# Supplementary material for: Probe-Seq enables transcriptional profiling of specific cell types from heterogeneous tissue by RNA-based isolation
Source: eLife. 2019 Dec 9;8:e51452. doi: 10.7554/eLife.51452 (PMC6901332; doi:10.7554/eLife.51452)
Supplement: Source code 1. [file elife-51452-code1.zip]

Archive with 40 entries (37 files):
- Probe-Seq_Code/
- Probe-Seq_Code/.DS_Store
- __MACOSX/
- __MACOSX/Probe-Seq_Code/
- __MACOSX/Probe-Seq_Code/._.DS_Store
- Probe-Seq_Code/.Rapp.history
- __MACOSX/Probe-Seq_Code/._.Rapp.history
- Probe-Seq_Code/.Rhistory
- __MACOSX/Probe-Seq_Code/._.Rhistory
- Probe-Seq_Code/Chick_Fgf8.R
- __MACOSX/Probe-Seq_Code/._Chick_Fgf8.R
- Probe-Seq_Code/Chick_Fgf8_Read_Counts.txt
- __MACOSX/Probe-Seq_Code/._Chick_Fgf8_Read_Counts.txt
- Probe-Seq_Code/Drosophila_Esg.R
- __MACOSX/Probe-Seq_Code/._Drosophila_Esg.R
- Probe-Seq_Code/Drosophila_Esg_Read_Counts.txt
- __MACOSX/Probe-Seq_Code/._Drosophila_Esg_Read_Counts.txt
- Probe-Seq_Code/Drosophila_Perrimon_DamID_Markers.csv
- __MACOSX/Probe-Seq_Code/._Drosophila_Perrimon_DamID_Markers.csv
- Probe-Seq_Code/Gut_marker_scRNA-seq_ ROC_avg_diff_0.75_Major_Celltypes.txt
- __MACOSX/Probe-Seq_Code/._Gut_marker_scRNA-seq_ ROC_avg_diff_0.75_Major_Celltypes.txt
- Probe-Seq_Code/Mouse_BC2-BC4_Hi_Conf.csv
- __MACOSX/Probe-Seq_Code/._Mouse_BC2-BC4_Hi_Conf.csv
- Probe-Seq_Code/Mouse_Bipolar_cluster_HiConf_unique.txt
- __MACOSX/Probe-Seq_Code/._Mouse_Bipolar_cluster_HiConf_unique.txt
- Probe-Seq_Code/Mouse_Live_vs_Probe-Seq_Grik1.R
- __MACOSX/Probe-Seq_Code/._Mouse_Live_vs_Probe-Seq_Grik1.R
- Probe-Seq_Code/Mouse_Live_vs_Probe-Seq_Grik1_Read_Counts.txt
- __MACOSX/Probe-Seq_Code/._Mouse_Live_vs_Probe-Seq_Grik1_Read_Counts.txt
- Probe-Seq_Code/Mouse_Nuclei_Grik1.R
- __MACOSX/Probe-Seq_Code/._Mouse_Nuclei_Grik1.R
- Probe-Seq_Code/Mouse_Nuclei_Grik1_Read_Counts.txt
- __MACOSX/Probe-Seq_Code/._Mouse_Nuclei_Grik1_Read_Counts.txt
- Probe-Seq_Code/Mouse_Retina_Cell_Class_Markers_Macoscko.prn
- __MACOSX/Probe-Seq_Code/._Mouse_Retina_Cell_Class_Markers_Macoscko.prn
- Probe-Seq_Code/Mouse_Whole_Cell_Vsx2_Grik1.R
- __MACOSX/Probe-Seq_Code/._Mouse_Whole_Cell_Vsx2_Grik1.R
- Probe-Seq_Code/Mouse_Whole_Cell_Vsx2_Grik1_Read_Counts.txt
- __MACOSX/Probe-Seq_Code/._Mouse_Whole_Cell_Vsx2_Grik1_Read_Counts.txt
- __MACOSX/._Probe-Seq_Code
