# Supplementary material for: Probe-Seq enables transcriptional profiling of specific cell types from heterogeneous tissue by RNA-based isolation
Source: eLife. 2019 Dec 9;8:e51452. doi: 10.7554/eLife.51452 (PMC6901332; doi:10.7554/eLife.51452)
Supplement: Source code 1. [file elife-51452-code1.zip › Probe-Seq_Code/Chick_Fgf8_Read_Counts.txt]

ENSGALG00000000003	138	217	159	247	0	346
ENSGALG00000000011	740	904	733	594	1628	151
ENSGALG00000000038	0	0	0	0	0	0
ENSGALG00000000044	0	0	0	0	0	0
ENSGALG00000000048	2	0	6	0	0	0
ENSGALG00000000055	1078	2166	2629	1560	1307	3233
ENSGALG00000000059	8453	38388	29611	3936	28491	4780
ENSGALG00000000067	162	149	227	287	0	624
ENSGALG00000000071	40	143	81	22	77	0
ENSGALG00000000081	0	0	0	0	0	0
ENSGALG00000000086	2067	3990	3769	2788	6447	8004
ENSGALG00000000091	110	486	243	140	106	1428
ENSGALG00000000094	557	1256	1172	747	1580	765
ENSGALG00000000102	698	1073	1158	1302	3861	3457
ENSGALG00000000104	14	0	0	0	0	0
ENSGALG00000000106	214	193	251	233	278	461
ENSGALG00000000107	0	0	0	0	0	0
ENSGALG00000000109	438	553	426	724	1890	774
ENSGALG00000000112	0	2	11	2	0	137
ENSGALG00000000115	0	0	0	0	0	0
ENSGALG00000000120	0	0	0	0	0	0
ENSGALG00000000122	5148	10541	10612	9379	25125	29513
ENSGALG00000000129	401	1017	1072	1099	5411	4940
ENSGALG00000000136	0	0	0	0	0	0
ENSGALG00000000137	2021	3186	5302	4452	18599	21866
ENSGALG00000000141	0	10	8	5	0	0
ENSGALG00000000142	201	420	504	399	1	138
ENSGALG00000000146	69	55	89	55	21	100
ENSGALG00000000150	6988	13845	16017	10055	17863	20058
ENSGALG00000000151	120	150	31	224	88	0
ENSGALG00000000154	15	0	0	1	0	0
ENSGALG00000000156	458	961	723	1063	1782	2050
ENSGALG00000000158	0	13	7	4	0	0
ENSGALG00000000161	375	376	272	382	40	15
ENSGALG00000000162	0	0	0	0	0	0
ENSGALG00000000164	0	23	0	0	0	0
ENSGALG00000000168	6	90	9	0	0	0
ENSGALG00000000172	0	0	0	0	0	0
ENSGALG00000000184	0	9	0	0	0	0
ENSGALG00000000186	8	83	99	2	436	10
ENSGALG00000000189	179	414	67	354	71	26
ENSGALG00000000195	176	365	364	104	15	0
ENSGALG00000000201	26	67	30	17	0	14
ENSGALG00000000208	167	118	42	197	53	363
ENSGALG00000000209	280	765	627	89	73	104
ENSGALG00000000215	481	853	502	401	65	174
ENSGALG00000000217	0	63	29	53	0	0
ENSGALG00000000218	1687	2901	1551	2026	4300	1163
ENSGALG00000000220	1208	2158	961	737	2048	224
ENSGALG00000000223	666	1370	1437	1403	2856	2225
ENSGALG00000000225	0	13	0	0	0	0
ENSGALG00000000226	95	195	225	221	0	0
ENSGALG00000000227	3899	14981	8737	2436	8879	6081
ENSGALG00000000233	73	101	46	83	96	30
ENSGALG00000000234	166	350	195	177	1046	88
ENSGALG00000000235	1767	3517	3220	2193	3834	3800
ENSGALG00000000241	294	699	417	471	1003	668
ENSGALG00000000242	500	1692	971	16	9	4
ENSGALG00000000243	562	902	1377	676	405	1371
ENSGALG00000000244	59	41	51	8	0	0
ENSGALG00000000247	1071	1246	540	750	983	771
ENSGALG00000000249	3	3	17	1	0	0
ENSGALG00000000251	0	0	0	0	0	0
ENSGALG00000000253	42	204	151	116	31	0
ENSGALG00000000255	20	43	3	6	0	0
ENSGALG00000000259	694	1370	984	862	2621	2591
ENSGALG00000000264	73	134	60	42	48	0
ENSGALG00000000273	207	316	209	259	193	148
ENSGALG00000000274	0	0	0	0	0	0
ENSGALG00000000275	89	192	127	180	3	12
ENSGALG00000000276	32	76	33	0	0	0
ENSGALG00000000277	3	13	21	11	4	0
ENSGALG00000000280	43	109	44	41	42	23
ENSGALG00000000284	0	0	1	1	0	0
ENSGALG00000000293	33	91	21	28	0	0
ENSGALG00000000295	34	17	16	0	0	0
ENSGALG00000000296	373	314	241	347	0	130
ENSGALG00000000299	0	0	0	0	0	0
ENSGALG00000000302	0	0	1	0	0	0
ENSGALG00000000309	0	0	0	0	0	0
ENSGALG00000000311	4	72	14	6	0	0
ENSGALG00000000313	6	0	0	0	0	0
ENSGALG00000000314	2319	7738	3313	297	589	251
ENSGALG00000000317	3364	11622	8359	519	7972	781
ENSGALG00000000318	92	50	75	147	131	352
ENSGALG00000000329	183	728	408	489	1556	920
ENSGALG00000000336	36	69	21	105	121	31
ENSGALG00000000337	0	3	4	0	0	20
ENSGALG00000000341	0	0	0	0	0	0
ENSGALG00000000349	2143	5068	3942	3268	7135	7523
ENSGALG00000000352	594	915	1050	858	2679	3209
ENSGALG00000000357	0	0	11	0	0	0
ENSGALG00000000364	0	0	8	0	0	0
ENSGALG00000000365	0	0	0	0	0	0
ENSGALG00000000367	197	322	265	129	0	123
ENSGALG00000000371	0	9	5	0	0	0
ENSGALG00000000374	124	311	234	115	14	710
ENSGALG00000000377	2831	3910	3541	2518	4614	5309
ENSGALG00000000378	1	3	1	0	0	0
ENSGALG00000000379	20	21	49	242	4	579
ENSGALG00000000390	99	310	233	371	87	84
ENSGALG00000000394	0	46	0	0	0	0
ENSGALG00000000396	348	528	425	420	343	831
ENSGALG00000000397	689	1014	1059	1688	2711	2495
ENSGALG00000000399	3	7	13	0	0	0
ENSGALG00000000400	66	200	76	32	127	0
ENSGALG00000000401	112	143	101	325	370	1
ENSGALG00000000402	159	367	346	286	446	735
ENSGALG00000000404	1224	2577	2092	1401	3745	2241
ENSGALG00000000407	806	1376	1280	1111	1367	2605
ENSGALG00000000409	865	1848	1382	976	2089	1578
ENSGALG00000000410	204	352	186	227	22	530
ENSGALG00000000417	12	5	21	146	0	420
ENSGALG00000000419	537	1265	1538	882	4522	5092
ENSGALG00000000424	460	664	614	693	778	505
ENSGALG00000000430	121	353	184	143	344	145
ENSGALG00000000433	4	42	23	10	0	45
ENSGALG00000000436	594	1454	1498	1468	5705	5327
ENSGALG00000000437	0	0	0	0	0	0
ENSGALG00000000438	0	46	56	118	0	0
ENSGALG00000000441	23	47	1	0	0	1
ENSGALG00000000442	0	100	73	37	0	1
ENSGALG00000000451	32	14	61	17	0	0
ENSGALG00000000452	12	30	67	17	0	19
ENSGALG00000000458	4	0	4	1	0	0
ENSGALG00000000461	16	64	19	117	0	0
ENSGALG00000000466	1	0	0	0	0	43
ENSGALG00000000469	0	0	0	0	0	0
ENSGALG00000000470	1628	2480	2339	2841	8510	6990
ENSGALG00000000474	2736	3889	7691	5317	16611	17138
ENSGALG00000000476	1	56	20	0	0	0
ENSGALG00000000478	10	99	17	107	0	21
ENSGALG00000000497	0	0	0	0	0	0
ENSGALG00000000498	1	10	0	0	0	0
ENSGALG00000000504	0	33	16	22	0	0
ENSGALG00000000505	61	137	165	0	0	0
ENSGALG00000000507	0	0	0	0	0	0
ENSGALG00000000510	456	1156	1016	694	727	1067
ENSGALG00000000511	350	777	585	656	361	1918
ENSGALG00000000513	204	359	295	356	1835	146
ENSGALG00000000516	102	155	202	189	67	886
ENSGALG00000000518	195	385	302	253	580	1568
ENSGALG00000000521	111	877	444	49	804	160
ENSGALG00000000523	254	430	330	207	173	228
ENSGALG00000000525	238	305	379	322	862	767
ENSGALG00000000528	213	749	795	628	1170	1577
ENSGALG00000000529	1040	2975	2621	1288	5648	6920
ENSGALG00000000533	6238	10928	12846	8744	13155	10988
ENSGALG00000000535	259	597	596	740	833	2113
ENSGALG00000000538	213	629	742	376	227	700
ENSGALG00000000540	182	358	320	358	21	729
ENSGALG00000000541	664	1150	834	765	2297	484
ENSGALG00000000542	515	1264	1591	882	2347	1709
ENSGALG00000000544	3	0	0	0	0	0
ENSGALG00000000545	0	7	0	0	0	0
ENSGALG00000000549	0	0	3	3	10	1
ENSGALG00000000550	590	1484	943	897	733	1048
ENSGALG00000000551	231	274	163	90	179	12
ENSGALG00000000556	0	0	6	0	0	0
ENSGALG00000000557	6	35	5	4	0	0
ENSGALG00000000558	0	23	0	0	0	0
ENSGALG00000000560	0	0	0	0	0	0
ENSGALG00000000564	382	764	595	287	2325	621
ENSGALG00000000568	2	0	0	0	0	0
ENSGALG00000000573	155	169	214	61	40	36
ENSGALG00000000576	131	63	30	151	0	417
ENSGALG00000000577	520	1192	847	772	1984	1225
ENSGALG00000000579	234	463	543	569	738	811
ENSGALG00000000581	405	661	824	792	518	1566
ENSGALG00000000583	5	30	39	77	104	10
ENSGALG00000000584	65	82	62	70	0	682
ENSGALG00000000585	1247	2572	2543	2141	4385	5159
ENSGALG00000000589	0	0	1	0	0	0
ENSGALG00000000593	0	0	0	0	0	0
ENSGALG00000000596	511	1037	1089	1352	3125	3069
ENSGALG00000000599	2	35	27	6	0	0
ENSGALG00000000603	47	148	58	53	99	152
ENSGALG00000000604	366	1581	967	80	714	86
ENSGALG00000000606	329	1318	900	401	76	72
ENSGALG00000000607	12	23	7	0	0	0
ENSGALG00000000608	0	5	16	0	0	25
ENSGALG00000000611	159	290	468	466	197	2402
ENSGALG00000000613	2338	5809	5495	2440	2169	2470
ENSGALG00000000615	1503	2724	2401	2749	4045	8026
ENSGALG00000000616	0	0	0	0	0	0
ENSGALG00000000618	594	1138	1020	547	3947	2186
ENSGALG00000000619	259	432	386	49	0	28
ENSGALG00000000621	3	1	23	3	0	0
ENSGALG00000000625	59	177	109	28	145	15
ENSGALG00000000627	330	961	531	341	1101	826
ENSGALG00000000629	941	1817	2442	1528	5037	6000
ENSGALG00000000630	0	0	0	7	0	0
ENSGALG00000000632	401	848	488	1456	3966	4922
ENSGALG00000000636	10	13	22	99	0	8
ENSGALG00000000637	203	395	286	329	269	671
ENSGALG00000000638	216	530	217	311	150	655
ENSGALG00000000639	212	851	449	13	0	0
ENSGALG00000000643	6	18	1	9	0	0
ENSGALG00000000645	3	17	17	12	153	55
ENSGALG00000000650	1125	1951	1941	2188	8550	9309
ENSGALG00000000652	371	1106	1121	366	2046	821
ENSGALG00000000653	490	2447	904	131	61	0
ENSGALG00000000654	12	2	3	0	0	10
ENSGALG00000000657	688	1053	655	835	919	1849
ENSGALG00000000660	1780	3452	4087	2288	1435	3962
ENSGALG00000000667	7	58	32	0	0	0
ENSGALG00000000668	708	976	952	523	1463	608
ENSGALG00000000669	6	13	23	52	0	0
ENSGALG00000000672	47	73	38	62	1	0
ENSGALG00000000674	16	67	136	41	167	26
ENSGALG00000000678	167	800	389	49	47	967
ENSGALG00000000681	946	2120	1462	1264	2353	3895
ENSGALG00000000684	95	191	151	43	0	0
ENSGALG00000000685	95	88	90	134	472	3
ENSGALG00000000690	419	642	358	812	983	1374
ENSGALG00000000692	1	7	10	7	0	0
ENSGALG00000000693	393	797	544	901	665	412
ENSGALG00000000695	32	138	206	54	3	0
ENSGALG00000000699	101	161	100	121	1113	37
ENSGALG00000000703	314	434	312	531	114	2411
ENSGALG00000000707	2183	4536	4726	3370	5273	6470
ENSGALG00000000708	7837	12427	13707	19026	39100	55006
ENSGALG00000000712	244	339	365	250	565	386
ENSGALG00000000713	83	421	542	150	598	663
ENSGALG00000000719	1625	2325	3827	3061	7296	8748
ENSGALG00000000720	51	7	14	0	0	0
ENSGALG00000000721	112	299	129	101	100	473
ENSGALG00000000722	0	5	11	0	0	0
ENSGALG00000000723	550	1359	935	339	188	50
ENSGALG00000000724	83	440	197	112	244	39
ENSGALG00000000726	2149	3492	3185	2222	3556	1957
ENSGALG00000000729	582	1325	1371	798	862	904
ENSGALG00000000731	0	0	0	28	22	2
ENSGALG00000000734	2135	4203	2842	3897	8758	7284
ENSGALG00000000736	30	155	112	0	0	0
ENSGALG00000000737	31	150	100	69	0	190
ENSGALG00000000740	83	240	279	329	4	782
ENSGALG00000000745	0	0	0	0	0	0
ENSGALG00000000747	241	707	622	324	1944	1268
ENSGALG00000000748	29	128	62	96	1372	1518
ENSGALG00000000751	150	603	203	369	1544	789
ENSGALG00000000755	84	186	304	57	0	17
ENSGALG00000000761	82	33	30	71	33	37
ENSGALG00000000764	956	1848	1800	1217	2878	3063
ENSGALG00000000769	0	15	0	0	0	0
ENSGALG00000000775	0	0	21	21	0	0
ENSGALG00000000776	135	296	224	140	42	430
ENSGALG00000000777	525	1052	617	559	1804	1958
ENSGALG00000000783	28	9	0	12	0	0
ENSGALG00000000784	442	717	587	170	221	138
ENSGALG00000000785	137	193	275	282	1215	0
ENSGALG00000000786	0	0	0	0	0	0
ENSGALG00000000787	382	942	973	626	1386	2279
ENSGALG00000000788	0	0	0	0	0	0
ENSGALG00000000790	3021	4456	4795	3372	4694	9860
ENSGALG00000000791	520	1155	1113	563	667	1182
ENSGALG00000000793	558	1034	909	1224	6371	4411
ENSGALG00000000795	107	126	91	109	640	456
ENSGALG00000000802	210	585	433	408	1692	1694
ENSGALG00000000803	0	0	0	0	0	0
ENSGALG00000000806	377	1551	934	91	0	309
ENSGALG00000000808	0	0	0	0	0	0
ENSGALG00000000811	958	2120	1148	1159	1515	2350
ENSGALG00000000812	6110	17708	19174	4425	7027	6996
ENSGALG00000000814	3458	5204	4975	4058	7457	5952
ENSGALG00000000816	26	69	68	49	1	0
ENSGALG00000000817	802	1470	844	989	530	1396
ENSGALG00000000818	0	0	9	0	0	0
ENSGALG00000000820	0	31	0	0	0	0
ENSGALG00000000824	0	0	0	0	0	0
ENSGALG00000000830	48	77	14	53	238	16
ENSGALG00000000835	198	641	366	102	594	568
ENSGALG00000000836	35	142	41	21	0	0
ENSGALG00000000838	207	391	257	209	11	423
ENSGALG00000000839	0	0	25	0	0	0
ENSGALG00000000843	142	530	287	121	1781	208
ENSGALG00000000845	81	154	151	105	73	27
ENSGALG00000000847	312	859	518	369	173	573
ENSGALG00000000848	252	748	276	196	0	0
ENSGALG00000000853	257	733	350	181	430	1861
ENSGALG00000000855	516	1248	871	587	1211	93
ENSGALG00000000856	1574	3804	2302	1831	1319	2095
ENSGALG00000000857	513	1754	1393	984	2578	2892
ENSGALG00000000862	373	693	581	197	126	364
ENSGALG00000000863	42	90	146	65	23	1664
ENSGALG00000000864	234	896	552	324	1050	1166
ENSGALG00000000866	3	14	58	0	0	0
ENSGALG00000000868	115	178	173	140	0	171
ENSGALG00000000870	28	62	70	23	0	1
ENSGALG00000000871	0	0	0	0	0	0
ENSGALG00000000875	135	288	90	46	0	92
ENSGALG00000000881	18	120	69	158	32	0
ENSGALG00000000883	40	74	98	133	0	2
ENSGALG00000000884	1539	3661	3001	1370	4868	2452
ENSGALG00000000887	0	0	0	0	0	0
ENSGALG00000000891	248	601	293	199	1069	1227
ENSGALG00000000892	3	30	0	0	0	0
ENSGALG00000000893	0	0	0	0	0	0
ENSGALG00000000895	1230	1721	1621	1986	4463	2424
ENSGALG00000000901	0	0	0	0	0	0
ENSGALG00000000902	19	30	0	0	0	0
ENSGALG00000000903	517	1076	648	298	805	240
ENSGALG00000000905	3857	7426	8560	9086	29183	37448
ENSGALG00000000906	49	75	71	83	0	1884
ENSGALG00000000907	2857	7222	4559	3524	5882	8562
ENSGALG00000000908	176	325	235	108	192	1223
ENSGALG00000000909	18	0	0	0	0	95
ENSGALG00000000911	0	0	0	0	0	0
ENSGALG00000000913	544	1043	705	352	214	492
ENSGALG00000000914	0	0	0	0	0	0
ENSGALG00000000918	34	51	51	33	0	0
ENSGALG00000000919	0	0	0	0	0	0
ENSGALG00000000920	16	29	1	0	0	375
ENSGALG00000000927	119	14	200	317	17	46
ENSGALG00000000934	5	132	111	93	0	32
ENSGALG00000000943	161	100	149	4	0	5
ENSGALG00000000944	1755	2471	3093	2583	7561	9298
ENSGALG00000000946	701	1393	1992	1260	7831	9605
ENSGALG00000000949	20	7	1	5	0	19
ENSGALG00000000950	251	757	625	290	1122	1071
ENSGALG00000000955	107	366	283	209	78	1197
ENSGALG00000000962	86	169	62	193	514	92
ENSGALG00000000966	74	162	104	221	290	0
ENSGALG00000000972	321	801	632	575	177	272
ENSGALG00000000975	406	863	734	539	1966	255
ENSGALG00000000977	302	670	560	568	416	382
ENSGALG00000000978	107	415	199	121	1	258
ENSGALG00000000988	827	1555	1279	827	4771	4428
ENSGALG00000000990	4347	6560	8170	6209	4925	3971
ENSGALG00000000991	1276	2246	2205	1828	4153	4667
ENSGALG00000000993	234	596	527	400	757	835
ENSGALG00000000994	1	0	0	0	0	0
ENSGALG00000000996	678	1948	1119	694	678	826
ENSGALG00000000997	447	672	490	535	0	902
ENSGALG00000000998	619	1984	1577	898	1772	1660
ENSGALG00000000999	21	142	16	63	0	0
ENSGALG00000001000	2786	7173	3624	1886	1576	461
ENSGALG00000001003	45	142	42	95	66	590
ENSGALG00000001006	39	1	1	0	0	0
ENSGALG00000001013	717	1529	1300	671	953	1725
ENSGALG00000001014	230	505	508	472	221	481
ENSGALG00000001017	202	277	119	350	3	46
ENSGALG00000001019	120	217	209	103	1784	2
ENSGALG00000001021	0	0	0	0	0	0
ENSGALG00000001022	377	580	637	306	492	439
ENSGALG00000001024	1003	2211	1994	1673	1537	3227
ENSGALG00000001025	276	384	179	141	343	559
ENSGALG00000001028	0	11	0	0	0	0
ENSGALG00000001030	156	596	503	223	872	242
ENSGALG00000001031	7	3	1	28	0	0
ENSGALG00000001034	619	1147	786	857	388	906
ENSGALG00000001035	97	226	69	137	0	0
ENSGALG00000001036	323	642	394	170	168	1003
ENSGALG00000001037	56	105	60	48	136	5
ENSGALG00000001038	208	350	159	252	998	186
ENSGALG00000001042	57	453	219	81	0	91
ENSGALG00000001043	821	1212	1084	1292	2266	2501
ENSGALG00000001046	1180	2796	1705	1100	2232	2310
ENSGALG00000001048	44	141	38	40	2	48
ENSGALG00000001049	61	134	131	86	0	0
ENSGALG00000001051	116	165	221	162	335	521
ENSGALG00000001054	1419	3069	2656	1394	3349	3454
ENSGALG00000001055	293	1052	568	394	1986	474
ENSGALG00000001056	29	67	139	78	0	165
ENSGALG00000001058	25	114	42	2	488	0
ENSGALG00000001062	13	29	20	0	0	4
ENSGALG00000001067	864	1472	1183	1013	1472	2016
ENSGALG00000001073	240	915	533	274	704	118
ENSGALG00000001076	89	251	102	178	56	176
ENSGALG00000001078	0	1	0	0	0	0
ENSGALG00000001079	0	0	0	0	0	0
ENSGALG00000001080	0	0	0	0	0	0
ENSGALG00000001081	27	10	19	11	0	0
ENSGALG00000001084	1	11	0	5	0	0
ENSGALG00000001091	1	0	0	0	0	0
ENSGALG00000001093	3254	5643	3433	6401	6918	13708
ENSGALG00000001094	63	44	26	107	0	44
ENSGALG00000001096	1956	3526	5904	3509	17073	20534
ENSGALG00000001097	0	0	0	0	0	0
ENSGALG00000001099	759	1455	1001	1079	1590	3064
ENSGALG00000001101	1365	2079	2151	2233	1343	3304
ENSGALG00000001103	3749	7652	7498	6692	17442	24391
ENSGALG00000001107	278	795	413	344	59	1129
ENSGALG00000001108	18	74	56	18	126	53
ENSGALG00000001109	423	401	1844	513	0	787
ENSGALG00000001110	42	79	56	52	0	0
ENSGALG00000001111	0	1	0	0	0	0
ENSGALG00000001115	10	9	14	9	0	0
ENSGALG00000001117	74	187	39	90	413	893
ENSGALG00000001118	733	1078	1195	1239	1823	1453
ENSGALG00000001121	573	1515	1023	762	950	1355
ENSGALG00000001122	20	22	45	0	0	0
ENSGALG00000001124	417	351	440	413	0	668
ENSGALG00000001126	876	1452	1145	1345	1860	2598
ENSGALG00000001130	0	337	120	1	0	0
ENSGALG00000001132	53	132	138	0	0	0
ENSGALG00000001136	3524	4912	4248	6992	5179	4908
ENSGALG00000001141	1535	1267	1134	2829	1139	650
ENSGALG00000001143	0	2	36	0	0	0
ENSGALG00000001144	78	165	69	125	0	0
ENSGALG00000001146	171	592	220	214	300	200
ENSGALG00000001149	0	0	0	0	0	0
ENSGALG00000001153	148	394	209	191	737	29
ENSGALG00000001156	0	0	0	0	0	0
ENSGALG00000001157	594	809	558	769	705	349
ENSGALG00000001158	26	91	18	2	2	31
ENSGALG00000001161	0	23	44	0	0	0
ENSGALG00000001163	473	1258	1084	306	2188	477
ENSGALG00000001165	164	233	156	193	143	185
ENSGALG00000001167	0	0	0	0	0	0
ENSGALG00000001168	2068	4563	3185	3204	6395	10487
ENSGALG00000001169	246	292	195	247	140	476
ENSGALG00000001171	35	239	94	14	0	8
ENSGALG00000001172	16	45	15	4	0	0
ENSGALG00000001174	187	344	251	360	341	287
ENSGALG00000001175	296	914	413	301	914	405
ENSGALG00000001177	0	30	1	0	0	0
ENSGALG00000001181	21	105	161	0	12	33
ENSGALG00000001182	821	1252	883	851	258	113
ENSGALG00000001183	2722	5818	4432	3593	7093	4693
ENSGALG00000001184	525	1088	1063	785	1443	2212
ENSGALG00000001189	22	13	13	60	0	0
ENSGALG00000001191	0	0	8	0	0	0
ENSGALG00000001201	459	1173	1123	512	633	1724
ENSGALG00000001203	0	0	0	0	0	0
ENSGALG00000001204	62	84	76	112	0	0
ENSGALG00000001206	0	1	1	0	0	0
ENSGALG00000001207	672	859	413	1	0	1076
ENSGALG00000001209	8	9	20	0	3	0
ENSGALG00000001214	53	63	38	50	0	0
ENSGALG00000001219	83	369	108	61	111	116
ENSGALG00000001220	258	468	160	88	38	163
ENSGALG00000001223	670	1641	1612	1204	3608	2159
ENSGALG00000001225	524	1236	895	447	23	1282
ENSGALG00000001229	153	137	130	212	1744	160
ENSGALG00000001231	218	449	419	374	730	335
ENSGALG00000001234	0	0	0	0	0	0
ENSGALG00000001235	2	4	36	2	0	102
ENSGALG00000001238	505	1159	737	553	353	550
ENSGALG00000001239	5	68	2	0	4	0
ENSGALG00000001244	1	21	55	0	0	209
ENSGALG00000001245	755	1628	1474	738	2340	2314
ENSGALG00000001250	1081	3295	3581	1197	2871	1493
ENSGALG00000001252	0	0	0	0	0	0
ENSGALG00000001253	72	81	26	29	0	0
ENSGALG00000001256	0	0	0	0	0	0
ENSGALG00000001258	357	236	239	264	1329	552
ENSGALG00000001262	839	1710	1113	1245	1829	1072
ENSGALG00000001263	521	1215	689	418	1216	941
ENSGALG00000001264	318	1254	423	486	805	306
ENSGALG00000001267	88	393	227	118	302	190
ENSGALG00000001270	54	340	248	93	0	14
ENSGALG00000001273	0	0	0	0	0	0
ENSGALG00000001275	285	574	328	348	447	489
ENSGALG00000001276	0	0	0	0	0	0
ENSGALG00000001279	137	306	227	223	22	222
ENSGALG00000001282	0	3	33	10	0	0
ENSGALG00000001283	1421	2222	2408	2507	7553	5475
ENSGALG00000001288	15	10	23	0	0	0
ENSGALG00000001289	93	168	213	131	338	631
ENSGALG00000001299	5	1	7	0	7	0
ENSGALG00000001304	76	16	63	0	0	0
ENSGALG00000001306	473	536	365	214	31	1049
ENSGALG00000001309	1062	2165	2339	1727	5140	3492
ENSGALG00000001310	64	71	91	50	0	0
ENSGALG00000001311	7	5	7	16	0	117
ENSGALG00000001313	2263	4085	4055	2191	1620	2270
ENSGALG00000001314	0	0	22	0	0	0
ENSGALG00000001315	27	115	87	129	0	0
ENSGALG00000001316	175	394	271	387	1260	614
ENSGALG00000001317	576	1430	848	1091	1196	1267
ENSGALG00000001319	0	0	2	0	0	0
ENSGALG00000001320	0	0	0	0	0	0
ENSGALG00000001325	0	1	0	0	0	0
ENSGALG00000001328	4637	7593	5777	4657	9496	7029
ENSGALG00000001329	1057	2542	1388	1029	1957	257
ENSGALG00000001330	4786	7929	11330	9177	33333	46326
ENSGALG00000001331	102	48	27	85	0	135
ENSGALG00000001332	265	314	90	172	93	169
ENSGALG00000001333	58	97	86	143	146	325
ENSGALG00000001334	3320	9189	7749	3061	5529	3149
ENSGALG00000001335	860	2127	1032	937	1353	1401
ENSGALG00000001341	42	31	60	0	0	0
ENSGALG00000001342	38	84	39	0	0	0
ENSGALG00000001343	0	0	0	0	0	0
ENSGALG00000001347	0	0	0	0	0	0
ENSGALG00000001348	0	0	0	0	0	0
ENSGALG00000001350	178	607	339	242	544	249
ENSGALG00000001362	344	647	424	629	1665	762
ENSGALG00000001363	625	797	552	455	1298	1731
ENSGALG00000001364	1468	3028	2727	1281	2879	4166
ENSGALG00000001366	96	243	259	192	46	18
ENSGALG00000001369	0	0	0	0	0	0
ENSGALG00000001370	0	0	0	0	0	0
ENSGALG00000001371	1	15	8	16	48	0
ENSGALG00000001373	0	0	2	75	0	0
ENSGALG00000001374	666	1498	779	449	607	449
ENSGALG00000001375	200	448	372	218	484	1377
ENSGALG00000001376	57	63	64	48	118	12
ENSGALG00000001377	160	482	197	287	446	0
ENSGALG00000001382	553	805	532	907	1588	954
ENSGALG00000001383	0	0	0	0	0	0
ENSGALG00000001387	0	6	0	0	0	0
ENSGALG00000001389	115	173	108	170	54	109
ENSGALG00000001391	49	94	68	4	0	0
ENSGALG00000001392	32	120	60	75	4	0
ENSGALG00000001394	1259	3669	2081	1279	1088	1651
ENSGALG00000001405	0	21	11	0	0	0
ENSGALG00000001407	0	0	13	0	0	0
ENSGALG00000001409	0	0	0	0	0	0
ENSGALG00000001410	0	0	8	0	469	0
ENSGALG00000001412	35	68	93	4	44	0
ENSGALG00000001416	0	21	21	0	0	0
ENSGALG00000001418	0	0	0	0	0	0
ENSGALG00000001419	173	533	309	324	13	1
ENSGALG00000001420	123	279	103	90	0	0
ENSGALG00000001425	25	38	58	35	0	0
ENSGALG00000001428	229	149	204	312	0	8
ENSGALG00000001429	726	1762	1434	688	913	1248
ENSGALG00000001431	0	0	0	0	0	0
ENSGALG00000001433	32	86	63	48	132	0
ENSGALG00000001434	8	66	49	15	0	0
ENSGALG00000001437	386	1836	1360	148	1001	57
ENSGALG00000001439	184	419	217	409	464	322
ENSGALG00000001441	1799	3468	3145	1794	3365	3177
ENSGALG00000001442	58	142	104	0	0	0
ENSGALG00000001445	175	164	279	145	1	120
ENSGALG00000001446	333	1078	528	806	1283	1074
ENSGALG00000001449	112	237	90	315	228	100
ENSGALG00000001450	12	27	0	0	0	1
ENSGALG00000001452	4463	9533	9533	7418	16793	14306
ENSGALG00000001459	20	18	23	76	0	23
ENSGALG00000001462	17	4	1	23	42	81
ENSGALG00000001463	89	148	43	34	0	0
ENSGALG00000001465	2407	3155	7405	5232	15991	16364
ENSGALG00000001467	34	79	30	11	0	0
ENSGALG00000001470	0	147	71	12	0	0
ENSGALG00000001472	1460	2331	1662	3117	2748	3669
ENSGALG00000001473	166	125	288	187	161	68
ENSGALG00000001474	1578	3758	3408	1235	1089	1708
ENSGALG00000001475	53373	128524	126860	59239	196644	197738
ENSGALG00000001476	487	724	978	563	446	1204
ENSGALG00000001479	225	575	536	363	1202	122
ENSGALG00000001480	275	894	447	33	0	9
ENSGALG00000001483	167	185	192	290	523	0
ENSGALG00000001486	0	0	0	0	0	0
ENSGALG00000001489	613	1300	1756	493	1030	2316
ENSGALG00000001490	0	0	7	0	0	0
ENSGALG00000001491	99	267	162	200	997	667
ENSGALG00000001492	921	1690	1523	778	2631	1709
ENSGALG00000001501	257	728	589	98	659	144
ENSGALG00000001502	865	1796	1438	1204	1821	2189
ENSGALG00000001503	191	641	325	392	1	195
ENSGALG00000001504	329	750	483	175	458	384
ENSGALG00000001506	2821	5326	5365	3807	5238	11970
ENSGALG00000001512	21	24	0	0	202	0
ENSGALG00000001513	766	923	642	1033	3604	1042
ENSGALG00000001518	0	31	24	0	0	0
ENSGALG00000001521	70	180	179	175	242	594
ENSGALG00000001522	889	2121	1908	1292	1436	986
ENSGALG00000001525	124	161	254	205	407	3
ENSGALG00000001527	0	2	11	0	0	0
ENSGALG00000001529	761	994	894	1111	873	748
ENSGALG00000001531	30	41	7	61	0	0
ENSGALG00000001533	0	0	11	0	0	0
ENSGALG00000001534	0	0	0	0	0	0
ENSGALG00000001536	17	0	10	106	0	0
ENSGALG00000001538	253	442	322	450	160	922
ENSGALG00000001540	1801	3377	2762	1824	2264	4446
ENSGALG00000001542	64	87	180	163	753	548
ENSGALG00000001545	34	11	0	20	0	0
ENSGALG00000001546	96	258	114	92	0	10
ENSGALG00000001547	3103	5547	5367	3207	1443	4595
ENSGALG00000001550	1080	2735	1893	1261	3941	2736
ENSGALG00000001551	573	1510	731	440	936	2083
ENSGALG00000001555	1326	2350	2342	2225	11506	5349
ENSGALG00000001557	125	257	416	257	3	205
ENSGALG00000001558	2	0	0	0	0	0
ENSGALG00000001559	45	26	14	26	0	210
ENSGALG00000001561	0	0	61	0	0	0
ENSGALG00000001563	386	928	674	449	1714	1037
ENSGALG00000001564	14	5	3	0	0	0
ENSGALG00000001565	3	13	28	7	567	0
ENSGALG00000001568	256	634	521	335	677	206
ENSGALG00000001569	6	14	16	13	0	0
ENSGALG00000001571	0	1	1	0	0	0
ENSGALG00000001572	800	1490	1632	1503	8379	9198
ENSGALG00000001573	0	0	0	0	0	0
ENSGALG00000001577	652	951	418	597	544	46
ENSGALG00000001583	22	147	59	0	0	487
ENSGALG00000001586	185	261	222	377	712	871
ENSGALG00000001592	0	0	0	0	0	0
ENSGALG00000001593	1317	2867	2398	2050	4215	3311
ENSGALG00000001595	26	5	31	19	61	0
ENSGALG00000001596	192	403	324	227	1017	441
ENSGALG00000001597	2733	5886	6015	5274	19144	17231
ENSGALG00000001600	160	325	260	176	1118	278
ENSGALG00000001602	4130	8119	9829	6517	10210	15313
ENSGALG00000001603	95	212	493	168	72	37
ENSGALG00000001604	307	760	927	522	1152	833
ENSGALG00000001605	2	0	1	0	0	0
ENSGALG00000001606	42	281	210	126	164	141
ENSGALG00000001607	469	990	752	539	2259	370
ENSGALG00000001608	18	52	52	0	0	0
ENSGALG00000001610	11	34	2	0	0	0
ENSGALG00000001611	34	184	59	91	0	0
ENSGALG00000001613	1848	3213	2591	2504	6952	4295
ENSGALG00000001615	198	517	119	204	674	26
ENSGALG00000001616	403	664	651	438	1022	15
ENSGALG00000001617	54	8	63	0	44	0
ENSGALG00000001618	4	24	18	25	0	13
ENSGALG00000001619	44	130	107	80	5	0
ENSGALG00000001620	6	14	21	12	0	14
ENSGALG00000001621	0	6	24	0	0	0
ENSGALG00000001624	304	582	648	656	1909	1788
ENSGALG00000001626	0	0	0	0	0	0
ENSGALG00000001633	12	11	53	0	0	0
ENSGALG00000001634	2724	4205	6216	4842	9718	15094
ENSGALG00000001637	458	1273	639	548	1444	483
ENSGALG00000001639	112	415	181	128	0	296
ENSGALG00000001640	0	26	11	9	455	0
ENSGALG00000001642	792	1022	1012	1057	2132	1227
ENSGALG00000001644	209	355	217	521	1089	1669
ENSGALG00000001645	8	98	40	48	0	0
ENSGALG00000001647	17	0	0	0	0	0
ENSGALG00000001651	93	246	188	305	598	206
ENSGALG00000001652	2238	5296	4503	2432	2272	5338
ENSGALG00000001653	22	122	119	88	652	0
ENSGALG00000001654	2582	5610	5843	4305	6883	10560
ENSGALG00000001655	1145	2066	2560	1903	8406	10138
ENSGALG00000001658	8445	13655	17697	15310	32639	40694
ENSGALG00000001661	1	0	0	0	0	0
ENSGALG00000001662	0	0	0	0	0	0
ENSGALG00000001663	674	1140	1313	1221	1182	2948
ENSGALG00000001664	146	670	391	381	13	1503
ENSGALG00000001666	314	446	351	312	396	308
ENSGALG00000001668	1175	2442	1233	1588	3926	771
ENSGALG00000001678	206	607	369	101	0	4
ENSGALG00000001682	142	325	138	157	28	0
ENSGALG00000001684	577	1714	1236	418	1574	1309
ENSGALG00000001688	348	1463	1567	479	244	517
ENSGALG00000001689	170	857	350	320	997	736
ENSGALG00000001690	6	5	17	4	0	0
ENSGALG00000001691	872	1576	863	613	1961	749
ENSGALG00000001692	476	1082	736	291	36	579
ENSGALG00000001693	21	7	2	2	129	0
ENSGALG00000001695	0	0	0	4	0	0
ENSGALG00000001696	5	10	7	35	0	0
ENSGALG00000001697	0	0	0	0	0	0
ENSGALG00000001698	3	71	11	108	161	0
ENSGALG00000001701	25	62	68	80	145	0
ENSGALG00000001702	40	235	191	310	7	16
ENSGALG00000001708	858	1445	1137	1141	2499	1276
ENSGALG00000001709	0	0	3	0	0	0
ENSGALG00000001711	54	220	244	124	10	907
ENSGALG00000001714	85	91	84	6	0	463
ENSGALG00000001716	6	38	58	0	64	3
ENSGALG00000001717	1222	2250	1604	2399	8372	7490
ENSGALG00000001718	1207	1726	1484	898	1066	1879
ENSGALG00000001720	55	120	41	32	61	0
ENSGALG00000001721	0	10	0	0	0	0
ENSGALG00000001722	345	636	469	599	359	339
ENSGALG00000001723	0	0	0	0	0	0
ENSGALG00000001725	75	148	61	90	629	72
ENSGALG00000001726	395	1011	737	567	1685	245
ENSGALG00000001727	7	66	14	0	9	0
ENSGALG00000001728	26	12	62	6	7	18
ENSGALG00000001729	1103	2468	2049	1427	1025	1562
ENSGALG00000001730	115	250	14	348	0	0
ENSGALG00000001731	125	382	220	304	564	1163
ENSGALG00000001733	101	134	143	141	505	0
ENSGALG00000001737	425	988	985	482	882	1914
ENSGALG00000001740	62	206	130	0	0	0
ENSGALG00000001741	886	1915	1354	620	1066	182
ENSGALG00000001749	319	723	668	361	1324	636
ENSGALG00000001750	624	1162	861	742	557	2158
ENSGALG00000001753	59	67	10	71	1422	377
ENSGALG00000001758	31	106	86	30	0	324
ENSGALG00000001764	0	12	9	0	0	0
ENSGALG00000001765	217	272	107	183	829	277
ENSGALG00000001768	96	323	140	49	65	43
ENSGALG00000001773	46	59	29	173	1648	395
ENSGALG00000001774	1281	3288	1555	763	2240	1181
ENSGALG00000001777	378	743	448	314	205	838
ENSGALG00000001779	164	421	249	191	972	795
ENSGALG00000001780	0	11	4	0	0	0
ENSGALG00000001782	698	1448	464	760	347	87
ENSGALG00000001788	478	807	469	150	278	45
ENSGALG00000001790	259	256	424	342	947	733
ENSGALG00000001791	197	428	494	381	598	977
ENSGALG00000001792	1026	2451	2008	1538	800	4477
ENSGALG00000001793	0	0	0	0	0	0
ENSGALG00000001797	33	26	18	0	0	0
ENSGALG00000001798	284	569	356	526	1757	1293
ENSGALG00000001800	191	312	303	509	833	868
ENSGALG00000001801	309	577	222	322	520	38
ENSGALG00000001802	164	447	286	318	1124	509
ENSGALG00000001803	1178	2392	1958	1349	3469	4007
ENSGALG00000001805	35	73	73	36	0	79
ENSGALG00000001806	1	0	0	0	0	0
ENSGALG00000001812	81	165	129	93	10	0
ENSGALG00000001816	289	367	401	316	336	835
ENSGALG00000001817	1170	1514	1517	1517	2392	3549
ENSGALG00000001823	1600	2812	2863	1599	1893	2227
ENSGALG00000001824	3	49	4	44	0	8
ENSGALG00000001826	115	220	130	166	0	19
ENSGALG00000001828	23	12	27	0	0	0
ENSGALG00000001833	252	478	517	535	604	847
ENSGALG00000001835	0	0	2	0	0	0
ENSGALG00000001837	136	605	211	223	1291	223
ENSGALG00000001838	654	931	867	945	328	1603
ENSGALG00000001840	7	14	0	1	0	0
ENSGALG00000001841	207	990	766	300	515	1353
ENSGALG00000001844	2	69	97	77	529	26
ENSGALG00000001845	644	975	446	303	16	658
ENSGALG00000001848	544	1234	1067	639	1149	151
ENSGALG00000001849	14	63	15	0	0	0
ENSGALG00000001850	1088	2002	1440	1523	1964	3416
ENSGALG00000001852	417	706	657	790	1899	1883
ENSGALG00000001856	5	17	0	23	0	0
ENSGALG00000001857	137	261	197	267	0	157
ENSGALG00000001859	17	5	10	11	0	355
ENSGALG00000001860	152	213	266	112	90	372
ENSGALG00000001862	5	41	0	0	0	0
ENSGALG00000001863	26	45	33	36	0	0
ENSGALG00000001864	126	398	74	162	320	32
ENSGALG00000001866	0	13	0	0	0	0
ENSGALG00000001869	75	582	140	0	0	0
ENSGALG00000001872	331	636	402	261	962	500
ENSGALG00000001876	98	155	49	1	0	0
ENSGALG00000001882	0	1	0	0	0	0
ENSGALG00000001883	0	32	19	0	0	68
ENSGALG00000001885	0	0	0	0	0	0
ENSGALG00000001889	35	16	14	34	38	122
ENSGALG00000001892	17	15	8	0	0	0
ENSGALG00000001894	0	0	0	0	0	0
ENSGALG00000001895	173	490	356	105	222	85
ENSGALG00000001900	21	93	111	0	0	0
ENSGALG00000001901	928	1960	1728	728	571	1145
ENSGALG00000001905	100	139	359	137	1090	324
ENSGALG00000001907	418	658	501	935	977	945
ENSGALG00000001912	0	7	0	0	0	0
ENSGALG00000001916	27	23	18	3	0	0
ENSGALG00000001917	15	132	79	0	0	0
ENSGALG00000001918	18	117	90	57	0	280
ENSGALG00000001921	4	2	9	7	48	38
ENSGALG00000001925	242	540	528	448	407	1426
ENSGALG00000001926	1	10	11	0	41	0
ENSGALG00000001932	241	350	320	8	151	98
ENSGALG00000001933	79	208	190	14	904	133
ENSGALG00000001934	0	25	4	0	0	0
ENSGALG00000001935	0	0	0	0	0	0
ENSGALG00000001936	0	1	0	0	0	0
ENSGALG00000001938	282	362	128	223	840	248
ENSGALG00000001939	126	241	78	200	234	0
ENSGALG00000001942	476	630	535	410	1981	551
ENSGALG00000001943	59	119	19	0	572	128
ENSGALG00000001944	22	56	60	82	0	0
ENSGALG00000001945	217	579	591	204	0	2
ENSGALG00000001946	110	442	212	0	0	122
ENSGALG00000001947	479	667	455	767	1552	528
ENSGALG00000001948	867	949	736	933	1083	2553
ENSGALG00000001949	5888	12957	10898	4725	9491	11596
ENSGALG00000001950	281	635	372	393	0	0
ENSGALG00000001951	4	14	25	12	0	0
ENSGALG00000001954	458	780	421	797	2209	469
ENSGALG00000001955	10	20	1	0	0	0
ENSGALG00000001956	157	233	255	201	0	616
ENSGALG00000001959	20	76	83	94	0	43
ENSGALG00000001962	3030	4391	3652	4578	3849	5603
ENSGALG00000001963	78	14	30	77	0	0
ENSGALG00000001964	304	610	280	175	1	564
ENSGALG00000001965	892	3218	1319	1160	3244	5933
ENSGALG00000001968	2	2	8	0	0	0
ENSGALG00000001971	106	205	95	105	0	260
ENSGALG00000001972	700	1294	930	1387	1697	1855
ENSGALG00000001973	436	1190	809	642	1928	665
ENSGALG00000001975	158	404	421	210	479	2
ENSGALG00000001976	110	266	183	110	103	214
ENSGALG00000001977	37	121	84	0	0	0
ENSGALG00000001978	101	174	124	105	480	355
ENSGALG00000001981	346	1183	709	213	1456	839
ENSGALG00000001983	2	52	3	5	0	7
ENSGALG00000001985	201	465	275	219	72	0
ENSGALG00000001986	2821	5466	2151	3714	4258	5244
ENSGALG00000001988	179	345	222	199	353	21
ENSGALG00000001992	7196	17044	10682	10887	18279	19027
ENSGALG00000001994	0	0	0	0	0	0
ENSGALG00000001995	5	45	27	89	0	1
ENSGALG00000001996	0	0	0	0	0	0
ENSGALG00000001998	240	707	546	292	19	240
ENSGALG00000002000	30	87	43	89	0	0
ENSGALG00000002001	177	322	44	82	22	309
ENSGALG00000002002	1144	1425	1548	2006	3897	4210
ENSGALG00000002003	25	16	37	130	0	0
ENSGALG00000002008	69	252	146	84	0	0
ENSGALG00000002009	424	684	325	840	1654	427
ENSGALG00000002010	207	667	382	227	2	453
ENSGALG00000002012	0	0	21	0	0	0
ENSGALG00000002013	1258	2324	1906	2137	2350	3660
ENSGALG00000002014	880	1378	1567	675	1465	399
ENSGALG00000002015	239	1629	1490	162	2443	0
ENSGALG00000002016	0	26	14	0	0	32
ENSGALG00000002018	98	232	212	335	0	509
ENSGALG00000002021	6	0	16	2	0	0
ENSGALG00000002022	3	10	32	97	0	0
ENSGALG00000002023	13	38	11	54	0	0
ENSGALG00000002024	115	512	412	204	604	79
ENSGALG00000002028	79	204	37	0	0	0
ENSGALG00000002029	130	210	101	84	301	3
ENSGALG00000002033	1348	2197	2695	2539	9182	9157
ENSGALG00000002038	3	1	0	8	0	0
ENSGALG00000002042	1295	1209	2320	1996	1322	2177
ENSGALG00000002043	159	438	386	616	127	2355
ENSGALG00000002044	224	490	320	162	0	0
ENSGALG00000002046	5	69	54	0	0	31
ENSGALG00000002048	74	32	1	3	0	0
ENSGALG00000002050	789	1929	1152	900	1469	2173
ENSGALG00000002053	202	471	338	184	668	232
ENSGALG00000002055	1157	1680	1338	1487	802	1601
ENSGALG00000002056	256	601	654	306	494	661
ENSGALG00000002057	964	1558	1618	1303	2105	4160
ENSGALG00000002060	1701	4065	2736	2036	2846	2902
ENSGALG00000002062	362	905	581	498	36	1069
ENSGALG00000002064	1702	3475	2405	3389	6619	9157
ENSGALG00000002066	748	1670	1134	1076	422	742
ENSGALG00000002067	125	734	343	232	0	301
ENSGALG00000002069	7	45	4	0	0	60
ENSGALG00000002070	1009	1815	1258	1662	2662	1734
ENSGALG00000002080	25	12	9	0	0	0
ENSGALG00000002081	2	36	3	0	0	0
ENSGALG00000002082	0	10	0	4	0	0
ENSGALG00000002083	0	0	0	0	0	0
ENSGALG00000002085	141	158	261	197	783	577
ENSGALG00000002086	0	0	9	0	0	0
ENSGALG00000002087	640	1528	628	744	2404	991
ENSGALG00000002088	0	0	5	0	0	0
ENSGALG00000002089	1519	2735	2762	2255	5897	9203
ENSGALG00000002090	404	809	514	401	387	554
ENSGALG00000002091	13	14	11	0	0	0
ENSGALG00000002093	103	380	167	1	0	0
ENSGALG00000002094	357	649	478	390	255	1805
ENSGALG00000002095	1932	4593	4215	1899	7495	2089
ENSGALG00000002097	76	78	63	0	0	0
ENSGALG00000002098	37	476	130	91	120	299
ENSGALG00000002099	266	398	325	218	140	102
ENSGALG00000002102	0	0	0	0	0	0
ENSGALG00000002103	178	789	891	84	2158	303
ENSGALG00000002105	0	0	0	0	0	0
ENSGALG00000002106	188	260	212	309	557	283
ENSGALG00000002107	4100	6300	5650	4491	8210	7421
ENSGALG00000002108	0	0	0	0	0	0
ENSGALG00000002110	9	130	16	17	54	239
ENSGALG00000002111	1	0	13	0	0	0
ENSGALG00000002112	0	0	0	0	0	0
ENSGALG00000002113	26	0	3	0	0	0
ENSGALG00000002116	45	28	143	76	706	22
ENSGALG00000002117	152	269	124	150	38	37
ENSGALG00000002118	0	0	0	0	0	0
ENSGALG00000002119	488	780	1179	491	181	576
ENSGALG00000002121	0	4	0	0	0	0
ENSGALG00000002123	208	447	240	477	107	259
ENSGALG00000002124	23	38	12	60	0	12
ENSGALG00000002125	107	189	97	105	7	485
ENSGALG00000002127	100	165	209	129	0	303
ENSGALG00000002129	336	1026	783	284	699	704
ENSGALG00000002131	209	746	487	458	90	843
ENSGALG00000002132	0	13	34	2	0	0
ENSGALG00000002137	404	997	457	433	496	0
ENSGALG00000002138	170	362	283	232	3	19
ENSGALG00000002139	1275	2298	2190	1885	1787	2638
ENSGALG00000002141	163	342	251	153	96	93
ENSGALG00000002142	76	109	63	123	2	0
ENSGALG00000002143	306	309	210	239	154	820
ENSGALG00000002144	2094	2905	2281	3141	9057	6228
ENSGALG00000002145	403	798	359	411	371	12
ENSGALG00000002147	1302	2781	2509	1507	840	3245
ENSGALG00000002150	29	156	38	5	46	193
ENSGALG00000002151	141	373	208	118	0	76
ENSGALG00000002152	8	0	54	0	0	0
ENSGALG00000002155	846	1763	1463	1081	697	758
ENSGALG00000002157	3081	5138	8460	5936	17140	17652
ENSGALG00000002158	171	372	267	162	430	971
ENSGALG00000002159	245	247	305	304	705	36
ENSGALG00000002160	18	18	26	2	286	0
ENSGALG00000002162	385	883	515	622	374	497
ENSGALG00000002164	322	627	375	277	405	564
ENSGALG00000002165	156	301	163	6	0	0
ENSGALG00000002167	30	20	82	75	0	0
ENSGALG00000002169	479	876	747	587	1124	1174
ENSGALG00000002170	0	0	0	0	0	0
ENSGALG00000002172	757	1719	1831	929	797	2017
ENSGALG00000002175	210	172	95	133	18	240
ENSGALG00000002179	128	325	271	356	0	755
ENSGALG00000002180	184	635	365	168	24	0
ENSGALG00000002182	0	26	0	0	0	0
ENSGALG00000002183	0	6	1	3	0	22
ENSGALG00000002186	0	0	3	0	0	0
ENSGALG00000002187	266	1005	323	409	31	1084
ENSGALG00000002189	1061	2290	1458	1776	2548	2230
ENSGALG00000002191	7	0	0	0	0	0
ENSGALG00000002192	0	2	29	0	6	0
ENSGALG00000002193	0	21	3	0	0	0
ENSGALG00000002194	792	807	835	950	1949	1089
ENSGALG00000002197	11597	18341	19238	17249	29250	52636
ENSGALG00000002198	4	21	22	0	59	0
ENSGALG00000002199	33	57	4	22	0	0
ENSGALG00000002200	0	0	0	0	0	0
ENSGALG00000002201	0	0	0	0	0	0
ENSGALG00000002203	48	175	157	6	1	468
ENSGALG00000002204	5	74	13	15	3	10
ENSGALG00000002205	303	1008	510	227	432	1079
ENSGALG00000002207	0	0	0	0	0	0
ENSGALG00000002210	4633	8241	7234	9982	34876	36529
ENSGALG00000002216	155	269	278	439	1618	281
ENSGALG00000002219	221	280	260	302	333	26
ENSGALG00000002222	324	542	398	626	1173	2512
ENSGALG00000002223	302	386	316	625	141	93
ENSGALG00000002225	129	193	211	313	39	14
ENSGALG00000002227	194	120	25	123	99	0
ENSGALG00000002229	506	932	1099	562	2574	1646
ENSGALG00000002232	430	771	393	439	1031	121
ENSGALG00000002234	45	8	41	164	0	992
ENSGALG00000002237	852	2413	1838	1110	1827	1283
ENSGALG00000002239	137	335	258	316	1038	266
ENSGALG00000002240	79	114	104	134	293	216
ENSGALG00000002242	104	436	332	4	3	764
ENSGALG00000002244	0	2	2	0	0	0
ENSGALG00000002246	117	227	156	165	284	31
ENSGALG00000002247	554	486	393	558	527	1158
ENSGALG00000002249	984	2130	1768	1334	4353	3871
ENSGALG00000002250	172	393	311	150	1159	66
ENSGALG00000002253	129	361	256	232	19	1528
ENSGALG00000002260	10	23	3	0	0	0
ENSGALG00000002262	405	721	679	521	669	1116
ENSGALG00000002263	0	0	16	0	0	0
ENSGALG00000002266	92	323	222	107	1659	45
ENSGALG00000002267	75	156	107	195	0	0
ENSGALG00000002272	575	1800	1830	923	2453	1171
ENSGALG00000002273	193	419	378	202	441	489
ENSGALG00000002276	64	243	137	391	978	617
ENSGALG00000002277	693	1279	1027	775	1218	2030
ENSGALG00000002278	65	66	106	126	0	406
ENSGALG00000002282	26	48	24	1	0	0
ENSGALG00000002283	129	195	215	273	682	182
ENSGALG00000002284	2297	5518	3768	2696	3503	5628
ENSGALG00000002285	409	1095	788	333	2720	365
ENSGALG00000002286	17371	43240	50779	20623	55338	57639
ENSGALG00000002287	16	229	72	71	155	0
ENSGALG00000002288	519	822	491	760	1530	1301
ENSGALG00000002289	0	144	25	16	0	0
ENSGALG00000002294	371	1023	392	311	1690	974
ENSGALG00000002298	0	1	3	19	0	0
ENSGALG00000002299	0	0	0	0	0	0
ENSGALG00000002301	646	1525	820	870	2644	815
ENSGALG00000002303	0	0	0	0	2	0
ENSGALG00000002304	330	914	434	402	321	1150
ENSGALG00000002305	89	70	80	173	63	53
ENSGALG00000002307	0	1	0	0	0	0
ENSGALG00000002308	1017	1639	979	1198	1387	898
ENSGALG00000002311	110	401	296	128	2189	5
ENSGALG00000002312	67	146	117	5	0	0
ENSGALG00000002313	53	142	127	29	594	427
ENSGALG00000002314	0	0	0	0	0	0
ENSGALG00000002315	1146	2073	1541	1858	2535	4357
ENSGALG00000002316	203	420	454	466	475	1405
ENSGALG00000002318	0	0	0	0	0	0
ENSGALG00000002319	20	4	4	0	0	0
ENSGALG00000002321	600	1080	521	788	870	484
ENSGALG00000002325	0	0	0	0	0	0
ENSGALG00000002326	0	0	0	0	0	0
ENSGALG00000002329	0	0	0	0	0	0
ENSGALG00000002335	113	56	68	199	118	10
ENSGALG00000002336	461	894	387	302	1231	747
ENSGALG00000002341	1508	3146	2458	1270	1400	646
ENSGALG00000002345	557	1861	982	486	3	855
ENSGALG00000002346	304	391	487	515	285	678
ENSGALG00000002347	293	482	514	126	91	0
ENSGALG00000002350	5	3	2	10	0	0
ENSGALG00000002354	561	836	548	518	1799	1292
ENSGALG00000002356	0	40	0	0	0	0
ENSGALG00000002358	79	135	217	0	0	0
ENSGALG00000002362	1152	2103	2230	2606	13636	14075
ENSGALG00000002363	2620	4678	3658	3350	10580	7609
ENSGALG00000002364	227	157	93	66	913	230
ENSGALG00000002369	0	2	0	0	0	0
ENSGALG00000002370	10	19	8	6	0	103
ENSGALG00000002371	450	1993	775	30	1394	251
ENSGALG00000002374	0	13	0	0	0	0
ENSGALG00000002375	3315	4277	3783	8465	8309	9109
ENSGALG00000002377	13381	24144	22646	21472	30080	53966
ENSGALG00000002379	523	777	1108	481	1184	1425
ENSGALG00000002383	1	0	0	0	0	0
ENSGALG00000002386	41	395	146	18	0	127
ENSGALG00000002388	2330	3704	4070	2970	5952	5959
ENSGALG00000002389	32	11	43	0	0	0
ENSGALG00000002390	0	23	1	0	0	0
ENSGALG00000002394	424	1186	406	514	1452	297
ENSGALG00000002395	9	62	3	0	135	0
ENSGALG00000002397	56	299	242	47	117	0
ENSGALG00000002399	338	669	421	218	26	293
ENSGALG00000002403	20	76	41	4	0	0
ENSGALG00000002407	0	35	39	7	1	6
ENSGALG00000002408	251	681	619	626	1368	1053
ENSGALG00000002412	151	146	172	127	2	1013
ENSGALG00000002413	39	81	47	16	0	2
ENSGALG00000002414	162	360	165	66	0	6
ENSGALG00000002415	484	759	606	397	1043	600
ENSGALG00000002417	262	832	316	468	1079	1998
ENSGALG00000002419	71	95	66	115	5	91
ENSGALG00000002421	597	1366	1059	865	2028	1294
ENSGALG00000002424	140	60	154	42	5	0
ENSGALG00000002426	349	439	450	688	26	1979
ENSGALG00000002427	0	13	5	0	0	0
ENSGALG00000002428	0	0	0	0	0	0
ENSGALG00000002430	1525	2786	2259	1697	2831	2455
ENSGALG00000002431	0	44	0	0	0	0
ENSGALG00000002432	0	18	1	0	0	232
ENSGALG00000002437	95	515	307	85	0	0
ENSGALG00000002439	535	828	501	882	269	735
ENSGALG00000002442	10	33	0	1	0	0
ENSGALG00000002443	31	416	244	81	321	0
ENSGALG00000002445	231	649	291	348	182	419
ENSGALG00000002447	421	884	428	666	655	598
ENSGALG00000002448	3567	9265	6013	4122	11263	5184
ENSGALG00000002450	306	820	355	177	155	1496
ENSGALG00000002452	0	0	0	0	0	0
ENSGALG00000002455	15	0	3	4	83	0
ENSGALG00000002457	50	192	102	93	95	17
ENSGALG00000002458	352	760	364	247	9	577
ENSGALG00000002461	170	313	376	56	61	366
ENSGALG00000002463	195	750	466	294	4399	1118
ENSGALG00000002466	22	0	0	0	0	0
ENSGALG00000002467	28	45	52	17	0	4
ENSGALG00000002469	416	682	495	369	406	150
ENSGALG00000002470	0	0	34	0	0	0
ENSGALG00000002473	7	17	0	0	0	0
ENSGALG00000002478	4155	7228	4436	3545	8432	5997
ENSGALG00000002479	16	19	4	0	0	0
ENSGALG00000002484	377	863	542	641	1215	1840
ENSGALG00000002485	445	916	821	1142	1451	3215
ENSGALG00000002486	185	217	123	179	125	483
ENSGALG00000002487	507	859	827	824	1470	1858
ENSGALG00000002488	3547	7533	6524	2889	2951	2818
ENSGALG00000002489	34	122	92	40	0	187
ENSGALG00000002490	2650	5125	3904	2687	4573	4540
ENSGALG00000002492	20	24	0	0	0	0
ENSGALG00000002495	310	491	785	647	4192	3795
ENSGALG00000002496	0	10	0	0	0	0
ENSGALG00000002497	503	985	572	543	987	1250
ENSGALG00000002499	670	1305	1245	731	980	396
ENSGALG00000002500	255	684	466	310	1826	2012
ENSGALG00000002501	513	793	517	553	1427	77
ENSGALG00000002503	0	21	0	0	0	0
ENSGALG00000002504	99	54	17	47	0	0
ENSGALG00000002506	70	283	186	162	263	185
ENSGALG00000002507	0	57	0	34	0	0
ENSGALG00000002510	232	632	413	140	74	28
ENSGALG00000002511	0	0	0	0	0	0
ENSGALG00000002514	2495	5025	4038	3431	8348	10111
ENSGALG00000002515	1655	5690	5710	240	2712	724
ENSGALG00000002517	33	51	138	42	61	215
ENSGALG00000002519	262	897	717	216	1135	902
ENSGALG00000002523	287	862	496	697	782	1058
ENSGALG00000002524	1587	2719	2323	1572	2871	2584
ENSGALG00000002525	132	76	141	94	0	91
ENSGALG00000002527	149	206	287	278	8	0
ENSGALG00000002528	432	1036	1050	408	147	854
ENSGALG00000002529	425	691	733	241	1210	2622
ENSGALG00000002531	1624	3134	2357	2154	6809	4147
ENSGALG00000002532	0	0	9	0	0	0
ENSGALG00000002536	360	767	431	572	275	978
ENSGALG00000002539	48	185	25	63	54	417
ENSGALG00000002542	416	848	500	714	183	1646
ENSGALG00000002543	49	108	61	13	26	0
ENSGALG00000002544	0	0	0	0	0	0
ENSGALG00000002546	1144	2154	1993	3736	10714	8712
ENSGALG00000002548	186	339	198	463	1842	81
ENSGALG00000002549	0	0	0	0	0	0
ENSGALG00000002550	0	0	0	0	0	0
ENSGALG00000002551	0	0	0	0	0	0
ENSGALG00000002553	23	6	1	0	0	0
ENSGALG00000002554	3	60	12	41	0	0
ENSGALG00000002555	6	139	73	0	0	0
ENSGALG00000002556	91	458	291	0	0	463
ENSGALG00000002557	0	6	0	9	2	0
ENSGALG00000002558	51	24	23	2	0	0
ENSGALG00000002561	146	133	170	149	304	563
ENSGALG00000002562	4	2	20	0	0	0
ENSGALG00000002563	15	69	69	68	79	143
ENSGALG00000002564	15	57	32	0	0	0
ENSGALG00000002569	10622	17299	19471	14741	23567	33494
ENSGALG00000002570	0	0	0	0	0	0
ENSGALG00000002576	40	33	76	10	0	0
ENSGALG00000002577	36	61	53	0	0	0
ENSGALG00000002578	3	2	1	0	0	0
ENSGALG00000002579	98	178	68	12	21	0
ENSGALG00000002581	61	205	238	254	722	998
ENSGALG00000002583	52	452	290	123	386	270
ENSGALG00000002587	652	1454	1467	954	181	1948
ENSGALG00000002588	126	345	283	225	396	1795
ENSGALG00000002591	2065	4099	3311	4136	24805	28384
ENSGALG00000002594	49	23	0	14	46	0
ENSGALG00000002595	2534	4847	6111	4221	13487	27326
ENSGALG00000002597	0	0	0	0	0	0
ENSGALG00000002598	529	1488	1363	917	2423	2356
ENSGALG00000002599	465	594	292	323	603	596
ENSGALG00000002603	515	819	557	597	1132	1361
ENSGALG00000002605	1036	1818	1181	2330	8253	3046
ENSGALG00000002606	2822	5008	4957	2252	3804	5150
ENSGALG00000002610	0	0	17	0	0	0
ENSGALG00000002612	1900	3051	3128	2209	4527	4707
ENSGALG00000002615	66	99	20	343	0	7
ENSGALG00000002616	699	1685	1352	1090	1828	4116
ENSGALG00000002618	193	844	635	96	903	61
ENSGALG00000002621	101	229	67	210	0	0
ENSGALG00000002622	43	80	36	49	0	0
ENSGALG00000002623	151	131	117	32	0	0
ENSGALG00000002624	945	1962	1539	1404	2282	2276
ENSGALG00000002630	108	329	173	69	141	274
ENSGALG00000002631	22	29	54	77	0	0
ENSGALG00000002632	35	103	35	72	0	0
ENSGALG00000002634	614	1077	823	691	2789	1362
ENSGALG00000002637	0	0	1	12	0	0
ENSGALG00000002638	0	0	27	0	0	0
ENSGALG00000002639	287	401	306	202	922	212
ENSGALG00000002643	0	0	0	0	0	0
ENSGALG00000002644	3899	7066	7951	5309	9515	11112
ENSGALG00000002645	0	13	0	0	0	67
ENSGALG00000002646	404	1312	874	867	88	2204
ENSGALG00000002647	16	306	178	16	0	0
ENSGALG00000002648	99	127	163	52	0	261
ENSGALG00000002649	492	865	759	851	240	268
ENSGALG00000002651	82	107	62	145	112	2
ENSGALG00000002653	216	637	567	263	853	2132
ENSGALG00000002655	442	935	792	904	186	761
ENSGALG00000002656	157	432	254	152	207	0
ENSGALG00000002659	1760	2940	2463	1934	2412	3168
ENSGALG00000002661	744	1710	1529	931	1125	907
ENSGALG00000002663	433	404	450	442	410	712
ENSGALG00000002666	95	130	76	63	0	162
ENSGALG00000002667	214	448	187	155	0	284
ENSGALG00000002671	36	103	40	9	0	0
ENSGALG00000002675	21	12	8	39	103	0
ENSGALG00000002678	0	0	0	0	0	0
ENSGALG00000002679	50	126	195	86	393	0
ENSGALG00000002682	736	1720	1315	822	3081	2049
ENSGALG00000002683	668	1284	1121	857	3578	2272
ENSGALG00000002686	413	940	609	675	1566	940
ENSGALG00000002688	0	2	1	0	0	0
ENSGALG00000002689	531	782	861	651	1710	874
ENSGALG00000002690	53	22	2	0	0	0
ENSGALG00000002692	31	25	44	50	0	0
ENSGALG00000002693	145	520	229	142	430	84
ENSGALG00000002695	263	635	395	516	1354	0
ENSGALG00000002699	107	386	146	41	104	0
ENSGALG00000002701	1181	1678	1746	1893	3464	6845
ENSGALG00000002703	796	1350	1064	1018	1989	2433
ENSGALG00000002705	1722	4108	3698	1465	1152	2816
ENSGALG00000002706	509	545	565	174	458	1405
ENSGALG00000002707	28	24	2	21	0	1
ENSGALG00000002708	503	2197	1078	86	292	393
ENSGALG00000002709	120	59	50	36	0	0
ENSGALG00000002710	112	280	206	80	0	0
ENSGALG00000002714	14	85	69	8	0	377
ENSGALG00000002719	956	1582	1823	1317	2171	1836
ENSGALG00000002722	5	44	22	51	0	0
ENSGALG00000002723	23	73	42	25	0	166
ENSGALG00000002725	321	783	333	577	1758	507
ENSGALG00000002726	1179	2522	1591	1341	1847	2617
ENSGALG00000002728	1244	4180	2982	649	1019	418
ENSGALG00000002729	122	94	43	75	161	65
ENSGALG00000002734	153	394	251	373	721	1109
ENSGALG00000002735	236	531	433	382	756	1232
ENSGALG00000002739	548	689	1042	1110	1821	1115
ENSGALG00000002742	35	125	47	4	0	0
ENSGALG00000002744	11	20	20	2	0	2
ENSGALG00000002750	1048	1473	966	292	563	121
ENSGALG00000002759	55	28	65	25	210	0
ENSGALG00000002761	250	434	539	316	835	406
ENSGALG00000002762	39	17	7	10	0	0
ENSGALG00000002763	434	1017	639	593	613	1277
ENSGALG00000002764	1249	2289	1700	980	532	1521
ENSGALG00000002765	254	349	394	41	73	176
ENSGALG00000002766	0	0	0	0	0	0
ENSGALG00000002769	270	704	451	68	6	0
ENSGALG00000002771	15	21	66	7	807	85
ENSGALG00000002773	2386	3747	5047	3738	4518	6748
ENSGALG00000002774	3105	5806	5021	4341	2820	4193
ENSGALG00000002775	16	76	20	41	0	0
ENSGALG00000002781	955	990	680	1669	775	914
ENSGALG00000002783	76	257	140	8	0	0
ENSGALG00000002784	382	1084	354	477	2141	1415
ENSGALG00000002786	3	1	9	0	0	0
ENSGALG00000002789	2208	5325	4092	856	1418	401
ENSGALG00000002790	0	56	8	0	0	0
ENSGALG00000002792	0	0	0	0	0	0
ENSGALG00000002797	1297	3387	2882	2193	1979	4751
ENSGALG00000002798	53	242	139	178	208	973
ENSGALG00000002800	7	21	21	0	0	22
ENSGALG00000002802	0	14	2	4	0	0
ENSGALG00000002803	961	1253	1114	829	1142	1457
ENSGALG00000002804	23	142	52	55	0	0
ENSGALG00000002813	3013	5045	7390	5281	10195	15421
ENSGALG00000002816	8	0	1	0	0	172
ENSGALG00000002818	26	157	134	0	0	0
ENSGALG00000002820	243	571	409	279	12	443
ENSGALG00000002827	903	1777	934	945	1204	974
ENSGALG00000002830	18	17	56	15	0	12
ENSGALG00000002831	30	2	8	19	0	0
ENSGALG00000002832	81	88	57	57	565	0
ENSGALG00000002836	428	622	388	303	850	371
ENSGALG00000002837	3750	5751	9132	6065	23886	26390
ENSGALG00000002840	6	113	77	22	0	0
ENSGALG00000002841	149	361	362	90	252	5
ENSGALG00000002843	31	94	51	32	1223	115
ENSGALG00000002845	0	0	2	0	0	0
ENSGALG00000002846	0	0	7	0	0	0
ENSGALG00000002848	0	0	0	0	0	0
ENSGALG00000002849	304	992	1016	399	1694	1598
ENSGALG00000002850	257	218	161	162	117	277
ENSGALG00000002853	358	618	691	460	2677	1685
ENSGALG00000002854	1	3	27	37	0	0
ENSGALG00000002855	8	19	6	0	0	0
ENSGALG00000002856	649	1162	536	1053	2112	1485
ENSGALG00000002860	0	0	0	0	0	0
ENSGALG00000002861	96	318	138	84	0	2
ENSGALG00000002863	912	2082	1362	1274	1724	1355
ENSGALG00000002864	61	106	31	17	165	0
ENSGALG00000002866	263	325	254	271	0	163
ENSGALG00000002868	2555	4556	8274	4121	9284	11605
ENSGALG00000002870	154	425	250	333	0	666
ENSGALG00000002877	132	136	147	176	285	658
ENSGALG00000002878	79	117	105	64	60	0
ENSGALG00000002880	375	958	497	301	14	1659
ENSGALG00000002881	503	812	1203	621	1976	1912
ENSGALG00000002882	290	563	376	336	620	88
ENSGALG00000002883	213	567	152	307	312	1156
ENSGALG00000002886	0	0	0	0	0	0
ENSGALG00000002888	91	150	59	20	0	0
ENSGALG00000002891	615	1948	1216	711	1269	2335
ENSGALG00000002892	51	33	16	84	0	0
ENSGALG00000002893	2	7	30	33	24	27
ENSGALG00000002897	20	100	107	5	0	182
ENSGALG00000002899	317	769	594	499	325	1061
ENSGALG00000002900	23	36	34	38	2	0
ENSGALG00000002904	162	541	609	305	225	800
ENSGALG00000002906	1464	2276	2458	1749	3921	3307
ENSGALG00000002907	0	1	0	0	0	0
ENSGALG00000002908	477	641	578	1105	603	1627
ENSGALG00000002911	0	0	0	0	0	0
ENSGALG00000002913	72	70	62	38	60	14
ENSGALG00000002919	57	243	136	56	1152	748
ENSGALG00000002921	538	1167	805	566	2184	1322
ENSGALG00000002922	191	459	246	594	1360	548
ENSGALG00000002925	2097	4604	4562	3210	5868	5035
ENSGALG00000002929	562	1101	712	490	588	1087
ENSGALG00000002931	0	3	1	0	0	0
ENSGALG00000002932	4866	9356	11644	5164	11114	10673
ENSGALG00000002937	2472	5327	3841	2147	4988	4473
ENSGALG00000002942	1284	1622	1589	1358	250	1622
ENSGALG00000002943	1039	2851	1720	2319	4106	6805
ENSGALG00000002944	3	0	0	1	0	0
ENSGALG00000002945	170	365	195	240	758	0
ENSGALG00000002952	159	326	206	90	32	28
ENSGALG00000002954	617	1405	1080	732	390	631
ENSGALG00000002955	0	0	0	0	0	0
ENSGALG00000002957	0	0	0	0	0	0
ENSGALG00000002958	147	369	230	68	140	0
ENSGALG00000002959	430	798	847	823	991	1338
ENSGALG00000002960	0	0	0	0	0	0
ENSGALG00000002963	80	31	98	71	107	369
ENSGALG00000002964	621	883	980	1291	2673	1870
ENSGALG00000002967	87	76	126	222	442	101
ENSGALG00000002968	34	260	104	599	955	1657
ENSGALG00000002969	172	737	607	516	1002	1379
ENSGALG00000002971	262	391	265	323	250	470
ENSGALG00000002973	313	495	362	454	1024	458
ENSGALG00000002974	87	105	62	41	0	0
ENSGALG00000002980	82	182	141	144	170	346
ENSGALG00000002981	117	187	150	132	0	25
ENSGALG00000002982	1	3	6	1	75	0
ENSGALG00000002984	343	834	729	492	1676	2015
ENSGALG00000002985	967	1851	1046	587	264	1159
ENSGALG00000002987	5	33	13	39	202	0
ENSGALG00000002988	304	1341	1191	204	852	117
ENSGALG00000002990	4158	8767	9404	7183	31994	43742
ENSGALG00000002992	3	56	102	85	0	127
ENSGALG00000002993	71	774	308	34	364	11
ENSGALG00000003003	0	0	0	0	0	0
ENSGALG00000003005	0	0	0	0	0	0
ENSGALG00000003010	955	1185	924	1118	436	621
ENSGALG00000003011	0	93	36	10	0	0
ENSGALG00000003013	9	29	2	19	0	0
ENSGALG00000003014	50	90	147	11	0	12
ENSGALG00000003015	22	0	4	0	0	0
ENSGALG00000003016	3	0	14	1	0	0
ENSGALG00000003021	130	175	315	111	0	7
ENSGALG00000003022	0	19	28	0	0	0
ENSGALG00000003024	708	2266	1595	951	1857	2420
ENSGALG00000003025	45	94	11	83	18	0
ENSGALG00000003026	295	440	358	261	262	135
ENSGALG00000003029	177	598	348	393	852	2922
ENSGALG00000003031	94	207	214	224	1445	0
ENSGALG00000003033	154	281	85	104	6	4
ENSGALG00000003034	6	79	64	3	0	0
ENSGALG00000003035	0	4	2	0	0	0
ENSGALG00000003039	612	478	539	406	964	1165
ENSGALG00000003042	1588	3189	2199	2389	3611	6548
ENSGALG00000003045	853	1225	1056	1909	4649	2856
ENSGALG00000003046	3185	5162	6158	4267	7476	11920
ENSGALG00000003047	269	616	277	405	827	144
ENSGALG00000003052	594	1338	1100	952	229	725
ENSGALG00000003053	1705	3801	3941	3411	8388	9430
ENSGALG00000003058	53	22	4	60	0	0
ENSGALG00000003059	279	409	463	374	445	472
ENSGALG00000003063	55	106	54	4	1284	0
ENSGALG00000003065	385	802	707	707	2762	2123
ENSGALG00000003067	792	1976	1549	1211	1259	4726
ENSGALG00000003068	57	179	48	37	0	2
ENSGALG00000003071	866	1188	646	674	699	2203
ENSGALG00000003072	658	1704	1001	874	638	1394
ENSGALG00000003073	62	146	48	42	0	322
ENSGALG00000003074	57	86	137	155	734	327
ENSGALG00000003075	0	0	0	0	0	0
ENSGALG00000003076	0	5	0	0	0	0
ENSGALG00000003078	1277	2606	2450	512	2088	459
ENSGALG00000003079	583	1163	1067	415	760	349
ENSGALG00000003081	48	159	88	231	94	30
ENSGALG00000003082	246	667	492	687	1688	822
ENSGALG00000003084	1934	2973	3571	2943	6337	7481
ENSGALG00000003085	4734	8663	8693	6476	14418	17881
ENSGALG00000003086	252	519	357	482	346	329
ENSGALG00000003091	452	606	461	434	602	294
ENSGALG00000003092	670	1019	1033	1015	1144	1911
ENSGALG00000003096	87	146	90	4	30	0
ENSGALG00000003099	196	495	335	81	0	272
ENSGALG00000003101	571	1284	1114	882	5	1221
ENSGALG00000003103	0	0	0	0	0	0
ENSGALG00000003105	32	30	27	41	0	0
ENSGALG00000003106	519	892	1080	1894	2693	2998
ENSGALG00000003107	377	1131	462	157	437	383
ENSGALG00000003108	628	1034	736	1084	1615	1722
ENSGALG00000003111	95	386	286	69	845	51
ENSGALG00000003113	161	385	329	291	232	605
ENSGALG00000003114	0	0	0	0	0	0
ENSGALG00000003118	2	40	60	17	0	0
ENSGALG00000003120	650	1491	1123	1004	2739	1132
ENSGALG00000003122	252	439	485	232	1287	219
ENSGALG00000003123	91	132	132	47	0	7
ENSGALG00000003124	88	201	177	180	75	412
ENSGALG00000003126	0	83	44	32	0	0
ENSGALG00000003128	333	260	455	130	0	647
ENSGALG00000003129	76	117	58	80	0	0
ENSGALG00000003130	494	698	574	773	1123	221
ENSGALG00000003131	17	32	25	1	0	0
ENSGALG00000003134	0	14	9	0	0	179
ENSGALG00000003135	350	1046	746	766	792	176
ENSGALG00000003136	14	95	5	66	0	0
ENSGALG00000003137	0	4	0	18	0	0
ENSGALG00000003138	1	3	11	0	0	0
ENSGALG00000003142	0	0	1	0	0	0
ENSGALG00000003143	786	1169	726	670	472	936
ENSGALG00000003144	24	7	33	18	0	0
ENSGALG00000003146	164	543	679	290	1377	1327
ENSGALG00000003147	705	1407	877	758	3012	1647
ENSGALG00000003148	18	82	8	30	0	0
ENSGALG00000003149	0	0	14	0	0	0
ENSGALG00000003153	3338	6216	5375	4805	6818	12589
ENSGALG00000003154	190	369	288	139	92	180
ENSGALG00000003155	38	58	73	70	550	247
ENSGALG00000003160	2130	2700	2347	9929	9253	7431
ENSGALG00000003161	262	574	276	854	1758	288
ENSGALG00000003162	140	288	168	57	0	260
ENSGALG00000003163	124	344	191	46	56	0
ENSGALG00000003164	8	4	21	0	4	0
ENSGALG00000003165	273	470	560	239	88	923
ENSGALG00000003168	21	25	8	9	0	0
ENSGALG00000003169	104	173	195	161	167	0
ENSGALG00000003172	274	721	494	196	112	425
ENSGALG00000003174	59	121	52	31	0	0
ENSGALG00000003175	25	5	4	0	0	0
ENSGALG00000003176	0	0	2	0	0	0
ENSGALG00000003179	11	0	0	0	0	0
ENSGALG00000003181	343	634	698	461	971	2930
ENSGALG00000003183	219	506	438	250	282	500
ENSGALG00000003185	222	606	297	240	304	85
ENSGALG00000003189	1235	3060	2421	1761	3493	2015
ENSGALG00000003193	3032	10320	11494	8292	30753	19714
ENSGALG00000003194	403	988	603	508	541	1420
ENSGALG00000003195	0	24	0	0	0	0
ENSGALG00000003196	0	0	19	0	0	0
ENSGALG00000003197	6332	12582	12647	9784	15642	23944
ENSGALG00000003199	886	1861	897	976	1552	1245
ENSGALG00000003201	40	147	129	0	0	0
ENSGALG00000003203	1	31	36	1	1	5
ENSGALG00000003204	639	1390	1544	437	742	2234
ENSGALG00000003205	3192	6415	7219	5012	16658	18549
ENSGALG00000003206	209	292	27	124	0	61
ENSGALG00000003208	1317	3825	4310	765	1262	3032
ENSGALG00000003211	733	1392	1217	1234	2666	4627
ENSGALG00000003212	45	45	53	54	0	11
ENSGALG00000003213	1	0	4	14	0	0
ENSGALG00000003217	0	0	0	0	0	0
ENSGALG00000003219	177	372	330	133	1468	539
ENSGALG00000003220	186	364	188	545	517	2045
ENSGALG00000003221	1741	3230	2587	2052	4316	6388
ENSGALG00000003224	0	0	0	0	0	0
ENSGALG00000003226	0	0	0	0	0	0
ENSGALG00000003227	224	472	279	453	678	565
ENSGALG00000003228	375	1001	773	218	524	1039
ENSGALG00000003233	337	957	698	563	1332	644
ENSGALG00000003235	357	667	226	135	291	0
ENSGALG00000003238	234	377	341	238	279	917
ENSGALG00000003241	22	45	61	35	0	72
ENSGALG00000003242	6	39	0	0	0	0
ENSGALG00000003243	42	111	116	102	97	158
ENSGALG00000003245	345	465	569	513	1977	4407
ENSGALG00000003247	258	235	268	101	17	692
ENSGALG00000003248	2168	4242	3172	2789	6353	3322
ENSGALG00000003249	903	1553	1030	1222	750	1980
ENSGALG00000003250	1067	2021	2405	1891	9143	8482
ENSGALG00000003254	340	851	535	484	1417	3466
ENSGALG00000003256	238	971	552	391	1079	306
ENSGALG00000003258	158	153	152	85	100	678
ENSGALG00000003259	1047	1839	1881	1470	3473	3654
ENSGALG00000003260	924	1409	1087	860	921	1642
ENSGALG00000003261	4	33	0	2	0	0
ENSGALG00000003265	1466	2270	2398	1720	2851	2017
ENSGALG00000003267	424	609	407	438	716	2007
ENSGALG00000003272	1235	2202	1615	1243	461	870
ENSGALG00000003273	173	313	385	230	0	956
ENSGALG00000003281	162	439	376	275	2759	911
ENSGALG00000003282	207	237	164	105	554	519
ENSGALG00000003283	6	10	9	25	27	0
ENSGALG00000003284	357	610	403	326	645	1759
ENSGALG00000003285	5	92	21	147	633	970
ENSGALG00000003286	13	7	0	4	0	0
ENSGALG00000003287	439	866	654	699	931	902
ENSGALG00000003288	647	883	682	773	1863	727
ENSGALG00000003293	424	522	343	279	186	151
ENSGALG00000003294	482	618	605	756	113	1329
ENSGALG00000003295	268	551	117	498	559	145
ENSGALG00000003297	315	654	760	458	1270	385
ENSGALG00000003298	174	249	213	173	1034	461
ENSGALG00000003299	568	800	531	372	1730	643
ENSGALG00000003301	0	13	0	4	0	0
ENSGALG00000003302	10	0	11	0	0	0
ENSGALG00000003304	103	224	123	284	148	134
ENSGALG00000003307	1091	2793	2136	1573	2765	2019
ENSGALG00000003308	526	675	476	991	114	3813
ENSGALG00000003310	5	0	6	0	0	0
ENSGALG00000003313	1	20	22	1	0	0
ENSGALG00000003314	453	796	881	873	642	2176
ENSGALG00000003318	91	261	226	63	0	32
ENSGALG00000003319	8	11	17	71	0	0
ENSGALG00000003321	542	836	1144	1338	2079	3719
ENSGALG00000003322	73	76	42	125	0	0
ENSGALG00000003323	11	77	42	43	0	0
ENSGALG00000003324	0	0	3	0	0	0
ENSGALG00000003325	72	302	258	121	695	155
ENSGALG00000003326	158	225	223	189	0	42
ENSGALG00000003329	117	393	267	165	0	229
ENSGALG00000003331	686	1099	801	522	1197	2112
ENSGALG00000003333	32	118	47	85	58	546
ENSGALG00000003336	41	86	0	0	223	0
ENSGALG00000003337	3283	5981	5586	3908	5052	8270
ENSGALG00000003339	102	183	121	107	12	118
ENSGALG00000003340	52	16	24	40	0	0
ENSGALG00000003344	1915	4991	3688	1607	4872	4819
ENSGALG00000003345	91	340	304	82	62	515
ENSGALG00000003348	531	724	1137	974	2376	2793
ENSGALG00000003349	235	372	171	919	0	283
ENSGALG00000003353	199	130	180	232	7	4
ENSGALG00000003354	3	2	7	0	0	0
ENSGALG00000003355	1289	1743	2226	2192	7490	10047
ENSGALG00000003356	957	1869	1594	1633	4630	3426
ENSGALG00000003357	138	349	266	236	1822	242
ENSGALG00000003358	366	683	613	210	741	2102
ENSGALG00000003359	1220	3094	2741	1352	391	4651
ENSGALG00000003360	0	38	11	0	0	0
ENSGALG00000003361	0	0	0	0	0	0
ENSGALG00000003362	236	407	269	376	217	872
ENSGALG00000003365	381	825	496	564	864	644
ENSGALG00000003369	213	431	393	287	335	335
ENSGALG00000003370	342	1076	833	303	1040	701
ENSGALG00000003373	1802	2511	1575	2976	1130	1349
ENSGALG00000003374	0	0	0	0	0	0
ENSGALG00000003377	313	262	210	257	44	504
ENSGALG00000003378	249	583	375	368	55	265
ENSGALG00000003381	416	1626	1021	452	1849	1216
ENSGALG00000003383	273	609	404	626	154	1093
ENSGALG00000003385	431	548	961	449	231	2418
ENSGALG00000003387	132	145	84	52	0	30
ENSGALG00000003391	442	823	740	339	51	2016
ENSGALG00000003392	677	1201	1037	1142	1234	479
ENSGALG00000003396	48	10	28	25	0	10
ENSGALG00000003397	486	483	777	434	491	1191
ENSGALG00000003398	260	750	532	538	828	770
ENSGALG00000003400	1891	3303	3174	1939	3656	5919
ENSGALG00000003403	321	674	414	695	1180	1485
ENSGALG00000003405	225	650	337	262	91	53
ENSGALG00000003408	28	135	123	66	0	425
ENSGALG00000003409	259	488	329	106	676	2
ENSGALG00000003412	89	373	95	72	0	0
ENSGALG00000003416	66	317	139	130	417	28
ENSGALG00000003419	132	324	264	305	15	285
ENSGALG00000003420	59	270	218	28	855	0
ENSGALG00000003424	0	0	0	0	0	0
ENSGALG00000003425	0	0	0	2	0	0
ENSGALG00000003426	140	232	46	183	795	578
ENSGALG00000003427	499	800	634	822	595	250
ENSGALG00000003428	47	81	48	84	0	0
ENSGALG00000003429	107	186	119	150	136	54
ENSGALG00000003430	357	507	396	675	1349	307
ENSGALG00000003432	8	14	21	3	0	118
ENSGALG00000003433	1	0	0	0	0	0
ENSGALG00000003434	194	471	282	123	31	215
ENSGALG00000003435	0	0	0	0	0	0
ENSGALG00000003438	1574	1559	1566	2088	1402	2178
ENSGALG00000003439	175	417	171	339	1693	809
ENSGALG00000003441	224	578	316	273	142	209
ENSGALG00000003443	5	21	12	88	0	0
ENSGALG00000003445	1404	1597	3653	2654	4483	7782
ENSGALG00000003446	25	0	0	34	62	0
ENSGALG00000003447	55	77	47	57	44	0
ENSGALG00000003454	4923	10016	7212	5978	7595	7204
ENSGALG00000003456	0	0	0	0	0	0
ENSGALG00000003457	119	208	75	160	643	254
ENSGALG00000003458	394	809	664	309	40	131
ENSGALG00000003461	140	510	252	207	396	318
ENSGALG00000003462	0	0	0	0	0	0
ENSGALG00000003464	34	122	11	59	16	21
ENSGALG00000003466	50	77	5	30	8	0
ENSGALG00000003467	621	1641	1203	1083	3769	4613
ENSGALG00000003470	23	13	31	0	0	0
ENSGALG00000003472	0	6	0	3	0	0
ENSGALG00000003473	1431	1951	1402	4728	3557	5607
ENSGALG00000003474	388	963	732	1001	604	5293
ENSGALG00000003475	320	540	647	490	585	554
ENSGALG00000003476	136	215	126	81	28	5
ENSGALG00000003478	0	0	2	0	0	0
ENSGALG00000003483	1493	3939	2924	2041	809	2240
ENSGALG00000003484	224	229	120	390	0	137
ENSGALG00000003485	68	72	100	47	0	152
ENSGALG00000003487	69	120	115	147	395	0
ENSGALG00000003492	967	1979	1404	1525	1302	2403
ENSGALG00000003495	1178	3217	1965	3065	6633	10336
ENSGALG00000003496	34	76	41	63	52	0
ENSGALG00000003498	219	335	284	223	37	242
ENSGALG00000003499	108	157	189	171	289	184
ENSGALG00000003500	49	118	53	120	0	624
ENSGALG00000003503	580	1242	603	1317	2277	629
ENSGALG00000003505	134	426	246	201	332	1113
ENSGALG00000003507	46	32	5	0	0	0
ENSGALG00000003509	0	19	19	0	0	0
ENSGALG00000003510	312	624	582	484	507	141
ENSGALG00000003512	0	3	0	0	0	0
ENSGALG00000003517	426	692	669	321	2363	524
ENSGALG00000003518	434	1406	591	618	53	509
ENSGALG00000003519	0	0	0	0	0	0
ENSGALG00000003520	113	249	142	220	0	159
ENSGALG00000003521	1239	1877	1479	1098	1649	2370
ENSGALG00000003522	6306	11676	9617	7455	7830	14453
ENSGALG00000003523	695	1442	1328	1442	1609	3046
ENSGALG00000003526	205	463	406	124	496	178
ENSGALG00000003527	58	208	64	288	189	14
ENSGALG00000003529	4	31	39	80	160	0
ENSGALG00000003532	5837	15311	9866	5860	10280	12231
ENSGALG00000003533	272	549	343	443	270	602
ENSGALG00000003536	0	67	21	3	0	0
ENSGALG00000003537	8	2	0	0	0	2
ENSGALG00000003539	99	383	245	147	292	683
ENSGALG00000003540	450	537	565	588	976	1012
ENSGALG00000003545	0	66	26	4	0	0
ENSGALG00000003547	1044	1564	1106	1370	2369	1754
ENSGALG00000003548	142	196	99	750	287	140
ENSGALG00000003549	675	1105	1032	887	2368	429
ENSGALG00000003550	0	58	12	30	0	0
ENSGALG00000003553	32	8	1	0	107	0
ENSGALG00000003554	1753	3245	2144	3149	3477	2481
ENSGALG00000003557	1	0	0	0	0	0
ENSGALG00000003558	44	32	0	77	0	0
ENSGALG00000003559	147	323	139	159	0	0
ENSGALG00000003560	0	23	0	0	0	0
ENSGALG00000003562	1	16	24	6	0	0
ENSGALG00000003563	731	1225	798	622	1387	1471
ENSGALG00000003566	100	58	68	56	0	23
ENSGALG00000003567	7	140	46	0	0	0
ENSGALG00000003568	15	25	46	23	8	0
ENSGALG00000003569	10	165	97	120	0	875
ENSGALG00000003570	606	1014	836	1202	693	3270
ENSGALG00000003572	182	616	339	98	237	1182
ENSGALG00000003573	0	2	2	0	0	0
ENSGALG00000003574	80	319	97	80	333	0
ENSGALG00000003575	281	693	639	502	1750	1478
ENSGALG00000003578	0	21	65	21	0	0
ENSGALG00000003580	0	26	74	0	0	0
ENSGALG00000003582	242	468	279	1111	1886	410
ENSGALG00000003584	2737	5921	4682	3699	4418	8539
ENSGALG00000003588	11	121	69	0	0	0
ENSGALG00000003589	218	439	327	754	772	1334
ENSGALG00000003590	24	9	33	14	0	0
ENSGALG00000003594	9	5	25	0	0	0
ENSGALG00000003595	23	43	27	93	0	0
ENSGALG00000003596	1367	2338	1645	1849	655	675
ENSGALG00000003597	1372	2465	2753	2634	4307	6648
ENSGALG00000003601	299	865	392	384	239	787
ENSGALG00000003602	180	190	147	189	221	59
ENSGALG00000003604	1	44	45	0	0	81
ENSGALG00000003605	1297	2156	995	1654	2108	2220
ENSGALG00000003614	57	134	148	107	482	44
ENSGALG00000003624	5	8	1	0	0	0
ENSGALG00000003625	1480	2458	3107	3025	11949	12024
ENSGALG00000003628	267	354	295	528	207	399
ENSGALG00000003631	350	661	322	431	384	681
ENSGALG00000003634	319	540	718	426	609	1120
ENSGALG00000003636	7	105	89	8	84	0
ENSGALG00000003641	797	993	521	386	456	1237
ENSGALG00000003642	10	39	19	0	208	0
ENSGALG00000003644	28	61	0	30	0	0
ENSGALG00000003645	2	16	8	0	0	0
ENSGALG00000003647	1	0	3	0	2	0
ENSGALG00000003648	119	674	554	291	876	227
ENSGALG00000003650	774	1418	931	696	146	673
ENSGALG00000003651	438	1237	574	772	3776	1838
ENSGALG00000003652	763	900	731	549	244	709
ENSGALG00000003655	65	96	90	2	13	315
ENSGALG00000003657	214	1145	612	47	0	0
ENSGALG00000003658	114	361	293	308	44	32
ENSGALG00000003660	70	59	49	101	446	0
ENSGALG00000003661	178	295	287	256	0	306
ENSGALG00000003663	560	700	527	568	255	1350
ENSGALG00000003665	497	851	536	799	326	383
ENSGALG00000003670	36	51	89	5	470	45
ENSGALG00000003672	752	1240	757	517	463	1497
ENSGALG00000003674	90	414	167	83	0	126
ENSGALG00000003675	191	771	716	426	1408	645
ENSGALG00000003677	141	459	185	59	0	1
ENSGALG00000003681	1563	2428	2800	2394	6322	4111
ENSGALG00000003682	613	1038	797	866	1875	2632
ENSGALG00000003683	845	1734	1000	1318	1961	4036
ENSGALG00000003684	30	84	113	77	0	224
ENSGALG00000003687	89	397	212	290	597	813
ENSGALG00000003688	775	1208	474	1575	751	822
ENSGALG00000003689	0	0	5	33	0	0
ENSGALG00000003690	0	0	0	0	0	0
ENSGALG00000003691	336	699	290	119	5	313
ENSGALG00000003693	705	2101	1661	1153	3517	2233
ENSGALG00000003695	9	10	20	8	0	0
ENSGALG00000003696	417	783	689	657	2549	308
ENSGALG00000003699	359	1118	578	53	482	0
ENSGALG00000003701	108	291	170	120	129	227
ENSGALG00000003702	453	648	667	520	309	1348
ENSGALG00000003703	655	1521	1261	966	1637	976
ENSGALG00000003705	220	462	224	213	173	75
ENSGALG00000003708	597	1042	544	505	228	14
ENSGALG00000003709	40	68	19	1	0	0
ENSGALG00000003712	263	276	286	398	724	570
ENSGALG00000003713	0	0	0	0	0	0
ENSGALG00000003716	0	0	0	0	0	0
ENSGALG00000003717	323	348	259	261	453	21
ENSGALG00000003720	81	101	274	253	142	154
ENSGALG00000003722	590	982	825	501	433	834
ENSGALG00000003726	221	684	135	1	39	0
ENSGALG00000003727	548	743	352	364	645	816
ENSGALG00000003731	188	610	302	120	949	772
ENSGALG00000003732	186	786	537	186	545	141
ENSGALG00000003733	274	277	271	550	494	192
ENSGALG00000003734	196	520	242	292	851	255
ENSGALG00000003736	0	0	0	0	0	0
ENSGALG00000003738	536	1225	1300	528	1013	733
ENSGALG00000003741	99	117	77	59	100	45
ENSGALG00000003742	129	464	197	369	398	373
ENSGALG00000003743	79	102	160	131	71	56
ENSGALG00000003744	0	16	0	0	0	0
ENSGALG00000003745	142	194	168	178	954	0
ENSGALG00000003747	0	0	0	0	0	0
ENSGALG00000003748	111	186	172	62	222	283
ENSGALG00000003750	354	931	610	430	852	1030
ENSGALG00000003751	0	2	0	6	0	0
ENSGALG00000003753	19	29	63	31	0	0
ENSGALG00000003757	89	115	55	186	0	0
ENSGALG00000003758	71	223	101	95	0	1
ENSGALG00000003759	331	887	682	291	8	140
ENSGALG00000003765	0	0	0	0	0	0
ENSGALG00000003766	175	649	251	307	14	694
ENSGALG00000003767	200	340	269	178	646	748
ENSGALG00000003770	250	1344	1389	256	726	0
ENSGALG00000003771	100	175	149	137	6	303
ENSGALG00000003774	131	457	171	259	1565	419
ENSGALG00000003775	179	292	181	199	57	0
ENSGALG00000003777	33	21	89	1	6	0
ENSGALG00000003778	458	1100	779	685	1578	978
ENSGALG00000003781	117	301	192	84	0	113
ENSGALG00000003786	1503	2484	2757	2052	4188	6901
ENSGALG00000003788	107	191	94	118	0	0
ENSGALG00000003789	0	0	0	0	0	0
ENSGALG00000003792	3	1	12	0	0	0
ENSGALG00000003793	1215	2901	3654	1984	2978	7489
ENSGALG00000003794	170	274	202	122	374	96
ENSGALG00000003795	1744	3153	3495	2425	2302	2561
ENSGALG00000003798	837	2034	1867	518	1481	1671
ENSGALG00000003799	296	412	316	150	0	104
ENSGALG00000003800	112	212	116	99	412	1
ENSGALG00000003802	3	167	24	31	0	0
ENSGALG00000003803	0	0	28	4	0	0
ENSGALG00000003805	3	31	68	0	76	0
ENSGALG00000003806	8822	17178	17165	11190	18662	18904
ENSGALG00000003807	1191	1778	2238	937	1925	783
ENSGALG00000003812	1375	2845	3395	1381	3234	3460
ENSGALG00000003814	2	0	4	0	0	0
ENSGALG00000003815	2346	4176	2376	2377	1414	1683
ENSGALG00000003816	0	0	0	59	0	0
ENSGALG00000003818	42	74	2	33	0	0
ENSGALG00000003819	28	126	69	0	0	23
ENSGALG00000003820	1678	3471	4113	2126	1963	3484
ENSGALG00000003821	51	40	65	67	233	489
ENSGALG00000003824	589	1205	1106	1117	241	272
ENSGALG00000003826	353	674	687	349	103	241
ENSGALG00000003829	68	308	378	324	817	1240
ENSGALG00000003832	229	741	450	179	583	352
ENSGALG00000003833	108	535	316	53	28	6
ENSGALG00000003836	2	34	10	11	0	0
ENSGALG00000003837	5	14	0	27	0	0
ENSGALG00000003838	80	316	335	85	30	143
ENSGALG00000003839	8	168	34	3	0	0
ENSGALG00000003841	8	54	43	13	51	69
ENSGALG00000003842	8	4	4	0	0	0
ENSGALG00000003845	9	0	2	0	0	0
ENSGALG00000003849	547	1011	325	199	1632	167
ENSGALG00000003851	231	412	224	285	960	1452
ENSGALG00000003854	203	338	188	272	233	221
ENSGALG00000003855	0	13	15	2	0	0
ENSGALG00000003857	5	2	0	0	0	0
ENSGALG00000003859	0	0	4	0	0	0
ENSGALG00000003860	0	0	0	0	0	0
ENSGALG00000003861	324	609	772	432	303	284
ENSGALG00000003862	199	236	207	333	165	108
ENSGALG00000003863	0	0	0	0	0	0
ENSGALG00000003866	10	6	1	0	0	0
ENSGALG00000003870	678	1554	1350	463	1105	803
ENSGALG00000003875	226	326	242	143	0	147
ENSGALG00000003876	0	36	22	0	0	0
ENSGALG00000003878	473	736	1127	1072	5586	4595
ENSGALG00000003879	426	711	451	701	294	665
ENSGALG00000003880	232	823	548	360	420	720
ENSGALG00000003881	91	218	158	52	13	123
ENSGALG00000003882	4406	9791	6912	5017	10572	15619
ENSGALG00000003883	223	533	551	337	105	331
ENSGALG00000003885	6	25	6	0	0	0
ENSGALG00000003886	30	75	69	0	0	0
ENSGALG00000003891	1453	3199	2780	1445	1487	2574
ENSGALG00000003893	443	1647	1019	488	221	608
ENSGALG00000003895	0	0	0	0	0	0
ENSGALG00000003899	0	0	0	0	0	0
ENSGALG00000003901	70	112	142	44	198	0
ENSGALG00000003904	0	0	51	0	0	0
ENSGALG00000003906	417	870	823	587	2127	307
ENSGALG00000003907	211	607	307	111	155	151
ENSGALG00000003908	0	0	0	0	0	0
ENSGALG00000003909	451	706	645	455	1650	363
ENSGALG00000003911	197	824	619	89	7	888
ENSGALG00000003913	157	257	242	240	4	385
ENSGALG00000003914	0	40	11	0	0	0
ENSGALG00000003916	678	1531	1246	386	73	107
ENSGALG00000003919	659	1523	1163	727	917	1481
ENSGALG00000003920	234	534	423	289	577	21
ENSGALG00000003921	248	687	997	379	1955	2675
ENSGALG00000003922	4686	5547	4604	5757	15429	18473
ENSGALG00000003923	32	0	24	0	0	0
ENSGALG00000003924	567	865	757	766	590	1194
ENSGALG00000003925	88	344	105	47	93	0
ENSGALG00000003928	7	30	0	0	0	0
ENSGALG00000003929	709	1087	996	693	512	542
ENSGALG00000003930	631	1011	831	304	130	654
ENSGALG00000003932	38	90	47	0	0	0
ENSGALG00000003933	82	201	55	46	104	30
ENSGALG00000003935	250	489	286	206	685	45
ENSGALG00000003936	167	505	379	207	10	33
ENSGALG00000003937	612	1310	951	855	1892	1099
ENSGALG00000003939	1	2	15	5	0	0
ENSGALG00000003941	949	1979	1454	1395	3965	2284
ENSGALG00000003942	216	583	645	559	53	1738
ENSGALG00000003944	76	433	204	153	0	169
ENSGALG00000003947	7520	13063	11450	9435	10726	13167
ENSGALG00000003948	1242	2399	1828	1724	3737	683
ENSGALG00000003950	1223	2307	2212	1263	1172	2957
ENSGALG00000003952	12	9	0	0	0	0
ENSGALG00000003955	223	313	103	116	372	0
ENSGALG00000003958	269	470	299	117	237	189
ENSGALG00000003959	594	1667	1351	618	1200	1011
ENSGALG00000003965	0	32	0	0	0	0
ENSGALG00000003966	3370	5954	8896	5132	10005	11961
ENSGALG00000003969	512	1195	454	491	2543	1340
ENSGALG00000003972	171	415	591	365	422	319
ENSGALG00000003973	582	609	1001	664	1034	2175
ENSGALG00000003976	43	51	96	104	0	0
ENSGALG00000003977	515	987	630	708	1615	1605
ENSGALG00000003978	8	0	0	0	0	0
ENSGALG00000003979	0	4	55	13	0	114
ENSGALG00000003980	0	0	0	0	0	0
ENSGALG00000003985	206	387	472	466	10	609
ENSGALG00000003986	323	638	586	487	654	1263
ENSGALG00000003987	232	820	400	256	554	26
ENSGALG00000003990	91	141	183	184	237	734
ENSGALG00000003991	1461	1901	1979	2912	10643	11224
ENSGALG00000003995	146	461	220	196	81	639
ENSGALG00000003999	914	1303	765	1730	635	912
ENSGALG00000004002	368	919	726	550	496	863
ENSGALG00000004003	1473	2831	2358	2107	6511	5116
ENSGALG00000004004	422	616	334	287	264	24
ENSGALG00000004005	1135	1762	1348	1961	2058	7024
ENSGALG00000004009	2	6	0	0	0	0
ENSGALG00000004017	2	32	49	0	0	0
ENSGALG00000004019	146	421	221	440	35	320
ENSGALG00000004028	0	38	1	0	0	0
ENSGALG00000004033	2	30	18	22	0	0
ENSGALG00000004034	3175	6420	6006	5059	5947	10389
ENSGALG00000004035	41	51	75	16	442	23
ENSGALG00000004037	377	848	446	529	1098	1168
ENSGALG00000004038	191	743	737	232	993	749
ENSGALG00000004039	1593	2266	4123	2149	7790	8343
ENSGALG00000004040	341	799	880	624	1335	719
ENSGALG00000004042	14	28	31	41	0	2
ENSGALG00000004044	9	1	16	0	0	0
ENSGALG00000004045	108	214	38	163	0	0
ENSGALG00000004046	82	29	64	51	0	208
ENSGALG00000004047	383	1037	685	642	232	1102
ENSGALG00000004048	739	1574	725	714	1971	117
ENSGALG00000004049	1250	3484	2176	854	499	585
ENSGALG00000004052	327	640	561	344	501	86
ENSGALG00000004055	303	476	337	230	440	1060
ENSGALG00000004057	72	260	243	169	1	491
ENSGALG00000004058	28	1	2	56	0	0
ENSGALG00000004059	34	121	177	22	0	0
ENSGALG00000004063	656	2256	1869	776	2630	1818
ENSGALG00000004064	4	1	0	0	0	0
ENSGALG00000004065	71	127	71	68	69	193
ENSGALG00000004066	8	17	15	0	0	0
ENSGALG00000004068	67	439	335	148	0	366
ENSGALG00000004069	0	0	0	0	0	0
ENSGALG00000004070	28	45	94	44	0	1
ENSGALG00000004071	704	1499	1681	269	343	435
ENSGALG00000004074	90	301	148	0	0	0
ENSGALG00000004078	0	24	14	0	0	0
ENSGALG00000004079	606	730	770	555	220	689
ENSGALG00000004081	19	51	65	140	0	195
ENSGALG00000004082	290	327	208	216	505	201
ENSGALG00000004083	6	0	4	0	0	0
ENSGALG00000004085	106	235	145	29	0	29
ENSGALG00000004087	0	0	0	0	0	0
ENSGALG00000004088	159	400	182	245	430	302
ENSGALG00000004093	18	0	4	0	0	0
ENSGALG00000004096	171	685	582	36	36	27
ENSGALG00000004097	84	386	143	181	0	0
ENSGALG00000004098	176	340	174	179	467	5
ENSGALG00000004101	0	0	0	0	0	0
ENSGALG00000004102	10	3	3	0	0	0
ENSGALG00000004103	103	164	161	104	918	3
ENSGALG00000004104	178	372	210	162	0	100
ENSGALG00000004106	1238	2222	1735	1199	491	1175
ENSGALG00000004107	4415	7660	6712	4238	5504	3950
ENSGALG00000004108	1138	2445	1333	1806	1894	942
ENSGALG00000004110	386	800	377	566	551	1053
ENSGALG00000004111	0	0	0	0	0	0
ENSGALG00000004112	271	462	262	438	830	167
ENSGALG00000004113	0	1	0	0	0	0
ENSGALG00000004115	2943	5543	4846	2529	2387	2951
ENSGALG00000004116	1	0	0	0	0	0
ENSGALG00000004120	0	8	0	0	0	0
ENSGALG00000004121	231	472	306	298	0	361
ENSGALG00000004122	1429	2499	1870	1392	2872	3762
ENSGALG00000004123	17	13	36	67	8	2
ENSGALG00000004127	26	33	22	22	0	0
ENSGALG00000004128	0	22	0	10	0	0
ENSGALG00000004129	0	0	0	0	0	0
ENSGALG00000004133	2660	4298	4374	3545	2922	5289
ENSGALG00000004134	0	0	0	0	0	0
ENSGALG00000004140	26	94	108	21	0	18
ENSGALG00000004141	4	0	0	4	0	0
ENSGALG00000004143	5012	10400	8566	5961	5066	6671
ENSGALG00000004144	135	207	130	180	0	26
ENSGALG00000004146	23	117	39	0	0	0
ENSGALG00000004150	94	133	159	128	612	0
ENSGALG00000004152	685	936	892	387	1880	3006
ENSGALG00000004153	223	320	214	179	0	935
ENSGALG00000004155	117	52	56	28	0	3
ENSGALG00000004156	335	919	700	474	566	892
ENSGALG00000004160	1602	3341	3110	1719	2627	3549
ENSGALG00000004161	1944	3370	3221	1623	2187	4072
ENSGALG00000004162	56	163	53	3	0	0
ENSGALG00000004163	0	12	0	0	0	0
ENSGALG00000004165	446	952	857	554	1693	2697
ENSGALG00000004166	332	729	318	399	1853	418
ENSGALG00000004167	0	0	0	0	0	0
ENSGALG00000004168	104	210	184	30	75	0
ENSGALG00000004169	37	96	33	155	0	0
ENSGALG00000004170	76	348	258	13	94	0
ENSGALG00000004171	202	306	462	147	652	648
ENSGALG00000004172	554	1059	885	834	134	1615
ENSGALG00000004173	0	0	0	1	0	0
ENSGALG00000004174	898	1788	1292	1270	967	2161
ENSGALG00000004176	500	812	1506	919	3750	2989
ENSGALG00000004179	281	423	307	343	189	577
ENSGALG00000004180	216	427	267	275	4	403
ENSGALG00000004184	641	1471	1203	1663	1277	1718
ENSGALG00000004186	625	1304	1270	853	1008	3125
ENSGALG00000004189	30	65	66	46	128	170
ENSGALG00000004190	550	1272	879	544	2211	130
ENSGALG00000004191	244	487	518	190	2	98
ENSGALG00000004192	241	343	364	252	839	368
ENSGALG00000004193	39	104	48	24	41	0
ENSGALG00000004195	2115	2852	2866	3488	8243	11166
ENSGALG00000004196	0	0	0	7	0	0
ENSGALG00000004197	444	761	483	470	860	1013
ENSGALG00000004198	1067	1980	2254	1962	4972	4541
ENSGALG00000004199	0	0	3	0	0	0
ENSGALG00000004200	83	206	191	164	336	293
ENSGALG00000004203	1237	2095	1956	1590	3387	3047
ENSGALG00000004204	254	451	467	292	1556	389
ENSGALG00000004205	34	3	0	0	0	0
ENSGALG00000004209	50	174	73	0	0	0
ENSGALG00000004212	930	1947	1174	622	200	608
ENSGALG00000004215	480	1344	1003	377	1343	283
ENSGALG00000004216	29	0	5	0	0	0
ENSGALG00000004220	258	780	584	352	14	367
ENSGALG00000004221	0	0	0	0	1	0
ENSGALG00000004222	910	2434	2485	1017	928	1045
ENSGALG00000004224	172	503	411	383	1833	202
ENSGALG00000004225	111	377	109	59	127	104
ENSGALG00000004227	790	1392	1310	1047	1986	1932
ENSGALG00000004228	28	81	6	20	486	0
ENSGALG00000004230	1	2	0	0	0	0
ENSGALG00000004231	46	68	113	53	0	24
ENSGALG00000004234	0	0	8	0	0	0
ENSGALG00000004236	840	979	1187	872	2397	2246
ENSGALG00000004237	2015	5649	4838	2191	3627	4189
ENSGALG00000004238	198	549	472	333	1968	915
ENSGALG00000004239	0	0	0	0	0	0
ENSGALG00000004240	300	452	516	403	225	458
ENSGALG00000004243	0	0	0	0	0	0
ENSGALG00000004244	140	267	214	169	50	35
ENSGALG00000004245	890	1318	1755	2046	4594	4346
ENSGALG00000004246	11	15	8	33	0	0
ENSGALG00000004247	6	15	0	26	13	0
ENSGALG00000004248	15	4	12	0	0	0
ENSGALG00000004249	92	58	64	60	111	313
ENSGALG00000004250	26	83	47	12	0	30
ENSGALG00000004251	0	5	0	0	0	2
ENSGALG00000004252	0	15	0	0	0	0
ENSGALG00000004254	531	987	958	628	204	447
ENSGALG00000004255	11	50	7	23	2	0
ENSGALG00000004257	100	202	243	146	0	149
ENSGALG00000004259	1576	3201	3167	2346	2716	4429
ENSGALG00000004260	1	0	0	0	0	0
ENSGALG00000004261	0	0	6	3	0	0
ENSGALG00000004262	0	0	0	0	0	0
ENSGALG00000004263	1162	1821	1404	1370	923	2369
ENSGALG00000004266	351	580	764	281	33	1733
ENSGALG00000004267	0	0	0	0	0	0
ENSGALG00000004268	144	178	269	145	17	72
ENSGALG00000004270	0	26	28	0	0	0
ENSGALG00000004272	20	75	14	0	0	0
ENSGALG00000004273	1299	2484	2337	1174	991	3869
ENSGALG00000004274	0	0	0	0	0	0
ENSGALG00000004276	71	134	71	126	0	0
ENSGALG00000004279	207	370	217	27	1	0
ENSGALG00000004280	0	0	0	0	0	0
ENSGALG00000004282	527	1118	618	383	414	351
ENSGALG00000004285	1	0	0	3	0	0
ENSGALG00000004286	0	3	9	0	0	0
ENSGALG00000004288	454	704	522	225	1327	402
ENSGALG00000004290	191	405	175	176	107	693
ENSGALG00000004293	0	0	0	0	0	0
ENSGALG00000004294	315	233	106	329	1150	108
ENSGALG00000004295	205	316	159	172	335	0
ENSGALG00000004297	3	101	21	108	71	89
ENSGALG00000004300	97	309	111	50	0	2
ENSGALG00000004302	3825	8309	6124	4315	5393	4331
ENSGALG00000004304	3288	6116	4985	3770	3249	4853
ENSGALG00000004306	49	254	48	75	186	548
ENSGALG00000004309	324	847	580	72	189	97
ENSGALG00000004310	2340	5111	3890	1524	3025	1356
ENSGALG00000004311	545	535	233	645	63	268
ENSGALG00000004319	77	47	77	10	0	0
ENSGALG00000004320	0	2	0	0	0	1
ENSGALG00000004321	336	593	633	287	42	394
ENSGALG00000004322	519	1628	712	119	461	446
ENSGALG00000004323	147	347	194	285	101	229
ENSGALG00000004324	150	235	221	234	939	533
ENSGALG00000004325	477	671	613	578	2315	661
ENSGALG00000004326	186	739	493	248	1062	468
ENSGALG00000004328	72	160	159	151	526	615
ENSGALG00000004329	48	86	52	35	80	89
ENSGALG00000004332	0	19	0	0	0	0
ENSGALG00000004333	18	33	0	29	0	0
ENSGALG00000004334	145	117	90	6	23	61
ENSGALG00000004336	0	0	0	0	0	0
ENSGALG00000004339	17	16	8	30	144	0
ENSGALG00000004341	34	55	80	3	0	385
ENSGALG00000004342	774	1579	1180	1123	1426	2397
ENSGALG00000004343	8	59	38	0	0	0
ENSGALG00000004345	3	49	14	41	0	0
ENSGALG00000004346	0	0	0	0	0	0
ENSGALG00000004347	168	399	205	136	82	10
ENSGALG00000004348	162	283	274	179	1	680
ENSGALG00000004350	131	206	204	260	34	5
ENSGALG00000004352	976	1527	1854	1063	3316	3317
ENSGALG00000004353	2108	3527	2897	2619	3180	2038
ENSGALG00000004355	97	99	49	135	48	569
ENSGALG00000004357	54	408	390	1	6	2
ENSGALG00000004358	0	0	0	0	0	0
ENSGALG00000004360	0	0	0	0	0	0
ENSGALG00000004362	583	1051	1544	952	1437	3140
ENSGALG00000004363	421	934	739	887	212	865
ENSGALG00000004364	185	383	244	53	0	0
ENSGALG00000004365	23	106	25	0	0	21
ENSGALG00000004366	546	788	545	564	336	1910
ENSGALG00000004367	7	0	0	0	0	460
ENSGALG00000004369	22	105	24	0	0	0
ENSGALG00000004370	67	103	36	48	0	130
ENSGALG00000004372	318	659	426	220	14	889
ENSGALG00000004373	0	0	0	0	0	0
ENSGALG00000004375	458	1044	1022	706	59	1014
ENSGALG00000004376	43	9	2	10	0	0
ENSGALG00000004378	321	413	238	209	1588	1183
ENSGALG00000004379	60	137	102	60	463	299
ENSGALG00000004383	570	1572	1123	1305	2512	3040
ENSGALG00000004386	684	758	604	2673	2072	2906
ENSGALG00000004387	452	703	560	226	365	87
ENSGALG00000004390	108	226	95	276	393	179
ENSGALG00000004393	0	0	0	0	0	0
ENSGALG00000004394	616	2237	1555	207	894	291
ENSGALG00000004397	45	73	39	29	0	4
ENSGALG00000004398	0	1	0	0	0	0
ENSGALG00000004400	11	39	26	280	0	0
ENSGALG00000004401	0	0	0	0	0	0
ENSGALG00000004410	875	1848	1873	1852	5084	5506
ENSGALG00000004412	411	1406	1140	416	1798	345
ENSGALG00000004413	116	508	481	87	125	86
ENSGALG00000004416	60	306	213	161	1176	304
ENSGALG00000004418	0	12	0	0	0	0
ENSGALG00000004420	185	300	241	486	1193	899
ENSGALG00000004424	0	0	0	0	0	0
ENSGALG00000004425	167	431	293	122	367	1218
ENSGALG00000004428	8	58	21	0	0	0
ENSGALG00000004431	2058	3012	2063	2732	3376	4460
ENSGALG00000004435	159	325	232	361	750	77
ENSGALG00000004436	0	5	0	0	0	0
ENSGALG00000004437	55	246	73	105	861	0
ENSGALG00000004438	0	35	18	63	0	0
ENSGALG00000004440	346	815	685	278	1596	543
ENSGALG00000004441	0	2	0	0	0	0
ENSGALG00000004442	2679	4630	3999	4183	6044	13050
ENSGALG00000004444	36	2	80	58	0	0
ENSGALG00000004446	0	0	0	0	0	0
ENSGALG00000004448	184	671	349	19	134	88
ENSGALG00000004449	0	2	0	0	0	0
ENSGALG00000004455	439	815	794	726	965	1304
ENSGALG00000004460	41	198	129	138	36	4
ENSGALG00000004465	2170	3938	2350	3959	6590	4325
ENSGALG00000004467	213	344	284	270	290	187
ENSGALG00000004469	515	987	850	673	2276	4196
ENSGALG00000004472	22	55	33	0	0	0
ENSGALG00000004474	109	193	226	157	821	864
ENSGALG00000004475	0	0	0	0	0	0
ENSGALG00000004476	9	35	9	11	0	0
ENSGALG00000004477	93	313	382	102	0	508
ENSGALG00000004480	614	1612	1699	1152	762	688
ENSGALG00000004483	472	1277	1094	606	595	1148
ENSGALG00000004486	452	684	512	188	41	592
ENSGALG00000004489	5	25	13	27	43	2
ENSGALG00000004491	4	1	7	8	0	0
ENSGALG00000004492	35	163	87	165	0	99
ENSGALG00000004493	1026	2008	1565	1768	4085	4095
ENSGALG00000004494	206	242	270	190	260	647
ENSGALG00000004495	17	56	25	44	4	2
ENSGALG00000004496	495	1122	656	235	853	1863
ENSGALG00000004498	30	25	1	82	0	0
ENSGALG00000004500	201	204	172	81	198	31
ENSGALG00000004503	436	605	686	717	2145	2444
ENSGALG00000004504	0	11	0	0	0	0
ENSGALG00000004505	531	746	673	1046	2264	2592
ENSGALG00000004506	908	1599	1193	1175	1712	1537
ENSGALG00000004508	61	510	205	48	674	6
ENSGALG00000004509	12518	39706	35834	13360	26106	21524
ENSGALG00000004514	40	95	103	16	243	11
ENSGALG00000004515	113	108	117	173	124	0
ENSGALG00000004517	22	61	30	31	0	0
ENSGALG00000004518	42	102	36	6	0	0
ENSGALG00000004519	0	35	38	0	0	125
ENSGALG00000004521	299	897	857	397	725	233
ENSGALG00000004523	64	99	39	46	0	0
ENSGALG00000004525	0	0	0	0	0	0
ENSGALG00000004526	0	14	0	0	0	0
ENSGALG00000004528	73	144	38	37	0	0
ENSGALG00000004529	1373	2972	3151	2019	2251	1228
ENSGALG00000004530	503	813	748	983	717	1371
ENSGALG00000004531	121	230	204	187	214	346
ENSGALG00000004532	186	287	249	117	98	81
ENSGALG00000004533	25	175	34	11	0	0
ENSGALG00000004534	392	1144	403	301	0	618
ENSGALG00000004538	0	0	0	1	0	0
ENSGALG00000004542	412	640	648	443	1015	988
ENSGALG00000004545	18	20	17	3	0	0
ENSGALG00000004550	20	44	16	43	0	0
ENSGALG00000004553	266	575	377	323	1572	160
ENSGALG00000004554	1158	2182	2161	1243	1830	2164
ENSGALG00000004555	259	577	670	550	699	189
ENSGALG00000004557	684	1756	1355	897	413	767
ENSGALG00000004559	256	307	154	192	0	0
ENSGALG00000004562	60	40	47	38	774	0
ENSGALG00000004568	0	16	0	0	0	0
ENSGALG00000004569	650	834	452	656	740	347
ENSGALG00000004570	233	227	149	294	46	9
ENSGALG00000004571	1108	3344	3080	1334	1171	3902
ENSGALG00000004572	0	0	0	0	0	0
ENSGALG00000004573	133	262	157	46	8	114
ENSGALG00000004574	0	0	0	0	0	0
ENSGALG00000004578	73	99	65	147	0	1
ENSGALG00000004581	32	232	69	33	7	2
ENSGALG00000004582	0	0	0	0	0	86
ENSGALG00000004583	397	700	611	376	2041	899
ENSGALG00000004587	391	954	811	393	0	756
ENSGALG00000004588	4628	7750	9557	7938	14315	20196
ENSGALG00000004590	170	650	546	337	117	183
ENSGALG00000004591	3	18	1	12	0	0
ENSGALG00000004593	735	2572	1348	238	66	430
ENSGALG00000004594	70	143	69	70	296	29
ENSGALG00000004597	14	9	12	2	86	12
ENSGALG00000004598	69	92	78	13	476	2
ENSGALG00000004604	12	40	50	2	0	0
ENSGALG00000004610	6	8	6	0	0	0
ENSGALG00000004611	22	94	40	1	0	0
ENSGALG00000004612	369	794	892	296	654	22
ENSGALG00000004613	13	20	14	18	0	0
ENSGALG00000004614	0	53	107	35	0	0
ENSGALG00000004618	1123	2751	2754	1055	2221	3013
ENSGALG00000004620	59	66	13	1	42	37
ENSGALG00000004621	45	31	14	52	0	0
ENSGALG00000004622	652	1153	717	1051	1341	2485
ENSGALG00000004623	38	106	31	0	0	7
ENSGALG00000004625	687	1417	935	863	1032	734
ENSGALG00000004627	0	0	0	0	0	0
ENSGALG00000004628	258	555	500	110	84	227
ENSGALG00000004629	148	86	86	172	1635	839
ENSGALG00000004630	4	1	0	3	0	0
ENSGALG00000004631	207	443	323	105	0	0
ENSGALG00000004637	3	155	123	118	0	3
ENSGALG00000004640	316	757	951	862	499	1304
ENSGALG00000004642	37	94	63	0	0	0
ENSGALG00000004645	83	129	94	50	0	190
ENSGALG00000004646	68	85	82	46	44	15
ENSGALG00000004648	2137	4517	5058	2510	5016	3538
ENSGALG00000004649	22	0	1	3	0	0
ENSGALG00000004650	36	253	211	150	0	0
ENSGALG00000004653	0	14	0	0	0	0
ENSGALG00000004655	21	135	41	26	0	0
ENSGALG00000004657	223	926	585	70	205	0
ENSGALG00000004659	96	159	56	17	0	228
ENSGALG00000004660	0	0	0	0	0	0
ENSGALG00000004661	28	74	56	19	0	0
ENSGALG00000004662	76	44	98	17	0	253
ENSGALG00000004663	148	37	88	79	0	88
ENSGALG00000004665	0	0	3	0	0	0
ENSGALG00000004667	92	95	87	137	474	0
ENSGALG00000004669	0	0	2	30	0	0
ENSGALG00000004670	201	631	344	694	189	332
ENSGALG00000004671	6	133	73	79	6	20
ENSGALG00000004675	20	274	176	85	107	0
ENSGALG00000004676	0	0	0	0	0	0
ENSGALG00000004679	13	121	134	60	0	19
ENSGALG00000004683	1348	2406	1791	1227	2102	4156
ENSGALG00000004684	241	410	323	269	53	183
ENSGALG00000004687	528	1157	1073	408	735	375
ENSGALG00000004689	89	18	90	103	0	342
ENSGALG00000004691	207	215	182	385	430	189
ENSGALG00000004693	1311	2681	2758	1075	2113	2764
ENSGALG00000004695	4	22	31	1	0	0
ENSGALG00000004696	408	590	744	376	29	902
ENSGALG00000004700	14	12	19	48	69	84
ENSGALG00000004701	6912	11376	12037	10616	17821	25292
ENSGALG00000004702	110	164	187	295	18	274
ENSGALG00000004704	0	17	10	0	0	3
ENSGALG00000004705	1663	3494	4473	2165	6261	13645
ENSGALG00000004707	1205	1992	1829	1879	2117	1727
ENSGALG00000004710	727	1720	1526	645	465	785
ENSGALG00000004711	253	436	279	354	1050	57
ENSGALG00000004714	740	1349	1282	1429	941	3588
ENSGALG00000004719	1194	3908	3239	2067	3192	4629
ENSGALG00000004721	0	0	0	0	0	0
ENSGALG00000004722	38	29	15	22	167	1
ENSGALG00000004725	634	1627	1079	873	2241	1484
ENSGALG00000004727	328	930	735	76	41	0
ENSGALG00000004728	207	335	142	422	317	34
ENSGALG00000004729	2	14	3	20	0	0
ENSGALG00000004734	0	0	0	0	0	0
ENSGALG00000004736	1514	2464	2668	1602	2437	2349
ENSGALG00000004738	133	533	178	109	0	389
ENSGALG00000004740	186	1087	842	83	251	288
ENSGALG00000004741	67	246	83	50	28	201
ENSGALG00000004742	0	0	0	0	0	0
ENSGALG00000004743	118	238	134	103	542	91
ENSGALG00000004745	48	359	286	173	0	0
ENSGALG00000004747	0	0	0	0	0	0
ENSGALG00000004749	348	856	889	369	798	974
ENSGALG00000004750	481	816	452	495	506	1114
ENSGALG00000004756	139	330	154	271	449	147
ENSGALG00000004758	191	881	463	39	408	0
ENSGALG00000004759	145	515	372	277	339	236
ENSGALG00000004760	2	36	26	4	0	0
ENSGALG00000004763	445	834	515	531	56	1197
ENSGALG00000004767	335	675	470	698	1037	198
ENSGALG00000004769	496	1044	513	496	1446	554
ENSGALG00000004771	0	2	1	0	0	181
ENSGALG00000004777	99	113	46	58	594	440
ENSGALG00000004778	0	0	0	0	0	0
ENSGALG00000004781	2	6	14	0	0	0
ENSGALG00000004782	119	228	328	289	153	998
ENSGALG00000004783	721	1299	1512	1410	3005	3420
ENSGALG00000004793	130	417	254	263	595	303
ENSGALG00000004794	1323	2940	2406	1958	1477	3325
ENSGALG00000004796	5240	10683	9731	4384	3017	5455
ENSGALG00000004798	99	270	115	187	58	30
ENSGALG00000004799	272	471	450	507	2874	1636
ENSGALG00000004800	188	301	379	269	1045	1013
ENSGALG00000004801	104	257	204	50	410	636
ENSGALG00000004804	25	0	29	8	0	41
ENSGALG00000004806	25	42	20	15	142	0
ENSGALG00000004809	220	182	321	263	273	630
ENSGALG00000004812	0	15	19	19	0	0
ENSGALG00000004813	649	896	885	839	756	2727
ENSGALG00000004814	21	10	29	85	13	0
ENSGALG00000004816	218	792	544	207	2264	611
ENSGALG00000004817	928	1559	1497	1358	4243	3403
ENSGALG00000004818	4445	7848	9814	8441	22014	23969
ENSGALG00000004820	3	11	17	5	251	0
ENSGALG00000004821	453	621	756	427	303	929
ENSGALG00000004825	1036	2093	2092	1398	2367	4510
ENSGALG00000004831	6772	13056	15451	10899	23603	34957
ENSGALG00000004832	39	153	56	36	93	125
ENSGALG00000004833	31	79	97	172	220	0
ENSGALG00000004834	974	2077	1848	1241	1596	1136
ENSGALG00000004837	920	1569	1299	738	242	2651
ENSGALG00000004839	357	615	373	559	933	532
ENSGALG00000004840	0	21	0	0	0	0
ENSGALG00000004841	0	0	5	0	0	0
ENSGALG00000004842	0	12	0	15	0	0
ENSGALG00000004845	457	783	1724	951	4665	5357
ENSGALG00000004848	22001	48770	44907	27432	71262	71921
ENSGALG00000004849	78	97	25	10	0	0
ENSGALG00000004850	387	838	437	139	0	10
ENSGALG00000004852	53	134	98	16	0	2
ENSGALG00000004853	26	87	17	39	183	0
ENSGALG00000004856	356	768	576	729	2721	903
ENSGALG00000004858	74	205	98	18	840	4
ENSGALG00000004859	0	4	79	20	0	0
ENSGALG00000004860	9	15	27	4	0	5
ENSGALG00000004869	518	916	976	866	2536	2169
ENSGALG00000004870	264	571	560	595	0	979
ENSGALG00000004871	3363	6070	7051	4722	7024	11862
ENSGALG00000004874	1657	3063	3937	2655	6656	10908
ENSGALG00000004875	292	1153	673	705	852	1056
ENSGALG00000004878	55	118	102	197	0	230
ENSGALG00000004879	0	5	0	14	0	0
ENSGALG00000004881	177	472	437	266	797	773
ENSGALG00000004882	315	560	696	542	638	1509
ENSGALG00000004885	236	574	497	315	142	305
ENSGALG00000004889	3511	5173	4194	6604	9760	6805
ENSGALG00000004893	13	23	19	44	0	0
ENSGALG00000004897	232	548	392	442	541	1041
ENSGALG00000004899	977	1784	1223	1248	3980	876
ENSGALG00000004900	0	7	13	9	0	0
ENSGALG00000004901	1286	4171	2747	2059	4111	3619
ENSGALG00000004902	438	795	727	384	123	1749
ENSGALG00000004903	23	303	222	15	40	0
ENSGALG00000004907	138	813	331	172	104	34
ENSGALG00000004908	482	867	1369	1199	2680	4113
ENSGALG00000004916	0	0	10	0	0	0
ENSGALG00000004917	0	1	4	0	0	0
ENSGALG00000004918	61	115	55	80	0	468
ENSGALG00000004920	461	763	677	638	2983	1233
ENSGALG00000004921	71	88	2	78	0	104
ENSGALG00000004924	0	0	0	0	0	0
ENSGALG00000004926	365	884	767	341	1757	612
ENSGALG00000004927	94	184	197	239	72	667
ENSGALG00000004928	52	8	18	41	0	0
ENSGALG00000004929	110	376	287	145	0	365
ENSGALG00000004930	0	0	0	0	0	0
ENSGALG00000004932	69	124	95	37	316	0
ENSGALG00000004935	1045	2052	1296	1273	571	1564
ENSGALG00000004936	16	4	15	38	0	0
ENSGALG00000004937	757	1106	1152	1017	417	591
ENSGALG00000004940	311	305	268	322	542	200
ENSGALG00000004943	467	956	814	867	2428	2473
ENSGALG00000004945	2	2	0	3	0	0
ENSGALG00000004946	5	24	5	15	0	0
ENSGALG00000004947	191	413	334	173	679	1059
ENSGALG00000004948	38	126	43	15	99	0
ENSGALG00000004949	64	119	57	145	28	2
ENSGALG00000004952	2716	4622	8788	5185	14531	16834
ENSGALG00000004953	784	2128	1664	1174	2992	1482
ENSGALG00000004955	44	97	60	4	70	352
ENSGALG00000004956	3028	6579	4981	4131	3346	4597
ENSGALG00000004957	77	122	1	36	590	0
ENSGALG00000004958	8	56	137	0	0	0
ENSGALG00000004959	80	59	80	108	0	0
ENSGALG00000004960	773	761	506	977	2873	1383
ENSGALG00000004963	2368	3717	3990	3744	6434	15150
ENSGALG00000004965	75	191	118	67	0	0
ENSGALG00000004966	143	458	225	0	0	0
ENSGALG00000004969	40	35	52	8	0	0
ENSGALG00000004971	548	1010	1062	815	2743	2653
ENSGALG00000004974	0	0	5	0	0	0
ENSGALG00000004975	118	313	291	82	0	0
ENSGALG00000004980	212	1092	704	84	51	46
ENSGALG00000004981	392	597	431	182	229	622
ENSGALG00000004986	24	404	174	70	489	19
ENSGALG00000004991	84	312	202	348	1453	639
ENSGALG00000004997	327	571	346	109	1011	640
ENSGALG00000004998	233	300	279	243	557	43
ENSGALG00000004999	396	910	562	399	13	31
ENSGALG00000005000	127	71	144	63	152	0
ENSGALG00000005001	8804	13327	12341	9521	11140	14300
ENSGALG00000005002	4545	9339	8932	4977	6401	10175
ENSGALG00000005004	32	186	81	12	0	0
ENSGALG00000005005	49	132	79	11	264	0
ENSGALG00000005006	1131	1742	1356	1462	1053	843
ENSGALG00000005007	0	0	0	0	0	0
ENSGALG00000005011	99	155	154	132	1	27
ENSGALG00000005012	728	976	1042	992	1059	1463
ENSGALG00000005014	9	2	5	12	6	0
ENSGALG00000005016	700	806	268	511	2743	120
ENSGALG00000005017	0	0	0	0	0	0
ENSGALG00000005019	5	8	0	0	0	0
ENSGALG00000005020	23	66	69	48	39	0
ENSGALG00000005021	108	190	90	190	255	445
ENSGALG00000005022	1	0	11	0	0	0
ENSGALG00000005024	127	125	115	284	77	9
ENSGALG00000005028	184	693	431	411	2179	1051
ENSGALG00000005030	30	177	124	0	36	0
ENSGALG00000005031	146	300	128	0	0	0
ENSGALG00000005034	1484	1912	2118	2400	1869	4521
ENSGALG00000005035	220	697	193	247	503	530
ENSGALG00000005036	395	848	651	284	214	436
ENSGALG00000005037	0	7	0	1	0	0
ENSGALG00000005038	355	526	375	405	1330	1126
ENSGALG00000005042	88	96	41	20	0	0
ENSGALG00000005043	0	4	0	0	0	0
ENSGALG00000005046	137	190	184	220	0	0
ENSGALG00000005052	15	0	0	0	0	0
ENSGALG00000005054	1338	2402	2147	2687	7274	9938
ENSGALG00000005057	722	1969	2098	878	1658	1850
ENSGALG00000005061	152	499	361	347	647	811
ENSGALG00000005062	472	382	444	495	6	94
ENSGALG00000005063	16	42	34	0	0	1
ENSGALG00000005064	272	595	694	449	881	1027
ENSGALG00000005065	3	52	9	45	0	0
ENSGALG00000005066	443	1039	863	623	1863	2673
ENSGALG00000005070	2197	3804	3314	1504	970	3346
ENSGALG00000005071	440	1129	723	372	181	1319
ENSGALG00000005074	56	48	73	79	1373	23
ENSGALG00000005076	76	251	98	14	85	60
ENSGALG00000005077	0	0	2	0	0	0
ENSGALG00000005078	21	9	35	0	0	0
ENSGALG00000005079	10	38	28	38	1	0
ENSGALG00000005080	259	515	375	301	19	183
ENSGALG00000005083	0	0	0	0	0	0
ENSGALG00000005084	176	477	574	166	0	318
ENSGALG00000005086	47	95	111	123	50	0
ENSGALG00000005087	0	5	0	0	0	0
ENSGALG00000005088	189	449	268	227	33	52
ENSGALG00000005090	1160	2104	2693	1797	2015	3919
ENSGALG00000005092	8	57	22	75	6	898
ENSGALG00000005093	144	285	208	99	1322	1762
ENSGALG00000005094	0	0	1	0	0	0
ENSGALG00000005095	77	121	113	83	76	133
ENSGALG00000005096	139	47	146	49	63	53
ENSGALG00000005099	0	0	0	0	0	0
ENSGALG00000005102	37	278	207	30	556	487
ENSGALG00000005103	6	66	3	0	0	0
ENSGALG00000005105	1766	2690	1949	2097	2267	3407
ENSGALG00000005107	139	141	43	272	0	0
ENSGALG00000005108	656	997	1242	592	605	1178
ENSGALG00000005118	0	11	1	0	0	0
ENSGALG00000005120	0	69	0	0	0	0
ENSGALG00000005121	94	104	35	66	0	1
ENSGALG00000005122	14	58	112	26	261	411
ENSGALG00000005123	0	0	0	0	0	0
ENSGALG00000005125	167	583	226	123	36	0
ENSGALG00000005126	199	558	473	154	423	488
ENSGALG00000005128	88	107	36	45	0	0
ENSGALG00000005132	1228	2026	2646	1438	1006	2136
ENSGALG00000005134	58	148	160	43	18	96
ENSGALG00000005135	431	909	380	261	873	1008
ENSGALG00000005138	114	410	217	81	213	488
ENSGALG00000005139	1867	3569	3282	1402	1566	2032
ENSGALG00000005140	32	22	52	0	0	6
ENSGALG00000005145	43	229	196	9	0	0
ENSGALG00000005146	207	260	141	1	0	0
ENSGALG00000005147	54	71	31	50	0	0
ENSGALG00000005150	456	924	861	1082	2243	3948
ENSGALG00000005156	31	33	16	0	0	0
ENSGALG00000005158	318	585	804	315	429	1498
ENSGALG00000005160	338	627	519	203	1020	546
ENSGALG00000005162	580	753	383	620	464	666
ENSGALG00000005164	222	496	374	357	1316	621
ENSGALG00000005169	151	366	248	507	562	722
ENSGALG00000005170	44	79	96	88	0	0
ENSGALG00000005171	2	34	70	8	8	0
ENSGALG00000005173	216	234	268	152	0	691
ENSGALG00000005180	142	514	389	445	96	558
ENSGALG00000005181	527	1023	742	799	585	1200
ENSGALG00000005188	175	267	233	200	146	31
ENSGALG00000005194	0	0	0	0	0	0
ENSGALG00000005195	789	1785	1433	1118	664	1550
ENSGALG00000005198	170	232	105	121	68	754
ENSGALG00000005200	1398	3033	2269	2431	7987	6661
ENSGALG00000005203	314	267	390	261	76	245
ENSGALG00000005204	7	12	0	0	0	0
ENSGALG00000005205	319	557	412	607	1457	168
ENSGALG00000005206	167	473	328	309	305	19
ENSGALG00000005207	0	0	0	0	0	0
ENSGALG00000005208	133	248	202	271	95	840
ENSGALG00000005209	0	31	111	0	1	8
ENSGALG00000005212	0	0	0	0	0	0
ENSGALG00000005214	58	172	57	51	28	154
ENSGALG00000005215	5	1	0	0	0	0
ENSGALG00000005217	64	162	57	8	0	4
ENSGALG00000005223	178	156	100	164	30	1
ENSGALG00000005226	0	0	0	0	0	0
ENSGALG00000005229	455	973	906	512	216	1529
ENSGALG00000005230	169	271	231	233	188	55
ENSGALG00000005232	188	310	148	248	857	1357
ENSGALG00000005236	1147	2113	2019	869	901	1113
ENSGALG00000005237	505	767	947	267	319	287
ENSGALG00000005241	376	732	522	273	544	51
ENSGALG00000005242	8	7	5	0	0	0
ENSGALG00000005243	581	890	794	260	0	12
ENSGALG00000005247	13	89	32	32	0	757
ENSGALG00000005248	345	481	219	604	868	259
ENSGALG00000005249	256	792	792	398	1328	1099
ENSGALG00000005251	14	49	39	50	0	0
ENSGALG00000005252	1	73	5	17	0	0
ENSGALG00000005253	0	0	0	0	0	0
ENSGALG00000005254	4	5	10	11	13	90
ENSGALG00000005256	125	226	86	225	819	422
ENSGALG00000005257	0	0	7	0	0	0
ENSGALG00000005258	0	15	30	0	0	0
ENSGALG00000005259	0	4	16	0	1	28
ENSGALG00000005263	110	156	99	588	67	4
ENSGALG00000005265	72	107	72	81	438	0
ENSGALG00000005266	132	534	218	180	718	348
ENSGALG00000005268	5	22	41	27	0	0
ENSGALG00000005269	453	1249	909	325	312	1095
ENSGALG00000005277	566	1094	1159	573	418	326
ENSGALG00000005279	123	288	142	177	0	0
ENSGALG00000005280	324	493	488	104	1015	41
ENSGALG00000005283	287	553	363	293	150	0
ENSGALG00000005284	9	1	23	23	0	10
ENSGALG00000005285	0	0	0	0	0	0
ENSGALG00000005287	7	16	2	1	0	0
ENSGALG00000005290	136	205	97	77	215	59
ENSGALG00000005291	265	459	310	382	161	28
ENSGALG00000005292	0	0	0	2	0	0
ENSGALG00000005293	213	1000	1330	110	1604	557
ENSGALG00000005294	48	70	20	64	6	0
ENSGALG00000005295	159	252	124	223	62	315
ENSGALG00000005297	0	0	0	0	0	0
ENSGALG00000005298	0	0	0	0	0	0
ENSGALG00000005299	69	91	117	152	0	139
ENSGALG00000005302	557	718	591	601	176	240
ENSGALG00000005303	1	11	5	0	0	0
ENSGALG00000005305	0	0	4	0	0	0
ENSGALG00000005309	3385	7141	4720	4742	5818	10008
ENSGALG00000005314	208	1030	559	264	1418	789
ENSGALG00000005315	162	263	423	555	2	146
ENSGALG00000005316	461	807	422	946	681	133
ENSGALG00000005318	0	0	0	2	0	0
ENSGALG00000005319	36	47	54	43	0	0
ENSGALG00000005321	58	59	81	459	0	84
ENSGALG00000005323	15	88	10	0	0	0
ENSGALG00000005326	1286	2834	2862	1711	2210	4169
ENSGALG00000005327	0	0	8	0	0	0
ENSGALG00000005328	253	417	417	641	164	423
ENSGALG00000005329	552	1013	987	350	358	184
ENSGALG00000005330	126	487	159	393	38	251
ENSGALG00000005331	0	0	1	0	0	0
ENSGALG00000005332	252	368	211	171	45	136
ENSGALG00000005336	299	616	656	611	897	2123
ENSGALG00000005337	1141	2506	1489	1482	1907	1208
ENSGALG00000005338	1215	3219	3730	1773	8649	6017
ENSGALG00000005340	183	78	22	197	3	1
ENSGALG00000005345	11	18	3	26	0	0
ENSGALG00000005346	203	624	415	524	2129	219
ENSGALG00000005347	561	826	665	1304	982	1012
ENSGALG00000005349	0	35	0	0	0	0
ENSGALG00000005350	54	47	117	73	0	0
ENSGALG00000005351	0	0	0	0	0	0
ENSGALG00000005352	0	0	0	0	0	0
ENSGALG00000005353	182	437	362	438	598	632
ENSGALG00000005354	11	4	0	0	0	0
ENSGALG00000005357	1077	2860	1837	1258	831	4085
ENSGALG00000005359	2	22	7	0	0	0
ENSGALG00000005360	0	13	0	0	0	0
ENSGALG00000005361	11	0	0	0	0	0
ENSGALG00000005363	25	2	46	10	0	0
ENSGALG00000005365	274	803	588	240	2021	2098
ENSGALG00000005367	959	1569	1720	1242	1803	4568
ENSGALG00000005368	130	232	171	220	0	45
ENSGALG00000005369	513	1611	1236	245	136	377
ENSGALG00000005374	67	85	90	150	0	8
ENSGALG00000005377	71	206	94	89	1204	0
ENSGALG00000005378	551	1054	541	398	357	275
ENSGALG00000005379	8	0	2	0	0	0
ENSGALG00000005383	608	1148	1120	1117	2904	3066
ENSGALG00000005385	554	1167	1032	415	1508	771
ENSGALG00000005390	76	164	31	89	0	0
ENSGALG00000005391	974	2159	2934	1054	4670	6311
ENSGALG00000005393	5422	12193	11153	4204	7361	4923
ENSGALG00000005395	1141	1990	943	1811	1094	1574
ENSGALG00000005397	296	785	725	250	1108	438
ENSGALG00000005398	100	300	339	247	0	489
ENSGALG00000005400	9	27	10	5	0	0
ENSGALG00000005401	0	7	62	0	0	0
ENSGALG00000005402	8	19	70	58	0	2
ENSGALG00000005403	1015	1975	1917	546	93	2173
ENSGALG00000005404	0	0	0	0	0	0
ENSGALG00000005407	136	190	202	161	403	0
ENSGALG00000005408	0	0	4	0	0	0
ENSGALG00000005409	194	747	418	3	0	176
ENSGALG00000005411	0	0	1	0	0	0
ENSGALG00000005412	48	71	62	47	0	1
ENSGALG00000005414	34	92	108	44	20	72
ENSGALG00000005415	234	234	152	135	455	0
ENSGALG00000005416	36	82	15	40	0	0
ENSGALG00000005417	546	1537	785	725	942	1418
ENSGALG00000005418	108	293	226	178	639	2
ENSGALG00000005419	97	128	65	4	69	0
ENSGALG00000005420	294	402	408	481	83	2122
ENSGALG00000005421	0	9	7	0	0	0
ENSGALG00000005422	53	124	189	35	0	36
ENSGALG00000005423	120	416	224	109	2096	1202
ENSGALG00000005425	960	2057	1231	847	754	1859
ENSGALG00000005426	8	2	15	0	0	0
ENSGALG00000005430	46	101	42	116	304	21
ENSGALG00000005434	0	12	0	0	0	0
ENSGALG00000005435	11	7	0	0	0	0
ENSGALG00000005438	68	108	98	11	29	0
ENSGALG00000005439	113	213	173	166	0	136
ENSGALG00000005441	16	26	57	0	30	2
ENSGALG00000005442	0	0	7	0	0	0
ENSGALG00000005448	0	1	0	0	0	0
ENSGALG00000005450	759	1273	933	794	2050	721
ENSGALG00000005451	863	1314	1259	1936	2137	4098
ENSGALG00000005452	362	690	531	326	1284	563
ENSGALG00000005456	90	178	141	61	0	53
ENSGALG00000005458	0	0	2	0	0	701
ENSGALG00000005460	71	131	161	96	80	0
ENSGALG00000005462	0	0	0	0	0	0
ENSGALG00000005464	581	852	593	602	1688	698
ENSGALG00000005465	1691	3614	4133	3516	6176	10390
ENSGALG00000005467	0	11	16	0	0	0
ENSGALG00000005468	63	57	13	26	0	29
ENSGALG00000005470	71	86	89	19	324	0
ENSGALG00000005472	1	13	3	0	0	0
ENSGALG00000005473	0	2	35	0	0	0
ENSGALG00000005474	0	0	0	0	0	0
ENSGALG00000005475	505	788	576	653	304	1787
ENSGALG00000005476	0	0	0	0	1	0
ENSGALG00000005478	398	802	803	548	976	290
ENSGALG00000005481	58	97	37	123	0	0
ENSGALG00000005483	0	1	6	27	0	0
ENSGALG00000005487	1135	1785	1678	2151	2469	10100
ENSGALG00000005489	227	436	275	430	419	134
ENSGALG00000005490	6645	11756	12159	10575	22674	25383
ENSGALG00000005493	0	0	0	0	0	0
ENSGALG00000005494	57	87	86	60	0	373
ENSGALG00000005499	37	30	47	31	0	0
ENSGALG00000005502	0	0	4	0	0	0
ENSGALG00000005503	506	801	504	504	91	322
ENSGALG00000005504	0	0	0	0	0	0
ENSGALG00000005505	118	43	105	184	29	895
ENSGALG00000005506	26	110	106	49	147	170
ENSGALG00000005507	4335	8715	5212	6449	9314	10275
ENSGALG00000005509	176	143	81	52	593	26
ENSGALG00000005512	407	419	350	852	1727	1230
ENSGALG00000005515	0	0	0	0	0	0
ENSGALG00000005516	220	470	294	373	545	693
ENSGALG00000005517	0	0	2	0	307	79
ENSGALG00000005519	17	11	2	2	0	21
ENSGALG00000005521	171	282	323	102	38	557
ENSGALG00000005522	1761	4774	4127	1271	2812	2030
ENSGALG00000005524	0	0	10	0	0	0
ENSGALG00000005525	4027	7072	7231	6618	10633	15005
ENSGALG00000005527	126	82	32	72	241	6
ENSGALG00000005530	109	274	103	53	117	0
ENSGALG00000005531	1145	2570	1861	1187	1231	1357
ENSGALG00000005533	13	142	54	177	0	123
ENSGALG00000005534	1462	2599	1795	1170	2177	2223
ENSGALG00000005535	1121	2201	1478	2083	3972	3485
ENSGALG00000005537	14	0	9	0	346	0
ENSGALG00000005540	23	30	9	12	136	0
ENSGALG00000005541	2	6	6	0	521	0
ENSGALG00000005543	0	0	0	17	0	0
ENSGALG00000005544	0	0	0	0	0	0
ENSGALG00000005547	8	0	3	0	0	0
ENSGALG00000005549	18	149	35	24	113	173
ENSGALG00000005550	157	370	231	104	1	319
ENSGALG00000005551	1420	3183	2142	2022	1673	1506
ENSGALG00000005552	601	818	558	467	521	529
ENSGALG00000005553	58	157	49	105	0	50
ENSGALG00000005554	0	0	0	0	0	0
ENSGALG00000005558	595	1580	979	656	2223	2861
ENSGALG00000005559	878	1796	1992	1577	2752	7334
ENSGALG00000005567	715	2095	1402	739	2047	2517
ENSGALG00000005569	382	518	478	301	834	1063
ENSGALG00000005571	616	1074	693	720	834	1111
ENSGALG00000005572	8	14	26	0	0	0
ENSGALG00000005575	392	794	539	432	855	353
ENSGALG00000005579	148	173	172	33	0	16
ENSGALG00000005580	94	116	88	145	0	287
ENSGALG00000005582	171	337	206	215	63	534
ENSGALG00000005583	187	346	358	180	0	66
ENSGALG00000005584	234	425	353	150	627	55
ENSGALG00000005587	9227	18774	15170	10100	8913	13152
ENSGALG00000005589	14	72	19	9	0	0
ENSGALG00000005594	4	18	1	19	0	0
ENSGALG00000005595	21	138	51	13	0	378
ENSGALG00000005597	3265	7357	5902	4590	2791	2321
ENSGALG00000005598	415	578	476	498	1007	564
ENSGALG00000005599	0	0	17	0	0	0
ENSGALG00000005601	21	85	9	114	100	0
ENSGALG00000005608	128	86	321	277	409	1595
ENSGALG00000005609	106	150	43	154	114	56
ENSGALG00000005610	32	35	67	100	0	0
ENSGALG00000005612	92	193	111	137	4	2
ENSGALG00000005613	10	0	0	10	0	0
ENSGALG00000005614	25	58	85	55	401	271
ENSGALG00000005616	0	7	0	0	0	0
ENSGALG00000005617	389	495	438	495	1358	711
ENSGALG00000005618	612	951	558	688	1693	365
ENSGALG00000005619	57	92	102	75	0	2
ENSGALG00000005621	1	64	53	0	0	0
ENSGALG00000005622	7089	11340	11577	7147	8323	11077
ENSGALG00000005623	266	656	277	546	199	461
ENSGALG00000005626	25	203	117	30	466	0
ENSGALG00000005628	276	518	473	162	6	605
ENSGALG00000005630	75	221	93	12	206	0
ENSGALG00000005631	4	86	21	0	0	0
ENSGALG00000005632	0	12	0	0	0	0
ENSGALG00000005634	0	23	1	9	0	0
ENSGALG00000005637	426	1115	920	707	2800	3011
ENSGALG00000005638	8	0	18	0	0	0
ENSGALG00000005643	0	0	0	0	0	0
ENSGALG00000005644	0	0	0	0	0	0
ENSGALG00000005646	179	533	617	160	671	1325
ENSGALG00000005647	237	426	690	367	1662	414
ENSGALG00000005648	164	457	312	239	258	424
ENSGALG00000005649	83	117	71	23	0	103
ENSGALG00000005651	1002	4620	3266	667	3543	851
ENSGALG00000005652	863	1159	751	699	430	1280
ENSGALG00000005653	72	225	43	211	26	202
ENSGALG00000005654	1420	3061	2869	1555	1984	3180
ENSGALG00000005655	0	11	3	0	0	0
ENSGALG00000005656	210	298	293	104	324	38
ENSGALG00000005657	24	31	38	0	0	0
ENSGALG00000005659	661	1561	1379	1253	2861	2511
ENSGALG00000005660	175	434	466	345	174	374
ENSGALG00000005661	0	35	0	0	0	0
ENSGALG00000005662	22	27	9	3	291	0
ENSGALG00000005667	526	1340	1434	944	2728	4371
ENSGALG00000005668	1426	2698	2269	1311	2555	2386
ENSGALG00000005670	294	551	445	411	641	247
ENSGALG00000005672	0	0	2	0	0	0
ENSGALG00000005673	379	572	700	365	179	108
ENSGALG00000005674	1498	3328	2547	1989	2820	4272
ENSGALG00000005675	298	829	641	550	765	1599
ENSGALG00000005676	28	145	19	7	0	0
ENSGALG00000005678	54	24	34	24	92	0
ENSGALG00000005679	0	0	0	0	0	0
ENSGALG00000005682	67	130	48	136	0	0
ENSGALG00000005683	131	210	158	371	287	288
ENSGALG00000005684	7	59	33	1	0	0
ENSGALG00000005685	22	37	16	18	0	0
ENSGALG00000005687	555	1093	1043	1372	2264	2830
ENSGALG00000005688	16	22	2	1	0	0
ENSGALG00000005689	69	251	247	290	1552	1433
ENSGALG00000005694	1706	3436	2492	1817	3447	3803
ENSGALG00000005695	238	407	184	174	0	45
ENSGALG00000005696	67	160	81	43	0	3
ENSGALG00000005698	302	663	538	584	631	332
ENSGALG00000005699	276	535	361	187	118	361
ENSGALG00000005700	556	1063	1064	446	482	509
ENSGALG00000005701	458	1155	1266	452	656	566
ENSGALG00000005702	828	1102	949	890	794	1021
ENSGALG00000005703	659	942	957	599	3195	454
ENSGALG00000005704	2820	4899	6475	5525	13591	14988
ENSGALG00000005706	792	1678	1365	1217	6780	5534
ENSGALG00000005707	100	89	128	152	148	22
ENSGALG00000005708	33	15	12	65	0	0
ENSGALG00000005710	342	707	664	731	696	1327
ENSGALG00000005713	354	556	390	250	276	7
ENSGALG00000005714	2	23	18	11	0	35
ENSGALG00000005716	302	342	250	227	426	279
ENSGALG00000005718	25	2	45	28	0	299
ENSGALG00000005721	0	0	0	0	60	0
ENSGALG00000005722	92	318	220	510	1936	407
ENSGALG00000005725	2	0	68	16	5	0
ENSGALG00000005733	0	0	1	0	0	0
ENSGALG00000005737	683	1008	722	601	1298	570
ENSGALG00000005739	684	1341	1153	590	901	1762
ENSGALG00000005744	854	1867	1701	1697	4017	2986
ENSGALG00000005745	255	873	638	346	258	347
ENSGALG00000005747	35	0	0	0	0	0
ENSGALG00000005749	3426	7779	9070	5008	13492	16966
ENSGALG00000005750	141	137	257	277	181	1587
ENSGALG00000005752	31	75	8	53	204	0
ENSGALG00000005753	1001	2270	2090	1846	4545	2369
ENSGALG00000005754	0	0	0	0	0	0
ENSGALG00000005757	421	293	324	277	794	27
ENSGALG00000005759	0	0	0	0	0	0
ENSGALG00000005762	0	123	50	120	224	7
ENSGALG00000005763	3	19	1	0	0	0
ENSGALG00000005766	0	0	0	0	0	0
ENSGALG00000005767	638	1173	894	522	3018	219
ENSGALG00000005768	518	630	789	1403	1882	3515
ENSGALG00000005769	456	731	762	817	504	452
ENSGALG00000005770	48	74	48	62	9	2
ENSGALG00000005772	72	166	108	107	0	25
ENSGALG00000005774	1178	3248	2377	2634	4723	4436
ENSGALG00000005775	94	193	244	103	0	12
ENSGALG00000005776	24	32	34	63	0	0
ENSGALG00000005778	72	104	105	44	0	0
ENSGALG00000005779	29	32	46	20	0	0
ENSGALG00000005781	455	802	399	324	1090	548
ENSGALG00000005782	2854	4346	3386	2623	3127	5491
ENSGALG00000005784	78	92	128	58	0	0
ENSGALG00000005787	158	434	486	344	297	521
ENSGALG00000005788	139	198	148	218	583	429
ENSGALG00000005789	2116	6129	4565	3751	7486	6322
ENSGALG00000005790	5	6	0	0	0	0
ENSGALG00000005794	471	1042	1166	743	1182	837
ENSGALG00000005795	0	0	2	0	0	0
ENSGALG00000005796	1300	3538	2451	1211	1432	1149
ENSGALG00000005797	0	2	0	0	0	0
ENSGALG00000005800	364	941	755	692	1191	2131
ENSGALG00000005801	86	608	411	13	0	725
ENSGALG00000005802	6	0	21	3	0	0
ENSGALG00000005803	84	229	45	5	0	1
ENSGALG00000005805	94	118	160	52	43	260
ENSGALG00000005806	16	64	21	331	56	3
ENSGALG00000005807	1110	2321	1518	1244	3394	4891
ENSGALG00000005808	2	5	10	2	0	0
ENSGALG00000005809	39	93	30	90	128	5
ENSGALG00000005814	0	9	0	0	0	0
ENSGALG00000005815	389	812	779	496	964	532
ENSGALG00000005820	417	685	563	528	164	0
ENSGALG00000005821	226	336	152	93	218	0
ENSGALG00000005822	16	82	15	21	0	0
ENSGALG00000005823	1611	3144	2382	1882	4174	5169
ENSGALG00000005824	0	0	0	0	0	0
ENSGALG00000005826	38	15	12	9	0	0
ENSGALG00000005830	139	232	162	128	349	981
ENSGALG00000005831	66	28	41	99	127	273
ENSGALG00000005834	1276	3031	2481	1703	2977	3896
ENSGALG00000005839	0	1	0	0	0	0
ENSGALG00000005840	113	164	192	16	0	22
ENSGALG00000005842	14	12	11	73	0	1
ENSGALG00000005843	117	1068	847	2	441	0
ENSGALG00000005845	449	1114	640	321	462	50
ENSGALG00000005846	422	543	319	387	178	583
ENSGALG00000005848	13	192	97	53	0	535
ENSGALG00000005849	154	456	361	368	796	307
ENSGALG00000005850	630	1259	1459	827	1913	1725
ENSGALG00000005852	0	0	0	0	0	0
ENSGALG00000005853	0	113	24	0	0	0
ENSGALG00000005854	401	563	633	423	1176	945
ENSGALG00000005855	7	73	0	26	0	2
ENSGALG00000005856	84	230	221	82	15	0
ENSGALG00000005857	0	1	0	0	0	0
ENSGALG00000005858	482	1193	1063	622	248	1293
ENSGALG00000005860	260	600	392	245	2275	216
ENSGALG00000005861	12	2	46	2	0	0
ENSGALG00000005862	0	0	30	0	0	0
ENSGALG00000005867	60	232	270	169	309	222
ENSGALG00000005869	651	2020	945	1069	1948	5672
ENSGALG00000005872	234	424	365	266	157	586
ENSGALG00000005878	740	1582	801	1018	185	1011
ENSGALG00000005882	325	602	389	452	705	454
ENSGALG00000005884	45	28	87	92	24	304
ENSGALG00000005885	287	473	364	446	11	72
ENSGALG00000005886	109	237	292	142	2	247
ENSGALG00000005888	430	876	784	711	790	1738
ENSGALG00000005889	178	387	286	197	203	307
ENSGALG00000005891	239	392	236	292	1325	126
ENSGALG00000005893	157	486	288	100	0	536
ENSGALG00000005894	185	409	485	353	61	466
ENSGALG00000005896	0	0	2	1	0	0
ENSGALG00000005897	654	1623	1394	1782	3778	7245
ENSGALG00000005900	66	284	155	232	0	240
ENSGALG00000005901	245	644	485	264	108	50
ENSGALG00000005902	2472	6700	6505	3035	3242	4009
ENSGALG00000005903	5	72	88	0	0	0
ENSGALG00000005904	1388	2133	1741	1890	1486	2569
ENSGALG00000005905	5	36	20	4	0	0
ENSGALG00000005907	2144	4546	3049	2435	3734	3004
ENSGALG00000005908	856	2624	2922	908	3944	1927
ENSGALG00000005909	13	61	24	0	0	0
ENSGALG00000005914	392	574	480	826	812	769
ENSGALG00000005918	5	108	39	1	0	0
ENSGALG00000005922	4796	10422	12003	5698	14935	17244
ENSGALG00000005923	0	39	1	0	0	0
ENSGALG00000005924	102	349	210	165	62	139
ENSGALG00000005928	28	3	0	3	0	0
ENSGALG00000005929	31	0	19	11	0	0
ENSGALG00000005930	844	1243	970	1379	478	691
ENSGALG00000005931	1230	2569	2417	1826	3029	2509
ENSGALG00000005932	570	2153	1215	6	380	0
ENSGALG00000005933	0	0	0	0	0	0
ENSGALG00000005934	0	0	0	0	0	0
ENSGALG00000005936	0	0	0	0	0	0
ENSGALG00000005938	14	6	9	15	0	0
ENSGALG00000005944	1051	2454	1668	768	955	1881
ENSGALG00000005947	95	89	251	302	814	756
ENSGALG00000005948	3608	6339	9085	6000	14220	18101
ENSGALG00000005951	0	18	0	0	0	0
ENSGALG00000005953	312	532	251	139	1006	4
ENSGALG00000005956	6	1	5	32	0	2
ENSGALG00000005957	0	0	0	0	0	0
ENSGALG00000005958	4	35	7	0	0	0
ENSGALG00000005959	108	190	218	125	274	334
ENSGALG00000005961	2531	3598	3862	3885	4557	4610
ENSGALG00000005964	18	27	9	0	0	0
ENSGALG00000005966	1088	2368	2056	1180	1924	1628
ENSGALG00000005968	17	11	19	0	0	0
ENSGALG00000005969	231	422	464	345	245	319
ENSGALG00000005971	93	72	62	0	20	132
ENSGALG00000005972	13	0	0	0	0	0
ENSGALG00000005973	401	836	644	620	493	729
ENSGALG00000005974	0	48	24	5	0	0
ENSGALG00000005975	350	457	101	242	884	257
ENSGALG00000005976	445	1417	1125	634	2283	1366
ENSGALG00000005977	752	1662	1261	473	2243	983
ENSGALG00000005978	27	9	41	0	1	0
ENSGALG00000005979	296	382	212	274	1029	182
ENSGALG00000005981	0	2	3	0	0	0
ENSGALG00000005982	371	1535	1048	322	551	369
ENSGALG00000005983	3047	5100	4319	3387	6251	5930
ENSGALG00000005985	0	22	0	0	0	0
ENSGALG00000005986	147	331	161	66	13	0
ENSGALG00000005992	31	104	21	26	24	0
ENSGALG00000005994	145	343	275	223	73	458
ENSGALG00000005995	0	1	11	15	0	199
ENSGALG00000005996	0	0	2	0	0	0
ENSGALG00000005997	207	380	317	190	559	448
ENSGALG00000005998	89	82	169	163	580	483
ENSGALG00000005999	117	281	147	246	179	180
ENSGALG00000006001	595	1031	992	629	2363	3055
ENSGALG00000006002	82	201	104	181	0	14
ENSGALG00000006007	12	4	18	0	0	1
ENSGALG00000006008	34	88	46	0	3	525
ENSGALG00000006009	202	488	469	300	331	388
ENSGALG00000006010	1935	4021	4339	1667	3237	2723
ENSGALG00000006011	191	189	131	578	147	1640
ENSGALG00000006013	73	41	32	69	4	36
ENSGALG00000006015	726	1722	1070	1162	1538	1469
ENSGALG00000006016	83	232	170	119	59	1377
ENSGALG00000006017	33	251	189	103	0	0
ENSGALG00000006018	0	0	0	0	0	0
ENSGALG00000006019	0	10	44	4	0	0
ENSGALG00000006020	753	1537	1537	486	40	377
ENSGALG00000006022	1457	2780	3289	1803	2604	3975
ENSGALG00000006025	0	0	0	0	0	0
ENSGALG00000006027	25	59	68	37	0	31
ENSGALG00000006031	0	0	0	0	0	0
ENSGALG00000006033	280	497	351	637	729	278
ENSGALG00000006034	19	35	24	7	0	5
ENSGALG00000006035	203	564	259	425	513	234
ENSGALG00000006037	1667	2357	2275	2081	4060	5436
ENSGALG00000006038	21	9	9	0	0	0
ENSGALG00000006040	69	108	69	125	0	2
ENSGALG00000006041	0	0	0	0	0	0
ENSGALG00000006043	960	1839	1720	1572	4422	5380
ENSGALG00000006044	3	15	0	0	0	0
ENSGALG00000006045	73	213	160	10	14	212
ENSGALG00000006047	205	557	420	368	1884	665
ENSGALG00000006048	86	162	114	28	0	0
ENSGALG00000006049	527	845	765	439	140	680
ENSGALG00000006050	71	141	58	116	0	0
ENSGALG00000006051	328	234	376	175	1867	1511
ENSGALG00000006052	571	1264	692	511	203	48
ENSGALG00000006053	0	1	1	0	0	0
ENSGALG00000006054	47	21	46	17	0	158
ENSGALG00000006056	667	1540	1714	1484	2189	2383
ENSGALG00000006057	318	663	640	396	207	536
ENSGALG00000006061	127	311	153	198	0	0
ENSGALG00000006062	32	29	7	76	0	0
ENSGALG00000006064	65	111	99	227	43	0
ENSGALG00000006068	158	305	178	129	15	28
ENSGALG00000006069	71	246	117	81	210	0
ENSGALG00000006072	0	0	0	13	0	0
ENSGALG00000006073	2172	3175	4536	3112	7120	13903
ENSGALG00000006074	0	0	0	0	0	0
ENSGALG00000006076	19	33	14	24	209	9
ENSGALG00000006077	2454	4202	5445	3562	7521	8325
ENSGALG00000006078	65	116	137	129	434	33
ENSGALG00000006080	114	213	137	373	54	249
ENSGALG00000006083	42	74	26	9	1414	0
ENSGALG00000006087	179	473	675	27	391	858
ENSGALG00000006088	892	1835	1791	583	106	2570
ENSGALG00000006091	11	0	0	0	0	0
ENSGALG00000006092	259	594	237	213	1099	612
ENSGALG00000006094	770	1084	695	967	360	1363
ENSGALG00000006096	4417	6879	10609	7477	11575	14443
ENSGALG00000006097	186	981	656	364	87	64
ENSGALG00000006098	272	454	743	318	108	785
ENSGALG00000006101	490	992	1022	459	1446	173
ENSGALG00000006104	0	0	0	0	0	0
ENSGALG00000006106	0	13	0	0	0	0
ENSGALG00000006108	109	303	198	164	0	79
ENSGALG00000006109	379	719	924	218	602	10
ENSGALG00000006110	1638	3005	2323	2757	2510	4498
ENSGALG00000006112	0	3	0	0	0	0
ENSGALG00000006113	1554	2557	2479	1620	3664	1487
ENSGALG00000006117	215	662	619	359	666	1212
ENSGALG00000006118	283	474	258	554	2738	1569
ENSGALG00000006119	16	13	0	2	0	0
ENSGALG00000006120	48	11	28	19	0	0
ENSGALG00000006121	280	356	192	240	333	32
ENSGALG00000006122	52	328	88	101	0	43
ENSGALG00000006123	131	106	140	281	1374	62
ENSGALG00000006127	539	1269	1204	588	897	835
ENSGALG00000006130	572	3562	2847	356	1725	213
ENSGALG00000006131	0	0	0	0	0	0
ENSGALG00000006132	960	2318	2086	765	1845	116
ENSGALG00000006133	0	0	0	0	0	0
ENSGALG00000006134	0	0	0	0	0	0
ENSGALG00000006137	37	101	55	4	0	0
ENSGALG00000006138	38	43	8	4	0	12
ENSGALG00000006140	28	23	64	0	0	0
ENSGALG00000006141	0	0	0	0	0	0
ENSGALG00000006143	111	238	158	20	400	227
ENSGALG00000006144	309	467	352	345	478	577
ENSGALG00000006147	860	1158	1252	1269	989	2561
ENSGALG00000006149	380	1070	703	733	211	2774
ENSGALG00000006152	1	16	5	2	0	0
ENSGALG00000006153	297	515	484	286	337	520
ENSGALG00000006156	340	910	561	567	775	928
ENSGALG00000006157	165	417	218	66	24	7
ENSGALG00000006158	665	1585	895	502	1200	1979
ENSGALG00000006160	40	126	57	35	12	14
ENSGALG00000006161	229	594	606	601	1840	858
ENSGALG00000006165	0	0	3	0	0	0
ENSGALG00000006167	122	314	152	110	118	141
ENSGALG00000006170	82	105	196	62	0	81
ENSGALG00000006172	61	80	52	11	0	0
ENSGALG00000006173	92	71	87	44	0	293
ENSGALG00000006174	41	34	4	0	0	0
ENSGALG00000006175	0	74	1	0	0	0
ENSGALG00000006179	4352	6998	8280	6751	21543	19194
ENSGALG00000006180	47	187	199	128	231	131
ENSGALG00000006181	131	258	359	280	382	676
ENSGALG00000006182	694	2055	1026	1128	937	680
ENSGALG00000006186	7	64	32	0	0	44
ENSGALG00000006188	158	271	280	108	63	2
ENSGALG00000006189	32	34	6	18	0	232
ENSGALG00000006190	45	0	25	48	0	409
ENSGALG00000006192	125	217	192	299	185	101
ENSGALG00000006194	202	428	331	367	0	51
ENSGALG00000006197	753	1778	1698	860	1868	1590
ENSGALG00000006198	685	1502	1081	1236	2530	2908
ENSGALG00000006201	14	105	47	70	0	2
ENSGALG00000006202	112	78	56	81	0	0
ENSGALG00000006203	54	92	48	0	0	0
ENSGALG00000006205	1434	3931	2934	1354	443	869
ENSGALG00000006207	1720	3290	2490	2694	1467	3716
ENSGALG00000006211	208	652	377	177	71	1225
ENSGALG00000006216	7	0	4	0	0	0
ENSGALG00000006217	6	45	7	6	0	0
ENSGALG00000006219	653	1332	1314	441	584	69
ENSGALG00000006220	17	67	67	17	0	0
ENSGALG00000006221	1056	2816	1761	954	2186	1117
ENSGALG00000006225	250	468	236	202	1098	41
ENSGALG00000006229	0	17	17	0	0	109
ENSGALG00000006231	27	10	0	3	411	0
ENSGALG00000006233	312	554	212	362	18	883
ENSGALG00000006236	1	0	0	0	0	0
ENSGALG00000006237	199	540	142	81	231	0
ENSGALG00000006239	0	0	0	0	0	0
ENSGALG00000006241	7	66	47	123	16	12
ENSGALG00000006242	0	0	0	15	0	0
ENSGALG00000006246	87	114	155	179	237	155
ENSGALG00000006250	885	1800	3071	1220	3658	7623
ENSGALG00000006252	70	175	134	106	142	134
ENSGALG00000006253	611	1246	1320	1020	1470	2264
ENSGALG00000006254	249	341	421	185	74	3
ENSGALG00000006258	66	110	67	11	0	0
ENSGALG00000006260	0	0	0	0	83	0
ENSGALG00000006261	1093	1924	1451	986	2205	2212
ENSGALG00000006267	2583	3232	2619	3700	5171	8827
ENSGALG00000006270	0	50	19	27	91	0
ENSGALG00000006272	0	1	12	1	0	0
ENSGALG00000006273	0	2	11	10	0	0
ENSGALG00000006283	226	404	445	379	1004	1058
ENSGALG00000006284	1695	3986	3354	1236	2976	2442
ENSGALG00000006286	65	154	91	301	106	108
ENSGALG00000006290	1	17	6	0	0	0
ENSGALG00000006292	378	1174	846	452	184	194
ENSGALG00000006294	475	1663	843	860	226	1525
ENSGALG00000006297	13	152	59	26	0	0
ENSGALG00000006298	411	1057	520	658	537	747
ENSGALG00000006300	12142	33096	28374	10101	12589	16434
ENSGALG00000006301	127	430	273	247	1	1484
ENSGALG00000006302	0	0	0	0	0	0
ENSGALG00000006305	1459	2320	2466	1801	5217	4648
ENSGALG00000006306	1	7	5	1	0	0
ENSGALG00000006307	661	1032	1427	389	678	693
ENSGALG00000006309	1521	1690	2101	1824	1519	2205
ENSGALG00000006312	1595	4290	3743	1771	1245	1807
ENSGALG00000006317	63	141	99	170	578	69
ENSGALG00000006318	0	0	0	0	0	0
ENSGALG00000006320	0	0	0	0	0	0
ENSGALG00000006322	4	0	0	0	0	0
ENSGALG00000006323	0	0	0	0	0	0
ENSGALG00000006325	10	139	24	0	0	0
ENSGALG00000006326	178	170	449	485	1688	1328
ENSGALG00000006327	93	121	89	72	25	160
ENSGALG00000006328	1162	1619	1862	851	1274	1222
ENSGALG00000006329	2	0	2	0	0	0
ENSGALG00000006331	33	59	136	130	0	0
ENSGALG00000006332	719	1301	1332	1239	2308	2672
ENSGALG00000006334	510	947	990	801	2896	1207
ENSGALG00000006341	0	0	0	0	0	0
ENSGALG00000006342	87	87	109	95	2549	41
ENSGALG00000006343	15	172	527	0	1	0
ENSGALG00000006344	0	0	2	48	0	2
ENSGALG00000006345	325	843	392	187	212	1122
ENSGALG00000006346	21	99	115	0	0	0
ENSGALG00000006350	1795	2633	2152	2351	2932	5680
ENSGALG00000006351	0	0	26	0	0	0
ENSGALG00000006352	8	3	14	0	0	0
ENSGALG00000006354	0	0	0	0	0	0
ENSGALG00000006355	75	140	107	237	111	733
ENSGALG00000006356	347	1046	626	371	808	160
ENSGALG00000006357	214	318	95	171	181	128
ENSGALG00000006361	12	3	46	181	1336	0
ENSGALG00000006362	0	0	0	0	0	0
ENSGALG00000006363	84	212	201	219	0	187
ENSGALG00000006367	94	214	303	407	587	1592
ENSGALG00000006368	131	238	171	72	20	652
ENSGALG00000006371	770	1652	1259	761	1823	1111
ENSGALG00000006372	376	331	263	310	708	373
ENSGALG00000006374	0	0	0	0	0	0
ENSGALG00000006375	0	10	0	0	0	0
ENSGALG00000006376	30	5	0	0	0	0
ENSGALG00000006378	162	460	537	417	1120	545
ENSGALG00000006379	84	250	93	0	328	0
ENSGALG00000006382	48	7	15	0	0	0
ENSGALG00000006385	420	728	419	491	1494	743
ENSGALG00000006387	4	12	0	3	0	0
ENSGALG00000006388	0	14	0	5	0	0
ENSGALG00000006390	68	157	133	133	0	0
ENSGALG00000006392	160	400	278	364	465	528
ENSGALG00000006393	5	0	0	0	0	0
ENSGALG00000006394	0	14	13	0	0	0
ENSGALG00000006395	598	890	724	508	1252	577
ENSGALG00000006399	217	491	398	395	185	376
ENSGALG00000006401	220	1378	1157	61	789	210
ENSGALG00000006402	0	0	3	16	0	0
ENSGALG00000006403	919	1533	1136	1464	1928	443
ENSGALG00000006404	1318	2146	2265	2841	7165	5303
ENSGALG00000006405	44	205	187	62	23	0
ENSGALG00000006406	0	0	0	0	0	0
ENSGALG00000006407	33	242	153	11	0	171
ENSGALG00000006408	304	604	701	342	1678	1464
ENSGALG00000006409	1182	1215	920	2790	3531	3172
ENSGALG00000006410	416	504	392	482	1329	1184
ENSGALG00000006411	530	1137	785	516	687	69
ENSGALG00000006412	0	0	0	0	0	0
ENSGALG00000006413	22	24	7	26	0	0
ENSGALG00000006415	0	0	0	0	0	0
ENSGALG00000006417	444	566	580	231	1009	1021
ENSGALG00000006418	1108	2532	2324	1176	2386	1797
ENSGALG00000006420	365	796	689	499	1529	519
ENSGALG00000006421	0	14	0	0	0	0
ENSGALG00000006422	132	421	272	122	35	1293
ENSGALG00000006423	118	371	285	205	547	326
ENSGALG00000006424	0	15	12	0	0	0
ENSGALG00000006425	43	36	58	39	1	107
ENSGALG00000006426	343	540	559	421	673	84
ENSGALG00000006427	484	1204	905	568	1523	545
ENSGALG00000006428	2117	3832	4415	2118	3406	3512
ENSGALG00000006430	67	551	156	132	110	123
ENSGALG00000006431	323	827	868	337	424	865
ENSGALG00000006434	291	663	522	509	826	944
ENSGALG00000006436	0	0	0	0	0	0
ENSGALG00000006437	93	33	62	100	0	247
ENSGALG00000006439	289	543	239	249	156	531
ENSGALG00000006440	0	0	0	0	0	0
ENSGALG00000006441	532	927	809	663	587	956
ENSGALG00000006443	0	0	0	0	1	0
ENSGALG00000006445	18	2	25	0	0	0
ENSGALG00000006446	1207	3356	2228	1387	2825	2280
ENSGALG00000006453	80	353	269	53	772	259
ENSGALG00000006454	0	0	6	0	0	0
ENSGALG00000006455	273	262	137	150	225	883
ENSGALG00000006456	318	712	648	251	843	315
ENSGALG00000006457	2465	4520	4334	3491	1796	4803
ENSGALG00000006459	118	764	537	527	52	590
ENSGALG00000006460	34	139	113	134	0	659
ENSGALG00000006461	133	392	241	38	266	38
ENSGALG00000006462	3180	7038	5487	3819	4622	4927
ENSGALG00000006465	254	629	423	415	22	391
ENSGALG00000006467	4	10	0	0	0	0
ENSGALG00000006469	0	0	0	0	0	0
ENSGALG00000006471	0	0	0	0	0	0
ENSGALG00000006473	0	11	17	0	0	0
ENSGALG00000006474	12739	30720	26835	10329	14082	17076
ENSGALG00000006477	858	1957	1300	819	588	1150
ENSGALG00000006479	4	3	22	0	0	0
ENSGALG00000006480	82	189	211	140	485	681
ENSGALG00000006482	0	0	0	0	0	0
ENSGALG00000006486	263	672	451	490	0	288
ENSGALG00000006487	452	1276	607	411	2015	247
ENSGALG00000006488	207	449	460	454	8	634
ENSGALG00000006489	1456	2515	2732	2044	5459	2552
ENSGALG00000006490	837	3437	2068	67	1888	0
ENSGALG00000006491	0	0	8	0	0	0
ENSGALG00000006494	130	535	324	76	0	0
ENSGALG00000006502	8	11	0	14	0	0
ENSGALG00000006503	92	375	243	86	1	647
ENSGALG00000006505	1109	1883	1799	629	1725	1207
ENSGALG00000006506	1827	3542	2626	1633	975	464
ENSGALG00000006507	349	1244	741	500	3591	624
ENSGALG00000006508	267	988	767	45	139	0
ENSGALG00000006511	0	11	0	0	0	0
ENSGALG00000006512	14093	31166	21785	18003	30355	41393
ENSGALG00000006513	0	0	5	0	0	0
ENSGALG00000006515	0	4	0	0	0	0
ENSGALG00000006516	270	460	402	376	646	1024
ENSGALG00000006519	0	7	4	0	0	0
ENSGALG00000006520	332	374	349	147	537	247
ENSGALG00000006521	2	13	18	0	0	0
ENSGALG00000006522	0	101	34	0	0	0
ENSGALG00000006525	130	98	90	214	533	26
ENSGALG00000006526	73	126	76	126	0	47
ENSGALG00000006527	0	0	0	0	0	0
ENSGALG00000006530	838	1646	1154	911	165	1762
ENSGALG00000006531	1880	3130	3857	3083	2712	4319
ENSGALG00000006532	449	880	1105	516	768	1305
ENSGALG00000006534	9	40	10	0	287	0
ENSGALG00000006539	540	534	588	1147	2237	3949
ENSGALG00000006540	0	0	0	0	0	0
ENSGALG00000006542	22	107	17	14	5	0
ENSGALG00000006543	479	1185	665	788	1270	4592
ENSGALG00000006544	6	15	11	0	0	56
ENSGALG00000006546	351	521	434	357	666	1044
ENSGALG00000006547	0	0	17	40	4	0
ENSGALG00000006552	0	0	0	0	0	0
ENSGALG00000006558	78	163	303	158	815	253
ENSGALG00000006560	84	148	94	43	1	2
ENSGALG00000006561	2134	3286	4355	3442	10986	13635
ENSGALG00000006562	58	19	48	2	125	0
ENSGALG00000006563	72	86	76	38	0	0
ENSGALG00000006564	283	539	357	332	606	580
ENSGALG00000006565	28	120	34	0	0	0
ENSGALG00000006566	115	213	295	431	188	205
ENSGALG00000006567	13	23	4	5	0	0
ENSGALG00000006568	95	304	51	75	217	0
ENSGALG00000006571	386	879	799	1031	2314	878
ENSGALG00000006572	13	2	1	0	0	0
ENSGALG00000006574	0	3	3	0	0	0
ENSGALG00000006575	0	10	4	0	0	0
ENSGALG00000006576	9	73	64	0	0	0
ENSGALG00000006583	28	235	187	15	93	157
ENSGALG00000006584	24	34	32	15	0	0
ENSGALG00000006586	95	157	103	66	0	0
ENSGALG00000006588	399	955	930	174	163	234
ENSGALG00000006591	21	6	26	0	0	0
ENSGALG00000006593	0	0	0	0	0	0
ENSGALG00000006594	839	1641	893	986	1194	3317
ENSGALG00000006596	4828	8038	9661	5923	11052	16236
ENSGALG00000006597	0	0	0	0	0	0
ENSGALG00000006598	44	278	157	250	0	127
ENSGALG00000006599	390	897	642	427	1566	1435
ENSGALG00000006600	0	0	0	0	0	0
ENSGALG00000006601	307	810	554	651	1660	645
ENSGALG00000006602	0	0	0	0	0	0
ENSGALG00000006604	181	524	372	176	622	256
ENSGALG00000006607	75	66	60	1	0	113
ENSGALG00000006608	10	71	62	0	0	0
ENSGALG00000006609	384	769	437	253	591	462
ENSGALG00000006611	149	527	189	328	1221	0
ENSGALG00000006612	143	316	134	154	620	626
ENSGALG00000006613	579	1372	1409	671	2652	1719
ENSGALG00000006617	994	1986	1717	976	2150	1440
ENSGALG00000006622	195	430	259	134	89	110
ENSGALG00000006623	336	532	200	336	244	354
ENSGALG00000006626	24	131	35	82	0	312
ENSGALG00000006627	0	0	4	0	0	0
ENSGALG00000006629	6	13	0	1	0	0
ENSGALG00000006630	1144	2831	2698	1987	5246	7646
ENSGALG00000006631	381	533	375	687	360	790
ENSGALG00000006632	102	175	117	119	0	0
ENSGALG00000006633	20	171	217	18	868	170
ENSGALG00000006635	0	0	0	0	0	0
ENSGALG00000006637	17	89	75	81	0	881
ENSGALG00000006638	36	28	8	0	0	0
ENSGALG00000006639	49	45	134	47	711	362
ENSGALG00000006642	0	0	0	0	0	0
ENSGALG00000006644	139	225	68	68	46	1
ENSGALG00000006646	151	315	397	223	174	1428
ENSGALG00000006647	18	43	14	68	0	0
ENSGALG00000006648	240	218	217	315	115	142
ENSGALG00000006649	799	1476	1202	1323	1810	2574
ENSGALG00000006651	0	0	0	0	0	0
ENSGALG00000006652	54	59	87	154	6	69
ENSGALG00000006653	1	0	0	0	0	0
ENSGALG00000006655	88	232	37	39	0	15
ENSGALG00000006657	4221	8457	8200	6610	12475	20968
ENSGALG00000006658	159	66	125	204	212	0
ENSGALG00000006662	0	0	0	0	0	0
ENSGALG00000006663	529	1143	1060	701	1411	265
ENSGALG00000006666	584	2318	868	0	0	0
ENSGALG00000006670	15	95	13	0	0	0
ENSGALG00000006672	234	252	133	227	0	0
ENSGALG00000006673	0	0	0	0	0	0
ENSGALG00000006676	178	337	419	577	1860	1446
ENSGALG00000006677	462	745	268	408	1633	916
ENSGALG00000006681	341	1433	637	14	225	0
ENSGALG00000006682	217	570	497	211	915	1052
ENSGALG00000006688	110	195	243	196	523	249
ENSGALG00000006689	43	49	37	47	0	0
ENSGALG00000006690	580	1082	1140	819	1279	864
ENSGALG00000006691	910	1767	2060	1956	7574	6588
ENSGALG00000006693	0	5	0	0	0	0
ENSGALG00000006695	102	83	86	7	0	3
ENSGALG00000006697	178	258	296	32	0	0
ENSGALG00000006702	50	109	87	123	383	5
ENSGALG00000006703	1159	1816	1628	1503	3249	2576
ENSGALG00000006704	317	736	676	245	1268	338
ENSGALG00000006705	48	2	4	94	627	237
ENSGALG00000006707	0	17	7	0	0	0
ENSGALG00000006708	210	173	112	434	67	180
ENSGALG00000006710	268	251	263	98	348	287
ENSGALG00000006712	66	72	35	201	0	50
ENSGALG00000006714	675	1218	888	802	4372	2765
ENSGALG00000006715	352	783	473	1152	4589	2848
ENSGALG00000006717	0	4	22	0	0	0
ENSGALG00000006719	70	199	317	54	0	1
ENSGALG00000006723	2700	5292	5297	3566	4362	5095
ENSGALG00000006724	56	75	32	53	10	3
ENSGALG00000006725	7	0	22	0	0	0
ENSGALG00000006728	0	10	0	5	0	0
ENSGALG00000006731	1154	1929	1873	1534	4223	2008
ENSGALG00000006738	360	405	302	185	149	0
ENSGALG00000006743	3345	8088	7191	3265	5705	2011
ENSGALG00000006749	146	411	428	331	467	257
ENSGALG00000006750	71	238	139	221	0	0
ENSGALG00000006751	50	171	169	9	0	1
ENSGALG00000006753	5542	12634	13227	5972	13978	20611
ENSGALG00000006755	8	73	23	0	0	391
ENSGALG00000006756	0	9	0	0	0	0
ENSGALG00000006757	0	11	0	6	0	66
ENSGALG00000006758	35	15	44	0	0	0
ENSGALG00000006760	595	1054	759	1371	3026	1172
ENSGALG00000006763	150	284	88	828	786	838
ENSGALG00000006766	43	189	147	149	0	801
ENSGALG00000006773	57	217	132	186	381	537
ENSGALG00000006775	3	0	5	15	0	0
ENSGALG00000006776	0	10	21	20	0	0
ENSGALG00000006777	952	1522	1518	2039	5993	5829
ENSGALG00000006779	3	0	1	0	9	0
ENSGALG00000006780	3311	8296	6239	3778	11098	2942
ENSGALG00000006782	590	973	794	785	1691	2866
ENSGALG00000006783	1117	1494	1208	861	1117	956
ENSGALG00000006785	1	3	9	0	0	0
ENSGALG00000006786	15	62	33	54	269	1055
ENSGALG00000006787	4	49	29	39	0	22
ENSGALG00000006788	1169	2375	1517	1194	1502	2072
ENSGALG00000006791	102	315	64	68	1148	944
ENSGALG00000006792	7	3	31	13	4	24
ENSGALG00000006794	923	976	896	717	270	1154
ENSGALG00000006795	13	97	41	1	0	0
ENSGALG00000006796	0	21	11	0	0	0
ENSGALG00000006797	0	0	0	0	0	0
ENSGALG00000006799	1040	2370	2057	1417	1789	1207
ENSGALG00000006801	0	0	0	0	0	0
ENSGALG00000006802	61	141	51	390	942	1074
ENSGALG00000006803	0	7	0	0	0	0
ENSGALG00000006804	32	54	10	6	0	0
ENSGALG00000006805	35	111	100	23	0	495
ENSGALG00000006806	108	170	78	165	83	0
ENSGALG00000006807	0	0	0	0	0	0
ENSGALG00000006808	518	1086	907	861	1488	2573
ENSGALG00000006809	0	0	0	0	0	0
ENSGALG00000006810	13	5	12	0	0	0
ENSGALG00000006812	0	0	3	0	0	0
ENSGALG00000006817	591	911	1088	520	2040	1529
ENSGALG00000006818	1003	1730	1424	1164	3670	1979
ENSGALG00000006819	68	102	55	28	0	0
ENSGALG00000006821	0	0	0	0	0	0
ENSGALG00000006822	354	471	142	347	18	198
ENSGALG00000006824	102	368	148	154	166	353
ENSGALG00000006826	45	100	49	111	165	933
ENSGALG00000006827	7	0	0	0	0	0
ENSGALG00000006829	473	500	288	489	0	26
ENSGALG00000006830	20	140	138	32	0	0
ENSGALG00000006833	0	13	34	2	0	184
ENSGALG00000006834	2	0	0	0	0	0
ENSGALG00000006835	2	0	20	14	0	0
ENSGALG00000006836	90	190	180	195	102	267
ENSGALG00000006837	31	60	51	21	0	0
ENSGALG00000006838	90	9	61	108	0	0
ENSGALG00000006840	274	499	373	446	42	744
ENSGALG00000006841	1038	1425	2729	2414	10296	12267
ENSGALG00000006842	202	351	567	445	387	525
ENSGALG00000006843	2345	4935	4781	3181	5679	8188
ENSGALG00000006848	0	0	0	0	0	0
ENSGALG00000006851	0	19	5	56	0	0
ENSGALG00000006854	11	38	12	18	0	0
ENSGALG00000006855	10	27	1	12	0	119
ENSGALG00000006856	259	559	347	135	0	271
ENSGALG00000006857	150	185	156	83	443	1027
ENSGALG00000006860	269	837	631	198	581	24
ENSGALG00000006861	549	1075	1266	778	3882	3111
ENSGALG00000006864	7	9	13	2	48	0
ENSGALG00000006867	256	502	352	170	512	537
ENSGALG00000006868	31	17	1	30	499	0
ENSGALG00000006871	168	129	76	182	0	15
ENSGALG00000006872	374	734	335	396	698	754
ENSGALG00000006873	720	1486	1274	955	934	2390
ENSGALG00000006876	453	1232	798	603	2707	2620
ENSGALG00000006877	64	118	141	39	240	0
ENSGALG00000006880	69	129	119	20	11	0
ENSGALG00000006882	75	111	126	2	0	74
ENSGALG00000006886	280	546	283	462	0	383
ENSGALG00000006887	63	131	42	94	0	0
ENSGALG00000006889	58	110	74	25	206	30
ENSGALG00000006891	0	0	0	0	0	0
ENSGALG00000006895	183	187	128	247	991	212
ENSGALG00000006898	109	186	85	86	0	1
ENSGALG00000006899	2642	4246	7655	5701	30379	30419
ENSGALG00000006900	0	3	1	6	0	0
ENSGALG00000006901	16	78	8	23	101	0
ENSGALG00000006904	1474	3677	2082	1372	2582	1689
ENSGALG00000006906	474	863	788	476	1805	660
ENSGALG00000006908	57	64	20	143	74	1
ENSGALG00000006910	2178	4110	3440	2570	5880	5063
ENSGALG00000006911	0	21	26	16	0	0
ENSGALG00000006912	22	7	6	0	0	0
ENSGALG00000006916	59	250	107	120	0	0
ENSGALG00000006919	165	169	106	149	334	230
ENSGALG00000006921	1625	2695	2340	1564	1726	1517
ENSGALG00000006922	0	1	0	0	0	0
ENSGALG00000006925	49	69	134	66	442	14
ENSGALG00000006926	0	1	0	0	0	0
ENSGALG00000006929	860	1694	1173	833	350	995
ENSGALG00000006933	47	94	67	19	0	0
ENSGALG00000006934	94	408	282	152	260	0
ENSGALG00000006936	54	103	21	38	235	0
ENSGALG00000006937	26	59	41	56	0	63
ENSGALG00000006939	689	1841	1618	923	4191	2477
ENSGALG00000006942	288	632	518	147	0	28
ENSGALG00000006944	67	27	47	438	0	641
ENSGALG00000006947	514	1604	912	675	2450	771
ENSGALG00000006949	804	1312	1099	1117	3280	1446
ENSGALG00000006950	58	296	206	146	868	323
ENSGALG00000006955	62	174	174	87	0	2
ENSGALG00000006956	220	453	255	296	0	0
ENSGALG00000006958	9	1	5	38	14	20
ENSGALG00000006960	605	1782	1165	527	928	940
ENSGALG00000006963	126	202	207	244	937	546
ENSGALG00000006964	0	8	29	0	0	0
ENSGALG00000006965	191	377	332	397	363	624
ENSGALG00000006966	124	164	134	235	0	524
ENSGALG00000006968	17	1	23	0	0	0
ENSGALG00000006969	124	321	149	324	228	679
ENSGALG00000006973	0	0	11	0	0	0
ENSGALG00000006974	557	905	768	1189	3401	2912
ENSGALG00000006976	89	251	259	57	0	34
ENSGALG00000006978	392	604	512	380	443	328
ENSGALG00000006979	659	1292	907	492	515	1089
ENSGALG00000006982	42	3	20	0	0	0
ENSGALG00000006983	0	0	0	0	0	0
ENSGALG00000006989	0	1	0	0	0	0
ENSGALG00000006992	7	36	12	0	0	0
ENSGALG00000006995	0	0	0	0	0	0
ENSGALG00000006997	331	1812	1135	80	976	515
ENSGALG00000007000	494	1425	1426	410	938	1145
ENSGALG00000007001	0	0	0	0	0	0
ENSGALG00000007003	0	0	0	0	0	0
ENSGALG00000007004	0	0	0	0	0	0
ENSGALG00000007007	167	347	212	199	0	50
ENSGALG00000007008	375	681	339	589	2236	190
ENSGALG00000007009	316	721	419	330	576	1057
ENSGALG00000007012	72	148	51	13	0	0
ENSGALG00000007014	0	10	0	0	0	0
ENSGALG00000007015	0	0	0	6	0	0
ENSGALG00000007016	64	99	140	149	39	3
ENSGALG00000007017	293	553	499	514	922	934
ENSGALG00000007018	14	57	84	169	0	0
ENSGALG00000007021	966	1175	785	1032	585	721
ENSGALG00000007022	7	37	12	10	0	0
ENSGALG00000007023	243	303	166	330	517	319
ENSGALG00000007025	90	57	71	15	0	238
ENSGALG00000007027	132	306	147	370	272	62
ENSGALG00000007028	31	70	50	0	0	0
ENSGALG00000007030	110	28	152	149	0	0
ENSGALG00000007036	346	523	428	376	236	1159
ENSGALG00000007037	547	913	784	593	1416	1500
ENSGALG00000007038	152	562	364	15	186	0
ENSGALG00000007040	299	451	390	314	907	45
ENSGALG00000007041	146	171	180	27	0	0
ENSGALG00000007042	11	20	43	84	62	0
ENSGALG00000007044	654	1793	1884	783	1253	228
ENSGALG00000007045	7	5	20	130	0	0
ENSGALG00000007047	0	0	0	0	0	0
ENSGALG00000007048	168	365	392	790	2177	379
ENSGALG00000007052	184	239	141	78	7	0
ENSGALG00000007054	81	189	26	57	204	0
ENSGALG00000007057	312	591	587	396	841	109
ENSGALG00000007058	476	622	439	842	1262	1624
ENSGALG00000007059	30	0	1	9	0	0
ENSGALG00000007065	0	0	0	0	0	0
ENSGALG00000007070	1	16	14	0	0	0
ENSGALG00000007072	291	1026	555	567	1578	1177
ENSGALG00000007075	350	870	534	372	1452	209
ENSGALG00000007076	6	0	0	0	0	0
ENSGALG00000007077	13	0	2	16	0	0
ENSGALG00000007078	2	0	35	0	0	0
ENSGALG00000007079	2	6	0	1	0	0
ENSGALG00000007080	54	140	73	24	0	0
ENSGALG00000007082	23	63	88	14	0	0
ENSGALG00000007084	206	390	268	178	0	346
ENSGALG00000007090	14	49	28	34	0	0
ENSGALG00000007092	4	47	14	27	0	0
ENSGALG00000007093	63	351	238	166	510	387
ENSGALG00000007095	595	671	964	343	370	2314
ENSGALG00000007097	62	207	61	103	0	0
ENSGALG00000007098	1234	3426	3327	1238	866	2120
ENSGALG00000007101	289	625	536	281	1282	296
ENSGALG00000007102	598	631	603	1205	1748	1882
ENSGALG00000007109	0	6	0	0	0	0
ENSGALG00000007110	2	16	12	0	0	0
ENSGALG00000007111	205	435	266	260	82	1650
ENSGALG00000007112	54	112	44	17	33	1
ENSGALG00000007114	50	502	432	254	114	6
ENSGALG00000007115	283	503	338	260	195	429
ENSGALG00000007116	121	262	111	15	0	0
ENSGALG00000007118	18	0	0	0	0	0
ENSGALG00000007119	216	474	96	96	350	0
ENSGALG00000007123	0	13	20	33	0	0
ENSGALG00000007124	822	1344	1370	1575	5001	4621
ENSGALG00000007125	271	596	497	552	786	478
ENSGALG00000007127	420	1321	1074	506	256	30
ENSGALG00000007128	748	2165	2204	1399	1859	1391
ENSGALG00000007130	646	1287	1188	568	706	1613
ENSGALG00000007131	9479	14512	17032	14322	18939	31989
ENSGALG00000007132	0	85	5	16	0	0
ENSGALG00000007133	6	5	1	0	0	8
ENSGALG00000007139	17	0	9	14	0	0
ENSGALG00000007140	78	259	143	0	1268	1
ENSGALG00000007141	11	21	39	115	0	318
ENSGALG00000007144	28	124	22	44	0	87
ENSGALG00000007145	1009	1516	1506	999	2135	2071
ENSGALG00000007147	43	99	66	77	170	648
ENSGALG00000007149	70	208	112	69	0	67
ENSGALG00000007150	293	820	643	376	816	1806
ENSGALG00000007151	381	663	508	318	889	67
ENSGALG00000007152	2	0	0	0	0	0
ENSGALG00000007153	1252	2280	3393	1875	3562	5093
ENSGALG00000007155	161	274	173	321	298	693
ENSGALG00000007157	4	40	53	0	0	0
ENSGALG00000007158	26	107	26	0	0	0
ENSGALG00000007160	0	0	0	0	0	0
ENSGALG00000007161	137	189	103	133	0	228
ENSGALG00000007162	422	1840	1106	681	1619	1084
ENSGALG00000007167	77	226	97	44	51	0
ENSGALG00000007168	34	64	35	42	0	0
ENSGALG00000007169	147	179	127	84	0	24
ENSGALG00000007170	663	1003	1316	894	2589	2412
ENSGALG00000007171	0	0	0	0	0	0
ENSGALG00000007172	75	78	97	31	0	0
ENSGALG00000007174	1	1	0	0	0	0
ENSGALG00000007177	383	1057	660	260	86	172
ENSGALG00000007178	610	1258	1175	1036	1551	1598
ENSGALG00000007181	175	257	109	52	526	3
ENSGALG00000007183	697	1643	1227	916	1481	456
ENSGALG00000007184	317	485	370	732	911	1349
ENSGALG00000007185	528	1036	1005	396	1087	264
ENSGALG00000007186	0	9	38	0	0	0
ENSGALG00000007190	2453	5243	6450	2369	6536	8654
ENSGALG00000007191	1946	2372	2411	3617	3833	9014
ENSGALG00000007193	28	24	29	0	0	0
ENSGALG00000007195	628	1375	1477	718	4873	2858
ENSGALG00000007199	779	1400	1248	823	4293	2493
ENSGALG00000007203	319	633	418	878	1182	1289
ENSGALG00000007205	5309	9466	13096	11184	42444	43634
ENSGALG00000007211	10	3	4	0	0	0
ENSGALG00000007215	601	1083	1347	741	167	554
ENSGALG00000007216	60	120	201	38	0	131
ENSGALG00000007217	0	0	0	0	0	0
ENSGALG00000007218	87	161	104	18	0	0
ENSGALG00000007220	11839	21982	29970	22189	69935	114977
ENSGALG00000007222	12	67	7	0	0	0
ENSGALG00000007224	321	1023	623	263	1568	921
ENSGALG00000007226	0	0	0	0	0	0
ENSGALG00000007227	260	406	311	498	581	659
ENSGALG00000007234	191	302	174	243	335	278
ENSGALG00000007236	0	0	0	0	0	0
ENSGALG00000007237	1884	2995	3490	2989	6824	10062
ENSGALG00000007240	94	337	167	267	868	12
ENSGALG00000007241	655	1473	1474	957	1843	2006
ENSGALG00000007242	73	125	8	0	0	0
ENSGALG00000007244	50	112	77	0	245	128
ENSGALG00000007246	1419	2629	1903	1550	1892	3129
ENSGALG00000007247	19	62	59	84	413	590
ENSGALG00000007248	48	64	18	133	0	561
ENSGALG00000007251	123	277	289	225	795	630
ENSGALG00000007252	5	37	3	7	0	0
ENSGALG00000007253	0	25	14	0	0	0
ENSGALG00000007254	262	691	533	431	700	473
ENSGALG00000007257	0	0	0	0	0	0
ENSGALG00000007260	471	1225	973	401	1057	1071
ENSGALG00000007262	221	559	674	398	277	584
ENSGALG00000007266	73	113	113	22	0	0
ENSGALG00000007267	668	1314	977	1179	3485	5112
ENSGALG00000007268	288	810	420	84	1	109
ENSGALG00000007269	0	43	10	0	0	0
ENSGALG00000007272	389	380	444	725	848	561
ENSGALG00000007276	417	1115	646	577	1200	645
ENSGALG00000007278	17	156	14	0	28	0
ENSGALG00000007282	0	0	0	0	0	0
ENSGALG00000007284	320	779	681	500	630	1827
ENSGALG00000007286	7	22	10	48	4	0
ENSGALG00000007287	574	1441	989	1594	2339	3955
ENSGALG00000007288	0	0	0	0	0	0
ENSGALG00000007289	496	968	700	397	91	1806
ENSGALG00000007291	163	308	457	155	45	6
ENSGALG00000007298	269	802	396	220	57	236
ENSGALG00000007299	1851	3665	4447	1798	1898	3654
ENSGALG00000007300	591	882	840	788	2590	763
ENSGALG00000007302	12	49	50	69	0	54
ENSGALG00000007304	20	100	108	62	0	25
ENSGALG00000007305	53	175	132	131	1	0
ENSGALG00000007307	772	1836	1314	855	1483	963
ENSGALG00000007308	647	1406	1071	592	385	1583
ENSGALG00000007310	168	192	174	479	1882	417
ENSGALG00000007311	0	0	0	0	0	0
ENSGALG00000007314	8	1	20	0	0	0
ENSGALG00000007315	1775	2941	3046	1482	1639	1582
ENSGALG00000007319	35	15	3	0	0	0
ENSGALG00000007320	0	0	0	0	0	0
ENSGALG00000007324	0	0	3	0	0	0
ENSGALG00000007326	683	1380	975	386	277	369
ENSGALG00000007330	153	467	227	248	688	706
ENSGALG00000007331	148	317	213	190	158	4
ENSGALG00000007332	21	84	12	77	0	0
ENSGALG00000007333	24	51	0	50	153	0
ENSGALG00000007334	265	522	405	86	0	387
ENSGALG00000007335	0	0	0	0	0	0
ENSGALG00000007337	29	17	10	46	0	0
ENSGALG00000007341	631	1107	802	1217	1895	4955
ENSGALG00000007346	73	105	115	370	1152	525
ENSGALG00000007349	31	108	15	0	86	970
ENSGALG00000007350	784	1465	1002	1620	2413	2611
ENSGALG00000007351	445	930	850	655	513	990
ENSGALG00000007353	331	863	511	285	452	1188
ENSGALG00000007354	189	227	112	139	224	378
ENSGALG00000007356	0	0	11	47	0	0
ENSGALG00000007357	158	131	102	270	620	588
ENSGALG00000007358	2	59	38	35	0	242
ENSGALG00000007361	0	0	5	0	0	0
ENSGALG00000007362	63	95	81	54	28	24
ENSGALG00000007364	106	170	150	21	9	0
ENSGALG00000007365	91	282	374	457	1662	422
ENSGALG00000007367	0	0	32	0	0	0
ENSGALG00000007370	312	805	489	294	98	551
ENSGALG00000007371	327	718	407	341	0	54
ENSGALG00000007373	420	1047	793	464	858	1005
ENSGALG00000007374	12	23	18	17	19	17
ENSGALG00000007378	387	643	735	633	2838	2448
ENSGALG00000007381	197	464	355	238	1213	977
ENSGALG00000007382	44	71	67	29	0	0
ENSGALG00000007383	0	10	2	2	0	0
ENSGALG00000007386	2453	4026	3829	3290	11065	5768
ENSGALG00000007387	293	568	449	632	1850	697
ENSGALG00000007389	124	378	217	199	167	566
ENSGALG00000007393	223	717	690	512	797	601
ENSGALG00000007395	6	7	3	1	0	0
ENSGALG00000007396	396	529	493	405	876	177
ENSGALG00000007403	7709	14732	14497	14307	28723	44701
ENSGALG00000007404	126	347	231	89	311	7
ENSGALG00000007406	0	0	0	0	0	0
ENSGALG00000007408	194	254	275	160	787	21
ENSGALG00000007409	0	0	1	0	0	0
ENSGALG00000007410	42	111	33	20	1	0
ENSGALG00000007412	0	0	0	0	0	0
ENSGALG00000007416	0	0	0	0	0	0
ENSGALG00000007417	73	6	57	75	37	0
ENSGALG00000007418	0	19	0	0	0	0
ENSGALG00000007419	0	0	31	78	0	0
ENSGALG00000007426	2	0	0	0	0	0
ENSGALG00000007430	1059	2176	2006	1684	3482	1994
ENSGALG00000007431	523	894	530	688	1388	2234
ENSGALG00000007434	39	125	55	27	0	0
ENSGALG00000007435	1681	4057	3648	1277	936	695
ENSGALG00000007437	130	156	114	34	0	25
ENSGALG00000007438	404	581	755	457	1879	528
ENSGALG00000007439	715	1519	1225	811	636	2181
ENSGALG00000007441	1612	8485	7512	635	2171	517
ENSGALG00000007443	148	569	292	321	43	279
ENSGALG00000007447	23	87	64	84	16	18
ENSGALG00000007448	0	0	0	0	0	0
ENSGALG00000007456	45	290	258	97	10	847
ENSGALG00000007462	413	683	673	703	48	852
ENSGALG00000007465	235	499	297	498	272	458
ENSGALG00000007466	1	5	17	16	64	0
ENSGALG00000007467	88	213	207	46	213	13
ENSGALG00000007470	673	1197	1584	1234	3018	5674
ENSGALG00000007473	1449	2649	2444	2238	8745	8304
ENSGALG00000007474	120	534	274	535	1402	668
ENSGALG00000007476	387	649	477	311	632	58
ENSGALG00000007477	406	678	718	578	5	1136
ENSGALG00000007478	0	0	0	0	0	0
ENSGALG00000007479	187	308	330	368	1592	184
ENSGALG00000007481	311	615	560	143	161	102
ENSGALG00000007483	17	23	18	0	0	0
ENSGALG00000007484	1063	2779	1885	1311	1546	1567
ENSGALG00000007485	239	673	402	288	406	642
ENSGALG00000007489	0	1	1	0	0	0
ENSGALG00000007490	251	581	284	359	595	3136
ENSGALG00000007491	449	1533	733	403	2188	1431
ENSGALG00000007492	910	2376	1860	764	1484	2290
ENSGALG00000007493	793	1310	1253	1051	2136	740
ENSGALG00000007494	869	1358	1107	1169	629	2079
ENSGALG00000007495	0	2	0	14	0	0
ENSGALG00000007503	0	0	0	0	0	0
ENSGALG00000007507	74	159	151	81	334	236
ENSGALG00000007508	0	12	1	0	0	0
ENSGALG00000007510	1024	1968	2472	1281	980	4628
ENSGALG00000007511	0	0	0	0	0	0
ENSGALG00000007512	244	578	433	317	308	872
ENSGALG00000007513	455	815	963	638	1931	756
ENSGALG00000007515	0	0	0	0	0	0
ENSGALG00000007516	109	217	103	119	576	79
ENSGALG00000007519	169	600	252	220	82	35
ENSGALG00000007520	1720	3166	1717	3110	4779	7105
ENSGALG00000007522	53	310	171	40	449	0
ENSGALG00000007525	25	34	44	18	64	3
ENSGALG00000007526	12	0	33	0	0	0
ENSGALG00000007527	88	67	115	10	498	0
ENSGALG00000007528	1662	2156	1444	2349	1058	2334
ENSGALG00000007530	0	0	0	0	0	0
ENSGALG00000007531	69	444	141	39	0	334
ENSGALG00000007533	627	1023	1112	686	164	1191
ENSGALG00000007536	173	183	134	254	0	0
ENSGALG00000007537	894	1047	1154	1502	3596	2606
ENSGALG00000007538	0	11	0	0	0	0
ENSGALG00000007539	0	0	2	0	0	0
ENSGALG00000007541	116	172	96	50	58	0
ENSGALG00000007543	20	21	1	0	0	0
ENSGALG00000007546	6	45	0	0	0	0
ENSGALG00000007547	170	486	350	118	188	229
ENSGALG00000007549	1152	2980	3037	1080	911	1951
ENSGALG00000007550	0	34	1	19	92	0
ENSGALG00000007554	79	226	293	60	1382	321
ENSGALG00000007555	3557	5605	5043	5840	5953	9878
ENSGALG00000007556	1181	1377	1907	1323	2251	2366
ENSGALG00000007557	28	6	7	79	0	0
ENSGALG00000007559	248	433	457	212	160	222
ENSGALG00000007562	0	0	0	0	0	0
ENSGALG00000007564	58	75	52	66	169	382
ENSGALG00000007565	26	25	110	0	0	0
ENSGALG00000007569	157	408	428	83	5	7
ENSGALG00000007570	0	0	0	0	0	0
ENSGALG00000007572	296	672	389	302	573	604
ENSGALG00000007575	53	108	157	25	0	0
ENSGALG00000007579	6	18	23	6	0	0
ENSGALG00000007581	1079	2093	2062	392	720	2279
ENSGALG00000007582	867	4699	2662	278	1883	723
ENSGALG00000007585	168	351	245	274	411	756
ENSGALG00000007590	455	830	957	979	847	1327
ENSGALG00000007592	195	397	266	559	1252	452
ENSGALG00000007593	433	1111	620	272	448	151
ENSGALG00000007594	0	0	0	0	0	0
ENSGALG00000007595	90	137	39	43	4	0
ENSGALG00000007596	0	8	13	0	0	0
ENSGALG00000007599	92	179	102	28	40	45
ENSGALG00000007606	9745	20463	17710	13283	38763	42184
ENSGALG00000007607	4	0	3	1	330	0
ENSGALG00000007608	7	135	80	0	0	0
ENSGALG00000007609	197	566	572	415	18	787
ENSGALG00000007610	422	999	622	709	23	1777
ENSGALG00000007611	1600	2344	4042	2799	6409	6767
ENSGALG00000007615	796	2399	2213	686	2849	1453
ENSGALG00000007618	0	0	0	0	0	0
ENSGALG00000007619	79	124	169	186	910	1016
ENSGALG00000007620	5	21	9	0	0	0
ENSGALG00000007623	8	86	85	0	0	0
ENSGALG00000007624	8	0	0	0	0	0
ENSGALG00000007625	19	65	72	3	0	0
ENSGALG00000007631	82	134	54	0	0	0
ENSGALG00000007636	0	0	0	0	0	0
ENSGALG00000007638	414	1738	1278	701	953	2551
ENSGALG00000007641	60	125	71	70	317	92
ENSGALG00000007642	3422	5189	4605	5647	4389	12320
ENSGALG00000007643	177	202	109	259	182	587
ENSGALG00000007645	69	556	169	6	0	0
ENSGALG00000007646	4	3	1	11	0	0
ENSGALG00000007647	0	34	8	0	0	0
ENSGALG00000007649	725	1072	956	750	250	1398
ENSGALG00000007650	816	2068	1308	576	952	2363
ENSGALG00000007651	274	662	443	262	1349	1
ENSGALG00000007652	460	1103	717	624	898	77
ENSGALG00000007653	657	1394	1239	764	961	1141
ENSGALG00000007656	0	2	0	0	0	0
ENSGALG00000007657	0	0	0	0	0	0
ENSGALG00000007658	357	1337	272	257	141	9
ENSGALG00000007659	1055	2162	1293	1544	2316	1748
ENSGALG00000007661	83	137	79	38	0	92
ENSGALG00000007663	451	716	320	377	554	560
ENSGALG00000007664	1657	3149	2715	2840	4532	8274
ENSGALG00000007665	252	485	349	604	577	2823
ENSGALG00000007666	8	113	56	4	20	0
ENSGALG00000007667	36	93	12	8	0	0
ENSGALG00000007668	97	191	73	86	0	0
ENSGALG00000007669	36	84	75	28	0	0
ENSGALG00000007673	606	896	1182	887	784	1917
ENSGALG00000007675	0	0	0	0	0	0
ENSGALG00000007676	89	280	149	113	1330	662
ENSGALG00000007677	140	264	178	89	0	488
ENSGALG00000007680	93	158	214	164	217	909
ENSGALG00000007681	0	12	5	4	0	0
ENSGALG00000007683	804	1810	1516	949	1952	1081
ENSGALG00000007685	84	60	32	48	3	154
ENSGALG00000007687	552	1276	1411	924	2152	2077
ENSGALG00000007689	60	358	170	164	317	292
ENSGALG00000007690	20	62	50	0	0	0
ENSGALG00000007691	46	131	86	70	0	53
ENSGALG00000007694	70	136	210	108	0	158
ENSGALG00000007695	633	1070	1085	890	2565	1408
ENSGALG00000007697	313	405	263	229	106	78
ENSGALG00000007698	0	0	11	12	0	0
ENSGALG00000007699	1109	1644	4634	2312	4549	5479
ENSGALG00000007700	539	1284	1227	465	690	220
ENSGALG00000007701	0	0	7	0	0	0
ENSGALG00000007702	27	54	27	20	64	0
ENSGALG00000007703	6	12	10	0	0	0
ENSGALG00000007706	71	106	140	7077	16017	17445
ENSGALG00000007707	1116	2504	2434	1368	2532	5565
ENSGALG00000007709	931	1957	1370	932	2817	2514
ENSGALG00000007710	80	70	86	98	596	697
ENSGALG00000007711	11281	19730	17112	13577	32540	29991
ENSGALG00000007712	186	486	164	122	136	238
ENSGALG00000007713	4	31	8	21	0	0
ENSGALG00000007714	0	0	0	0	0	0
ENSGALG00000007716	378	1186	729	580	42	724
ENSGALG00000007717	0	0	0	0	0	1
ENSGALG00000007720	8	42	17	36	0	0
ENSGALG00000007721	365	770	558	445	1203	732
ENSGALG00000007723	231	564	283	275	701	730
ENSGALG00000007727	0	35	0	0	0	0
ENSGALG00000007728	0	52	20	11	0	0
ENSGALG00000007731	400	916	839	1087	1905	3773
ENSGALG00000007732	1	45	34	0	129	0
ENSGALG00000007736	515	864	518	671	2753	1570
ENSGALG00000007740	8	13	9	26	0	0
ENSGALG00000007741	0	0	0	0	0	0
ENSGALG00000007744	425	1689	776	157	888	0
ENSGALG00000007747	95	102	106	49	299	146
ENSGALG00000007748	120	270	176	247	1291	1
ENSGALG00000007750	427	988	825	328	547	120
ENSGALG00000007752	418	976	846	493	701	444
ENSGALG00000007753	76	176	149	339	1737	631
ENSGALG00000007755	47	182	134	2	23	4
ENSGALG00000007757	382	842	695	302	1106	331
ENSGALG00000007758	27	71	49	60	0	0
ENSGALG00000007759	191	496	425	106	111	190
ENSGALG00000007762	640	1019	1203	1117	1698	2880
ENSGALG00000007766	71	76	29	53	0	0
ENSGALG00000007767	231	654	506	72	689	46
ENSGALG00000007768	781	1036	1147	674	1190	4120
ENSGALG00000007769	98	141	127	18	17	0
ENSGALG00000007771	822	1303	1292	502	1593	270
ENSGALG00000007777	379	506	510	498	0	317
ENSGALG00000007778	605	1119	570	879	3361	1573
ENSGALG00000007779	81	113	117	217	0	0
ENSGALG00000007780	98	248	113	11	0	84
ENSGALG00000007781	14	120	36	0	0	0
ENSGALG00000007785	0	6	0	0	364	0
ENSGALG00000007786	5	67	132	139	337	0
ENSGALG00000007788	196	288	292	117	16	0
ENSGALG00000007791	0	0	0	0	0	0
ENSGALG00000007792	814	1587	1369	980	1156	2733
ENSGALG00000007793	590	1174	1388	614	0	1923
ENSGALG00000007794	0	21	11	0	0	0
ENSGALG00000007796	0	0	0	0	0	0
ENSGALG00000007798	100	302	203	60	0	0
ENSGALG00000007800	45	95	58	4	0	0
ENSGALG00000007803	22	7	0	0	0	0
ENSGALG00000007804	301	655	639	333	240	331
ENSGALG00000007806	4	0	0	0	0	0
ENSGALG00000007808	52	104	41	0	0	0
ENSGALG00000007809	8	17	42	0	0	0
ENSGALG00000007810	697	1421	1530	862	2660	1066
ENSGALG00000007814	17	1	0	0	0	0
ENSGALG00000007815	0	36	12	0	0	108
ENSGALG00000007817	0	0	0	0	0	0
ENSGALG00000007819	232	1415	597	293	1281	115
ENSGALG00000007820	8	84	64	13	177	0
ENSGALG00000007821	1063	1603	1177	885	3365	2800
ENSGALG00000007822	884	1407	1917	2103	6687	9036
ENSGALG00000007825	52	249	205	78	0	0
ENSGALG00000007831	0	0	0	0	0	0
ENSGALG00000007832	162	490	393	240	0	36
ENSGALG00000007833	248	621	275	586	1692	692
ENSGALG00000007835	92	217	190	148	0	0
ENSGALG00000007837	90	216	122	88	0	0
ENSGALG00000007839	6393	12842	11723	9732	14515	18073
ENSGALG00000007840	16	14	17	4	168	6
ENSGALG00000007841	4	16	0	11	0	0
ENSGALG00000007843	4479	7198	6414	5244	10264	9313
ENSGALG00000007845	65	288	165	209	0	148
ENSGALG00000007848	517	998	1189	1141	523	2549
ENSGALG00000007853	5	0	0	0	0	0
ENSGALG00000007861	437	310	233	314	172	32
ENSGALG00000007862	20	28	14	20	5	0
ENSGALG00000007863	2743	4607	7737	4638	9578	12552
ENSGALG00000007864	9	38	0	0	0	0
ENSGALG00000007867	0	0	0	0	0	0
ENSGALG00000007868	134	573	278	207	20	263
ENSGALG00000007874	5	171	145	66	183	0
ENSGALG00000007877	384	530	837	538	279	215
ENSGALG00000007878	3575	7166	7285	5180	11693	16541
ENSGALG00000007882	113	329	376	347	1697	1153
ENSGALG00000007886	0	0	0	0	0	0
ENSGALG00000007887	327	716	340	366	931	214
ENSGALG00000007892	28	47	79	32	80	38
ENSGALG00000007899	3	16	2	1	4	1
ENSGALG00000007900	600	855	1090	1553	4429	5452
ENSGALG00000007902	12	188	40	120	1007	14
ENSGALG00000007904	168	235	238	175	0	45
ENSGALG00000007905	7	168	99	39	6	0
ENSGALG00000007906	0	3	0	2	0	0
ENSGALG00000007907	1	14	19	4	0	0
ENSGALG00000007909	47	13	35	19	0	0
ENSGALG00000007912	6	40	58	23	0	0
ENSGALG00000007914	395	563	453	896	2525	1740
ENSGALG00000007917	1	0	2	0	0	0
ENSGALG00000007919	1616	3015	2843	1619	5014	4836
ENSGALG00000007920	30	45	60	80	251	0
ENSGALG00000007924	46	127	110	53	37	311
ENSGALG00000007926	2483	4647	5668	4806	17703	18959
ENSGALG00000007927	0	0	0	0	0	0
ENSGALG00000007928	302	459	315	427	19	524
ENSGALG00000007929	837	1825	1399	574	433	1222
ENSGALG00000007930	428	747	734	793	222	242
ENSGALG00000007931	565	1905	1315	408	1978	2542
ENSGALG00000007932	28	3	25	76	0	0
ENSGALG00000007934	1106	2338	2908	1806	1565	1691
ENSGALG00000007936	6008	10056	7779	8008	7777	15221
ENSGALG00000007937	1024	1562	1006	1473	2444	5029
ENSGALG00000007938	0	0	0	0	0	0
ENSGALG00000007941	70	183	243	114	0	423
ENSGALG00000007944	140	208	104	117	0	82
ENSGALG00000007945	452	528	821	1992	3360	7477
ENSGALG00000007948	57	226	143	343	35	108
ENSGALG00000007950	0	0	0	0	0	0
ENSGALG00000007952	429	510	300	651	2044	1390
ENSGALG00000007954	35	146	127	54	47	0
ENSGALG00000007955	0	27	4	0	0	0
ENSGALG00000007956	25	9	44	35	0	187
ENSGALG00000007958	123	347	120	113	116	39
ENSGALG00000007959	0	0	0	0	0	0
ENSGALG00000007961	384	803	918	581	1377	1231
ENSGALG00000007963	0	0	0	0	0	0
ENSGALG00000007964	0	6	6	3	0	0
ENSGALG00000007965	4342	13153	14153	4607	13133	10526
ENSGALG00000007967	68	250	146	90	174	12
ENSGALG00000007970	474	951	637	384	611	374
ENSGALG00000007971	3416	6981	8235	4892	4930	4044
ENSGALG00000007972	0	0	0	0	0	0
ENSGALG00000007974	2027	3611	2824	3013	5308	7499
ENSGALG00000007976	44	64	13	22	0	0
ENSGALG00000007979	303	341	453	1342	3641	2482
ENSGALG00000007980	9	0	4	0	0	0
ENSGALG00000007981	706	1464	1618	1368	2684	2311
ENSGALG00000007986	93	373	227	245	215	723
ENSGALG00000007989	1583	2709	2683	1474	1646	2719
ENSGALG00000007992	232	510	436	271	152	369
ENSGALG00000007993	1292	1755	1003	1091	2091	396
ENSGALG00000007994	44	50	22	27	3	0
ENSGALG00000007996	512	1050	1043	836	2081	1134
ENSGALG00000007998	7	2	5	0	0	0
ENSGALG00000007999	601	1380	1002	877	1002	1349
ENSGALG00000008003	442	717	509	292	667	712
ENSGALG00000008005	74	111	30	53	0	207
ENSGALG00000008006	0	0	0	3	170	0
ENSGALG00000008007	17	103	37	51	0	40
ENSGALG00000008009	396	1499	1060	485	3374	107
ENSGALG00000008010	218	186	179	63	269	80
ENSGALG00000008011	18	47	17	10	0	0
ENSGALG00000008013	50	121	43	39	0	0
ENSGALG00000008014	0	3	1	0	0	0
ENSGALG00000008015	1904	2966	2835	1499	2126	3474
ENSGALG00000008016	464	1094	638	526	1356	1086
ENSGALG00000008018	2	62	48	43	0	0
ENSGALG00000008021	383	731	616	211	41	393
ENSGALG00000008022	16	69	37	28	0	0
ENSGALG00000008023	89	229	88	102	97	0
ENSGALG00000008025	107	154	77	44	382	181
ENSGALG00000008026	132	384	144	43	261	0
ENSGALG00000008032	91	359	154	29	0	0
ENSGALG00000008034	0	5	26	4	0	0
ENSGALG00000008036	517	957	447	634	20	400
ENSGALG00000008037	0	0	0	0	0	0
ENSGALG00000008038	1781	1960	2092	1562	1228	2996
ENSGALG00000008039	254	579	327	36	49	219
ENSGALG00000008040	0	15	0	1	0	0
ENSGALG00000008043	483	1975	1544	134	2699	512
ENSGALG00000008045	308	758	436	445	29	1177
ENSGALG00000008047	2	0	4	0	0	0
ENSGALG00000008048	0	0	0	0	0	0
ENSGALG00000008049	884	1224	1762	1167	3850	3379
ENSGALG00000008050	128	492	73	122	0	0
ENSGALG00000008051	148	317	337	261	29	472
ENSGALG00000008053	162	304	315	177	241	12
ENSGALG00000008054	1252	3195	2478	1454	2019	2771
ENSGALG00000008055	0	0	3	11	0	0
ENSGALG00000008056	52	326	73	43	0	0
ENSGALG00000008057	70	272	110	89	196	0
ENSGALG00000008058	78	180	133	119	80	111
ENSGALG00000008059	171	177	99	80	1031	34
ENSGALG00000008060	43	175	121	23	9	0
ENSGALG00000008063	0	4	0	0	0	0
ENSGALG00000008066	1484	2488	4487	3274	12309	13782
ENSGALG00000008070	421	831	889	748	3273	2995
ENSGALG00000008072	546	1052	1074	2134	2248	1961
ENSGALG00000008073	459	1320	677	673	594	659
ENSGALG00000008074	33	90	119	49	59	188
ENSGALG00000008076	234	174	56	66	220	0
ENSGALG00000008077	0	10	10	0	0	0
ENSGALG00000008080	1218	5491	2644	557	237	187
ENSGALG00000008081	17	3	1	1	0	0
ENSGALG00000008084	1513	2906	3185	1327	3885	2803
ENSGALG00000008085	0	23	14	0	0	0
ENSGALG00000008086	2282	6627	4957	2132	3994	8064
ENSGALG00000008087	1	0	0	7	0	0
ENSGALG00000008088	191	200	39	135	77	4
ENSGALG00000008089	258	574	473	468	354	941
ENSGALG00000008091	523	802	1090	1100	2569	5348
ENSGALG00000008092	619	1219	1575	890	1156	644
ENSGALG00000008094	4209	6291	4648	5052	2800	6966
ENSGALG00000008095	311	637	436	512	1830	580
ENSGALG00000008096	217	365	439	294	642	75
ENSGALG00000008097	449	973	823	884	526	610
ENSGALG00000008098	123	113	147	122	0	0
ENSGALG00000008100	5	0	15	1	0	0
ENSGALG00000008103	352	792	433	488	2548	1783
ENSGALG00000008107	152	418	561	315	151	292
ENSGALG00000008108	2751	4478	4097	2826	4099	3994
ENSGALG00000008111	127	164	228	256	1	593
ENSGALG00000008113	23	112	144	12	22	0
ENSGALG00000008114	222	431	512	294	1317	512
ENSGALG00000008115	219	120	20	80	0	0
ENSGALG00000008120	44	80	51	43	10	0
ENSGALG00000008121	0	3	0	0	0	0
ENSGALG00000008122	144	293	192	147	47	10
ENSGALG00000008123	52	348	147	94	949	426
ENSGALG00000008124	249	357	391	260	1024	1431
ENSGALG00000008127	0	6	15	0	0	0
ENSGALG00000008128	630	1682	2069	469	461	858
ENSGALG00000008132	312	741	470	422	448	457
ENSGALG00000008133	0	12	21	0	0	0
ENSGALG00000008135	49	108	110	8	0	0
ENSGALG00000008136	594	1152	884	833	1172	883
ENSGALG00000008139	102	185	92	72	133	0
ENSGALG00000008141	78	69	63	104	0	719
ENSGALG00000008144	366	1368	874	545	77	435
ENSGALG00000008145	281	466	560	239	745	539
ENSGALG00000008146	2160	4127	3588	2087	4903	7885
ENSGALG00000008148	4	16	2	0	0	0
ENSGALG00000008149	387	764	502	667	825	742
ENSGALG00000008150	0	1	0	0	0	0
ENSGALG00000008151	756	2029	1609	1179	4671	1921
ENSGALG00000008152	279	303	335	304	477	232
ENSGALG00000008153	7	51	42	0	670	0
ENSGALG00000008154	103	211	159	155	40	636
ENSGALG00000008155	39	35	29	58	0	13
ENSGALG00000008160	18	89	29	5	0	0
ENSGALG00000008162	33	80	23	57	3	0
ENSGALG00000008163	458	922	486	557	7	35
ENSGALG00000008164	86	55	136	56	0	219
ENSGALG00000008165	37	97	90	75	0	0
ENSGALG00000008166	0	0	0	0	0	0
ENSGALG00000008167	907	1584	1378	931	1354	898
ENSGALG00000008168	37	175	122	94	677	166
ENSGALG00000008169	1460	3435	3009	1445	2252	2083
ENSGALG00000008172	453	958	879	772	530	877
ENSGALG00000008174	612	1038	519	521	529	166
ENSGALG00000008175	248	472	568	431	0	916
ENSGALG00000008176	257	417	151	463	202	686
ENSGALG00000008177	0	0	0	0	0	0
ENSGALG00000008178	17	0	3	0	0	0
ENSGALG00000008179	362	546	319	272	154	2390
ENSGALG00000008180	324	592	437	432	192	1188
ENSGALG00000008181	143	379	229	48	1	245
ENSGALG00000008182	54	69	76	42	0	0
ENSGALG00000008185	23	8	6	27	0	11
ENSGALG00000008187	1108	2158	2216	1520	2575	1972
ENSGALG00000008188	0	37	16	0	0	0
ENSGALG00000008193	9	311	148	0	0	0
ENSGALG00000008195	204	281	337	312	155	335
ENSGALG00000008197	363	342	358	246	926	1421
ENSGALG00000008198	122	59	121	164	3	685
ENSGALG00000008199	245	468	234	318	64	1009
ENSGALG00000008201	293	656	397	485	34	240
ENSGALG00000008204	46	68	13	80	0	0
ENSGALG00000008206	41	230	156	27	669	322
ENSGALG00000008207	121	592	313	432	0	304
ENSGALG00000008208	785	1946	1332	810	677	3403
ENSGALG00000008211	165	753	415	464	1385	191
ENSGALG00000008217	54	58	39	41	0	0
ENSGALG00000008218	126	282	257	108	235	262
ENSGALG00000008220	4069	8289	7473	4815	9024	15294
ENSGALG00000008222	24	76	7	14	0	0
ENSGALG00000008226	307	597	737	548	278	466
ENSGALG00000008228	351	595	575	445	679	975
ENSGALG00000008229	1389	3855	1296	1455	689	1397
ENSGALG00000008230	286	810	728	312	97	528
ENSGALG00000008231	154	351	81	202	370	1349
ENSGALG00000008233	436	752	701	551	1133	1374
ENSGALG00000008234	342	553	336	567	597	772
ENSGALG00000008236	2704	5470	4064	3848	6327	10574
ENSGALG00000008237	178	271	55	100	94	0
ENSGALG00000008238	151	329	251	234	53	1
ENSGALG00000008239	989	1726	3338	1915	3387	6067
ENSGALG00000008240	94	198	120	82	4	44
ENSGALG00000008241	360	693	647	490	491	1018
ENSGALG00000008247	182	586	521	274	762	464
ENSGALG00000008249	1584	2660	3272	3229	3901	6795
ENSGALG00000008253	204	552	328	83	400	16
ENSGALG00000008254	549	553	416	558	95	1095
ENSGALG00000008255	242	726	490	680	747	460
ENSGALG00000008256	204	314	293	477	1577	1833
ENSGALG00000008257	25	5	4	17	0	363
ENSGALG00000008262	6	15	1	0	0	13
ENSGALG00000008263	6	163	6	0	7	0
ENSGALG00000008265	179	213	140	381	133	69
ENSGALG00000008267	0	0	0	2	0	0
ENSGALG00000008269	661	1378	1264	777	2022	1903
ENSGALG00000008270	0	10	10	0	0	0
ENSGALG00000008271	0	0	0	0	0	0
ENSGALG00000008272	100	273	267	168	654	1027
ENSGALG00000008273	0	0	0	0	0	0
ENSGALG00000008274	52	99	44	56	127	35
ENSGALG00000008275	0	0	0	0	0	0
ENSGALG00000008280	595	1503	732	1004	1518	912
ENSGALG00000008281	27	24	34	0	0	0
ENSGALG00000008282	142	471	331	139	81	0
ENSGALG00000008283	13	6	18	11	0	0
ENSGALG00000008285	93	150	185	18	9	24
ENSGALG00000008286	83	160	95	141	1	0
ENSGALG00000008287	923	1801	1851	1755	5124	4142
ENSGALG00000008288	27	86	49	45	0	0
ENSGALG00000008289	1003	1382	1163	1533	5516	2832
ENSGALG00000008290	0	0	0	0	0	0
ENSGALG00000008291	450	760	805	757	1757	2598
ENSGALG00000008293	3	38	1	6	0	0
ENSGALG00000008294	206	171	147	179	393	487
ENSGALG00000008297	241	877	631	253	2	298
ENSGALG00000008298	0	34	14	0	0	0
ENSGALG00000008301	43	140	95	8	0	0
ENSGALG00000008302	204	408	441	355	2330	3236
ENSGALG00000008303	0	1	0	0	0	0
ENSGALG00000008304	52	77	126	57	97	16
ENSGALG00000008306	0	1	0	0	0	0
ENSGALG00000008308	11	25	77	0	0	0
ENSGALG00000008309	0	0	0	0	0	0
ENSGALG00000008312	35	63	17	9	8	10
ENSGALG00000008313	241	635	604	69	0	20
ENSGALG00000008314	285	709	770	443	156	987
ENSGALG00000008317	0	0	0	0	0	0
ENSGALG00000008318	422	475	455	679	579	1503
ENSGALG00000008319	301	538	292	548	1009	693
ENSGALG00000008320	131	330	318	361	541	428
ENSGALG00000008321	54	102	53	0	0	0
ENSGALG00000008325	569	1082	1102	889	1553	1003
ENSGALG00000008326	5	0	21	0	0	0
ENSGALG00000008328	113	265	275	290	1629	1390
ENSGALG00000008330	297	637	812	641	1484	1418
ENSGALG00000008332	3	49	58	33	0	2
ENSGALG00000008335	91	242	162	47	44	14
ENSGALG00000008337	7	14	1	4	0	0
ENSGALG00000008340	0	0	0	0	0	0
ENSGALG00000008341	12	44	32	32	0	68
ENSGALG00000008346	32	4	6	17	0	0
ENSGALG00000008347	48	195	90	93	0	0
ENSGALG00000008348	1864	3115	1673	1271	3001	301
ENSGALG00000008349	16	7	2	3	0	0
ENSGALG00000008351	69	361	210	0	0	0
ENSGALG00000008352	2535	3262	2660	5552	4388	4222
ENSGALG00000008354	46	253	146	183	10	30
ENSGALG00000008355	235	633	271	217	1624	142
ENSGALG00000008357	32	63	49	36	0	659
ENSGALG00000008358	56	209	105	8	348	0
ENSGALG00000008359	0	18	0	0	0	0
ENSGALG00000008362	25	22	40	0	0	0
ENSGALG00000008365	35	68	193	0	353	243
ENSGALG00000008367	4108	7206	6679	4601	13961	15402
ENSGALG00000008368	577	1027	834	1155	1863	1180
ENSGALG00000008369	206	370	181	134	15	0
ENSGALG00000008370	54	52	15	19	20	12
ENSGALG00000008372	1687	3499	3290	2004	2380	3639
ENSGALG00000008373	160	180	175	195	418	402
ENSGALG00000008376	412	761	341	303	55	668
ENSGALG00000008378	278	665	379	462	897	1961
ENSGALG00000008380	189	169	158	43	432	921
ENSGALG00000008381	380	1347	583	930	2810	540
ENSGALG00000008382	364	1220	864	185	139	37
ENSGALG00000008385	21	191	40	71	0	13
ENSGALG00000008386	129	403	236	162	0	64
ENSGALG00000008389	1497	2721	2370	1320	480	904
ENSGALG00000008393	19	14	0	0	0	0
ENSGALG00000008398	41	37	9	14	0	246
ENSGALG00000008401	50	240	163	57	0	0
ENSGALG00000008403	471	668	755	539	788	994
ENSGALG00000008404	66	203	267	105	125	71
ENSGALG00000008405	1020	1622	1973	2176	4536	4570
ENSGALG00000008407	260	334	316	406	540	823
ENSGALG00000008408	14	66	0	4	0	0
ENSGALG00000008409	954	1779	1726	1924	3149	8090
ENSGALG00000008411	9	8	28	23	0	0
ENSGALG00000008414	109	423	204	234	349	76
ENSGALG00000008415	165	156	92	102	65	0
ENSGALG00000008416	22	40	33	0	0	0
ENSGALG00000008417	0	42	11	0	0	0
ENSGALG00000008418	248	467	137	422	359	0
ENSGALG00000008419	1976	3902	3616	2723	1541	3462
ENSGALG00000008420	65	92	22	31	0	0
ENSGALG00000008421	824	1332	841	1215	2519	2137
ENSGALG00000008424	0	0	0	0	0	0
ENSGALG00000008425	1708	3440	3075	1012	1684	553
ENSGALG00000008427	0	0	0	0	0	0
ENSGALG00000008428	25	0	26	0	0	0
ENSGALG00000008429	894	1162	938	687	2858	2894
ENSGALG00000008431	126	234	93	230	397	309
ENSGALG00000008432	2364	4789	4086	3266	10588	10039
ENSGALG00000008434	12	2	1	2	0	0
ENSGALG00000008435	3696	6587	6342	4914	8489	7427
ENSGALG00000008436	50	152	77	125	0	0
ENSGALG00000008437	312	353	409	122	942	1670
ENSGALG00000008438	143	267	402	192	475	987
ENSGALG00000008439	0	0	0	0	0	0
ENSGALG00000008440	68	238	202	80	84	0
ENSGALG00000008442	43	105	22	8	246	0
ENSGALG00000008443	3143	7315	6075	4762	6325	5582
ENSGALG00000008444	0	0	11	0	0	0
ENSGALG00000008445	103	103	150	76	203	0
ENSGALG00000008447	0	0	0	0	0	0
ENSGALG00000008452	317	560	449	323	747	678
ENSGALG00000008454	1959	3843	3762	3246	4542	8281
ENSGALG00000008456	19	215	162	0	0	0
ENSGALG00000008457	10	157	98	24	0	0
ENSGALG00000008459	54	156	26	15	0	8
ENSGALG00000008460	185	268	263	211	1253	235
ENSGALG00000008462	0	0	0	0	0	0
ENSGALG00000008465	17	9	21	22	33	50
ENSGALG00000008466	37	33	28	19	0	0
ENSGALG00000008469	0	2	12	8	0	0
ENSGALG00000008470	959	2148	1844	1268	1934	1201
ENSGALG00000008473	0	0	0	14	0	0
ENSGALG00000008474	29	53	35	89	0	5
ENSGALG00000008475	156	199	242	87	526	21
ENSGALG00000008477	259	859	382	341	292	678
ENSGALG00000008479	224	158	161	278	578	124
ENSGALG00000008480	19	49	47	48	81	159
ENSGALG00000008482	786	1136	764	832	1767	1445
ENSGALG00000008485	203	358	390	265	23	2
ENSGALG00000008486	187	729	433	60	213	0
ENSGALG00000008487	249	329	220	48	1030	115
ENSGALG00000008490	0	0	0	0	0	0
ENSGALG00000008491	65	207	58	66	10	0
ENSGALG00000008493	139	406	437	233	1160	251
ENSGALG00000008494	373	804	700	562	1734	1894
ENSGALG00000008496	105	209	339	208	32	132
ENSGALG00000008497	739	1510	1057	1061	266	358
ENSGALG00000008498	0	3	0	0	0	0
ENSGALG00000008500	297	606	583	261	1342	540
ENSGALG00000008501	240	642	613	32	37	389
ENSGALG00000008503	128	261	151	204	260	14
ENSGALG00000008504	1445	2497	1975	1675	2080	3160
ENSGALG00000008506	1169	2069	2456	1506	3622	2642
ENSGALG00000008507	1582	2805	2069	1400	2586	1650
ENSGALG00000008508	201	161	234	180	730	0
ENSGALG00000008513	201	969	420	232	932	668
ENSGALG00000008514	76	186	81	2	0	0
ENSGALG00000008516	0	0	0	0	0	0
ENSGALG00000008517	2347	3785	5919	2317	4494	6664
ENSGALG00000008518	11	105	144	8	0	0
ENSGALG00000008519	178	400	351	219	20	168
ENSGALG00000008520	248	523	308	457	409	272
ENSGALG00000008523	606	1445	1064	920	1234	1152
ENSGALG00000008525	285	1457	706	627	160	727
ENSGALG00000008529	549	1159	505	350	224	142
ENSGALG00000008530	3049	6107	6072	4554	6716	11236
ENSGALG00000008532	880	2315	1646	1674	553	2396
ENSGALG00000008534	1211	2512	2871	2309	5522	5624
ENSGALG00000008536	92	656	211	383	2	785
ENSGALG00000008537	106	470	225	308	647	24
ENSGALG00000008538	482	694	431	1143	2959	3728
ENSGALG00000008539	1124	1190	1043	658	575	1235
ENSGALG00000008542	838	1515	1132	1701	4699	3619
ENSGALG00000008544	0	74	23	0	0	0
ENSGALG00000008545	352	1102	846	632	151	249
ENSGALG00000008546	53	113	21	10	0	38
ENSGALG00000008548	0	40	90	1	92	0
ENSGALG00000008549	785	1522	1187	677	217	1093
ENSGALG00000008550	830	1469	1707	1519	3142	2416
ENSGALG00000008551	576	714	787	501	845	800
ENSGALG00000008552	21	51	22	1	0	81
ENSGALG00000008553	344	704	362	509	139	104
ENSGALG00000008554	0	0	0	0	0	0
ENSGALG00000008555	428	665	678	133	814	323
ENSGALG00000008557	779	1291	928	511	1637	1575
ENSGALG00000008559	154	270	178	231	389	44
ENSGALG00000008561	1077	2051	1914	1120	1633	2084
ENSGALG00000008562	0	0	14	0	0	0
ENSGALG00000008563	500	1194	524	658	5	1279
ENSGALG00000008564	26	108	89	34	71	0
ENSGALG00000008567	376	1121	601	372	1745	336
ENSGALG00000008569	786	1566	1200	938	1697	1781
ENSGALG00000008572	541	859	651	395	110	90
ENSGALG00000008574	1954	3354	3064	2683	5163	8179
ENSGALG00000008579	73	207	185	112	0	0
ENSGALG00000008582	107	147	189	58	29	31
ENSGALG00000008584	697	836	1114	1185	2245	2370
ENSGALG00000008585	1970	3229	2578	2468	5526	4223
ENSGALG00000008586	9012	17313	12493	10680	22990	23755
ENSGALG00000008587	1679	3088	2642	1985	3367	2928
ENSGALG00000008589	29	93	8	11	0	14
ENSGALG00000008590	4220	7686	9107	5654	12223	11366
ENSGALG00000008591	53	99	28	11	0	0
ENSGALG00000008593	4	5	0	1	9	0
ENSGALG00000008595	1062	1827	2075	2006	7037	7660
ENSGALG00000008597	512	1235	1125	1018	2981	2647
ENSGALG00000008599	12	0	0	0	0	0
ENSGALG00000008601	0	0	0	0	0	0
ENSGALG00000008602	0	0	41	0	0	0
ENSGALG00000008603	7	2	19	0	0	0
ENSGALG00000008604	84	368	365	41	77	31
ENSGALG00000008606	1085	1950	1659	1262	3221	3285
ENSGALG00000008608	0	1	4	0	0	0
ENSGALG00000008609	415	1025	601	967	1338	2567
ENSGALG00000008611	38	149	69	32	6	2
ENSGALG00000008613	610	1031	2068	1250	4439	6633
ENSGALG00000008614	992	2174	2535	1549	4925	1921
ENSGALG00000008615	7	0	5	25	0	0
ENSGALG00000008616	269	439	318	321	2646	1223
ENSGALG00000008618	1066	1720	1686	1198	4660	5598
ENSGALG00000008620	3444	7115	13220	6487	14520	24095
ENSGALG00000008621	9	38	110	9	0	111
ENSGALG00000008623	25	23	57	0	474	0
ENSGALG00000008624	281	455	365	730	1159	1452
ENSGALG00000008625	368	615	329	475	3300	253
ENSGALG00000008627	51	64	36	11	453	0
ENSGALG00000008628	12	62	42	0	0	0
ENSGALG00000008629	0	0	0	0	0	0
ENSGALG00000008631	340	626	603	1498	1580	2284
ENSGALG00000008632	62	52	0	35	0	0
ENSGALG00000008633	1515	3383	1576	1742	5922	2115
ENSGALG00000008635	0	0	16	0	0	0
ENSGALG00000008638	0	0	0	0	0	0
ENSGALG00000008645	331	442	513	498	1379	895
ENSGALG00000008646	0	0	0	0	0	0
ENSGALG00000008648	1532	2639	3151	1351	177	1375
ENSGALG00000008651	301	994	744	225	57	393
ENSGALG00000008652	631	1407	1264	625	167	981
ENSGALG00000008653	439	462	358	377	1872	132
ENSGALG00000008656	0	0	0	0	0	0
ENSGALG00000008658	215	422	417	304	593	308
ENSGALG00000008659	17	61	61	34	0	297
ENSGALG00000008660	0	4	0	0	0	0
ENSGALG00000008661	160	207	155	473	345	7
ENSGALG00000008663	81	389	224	9	0	0
ENSGALG00000008666	0	0	18	0	0	0
ENSGALG00000008667	8874	19134	17966	11239	17955	24643
ENSGALG00000008669	0	0	0	0	1	0
ENSGALG00000008670	306	753	939	430	598	747
ENSGALG00000008671	72	142	101	29	0	0
ENSGALG00000008675	3925	7299	6335	6134	9407	6940
ENSGALG00000008676	134	143	269	171	497	538
ENSGALG00000008677	9321	20703	18006	11084	17676	17249
ENSGALG00000008681	97	245	57	26	0	0
ENSGALG00000008682	66	278	74	144	36	0
ENSGALG00000008684	3593	7232	6063	4282	6253	3979
ENSGALG00000008686	427	1443	829	345	869	0
ENSGALG00000008689	128	141	170	171	465	509
ENSGALG00000008691	161	397	225	131	1114	0
ENSGALG00000008696	6	41	9	64	0	0
ENSGALG00000008698	771	1164	1474	1093	3656	3998
ENSGALG00000008700	2146	4288	3477	2674	3439	7050
ENSGALG00000008701	0	0	0	6	0	0
ENSGALG00000008702	1	4	9	0	0	0
ENSGALG00000008703	1959	3547	2541	2966	6835	7816
ENSGALG00000008704	36	46	85	0	0	0
ENSGALG00000008707	300	623	519	496	875	1687
ENSGALG00000008709	0	1	0	0	0	0
ENSGALG00000008713	1835	2523	3167	3417	6740	10203
ENSGALG00000008714	79	282	106	80	27	0
ENSGALG00000008716	20	305	174	52	0	0
ENSGALG00000008722	0	39	0	0	0	0
ENSGALG00000008725	445	815	498	320	1060	400
ENSGALG00000008727	0	0	0	0	0	0
ENSGALG00000008728	101	694	144	228	573	188
ENSGALG00000008730	414	922	493	729	0	440
ENSGALG00000008731	44	114	45	82	273	156
ENSGALG00000008732	2	3	0	0	0	0
ENSGALG00000008733	6	13	18	21	0	0
ENSGALG00000008734	20	200	206	0	0	0
ENSGALG00000008735	0	14	3	0	0	0
ENSGALG00000008736	112	246	193	281	0	1515
ENSGALG00000008738	225	260	263	337	142	206
ENSGALG00000008739	474	1029	1365	168	1	11
ENSGALG00000008740	139	218	377	178	96	213
ENSGALG00000008741	8	161	92	0	0	0
ENSGALG00000008744	76	431	405	69	331	15
ENSGALG00000008745	102	114	375	367	262	0
ENSGALG00000008747	94	27	34	0	0	63
ENSGALG00000008749	241	623	495	373	286	493
ENSGALG00000008750	111	305	344	158	76	26
ENSGALG00000008752	27	24	33	2	22	0
ENSGALG00000008753	96	127	229	32	0	0
ENSGALG00000008756	0	24	23	1	0	0
ENSGALG00000008757	138	462	664	0	224	0
ENSGALG00000008759	14	16	7	0	0	0
ENSGALG00000008760	678	1208	1275	703	1053	1179
ENSGALG00000008761	5	27	0	7	0	0
ENSGALG00000008763	596	908	815	234	888	31
ENSGALG00000008764	59	353	105	73	349	260
ENSGALG00000008765	908	1473	1256	650	358	1088
ENSGALG00000008771	267	421	337	198	118	264
ENSGALG00000008776	0	0	0	0	0	0
ENSGALG00000008778	62	51	40	64	0	1
ENSGALG00000008779	1161	2738	2324	1649	2851	2230
ENSGALG00000008780	32	24	52	57	7	0
ENSGALG00000008784	4	0	11	0	0	0
ENSGALG00000008785	49	57	193	126	63	0
ENSGALG00000008786	21	73	34	67	0	0
ENSGALG00000008787	160	433	243	410	3815	93
ENSGALG00000008791	178	402	386	167	303	0
ENSGALG00000008793	419	1443	996	491	921	613
ENSGALG00000008794	109	280	294	234	196	414
ENSGALG00000008795	47	53	25	114	205	143
ENSGALG00000008796	1046	1506	1702	954	1215	1621
ENSGALG00000008797	615	1292	1650	1028	1872	1228
ENSGALG00000008798	1047	1921	1824	2256	1766	6279
ENSGALG00000008802	0	0	0	0	0	0
ENSGALG00000008803	61	276	158	73	108	14
ENSGALG00000008805	0	7	0	0	0	0
ENSGALG00000008806	564	1102	2338	1127	3578	3483
ENSGALG00000008807	464	954	690	389	1663	332
ENSGALG00000008808	794	1420	1776	1293	1877	1627
ENSGALG00000008810	37	18	16	86	0	0
ENSGALG00000008811	76	198	267	118	115	151
ENSGALG00000008812	2455	6323	4181	2522	1894	2400
ENSGALG00000008813	327	339	498	244	320	1259
ENSGALG00000008814	0	30	0	0	0	0
ENSGALG00000008815	80	67	31	200	0	0
ENSGALG00000008818	1286	4075	3308	1246	1301	1376
ENSGALG00000008819	111	157	156	135	0	81
ENSGALG00000008821	1691	3044	5278	1915	5572	6621
ENSGALG00000008823	58	95	74	1	212	1
ENSGALG00000008827	38	151	97	133	78	350
ENSGALG00000008828	154	269	301	71	65	273
ENSGALG00000008834	0	33	0	0	0	0
ENSGALG00000008835	39	98	93	53	96	36
ENSGALG00000008836	437	682	531	508	553	281
ENSGALG00000008837	482	1060	811	281	893	758
ENSGALG00000008838	252	353	353	353	176	549
ENSGALG00000008839	303	860	540	398	310	785
ENSGALG00000008840	16	4	0	7	0	0
ENSGALG00000008842	2	32	8	9	0	0
ENSGALG00000008844	599	1187	768	985	1103	1575
ENSGALG00000008845	6	0	30	0	0	0
ENSGALG00000008847	115	434	161	114	5	0
ENSGALG00000008850	68	253	120	73	121	698
ENSGALG00000008852	529	1092	1213	973	1365	2068
ENSGALG00000008855	268	619	544	385	3	596
ENSGALG00000008857	409	1355	867	1169	705	2733
ENSGALG00000008858	4561	8621	7862	5007	7932	8061
ENSGALG00000008859	0	5	11	64	0	303
ENSGALG00000008860	54	62	129	25	30	0
ENSGALG00000008861	11	0	4	3	0	0
ENSGALG00000008862	521	895	1056	621	339	525
ENSGALG00000008864	786	1479	1254	511	141	848
ENSGALG00000008865	568	1160	1284	1027	3023	1282
ENSGALG00000008866	44	9	4	19	0	0
ENSGALG00000008867	1329	2019	2257	1598	1767	2332
ENSGALG00000008870	577	1430	1238	733	1105	1481
ENSGALG00000008872	81	45	28	99	0	12
ENSGALG00000008873	2233	3733	4221	3476	8203	7409
ENSGALG00000008874	0	0	0	0	0	0
ENSGALG00000008875	9	13	1	76	0	0
ENSGALG00000008880	255	833	756	275	891	0
ENSGALG00000008881	802	2487	1344	740	1619	2718
ENSGALG00000008883	527	581	643	1226	807	1534
ENSGALG00000008885	0	2	4	0	0	0
ENSGALG00000008886	504	1011	394	666	611	379
ENSGALG00000008888	35	149	44	8	0	0
ENSGALG00000008889	302	391	269	411	968	1
ENSGALG00000008890	0	0	0	0	0	0
ENSGALG00000008896	7	150	122	0	0	0
ENSGALG00000008898	55	26	16	9	0	0
ENSGALG00000008901	0	0	0	0	0	0
ENSGALG00000008902	5	0	20	0	0	0
ENSGALG00000008903	19	52	68	28	0	721
ENSGALG00000008905	0	0	0	0	0	0
ENSGALG00000008907	277	400	253	137	791	303
ENSGALG00000008908	977	1649	843	26	0	0
ENSGALG00000008909	11	114	43	0	0	202
ENSGALG00000008910	25	101	56	35	0	21
ENSGALG00000008911	64	142	67	30	0	447
ENSGALG00000008912	4	0	1	0	0	0
ENSGALG00000008914	0	0	0	0	0	0
ENSGALG00000008916	122	105	113	207	130	0
ENSGALG00000008918	54	109	39	10	0	0
ENSGALG00000008920	101	412	310	360	803	907
ENSGALG00000008925	0	0	0	0	0	0
ENSGALG00000008926	93	148	58	37	0	16
ENSGALG00000008930	45	88	104	17	867	0
ENSGALG00000008931	464	1033	1082	508	2436	1624
ENSGALG00000008932	0	0	0	0	0	0
ENSGALG00000008933	0	1	0	0	0	0
ENSGALG00000008934	148	183	132	93	0	380
ENSGALG00000008936	20	0	4	0	0	0
ENSGALG00000008937	280	507	445	168	352	65
ENSGALG00000008938	225	292	254	418	12	1397
ENSGALG00000008939	1929	4276	2744	2972	4769	4348
ENSGALG00000008940	4	27	4	1	0	0
ENSGALG00000008941	0	0	7	0	0	0
ENSGALG00000008942	486	878	486	701	311	429
ENSGALG00000008944	341	696	462	362	145	414
ENSGALG00000008945	99	61	52	82	648	291
ENSGALG00000008946	159	191	276	176	101	107
ENSGALG00000008947	21	65	22	7	0	0
ENSGALG00000008949	2	0	1	0	0	0
ENSGALG00000008950	31	82	30	69	0	0
ENSGALG00000008951	34	105	41	26	0	0
ENSGALG00000008952	0	0	0	31	0	0
ENSGALG00000008953	0	3	8	0	0	0
ENSGALG00000008954	40	48	80	20	80	32
ENSGALG00000008956	256	476	330	314	612	318
ENSGALG00000008957	1354	1828	1266	2047	1779	2351
ENSGALG00000008960	0	108	39	34	0	534
ENSGALG00000008962	959	1374	667	1362	2196	2785
ENSGALG00000008963	596	1168	804	653	868	431
ENSGALG00000008969	112	304	233	278	678	347
ENSGALG00000008970	41	57	54	80	144	18
ENSGALG00000008974	541	842	573	164	1	174
ENSGALG00000008975	287	481	423	325	634	842
ENSGALG00000008976	84	78	84	22	79	0
ENSGALG00000008979	228	490	255	130	107	149
ENSGALG00000008980	0	0	0	0	0	0
ENSGALG00000008983	113	68	71	138	0	0
ENSGALG00000008985	1125	3098	3512	1587	3857	4145
ENSGALG00000008988	177	410	283	108	10	0
ENSGALG00000008990	59	58	93	50	226	3
ENSGALG00000008991	224	435	218	278	308	80
ENSGALG00000008996	6	19	62	0	181	0
ENSGALG00000008997	0	0	0	0	0	0
ENSGALG00000008998	0	1	17	0	0	0
ENSGALG00000008999	2	53	22	0	0	0
ENSGALG00000009001	559	1047	626	694	666	859
ENSGALG00000009002	0	0	13	0	0	0
ENSGALG00000009003	318	1428	1201	9	149	100
ENSGALG00000009004	159	202	224	10	102	0
ENSGALG00000009006	0	0	0	0	0	0
ENSGALG00000009007	0	0	0	0	0	0
ENSGALG00000009012	14	75	51	0	0	0
ENSGALG00000009013	221	791	813	390	809	2065
ENSGALG00000009015	698	1413	782	547	1001	635
ENSGALG00000009016	151	135	91	115	183	75
ENSGALG00000009017	4	1	2	0	346	0
ENSGALG00000009018	484	1108	555	818	561	1379
ENSGALG00000009020	18	19	36	92	160	299
ENSGALG00000009021	89	179	45	90	420	0
ENSGALG00000009023	302	780	591	398	273	152
ENSGALG00000009024	20	72	60	1	128	112
ENSGALG00000009026	49	215	60	77	18	65
ENSGALG00000009027	134	140	75	27	0	19
ENSGALG00000009028	223	824	692	162	841	288
ENSGALG00000009029	99	218	243	23	564	11
ENSGALG00000009031	792	1569	1359	746	806	1124
ENSGALG00000009032	25	38	52	48	0	0
ENSGALG00000009033	10	6	18	26	96	131
ENSGALG00000009034	2	0	11	0	0	0
ENSGALG00000009035	707	1110	872	834	58	977
ENSGALG00000009036	88	156	93	171	137	10
ENSGALG00000009037	0	0	15	0	427	0
ENSGALG00000009040	117	204	144	259	0	89
ENSGALG00000009041	0	0	0	0	0	0
ENSGALG00000009042	0	13	17	0	0	12
ENSGALG00000009044	681	1607	1195	697	11	1026
ENSGALG00000009045	1747	2371	2603	2781	10221	9097
ENSGALG00000009047	830	1562	1401	783	1633	1794
ENSGALG00000009048	214	337	264	431	11	181
ENSGALG00000009050	3	14	5	15	0	0
ENSGALG00000009052	261	614	527	194	210	491
ENSGALG00000009056	634	1494	748	480	1136	1383
ENSGALG00000009057	121	247	147	70	300	26
ENSGALG00000009061	1095	2670	1972	1683	3223	4312
ENSGALG00000009062	40	221	63	28	0	0
ENSGALG00000009063	0	0	0	0	0	0
ENSGALG00000009064	83	237	68	117	0	0
ENSGALG00000009065	689	1330	1770	513	1905	740
ENSGALG00000009066	12	55	12	10	0	0
ENSGALG00000009067	11	0	20	9	0	0
ENSGALG00000009068	23	14	46	111	290	0
ENSGALG00000009069	0	2	0	0	0	0
ENSGALG00000009070	3885	6191	6584	5293	10425	10807
ENSGALG00000009071	8975	15083	14973	10214	15632	18356
ENSGALG00000009073	265	497	519	214	28	454
ENSGALG00000009075	110	328	176	83	0	4
ENSGALG00000009076	2662	5150	7409	4756	10958	14826
ENSGALG00000009078	0	1	0	0	0	0
ENSGALG00000009081	77	102	83	141	220	557
ENSGALG00000009082	361	812	853	754	953	2204
ENSGALG00000009085	364	589	420	110	415	448
ENSGALG00000009086	840	3072	2167	1375	1143	2160
ENSGALG00000009091	273	1164	821	513	2063	90
ENSGALG00000009092	75	141	206	117	0	0
ENSGALG00000009093	415	752	969	911	1189	1889
ENSGALG00000009095	1	0	0	4	0	0
ENSGALG00000009096	51	148	123	24	0	0
ENSGALG00000009097	196	418	283	242	80	112
ENSGALG00000009098	27	288	114	3	67	0
ENSGALG00000009100	0	0	0	0	0	0
ENSGALG00000009104	170	551	185	304	21	708
ENSGALG00000009107	617	1840	1789	58	1195	141
ENSGALG00000009110	725	961	1759	935	3967	4493
ENSGALG00000009111	582	730	822	740	1568	2757
ENSGALG00000009112	159	457	418	219	0	652
ENSGALG00000009119	297	439	294	604	860	1036
ENSGALG00000009128	65	72	111	116	0	0
ENSGALG00000009129	5	0	1	2	0	0
ENSGALG00000009130	211	382	247	101	0	196
ENSGALG00000009134	84	101	127	121	289	206
ENSGALG00000009135	70	121	168	219	518	371
ENSGALG00000009139	534	952	580	542	472	187
ENSGALG00000009147	317	788	412	354	565	26
ENSGALG00000009149	26	33	33	45	238	143
ENSGALG00000009152	184	531	136	91	178	113
ENSGALG00000009153	785	1997	1677	1133	4090	4310
ENSGALG00000009154	94	148	218	139	300	0
ENSGALG00000009156	3	121	55	59	669	0
ENSGALG00000009157	393	561	528	238	240	1773
ENSGALG00000009158	427	1276	1128	554	561	768
ENSGALG00000009168	96	181	106	171	0	0
ENSGALG00000009169	388	873	773	281	555	231
ENSGALG00000009170	51	56	78	37	0	0
ENSGALG00000009172	56	243	208	111	316	22
ENSGALG00000009173	22	79	165	0	16	1
ENSGALG00000009176	35	110	56	16	51	0
ENSGALG00000009177	354	786	477	436	308	108
ENSGALG00000009179	1291	2028	1264	1495	3022	1934
ENSGALG00000009182	0	0	2	0	0	0
ENSGALG00000009185	17	0	18	0	0	0
ENSGALG00000009192	109	236	231	219	477	116
ENSGALG00000009195	132	170	150	132	62	197
ENSGALG00000009202	1093	1188	982	936	1173	628
ENSGALG00000009205	0	0	21	62	251	0
ENSGALG00000009207	107	211	168	70	202	0
ENSGALG00000009212	227	532	327	345	1394	568
ENSGALG00000009214	592	902	930	656	493	1121
ENSGALG00000009217	110	131	38	23	40	0
ENSGALG00000009219	0	0	7	16	0	0
ENSGALG00000009222	24	65	141	37	4	0
ENSGALG00000009224	127	421	375	291	712	0
ENSGALG00000009228	3620	5737	6174	6313	12699	14560
ENSGALG00000009229	2017	5221	6211	2920	2780	2852
ENSGALG00000009230	332	578	423	387	0	29
ENSGALG00000009231	1	5	2	0	0	0
ENSGALG00000009233	156	90	167	100	127	550
ENSGALG00000009234	215	324	227	234	38	156
ENSGALG00000009236	412	881	830	521	1894	1583
ENSGALG00000009239	0	2	0	0	0	0
ENSGALG00000009240	228	352	126	318	0	153
ENSGALG00000009241	334	467	248	510	143	627
ENSGALG00000009246	292	771	546	316	108	713
ENSGALG00000009248	195	737	424	187	162	562
ENSGALG00000009249	140	313	141	192	1	472
ENSGALG00000009250	3370	5937	6831	5864	17799	16908
ENSGALG00000009252	0	13	0	0	0	0
ENSGALG00000009253	774	1667	864	1054	1777	544
ENSGALG00000009254	36	77	20	74	0	0
ENSGALG00000009256	0	0	7	0	0	0
ENSGALG00000009257	783	1556	1165	416	1685	230
ENSGALG00000009260	92	52	114	61	0	0
ENSGALG00000009261	72	153	97	35	17	21
ENSGALG00000009262	19	78	67	3	0	0
ENSGALG00000009264	1335	3000	2884	1659	2786	3543
ENSGALG00000009265	0	0	0	0	0	0
ENSGALG00000009266	0	0	0	0	0	0
ENSGALG00000009268	0	0	0	0	0	0
ENSGALG00000009269	168	348	431	466	230	89
ENSGALG00000009270	0	0	0	0	0	0
ENSGALG00000009272	56	206	64	154	0	0
ENSGALG00000009274	0	0	0	0	0	0
ENSGALG00000009275	26	30	33	120	0	21
ENSGALG00000009276	0	19	17	1	0	0
ENSGALG00000009278	0	0	0	0	0	0
ENSGALG00000009279	101	102	100	10	0	0
ENSGALG00000009280	0	18	62	7	25	28
ENSGALG00000009282	21	8	16	6	0	221
ENSGALG00000009286	7463	12126	18394	13375	33314	43215
ENSGALG00000009287	387	567	806	473	552	0
ENSGALG00000009288	1384	2693	2309	1874	3165	2324
ENSGALG00000009289	1	26	30	10	0	0
ENSGALG00000009291	55	267	198	151	139	458
ENSGALG00000009292	29	60	18	27	20	0
ENSGALG00000009293	522	1366	903	694	1141	603
ENSGALG00000009297	29	39	14	23	0	0
ENSGALG00000009298	198	837	432	438	715	537
ENSGALG00000009300	287	506	346	140	2091	166
ENSGALG00000009301	27	27	2	0	0	0
ENSGALG00000009302	0	0	11	0	0	0
ENSGALG00000009303	549	1095	893	379	779	514
ENSGALG00000009304	217	303	514	290	684	259
ENSGALG00000009305	1800	2898	2322	3248	8793	7124
ENSGALG00000009306	0	0	18	0	0	0
ENSGALG00000009307	626	1456	1227	1120	1839	1158
ENSGALG00000009308	9	4	5	1	0	0
ENSGALG00000009309	1846	3407	4078	3731	6135	8313
ENSGALG00000009312	346	680	915	342	877	1100
ENSGALG00000009314	59	78	167	115	0	0
ENSGALG00000009315	0	0	0	0	0	0
ENSGALG00000009318	219	257	278	349	59	694
ENSGALG00000009320	183	434	123	244	0	24
ENSGALG00000009322	224	426	372	312	946	719
ENSGALG00000009325	1775	2811	3287	2260	4408	3577
ENSGALG00000009328	1857	3609	2810	2590	4482	4458
ENSGALG00000009330	899	1292	1417	817	36	977
ENSGALG00000009331	564	916	761	750	2592	1394
ENSGALG00000009332	547	1217	861	903	1665	983
ENSGALG00000009336	278	592	610	291	85	262
ENSGALG00000009338	195	647	607	248	141	1092
ENSGALG00000009341	180	278	368	215	0	228
ENSGALG00000009345	313	680	410	653	2070	610
ENSGALG00000009346	1109	2699	2585	1910	3117	5631
ENSGALG00000009349	13	18	0	0	0	0
ENSGALG00000009350	380	799	552	469	208	167
ENSGALG00000009352	49	193	178	21	73	0
ENSGALG00000009355	0	30	12	14	0	0
ENSGALG00000009356	217	101	116	68	5	233
ENSGALG00000009360	37	45	36	15	0	0
ENSGALG00000009361	108	221	244	262	3	152
ENSGALG00000009364	468	663	922	439	727	257
ENSGALG00000009365	2261	5777	4145	4451	4912	5167
ENSGALG00000009366	0	0	0	3	0	0
ENSGALG00000009368	42	102	146	3	0	0
ENSGALG00000009369	2793	4099	4267	4208	7129	9583
ENSGALG00000009372	23	36	15	28	0	0
ENSGALG00000009373	276	339	213	258	426	393
ENSGALG00000009378	0	23	0	0	0	0
ENSGALG00000009379	948	1695	1877	1938	8488	8741
ENSGALG00000009381	410	1028	387	410	971	74
ENSGALG00000009382	0	0	0	0	0	0
ENSGALG00000009383	226	415	168	0	0	125
ENSGALG00000009387	340	1503	1345	191	1100	1118
ENSGALG00000009388	12	0	0	0	0	0
ENSGALG00000009392	0	0	0	0	0	0
ENSGALG00000009395	15	57	26	0	0	0
ENSGALG00000009399	295	714	790	342	973	242
ENSGALG00000009400	1	35	38	0	0	0
ENSGALG00000009402	125	172	185	137	483	90
ENSGALG00000009403	13	6	7	17	47	36
ENSGALG00000009405	141	309	214	0	0	0
ENSGALG00000009409	61	85	31	91	252	6
ENSGALG00000009410	49	235	219	116	0	91
ENSGALG00000009413	373	865	860	122	334	570
ENSGALG00000009415	429	994	808	180	2	251
ENSGALG00000009421	365	886	640	475	1277	846
ENSGALG00000009422	46	59	66	140	30	89
ENSGALG00000009424	218	486	277	143	0	104
ENSGALG00000009426	700	1286	1437	1152	216	1268
ENSGALG00000009427	1553	2699	2530	1562	3469	2987
ENSGALG00000009428	56	48	59	49	0	0
ENSGALG00000009429	10	3	26	17	0	0
ENSGALG00000009431	1	31	9	8	0	0
ENSGALG00000009433	236	441	645	337	1018	66
ENSGALG00000009435	0	0	0	0	0	0
ENSGALG00000009438	228	605	510	293	259	233
ENSGALG00000009439	144	272	538	34	0	110
ENSGALG00000009440	126	177	219	66	95	423
ENSGALG00000009441	323	674	445	247	223	270
ENSGALG00000009442	550	1141	955	883	519	570
ENSGALG00000009443	106	109	7	0	0	0
ENSGALG00000009445	219	431	276	180	526	607
ENSGALG00000009446	0	0	20	0	0	0
ENSGALG00000009448	864	1682	1853	978	1281	897
ENSGALG00000009450	97	187	151	50	0	142
ENSGALG00000009451	915	1748	1488	1216	2242	1882
ENSGALG00000009452	3	25	0	0	0	0
ENSGALG00000009453	533	427	606	324	213	835
ENSGALG00000009454	234	707	778	532	48	1697
ENSGALG00000009455	882	1508	1094	1139	253	1044
ENSGALG00000009456	109	245	298	77	664	787
ENSGALG00000009457	0	0	0	0	0	0
ENSGALG00000009458	0	49	0	0	0	0
ENSGALG00000009463	168	273	284	164	75	369
ENSGALG00000009466	137	267	110	131	4	188
ENSGALG00000009467	275	481	401	255	452	518
ENSGALG00000009468	0	7	14	0	0	0
ENSGALG00000009470	230	650	403	160	0	318
ENSGALG00000009473	12	24	19	16	2	2
ENSGALG00000009475	1163	1933	2526	2117	6772	8488
ENSGALG00000009476	3342	4707	4257	5354	5727	3027
ENSGALG00000009477	605	1146	1143	574	1366	550
ENSGALG00000009479	1	0	3	0	0	250
ENSGALG00000009480	71	63	89	36	78	21
ENSGALG00000009482	12	0	0	0	0	0
ENSGALG00000009483	376	1014	645	359	481	359
ENSGALG00000009485	49	164	190	222	394	729
ENSGALG00000009488	0	43	0	0	0	0
ENSGALG00000009491	131	243	132	485	216	432
ENSGALG00000009492	311	425	451	327	561	290
ENSGALG00000009493	104	443	283	3	15	169
ENSGALG00000009494	1056	1424	1410	522	445	1912
ENSGALG00000009495	45	167	90	5	67	0
ENSGALG00000009496	412	586	554	462	1292	566
ENSGALG00000009497	0	0	0	0	0	0
ENSGALG00000009498	0	0	0	0	0	0
ENSGALG00000009499	8	101	44	0	0	0
ENSGALG00000009500	171	751	323	142	0	0
ENSGALG00000009501	446	644	677	548	1076	1426
ENSGALG00000009502	156	364	325	91	274	482
ENSGALG00000009503	283	1011	698	404	181	267
ENSGALG00000009504	352	423	493	374	160	1408
ENSGALG00000009505	177	408	297	180	145	18
ENSGALG00000009507	47	23	27	91	0	0
ENSGALG00000009509	0	0	0	0	0	0
ENSGALG00000009510	78	76	80	36	91	0
ENSGALG00000009511	10	0	0	0	0	0
ENSGALG00000009512	0	13	15	0	0	0
ENSGALG00000009514	332	629	361	189	10	30
ENSGALG00000009519	1285	2886	2576	1507	2287	4678
ENSGALG00000009520	98	445	298	40	5	37
ENSGALG00000009523	25	233	207	35	12	107
ENSGALG00000009525	1187	1784	2024	1180	220	205
ENSGALG00000009526	415	620	677	660	1286	992
ENSGALG00000009528	245	277	297	266	496	522
ENSGALG00000009530	60	55	2	0	0	0
ENSGALG00000009532	114	74	138	169	273	240
ENSGALG00000009533	182	527	418	331	261	423
ENSGALG00000009538	983	1453	1351	1286	1768	643
ENSGALG00000009540	489	1221	1400	437	892	583
ENSGALG00000009544	921	1496	2201	1199	2642	2647
ENSGALG00000009545	433	614	391	278	28	405
ENSGALG00000009547	373	781	456	263	615	1188
ENSGALG00000009549	2186	3812	3338	3304	5352	2547
ENSGALG00000009551	518	1118	898	438	2342	1850
ENSGALG00000009552	40	91	82	142	64	0
ENSGALG00000009553	706	1124	1109	1385	2569	2319
ENSGALG00000009554	377	750	705	742	716	679
ENSGALG00000009556	22	1	4	1	0	0
ENSGALG00000009559	408	1086	785	503	2526	1056
ENSGALG00000009560	2024	4545	3520	2200	1317	3717
ENSGALG00000009562	0	5	12	0	0	0
ENSGALG00000009564	75	85	50	76	0	5
ENSGALG00000009565	3303	5259	5235	3690	6365	3865
ENSGALG00000009566	339	790	578	360	856	1096
ENSGALG00000009567	327	493	482	468	791	1720
ENSGALG00000009568	1144	2035	997	2028	1327	2136
ENSGALG00000009569	144	276	157	164	70	161
ENSGALG00000009570	932	2993	3389	1525	1005	2064
ENSGALG00000009572	21	11	16	0	184	0
ENSGALG00000009573	0	0	0	0	0	0
ENSGALG00000009574	0	22	11	0	354	9
ENSGALG00000009576	244	610	387	342	32	912
ENSGALG00000009577	136	217	308	92	430	311
ENSGALG00000009581	254	590	374	232	1	791
ENSGALG00000009583	771	1870	1137	808	990	1017
ENSGALG00000009586	0	25	0	11	0	0
ENSGALG00000009587	379	1034	816	337	724	656
ENSGALG00000009592	1508	3017	3235	1587	4014	1990
ENSGALG00000009593	593	1200	926	431	384	771
ENSGALG00000009594	32	102	140	95	0	31
ENSGALG00000009595	488	603	436	339	1600	506
ENSGALG00000009596	25	0	24	44	0	0
ENSGALG00000009598	1748	3597	3019	2434	3830	1586
ENSGALG00000009601	663	3664	2560	537	941	41
ENSGALG00000009602	30	4	2	75	0	0
ENSGALG00000009603	0	4	0	0	0	0
ENSGALG00000009604	4	14	15	0	0	16
ENSGALG00000009606	3	40	8	0	0	0
ENSGALG00000009608	41	152	94	38	226	0
ENSGALG00000009610	78	203	161	136	0	392
ENSGALG00000009611	463	759	693	806	930	1269
ENSGALG00000009612	179	513	1296	35	1979	563
ENSGALG00000009615	826	1295	1356	976	2737	4324
ENSGALG00000009616	179	338	665	245	478	776
ENSGALG00000009619	252	494	302	330	26	141
ENSGALG00000009621	44034	123440	98844	48577	57959	53113
ENSGALG00000009622	180	308	191	175	568	106
ENSGALG00000009624	22	105	20	23	0	0
ENSGALG00000009626	23	13	58	116	16	2
ENSGALG00000009627	239	436	664	340	1570	217
ENSGALG00000009628	60	377	166	13	552	0
ENSGALG00000009633	321	442	460	391	197	21
ENSGALG00000009634	393	692	509	384	451	178
ENSGALG00000009637	502	1052	882	587	871	1279
ENSGALG00000009638	37	0	0	4	0	0
ENSGALG00000009639	46	70	68	69	234	219
ENSGALG00000009640	0	4	5	0	0	0
ENSGALG00000009641	44	86	243	0	64	0
ENSGALG00000009642	192	351	431	502	495	62
ENSGALG00000009645	632	1880	1404	305	610	372
ENSGALG00000009650	59	100	64	103	813	0
ENSGALG00000009651	11	0	0	0	0	0
ENSGALG00000009652	36	51	16	3	42	37
ENSGALG00000009653	165	93	111	186	41	167
ENSGALG00000009654	757	1186	980	743	1144	1449
ENSGALG00000009655	71	188	130	111	490	0
ENSGALG00000009667	104	100	130	65	0	0
ENSGALG00000009668	1570	2465	2801	2590	5942	4913
ENSGALG00000009669	461	960	943	676	788	1493
ENSGALG00000009670	200	334	448	151	451	90
ENSGALG00000009674	64	195	35	4	0	0
ENSGALG00000009676	336	576	564	288	487	260
ENSGALG00000009677	3462	4843	5449	4085	6375	7357
ENSGALG00000009678	185	301	277	240	379	259
ENSGALG00000009680	7	12	5	64	0	0
ENSGALG00000009681	3314	5370	6238	3015	1699	5495
ENSGALG00000009682	0	70	2	126	99	0
ENSGALG00000009683	532	892	972	991	1226	302
ENSGALG00000009684	0	0	0	0	0	0
ENSGALG00000009686	71	59	22	34	213	0
ENSGALG00000009687	71	446	342	93	0	83
ENSGALG00000009689	265	460	358	601	1237	1354
ENSGALG00000009690	1046	1291	1286	1009	1253	2679
ENSGALG00000009691	0	0	0	0	0	0
ENSGALG00000009692	203	254	108	200	0	13
ENSGALG00000009693	0	0	0	0	0	0
ENSGALG00000009698	502	1006	428	151	413	869
ENSGALG00000009699	380	737	326	729	526	2198
ENSGALG00000009700	5	37	50	28	0	0
ENSGALG00000009703	1926	4685	4684	3370	5605	7557
ENSGALG00000009704	35	128	65	0	0	0
ENSGALG00000009705	60	145	73	68	0	346
ENSGALG00000009709	320	483	260	277	868	407
ENSGALG00000009714	202	430	689	541	919	783
ENSGALG00000009718	59	120	39	90	0	0
ENSGALG00000009719	107	128	176	10	20	62
ENSGALG00000009722	494	1211	930	382	2005	829
ENSGALG00000009723	297	146	85	344	1	1048
ENSGALG00000009724	0	4	0	0	0	0
ENSGALG00000009725	635	2368	1699	178	978	341
ENSGALG00000009728	212	822	694	352	96	1565
ENSGALG00000009730	0	19	0	0	0	0
ENSGALG00000009731	247	503	531	392	43	98
ENSGALG00000009732	76	144	37	144	2144	10
ENSGALG00000009733	1355	2149	3888	2735	6049	7452
ENSGALG00000009737	62	620	337	0	0	0
ENSGALG00000009738	991	2134	1472	1315	3264	3964
ENSGALG00000009739	0	71	27	0	0	123
ENSGALG00000009740	6	0	25	57	0	130
ENSGALG00000009743	639	739	760	541	485	733
ENSGALG00000009744	74	52	110	90	0	130
ENSGALG00000009747	711	1295	1297	1129	2560	1594
ENSGALG00000009748	287	960	477	357	753	253
ENSGALG00000009752	318	337	377	214	1119	0
ENSGALG00000009755	40	133	94	5	0	0
ENSGALG00000009758	0	0	0	0	0	0
ENSGALG00000009759	95	291	136	9	0	0
ENSGALG00000009774	497	871	536	597	993	1933
ENSGALG00000009782	619	884	584	324	372	456
ENSGALG00000009784	0	18	6	0	0	0
ENSGALG00000009787	0	0	0	0	0	0
ENSGALG00000009788	172	669	456	195	0	699
ENSGALG00000009790	122	585	486	225	439	331
ENSGALG00000009791	232	728	487	425	634	172
ENSGALG00000009792	123	309	137	34	0	859
ENSGALG00000009795	191	342	226	177	100	145
ENSGALG00000009796	156	498	269	160	21	216
ENSGALG00000009800	190	226	118	90	198	26
ENSGALG00000009801	161	131	214	138	145	12
ENSGALG00000009802	414	946	526	264	283	634
ENSGALG00000009803	1	2	4	0	239	0
ENSGALG00000009805	2	0	0	0	0	0
ENSGALG00000009807	18	53	4	34	0	0
ENSGALG00000009809	12	21	7	0	0	0
ENSGALG00000009811	280	693	874	296	1726	328
ENSGALG00000009813	1021	2543	1601	1167	1942	959
ENSGALG00000009814	202	394	198	254	0	0
ENSGALG00000009815	136	461	476	201	0	1071
ENSGALG00000009817	50	146	153	30	0	0
ENSGALG00000009821	515	1012	1158	926	121	1985
ENSGALG00000009822	287	634	528	190	340	76
ENSGALG00000009823	0	31	4	0	2	0
ENSGALG00000009825	771	1804	1738	995	2524	2885
ENSGALG00000009826	230	708	255	394	415	0
ENSGALG00000009828	505	1275	1027	531	908	2932
ENSGALG00000009830	0	0	3	0	0	0
ENSGALG00000009835	477	1046	786	1039	1873	1203
ENSGALG00000009836	400	434	643	736	3020	1641
ENSGALG00000009837	434	436	260	220	513	24
ENSGALG00000009838	530	965	510	605	52	103
ENSGALG00000009839	1990	2900	3550	2967	6724	6009
ENSGALG00000009840	91	174	169	251	1085	49
ENSGALG00000009841	118	203	134	20	99	39
ENSGALG00000009842	78	124	77	27	57	7
ENSGALG00000009843	511	253	641	564	159	799
ENSGALG00000009844	114	320	273	0	0	0
ENSGALG00000009845	44	121	132	11	81	0
ENSGALG00000009846	429	1318	1108	548	2362	2293
ENSGALG00000009847	52	6	51	57	0	0
ENSGALG00000009848	614	671	458	583	584	575
ENSGALG00000009850	516	1609	1544	363	150	161
ENSGALG00000009854	434	933	799	925	1842	2257
ENSGALG00000009855	301	881	705	198	487	84
ENSGALG00000009856	483	275	633	548	800	45
ENSGALG00000009858	26	97	21	36	0	0
ENSGALG00000009859	6	101	77	0	0	0
ENSGALG00000009861	29	33	0	6	0	0
ENSGALG00000009864	13	159	141	186	38	30
ENSGALG00000009865	96	80	102	30	0	0
ENSGALG00000009868	568	838	743	552	809	1008
ENSGALG00000009870	0	1	0	5	0	0
ENSGALG00000009871	421	531	644	536	338	320
ENSGALG00000009873	157	363	351	248	1483	122
ENSGALG00000009875	129	138	142	188	21	286
ENSGALG00000009877	9	18	8	48	0	0
ENSGALG00000009879	455	1266	725	863	1836	1579
ENSGALG00000009880	21	52	12	1	0	0
ENSGALG00000009881	38	237	75	0	0	22
ENSGALG00000009884	134	179	128	8	81	0
ENSGALG00000009885	37	84	17	20	0	0
ENSGALG00000009886	257	609	435	221	386	396
ENSGALG00000009887	370	767	456	545	428	422
ENSGALG00000009890	559	1228	1523	703	3153	1521
ENSGALG00000009895	162	210	112	81	0	5
ENSGALG00000009896	28	61	40	117	0	81
ENSGALG00000009898	86	222	57	114	335	0
ENSGALG00000009900	107	69	36	179	0	55
ENSGALG00000009901	526	1876	1311	138	464	275
ENSGALG00000009902	25	2	20	15	0	0
ENSGALG00000009903	0	0	0	0	0	0
ENSGALG00000009904	0	0	0	0	0	0
ENSGALG00000009905	608	1124	1005	517	981	1143
ENSGALG00000009906	140	340	365	235	227	360
ENSGALG00000009907	649	699	862	530	1285	1384
ENSGALG00000009909	0	0	0	0	0	0
ENSGALG00000009911	33	70	12	26	178	0
ENSGALG00000009913	2030	4406	2889	2233	2724	4576
ENSGALG00000009915	155	218	106	71	0	180
ENSGALG00000009916	633	1453	1065	622	635	663
ENSGALG00000009919	0	0	12	0	0	0
ENSGALG00000009920	154	247	62	0	0	0
ENSGALG00000009925	577	819	767	740	254	2747
ENSGALG00000009926	0	0	1	0	0	0
ENSGALG00000009927	1479	3736	3959	1415	1472	1692
ENSGALG00000009929	0	1	0	0	0	0
ENSGALG00000009932	100	209	207	203	590	526
ENSGALG00000009934	698	1237	1116	1097	1348	2182
ENSGALG00000009935	34	34	68	0	0	0
ENSGALG00000009936	109	139	127	89	19	489
ENSGALG00000009939	342	484	450	155	345	518
ENSGALG00000009940	719	1371	1031	340	1313	1134
ENSGALG00000009942	200	259	223	76	421	312
ENSGALG00000009943	40	86	19	12	0	0
ENSGALG00000009944	1114	1986	1743	1657	3977	2617
ENSGALG00000009945	9	96	82	12	0	3
ENSGALG00000009946	576	974	696	507	458	455
ENSGALG00000009947	84	61	66	76	0	5
ENSGALG00000009948	7	2	7	1	0	0
ENSGALG00000009954	356	368	350	142	180	185
ENSGALG00000009955	10	23	17	0	0	0
ENSGALG00000009957	0	8	7	13	0	0
ENSGALG00000009958	7	21	4	0	0	24
ENSGALG00000009959	1131	2253	2501	698	1419	344
ENSGALG00000009961	2630	5246	3339	2736	5281	3979
ENSGALG00000009963	0	0	0	0	0	0
ENSGALG00000009965	1	10	20	9	1	253
ENSGALG00000009966	56	131	132	84	0	0
ENSGALG00000009967	1046	1840	2059	1855	1608	2240
ENSGALG00000009968	93	237	146	51	0	0
ENSGALG00000009971	2193	4378	3369	2569	3814	6420
ENSGALG00000009973	45	91	83	44	0	55
ENSGALG00000009974	96	233	131	57	0	15
ENSGALG00000009975	4146	8702	6361	5140	5609	7389
ENSGALG00000009977	921	2057	1396	1114	807	1168
ENSGALG00000009978	67	112	174	164	344	214
ENSGALG00000009981	135	215	146	137	0	72
ENSGALG00000009982	152	205	102	128	818	413
ENSGALG00000009983	800	1757	2045	762	2366	1013
ENSGALG00000009985	1121	1609	3245	1861	5526	7071
ENSGALG00000009988	53	427	234	219	1139	450
ENSGALG00000009990	115	235	206	267	72	0
ENSGALG00000009992	1034	1828	2179	1245	1626	2440
ENSGALG00000009993	287	639	328	353	792	992
ENSGALG00000009995	395	1407	742	23	593	45
ENSGALG00000010000	23	64	12	0	0	0
ENSGALG00000010001	8	7	5	21	0	0
ENSGALG00000010005	59	53	14	40	0	0
ENSGALG00000010006	140	272	144	128	0	46
ENSGALG00000010007	661	1209	1189	793	1045	2580
ENSGALG00000010009	5	0	18	0	0	0
ENSGALG00000010010	94	171	168	50	207	409
ENSGALG00000010013	141	146	153	86	0	11
ENSGALG00000010014	606	1073	990	391	252	688
ENSGALG00000010016	57	78	142	14	170	204
ENSGALG00000010017	789	1137	1060	549	2273	2812
ENSGALG00000010018	0	0	0	0	0	0
ENSGALG00000010019	1119	2343	2168	1057	321	882
ENSGALG00000010020	48	97	58	79	310	144
ENSGALG00000010022	252	764	607	485	317	1015
ENSGALG00000010023	23269	45729	57259	22452	49572	53673
ENSGALG00000010025	1846	3029	2627	1549	2422	850
ENSGALG00000010026	1309	2508	1740	1412	553	3688
ENSGALG00000010027	1489	3893	3017	1957	1718	2610
ENSGALG00000010029	0	0	0	0	0	0
ENSGALG00000010030	511	894	981	297	72	1066
ENSGALG00000010031	290	178	209	160	0	694
ENSGALG00000010032	0	0	0	0	0	0
ENSGALG00000010034	335	764	633	487	1223	1485
ENSGALG00000010035	172	255	329	481	46	596
ENSGALG00000010036	0	6	16	8	0	63
ENSGALG00000010039	869	1190	955	775	1553	832
ENSGALG00000010042	425	769	699	404	1995	443
ENSGALG00000010043	103	136	88	72	360	146
ENSGALG00000010044	2	12	7	0	0	15
ENSGALG00000010046	422	798	709	230	397	401
ENSGALG00000010047	245	390	371	520	164	673
ENSGALG00000010048	5	18	6	0	0	0
ENSGALG00000010049	33	5	5	0	0	0
ENSGALG00000010050	0	0	0	0	0	0
ENSGALG00000010051	8	13	20	2	0	0
ENSGALG00000010052	251	785	976	393	756	121
ENSGALG00000010053	261	406	346	293	40	5
ENSGALG00000010055	125	207	74	21	38	0
ENSGALG00000010057	0	0	0	0	0	0
ENSGALG00000010060	3745	6985	7684	5745	10264	12649
ENSGALG00000010061	122	206	61	171	355	55
ENSGALG00000010068	0	0	0	0	0	0
ENSGALG00000010073	2777	5995	4032	3752	5396	5931
ENSGALG00000010074	313	825	335	206	436	700
ENSGALG00000010077	8111	14731	16764	12309	16966	20524
ENSGALG00000010078	62	32	68	62	0	0
ENSGALG00000010079	1230	2464	2131	1771	5495	5991
ENSGALG00000010081	402	598	604	632	15	1908
ENSGALG00000010083	85	443	196	47	462	213
ENSGALG00000010084	817	1579	1524	1360	2479	3174
ENSGALG00000010087	272	946	407	186	4662	368
ENSGALG00000010088	825	1577	1397	559	605	1826
ENSGALG00000010089	113	309	157	160	25	135
ENSGALG00000010090	64	101	44	124	132	3
ENSGALG00000010091	765	2156	1938	854	1235	2492
ENSGALG00000010093	562	818	1022	382	359	619
ENSGALG00000010094	415	1302	836	494	2494	2313
ENSGALG00000010096	376	764	479	446	1572	815
ENSGALG00000010097	51	219	80	7	0	0
ENSGALG00000010098	13	30	36	28	41	56
ENSGALG00000010103	510	1301	1120	1287	2118	3351
ENSGALG00000010104	100	134	89	162	43	0
ENSGALG00000010106	144	433	321	273	421	372
ENSGALG00000010108	125	98	158	98	0	18
ENSGALG00000010109	438	1088	858	804	183	1094
ENSGALG00000010110	271	852	494	238	2050	2652
ENSGALG00000010114	0	0	0	0	0	0
ENSGALG00000010116	0	1	0	8	0	0
ENSGALG00000010117	56	93	62	161	0	749
ENSGALG00000010118	97	122	119	236	1	24
ENSGALG00000010119	187	120	201	4	0	0
ENSGALG00000010120	537	518	512	270	877	275
ENSGALG00000010122	0	0	0	0	0	0
ENSGALG00000010124	6801	12408	15480	10735	24443	30054
ENSGALG00000010125	0	0	0	0	0	0
ENSGALG00000010127	949	1752	2714	1355	1691	1292
ENSGALG00000010129	425	794	384	1177	1766	1377
ENSGALG00000010130	371	864	566	493	48	222
ENSGALG00000010131	387	580	338	86	19	6
ENSGALG00000010133	8	18	26	5	1	0
ENSGALG00000010136	108	247	133	84	0	0
ENSGALG00000010137	11	23	0	1	0	0
ENSGALG00000010139	30	14	10	0	0	0
ENSGALG00000010140	729	2131	1535	732	1963	1865
ENSGALG00000010145	25	52	15	31	90	0
ENSGALG00000010147	526	1084	513	450	100	87
ENSGALG00000010149	84	123	72	41	0	1
ENSGALG00000010150	63	387	163	103	0	83
ENSGALG00000010151	308	828	672	606	710	351
ENSGALG00000010152	0	0	0	0	0	0
ENSGALG00000010154	1202	2145	1709	1187	3866	3915
ENSGALG00000010156	0	0	0	0	0	0
ENSGALG00000010157	759	1154	1918	1305	2457	4533
ENSGALG00000010158	99	39	227	63	633	0
ENSGALG00000010160	0	17	6	0	0	0
ENSGALG00000010161	0	0	0	0	0	0
ENSGALG00000010163	137	403	167	468	782	0
ENSGALG00000010164	462	670	495	529	3715	1863
ENSGALG00000010165	4	31	23	16	0	0
ENSGALG00000010166	128	376	236	35	188	1
ENSGALG00000010167	2043	2936	2404	3139	5950	3295
ENSGALG00000010169	5	123	111	0	0	0
ENSGALG00000010170	170	246	283	65	336	898
ENSGALG00000010173	0	0	0	0	0	0
ENSGALG00000010174	89	136	143	200	1	18
ENSGALG00000010175	5062	10356	9586	8457	13570	17512
ENSGALG00000010177	841	1702	677	824	3036	910
ENSGALG00000010178	899	1305	806	1288	1723	2350
ENSGALG00000010179	448	905	705	399	156	1973
ENSGALG00000010180	36	0	7	1	0	0
ENSGALG00000010182	465	610	436	1113	805	1078
ENSGALG00000010183	485	1230	806	424	745	183
ENSGALG00000010185	659	1139	722	614	2082	280
ENSGALG00000010186	67	182	355	374	66	1076
ENSGALG00000010187	0	13	56	22	0	0
ENSGALG00000010189	550	675	450	913	991	622
ENSGALG00000010190	281	403	389	274	0	167
ENSGALG00000010192	101	223	170	156	0	0
ENSGALG00000010193	398	834	782	389	1076	4
ENSGALG00000010195	459	512	389	585	458	400
ENSGALG00000010196	6	73	40	45	0	138
ENSGALG00000010197	230	638	354	563	185	1213
ENSGALG00000010198	114	66	47	1	0	0
ENSGALG00000010199	14	41	92	70	0	0
ENSGALG00000010200	31	83	32	0	0	0
ENSGALG00000010201	213	389	488	298	544	604
ENSGALG00000010202	108	103	80	26	0	0
ENSGALG00000010203	1	12	24	0	0	0
ENSGALG00000010204	107	80	63	94	0	431
ENSGALG00000010207	142	201	126	112	0	4
ENSGALG00000010208	9	14	17	5	0	0
ENSGALG00000010209	276	704	438	402	943	965
ENSGALG00000010211	30	45	16	0	0	0
ENSGALG00000010214	209	183	108	165	0	145
ENSGALG00000010217	176	455	283	392	1680	11
ENSGALG00000010218	13	33	11	9	0	1
ENSGALG00000010219	399	706	652	505	1752	2186
ENSGALG00000010221	86	569	435	181	659	757
ENSGALG00000010222	0	6	0	0	0	0
ENSGALG00000010223	0	0	0	0	0	0
ENSGALG00000010224	6	0	20	0	0	0
ENSGALG00000010225	0	0	1	0	0	0
ENSGALG00000010226	349	333	193	402	604	2985
ENSGALG00000010227	706	1185	1068	1015	1125	2399
ENSGALG00000010228	445	790	334	227	873	2556
ENSGALG00000010229	111	98	72	56	314	0
ENSGALG00000010230	55	15	20	0	0	0
ENSGALG00000010232	0	0	32	10	0	0
ENSGALG00000010233	35	105	9	71	0	0
ENSGALG00000010234	80	262	89	65	105	50
ENSGALG00000010237	93	398	322	291	1825	448
ENSGALG00000010238	4550	7159	8553	5966	8432	13867
ENSGALG00000010243	14570	26651	24302	14413	13908	17725
ENSGALG00000010244	850	1309	1313	601	2474	945
ENSGALG00000010246	182	274	207	147	200	48
ENSGALG00000010253	503	758	698	293	25	630
ENSGALG00000010255	3669	4938	4996	7645	16702	17129
ENSGALG00000010256	128	399	200	72	41	9
ENSGALG00000010258	16	60	9	0	0	0
ENSGALG00000010259	0	2	0	0	0	0
ENSGALG00000010268	7	134	127	21	274	0
ENSGALG00000010269	86	175	225	59	3	2
ENSGALG00000010270	79	62	19	35	0	0
ENSGALG00000010273	1517	2621	2718	1313	990	909
ENSGALG00000010275	1130	2066	2129	1004	798	3332
ENSGALG00000010276	760	1597	915	685	573	834
ENSGALG00000010279	545	788	776	379	263	117
ENSGALG00000010282	216	606	512	228	690	1038
ENSGALG00000010283	765	1382	1255	766	2390	1995
ENSGALG00000010284	395	790	447	543	444	193
ENSGALG00000010285	1396	2182	3250	2410	6049	7283
ENSGALG00000010286	351	504	434	331	138	350
ENSGALG00000010287	93	212	139	139	826	44
ENSGALG00000010288	0	11	1	0	0	0
ENSGALG00000010290	31	74	29	67	1	158
ENSGALG00000010291	308	913	670	212	984	2293
ENSGALG00000010293	0	0	0	0	0	0
ENSGALG00000010294	239	778	574	416	2277	536
ENSGALG00000010296	1144	1974	2323	1183	5108	3529
ENSGALG00000010298	1247	3057	2678	1893	11325	8878
ENSGALG00000010299	68	37	173	58	0	131
ENSGALG00000010301	1142	2724	2274	2045	3359	3882
ENSGALG00000010302	260	552	211	369	556	1454
ENSGALG00000010303	0	0	2	0	0	0
ENSGALG00000010304	137	274	208	116	398	272
ENSGALG00000010307	238	595	527	467	629	2881
ENSGALG00000010309	10	34	18	57	0	0
ENSGALG00000010311	56	604	385	80	0	1
ENSGALG00000010312	181	221	111	50	373	538
ENSGALG00000010313	99	236	158	80	4	208
ENSGALG00000010314	794	1156	776	1400	2351	1708
ENSGALG00000010315	21	64	12	51	0	0
ENSGALG00000010316	352	509	522	330	507	176
ENSGALG00000010317	259	740	357	207	159	1234
ENSGALG00000010318	2716	5670	4938	5141	5082	6467
ENSGALG00000010320	18	42	43	118	91	158
ENSGALG00000010322	20	95	33	64	0	114
ENSGALG00000010323	0	7	11	20	2	0
ENSGALG00000010324	595	983	1278	713	175	2232
ENSGALG00000010325	772	1296	1118	994	897	759
ENSGALG00000010326	15	38	18	0	0	0
ENSGALG00000010331	9	57	32	0	0	0
ENSGALG00000010333	50	2	17	0	0	0
ENSGALG00000010334	0	0	0	0	0	0
ENSGALG00000010335	188	400	311	205	153	214
ENSGALG00000010337	8	8	42	0	0	0
ENSGALG00000010338	0	0	10	0	0	0
ENSGALG00000010340	239	446	288	609	111	528
ENSGALG00000010341	1316	2548	2423	2469	5531	4341
ENSGALG00000010342	0	5	0	0	0	0
ENSGALG00000010343	0	7	55	0	0	0
ENSGALG00000010346	613	714	699	898	622	1002
ENSGALG00000010347	497	1246	1153	363	1158	108
ENSGALG00000010349	538	792	709	903	4057	1936
ENSGALG00000010350	21	20	23	36	0	0
ENSGALG00000010351	178	274	277	131	259	182
ENSGALG00000010352	0	43	13	30	0	0
ENSGALG00000010356	323	666	262	552	511	627
ENSGALG00000010357	0	8	0	0	0	0
ENSGALG00000010359	149	178	136	189	0	0
ENSGALG00000010360	219	569	361	468	737	327
ENSGALG00000010363	127	141	145	248	1	1346
ENSGALG00000010364	0	0	6	0	0	0
ENSGALG00000010370	81	106	85	153	109	0
ENSGALG00000010371	17	88	7	58	0	0
ENSGALG00000010372	109	265	207	111	36	1053
ENSGALG00000010375	0	4	12	0	0	0
ENSGALG00000010377	0	4	0	16	0	0
ENSGALG00000010379	39	103	71	14	0	7
ENSGALG00000010384	183	314	206	513	45	1173
ENSGALG00000010385	40	30	13	7	0	0
ENSGALG00000010386	6	6	15	0	0	0
ENSGALG00000010390	9	23	38	35	207	0
ENSGALG00000010391	0	0	0	0	0	0
ENSGALG00000010392	193	321	154	0	0	0
ENSGALG00000010395	277	611	391	166	70	756
ENSGALG00000010397	27	152	58	2	0	0
ENSGALG00000010399	790	2445	1928	1177	3233	2094
ENSGALG00000010401	673	1288	1023	714	2112	2070
ENSGALG00000010402	0	8	35	0	0	332
ENSGALG00000010406	120	884	452	79	257	18
ENSGALG00000010411	1353	3203	2279	1349	94	816
ENSGALG00000010412	7	0	3	0	0	0
ENSGALG00000010413	36	316	103	38	0	0
ENSGALG00000010417	0	3	0	0	0	0
ENSGALG00000010427	0	11	31	0	0	3
ENSGALG00000010428	154	463	307	348	226	231
ENSGALG00000010432	156	351	450	267	364	242
ENSGALG00000010433	201	370	219	244	18	163
ENSGALG00000010435	8	14	0	0	0	0
ENSGALG00000010436	4	35	8	0	0	0
ENSGALG00000010440	7	101	45	27	184	7
ENSGALG00000010444	814	1134	1261	1633	2079	2712
ENSGALG00000010446	182	364	108	272	0	247
ENSGALG00000010448	18	78	88	0	0	0
ENSGALG00000010457	7	38	20	0	0	0
ENSGALG00000010459	260	496	309	329	765	162
ENSGALG00000010461	502	3126	3230	160	1109	30
ENSGALG00000010463	1604	3572	2671	2606	2932	6731
ENSGALG00000010464	1023	2527	2906	1265	706	2893
ENSGALG00000010468	0	0	2	0	0	10
ENSGALG00000010469	0	0	0	0	0	0
ENSGALG00000010470	124	346	377	2	0	0
ENSGALG00000010471	438	1274	854	354	296	1074
ENSGALG00000010473	0	0	0	0	0	0
ENSGALG00000010476	1124	2296	1824	998	2657	2249
ENSGALG00000010478	99	40	84	42	0	976
ENSGALG00000010481	596	966	963	530	1207	195
ENSGALG00000010485	312	419	323	229	112	124
ENSGALG00000010486	17	17	0	9	0	0
ENSGALG00000010490	453	1928	1252	255	409	483
ENSGALG00000010491	166	218	263	138	313	60
ENSGALG00000010493	126	246	162	196	844	89
ENSGALG00000010494	7	6	2	0	0	0
ENSGALG00000010497	29	561	399	73	5	24
ENSGALG00000010500	36	27	28	0	0	0
ENSGALG00000010501	502	1023	731	768	211	601
ENSGALG00000010502	78	87	85	25	0	108
ENSGALG00000010504	2	167	13	19	76	647
ENSGALG00000010507	57	164	119	102	5	1131
ENSGALG00000010513	0	0	3	0	0	0
ENSGALG00000010517	467	1279	903	462	1487	1572
ENSGALG00000010526	1356	2532	2282	1689	1626	2054
ENSGALG00000010533	5646	23824	22341	1398	10930	2025
ENSGALG00000010535	4	34	15	87	110	0
ENSGALG00000010536	147	263	96	148	376	202
ENSGALG00000010537	9	0	10	0	0	0
ENSGALG00000010538	738	1055	520	741	355	335
ENSGALG00000010539	942	2251	2084	862	611	927
ENSGALG00000010540	20	11	13	25	0	27
ENSGALG00000010541	621	926	553	580	290	679
ENSGALG00000010542	425	1081	720	216	185	1062
ENSGALG00000010543	242	610	415	197	592	652
ENSGALG00000010547	490	1009	849	314	465	476
ENSGALG00000010551	137	326	277	35	0	0
ENSGALG00000010553	846	1623	2108	1614	4911	6300
ENSGALG00000010554	3	10	33	92	55	0
ENSGALG00000010555	545	1054	937	588	2233	1146
ENSGALG00000010560	156	105	96	37	0	524
ENSGALG00000010561	402	1315	858	621	1762	1156
ENSGALG00000010562	44	6	69	77	254	0
ENSGALG00000010564	245	396	291	295	876	173
ENSGALG00000010565	623	1954	1116	938	1014	652
ENSGALG00000010567	20	42	44	0	0	0
ENSGALG00000010569	1063	1737	1779	1495	3966	3130
ENSGALG00000010570	2276	4766	3838	3055	4385	4238
ENSGALG00000010571	126	345	183	82	515	246
ENSGALG00000010572	0	0	1	0	0	0
ENSGALG00000010573	174	91	94	65	28	0
ENSGALG00000010575	228	316	408	259	0	380
ENSGALG00000010576	720	1063	1196	459	35	1030
ENSGALG00000010577	27	25	10	0	0	0
ENSGALG00000010579	93	184	88	138	335	407
ENSGALG00000010580	277	928	564	986	1110	1550
ENSGALG00000010581	104	40	40	20	59	9
ENSGALG00000010582	429	983	672	669	1243	1878
ENSGALG00000010583	49	47	84	78	776	82
ENSGALG00000010588	0	0	0	0	0	0
ENSGALG00000010589	80	60	19	0	0	0
ENSGALG00000010592	219	245	131	196	4	124
ENSGALG00000010593	5	69	36	0	0	0
ENSGALG00000010594	611	1088	1085	459	699	35
ENSGALG00000010595	3	0	6	0	0	0
ENSGALG00000010596	0	0	0	0	0	0
ENSGALG00000010598	32	162	118	6	3	0
ENSGALG00000010601	716	1205	832	509	374	1074
ENSGALG00000010607	82	201	115	22	0	0
ENSGALG00000010609	235	662	558	354	46	735
ENSGALG00000010610	145	317	63	109	2	550
ENSGALG00000010611	267	501	336	168	234	65
ENSGALG00000010612	307	330	293	285	246	258
ENSGALG00000010613	66	112	45	137	0	0
ENSGALG00000010614	196	181	356	152	741	279
ENSGALG00000010616	77	161	83	97	222	51
ENSGALG00000010618	50	416	171	13	252	23
ENSGALG00000010619	136	190	310	192	35	1255
ENSGALG00000010620	645	1039	636	495	975	548
ENSGALG00000010621	789	1726	2371	1389	3359	4745
ENSGALG00000010622	432	761	684	716	1299	1211
ENSGALG00000010623	432	584	323	576	215	1329
ENSGALG00000010624	666	1465	1870	878	843	1898
ENSGALG00000010625	1	0	3	0	0	0
ENSGALG00000010627	782	1365	1183	1404	2326	2824
ENSGALG00000010628	191	231	304	236	1262	274
ENSGALG00000010629	457	619	534	327	122	757
ENSGALG00000010630	250	388	365	285	248	131
ENSGALG00000010633	64	165	97	151	0	53
ENSGALG00000010635	19	12	2	6	0	0
ENSGALG00000010636	46	28	35	57	13	173
ENSGALG00000010638	2491	4583	5651	1390	2827	2861
ENSGALG00000010639	83	62	41	17	0	0
ENSGALG00000010641	501	838	701	471	877	121
ENSGALG00000010642	158	381	280	395	360	1396
ENSGALG00000010643	246	348	440	184	33	663
ENSGALG00000010645	96	111	66	26	153	0
ENSGALG00000010646	1167	2054	1322	4131	3206	5446
ENSGALG00000010647	327	463	517	407	798	786
ENSGALG00000010649	69	116	127	111	384	32
ENSGALG00000010651	412	645	722	696	57	299
ENSGALG00000010652	1540	3288	3538	1954	2699	4664
ENSGALG00000010653	19	102	44	135	0	37
ENSGALG00000010654	132	334	311	153	84	37
ENSGALG00000010657	0	0	4	0	0	0
ENSGALG00000010658	549	1498	1602	646	868	1977
ENSGALG00000010659	63	167	127	249	152	534
ENSGALG00000010661	310	775	580	646	479	725
ENSGALG00000010662	2	0	0	7	0	0
ENSGALG00000010663	310	622	363	11	0	0
ENSGALG00000010664	15	11	7	0	0	0
ENSGALG00000010665	108	56	43	61	0	4
ENSGALG00000010668	121	206	172	286	850	10
ENSGALG00000010669	698	1235	558	716	2083	782
ENSGALG00000010671	2090	3475	3065	3563	8717	3807
ENSGALG00000010672	0	0	0	0	0	0
ENSGALG00000010673	24	0	7	27	0	212
ENSGALG00000010674	943	1309	825	1118	3575	249
ENSGALG00000010675	1860	4088	3373	2373	4330	6133
ENSGALG00000010677	235	326	287	283	895	357
ENSGALG00000010678	419	626	985	1098	874	464
ENSGALG00000010680	216	319	210	139	23	80
ENSGALG00000010681	557	578	456	151	0	837
ENSGALG00000010688	0	3	0	0	0	0
ENSGALG00000010689	2936	4878	6639	4349	8467	15541
ENSGALG00000010691	33	97	31	11	0	0
ENSGALG00000010692	73	146	41	29	0	41
ENSGALG00000010694	531	567	444	518	659	435
ENSGALG00000010697	179	429	226	211	302	183
ENSGALG00000010699	56	218	137	221	51	0
ENSGALG00000010700	1947	2438	3663	3623	7843	10832
ENSGALG00000010702	1134	2469	1692	1455	2975	2111
ENSGALG00000010703	51	245	105	12	755	4
ENSGALG00000010705	597	1550	584	376	94	34
ENSGALG00000010707	0	30	0	0	0	0
ENSGALG00000010708	118	294	178	115	22	380
ENSGALG00000010711	1	29	28	0	0	0
ENSGALG00000010713	203	459	399	210	929	1611
ENSGALG00000010716	397	523	403	394	63	201
ENSGALG00000010718	410	678	384	91	1361	0
ENSGALG00000010719	69	79	61	12	0	0
ENSGALG00000010721	37	8	0	0	0	0
ENSGALG00000010722	117	125	124	69	0	2
ENSGALG00000010733	815	1569	911	498	1231	716
ENSGALG00000010734	114	147	110	185	21	186
ENSGALG00000010736	1	0	0	0	0	0
ENSGALG00000010737	21	34	5	26	0	0
ENSGALG00000010738	0	0	0	0	0	0
ENSGALG00000010740	443	980	764	899	1899	789
ENSGALG00000010741	6	9	34	31	0	0
ENSGALG00000010743	521	890	766	371	430	1978
ENSGALG00000010744	120	335	126	268	270	629
ENSGALG00000010745	13323	17103	18187	18645	41930	40513
ENSGALG00000010746	833	2080	1697	519	457	832
ENSGALG00000010747	0	0	0	0	0	0
ENSGALG00000010748	404	643	346	449	508	1148
ENSGALG00000010749	629	1554	1016	1432	1389	1334
ENSGALG00000010752	18	53	25	34	0	0
ENSGALG00000010758	423	712	732	406	2155	2770
ENSGALG00000010760	11	0	27	0	0	0
ENSGALG00000010761	635	1162	909	481	25	1156
ENSGALG00000010762	0	8	0	0	0	0
ENSGALG00000010763	787	832	833	804	570	362
ENSGALG00000010764	54	196	167	155	35	0
ENSGALG00000010766	62	44	67	250	10	392
ENSGALG00000010768	138	278	217	151	0	420
ENSGALG00000010769	21	26	7	4	0	0
ENSGALG00000010770	1	28	18	0	0	0
ENSGALG00000010774	2417	6883	4756	2418	4675	4090
ENSGALG00000010778	2	0	24	14	0	0
ENSGALG00000010781	0	2	11	0	0	0
ENSGALG00000010783	529	1167	792	566	538	1082
ENSGALG00000010785	12	4	18	7	0	0
ENSGALG00000010789	278	502	211	217	511	290
ENSGALG00000010792	0	0	0	0	0	0
ENSGALG00000010793	16	8	12	21	0	0
ENSGALG00000010794	0	0	0	0	0	0
ENSGALG00000010795	7	22	27	26	0	0
ENSGALG00000010798	640	1556	1637	804	1003	3379
ENSGALG00000010801	3	39	32	22	0	0
ENSGALG00000010803	0	0	0	0	0	0
ENSGALG00000010804	246	865	470	271	235	225
ENSGALG00000010805	636	949	870	812	514	625
ENSGALG00000010806	0	22	22	0	0	0
ENSGALG00000010809	3780	9399	7011	3335	4374	4285
ENSGALG00000010811	704	1357	1049	770	760	509
ENSGALG00000010812	0	21	52	11	0	0
ENSGALG00000010813	99	189	171	56	43	10
ENSGALG00000010818	824	1490	1038	1471	1771	413
ENSGALG00000010820	1313	3876	2413	10	733	0
ENSGALG00000010822	0	6	0	0	0	0
ENSGALG00000010825	0	0	0	0	0	0
ENSGALG00000010826	15	24	33	4	0	9
ENSGALG00000010835	77	200	164	281	5	2
ENSGALG00000010836	241	793	402	69	28	0
ENSGALG00000010837	126	216	85	170	9	1
ENSGALG00000010839	905	1681	2126	1192	625	2454
ENSGALG00000010840	65	37	25	24	0	0
ENSGALG00000010842	1713	3058	3175	2477	3409	5024
ENSGALG00000010843	40	505	257	0	0	0
ENSGALG00000010847	6	4	9	3	0	0
ENSGALG00000010850	6	18	0	15	0	0
ENSGALG00000010853	1	95	19	14	2	6
ENSGALG00000010854	66	111	84	89	0	0
ENSGALG00000010855	35	61	87	18	3	48
ENSGALG00000010857	1879	3057	2519	3779	3759	4178
ENSGALG00000010858	3	20	8	27	0	0
ENSGALG00000010859	36	38	13	0	0	0
ENSGALG00000010861	176	330	287	278	1023	58
ENSGALG00000010862	0	0	0	0	0	0
ENSGALG00000010863	262	328	593	429	884	457
ENSGALG00000010864	0	0	0	0	0	0
ENSGALG00000010865	37	135	79	0	0	0
ENSGALG00000010866	0	1	15	0	0	0
ENSGALG00000010867	11	65	0	0	0	0
ENSGALG00000010868	0	0	0	0	0	0
ENSGALG00000010869	63	122	86	52	7	217
ENSGALG00000010870	869	1300	1268	851	327	359
ENSGALG00000010873	220	355	169	386	237	172
ENSGALG00000010874	146	301	123	73	0	0
ENSGALG00000010875	48	57	21	31	732	678
ENSGALG00000010878	484	843	656	619	1643	403
ENSGALG00000010879	71	130	229	132	293	802
ENSGALG00000010881	11	32	0	0	0	0
ENSGALG00000010882	957	1740	1436	1637	1507	1265
ENSGALG00000010884	522	668	737	942	1415	1425
ENSGALG00000010885	63	233	252	151	0	402
ENSGALG00000010886	31	93	56	9	2	0
ENSGALG00000010889	203	227	129	147	59	11
ENSGALG00000010891	64	106	57	57	0	0
ENSGALG00000010896	53	54	21	66	0	211
ENSGALG00000010899	52	162	98	142	0	0
ENSGALG00000010900	1341	2468	2625	1491	3495	2789
ENSGALG00000010901	0	0	0	3	0	0
ENSGALG00000010902	279	853	577	423	26	235
ENSGALG00000010903	300	1479	968	109	20	0
ENSGALG00000010909	0	18	5	0	0	0
ENSGALG00000010915	1	3	0	0	0	0
ENSGALG00000010921	98	80	85	166	0	79
ENSGALG00000010924	91	155	177	128	7	149
ENSGALG00000010925	284	990	825	524	585	784
ENSGALG00000010926	0	3	1	0	0	0
ENSGALG00000010927	0	0	0	0	0	0
ENSGALG00000010928	0	0	0	4	0	0
ENSGALG00000010929	36	109	48	86	1	1030
ENSGALG00000010930	20	13	65	37	0	93
ENSGALG00000010931	0	0	3	0	0	0
ENSGALG00000010932	127	223	220	159	465	0
ENSGALG00000010934	0	33	20	89	0	0
ENSGALG00000010935	0	0	0	0	0	0
ENSGALG00000010936	1	0	0	0	0	0
ENSGALG00000010938	462	936	825	200	748	313
ENSGALG00000010939	110	173	152	74	6	185
ENSGALG00000010940	94	142	53	25	0	153
ENSGALG00000010942	508	1132	782	530	486	3881
ENSGALG00000010943	20	22	17	0	0	0
ENSGALG00000010949	0	0	7	0	0	0
ENSGALG00000010950	24	32	0	22	0	0
ENSGALG00000010953	144	189	179	173	168	1081
ENSGALG00000010954	782	1592	1519	886	3272	3598
ENSGALG00000010956	132	199	116	166	46	381
ENSGALG00000010957	1111	1503	1638	1906	2536	2724
ENSGALG00000010958	104	457	188	149	0	47
ENSGALG00000010960	93	106	126	131	465	437
ENSGALG00000010961	3894	7064	5675	6294	8456	10526
ENSGALG00000010963	110	97	123	187	0	595
ENSGALG00000010967	532	1448	1088	618	1189	1539
ENSGALG00000010969	0	0	0	0	0	0
ENSGALG00000010971	321	472	345	342	725	307
ENSGALG00000010973	2037	3422	3451	1928	2072	4755
ENSGALG00000010974	0	0	0	0	0	0
ENSGALG00000010975	126	956	724	238	402	38
ENSGALG00000010976	409	483	637	231	551	655
ENSGALG00000010977	46	3	7	0	1	0
ENSGALG00000010978	1	2	5	0	0	0
ENSGALG00000010979	98	179	174	197	635	339
ENSGALG00000010980	9	0	10	0	0	0
ENSGALG00000010983	84	36	40	196	241	159
ENSGALG00000010985	250	591	421	12	155	412
ENSGALG00000010986	36	142	100	105	454	389
ENSGALG00000010988	587	804	780	838	322	1545
ENSGALG00000010991	268	459	313	409	58	161
ENSGALG00000010992	23	32	104	33	109	0
ENSGALG00000010995	171	463	297	303	610	389
ENSGALG00000010997	383	625	522	557	67	599
ENSGALG00000010998	26	172	182	99	0	506
ENSGALG00000010999	738	1310	1263	621	579	553
ENSGALG00000011000	49	236	355	135	33	167
ENSGALG00000011003	14	5	1	1	0	0
ENSGALG00000011005	57	8	16	5	0	0
ENSGALG00000011007	0	12	31	1	28	0
ENSGALG00000011008	32	53	13	12	0	173
ENSGALG00000011009	21	82	157	0	0	45
ENSGALG00000011013	121	173	182	132	179	10
ENSGALG00000011016	121	284	342	130	365	126
ENSGALG00000011017	143	162	40	301	6	71
ENSGALG00000011019	16	44	51	66	0	0
ENSGALG00000011020	4448	8739	12384	2991	6154	5561
ENSGALG00000011021	0	0	0	0	0	0
ENSGALG00000011022	0	0	0	0	0	0
ENSGALG00000011024	125	308	90	125	42	0
ENSGALG00000011031	464	478	416	350	84	116
ENSGALG00000011035	352	477	475	402	77	435
ENSGALG00000011036	5635	10452	11009	8966	16718	20320
ENSGALG00000011038	3760	6492	7506	3973	8198	10306
ENSGALG00000011040	54	114	219	65	344	0
ENSGALG00000011041	263	562	806	106	154	101
ENSGALG00000011046	24	68	134	106	0	0
ENSGALG00000011047	490	750	528	625	464	832
ENSGALG00000011052	11	126	20	51	0	0
ENSGALG00000011058	0	2	0	0	0	0
ENSGALG00000011065	100	328	222	218	0	63
ENSGALG00000011068	193	369	99	210	538	6
ENSGALG00000011069	220	192	65	165	99	0
ENSGALG00000011076	12	15	15	0	0	0
ENSGALG00000011078	317	160	237	211	673	421
ENSGALG00000011079	1395	2981	3145	1882	2463	3796
ENSGALG00000011080	0	0	0	0	0	0
ENSGALG00000011084	29	27	77	129	113	305
ENSGALG00000011086	6	23	53	28	2	2
ENSGALG00000011088	253	313	419	202	139	35
ENSGALG00000011091	306	542	459	382	651	372
ENSGALG00000011093	15	11	11	28	0	0
ENSGALG00000011094	32	161	96	7	0	0
ENSGALG00000011096	114	260	167	66	710	27
ENSGALG00000011098	363	654	483	350	409	1065
ENSGALG00000011099	0	3	0	0	0	0
ENSGALG00000011101	152	63	49	23	0	155
ENSGALG00000011104	0	0	0	0	0	0
ENSGALG00000011106	50	71	40	50	0	22
ENSGALG00000011109	237	779	884	49	63	63
ENSGALG00000011111	23	41	6	9	0	0
ENSGALG00000011113	3	29	19	22	0	0
ENSGALG00000011114	424	623	449	344	657	24
ENSGALG00000011116	642	1064	1187	902	443	1753
ENSGALG00000011117	11	29	12	1	0	20
ENSGALG00000011118	254	438	293	272	405	660
ENSGALG00000011121	163	270	155	138	0	252
ENSGALG00000011124	79	141	78	0	0	24
ENSGALG00000011128	1791	3382	2717	2039	3543	2912
ENSGALG00000011130	1095	2898	2029	1302	250	968
ENSGALG00000011131	198	296	242	164	78	297
ENSGALG00000011132	195	302	177	70	0	18
ENSGALG00000011133	49	75	72	0	567	12
ENSGALG00000011136	4	0	8	0	0	0
ENSGALG00000011138	423	494	457	424	295	446
ENSGALG00000011139	108	34	1	57	0	0
ENSGALG00000011141	0	0	0	0	0	0
ENSGALG00000011145	40	68	74	78	0	0
ENSGALG00000011149	6	16	36	2	0	0
ENSGALG00000011153	49	38	17	34	1	0
ENSGALG00000011155	80	211	162	189	3	0
ENSGALG00000011162	49	135	16	79	0	0
ENSGALG00000011164	569	773	723	599	631	505
ENSGALG00000011166	0	5	10	0	78	0
ENSGALG00000011168	66	135	218	96	624	0
ENSGALG00000011169	877	1430	1378	1047	1089	1539
ENSGALG00000011170	17	5	9	16	0	0
ENSGALG00000011171	721	1472	1367	1081	1234	1467
ENSGALG00000011172	15	46	13	26	0	39
ENSGALG00000011174	3428	6065	7433	4096	5622	8404
ENSGALG00000011175	29	358	88	125	0	11
ENSGALG00000011176	666	1828	1260	1957	2159	3919
ENSGALG00000011177	288	515	317	214	292	262
ENSGALG00000011178	1043	2644	2329	1309	1716	1505
ENSGALG00000011180	159	233	252	136	491	70
ENSGALG00000011181	310	300	240	376	94	667
ENSGALG00000011182	532	802	396	707	2057	409
ENSGALG00000011184	1188	2016	2488	2003	3658	2654
ENSGALG00000011185	97	134	117	217	0	0
ENSGALG00000011186	67	119	124	257	410	355
ENSGALG00000011189	18	75	39	58	16	0
ENSGALG00000011190	32	60	35	2	75	0
ENSGALG00000011192	680	740	711	415	169	477
ENSGALG00000011193	192	421	448	256	276	309
ENSGALG00000011200	11	25	23	16	0	0
ENSGALG00000011202	0	0	0	0	0	0
ENSGALG00000011203	0	5	16	0	0	1
ENSGALG00000011205	0	0	0	0	0	0
ENSGALG00000011206	0	37	10	39	0	0
ENSGALG00000011207	93	266	143	279	357	114
ENSGALG00000011208	80	206	198	53	7	607
ENSGALG00000011209	331	882	903	311	1687	459
ENSGALG00000011210	238	353	478	216	1	587
ENSGALG00000011211	81	233	207	230	16	0
ENSGALG00000011213	0	3	0	0	0	0
ENSGALG00000011214	166	186	223	112	0	3
ENSGALG00000011216	33	41	84	48	0	179
ENSGALG00000011219	0	0	0	0	0	0
ENSGALG00000011220	24	194	78	12	122	0
ENSGALG00000011221	168	582	444	328	596	485
ENSGALG00000011222	44	14	19	44	0	0
ENSGALG00000011224	235	571	253	244	1410	1087
ENSGALG00000011225	0	0	0	0	0	0
ENSGALG00000011226	234	512	299	339	5	45
ENSGALG00000011227	9	15	3	0	0	0
ENSGALG00000011228	488	918	594	312	620	439
ENSGALG00000011229	3664	7468	7232	6085	16701	15323
ENSGALG00000011235	8	0	0	3	0	0
ENSGALG00000011236	4	17	0	0	0	0
ENSGALG00000011237	290	449	506	522	541	382
ENSGALG00000011238	7	45	157	0	0	0
ENSGALG00000011239	443	694	571	440	1076	1288
ENSGALG00000011241	13	32	56	55	86	115
ENSGALG00000011242	73	282	288	152	724	390
ENSGALG00000011243	15	45	7	0	0	0
ENSGALG00000011244	0	0	0	0	0	0
ENSGALG00000011248	56	149	116	158	73	413
ENSGALG00000011250	111	248	77	1	172	45
ENSGALG00000011251	117	280	172	117	0	18
ENSGALG00000011252	108	531	288	83	952	0
ENSGALG00000011254	121	373	273	128	41	31
ENSGALG00000011255	0	2	38	0	0	252
ENSGALG00000011259	6	0	0	1	0	0
ENSGALG00000011262	0	0	0	0	0	0
ENSGALG00000011266	141	317	202	214	1101	750
ENSGALG00000011267	0	0	0	0	0	0
ENSGALG00000011269	0	0	0	0	0	0
ENSGALG00000011270	0	134	26	0	0	0
ENSGALG00000011271	16	28	54	0	0	0
ENSGALG00000011272	818	1824	1565	727	232	969
ENSGALG00000011274	0	57	115	0	0	0
ENSGALG00000011275	96	99	198	47	140	11
ENSGALG00000011276	2685	5856	5942	2556	3864	5593
ENSGALG00000011277	2	0	0	0	0	0
ENSGALG00000011278	127	157	81	252	112	0
ENSGALG00000011280	535	639	521	393	923	616
ENSGALG00000011281	299	252	288	370	32	497
ENSGALG00000011283	74	92	228	119	479	1197
ENSGALG00000011284	24	74	43	0	0	25
ENSGALG00000011285	221	762	244	225	0	21
ENSGALG00000011286	129	172	259	114	448	396
ENSGALG00000011287	18	19	30	0	0	0
ENSGALG00000011288	421	1008	351	422	263	380
ENSGALG00000011289	98	110	134	130	0	455
ENSGALG00000011290	6952	12314	14026	12124	28878	29846
ENSGALG00000011291	145	347	113	154	5	4
ENSGALG00000011293	942	1926	2245	1040	2604	3563
ENSGALG00000011294	388	506	200	22	0	102
ENSGALG00000011296	46	69	13	88	176	55
ENSGALG00000011297	191	485	404	223	0	939
ENSGALG00000011298	381	411	689	554	109	385
ENSGALG00000011299	227	385	202	73	52	1
ENSGALG00000011300	1965	2983	2698	2352	3660	1740
ENSGALG00000011301	271	692	620	481	739	621
ENSGALG00000011304	347	834	465	265	0	42
ENSGALG00000011305	2214	4392	3509	2925	4189	5452
ENSGALG00000011306	35	233	138	41	1	12
ENSGALG00000011309	40	116	46	0	0	32
ENSGALG00000011312	84	89	77	3	0	0
ENSGALG00000011314	34	29	19	110	0	0
ENSGALG00000011318	1101	2273	1689	1709	5960	3686
ENSGALG00000011319	502	1097	494	251	139	381
ENSGALG00000011320	0	124	61	12	0	0
ENSGALG00000011322	0	3	28	0	0	0
ENSGALG00000011323	225	340	269	248	822	438
ENSGALG00000011324	20	76	36	8	0	21
ENSGALG00000011325	1454	2969	4533	2859	7351	15945
ENSGALG00000011326	416	705	673	618	73	1714
ENSGALG00000011327	489	816	622	316	0	716
ENSGALG00000011328	13	64	60	70	266	0
ENSGALG00000011329	462	612	347	630	973	145
ENSGALG00000011330	2737	7692	5657	3424	7350	7160
ENSGALG00000011331	677	1311	1448	973	135	766
ENSGALG00000011332	281	266	179	199	137	920
ENSGALG00000011335	47	47	114	45	0	83
ENSGALG00000011340	1081	1607	1550	1598	280	2248
ENSGALG00000011341	11	0	0	0	0	0
ENSGALG00000011342	21	55	24	24	75	0
ENSGALG00000011343	293	747	333	432	44	609
ENSGALG00000011347	0	0	2	0	0	0
ENSGALG00000011349	0	0	7	0	0	0
ENSGALG00000011350	42	297	117	171	27	0
ENSGALG00000011353	1	33	14	0	0	98
ENSGALG00000011354	0	0	0	0	0	0
ENSGALG00000011355	0	0	0	0	0	0
ENSGALG00000011356	48	29	18	33	29	14
ENSGALG00000011357	326	333	336	405	254	427
ENSGALG00000011358	0	0	0	0	0	0
ENSGALG00000011360	0	0	0	0	0	0
ENSGALG00000011361	246	649	536	409	1439	1000
ENSGALG00000011365	218	246	287	91	16	0
ENSGALG00000011366	42	45	35	17	68	11
ENSGALG00000011368	166	392	243	294	446	340
ENSGALG00000011369	6	4	1	14	0	0
ENSGALG00000011372	221	559	650	329	274	755
ENSGALG00000011373	152	163	183	145	87	95
ENSGALG00000011375	68	132	99	147	0	42
ENSGALG00000011376	8	33	37	53	0	34
ENSGALG00000011377	993	1909	2314	1363	5028	2693
ENSGALG00000011379	61	131	49	84	247	584
ENSGALG00000011384	8	49	28	13	0	113
ENSGALG00000011386	202	636	386	262	19	1385
ENSGALG00000011387	510	1018	908	460	160	1156
ENSGALG00000011388	695	940	836	409	431	2222
ENSGALG00000011389	128	143	86	147	0	0
ENSGALG00000011391	7	14	9	7	48	0
ENSGALG00000011392	235	470	278	200	187	258
ENSGALG00000011393	101	148	100	116	0	12
ENSGALG00000011394	9	76	47	5	324	0
ENSGALG00000011395	245	574	359	131	282	172
ENSGALG00000011400	50	120	89	25	0	0
ENSGALG00000011402	1129	2226	1981	2653	2589	2561
ENSGALG00000011403	703	1771	1263	1375	3276	3673
ENSGALG00000011404	0	0	0	0	0	0
ENSGALG00000011405	185	347	539	288	458	627
ENSGALG00000011406	0	1	6	0	0	0
ENSGALG00000011409	1891	3235	4181	3300	7691	5821
ENSGALG00000011413	20	13	12	0	0	0
ENSGALG00000011414	34	2	3	35	142	60
ENSGALG00000011418	0	0	0	0	0	0
ENSGALG00000011419	486	1904	1046	936	313	1361
ENSGALG00000011421	17	4	19	9	0	0
ENSGALG00000011423	269	482	429	148	627	898
ENSGALG00000011426	87	119	107	176	527	8
ENSGALG00000011427	169	174	103	299	1926	309
ENSGALG00000011428	435	863	704	325	695	1
ENSGALG00000011432	1701	3287	2281	647	421	210
ENSGALG00000011434	0	0	0	0	0	0
ENSGALG00000011436	32	41	85	78	25	260
ENSGALG00000011439	79	102	74	133	104	195
ENSGALG00000011442	0	0	0	0	0	0
ENSGALG00000011443	0	0	0	0	0	0
ENSGALG00000011444	13	42	19	40	0	0
ENSGALG00000011445	752	1723	932	745	2386	1732
ENSGALG00000011446	9	0	28	0	0	0
ENSGALG00000011447	0	0	8	0	0	0
ENSGALG00000011448	548	1076	994	718	1131	1692
ENSGALG00000011450	0	0	0	0	0	0
ENSGALG00000011452	665	1230	1421	806	1870	2838
ENSGALG00000011454	0	0	0	0	0	0
ENSGALG00000011455	0	0	0	0	0	0
ENSGALG00000011456	261	914	811	500	764	931
ENSGALG00000011457	1511	3091	2940	1824	3395	4618
ENSGALG00000011459	17	11	39	0	0	4
ENSGALG00000011464	5464	10036	7838	6738	15077	13080
ENSGALG00000011465	348	817	452	468	202	223
ENSGALG00000011468	0	1	1	11	4	13
ENSGALG00000011469	2	5	1	1	214	0
ENSGALG00000011473	108	313	99	3	0	0
ENSGALG00000011475	3397	6491	11540	6491	13851	17181
ENSGALG00000011476	592	883	615	803	2210	705
ENSGALG00000011481	40	103	13	55	15	0
ENSGALG00000011483	954	1906	1824	1017	4021	2025
ENSGALG00000011484	279	355	381	378	461	234
ENSGALG00000011485	23	117	95	63	2	238
ENSGALG00000011488	77	188	169	61	42	361
ENSGALG00000011489	63	92	123	82	0	1
ENSGALG00000011490	21	76	37	27	0	0
ENSGALG00000011491	1055	2655	2204	1423	3627	1631
ENSGALG00000011492	484	829	765	292	810	1297
ENSGALG00000011493	83	282	156	147	688	69
ENSGALG00000011494	332	625	486	660	2085	1165
ENSGALG00000011497	335	647	451	231	1632	13
ENSGALG00000011498	256	505	515	420	1124	866
ENSGALG00000011499	187	717	373	125	392	331
ENSGALG00000011502	26	126	21	62	0	0
ENSGALG00000011504	2567	4795	3206	2426	3933	2455
ENSGALG00000011505	734	1826	1766	798	2679	1825
ENSGALG00000011506	350	902	417	447	225	0
ENSGALG00000011511	52701	86457	73474	170483	279053	383609
ENSGALG00000011514	3639	9785	6258	4284	7164	9100
ENSGALG00000011515	387	1172	519	276	9	113
ENSGALG00000011518	47	309	240	77	0	28
ENSGALG00000011522	321	540	477	354	1	1897
ENSGALG00000011524	9	87	36	12	199	0
ENSGALG00000011528	1432	4985	3031	442	1976	286
ENSGALG00000011529	102	140	69	246	93	0
ENSGALG00000011531	33	36	43	45	57	0
ENSGALG00000011532	1	13	16	10	8	25
ENSGALG00000011533	621	1107	668	731	706	1143
ENSGALG00000011534	442	1169	1024	260	1582	1
ENSGALG00000011537	205	388	255	157	283	360
ENSGALG00000011541	175	472	334	317	984	5
ENSGALG00000011543	660	827	442	1031	659	1567
ENSGALG00000011544	0	0	19	0	0	0
ENSGALG00000011548	97	167	52	108	0	0
ENSGALG00000011549	24	71	25	50	0	96
ENSGALG00000011551	0	0	0	1	0	0
ENSGALG00000011555	252	273	391	454	1016	2290
ENSGALG00000011557	108	159	59	11	0	0
ENSGALG00000011560	83	138	148	197	147	170
ENSGALG00000011562	19	102	23	12	0	460
ENSGALG00000011564	825	1610	1084	824	1624	2183
ENSGALG00000011565	0	0	19	0	0	0
ENSGALG00000011566	0	11	27	28	14	0
ENSGALG00000011569	65	119	175	80	290	205
ENSGALG00000011570	4854	11294	8231	7984	27008	15471
ENSGALG00000011571	73	195	64	14	0	330
ENSGALG00000011572	161	277	230	120	11	414
ENSGALG00000011573	307	367	291	317	722	183
ENSGALG00000011577	0	68	12	0	0	0
ENSGALG00000011579	0	0	0	2	0	0
ENSGALG00000011581	55	67	84	31	0	0
ENSGALG00000011590	0	0	0	0	0	0
ENSGALG00000011592	209	479	559	205	641	306
ENSGALG00000011593	183	315	367	109	64	8
ENSGALG00000011594	0	5	0	0	0	0
ENSGALG00000011596	445	748	710	171	274	10
ENSGALG00000011605	69	60	36	34	99	0
ENSGALG00000011608	6	15	15	0	0	0
ENSGALG00000011609	5	1	0	3	0	0
ENSGALG00000011612	0	0	0	0	0	0
ENSGALG00000011614	0	0	0	0	0	0
ENSGALG00000011615	0	14	0	0	0	0
ENSGALG00000011616	0	0	0	0	0	0
ENSGALG00000011618	12	4	4	9	0	0
ENSGALG00000011619	793	1416	1481	1444	2524	4400
ENSGALG00000011620	254	477	345	176	0	9
ENSGALG00000011621	158	507	511	243	790	5
ENSGALG00000011622	0	0	0	0	0	0
ENSGALG00000011623	343	417	402	120	18	32
ENSGALG00000011624	20	28	0	0	0	0
ENSGALG00000011625	1178	2686	2664	1743	8573	7104
ENSGALG00000011626	417	778	494	646	1138	821
ENSGALG00000011630	256	207	362	663	1835	82
ENSGALG00000011633	0	0	0	0	0	0
ENSGALG00000011635	0	0	0	43	0	0
ENSGALG00000011637	4259	9090	6961	4568	7274	5463
ENSGALG00000011639	86	198	113	103	62	0
ENSGALG00000011642	689	1649	997	810	1333	785
ENSGALG00000011643	235	365	246	324	35	1160
ENSGALG00000011645	197	686	352	177	76	150
ENSGALG00000011646	0	0	0	0	0	0
ENSGALG00000011649	75	311	245	124	0	328
ENSGALG00000011650	1910	3011	2819	3101	5010	9079
ENSGALG00000011651	1502	3741	4581	2602	4467	11151
ENSGALG00000011652	2654	3993	2967	3227	5629	2041
ENSGALG00000011655	33	156	131	91	0	0
ENSGALG00000011657	158	438	324	207	0	0
ENSGALG00000011659	1961	4405	4197	2349	3613	3799
ENSGALG00000011660	1256	2137	1434	1097	94	1128
ENSGALG00000011661	921	2398	2033	967	2136	1107
ENSGALG00000011662	637	1003	996	698	352	1315
ENSGALG00000011663	0	9	8	3	0	0
ENSGALG00000011664	0	0	0	0	0	0
ENSGALG00000011668	0	0	0	0	0	0
ENSGALG00000011671	0	0	0	0	0	0
ENSGALG00000011673	0	0	0	0	0	0
ENSGALG00000011677	73	101	213	127	0	64
ENSGALG00000011680	46	64	27	0	0	0
ENSGALG00000011681	83	118	25	27	0	0
ENSGALG00000011682	191	407	405	399	326	336
ENSGALG00000011683	248	456	272	531	770	355
ENSGALG00000011684	17	1	1	0	73	0
ENSGALG00000011685	389	691	852	554	1555	1607
ENSGALG00000011686	354	562	641	1170	1563	2278
ENSGALG00000011687	10	87	264	10	189	21
ENSGALG00000011688	151	408	561	291	236	557
ENSGALG00000011689	481	782	572	741	1445	273
ENSGALG00000011690	0	0	0	0	0	0
ENSGALG00000011692	779	1631	1393	809	4627	1447
ENSGALG00000011695	465	558	747	523	176	370
ENSGALG00000011696	155	343	109	64	1	51
ENSGALG00000011697	851	1987	1625	452	652	558
ENSGALG00000011704	819	1615	964	906	515	1530
ENSGALG00000011705	227	299	306	238	181	125
ENSGALG00000011708	59	259	556	175	624	319
ENSGALG00000011715	298	414	345	251	3	314
ENSGALG00000011717	6	0	15	34	0	0
ENSGALG00000011718	583	1117	735	482	679	192
ENSGALG00000011721	0	1	0	3	0	0
ENSGALG00000011722	0	0	0	0	0	0
ENSGALG00000011724	496	866	444	463	11	1805
ENSGALG00000011727	0	0	4	0	0	0
ENSGALG00000011734	0	0	0	0	0	0
ENSGALG00000011735	0	0	0	0	0	0
ENSGALG00000011738	364	1371	1603	463	2496	1094
ENSGALG00000011739	0	7	0	0	0	0
ENSGALG00000011740	0	28	48	0	0	0
ENSGALG00000011742	12	12	31	29	0	0
ENSGALG00000011743	0	0	0	0	0	0
ENSGALG00000011744	541	1018	522	160	64	23
ENSGALG00000011745	825	1686	1594	1782	3093	2243
ENSGALG00000011747	2260	1426	1265	4484	6359	3183
ENSGALG00000011762	141	490	234	153	1408	3
ENSGALG00000011770	795	1309	1507	1483	1848	1912
ENSGALG00000011783	10	6	7	10	8	45
ENSGALG00000011792	0	0	0	0	0	0
ENSGALG00000011794	333	873	825	562	2770	1223
ENSGALG00000011796	0	0	0	0	0	0
ENSGALG00000011797	294	555	800	570	2063	906
ENSGALG00000011798	95	268	75	62	0	11
ENSGALG00000011799	0	0	7	0	0	0
ENSGALG00000011800	34	424	360	60	59	51
ENSGALG00000011801	0	2	0	23	0	0
ENSGALG00000011802	0	9	0	1	0	0
ENSGALG00000011803	0	0	0	0	0	0
ENSGALG00000011805	28	17	3	0	29	0
ENSGALG00000011806	0	0	0	0	0	0
ENSGALG00000011808	0	0	0	0	0	0
ENSGALG00000011809	9	58	32	0	0	0
ENSGALG00000011811	3393	4199	2669	5008	3688	2713
ENSGALG00000011812	0	33	7	0	0	0
ENSGALG00000011813	6	75	21	44	0	0
ENSGALG00000011814	224	400	432	401	763	367
ENSGALG00000011816	8	52	39	52	376	186
ENSGALG00000011822	108	139	172	67	26	741
ENSGALG00000011823	56	88	8	37	19	0
ENSGALG00000011827	245	400	437	302	85	37
ENSGALG00000011831	77	178	128	9	0	0
ENSGALG00000011833	416	421	182	194	15	86
ENSGALG00000011834	48	89	78	99	11	29
ENSGALG00000011835	9	14	3	0	0	0
ENSGALG00000011838	6	0	6	0	0	0
ENSGALG00000011840	258	484	289	118	18	12
ENSGALG00000011844	0	0	0	0	0	0
ENSGALG00000011847	118	476	168	219	0	0
ENSGALG00000011849	6	0	0	0	0	0
ENSGALG00000011854	74	151	96	236	168	190
ENSGALG00000011855	0	19	29	0	0	309
ENSGALG00000011856	158	240	351	450	2355	2617
ENSGALG00000011858	42	0	18	59	24	0
ENSGALG00000011859	30	5	62	6	0	119
ENSGALG00000011861	5	38	5	0	0	0
ENSGALG00000011863	732	1567	1633	1022	1024	2290
ENSGALG00000011865	34	48	67	143	713	6
ENSGALG00000011866	486	934	991	1099	2688	2526
ENSGALG00000011867	154	353	206	400	203	327
ENSGALG00000011868	480	1049	775	318	1357	984
ENSGALG00000011870	841	1396	1122	728	3662	1634
ENSGALG00000011872	0	0	15	0	0	0
ENSGALG00000011875	7	49	39	0	58	0
ENSGALG00000011878	183	388	192	185	91	155
ENSGALG00000011880	339	482	457	246	1285	606
ENSGALG00000011881	909	1552	1157	1058	1111	747
ENSGALG00000011884	882	1279	1081	1251	1238	2531
ENSGALG00000011885	172	547	434	67	2	1085
ENSGALG00000011889	0	0	0	0	0	0
ENSGALG00000011893	52	53	3	86	0	0
ENSGALG00000011894	7	116	44	24	0	81
ENSGALG00000011897	971	1888	3180	1076	2871	4539
ENSGALG00000011898	21	26	14	11	0	0
ENSGALG00000011900	137	237	217	33	136	418
ENSGALG00000011902	0	0	18	0	0	0
ENSGALG00000011904	271	518	426	433	1868	114
ENSGALG00000011908	388	721	733	483	1337	1043
ENSGALG00000011910	410	978	927	848	2546	2335
ENSGALG00000011913	119	443	329	75	286	0
ENSGALG00000011914	485	816	431	869	906	837
ENSGALG00000011917	209	662	531	219	524	356
ENSGALG00000011918	223	356	403	444	558	1440
ENSGALG00000011921	991	1504	1398	1541	379	1780
ENSGALG00000011922	56	197	147	29	3	0
ENSGALG00000011930	0	19	3	0	0	0
ENSGALG00000011931	4084	7153	9146	6082	6714	15482
ENSGALG00000011932	344	730	384	396	533	881
ENSGALG00000011937	76	316	198	81	253	61
ENSGALG00000011947	399	729	654	440	229	1141
ENSGALG00000011950	1242	3355	2042	1500	2221	4810
ENSGALG00000011953	2198	3851	3859	2575	4130	6803
ENSGALG00000011957	51	278	240	62	107	180
ENSGALG00000011958	209	163	119	208	2474	294
ENSGALG00000011961	0	0	0	0	0	0
ENSGALG00000011962	104	428	231	0	4	0
ENSGALG00000011963	5	18	0	0	0	0
ENSGALG00000011965	57	22	22	38	3	3
ENSGALG00000011966	724	2188	1730	1259	5030	4678
ENSGALG00000011967	2310	3111	4090	3620	7007	7785
ENSGALG00000011970	58	51	28	16	0	0
ENSGALG00000011974	2762	6296	5444	3997	4842	10164
ENSGALG00000011976	230	404	308	609	498	392
ENSGALG00000011982	282	683	327	0	1	23
ENSGALG00000011986	2	0	0	0	0	0
ENSGALG00000011990	61	48	4	18	0	0
ENSGALG00000011991	0	0	0	0	0	0
ENSGALG00000011992	899	1590	1096	1196	2815	1987
ENSGALG00000011993	1423	2372	4252	2386	4480	6579
ENSGALG00000011994	0	0	3	0	0	0
ENSGALG00000011998	4	45	27	30	0	0
ENSGALG00000012000	500	1175	637	455	914	884
ENSGALG00000012003	165	571	427	214	331	1974
ENSGALG00000012004	49	67	9	5	1	0
ENSGALG00000012005	15	0	4	28	0	0
ENSGALG00000012006	2405	11631	11870	498	3984	107
ENSGALG00000012007	1832	3253	2782	3160	5101	8753
ENSGALG00000012009	674	1331	1003	584	1758	716
ENSGALG00000012010	36	50	29	5	0	0
ENSGALG00000012011	74	330	256	343	59	836
ENSGALG00000012013	1035	2335	2011	999	2867	1564
ENSGALG00000012015	2	121	33	0	0	0
ENSGALG00000012017	789	1729	1640	1346	3631	1123
ENSGALG00000012018	0	3	11	5	0	0
ENSGALG00000012020	84	72	43	57	150	0
ENSGALG00000012021	0	0	0	0	0	0
ENSGALG00000012023	16	29	46	0	0	0
ENSGALG00000012024	181	274	168	176	0	11
ENSGALG00000012025	180	499	277	424	2299	1277
ENSGALG00000012030	368	682	437	435	404	272
ENSGALG00000012032	9	5	1	0	0	0
ENSGALG00000012033	0	24	23	17	58	0
ENSGALG00000012034	650	1408	1198	720	2125	1724
ENSGALG00000012037	714	1179	1087	993	1429	2380
ENSGALG00000012039	3282	6773	7073	4037	9859	11426
ENSGALG00000012040	0	0	0	10	0	0
ENSGALG00000012041	986	1644	1713	1044	1248	447
ENSGALG00000012044	726	1812	1169	180	1307	134
ENSGALG00000012045	0	0	0	0	0	0
ENSGALG00000012048	895	1309	1757	1274	3089	4328
ENSGALG00000012049	171	280	215	143	32	183
ENSGALG00000012050	427	666	371	471	1094	217
ENSGALG00000012052	137	254	171	192	25	43
ENSGALG00000012055	3	19	11	2	0	0
ENSGALG00000012056	0	0	0	0	0	0
ENSGALG00000012059	28	49	40	22	0	0
ENSGALG00000012061	0	0	0	0	0	0
ENSGALG00000012067	4	23	15	0	0	0
ENSGALG00000012068	31	55	66	58	370	186
ENSGALG00000012072	38	0	11	0	0	0
ENSGALG00000012074	2	13	13	0	0	0
ENSGALG00000012075	5	18	7	13	0	1
ENSGALG00000012076	4	1	3	2	0	0
ENSGALG00000012080	0	0	0	0	0	0
ENSGALG00000012082	257	429	407	142	364	312
ENSGALG00000012085	26	70	88	19	77	71
ENSGALG00000012087	343	542	624	452	1316	731
ENSGALG00000012089	103	337	76	41	72	74
ENSGALG00000012092	20	28	11	3	0	0
ENSGALG00000012094	0	0	45	55	0	380
ENSGALG00000012095	7	23	0	0	0	0
ENSGALG00000012098	195	748	590	100	41	706
ENSGALG00000012100	0	1	2	0	0	0
ENSGALG00000012101	410	1152	914	318	1308	587
ENSGALG00000012103	50	61	80	75	0	201
ENSGALG00000012105	314	1673	1235	220	1072	384
ENSGALG00000012106	1	0	0	0	0	0
ENSGALG00000012109	2093	3899	4624	2108	1653	3599
ENSGALG00000012111	2	8	31	0	0	0
ENSGALG00000012112	2324	3810	6352	4375	13049	18587
ENSGALG00000012113	101	168	216	136	304	965
ENSGALG00000012115	9	32	0	0	0	0
ENSGALG00000012117	0	0	23	0	771	0
ENSGALG00000012118	192	280	353	76	0	164
ENSGALG00000012119	0	0	0	1	0	0
ENSGALG00000012121	122	299	243	124	0	75
ENSGALG00000012123	3731	11914	8617	3265	8275	5012
ENSGALG00000012124	215	616	334	4	0	0
ENSGALG00000012126	14	85	19	28	0	156
ENSGALG00000012127	211	555	597	378	834	12
ENSGALG00000012128	291	468	643	436	653	600
ENSGALG00000012129	240	199	268	152	742	6
ENSGALG00000012130	136	208	156	207	614	128
ENSGALG00000012135	2975	7277	6915	3982	7891	10200
ENSGALG00000012136	14	89	31	36	573	34
ENSGALG00000012137	614	910	788	828	1989	1337
ENSGALG00000012139	352	1207	880	330	304	629
ENSGALG00000012140	0	0	0	0	0	0
ENSGALG00000012142	20	0	0	5	0	0
ENSGALG00000012144	36	43	26	27	0	0
ENSGALG00000012145	0	0	0	0	0	0
ENSGALG00000012147	544	993	673	666	332	1239
ENSGALG00000012148	0	11	0	0	0	0
ENSGALG00000012150	270	554	293	429	399	411
ENSGALG00000012153	132	72	84	45	0	560
ENSGALG00000012155	3	6	1	0	0	0
ENSGALG00000012156	25	85	26	0	0	0
ENSGALG00000012159	1339	3253	3162	1332	2367	1879
ENSGALG00000012160	282	304	403	364	1224	1394
ENSGALG00000012163	0	19	6	44	0	0
ENSGALG00000012165	406	606	856	393	1894	3918
ENSGALG00000012166	111	181	77	117	0	179
ENSGALG00000012170	483	1048	895	584	2213	742
ENSGALG00000012171	0	0	10	0	0	0
ENSGALG00000012172	2363	3806	5541	4824	15679	18967
ENSGALG00000012173	12	30	16	0	461	0
ENSGALG00000012177	252	505	252	345	65	526
ENSGALG00000012178	0	0	0	0	0	0
ENSGALG00000012179	303	665	859	362	74	66
ENSGALG00000012181	20	25	46	29	1	0
ENSGALG00000012185	25	30	36	18	0	0
ENSGALG00000012186	175	209	135	134	6	0
ENSGALG00000012187	217	583	352	157	30	651
ENSGALG00000012190	459	2122	1785	107	1326	2
ENSGALG00000012194	132	276	429	221	1209	1459
ENSGALG00000012196	86	83	149	63	0	105
ENSGALG00000012197	40	62	7	40	0	5
ENSGALG00000012199	303	464	356	548	749	322
ENSGALG00000012200	9	24	11	69	0	0
ENSGALG00000012206	261	756	626	278	128	403
ENSGALG00000012207	83	88	222	50	0	0
ENSGALG00000012208	45	72	109	10	0	0
ENSGALG00000012211	177	282	194	128	3	258
ENSGALG00000012214	389	682	842	385	372	785
ENSGALG00000012216	38	76	64	15	0	0
ENSGALG00000012218	597	1601	1196	1331	6634	7399
ENSGALG00000012219	35	268	142	26	0	0
ENSGALG00000012220	308	527	625	521	0	1703
ENSGALG00000012222	821	2062	1874	575	519	605
ENSGALG00000012223	116	132	104	61	44	0
ENSGALG00000012227	73	226	142	39	19	0
ENSGALG00000012228	54	590	562	83	607	133
ENSGALG00000012229	2837	4261	9327	6157	23307	20519
ENSGALG00000012230	198	497	339	218	503	739
ENSGALG00000012232	37	55	23	56	0	234
ENSGALG00000012236	0	71	63	22	23	0
ENSGALG00000012237	789	1239	1082	977	1130	1696
ENSGALG00000012239	183	341	399	261	56	24
ENSGALG00000012241	123	148	112	142	263	51
ENSGALG00000012244	1009	2052	1746	1003	2510	2177
ENSGALG00000012245	4246	9918	8125	5503	13967	8554
ENSGALG00000012246	416	781	769	543	929	844
ENSGALG00000012254	0	0	0	0	0	0
ENSGALG00000012256	275	510	199	664	329	322
ENSGALG00000012259	938	2370	2137	1319	4603	2984
ENSGALG00000012260	79	60	14	102	0	0
ENSGALG00000012263	885	1648	1210	1351	3624	2369
ENSGALG00000012264	163	433	237	362	62	1039
ENSGALG00000012265	121	357	353	105	1453	65
ENSGALG00000012269	44	84	46	124	256	348
ENSGALG00000012272	1351	2105	1399	2703	3468	6008
ENSGALG00000012273	207	624	363	469	1116	739
ENSGALG00000012275	24	106	50	12	0	2
ENSGALG00000012277	87	330	259	273	107	993
ENSGALG00000012281	129	358	232	46	234	0
ENSGALG00000012282	78	125	189	12	173	361
ENSGALG00000012285	1	0	0	0	0	0
ENSGALG00000012287	55	184	224	138	255	47
ENSGALG00000012289	97	163	104	8	0	308
ENSGALG00000012290	10	5	0	14	0	0
ENSGALG00000012291	620	1017	1737	1428	4658	6808
ENSGALG00000012292	18	38	77	15	0	183
ENSGALG00000012293	0	39	33	9	0	0
ENSGALG00000012295	48	32	41	30	2	16
ENSGALG00000012296	1219	2252	2230	1586	3405	4082
ENSGALG00000012297	0	35	5	0	0	0
ENSGALG00000012298	150	142	119	3	0	0
ENSGALG00000012299	163	506	392	218	161	170
ENSGALG00000012300	86	69	134	314	753	969
ENSGALG00000012304	159	128	258	219	76	407
ENSGALG00000012307	0	0	0	0	0	0
ENSGALG00000012308	38	154	76	36	0	0
ENSGALG00000012311	4141	7983	8725	3292	3765	6160
ENSGALG00000012312	384	606	610	547	3685	3447
ENSGALG00000012317	29	18	24	18	0	0
ENSGALG00000012319	114	264	110	16	375	18
ENSGALG00000012321	108	155	63	173	7	0
ENSGALG00000012322	23	39	9	0	0	0
ENSGALG00000012336	166	344	280	63	27	72
ENSGALG00000012338	69	151	43	70	0	0
ENSGALG00000012339	95	339	319	58	0	0
ENSGALG00000012341	313	546	564	272	401	395
ENSGALG00000012342	67	114	11	149	72	112
ENSGALG00000012345	162	171	123	67	286	0
ENSGALG00000012348	1391	2895	1307	2305	1703	4266
ENSGALG00000012350	55	293	193	40	0	214
ENSGALG00000012355	1893	5586	3816	1820	3132	2430
ENSGALG00000012356	50	90	42	36	0	0
ENSGALG00000012357	963	4279	3039	406	783	19
ENSGALG00000012361	276	391	258	139	386	46
ENSGALG00000012362	0	100	16	0	389	0
ENSGALG00000012364	599	1111	792	820	1390	234
ENSGALG00000012365	173	432	381	478	536	111
ENSGALG00000012367	22	46	75	89	400	399
ENSGALG00000012370	423	648	691	140	86	424
ENSGALG00000012374	0	2	0	0	0	52
ENSGALG00000012377	0	0	0	0	0	0
ENSGALG00000012378	225	319	198	331	0	726
ENSGALG00000012379	2425	4828	5723	3872	9386	13080
ENSGALG00000012380	106	131	111	62	1	199
ENSGALG00000012382	0	0	0	0	0	0
ENSGALG00000012386	278	357	245	136	0	237
ENSGALG00000012387	1091	1830	1183	1170	1846	2449
ENSGALG00000012388	870	1407	1197	973	1140	2040
ENSGALG00000012392	0	0	7	0	0	0
ENSGALG00000012394	1	50	26	22	0	0
ENSGALG00000012395	318	439	299	543	2377	300
ENSGALG00000012396	0	0	2	0	0	0
ENSGALG00000012401	125	328	241	130	0	747
ENSGALG00000012404	129	242	128	47	1015	33
ENSGALG00000012407	62	39	20	8	0	0
ENSGALG00000012408	2378	5434	4252	2631	1105	4773
ENSGALG00000012410	422	723	730	656	651	1019
ENSGALG00000012412	47	128	49	109	37	105
ENSGALG00000012414	521	951	927	502	876	1623
ENSGALG00000012416	1	0	0	0	0	5
ENSGALG00000012418	9	0	0	0	0	0
ENSGALG00000012419	0	0	0	0	0	0
ENSGALG00000012420	2	0	19	0	0	0
ENSGALG00000012421	11	21	88	0	722	0
ENSGALG00000012422	0	7	0	0	0	0
ENSGALG00000012424	199	520	237	235	0	548
ENSGALG00000012425	453	949	509	876	2462	2267
ENSGALG00000012426	78	118	76	132	0	18
ENSGALG00000012429	1	31	27	0	0	0
ENSGALG00000012442	64	45	45	0	0	0
ENSGALG00000012444	490	914	717	400	433	146
ENSGALG00000012446	0	12	17	0	0	0
ENSGALG00000012448	929	1743	1345	1081	415	2737
ENSGALG00000012449	251	662	204	225	0	149
ENSGALG00000012452	230	354	255	639	516	1087
ENSGALG00000012453	83	62	51	18	68	28
ENSGALG00000012454	0	0	26	0	0	0
ENSGALG00000012456	0	16	0	0	0	0
ENSGALG00000012457	47	2	9	0	0	0
ENSGALG00000012462	205	1188	753	248	792	442
ENSGALG00000012464	0	29	6	0	0	0
ENSGALG00000012466	1848	3050	3511	3487	13701	16399
ENSGALG00000012468	493	505	368	214	1715	626
ENSGALG00000012470	59	33	24	20	0	0
ENSGALG00000012472	0	1	0	0	0	0
ENSGALG00000012473	852	1350	1355	673	590	938
ENSGALG00000012480	0	22	114	0	0	0
ENSGALG00000012481	12	62	73	7	0	0
ENSGALG00000012483	0	0	0	0	0	0
ENSGALG00000012484	1081	1357	937	1991	3137	1946
ENSGALG00000012488	172	341	553	447	114	1953
ENSGALG00000012489	146	296	132	103	0	397
ENSGALG00000012490	9	0	0	16	0	0
ENSGALG00000012505	35	172	56	0	0	0
ENSGALG00000012513	80	421	187	136	139	51
ENSGALG00000012522	6	15	0	19	1	0
ENSGALG00000012525	82	104	113	73	161	0
ENSGALG00000012526	1651	2621	1391	1625	2136	3059
ENSGALG00000012529	2307	4831	2898	2954	4715	4304
ENSGALG00000012530	99	280	127	48	0	0
ENSGALG00000012532	1903	3543	3552	4149	10339	16365
ENSGALG00000012536	0	30	6	3	0	0
ENSGALG00000012537	20	6	11	0	0	0
ENSGALG00000012538	0	3	16	0	0	0
ENSGALG00000012540	501	1993	676	282	32	120
ENSGALG00000012541	0	2	0	3	0	0
ENSGALG00000012542	0	27	18	0	0	0
ENSGALG00000012543	134	176	239	149	6	179
ENSGALG00000012544	11	14	40	74	0	1440
ENSGALG00000012545	0	0	0	0	0	0
ENSGALG00000012546	2038	3172	2002	3854	4834	9147
ENSGALG00000012550	55	91	71	75	459	255
ENSGALG00000012552	23	45	92	74	0	159
ENSGALG00000012555	10	11	30	3	0	0
ENSGALG00000012559	29	159	33	17	0	0
ENSGALG00000012561	694	1441	1088	1329	2686	491
ENSGALG00000012569	439	816	502	275	1202	393
ENSGALG00000012570	126	225	109	214	236	186
ENSGALG00000012574	331	701	353	521	462	147
ENSGALG00000012575	646	1265	792	640	142	447
ENSGALG00000012576	75	21	41	41	0	0
ENSGALG00000012577	116	451	354	181	0	395
ENSGALG00000012579	2022	3086	2153	2112	3547	2036
ENSGALG00000012583	113	300	370	187	0	0
ENSGALG00000012584	86	155	116	129	365	479
ENSGALG00000012585	429	510	272	412	403	563
ENSGALG00000012586	417	615	404	563	1058	382
ENSGALG00000012587	1546	2924	3574	1705	3715	5617
ENSGALG00000012588	144	385	75	109	1192	44
ENSGALG00000012589	590	1282	688	670	1458	1424
ENSGALG00000012591	3328	7128	3264	4297	1354	3506
ENSGALG00000012592	173	122	130	224	818	69
ENSGALG00000012593	31	0	0	0	0	0
ENSGALG00000012594	1	14	35	0	0	0
ENSGALG00000012595	57	157	146	67	0	0
ENSGALG00000012598	961	2033	712	628	473	371
ENSGALG00000012601	169	162	150	231	8	0
ENSGALG00000012606	882	1586	1619	662	1318	750
ENSGALG00000012607	363	665	516	460	2770	1294
ENSGALG00000012608	73	241	126	90	0	0
ENSGALG00000012610	819	2516	1897	866	56	620
ENSGALG00000012611	711	1865	1242	952	2369	314
ENSGALG00000012612	0	6	0	0	0	0
ENSGALG00000012613	0	25	41	10	0	0
ENSGALG00000012618	793	1298	436	948	646	371
ENSGALG00000012619	252	449	225	130	6	19
ENSGALG00000012620	36	124	71	197	7	26
ENSGALG00000012621	195	344	160	349	392	19
ENSGALG00000012623	73	130	38	147	222	330
ENSGALG00000012624	29	71	38	53	0	300
ENSGALG00000012627	29	128	25	14	254	0
ENSGALG00000012628	121	203	142	114	0	225
ENSGALG00000012629	110	177	22	51	375	0
ENSGALG00000012631	720	865	1062	944	2971	470
ENSGALG00000012638	790	997	1119	1277	329	940
ENSGALG00000012639	0	7	11	0	0	0
ENSGALG00000012640	571	1068	820	842	55	1184
ENSGALG00000012644	19	49	65	0	146	1
ENSGALG00000012647	0	0	0	0	0	0
ENSGALG00000012655	405	544	458	420	1367	1125
ENSGALG00000012658	70	295	333	161	0	48
ENSGALG00000012659	227	350	275	343	788	564
ENSGALG00000012662	81	61	153	30	1	0
ENSGALG00000012671	7	41	11	5	0	0
ENSGALG00000012677	416	1195	788	561	28	459
ENSGALG00000012680	49	69	123	32	0	157
ENSGALG00000012681	96	182	96	182	0	0
ENSGALG00000012683	0	0	0	0	0	0
ENSGALG00000012684	1532	2140	2264	2984	6160	4988
ENSGALG00000012685	79	69	73	58	66	57
ENSGALG00000012687	346	802	925	368	706	1876
ENSGALG00000012688	14	49	9	0	0	0
ENSGALG00000012689	189	179	72	119	73	11
ENSGALG00000012691	138	604	463	226	485	442
ENSGALG00000012692	321	660	696	529	1658	1937
ENSGALG00000012694	822	1602	1978	1248	3329	3765
ENSGALG00000012695	1219	1990	2245	2106	3290	4927
ENSGALG00000012696	249	977	815	442	25	659
ENSGALG00000012697	29	48	129	0	0	0
ENSGALG00000012699	186	414	406	121	1057	143
ENSGALG00000012700	11	45	50	1	0	0
ENSGALG00000012702	313	739	775	256	1783	485
ENSGALG00000012703	557	1075	1159	423	146	1343
ENSGALG00000012704	180	226	227	82	271	1219
ENSGALG00000012705	66	15	38	38	0	8
ENSGALG00000012709	4	1	0	0	0	0
ENSGALG00000012710	519	1594	1217	306	2062	1909
ENSGALG00000012712	350	1678	1147	101	346	396
ENSGALG00000012715	118	271	368	30	213	270
ENSGALG00000012720	511	873	478	702	118	1123
ENSGALG00000012721	1120	2083	1734	1082	3050	4519
ENSGALG00000012724	1028	1919	1652	1067	2467	696
ENSGALG00000012730	42	46	16	9	0	0
ENSGALG00000012731	563	1379	1298	699	658	154
ENSGALG00000012732	40	273	130	11	25	0
ENSGALG00000012735	0	0	0	0	0	0
ENSGALG00000012739	75	395	288	173	1770	414
ENSGALG00000012747	28	25	24	53	0	0
ENSGALG00000012748	49	163	142	0	0	0
ENSGALG00000012754	0	0	0	0	0	0
ENSGALG00000012755	0	0	0	0	0	0
ENSGALG00000012756	70	109	140	60	0	235
ENSGALG00000012757	14	17	43	33	135	0
ENSGALG00000012759	1448	3275	3673	2325	4251	5276
ENSGALG00000012760	306	716	649	284	56	415
ENSGALG00000012761	18	7	15	16	0	0
ENSGALG00000012763	793	978	938	1598	874	2207
ENSGALG00000012766	35	46	50	74	0	34
ENSGALG00000012768	0	0	0	0	0	0
ENSGALG00000012769	401	613	494	711	614	267
ENSGALG00000012770	5	35	9	0	0	0
ENSGALG00000012775	59	301	124	1	0	0
ENSGALG00000012778	315	770	604	296	252	1
ENSGALG00000012782	941	2531	2422	1317	943	1303
ENSGALG00000012783	6	7	10	62	0	31
ENSGALG00000012784	979	1985	1843	2120	1202	2148
ENSGALG00000012787	0	14	7	5	0	0
ENSGALG00000012790	1	9	23	1	0	0
ENSGALG00000012791	26	0	0	0	0	2
ENSGALG00000012792	311	884	883	486	658	374
ENSGALG00000012795	601	1054	711	565	759	1314
ENSGALG00000012796	467	928	603	260	0	0
ENSGALG00000012798	2327	4668	4268	3637	3131	5354
ENSGALG00000012799	111	191	121	215	101	161
ENSGALG00000012801	0	0	13	0	0	0
ENSGALG00000012802	0	23	0	46	0	0
ENSGALG00000012808	42	80	34	83	160	6
ENSGALG00000012809	590	673	539	411	338	557
ENSGALG00000012812	5	20	9	0	0	0
ENSGALG00000012813	593	929	977	931	1128	1618
ENSGALG00000012814	367	419	379	275	499	352
ENSGALG00000012816	384	469	378	675	151	141
ENSGALG00000012821	5242	17512	11885	7713	27997	17863
ENSGALG00000012823	211	302	194	247	135	0
ENSGALG00000012827	232	430	365	372	196	25
ENSGALG00000012830	0	0	0	4	0	0
ENSGALG00000012833	958	1983	1272	1268	3347	2214
ENSGALG00000012834	35	255	449	1224	1291	1442
ENSGALG00000012836	406	872	461	656	2851	3228
ENSGALG00000012837	175	267	143	136	9	0
ENSGALG00000012845	0	0	0	0	0	0
ENSGALG00000012847	5	0	19	0	0	0
ENSGALG00000012849	86	449	105	120	27	4
ENSGALG00000012850	21	9	0	51	0	0
ENSGALG00000012852	970	2321	1718	1384	1282	1834
ENSGALG00000012856	104	216	181	45	0	298
ENSGALG00000012857	133	102	117	140	83	589
ENSGALG00000012860	31	78	32	35	353	493
ENSGALG00000012863	76	119	40	19	0	0
ENSGALG00000012865	51	247	134	307	0	0
ENSGALG00000012866	100	383	303	178	0	46
ENSGALG00000012869	0	0	0	0	0	0
ENSGALG00000012870	297	609	613	394	83	702
ENSGALG00000012872	0	0	0	0	0	0
ENSGALG00000012873	0	0	0	0	0	0
ENSGALG00000012874	28	63	17	4	1	0
ENSGALG00000012875	7	8	1	22	0	0
ENSGALG00000012876	1239	2208	3341	2133	4640	9186
ENSGALG00000012877	146	306	284	196	508	284
ENSGALG00000012879	261	755	670	805	883	2462
ENSGALG00000012882	58	88	64	59	0	59
ENSGALG00000012885	819	1800	1693	1068	3468	1082
ENSGALG00000012886	0	9	12	0	0	0
ENSGALG00000012888	368	649	288	576	749	208
ENSGALG00000012889	189	321	218	196	0	155
ENSGALG00000012890	83	188	83	70	0	0
ENSGALG00000012894	0	0	1	0	0	0
ENSGALG00000012898	151	407	191	93	493	13
ENSGALG00000012903	98	264	146	152	2	0
ENSGALG00000012906	654	1160	1041	601	652	1191
ENSGALG00000012907	0	0	0	0	0	0
ENSGALG00000012908	7	0	0	0	0	0
ENSGALG00000012909	197	249	83	32	0	0
ENSGALG00000012911	40	59	26	0	0	3
ENSGALG00000012913	22	14	15	9	0	0
ENSGALG00000012915	1263	1364	1310	2262	712	2211
ENSGALG00000012916	339	426	280	392	1464	616
ENSGALG00000012917	3	0	16	0	0	0
ENSGALG00000012919	228	500	365	217	1002	233
ENSGALG00000012921	46	169	209	101	1193	45
ENSGALG00000012923	0	12	0	0	0	0
ENSGALG00000012929	999	3424	2584	1239	1519	1299
ENSGALG00000012932	171	478	247	651	2122	184
ENSGALG00000012934	171	237	83	20	308	19
ENSGALG00000012938	39	129	54	55	84	10
ENSGALG00000012941	243	1589	567	532	199	635
ENSGALG00000012944	1590	1877	1331	857	1383	46
ENSGALG00000012946	1724	3519	2845	2790	2007	4753
ENSGALG00000012947	100	295	290	78	0	89
ENSGALG00000012952	8649	23833	20471	8838	49749	26683
ENSGALG00000012953	64	252	76	113	42	98
ENSGALG00000012956	132	238	18	88	0	373
ENSGALG00000012964	243	603	634	150	38	171
ENSGALG00000012965	54	324	224	210	106	0
ENSGALG00000012966	379	565	392	192	192	299
ENSGALG00000012968	566	1254	1105	699	524	188
ENSGALG00000012971	1	58	2	0	0	0
ENSGALG00000012973	0	0	0	0	0	0
ENSGALG00000012974	59	180	115	76	462	188
ENSGALG00000012975	79	154	214	0	106	0
ENSGALG00000012978	3	19	14	25	42	0
ENSGALG00000012984	0	0	0	24	0	0
ENSGALG00000012985	0	11	28	0	0	0
ENSGALG00000012986	247	555	247	223	518	726
ENSGALG00000012987	164	139	140	287	149	0
ENSGALG00000012988	0	0	0	0	0	0
ENSGALG00000012989	0	0	0	0	0	0
ENSGALG00000012992	159	445	298	834	2607	27
ENSGALG00000012994	346	600	178	264	195	179
ENSGALG00000012997	38	43	27	1	0	0
ENSGALG00000012998	2	43	1	35	37	0
ENSGALG00000013001	339	590	753	498	878	1046
ENSGALG00000013002	485	1158	805	538	611	344
ENSGALG00000013005	168	160	223	230	87	296
ENSGALG00000013006	0	37	12	8	0	0
ENSGALG00000013007	16	0	0	0	0	0
ENSGALG00000013008	0	0	0	0	0	0
ENSGALG00000013018	806	1319	1310	1508	3596	4532
ENSGALG00000013022	7	22	8	0	1	0
ENSGALG00000013026	3	38	0	14	0	0
ENSGALG00000013031	21	217	57	76	0	0
ENSGALG00000013033	0	19	0	0	0	0
ENSGALG00000013034	50	63	30	72	0	191
ENSGALG00000013035	0	0	0	0	0	0
ENSGALG00000013036	1618	4178	4216	1031	1241	3223
ENSGALG00000013037	373	605	398	781	689	290
ENSGALG00000013039	2544	5819	4358	2654	3778	6162
ENSGALG00000013041	6146	12562	9422	6753	11967	10380
ENSGALG00000013042	90	165	63	139	0	209
ENSGALG00000013043	35	34	124	41	0	0
ENSGALG00000013045	9	0	0	0	0	0
ENSGALG00000013056	0	0	0	0	0	4
ENSGALG00000013057	27	81	10	0	0	0
ENSGALG00000013060	20	105	11	15	0	5
ENSGALG00000013061	118	218	390	218	210	402
ENSGALG00000013063	32	57	15	12	0	0
ENSGALG00000013064	534	1206	581	655	1599	1093
ENSGALG00000013069	539	1385	1310	618	955	1330
ENSGALG00000013072	8	25	34	0	534	0
ENSGALG00000013073	29	90	118	0	0	0
ENSGALG00000013079	0	0	0	0	0	0
ENSGALG00000013081	55	191	85	152	0	853
ENSGALG00000013083	0	43	16	7	336	0
ENSGALG00000013084	0	6	4	0	0	0
ENSGALG00000013085	421	1301	1193	270	1013	500
ENSGALG00000013086	0	15	0	0	0	0
ENSGALG00000013090	0	0	0	0	0	0
ENSGALG00000013091	609	947	893	469	85	367
ENSGALG00000013092	898	2129	1664	1097	1576	1062
ENSGALG00000013094	0	1	8	0	0	0
ENSGALG00000013095	222	310	635	137	563	120
ENSGALG00000013097	0	0	0	0	0	0
ENSGALG00000013098	1101	1577	1727	1425	3421	4643
ENSGALG00000013100	295	235	131	368	16	42
ENSGALG00000013101	52	74	46	53	45	69
ENSGALG00000013102	9	2	11	198	0	0
ENSGALG00000013112	84	66	140	68	0	37
ENSGALG00000013117	0	0	46	0	0	0
ENSGALG00000013123	0	0	0	0	0	0
ENSGALG00000013124	39	36	60	5	2	0
ENSGALG00000013125	0	0	0	0	0	0
ENSGALG00000013129	485	705	599	407	28	509
ENSGALG00000013131	322	588	454	368	865	883
ENSGALG00000013134	226	305	193	267	320	406
ENSGALG00000013135	2288	3151	3007	2910	4196	3587
ENSGALG00000013138	129	99	128	85	0	381
ENSGALG00000013143	21	50	16	8	0	0
ENSGALG00000013149	34	7	0	0	0	0
ENSGALG00000013154	0	16	2	24	0	0
ENSGALG00000013155	1542	2177	1737	1420	1957	934
ENSGALG00000013156	230	601	439	233	1243	48
ENSGALG00000013157	321	633	355	235	941	31
ENSGALG00000013160	1390	2862	2781	1557	2177	1400
ENSGALG00000013165	1178	2664	2674	1053	803	2717
ENSGALG00000013167	776	2034	1233	1089	883	427
ENSGALG00000013168	0	0	0	0	0	0
ENSGALG00000013169	0	0	0	0	0	0
ENSGALG00000013173	86	212	169	31	0	8
ENSGALG00000013174	163	431	201	122	155	430
ENSGALG00000013177	130	201	140	112	0	507
ENSGALG00000013180	0	0	0	0	0	0
ENSGALG00000013183	10	21	49	6	0	0
ENSGALG00000013187	432	1175	1064	636	2694	16
ENSGALG00000013189	303	402	398	274	317	314
ENSGALG00000013191	825	1850	2721	1271	2549	5203
ENSGALG00000013193	29	93	138	0	0	0
ENSGALG00000013196	57	41	107	75	0	15
ENSGALG00000013197	18	0	2	4	0	0
ENSGALG00000013200	13	354	156	12	0	0
ENSGALG00000013205	97	144	81	8	571	0
ENSGALG00000013207	1364	1874	1162	2400	2405	1747
ENSGALG00000013208	1299	1590	1477	1798	1236	1741
ENSGALG00000013209	500	1367	998	489	628	20
ENSGALG00000013210	274	541	324	317	67	774
ENSGALG00000013211	139	427	283	124	0	0
ENSGALG00000013212	560	2707	1420	51	17	0
ENSGALG00000013218	0	8	0	0	0	0
ENSGALG00000013221	1	18	3	7	0	0
ENSGALG00000013223	15	0	0	0	0	0
ENSGALG00000013225	76	46	21	88	0	0
ENSGALG00000013226	0	0	0	0	0	0
ENSGALG00000013229	127	360	96	190	0	160
ENSGALG00000013232	2	3	0	0	0	0
ENSGALG00000013234	0	0	0	0	0	0
ENSGALG00000013235	741	968	925	476	1132	793
ENSGALG00000013239	1100	2097	2729	3910	19497	21334
ENSGALG00000013244	0	0	10	59	0	0
ENSGALG00000013247	49	43	57	36	73	0
ENSGALG00000013253	0	3	27	0	0	0
ENSGALG00000013265	0	1	0	0	0	0
ENSGALG00000013268	33	2	0	33	0	0
ENSGALG00000013272	313	622	417	183	397	36
ENSGALG00000013273	0	0	0	0	0	0
ENSGALG00000013281	10	39	51	21	0	0
ENSGALG00000013287	0	19	16	0	0	0
ENSGALG00000013293	0	0	0	0	1	0
ENSGALG00000013294	0	0	0	1	0	0
ENSGALG00000013297	66	284	251	66	0	41
ENSGALG00000013304	1	33	7	0	0	0
ENSGALG00000013310	1037	1761	1551	961	3594	2397
ENSGALG00000013311	57	190	196	168	52	61
ENSGALG00000013342	0	2	4	0	0	12
ENSGALG00000013348	15	46	11	94	1	17
ENSGALG00000013352	193	323	331	337	355	412
ENSGALG00000013356	0	0	0	2	0	0
ENSGALG00000013365	724	1407	1402	1429	4785	3535
ENSGALG00000013369	547	1310	604	676	1311	885
ENSGALG00000013371	2	0	0	0	0	0
ENSGALG00000013372	0	0	0	0	0	0
ENSGALG00000013376	0	0	0	0	0	0
ENSGALG00000013377	109	156	79	37	25	0
ENSGALG00000013383	487	870	685	766	2584	1515
ENSGALG00000013397	289	787	457	384	570	220
ENSGALG00000013400	322	635	1079	387	654	499
ENSGALG00000013402	0	0	0	0	0	0
ENSGALG00000013403	379	537	500	528	568	411
ENSGALG00000013406	57	144	43	19	0	20
ENSGALG00000013408	764	1396	1219	777	801	1548
ENSGALG00000013409	0	0	0	0	0	0
ENSGALG00000013410	650	1351	990	603	222	942
ENSGALG00000013414	0	0	11	0	0	0
ENSGALG00000013420	179	443	261	149	2045	110
ENSGALG00000013422	122	182	285	210	262	593
ENSGALG00000013424	393	465	615	478	719	376
ENSGALG00000013427	932	1069	791	1331	663	1442
ENSGALG00000013430	209	394	236	238	0	167
ENSGALG00000013431	741	1502	1238	817	909	1654
ENSGALG00000013437	23	27	2	2	0	4
ENSGALG00000013438	662	1155	546	910	1084	1470
ENSGALG00000013441	99	139	132	114	0	71
ENSGALG00000013452	939	1514	1106	858	443	106
ENSGALG00000013454	0	0	0	0	0	0
ENSGALG00000013462	116	276	205	212	240	55
ENSGALG00000013468	0	0	0	0	0	0
ENSGALG00000013481	0	23	6	0	0	0
ENSGALG00000013484	6	0	3	3	0	0
ENSGALG00000013489	214	278	374	89	366	561
ENSGALG00000013493	382	883	372	444	102	94
ENSGALG00000013494	310	682	391	390	907	98
ENSGALG00000013495	12	46	69	9	0	107
ENSGALG00000013503	28	32	19	0	0	40
ENSGALG00000013505	804	972	525	400	92	269
ENSGALG00000013506	727	1518	904	1416	292	2218
ENSGALG00000013510	1164	1991	826	1306	1208	601
ENSGALG00000013511	861	1492	804	582	2146	8
ENSGALG00000013512	3931	6525	5486	5569	10059	6782
ENSGALG00000013528	624	922	552	1057	2191	5047
ENSGALG00000013532	3403	8129	6083	4826	12548	7045
ENSGALG00000013535	0	0	0	0	0	0
ENSGALG00000013537	1692	3061	2465	3261	8923	7660
ENSGALG00000013546	0	0	0	0	0	0
ENSGALG00000013548	8	55	9	29	0	0
ENSGALG00000013565	720	1307	1044	1018	2252	1324
ENSGALG00000013568	18	12	9	0	0	0
ENSGALG00000013569	2610	4387	6711	4870	20106	26969
ENSGALG00000013571	0	0	0	0	0	0
ENSGALG00000013573	286	575	497	217	730	1192
ENSGALG00000013575	0	0	0	0	0	0
ENSGALG00000013576	0	0	0	0	0	0
ENSGALG00000013579	833	1499	657	898	1410	3
ENSGALG00000013583	36	50	66	52	291	151
ENSGALG00000013590	829	1729	1855	858	2468	1690
ENSGALG00000013591	468	988	1077	553	566	359
ENSGALG00000013594	117	226	148	109	10	358
ENSGALG00000013598	26	39	51	0	0	0
ENSGALG00000013600	42	73	6	5	29	0
ENSGALG00000013602	1073	1807	1060	1290	2539	3587
ENSGALG00000013603	0	0	28	0	0	0
ENSGALG00000013604	21	75	25	0	0	0
ENSGALG00000013605	106	301	150	161	723	373
ENSGALG00000013606	8	21	11	29	0	0
ENSGALG00000013607	507	567	672	684	1093	304
ENSGALG00000013609	221	459	336	392	144	467
ENSGALG00000013615	208	530	356	110	145	0
ENSGALG00000013616	14	75	28	0	0	0
ENSGALG00000013617	97	221	149	250	0	7
ENSGALG00000013621	215	725	526	177	81	71
ENSGALG00000013624	145	155	120	74	649	99
ENSGALG00000013625	0	0	0	0	0	0
ENSGALG00000013626	873	1412	1138	1075	1924	2789
ENSGALG00000013627	26	15	52	107	0	0
ENSGALG00000013628	850	2220	1726	928	424	1058
ENSGALG00000013632	1440	2281	2688	2024	2981	5583
ENSGALG00000013634	0	0	0	0	0	0
ENSGALG00000013635	296	415	182	224	115	0
ENSGALG00000013637	704	949	643	805	1162	2172
ENSGALG00000013639	784	1197	1601	1252	909	2461
ENSGALG00000013640	208	722	578	121	165	359
ENSGALG00000013642	27	142	49	115	0	80
ENSGALG00000013646	126	597	475	109	0	0
ENSGALG00000013647	100	340	148	113	84	2
ENSGALG00000013649	1382	2896	2194	1805	3060	2407
ENSGALG00000013651	14	32	1	0	0	0
ENSGALG00000013655	83	120	91	179	0	0
ENSGALG00000013657	288	357	312	159	769	11
ENSGALG00000013659	0	0	0	0	0	0
ENSGALG00000013660	282	288	85	304	55	99
ENSGALG00000013661	96	254	193	58	316	209
ENSGALG00000013663	0	7	0	0	0	0
ENSGALG00000013668	0	0	0	0	0	0
ENSGALG00000013672	106	152	133	32	0	0
ENSGALG00000013674	107	588	316	227	0	142
ENSGALG00000013683	636	1362	954	896	2282	1618
ENSGALG00000013684	1	12	1	1	0	0
ENSGALG00000013685	235	240	64	119	0	59
ENSGALG00000013688	344	666	613	141	61	5
ENSGALG00000013689	240	378	501	176	0	677
ENSGALG00000013695	14	25	15	9	0	0
ENSGALG00000013697	0	1	0	0	0	0
ENSGALG00000013703	45	81	100	235	158	694
ENSGALG00000013708	756	1746	1773	523	2359	1826
ENSGALG00000013709	206	307	416	283	774	470
ENSGALG00000013710	194	184	289	82	0	6
ENSGALG00000013715	9	183	115	0	349	2
ENSGALG00000013720	0	10	43	1	0	0
ENSGALG00000013722	19	29	27	149	0	0
ENSGALG00000013723	0	0	9	14	0	0
ENSGALG00000013725	89	110	75	219	0	108
ENSGALG00000013726	866	1629	1942	1157	748	3913
ENSGALG00000013727	3	12	6	0	0	0
ENSGALG00000013728	444	524	621	364	172	2118
ENSGALG00000013731	182	356	379	433	266	44
ENSGALG00000013732	31	15	27	2	0	0
ENSGALG00000013733	2186	4124	4361	2453	5136	5393
ENSGALG00000013737	180	315	272	217	1	116
ENSGALG00000013738	242	762	546	173	608	99
ENSGALG00000013740	23	46	32	26	2	11
ENSGALG00000013741	3	6	27	16	24	43
ENSGALG00000013742	419	1027	710	831	1280	1009
ENSGALG00000013743	3	13	0	6	0	0
ENSGALG00000013745	123	168	136	202	737	280
ENSGALG00000013747	0	46	54	7	12	0
ENSGALG00000013748	12	7	13	0	0	0
ENSGALG00000013753	105	81	36	65	26	0
ENSGALG00000013754	25	132	83	62	0	0
ENSGALG00000013756	14	21	15	9	0	0
ENSGALG00000013757	914	1100	1462	548	374	1285
ENSGALG00000013759	713	1566	1289	1146	2732	3485
ENSGALG00000013762	0	0	0	0	0	0
ENSGALG00000013764	93	263	145	224	0	279
ENSGALG00000013765	436	684	752	531	692	693
ENSGALG00000013768	13	3	9	13	0	0
ENSGALG00000013771	133	458	260	86	832	0
ENSGALG00000013773	88	101	155	27	0	0
ENSGALG00000013775	0	0	0	0	0	0
ENSGALG00000013776	224	324	122	247	137	21
ENSGALG00000013777	536	1105	1118	429	545	353
ENSGALG00000013778	301	966	603	205	1079	201
ENSGALG00000013780	151	509	470	131	0	8
ENSGALG00000013782	18	42	29	47	0	0
ENSGALG00000013784	1256	1528	713	1841	1410	2567
ENSGALG00000013785	57	104	93	18	75	2
ENSGALG00000013793	127	84	39	72	0	0
ENSGALG00000013794	228	335	416	419	326	1974
ENSGALG00000013795	92	60	105	37	0	0
ENSGALG00000013803	0	4	12	0	0	0
ENSGALG00000013804	419	655	443	658	1171	1357
ENSGALG00000013809	755	1648	604	1592	1985	2286
ENSGALG00000013810	636	1641	1390	619	504	73
ENSGALG00000013813	0	0	0	0	0	0
ENSGALG00000013814	92	109	148	55	0	0
ENSGALG00000013817	69	50	49	24	408	0
ENSGALG00000013818	3	7	8	9	0	0
ENSGALG00000013821	592	966	834	695	1199	1751
ENSGALG00000013822	5	5	4	0	23	0
ENSGALG00000013824	0	17	7	1	71	80
ENSGALG00000013826	916	1725	2614	576	2113	2984
ENSGALG00000013828	16	109	79	118	162	25
ENSGALG00000013829	798	1268	959	747	167	575
ENSGALG00000013830	336	1358	967	81	751	167
ENSGALG00000013834	268	395	374	226	80	970
ENSGALG00000013838	0	11	5	13	0	0
ENSGALG00000013846	112	76	101	63	534	0
ENSGALG00000013848	605	1620	1083	1034	3316	2774
ENSGALG00000013851	109	90	23	60	83	0
ENSGALG00000013853	292	1235	654	179	81	525
ENSGALG00000013858	150	339	351	290	0	68
ENSGALG00000013861	2	42	16	0	0	0
ENSGALG00000013862	0	0	0	0	0	0
ENSGALG00000013863	827	1406	1403	825	2723	1923
ENSGALG00000013865	142	112	101	39	0	8
ENSGALG00000013867	641	1436	1370	967	1260	2014
ENSGALG00000013869	0	62	8	0	0	0
ENSGALG00000013872	1278	2481	2515	1347	2012	3810
ENSGALG00000013874	104	342	195	285	450	683
ENSGALG00000013878	121	181	128	148	17	38
ENSGALG00000013879	1021	2363	1672	1549	3647	3429
ENSGALG00000013881	57	179	85	13	0	136
ENSGALG00000013882	264	841	584	302	1120	800
ENSGALG00000013883	1447	2209	2447	2256	3983	6934
ENSGALG00000013886	64	231	91	142	282	160
ENSGALG00000013887	286	449	363	479	770	151
ENSGALG00000013889	474	1186	601	667	452	988
ENSGALG00000013892	0	41	18	58	0	31
ENSGALG00000013893	227	242	259	276	541	54
ENSGALG00000013899	567	1714	580	481	1461	11
ENSGALG00000013900	339	275	358	158	0	27
ENSGALG00000013907	153	140	151	671	805	1250
ENSGALG00000013911	5	20	22	129	3	35
ENSGALG00000013912	0	0	0	0	0	0
ENSGALG00000013916	664	1060	1588	1177	5071	5237
ENSGALG00000013920	335	698	657	565	1484	1480
ENSGALG00000013926	86	199	47	69	353	350
ENSGALG00000013929	0	60	20	6	0	0
ENSGALG00000013931	29	87	129	42	0	13
ENSGALG00000013932	281	790	833	353	383	208
ENSGALG00000013935	1730	2146	1856	1593	2913	2129
ENSGALG00000013940	207	471	225	345	1577	252
ENSGALG00000013941	9	2	43	0	0	147
ENSGALG00000013943	374	686	480	774	458	327
ENSGALG00000013948	28	42	38	0	0	0
ENSGALG00000013950	163	613	163	64	87	0
ENSGALG00000013951	183	266	286	380	1020	239
ENSGALG00000013952	233	386	370	359	65	512
ENSGALG00000013956	766	946	557	2023	4109	1351
ENSGALG00000013962	633	1388	826	636	346	1080
ENSGALG00000013964	33	29	38	0	0	0
ENSGALG00000013967	132	144	134	76	0	0
ENSGALG00000013968	279	490	475	202	841	6
ENSGALG00000013969	3	3	0	0	0	0
ENSGALG00000013971	23	216	64	0	0	0
ENSGALG00000013980	0	15	0	0	0	0
ENSGALG00000013981	380	689	409	43	6	311
ENSGALG00000013990	2561	4167	8087	4009	10191	9518
ENSGALG00000013993	0	0	0	0	0	0
ENSGALG00000013994	0	0	0	0	0	0
ENSGALG00000013995	0	0	0	0	0	0
ENSGALG00000013999	0	7	0	2	3	0
ENSGALG00000014011	0	0	21	0	0	0
ENSGALG00000014012	18	15	17	55	0	336
ENSGALG00000014016	498	1102	1270	845	3118	4082
ENSGALG00000014023	14572	24949	30560	25064	32671	68353
ENSGALG00000014026	537	2134	1436	676	1465	1375
ENSGALG00000014030	15	48	8	0	0	0
ENSGALG00000014031	181	401	521	260	254	585
ENSGALG00000014038	160	309	278	123	12	0
ENSGALG00000014042	0	19	4	0	0	0
ENSGALG00000014054	53	63	30	48	0	0
ENSGALG00000014060	357	738	676	594	49	425
ENSGALG00000014064	25	47	9	26	0	0
ENSGALG00000014066	659	1056	1332	988	1466	1865
ENSGALG00000014067	767	1967	1581	1034	1113	1224
ENSGALG00000014069	92	60	55	95	834	0
ENSGALG00000014071	103	65	64	65	157	105
ENSGALG00000014078	521	1011	911	537	484	395
ENSGALG00000014081	1228	2214	2321	1164	161	987
ENSGALG00000014083	1049	1604	1201	931	670	615
ENSGALG00000014084	294	781	477	136	1647	149
ENSGALG00000014085	114	296	202	35	0	123
ENSGALG00000014094	801	1482	711	294	1048	480
ENSGALG00000014096	360	550	376	397	844	525
ENSGALG00000014103	183	316	198	297	466	17
ENSGALG00000014106	202	569	617	781	698	920
ENSGALG00000014115	24	19	29	12	0	0
ENSGALG00000014117	0	0	0	0	0	0
ENSGALG00000014118	1733	3273	2855	2828	2087	5350
ENSGALG00000014121	2432	3769	5079	3931	5713	6238
ENSGALG00000014122	446	1515	962	461	1794	2712
ENSGALG00000014124	6	40	61	0	0	0
ENSGALG00000014126	0	0	0	0	0	0
ENSGALG00000014127	0	3	0	0	0	0
ENSGALG00000014128	0	2	0	0	0	0
ENSGALG00000014136	0	0	0	0	0	0
ENSGALG00000014138	108	255	68	153	39	9
ENSGALG00000014140	1335	1462	1658	1891	1763	6570
ENSGALG00000014144	0	0	0	0	0	0
ENSGALG00000014152	499	1430	847	422	868	1180
ENSGALG00000014155	297	394	305	428	52	893
ENSGALG00000014159	324	385	498	541	1494	372
ENSGALG00000014163	117	255	188	66	219	29
ENSGALG00000014164	70	164	145	129	0	0
ENSGALG00000014166	424	701	973	881	3474	1633
ENSGALG00000014167	524	1162	1056	720	660	1510
ENSGALG00000014170	0	0	0	0	0	0
ENSGALG00000014176	8	41	29	21	0	268
ENSGALG00000014178	73	68	35	0	0	0
ENSGALG00000014179	8	18	26	4	0	0
ENSGALG00000014182	6	0	0	0	0	0
ENSGALG00000014184	1	17	551	0	0	85
ENSGALG00000014186	173	242	292	750	126	146
ENSGALG00000014188	0	0	0	0	0	0
ENSGALG00000014189	129	479	659	80	0	367
ENSGALG00000014192	69	80	25	16	0	369
ENSGALG00000014194	1643	2910	2541	1929	2649	3727
ENSGALG00000014200	1	0	1	0	0	0
ENSGALG00000014201	76	244	36	26	1	0
ENSGALG00000014202	0	0	0	0	0	0
ENSGALG00000014203	0	8	27	0	0	0
ENSGALG00000014206	41	17	26	0	0	30
ENSGALG00000014209	46	89	27	0	0	0
ENSGALG00000014210	271	538	734	235	103	772
ENSGALG00000014213	111	366	216	4	100	35
ENSGALG00000014217	84	224	183	179	75	69
ENSGALG00000014218	90	95	36	28	29	0
ENSGALG00000014221	2	2	10	0	0	0
ENSGALG00000014222	786	1183	1099	933	2001	1236
ENSGALG00000014225	148	421	514	53	0	0
ENSGALG00000014226	140	110	132	56	1	689
ENSGALG00000014227	0	0	0	0	0	0
ENSGALG00000014228	0	12	0	0	0	0
ENSGALG00000014232	0	0	0	0	0	0
ENSGALG00000014233	35	141	13	2	0	15
ENSGALG00000014234	226	422	549	218	702	3
ENSGALG00000014236	231	372	209	103	0	22
ENSGALG00000014242	144	205	142	103	16	474
ENSGALG00000014248	601	940	810	908	642	1526
ENSGALG00000014250	0	0	0	0	0	0
ENSGALG00000014252	17	0	6	0	0	0
ENSGALG00000014258	330	301	259	661	1167	712
ENSGALG00000014261	4248	17040	16297	3536	12356	6842
ENSGALG00000014262	34	83	39	62	0	0
ENSGALG00000014263	43	197	121	72	4	276
ENSGALG00000014264	24	8	2	7	0	0
ENSGALG00000014267	0	7	0	0	0	0
ENSGALG00000014268	0	13	0	0	0	0
ENSGALG00000014276	346	696	758	576	685	950
ENSGALG00000014277	1	0	0	0	0	0
ENSGALG00000014280	9	45	3	0	0	0
ENSGALG00000014286	588	868	572	728	1576	770
ENSGALG00000014290	933	2211	2044	1456	4125	3606
ENSGALG00000014297	0	23	20	0	0	0
ENSGALG00000014298	803	1001	716	1543	2608	1672
ENSGALG00000014321	69	98	38	43	236	0
ENSGALG00000014324	309	631	449	406	56	1011
ENSGALG00000014329	53	77	54	59	15	0
ENSGALG00000014331	2232	2843	2220	1771	4839	3155
ENSGALG00000014335	105	119	36	14	0	0
ENSGALG00000014336	194	181	188	51	515	187
ENSGALG00000014337	62	39	41	9	0	0
ENSGALG00000014342	279	452	279	244	5	617
ENSGALG00000014346	50	31	64	63	0	0
ENSGALG00000014347	82	132	78	80	1	0
ENSGALG00000014355	107	249	117	191	238	0
ENSGALG00000014362	0	0	0	0	0	0
ENSGALG00000014365	538	720	426	356	889	577
ENSGALG00000014371	233	823	713	164	602	550
ENSGALG00000014372	0	0	0	0	0	0
ENSGALG00000014378	256	447	337	294	251	0
ENSGALG00000014381	4035	9712	7166	5910	10693	10453
ENSGALG00000014386	183	655	251	92	462	7
ENSGALG00000014387	314	513	479	435	1439	1148
ENSGALG00000014391	8	106	64	11	0	0
ENSGALG00000014395	1264	2413	1750	1472	2109	2291
ENSGALG00000014406	77	35	78	77	308	0
ENSGALG00000014408	30	52	107	235	69	28
ENSGALG00000014410	294	537	610	194	1153	98
ENSGALG00000014412	5	4	0	14	0	0
ENSGALG00000014413	500	850	893	485	134	1262
ENSGALG00000014421	283	444	184	198	104	159
ENSGALG00000014425	285	342	351	571	141	1396
ENSGALG00000014426	27	76	37	16	0	0
ENSGALG00000014428	0	0	0	0	0	0
ENSGALG00000014432	2320	3503	5944	3981	7471	7742
ENSGALG00000014435	685	1028	1482	1285	2039	3745
ENSGALG00000014442	46224	117281	121682	51585	63518	106140
ENSGALG00000014443	116	284	219	185	23	1698
ENSGALG00000014447	200	200	352	147	0	381
ENSGALG00000014448	94	173	239	200	11	400
ENSGALG00000014453	0	0	0	0	0	0
ENSGALG00000014455	0	0	22	0	0	0
ENSGALG00000014457	598	1603	1127	919	2457	2212
ENSGALG00000014463	4	5	15	0	58	0
ENSGALG00000014464	54	38	42	50	0	0
ENSGALG00000014466	10	7	19	4	0	0
ENSGALG00000014467	621	1788	1397	1282	1014	2553
ENSGALG00000014468	3357	7319	5787	4077	8465	9659
ENSGALG00000014477	0	0	0	0	0	0
ENSGALG00000014485	404	714	528	662	574	680
ENSGALG00000014486	165	480	331	213	44	162
ENSGALG00000014490	46	87	26	169	0	1097
ENSGALG00000014496	90	78	48	114	1	3
ENSGALG00000014501	0	0	3	29	0	0
ENSGALG00000014508	254	534	184	499	823	373
ENSGALG00000014509	0	32	12	40	0	0
ENSGALG00000014510	329	791	619	504	148	55
ENSGALG00000014513	3304	4471	5214	5448	6958	7998
ENSGALG00000014514	303	352	286	385	12	365
ENSGALG00000014515	0	0	0	0	0	0
ENSGALG00000014516	0	7	9	0	0	247
ENSGALG00000014525	628	1351	718	728	839	739
ENSGALG00000014526	7102	12308	10953	8840	7170	13622
ENSGALG00000014528	121	228	158	197	0	695
ENSGALG00000014537	52	82	107	34	0	0
ENSGALG00000014540	169	267	230	414	117	393
ENSGALG00000014551	42	13	51	0	0	0
ENSGALG00000014554	261	841	431	332	775	1316
ENSGALG00000014555	1030	2007	1791	2148	9752	10216
ENSGALG00000014561	5	34	32	45	0	0
ENSGALG00000014567	3486	6588	5354	4490	3740	6402
ENSGALG00000014568	853	1467	1480	1610	4709	9417
ENSGALG00000014569	0	2	0	0	0	0
ENSGALG00000014570	461	1371	904	1144	536	230
ENSGALG00000014573	223	1024	563	656	153	747
ENSGALG00000014575	643	1566	1169	1153	839	400
ENSGALG00000014581	685	2145	2148	1530	4244	5076
ENSGALG00000014582	893	2329	1276	1229	4256	1072
ENSGALG00000014585	0	0	2	0	0	0
ENSGALG00000014589	166	319	511	281	444	515
ENSGALG00000014603	0	0	5	0	0	226
ENSGALG00000014607	40	100	59	62	56	134
ENSGALG00000014614	193	169	66	115	110	0
ENSGALG00000014615	13	248	170	31	6	0
ENSGALG00000014616	14	39	76	3	231	53
ENSGALG00000014624	0	29	10	0	0	0
ENSGALG00000014638	542	658	275	646	1170	4
ENSGALG00000014640	0	13	0	0	0	0
ENSGALG00000014642	1397	1640	911	1323	1490	1417
ENSGALG00000014643	82	66	69	42	0	0
ENSGALG00000014645	6	3	33	7	0	0
ENSGALG00000014646	2913	7956	4587	1664	2902	3064
ENSGALG00000014647	590	1523	1131	1007	438	1183
ENSGALG00000014648	1694	2843	1609	1907	2170	1459
ENSGALG00000014649	26	19	21	46	0	3
ENSGALG00000014650	1	1	0	0	0	0
ENSGALG00000014651	54	272	182	131	0	0
ENSGALG00000014652	49	343	210	78	601	1111
ENSGALG00000014656	17	71	32	133	4	81
ENSGALG00000014659	66	76	33	106	0	0
ENSGALG00000014661	1107	2053	943	1275	2282	2456
ENSGALG00000014662	715	1046	1380	1243	3922	2592
ENSGALG00000014664	99	203	54	80	69	0
ENSGALG00000014668	31	71	11	0	58	0
ENSGALG00000014670	332	543	188	158	18	18
ENSGALG00000014672	53	22	33	34	4	5
ENSGALG00000014673	0	0	0	0	0	0
ENSGALG00000014674	226	718	445	221	235	245
ENSGALG00000014675	34	51	23	0	0	0
ENSGALG00000014678	31	81	38	11	0	0
ENSGALG00000014680	249	264	267	252	0	13
ENSGALG00000014681	0	0	0	0	0	0
ENSGALG00000014682	102	190	165	217	2	416
ENSGALG00000014683	310	428	480	546	54	1893
ENSGALG00000014684	19	98	34	180	0	0
ENSGALG00000014685	0	0	0	0	0	0
ENSGALG00000014686	30	85	31	2	0	0
ENSGALG00000014687	0	0	0	0	0	0
ENSGALG00000014688	429	2156	1392	518	257	375
ENSGALG00000014689	19	32	20	22	0	0
ENSGALG00000014690	208	510	222	333	489	0
ENSGALG00000014691	1200	2279	934	1211	3882	1104
ENSGALG00000014692	920	1585	1062	1510	5243	2894
ENSGALG00000014695	11	15	18	53	0	0
ENSGALG00000014698	255	526	417	244	0	321
ENSGALG00000014699	103	273	68	65	146	64
ENSGALG00000014700	619	1047	842	909	1212	398
ENSGALG00000014701	142	629	511	116	1028	493
ENSGALG00000014703	413	985	585	506	1200	52
ENSGALG00000014708	345	759	853	207	0	527
ENSGALG00000014709	811	1213	416	651	993	231
ENSGALG00000014711	148	721	540	156	1188	8
ENSGALG00000014712	35	194	99	109	0	0
ENSGALG00000014713	1	0	0	0	0	0
ENSGALG00000014716	26	54	61	58	46	8
ENSGALG00000014717	0	0	0	0	0	0
ENSGALG00000014718	77	297	102	32	0	364
ENSGALG00000014719	76	144	19	82	249	9
ENSGALG00000014721	226	219	91	223	153	74
ENSGALG00000014722	0	0	0	0	0	0
ENSGALG00000014723	231	615	695	332	2136	1116
ENSGALG00000014724	429	676	373	537	861	1114
ENSGALG00000014725	358	2529	677	70	26	84
ENSGALG00000014726	35	164	64	5	76	0
ENSGALG00000014727	39	69	49	110	220	23
ENSGALG00000014729	158	339	234	209	612	185
ENSGALG00000014730	6	5	9	15	0	0
ENSGALG00000014732	199	270	91	152	480	14
ENSGALG00000014734	84	172	83	70	16	0
ENSGALG00000014736	0	0	7	0	0	0
ENSGALG00000014737	2009	4182	3035	2583	4694	3880
ENSGALG00000014740	724	1103	467	690	1323	221
ENSGALG00000014742	0	0	0	0	0	0
ENSGALG00000014743	43	29	19	38	0	0
ENSGALG00000014746	0	2	0	0	0	0
ENSGALG00000014747	1055	2044	1086	1436	2846	397
ENSGALG00000014749	204	363	269	199	180	0
ENSGALG00000014750	1	0	9	0	0	0
ENSGALG00000014751	33	10	37	17	0	0
ENSGALG00000014753	921	1295	1000	1399	3518	1323
ENSGALG00000014754	0	0	0	0	0	0
ENSGALG00000014756	992	1476	685	979	559	409
ENSGALG00000014758	18	69	14	0	0	0
ENSGALG00000014759	0	29	16	0	0	0
ENSGALG00000014762	0	0	0	0	0	0
ENSGALG00000014765	96	251	151	96	125	0
ENSGALG00000014766	0	0	0	0	0	0
ENSGALG00000014767	295	1038	397	317	1717	204
ENSGALG00000014768	232	513	452	347	258	157
ENSGALG00000014769	99	195	233	100	468	34
ENSGALG00000014772	57	19	6	63	0	0
ENSGALG00000014773	220	196	119	216	642	0
ENSGALG00000014776	0	0	0	0	0	0
ENSGALG00000014784	132	379	252	250	650	0
ENSGALG00000014786	65	183	29	10	2	71
ENSGALG00000014787	517	1239	882	427	1406	2111
ENSGALG00000014788	563	603	472	993	3734	942
ENSGALG00000014789	864	1357	1251	1334	2029	2417
ENSGALG00000014790	625	1620	737	655	647	250
ENSGALG00000014791	813	1533	1178	1576	3332	2558
ENSGALG00000014793	48	52	53	70	4	0
ENSGALG00000014794	434	897	795	102	7	157
ENSGALG00000014795	525	1294	896	816	1541	760
ENSGALG00000014798	50	82	51	69	2	0
ENSGALG00000014799	66	202	53	16	0	162
ENSGALG00000014800	389	982	1079	242	1268	371
ENSGALG00000014801	801	1054	803	992	1794	2203
ENSGALG00000014804	98	78	45	20	2	48
ENSGALG00000014807	100	313	204	143	634	26
ENSGALG00000014810	198	748	217	294	8	475
ENSGALG00000014811	378	622	374	471	2072	390
ENSGALG00000014812	3	0	7	0	0	0
ENSGALG00000014813	90	227	120	22	0	0
ENSGALG00000014818	58	159	21	90	242	264
ENSGALG00000014819	86	161	19	62	7	0
ENSGALG00000014820	3	0	4	0	0	0
ENSGALG00000014821	0	0	0	0	0	0
ENSGALG00000014824	1	189	4	16	37	0
ENSGALG00000014826	366	646	290	194	615	340
ENSGALG00000014828	67	162	104	111	0	10
ENSGALG00000014831	110	114	110	80	0	7
ENSGALG00000014832	139	237	45	5	401	142
ENSGALG00000014833	2864	4937	9209	4131	8482	10911
ENSGALG00000014834	180	478	358	317	1972	1043
ENSGALG00000014835	5	5	8	0	0	0
ENSGALG00000014836	211	455	636	326	3	772
ENSGALG00000014840	0	0	0	0	0	0
ENSGALG00000014841	1538	2552	3145	2217	8227	10551
ENSGALG00000014843	91	473	142	4	1	6
ENSGALG00000014845	126	207	150	341	349	250
ENSGALG00000014846	352	610	715	662	1030	671
ENSGALG00000014847	0	0	0	0	0	0
ENSGALG00000014848	0	0	0	0	0	0
ENSGALG00000014851	28	107	52	52	72	121
ENSGALG00000014853	154	396	417	95	241	269
ENSGALG00000014854	2200	4644	5207	3968	6875	10887
ENSGALG00000014855	68	207	80	126	0	0
ENSGALG00000014857	8	18	9	22	0	12
ENSGALG00000014858	489	1509	1445	86	1223	776
ENSGALG00000014859	200	312	70	88	189	0
ENSGALG00000014860	290	315	222	420	93	173
ENSGALG00000014861	11	18	4	4	91	0
ENSGALG00000014862	1200	3239	1571	1412	1037	1005
ENSGALG00000014863	381	992	653	504	767	612
ENSGALG00000014865	35	121	26	28	41	0
ENSGALG00000014867	931	1281	904	607	953	2177
ENSGALG00000014868	2623	10216	6028	1300	2699	1827
ENSGALG00000014869	332	220	235	220	728	5
ENSGALG00000014872	0	38	5	1	0	0
ENSGALG00000014873	2223	2746	2428	3159	5120	4437
ENSGALG00000014874	464	948	177	686	1960	34
ENSGALG00000014875	18	106	16	23	0	0
ENSGALG00000014876	24	38	10	29	145	0
ENSGALG00000014877	268	364	246	1545	561	1710
ENSGALG00000014878	18	9	16	14	0	0
ENSGALG00000014880	22	171	40	193	396	3
ENSGALG00000014881	256	301	198	84	10	279
ENSGALG00000014883	130	85	29	72	0	0
ENSGALG00000014884	1165	6070	3838	401	2630	50
ENSGALG00000014887	2123	3514	3859	2948	8301	8676
ENSGALG00000014891	722	1608	609	589	952	975
ENSGALG00000014892	245	360	250	112	66	27
ENSGALG00000014897	1729	2569	2558	2566	3193	2144
ENSGALG00000014899	909	1971	1911	1000	4677	6160
ENSGALG00000014900	0	0	0	0	0	0
ENSGALG00000014901	254	546	312	112	1820	572
ENSGALG00000014902	306	372	452	199	606	35
ENSGALG00000014903	190	177	27	380	212	1206
ENSGALG00000014904	0	0	0	0	0	0
ENSGALG00000014906	617	1103	664	986	3407	608
ENSGALG00000014907	67	5	26	103	0	0
ENSGALG00000014908	0	0	0	0	0	0
ENSGALG00000014910	1	60	99	62	0	609
ENSGALG00000014911	109	232	170	143	82	0
ENSGALG00000014913	0	0	0	0	3	0
ENSGALG00000014914	4	25	19	0	0	0
ENSGALG00000014915	951	1655	1141	898	1790	3108
ENSGALG00000014916	741	2051	901	833	1810	275
ENSGALG00000014917	0	0	0	0	0	0
ENSGALG00000014918	0	0	0	0	0	0
ENSGALG00000014920	396	960	1096	661	975	2072
ENSGALG00000014922	375	940	835	1247	697	1188
ENSGALG00000014923	39	78	47	158	0	67
ENSGALG00000014924	34	83	69	151	0	8
ENSGALG00000014925	8	13	8	0	0	0
ENSGALG00000014930	33	56	19	0	0	0
ENSGALG00000014931	220	121	278	283	19	142
ENSGALG00000014933	50	202	59	106	0	303
ENSGALG00000014934	12	47	32	0	0	0
ENSGALG00000014935	114	281	45	0	107	0
ENSGALG00000014936	168	429	283	276	793	124
ENSGALG00000014937	118	57	99	30	0	0
ENSGALG00000014938	8	0	21	0	0	90
ENSGALG00000014939	69	231	110	57	0	281
ENSGALG00000014940	55	216	171	69	726	30
ENSGALG00000014942	1396	2847	1674	2132	6716	3629
ENSGALG00000014943	67	547	234	137	1081	43
ENSGALG00000014944	0	0	0	0	0	0
ENSGALG00000014948	4399	8059	5086	3537	3947	2933
ENSGALG00000014949	133	356	428	222	1591	264
ENSGALG00000014950	9	0	0	28	0	0
ENSGALG00000014952	85	94	53	42	0	0
ENSGALG00000014953	684	1259	1217	939	4680	1816
ENSGALG00000014954	394	441	452	227	1685	485
ENSGALG00000014955	0	0	0	0	0	0
ENSGALG00000014956	48	123	60	85	0	0
ENSGALG00000014957	817	1455	1359	1255	342	2004
ENSGALG00000014958	6	12	0	0	0	0
ENSGALG00000014960	263	557	288	161	78	67
ENSGALG00000014962	0	0	0	0	0	0
ENSGALG00000014963	59	91	46	33	0	0
ENSGALG00000014964	96	245	142	227	498	1358
ENSGALG00000014965	0	0	0	0	0	0
ENSGALG00000014966	0	2	0	0	0	0
ENSGALG00000014967	1	91	27	5	172	0
ENSGALG00000014970	546	574	437	319	452	1302
ENSGALG00000014971	0	0	0	0	0	0
ENSGALG00000014973	0	0	0	0	0	0
ENSGALG00000014974	411	1112	677	324	378	606
ENSGALG00000014975	0	11	8	0	0	0
ENSGALG00000014976	0	8	0	0	0	0
ENSGALG00000014977	738	2324	2264	1095	2661	1881
ENSGALG00000014978	450	802	460	214	578	455
ENSGALG00000014979	0	0	0	0	0	0
ENSGALG00000014980	5	15	11	0	0	0
ENSGALG00000014981	473	859	1310	709	1613	3411
ENSGALG00000014982	201	313	274	296	605	197
ENSGALG00000014983	28	143	0	0	0	0
ENSGALG00000014984	0	6	9	0	0	0
ENSGALG00000014988	3	27	26	26	0	0
ENSGALG00000014989	0	11	2	0	0	0
ENSGALG00000014991	2865	6963	5441	3464	6526	7006
ENSGALG00000014992	279	582	748	289	442	52
ENSGALG00000014994	0	2	0	0	0	0
ENSGALG00000014995	0	0	4	0	0	0
ENSGALG00000014997	0	0	7	0	0	0
ENSGALG00000014998	53	129	66	36	773	0
ENSGALG00000014999	5037	16832	12520	2545	12345	3122
ENSGALG00000015000	1085	1306	1376	1238	3268	3824
ENSGALG00000015001	1	131	13	5	0	0
ENSGALG00000015002	158	687	192	220	270	0
ENSGALG00000015004	324	525	619	314	230	0
ENSGALG00000015006	69	172	114	23	0	192
ENSGALG00000015008	0	0	0	0	0	0
ENSGALG00000015009	22	243	145	49	152	0
ENSGALG00000015010	2252	7279	6788	410	802	565
ENSGALG00000015012	243	325	456	287	780	251
ENSGALG00000015013	0	0	4	0	0	0
ENSGALG00000015014	218	474	147	183	0	1
ENSGALG00000015015	0	5	9	0	0	0
ENSGALG00000015016	29	42	16	25	0	0
ENSGALG00000015017	24	47	75	58	0	1
ENSGALG00000015018	0	13	0	3	0	0
ENSGALG00000015019	78	135	34	164	0	54
ENSGALG00000015020	93	338	256	327	788	58
ENSGALG00000015021	0	0	0	0	0	0
ENSGALG00000015022	882	1725	1473	547	1475	325
ENSGALG00000015024	403	695	486	598	626	78
ENSGALG00000015025	12	71	13	22	0	0
ENSGALG00000015026	70	155	128	141	0	293
ENSGALG00000015027	84	130	49	44	6	5
ENSGALG00000015028	5	0	8	0	0	0
ENSGALG00000015029	11	21	21	4	267	0
ENSGALG00000015030	211	519	267	182	91	105
ENSGALG00000015032	2	3	10	0	0	0
ENSGALG00000015033	533	666	495	365	473	492
ENSGALG00000015034	0	0	0	0	0	0
ENSGALG00000015036	94	139	67	29	0	0
ENSGALG00000015037	95	391	157	126	584	0
ENSGALG00000015038	119	125	89	58	0	374
ENSGALG00000015040	37	34	53	59	0	0
ENSGALG00000015044	65	126	121	141	179	259
ENSGALG00000015045	0	0	5	0	0	0
ENSGALG00000015050	513	818	420	588	314	1089
ENSGALG00000015051	145	316	177	156	123	24
ENSGALG00000015052	806	1315	716	730	2420	2491
ENSGALG00000015053	339	1022	604	280	635	551
ENSGALG00000015055	0	0	0	0	0	0
ENSGALG00000015056	3	12	43	0	0	29
ENSGALG00000015057	0	13	0	0	0	0
ENSGALG00000015058	280	875	285	249	796	164
ENSGALG00000015059	128	500	250	85	730	8
ENSGALG00000015061	256	612	524	435	840	788
ENSGALG00000015062	0	0	0	0	0	0
ENSGALG00000015064	128	143	139	148	1017	256
ENSGALG00000015066	62	68	94	6	51	6
ENSGALG00000015068	4	19	4	0	0	0
ENSGALG00000015069	237	404	369	243	1600	412
ENSGALG00000015070	89	98	31	98	0	0
ENSGALG00000015071	379	658	386	372	0	335
ENSGALG00000015073	312	607	404	89	227	1323
ENSGALG00000015075	34	129	117	149	0	258
ENSGALG00000015077	0	0	0	0	0	0
ENSGALG00000015078	85	266	185	205	246	0
ENSGALG00000015079	0	0	0	0	0	0
ENSGALG00000015080	143	268	147	0	0	0
ENSGALG00000015081	10	110	10	0	0	0
ENSGALG00000015082	10898	20089	11996	17204	38825	25311
ENSGALG00000015083	45	189	78	66	419	0
ENSGALG00000015084	18	21	18	80	0	482
ENSGALG00000015086	161	579	276	131	229	0
ENSGALG00000015089	121	704	1157	58	772	222
ENSGALG00000015090	476	1073	288	621	3	25
ENSGALG00000015091	923	994	398	1330	3096	1170
ENSGALG00000015093	52	195	118	81	387	30
ENSGALG00000015094	134	258	256	20	42	16
ENSGALG00000015096	153	285	122	78	0	0
ENSGALG00000015101	0	16	49	0	0	0
ENSGALG00000015103	335	425	184	487	781	406
ENSGALG00000015105	1963	2737	1971	3471	8090	5619
ENSGALG00000015107	225	421	177	361	111	51
ENSGALG00000015108	279	609	471	282	1314	409
ENSGALG00000015109	612	536	739	1357	1958	1698
ENSGALG00000015110	44	64	28	9	0	0
ENSGALG00000015111	77	73	94	42	0	0
ENSGALG00000015112	335	663	483	595	1339	516
ENSGALG00000015113	38	53	34	111	0	0
ENSGALG00000015115	44	44	52	0	0	0
ENSGALG00000015117	40	161	32	0	0	0
ENSGALG00000015118	993	1429	826	1015	2525	638
ENSGALG00000015119	1254	2627	1721	1496	1487	2188
ENSGALG00000015122	44	68	46	146	0	50
ENSGALG00000015123	12	34	22	100	97	0
ENSGALG00000015124	85	114	170	71	397	443
ENSGALG00000015126	77	304	141	62	0	91
ENSGALG00000015128	0	10	0	0	0	0
ENSGALG00000015132	2426	4089	3046	4722	9779	7700
ENSGALG00000015133	0	0	0	0	0	0
ENSGALG00000015134	0	0	0	0	0	0
ENSGALG00000015136	0	0	0	0	0	0
ENSGALG00000015138	481	871	653	397	299	214
ENSGALG00000015140	0	15	0	0	0	0
ENSGALG00000015141	0	20	33	0	0	0
ENSGALG00000015142	0	71	13	0	188	0
ENSGALG00000015143	0	3	0	0	0	0
ENSGALG00000015144	1020	3031	1085	758	1437	134
ENSGALG00000015145	26	6	6	0	8	0
ENSGALG00000015147	4012	6523	3010	2108	1347	408
ENSGALG00000015148	0	1	32	0	0	0
ENSGALG00000015150	1014	1625	751	1125	108	189
ENSGALG00000015151	363	604	322	484	1747	201
ENSGALG00000015152	84	305	142	85	0	67
ENSGALG00000015153	0	0	0	0	0	0
ENSGALG00000015154	24	64	21	23	0	0
ENSGALG00000015155	525	902	574	302	117	5
ENSGALG00000015156	98	303	132	179	28	133
ENSGALG00000015157	208	472	316	271	0	890
ENSGALG00000015163	29	56	57	86	0	0
ENSGALG00000015166	30	83	81	106	0	474
ENSGALG00000015167	138	554	171	47	230	0
ENSGALG00000015170	259	474	101	388	32	277
ENSGALG00000015172	0	3	6	3	0	0
ENSGALG00000015176	0	0	0	0	0	0
ENSGALG00000015177	278	480	570	345	487	395
ENSGALG00000015179	282	574	238	419	7	482
ENSGALG00000015180	476	1053	967	471	404	372
ENSGALG00000015181	24	27	39	0	0	0
ENSGALG00000015182	52	148	120	98	0	50
ENSGALG00000015183	73	134	111	85	65	26
ENSGALG00000015184	429	837	608	599	105	220
ENSGALG00000015185	1203	2397	2565	1516	5502	5532
ENSGALG00000015190	157	354	228	118	1067	41
ENSGALG00000015191	0	0	0	0	0	0
ENSGALG00000015193	131	449	385	310	932	315
ENSGALG00000015195	1883	2999	4702	3394	14115	12565
ENSGALG00000015196	124	352	277	167	0	613
ENSGALG00000015197	98	186	103	93	108	0
ENSGALG00000015198	152	497	148	7	127	0
ENSGALG00000015200	547	1173	1056	1223	3494	3975
ENSGALG00000015203	0	0	14	0	0	0
ENSGALG00000015204	798	1443	1913	968	1740	1476
ENSGALG00000015205	4	0	4	0	0	0
ENSGALG00000015208	22	30	0	5	0	0
ENSGALG00000015209	402	817	837	964	1208	1133
ENSGALG00000015211	58	82	91	26	523	0
ENSGALG00000015213	0	0	0	0	0	0
ENSGALG00000015215	531	1895	1299	357	126	406
ENSGALG00000015216	0	0	0	0	0	0
ENSGALG00000015218	21	18	4	35	0	0
ENSGALG00000015219	48	9	6	13	0	0
ENSGALG00000015221	17	23	41	41	39	0
ENSGALG00000015224	0	0	0	0	0	0
ENSGALG00000015225	176	475	296	177	125	385
ENSGALG00000015226	30	70	46	31	415	132
ENSGALG00000015230	182	563	666	416	0	486
ENSGALG00000015231	100	173	22	123	0	0
ENSGALG00000015233	758	2078	1502	356	1208	78
ENSGALG00000015234	0	0	0	0	0	0
ENSGALG00000015235	0	0	0	0	0	0
ENSGALG00000015237	0	0	0	0	0	0
ENSGALG00000015240	165	397	338	120	324	693
ENSGALG00000015244	0	0	0	0	0	0
ENSGALG00000015246	564	1999	1282	782	2035	1639
ENSGALG00000015247	57	78	10	41	30	0
ENSGALG00000015248	5	31	0	0	0	0
ENSGALG00000015249	117	69	57	55	0	213
ENSGALG00000015252	140	127	215	49	40	0
ENSGALG00000015253	0	0	41	0	0	0
ENSGALG00000015254	328	700	432	0	52	0
ENSGALG00000015256	302	444	189	118	0	241
ENSGALG00000015257	10	117	27	46	15	5
ENSGALG00000015258	1609	2547	2925	1099	1009	1123
ENSGALG00000015259	347	736	583	526	387	2363
ENSGALG00000015261	0	0	0	58	0	0
ENSGALG00000015263	31	41	8	0	0	0
ENSGALG00000015264	534	1014	534	439	355	88
ENSGALG00000015267	326	600	594	429	720	628
ENSGALG00000015268	19	52	14	20	0	0
ENSGALG00000015269	0	0	0	0	0	0
ENSGALG00000015271	8	24	4	28	0	0
ENSGALG00000015273	438	500	399	190	0	196
ENSGALG00000015274	1401	2624	2403	1723	2328	3254
ENSGALG00000015275	146	285	242	149	837	339
ENSGALG00000015283	32	0	26	41	0	0
ENSGALG00000015284	20	75	38	5	0	0
ENSGALG00000015285	919	2067	1099	1140	378	582
ENSGALG00000015286	141	167	139	120	141	0
ENSGALG00000015287	3	203	64	0	0	0
ENSGALG00000015288	706	1024	716	608	1263	6
ENSGALG00000015289	79	136	85	96	0	0
ENSGALG00000015290	0	0	0	0	0	0
ENSGALG00000015293	0	0	0	0	0	0
ENSGALG00000015294	0	0	0	0	0	0
ENSGALG00000015297	113	70	88	112	10	50
ENSGALG00000015299	1171	2045	1395	1761	3978	3404
ENSGALG00000015301	91	142	42	3	341	0
ENSGALG00000015303	24	54	62	108	0	0
ENSGALG00000015304	765	1012	1721	799	1240	715
ENSGALG00000015305	1091	1451	1179	1844	3882	2173
ENSGALG00000015306	138	422	186	152	85	279
ENSGALG00000015307	0	3	0	0	0	0
ENSGALG00000015308	1334	2136	1513	1484	1250	1582
ENSGALG00000015311	722	1352	1107	580	487	1058
ENSGALG00000015313	473	487	596	468	1387	906
ENSGALG00000015314	124	316	190	255	6	3
ENSGALG00000015315	7	46	21	0	153	0
ENSGALG00000015316	295	623	678	546	181	1927
ENSGALG00000015320	250	492	219	252	541	38
ENSGALG00000015322	190	388	87	26	0	0
ENSGALG00000015324	0	0	0	0	0	0
ENSGALG00000015326	2142	4196	2360	3643	4746	3134
ENSGALG00000015327	208	432	411	362	0	167
ENSGALG00000015328	471	964	742	632	180	1506
ENSGALG00000015330	1697	2843	2346	1963	2039	2410
ENSGALG00000015331	296	730	300	136	243	752
ENSGALG00000015332	0	8	0	0	0	0
ENSGALG00000015333	138	122	28	13	1	0
ENSGALG00000015334	49	41	23	15	124	0
ENSGALG00000015336	94	105	49	6	0	0
ENSGALG00000015338	291	453	466	263	114	17
ENSGALG00000015339	3124	4991	8217	5938	13886	14374
ENSGALG00000015340	201	475	433	320	1625	1348
ENSGALG00000015342	83	68	31	157	0	286
ENSGALG00000015343	306	687	449	461	1228	1375
ENSGALG00000015344	88	33	69	73	359	0
ENSGALG00000015345	6	0	1	0	0	1
ENSGALG00000015346	52	66	8	34	0	82
ENSGALG00000015347	0	2	0	0	0	0
ENSGALG00000015348	170	280	363	3	0	6
ENSGALG00000015349	299	1123	230	354	0	21
ENSGALG00000015351	524	794	322	288	4	272
ENSGALG00000015352	24	82	85	7	0	0
ENSGALG00000015353	378	757	479	459	869	837
ENSGALG00000015355	372	1151	987	498	830	98
ENSGALG00000015356	594	1296	1227	788	2887	1234
ENSGALG00000015358	29	124	93	113	0	0
ENSGALG00000015360	342	292	362	416	482	393
ENSGALG00000015362	0	2	0	2	131	0
ENSGALG00000015363	223	337	516	295	3	945
ENSGALG00000015364	0	2	0	0	0	0
ENSGALG00000015366	0	1	0	0	0	0
ENSGALG00000015367	228	341	286	148	4	558
ENSGALG00000015368	294	866	308	240	955	555
ENSGALG00000015372	1407	2152	2304	2613	4848	2673
ENSGALG00000015373	17	0	3	0	0	0
ENSGALG00000015374	6768	12177	7306	229	987	857
ENSGALG00000015375	0	4	0	0	0	0
ENSGALG00000015376	230	343	57	251	1040	28
ENSGALG00000015377	226	368	296	20	182	0
ENSGALG00000015378	51	147	104	85	0	220
ENSGALG00000015379	3233	10704	9984	850	4831	1990
ENSGALG00000015382	2	15	0	28	0	0
ENSGALG00000015384	172	1253	563	10	174	0
ENSGALG00000015385	22	67	28	14	43	5
ENSGALG00000015386	188	268	211	198	63	0
ENSGALG00000015387	535	888	674	553	701	723
ENSGALG00000015388	397	677	243	29	0	0
ENSGALG00000015389	0	0	0	0	0	0
ENSGALG00000015390	436	867	540	353	821	660
ENSGALG00000015391	475	928	400	524	21	187
ENSGALG00000015395	0	0	0	0	0	0
ENSGALG00000015396	0	1	0	0	0	0
ENSGALG00000015397	360	687	616	339	2804	450
ENSGALG00000015399	60	60	13	63	1	624
ENSGALG00000015400	15	94	52	12	0	33
ENSGALG00000015402	267	485	291	150	0	49
ENSGALG00000015403	621	921	350	209	139	48
ENSGALG00000015404	22	14	13	0	0	0
ENSGALG00000015405	967	2088	2124	894	1856	2949
ENSGALG00000015407	110	131	47	129	242	303
ENSGALG00000015409	152	171	99	48	0	4
ENSGALG00000015410	29	43	87	66	0	34
ENSGALG00000015412	321	494	419	623	121	499
ENSGALG00000015413	48	84	92	4	0	218
ENSGALG00000015414	47	286	237	98	0	10
ENSGALG00000015415	163	493	213	335	1771	451
ENSGALG00000015416	113	191	159	110	13	10
ENSGALG00000015418	0	0	0	0	0	0
ENSGALG00000015419	48	240	102	33	94	94
ENSGALG00000015422	54	225	188	35	113	152
ENSGALG00000015425	50	89	64	1	0	97
ENSGALG00000015428	0	0	0	0	0	0
ENSGALG00000015433	18	72	3	0	0	0
ENSGALG00000015434	0	76	53	0	18	0
ENSGALG00000015435	64	208	100	135	0	0
ENSGALG00000015436	1048	2347	2193	185	55	334
ENSGALG00000015437	1197	2007	3253	1800	6604	9096
ENSGALG00000015438	42	107	33	37	0	0
ENSGALG00000015439	196	105	114	395	258	209
ENSGALG00000015441	36	10	31	77	0	0
ENSGALG00000015442	310	266	271	107	502	781
ENSGALG00000015443	127	160	59	108	572	75
ENSGALG00000015446	479	1082	645	469	1226	629
ENSGALG00000015450	2267	4900	5125	1723	3865	3584
ENSGALG00000015451	244	307	167	238	331	106
ENSGALG00000015453	0	0	0	0	0	0
ENSGALG00000015458	116	301	88	206	0	476
ENSGALG00000015459	39	153	110	108	0	181
ENSGALG00000015461	0	1	0	0	0	0
ENSGALG00000015464	9	10	62	24	183	0
ENSGALG00000015465	201	460	395	117	96	23
ENSGALG00000015466	0	0	0	0	0	0
ENSGALG00000015468	246	474	591	271	655	955
ENSGALG00000015471	546	1083	808	406	756	260
ENSGALG00000015473	232	439	279	388	25	144
ENSGALG00000015474	5	42	29	0	0	0
ENSGALG00000015478	224	349	265	463	721	563
ENSGALG00000015480	639	1365	956	908	721	675
ENSGALG00000015483	1801	2324	2014	2329	5266	4524
ENSGALG00000015485	324	514	373	423	899	639
ENSGALG00000015486	300	479	544	517	45	1181
ENSGALG00000015488	0	24	0	0	0	0
ENSGALG00000015489	73	24	62	37	1	0
ENSGALG00000015490	19	35	54	92	415	0
ENSGALG00000015491	129	243	116	299	111	47
ENSGALG00000015492	54	137	54	69	0	208
ENSGALG00000015494	0	0	0	0	0	0
ENSGALG00000015495	0	0	2	14	1	0
ENSGALG00000015496	489	1007	730	628	271	6
ENSGALG00000015497	0	0	1	0	0	0
ENSGALG00000015511	69	242	79	0	0	0
ENSGALG00000015513	124	108	91	31	1119	27
ENSGALG00000015517	0	20	30	0	0	0
ENSGALG00000015519	1288	4768	2724	1133	1365	640
ENSGALG00000015528	223	640	435	1	318	0
ENSGALG00000015529	138	248	170	59	0	779
ENSGALG00000015531	56	167	107	25	0	0
ENSGALG00000015537	74	704	370	77	700	35
ENSGALG00000015538	419	547	426	575	1183	1068
ENSGALG00000015540	778	1975	1275	1259	580	887
ENSGALG00000015542	666	1120	1458	2021	3989	4657
ENSGALG00000015543	684	1142	798	1085	3551	1808
ENSGALG00000015544	8	9	0	0	0	0
ENSGALG00000015546	218	154	261	169	97	132
ENSGALG00000015547	81	122	37	64	84	0
ENSGALG00000015548	1148	2548	926	1514	2280	3714
ENSGALG00000015549	1242	2399	2335	1371	3016	4279
ENSGALG00000015551	3	29	0	0	0	502
ENSGALG00000015554	25	25	25	21	0	0
ENSGALG00000015556	169	531	369	14	466	226
ENSGALG00000015568	0	0	0	0	0	0
ENSGALG00000015570	30	0	48	0	0	0
ENSGALG00000015571	197	335	299	340	303	1048
ENSGALG00000015572	0	2	0	24	0	0
ENSGALG00000015573	0	0	12	0	0	0
ENSGALG00000015576	84	218	86	17	16	6
ENSGALG00000015577	45	64	4	26	0	41
ENSGALG00000015580	459	877	508	487	823	379
ENSGALG00000015589	371	579	290	260	47	380
ENSGALG00000015590	305	299	160	358	2	89
ENSGALG00000015591	43	130	111	28	0	0
ENSGALG00000015593	74	47	83	81	0	68
ENSGALG00000015594	81	158	219	134	121	164
ENSGALG00000015595	0	0	0	0	0	0
ENSGALG00000015596	665	1310	691	436	202	480
ENSGALG00000015598	100	127	71	167	1	83
ENSGALG00000015599	2086	3098	2823	6036	11833	14859
ENSGALG00000015602	0	0	0	0	0	0
ENSGALG00000015603	281	538	251	288	212	0
ENSGALG00000015605	21	1	17	1	0	1
ENSGALG00000015606	0	0	0	0	0	0
ENSGALG00000015608	3	5	10	14	0	0
ENSGALG00000015609	0	0	0	0	0	0
ENSGALG00000015611	683	777	790	1196	1108	1126
ENSGALG00000015612	739	1695	1100	864	2278	839
ENSGALG00000015615	0	0	2	0	0	0
ENSGALG00000015616	0	0	0	11	0	0
ENSGALG00000015617	3434	5464	4704	5979	20043	11529
ENSGALG00000015618	18	70	112	13	0	0
ENSGALG00000015620	283	496	230	338	708	773
ENSGALG00000015623	0	0	0	0	0	0
ENSGALG00000015624	253	418	483	249	393	17
ENSGALG00000015626	73	163	90	57	454	31
ENSGALG00000015627	0	0	0	0	0	0
ENSGALG00000015628	133	69	63	27	48	0
ENSGALG00000015630	151	285	164	4	0	0
ENSGALG00000015635	129	198	133	185	0	548
ENSGALG00000015641	1210	2489	1029	1490	780	787
ENSGALG00000015645	115	214	311	176	521	155
ENSGALG00000015649	551	987	1065	900	2922	2896
ENSGALG00000015652	198	664	308	180	12	1197
ENSGALG00000015656	678	554	377	247	422	778
ENSGALG00000015660	44	233	63	52	23	0
ENSGALG00000015662	0	0	0	0	0	0
ENSGALG00000015663	1473	2737	1038	2401	2089	2669
ENSGALG00000015664	1707	3080	2327	2087	4678	3488
ENSGALG00000015665	35	81	17	13	0	0
ENSGALG00000015666	93	64	124	147	17	307
ENSGALG00000015667	24	56	23	9	0	0
ENSGALG00000015669	50	89	53	1	0	0
ENSGALG00000015675	116	179	112	103	172	261
ENSGALG00000015677	17	21	28	82	0	0
ENSGALG00000015681	1000	1907	898	639	1771	814
ENSGALG00000015682	97	105	47	11	113	0
ENSGALG00000015683	1937	4917	3107	2009	3958	1597
ENSGALG00000015684	168	350	216	296	625	131
ENSGALG00000015685	16	39	50	60	6	0
ENSGALG00000015687	10	13	0	0	0	0
ENSGALG00000015688	254	703	581	155	0	29
ENSGALG00000015689	310	309	192	172	179	22
ENSGALG00000015691	3645	4741	2752	5712	7622	6647
ENSGALG00000015692	18	6	4	9	0	0
ENSGALG00000015693	140	316	322	210	434	601
ENSGALG00000015699	408	664	665	353	334	432
ENSGALG00000015701	638	1933	1116	372	1214	0
ENSGALG00000015702	623	854	652	950	1817	1054
ENSGALG00000015704	9645	18389	14354	15481	43726	33530
ENSGALG00000015705	29	38	14	33	319	75
ENSGALG00000015706	246	627	180	481	1311	557
ENSGALG00000015708	29	23	97	10	0	4
ENSGALG00000015709	1395	2131	1549	1566	2790	2746
ENSGALG00000015710	72	198	231	108	8	6
ENSGALG00000015712	1173	1722	1090	1742	1570	3173
ENSGALG00000015713	1076	1312	987	290	808	451
ENSGALG00000015720	20	78	45	0	0	556
ENSGALG00000015721	0	0	2	0	0	0
ENSGALG00000015722	0	0	0	0	0	0
ENSGALG00000015728	0	1	0	0	0	0
ENSGALG00000015729	33	6	31	3	0	0
ENSGALG00000015730	0	0	0	0	0	0
ENSGALG00000015733	627	1103	977	1158	1023	2450
ENSGALG00000015737	37	49	44	66	12	19
ENSGALG00000015742	932	1459	1613	881	1443	1593
ENSGALG00000015746	118	121	48	191	1182	90
ENSGALG00000015751	3028	4620	6389	4339	8412	10355
ENSGALG00000015753	3	0	0	0	0	0
ENSGALG00000015754	0	4	0	0	0	0
ENSGALG00000015762	629	698	1092	808	454	1851
ENSGALG00000015763	548	1131	875	527	1011	1508
ENSGALG00000015768	28	26	139	174	86	63
ENSGALG00000015770	2767	8623	7809	2590	2963	3405
ENSGALG00000015773	415	793	672	695	2490	2794
ENSGALG00000015775	143	390	305	59	279	83
ENSGALG00000015776	0	25	20	0	0	0
ENSGALG00000015778	0	0	0	0	0	0
ENSGALG00000015779	70	25	31	7	0	0
ENSGALG00000015780	2254	3556	4194	3525	8084	6336
ENSGALG00000015783	1034	2134	1302	1299	1294	2678
ENSGALG00000015787	399	672	675	375	125	576
ENSGALG00000015791	1012	2373	2563	808	1555	2243
ENSGALG00000015795	11	4	5	0	10	11
ENSGALG00000015799	187	250	260	46	338	0
ENSGALG00000015800	249	457	557	354	18	340
ENSGALG00000015802	470	855	540	636	800	555
ENSGALG00000015803	533	1547	1279	487	761	1464
ENSGALG00000015804	216	184	193	182	20	541
ENSGALG00000015805	699	2050	1780	1058	4827	1923
ENSGALG00000015806	344	560	470	382	577	327
ENSGALG00000015807	223	393	574	239	845	335
ENSGALG00000015808	805	1446	1249	757	1350	2055
ENSGALG00000015809	279	825	372	194	0	994
ENSGALG00000015810	9	24	27	0	0	0
ENSGALG00000015812	32	99	271	73	174	979
ENSGALG00000015813	1190	1846	1665	1156	2986	3330
ENSGALG00000015815	209	587	543	253	398	30
ENSGALG00000015821	3964	8929	6074	5213	3283	9631
ENSGALG00000015822	0	3	0	0	0	0
ENSGALG00000015824	0	3	17	0	0	0
ENSGALG00000015826	0	0	0	0	0	0
ENSGALG00000015828	62	90	24	6	32	0
ENSGALG00000015830	1787	3098	2826	2146	3320	3382
ENSGALG00000015831	238	602	293	486	324	63
ENSGALG00000015833	14	6	0	0	0	0
ENSGALG00000015835	288	1373	948	124	1579	565
ENSGALG00000015836	191	138	143	305	51	161
ENSGALG00000015838	0	38	0	46	0	0
ENSGALG00000015841	0	0	0	0	0	0
ENSGALG00000015842	55	59	18	15	0	0
ENSGALG00000015844	5663	9404	11020	8108	13166	19090
ENSGALG00000015845	10	51	30	0	0	0
ENSGALG00000015846	39	190	226	18	0	0
ENSGALG00000015849	107	492	498	111	0	0
ENSGALG00000015851	4	63	33	32	0	0
ENSGALG00000015854	70	395	190	103	779	27
ENSGALG00000015858	174	378	132	141	72	987
ENSGALG00000015860	267	390	309	263	8	499
ENSGALG00000015864	375	753	901	307	1248	127
ENSGALG00000015874	312	727	649	439	868	32
ENSGALG00000015876	202	398	443	231	171	823
ENSGALG00000015877	8	14	0	26	47	0
ENSGALG00000015878	228	165	182	209	265	269
ENSGALG00000015879	46	115	77	94	123	286
ENSGALG00000015880	1193	1579	1829	1641	2219	3589
ENSGALG00000015884	371	506	512	611	1372	1231
ENSGALG00000015887	169	162	89	117	79	499
ENSGALG00000015889	1123	1350	1004	1187	1599	2392
ENSGALG00000015892	97	265	157	191	768	597
ENSGALG00000015895	1	10	33	0	0	0
ENSGALG00000015897	1	18	2	63	0	0
ENSGALG00000015898	204	614	543	143	693	499
ENSGALG00000015900	0	0	0	0	0	0
ENSGALG00000015901	403	637	342	740	867	404
ENSGALG00000015902	0	0	0	0	0	0
ENSGALG00000015904	616	1835	1362	794	1105	981
ENSGALG00000015906	1787	3291	5920	3286	8269	11086
ENSGALG00000015908	0	19	27	9	0	41
ENSGALG00000015910	10	18	13	105	0	292
ENSGALG00000015916	79	123	99	33	0	128
ENSGALG00000015917	23513	55194	47556	34819	67324	74435
ENSGALG00000015923	369	932	807	981	191	1789
ENSGALG00000015925	133	121	114	205	81	46
ENSGALG00000015928	0	20	0	0	0	0
ENSGALG00000015935	0	0	0	0	0	0
ENSGALG00000015937	0	0	0	0	0	0
ENSGALG00000015939	151	377	333	202	430	104
ENSGALG00000015944	31	103	54	25	0	11
ENSGALG00000015949	246	348	295	152	0	127
ENSGALG00000015951	22	74	18	36	0	0
ENSGALG00000015953	42	70	5	0	0	0
ENSGALG00000015958	131	166	177	26	116	318
ENSGALG00000015959	824	2186	1772	831	1444	1502
ENSGALG00000015960	622	1075	1134	844	2422	2807
ENSGALG00000015961	1484	3375	2854	1619	4197	2753
ENSGALG00000015967	64	69	40	0	1	11
ENSGALG00000015969	240	633	401	192	254	590
ENSGALG00000015970	101	413	339	44	888	206
ENSGALG00000015977	104	190	152	44	19	5
ENSGALG00000015978	428	1142	665	578	739	1496
ENSGALG00000015995	395	678	967	575	635	2139
ENSGALG00000016001	0	0	0	0	0	0
ENSGALG00000016003	649	948	819	766	2588	1074
ENSGALG00000016011	0	0	0	0	0	0
ENSGALG00000016014	149	507	324	139	289	127
ENSGALG00000016017	0	29	0	0	0	0
ENSGALG00000016020	0	0	0	0	0	0
ENSGALG00000016022	0	0	0	0	0	0
ENSGALG00000016024	26	59	90	158	0	45
ENSGALG00000016027	659	1386	1410	838	821	1643
ENSGALG00000016034	128	201	200	43	0	0
ENSGALG00000016036	30	152	69	55	9	83
ENSGALG00000016042	229	417	152	403	843	143
ENSGALG00000016043	0	0	0	0	0	0
ENSGALG00000016044	0	1	0	0	0	0
ENSGALG00000016047	173	669	414	318	7	1209
ENSGALG00000016050	697	667	801	389	398	327
ENSGALG00000016052	2159	3202	2832	2828	2798	3780
ENSGALG00000016053	204	249	158	128	631	0
ENSGALG00000016054	0	0	0	0	0	0
ENSGALG00000016055	0	0	0	2	0	0
ENSGALG00000016058	0	0	0	3	0	0
ENSGALG00000016059	36	19	2	5	101	0
ENSGALG00000016062	808	1945	1412	1275	1924	3401
ENSGALG00000016065	461	980	753	879	1424	1540
ENSGALG00000016067	2768	4358	4697	3642	4670	5417
ENSGALG00000016070	856	2508	1872	710	83	385
ENSGALG00000016086	0	0	0	0	0	0
ENSGALG00000016088	3511	7667	6049	4732	8999	10750
ENSGALG00000016089	468	1039	868	292	0	126
ENSGALG00000016094	136	127	46	179	496	392
ENSGALG00000016098	63	18	35	21	46	0
ENSGALG00000016102	0	3	0	0	0	0
ENSGALG00000016105	40	128	39	179	0	0
ENSGALG00000016124	1127	1646	1587	1021	1117	377
ENSGALG00000016125	4	41	33	53	107	334
ENSGALG00000016127	0	0	0	0	0	0
ENSGALG00000016128	20	0	0	0	0	0
ENSGALG00000016132	0	77	0	0	595	0
ENSGALG00000016138	73	425	319	0	0	0
ENSGALG00000016140	9	25	14	0	1	0
ENSGALG00000016142	0	0	0	0	0	0
ENSGALG00000016144	0	0	0	0	0	0
ENSGALG00000016147	62	116	45	181	0	0
ENSGALG00000016148	36	92	15	86	0	0
ENSGALG00000016154	0	0	0	0	0	0
ENSGALG00000016157	0	0	16	0	0	0
ENSGALG00000016164	75	174	39	15	0	89
ENSGALG00000016165	0	0	4	0	0	0
ENSGALG00000016169	0	0	0	0	0	0
ENSGALG00000016173	0	0	0	0	0	0
ENSGALG00000016174	316	550	395	276	0	0
ENSGALG00000016176	314	848	419	149	549	187
ENSGALG00000016183	0	0	0	0	0	0
ENSGALG00000016185	63	110	117	60	16	568
ENSGALG00000016186	186	773	574	196	329	71
ENSGALG00000016187	280	852	446	298	731	276
ENSGALG00000016191	275	463	305	210	292	39
ENSGALG00000016196	8	18	0	56	0	0
ENSGALG00000016198	1748	2987	3348	2494	789	3216
ENSGALG00000016199	0	0	14	0	0	0
ENSGALG00000016202	38	155	53	67	609	10
ENSGALG00000016205	25	126	13	19	4	0
ENSGALG00000016215	0	0	23	0	0	0
ENSGALG00000016217	184	377	191	436	576	1
ENSGALG00000016221	2	0	10	0	0	0
ENSGALG00000016222	0	0	0	0	0	0
ENSGALG00000016224	5	64	14	18	0	0
ENSGALG00000016227	23	48	25	31	0	143
ENSGALG00000016228	0	0	0	0	0	0
ENSGALG00000016231	2719	4683	4110	3759	4374	5508
ENSGALG00000016232	8986	18516	20800	14367	38124	35719
ENSGALG00000016236	360	889	673	598	363	376
ENSGALG00000016238	193	488	395	271	190	48
ENSGALG00000016241	996	2566	1927	972	869	186
ENSGALG00000016245	141	489	188	355	63	11
ENSGALG00000016251	1320	2960	3005	1174	2152	822
ENSGALG00000016254	0	0	0	0	0	0
ENSGALG00000016258	4	123	0	0	0	0
ENSGALG00000016259	31	103	73	8	0	159
ENSGALG00000016261	1	0	0	0	0	0
ENSGALG00000016262	0	13	21	0	0	0
ENSGALG00000016265	0	16	12	24	0	3
ENSGALG00000016266	132	515	403	309	327	332
ENSGALG00000016267	984	1907	1320	1279	1093	1782
ENSGALG00000016268	95	86	71	66	0	586
ENSGALG00000016271	3331	8086	6410	1826	938	1508
ENSGALG00000016273	0	0	0	0	0	0
ENSGALG00000016276	161	861	1217	52	567	264
ENSGALG00000016278	641	835	566	881	1321	251
ENSGALG00000016279	52	49	75	127	256	0
ENSGALG00000016281	527	1029	711	459	491	1345
ENSGALG00000016282	425	926	542	506	141	843
ENSGALG00000016283	101	125	79	22	308	25
ENSGALG00000016284	361	686	706	475	770	181
ENSGALG00000016285	44	83	26	1	0	0
ENSGALG00000016286	0	0	0	0	0	0
ENSGALG00000016287	10	30	14	2	0	0
ENSGALG00000016288	0	0	0	0	0	0
ENSGALG00000016289	588	1695	1262	279	1196	935
ENSGALG00000016292	0	2	0	0	0	0
ENSGALG00000016293	6	0	10	1	0	0
ENSGALG00000016294	8	15	15	0	0	0
ENSGALG00000016296	11	43	0	0	0	0
ENSGALG00000016297	13	225	54	24	0	0
ENSGALG00000016299	0	0	0	0	0	0
ENSGALG00000016300	0	0	0	0	0	0
ENSGALG00000016301	60	113	79	304	687	21
ENSGALG00000016304	180	89	272	347	905	488
ENSGALG00000016309	0	0	0	0	0	0
ENSGALG00000016312	584	835	1022	1523	2463	3104
ENSGALG00000016313	214	185	130	243	3	125
ENSGALG00000016314	1111	2330	2217	795	1531	503
ENSGALG00000016316	0	0	0	0	0	0
ENSGALG00000016318	127	450	353	92	1024	168
ENSGALG00000016320	604	1176	1501	934	651	1551
ENSGALG00000016321	191	226	191	163	693	163
ENSGALG00000016322	242	364	310	450	27	400
ENSGALG00000016323	305	606	584	50	2	4
ENSGALG00000016324	14	46	50	0	0	0
ENSGALG00000016325	0	36	21	0	0	3
ENSGALG00000016326	8	14	6	0	0	0
ENSGALG00000016327	566	742	851	746	594	340
ENSGALG00000016328	810	1119	2245	662	8	2148
ENSGALG00000016329	246	579	367	483	130	273
ENSGALG00000016332	338	473	469	565	507	230
ENSGALG00000016340	2021	3147	3024	1384	3757	3768
ENSGALG00000016342	0	0	31	0	0	0
ENSGALG00000016345	1438	2868	2933	1457	2202	4677
ENSGALG00000016348	521	1054	1217	673	825	622
ENSGALG00000016350	161	120	107	74	729	360
ENSGALG00000016351	145	131	275	186	20	1165
ENSGALG00000016356	30	117	68	25	102	0
ENSGALG00000016357	1574	3167	3164	2908	6111	6669
ENSGALG00000016358	128	466	152	296	596	425
ENSGALG00000016359	49	168	116	74	8	0
ENSGALG00000016361	0	13	12	0	0	0
ENSGALG00000016362	105	196	73	115	0	0
ENSGALG00000016363	1839	3468	5119	2001	2871	4596
ENSGALG00000016364	30	34	55	19	0	72
ENSGALG00000016367	0	5	1	0	0	0
ENSGALG00000016370	0	0	0	0	0	0
ENSGALG00000016375	0	7	3	15	0	0
ENSGALG00000016377	63	51	44	39	194	10
ENSGALG00000016379	977	1394	1390	1215	2649	977
ENSGALG00000016382	45	101	86	102	0	0
ENSGALG00000016384	49	272	203	30	0	0
ENSGALG00000016385	290	591	613	377	335	52
ENSGALG00000016387	230	542	274	416	52	148
ENSGALG00000016388	0	9	0	0	0	0
ENSGALG00000016389	542	1203	933	673	1095	1329
ENSGALG00000016391	37	115	32	12	37	0
ENSGALG00000016392	2764	4839	4434	4390	11162	14003
ENSGALG00000016397	2318	5835	3581	1305	832	1206
ENSGALG00000016400	0	27	0	0	0	0
ENSGALG00000016406	257	519	204	428	596	71
ENSGALG00000016409	919	2592	2064	444	1145	776
ENSGALG00000016410	3311	5728	6175	3891	3656	4964
ENSGALG00000016412	242	464	488	168	15	104
ENSGALG00000016415	120	383	189	0	37	7
ENSGALG00000016418	233	560	364	181	210	205
ENSGALG00000016419	622	1033	558	296	900	1452
ENSGALG00000016420	558	1581	873	470	664	633
ENSGALG00000016421	459	928	922	530	2177	1916
ENSGALG00000016424	798	1922	1246	355	2242	373
ENSGALG00000016425	1235	1972	1723	2005	3260	5883
ENSGALG00000016426	9	2	0	5	0	0
ENSGALG00000016427	298	425	411	229	379	344
ENSGALG00000016430	847	1317	1393	933	69	1211
ENSGALG00000016431	0	0	0	0	0	0
ENSGALG00000016433	6308	13692	13883	8161	7815	14329
ENSGALG00000016438	228	572	216	427	478	416
ENSGALG00000016440	193	472	268	293	492	369
ENSGALG00000016441	0	41	51	26	0	0
ENSGALG00000016442	3943	4955	4392	8224	5480	8967
ENSGALG00000016443	272	892	711	267	693	661
ENSGALG00000016444	4047	9076	6421	3227	4006	4360
ENSGALG00000016445	278	540	589	281	1260	2201
ENSGALG00000016446	15	64	55	0	0	0
ENSGALG00000016447	1946	3961	3421	3522	4543	6917
ENSGALG00000016448	0	9	7	0	0	0
ENSGALG00000016449	41	72	23	43	0	142
ENSGALG00000016451	509	693	478	492	72	217
ENSGALG00000016454	447	689	721	626	605	602
ENSGALG00000016455	213	593	283	132	0	62
ENSGALG00000016456	47	141	47	37	410	6
ENSGALG00000016457	650	1436	1314	775	1555	2972
ENSGALG00000016459	219	116	175	186	0	0
ENSGALG00000016461	1347	2968	1721	1605	2155	3602
ENSGALG00000016462	341	616	495	675	275	328
ENSGALG00000016463	434	616	727	680	1063	566
ENSGALG00000016464	130	407	403	48	0	167
ENSGALG00000016465	0	0	0	0	0	0
ENSGALG00000016467	582	914	843	759	1214	859
ENSGALG00000016468	252	345	188	376	174	520
ENSGALG00000016469	0	0	0	0	0	0
ENSGALG00000016470	0	0	0	0	0	0
ENSGALG00000016471	0	21	91	86	0	0
ENSGALG00000016473	18	17	9	0	0	0
ENSGALG00000016475	0	2	5	1	0	0
ENSGALG00000016476	190	233	423	478	683	1151
ENSGALG00000016477	152	242	244	137	35	372
ENSGALG00000016478	0	0	0	0	0	0
ENSGALG00000016479	1105	2712	2564	1434	1569	2854
ENSGALG00000016480	40	72	7	49	484	0
ENSGALG00000016481	659	1619	1575	753	1500	1572
ENSGALG00000016483	0	0	0	0	0	0
ENSGALG00000016485	358	680	925	168	1555	712
ENSGALG00000016486	59	46	104	69	162	2
ENSGALG00000016487	287	1181	903	320	800	433
ENSGALG00000016491	0	0	0	0	0	0
ENSGALG00000016492	2	10	23	0	0	0
ENSGALG00000016494	10	3	0	0	0	0
ENSGALG00000016495	24	87	35	32	0	211
ENSGALG00000016497	301	428	540	393	77	1556
ENSGALG00000016498	0	0	0	0	0	0
ENSGALG00000016499	0	0	0	0	0	0
ENSGALG00000016500	97	462	658	71	403	0
ENSGALG00000016501	1419	2684	3809	1542	2479	2815
ENSGALG00000016502	139	94	230	129	0	615
ENSGALG00000016504	455	566	353	683	2619	346
ENSGALG00000016505	560	990	861	796	1028	3032
ENSGALG00000016506	73	74	44	73	0	37
ENSGALG00000016507	88	49	19	0	0	0
ENSGALG00000016508	98	283	249	213	1078	629
ENSGALG00000016509	80	213	226	123	202	809
ENSGALG00000016510	0	10	0	0	0	0
ENSGALG00000016511	0	34	25	0	0	0
ENSGALG00000016512	553	1761	682	503	548	1033
ENSGALG00000016513	532	1146	912	575	1691	1040
ENSGALG00000016514	151	408	249	316	1	225
ENSGALG00000016516	227	468	273	217	549	1378
ENSGALG00000016518	168	327	300	108	11	1
ENSGALG00000016522	36	284	66	11	176	2
ENSGALG00000016523	4	46	0	0	0	0
ENSGALG00000016524	392	581	631	939	4815	2115
ENSGALG00000016529	24	71	41	38	0	16
ENSGALG00000016531	146	140	99	128	812	651
ENSGALG00000016535	651	1993	2058	1703	2623	3520
ENSGALG00000016536	765	1122	1049	1590	6022	6788
ENSGALG00000016537	105	221	210	81	6	448
ENSGALG00000016538	22	66	66	8	0	2
ENSGALG00000016541	0	0	34	1	9	1
ENSGALG00000016543	139	154	66	192	361	43
ENSGALG00000016545	102	153	143	1	0	0
ENSGALG00000016546	438	597	517	496	1357	521
ENSGALG00000016547	149	255	226	186	395	45
ENSGALG00000016548	551	906	795	370	500	383
ENSGALG00000016549	110	287	87	200	0	2
ENSGALG00000016551	1951	3562	3100	2529	2686	4518
ENSGALG00000016552	123	302	235	400	221	619
ENSGALG00000016554	9	0	0	0	0	0
ENSGALG00000016555	822	1470	1070	1156	3739	1594
ENSGALG00000016556	2	0	0	0	0	0
ENSGALG00000016557	0	0	0	0	0	0
ENSGALG00000016558	0	0	52	0	0	0
ENSGALG00000016559	177	457	368	238	475	0
ENSGALG00000016560	313	800	508	509	582	455
ENSGALG00000016562	0	0	0	0	0	0
ENSGALG00000016563	212	264	177	63	457	325
ENSGALG00000016564	0	0	0	0	0	0
ENSGALG00000016565	0	62	26	0	0	0
ENSGALG00000016567	139	223	167	31	0	878
ENSGALG00000016568	146	190	146	107	357	544
ENSGALG00000016569	42	13	38	140	452	0
ENSGALG00000016570	22	22	17	0	0	0
ENSGALG00000016571	16	8	33	0	0	0
ENSGALG00000016574	332	649	392	469	178	580
ENSGALG00000016575	1211	2197	1642	2871	2159	2866
ENSGALG00000016576	181	271	246	218	172	107
ENSGALG00000016577	5	109	40	0	0	0
ENSGALG00000016578	1355	2441	2519	911	953	846
ENSGALG00000016579	547	1002	1256	392	685	639
ENSGALG00000016580	0	2	7	0	0	0
ENSGALG00000016581	113	182	170	64	0	247
ENSGALG00000016582	1470	1922	2144	2716	3801	10293
ENSGALG00000016583	65	174	104	55	77	78
ENSGALG00000016584	0	22	8	0	0	0
ENSGALG00000016586	725	1384	1201	1169	1260	1907
ENSGALG00000016590	0	0	0	0	0	0
ENSGALG00000016591	24	0	44	54	607	28
ENSGALG00000016592	0	0	0	18	0	0
ENSGALG00000016595	8	145	92	147	36	0
ENSGALG00000016600	12	15	4	3	0	0
ENSGALG00000016602	22	158	59	7	0	0
ENSGALG00000016605	7	169	42	0	0	0
ENSGALG00000016607	27	107	39	21	0	0
ENSGALG00000016608	0	39	28	0	0	0
ENSGALG00000016609	220	146	194	196	2	99
ENSGALG00000016610	190	359	226	344	1387	1602
ENSGALG00000016615	0	0	0	0	0	0
ENSGALG00000016617	90	351	177	145	326	262
ENSGALG00000016618	42	6	63	50	0	0
ENSGALG00000016620	5	39	34	0	0	0
ENSGALG00000016622	26	28	18	20	0	367
ENSGALG00000016624	130	378	302	141	1004	818
ENSGALG00000016628	215	298	327	974	186	2695
ENSGALG00000016630	278	825	332	164	68	161
ENSGALG00000016631	370	441	378	462	605	465
ENSGALG00000016633	139	344	75	248	0	0
ENSGALG00000016635	8	39	54	0	0	0
ENSGALG00000016636	0	0	0	0	0	0
ENSGALG00000016639	17	90	96	108	534	33
ENSGALG00000016642	0	39	11	40	0	0
ENSGALG00000016646	143	404	248	243	0	794
ENSGALG00000016648	0	0	0	0	0	0
ENSGALG00000016649	424	857	683	532	1473	1128
ENSGALG00000016651	11	33	7	0	0	0
ENSGALG00000016653	0	0	0	0	0	0
ENSGALG00000016654	0	0	0	0	0	0
ENSGALG00000016655	20	0	0	0	0	0
ENSGALG00000016661	0	15	0	0	0	0
ENSGALG00000016662	0	0	0	0	0	0
ENSGALG00000016664	0	0	0	0	0	0
ENSGALG00000016665	2077	4428	2769	4316	7116	12079
ENSGALG00000016667	0	0	0	0	0	0
ENSGALG00000016668	0	0	0	0	0	0
ENSGALG00000016669	0	0	0	0	0	0
ENSGALG00000016670	8	0	6	24	69	54
ENSGALG00000016673	34	61	80	20	0	365
ENSGALG00000016674	62	143	22	118	477	244
ENSGALG00000016675	124	106	54	147	0	0
ENSGALG00000016676	612	605	520	513	682	1711
ENSGALG00000016677	8	7	1	18	0	0
ENSGALG00000016678	0	0	0	0	0	0
ENSGALG00000016680	133	575	292	0	0	0
ENSGALG00000016681	275	686	587	317	649	0
ENSGALG00000016684	0	0	0	0	0	0
ENSGALG00000016685	12	9	0	0	1	0
ENSGALG00000016686	365	386	266	265	683	1016
ENSGALG00000016687	0	0	0	0	0	0
ENSGALG00000016689	289	452	392	293	25	19
ENSGALG00000016690	0	0	0	0	0	0
ENSGALG00000016691	9320	22060	19766	12285	16306	22654
ENSGALG00000016692	329	569	695	470	987	413
ENSGALG00000016693	0	0	0	0	0	0
ENSGALG00000016697	252	273	331	55	1	1237
ENSGALG00000016698	0	0	0	0	0	0
ENSGALG00000016699	0	0	0	0	0	0
ENSGALG00000016702	16	165	186	94	0	7
ENSGALG00000016704	2233	4449	3678	4241	8685	9833
ENSGALG00000016705	142	168	247	158	0	255
ENSGALG00000016707	0	0	0	0	0	0
ENSGALG00000016708	188	291	143	208	256	107
ENSGALG00000016709	40	38	42	39	0	0
ENSGALG00000016710	64	178	98	222	110	376
ENSGALG00000016713	116	527	353	87	0	7
ENSGALG00000016716	171	161	197	190	297	489
ENSGALG00000016717	57	153	129	58	0	10
ENSGALG00000016719	417	861	498	176	0	246
ENSGALG00000016720	269	469	422	554	745	1298
ENSGALG00000016721	0	0	0	0	0	0
ENSGALG00000016722	0	0	0	0	0	0
ENSGALG00000016723	0	0	0	0	0	0
ENSGALG00000016724	342	287	601	251	40	835
ENSGALG00000016725	0	0	0	0	0	0
ENSGALG00000016726	0	0	6	0	0	0
ENSGALG00000016727	115	134	20	62	912	218
ENSGALG00000016728	178	238	303	183	0	0
ENSGALG00000016731	924	1860	2315	1380	3925	1887
ENSGALG00000016732	107	219	173	251	671	278
ENSGALG00000016734	3	75	57	0	0	0
ENSGALG00000016735	147	165	200	206	549	339
ENSGALG00000016736	849	1898	1138	1860	2007	874
ENSGALG00000016737	455	1344	1255	387	1052	478
ENSGALG00000016739	1992	3451	3112	2514	4655	4219
ENSGALG00000016740	4	15	42	57	0	0
ENSGALG00000016744	0	0	15	0	0	0
ENSGALG00000016755	18	88	15	0	0	0
ENSGALG00000016757	7	0	0	25	1	0
ENSGALG00000016758	327	940	694	486	26	644
ENSGALG00000016759	226	322	380	253	615	440
ENSGALG00000016760	384	710	1183	554	2332	2193
ENSGALG00000016761	6	12	4	1	0	7
ENSGALG00000016764	1484	2443	2734	2546	5449	4484
ENSGALG00000016766	329	524	337	174	274	295
ENSGALG00000016767	23	69	22	9	0	0
ENSGALG00000016768	72	181	107	73	92	0
ENSGALG00000016769	610	1045	751	693	1165	1006
ENSGALG00000016770	0	0	0	0	0	0
ENSGALG00000016771	0	0	0	0	0	0
ENSGALG00000016772	650	1884	1724	977	1908	1186
ENSGALG00000016774	0	0	0	0	0	0
ENSGALG00000016775	2246	3645	6448	3983	6588	8885
ENSGALG00000016776	16	100	17	46	0	272
ENSGALG00000016779	16	228	68	43	0	0
ENSGALG00000016781	198	507	300	168	653	1329
ENSGALG00000016785	0	0	12	0	0	0
ENSGALG00000016788	0	0	0	0	0	0
ENSGALG00000016791	4	0	0	0	0	0
ENSGALG00000016792	109	218	116	47	0	0
ENSGALG00000016794	772	1051	1164	1149	694	1870
ENSGALG00000016795	20	48	37	29	186	0
ENSGALG00000016796	255	590	563	194	24	659
ENSGALG00000016797	48	80	71	0	0	0
ENSGALG00000016799	537	1010	723	422	38	236
ENSGALG00000016801	125	269	184	240	426	44
ENSGALG00000016802	64	143	59	0	0	0
ENSGALG00000016803	152	219	162	58	0	62
ENSGALG00000016804	0	0	0	0	0	0
ENSGALG00000016805	0	0	0	0	0	0
ENSGALG00000016806	511	754	726	321	1037	44
ENSGALG00000016808	423	819	704	678	1388	1279
ENSGALG00000016809	0	0	0	0	0	0
ENSGALG00000016810	34	272	91	37	0	0
ENSGALG00000016811	41	64	47	0	0	2
ENSGALG00000016813	278	1088	948	362	413	240
ENSGALG00000016815	5	0	5	5	0	0
ENSGALG00000016816	557	721	549	315	1249	174
ENSGALG00000016817	114	531	457	116	648	767
ENSGALG00000016820	96	214	204	73	0	0
ENSGALG00000016822	0	34	7	8	0	0
ENSGALG00000016823	1120	1453	1445	1435	1618	394
ENSGALG00000016824	94	212	206	64	183	0
ENSGALG00000016826	20	38	26	0	0	0
ENSGALG00000016828	109	225	120	188	831	369
ENSGALG00000016830	348	510	311	148	0	141
ENSGALG00000016831	1055	1883	1724	931	1241	1427
ENSGALG00000016832	0	16	4	4	0	0
ENSGALG00000016833	5	0	1	0	0	0
ENSGALG00000016834	54	288	204	55	0	0
ENSGALG00000016836	351	636	409	247	693	29
ENSGALG00000016837	50	32	61	15	127	0
ENSGALG00000016843	36	73	88	15	1	0
ENSGALG00000016844	138	144	185	132	135	522
ENSGALG00000016845	542	1247	703	717	1459	4909
ENSGALG00000016847	369	980	422	411	1075	1351
ENSGALG00000016849	212	566	584	317	1622	1226
ENSGALG00000016852	0	0	0	0	0	0
ENSGALG00000016853	760	1394	1311	1034	108	795
ENSGALG00000016854	122	49	78	23	0	0
ENSGALG00000016855	1471	2747	1900	1994	5381	4080
ENSGALG00000016858	0	0	0	0	0	0
ENSGALG00000016859	0	0	0	0	0	0
ENSGALG00000016860	230	297	190	87	129	1085
ENSGALG00000016861	497	992	788	804	3	322
ENSGALG00000016862	600	822	492	530	2908	413
ENSGALG00000016863	123	288	177	219	209	389
ENSGALG00000016864	226	493	552	301	0	300
ENSGALG00000016865	401	944	698	286	1429	347
ENSGALG00000016866	6	33	12	0	0	0
ENSGALG00000016867	0	0	0	0	0	0
ENSGALG00000016868	48	76	61	0	62	0
ENSGALG00000016870	201	192	140	200	0	22
ENSGALG00000016872	614	986	718	322	1192	215
ENSGALG00000016875	62	92	112	60	0	0
ENSGALG00000016878	874	1568	872	854	203	582
ENSGALG00000016880	786	1078	788	617	874	1245
ENSGALG00000016881	5	0	0	0	0	0
ENSGALG00000016883	76	130	116	130	1	49
ENSGALG00000016884	0	0	0	0	0	0
ENSGALG00000016885	100	213	132	217	0	15
ENSGALG00000016886	251	522	239	469	124	223
ENSGALG00000016889	11	48	52	24	0	152
ENSGALG00000016890	183	416	399	175	72	435
ENSGALG00000016891	0	0	0	0	0	0
ENSGALG00000016893	155	308	161	246	0	13
ENSGALG00000016894	619	1336	1053	973	359	991
ENSGALG00000016895	112	184	114	364	540	209
ENSGALG00000016896	20	8	16	22	0	15
ENSGALG00000016897	168	206	268	91	0	2
ENSGALG00000016898	82	448	135	95	13	0
ENSGALG00000016899	0	0	9	0	0	0
ENSGALG00000016900	10	12	4	39	0	0
ENSGALG00000016902	88	28	37	208	68	0
ENSGALG00000016904	0	0	2	0	0	0
ENSGALG00000016905	0	50	3	0	0	0
ENSGALG00000016906	238	466	377	740	2552	1180
ENSGALG00000016907	0	5	12	14	0	0
ENSGALG00000016908	233	809	444	98	0	324
ENSGALG00000016910	762	1289	1113	758	799	1184
ENSGALG00000016911	254	532	357	270	326	78
ENSGALG00000016912	167	93	146	109	0	6
ENSGALG00000016913	44	115	72	5	0	0
ENSGALG00000016915	582	1571	1249	793	576	854
ENSGALG00000016917	5	70	36	29	0	0
ENSGALG00000016918	569	1108	1130	934	2023	1421
ENSGALG00000016919	16	7	13	8	0	0
ENSGALG00000016920	8	25	9	22	0	0
ENSGALG00000016921	1956	4409	4536	2264	3571	3520
ENSGALG00000016922	180	89	172	164	0	0
ENSGALG00000016925	132	55	61	101	4	146
ENSGALG00000016926	227	278	321	221	567	531
ENSGALG00000016927	0	0	7	0	0	0
ENSGALG00000016929	209	133	133	103	25	190
ENSGALG00000016930	747	803	1009	855	1276	1843
ENSGALG00000016931	221	191	184	104	111	627
ENSGALG00000016932	674	924	1559	880	640	1512
ENSGALG00000016934	40	77	49	81	0	0
ENSGALG00000016936	454	593	675	518	242	1085
ENSGALG00000016937	350	322	229	431	197	382
ENSGALG00000016941	119	254	135	174	5	252
ENSGALG00000016943	0	0	5	0	0	0
ENSGALG00000016945	242	429	559	53	0	854
ENSGALG00000016946	1530	3364	3446	2258	2372	4182
ENSGALG00000016947	67	135	90	171	0	463
ENSGALG00000016949	591	629	780	1003	3165	2324
ENSGALG00000016951	120	260	301	289	270	0
ENSGALG00000016954	206	268	441	451	946	961
ENSGALG00000016955	76	88	166	78	70	269
ENSGALG00000016959	47	182	132	48	0	0
ENSGALG00000016964	0	4	5	0	0	0
ENSGALG00000016965	222	893	1071	315	2344	679
ENSGALG00000016967	549	1358	673	50	1976	0
ENSGALG00000016968	0	0	0	0	0	0
ENSGALG00000016969	0	5	0	0	0	0
ENSGALG00000016971	40	343	51	42	426	301
ENSGALG00000016972	361	839	725	826	519	807
ENSGALG00000016974	1233	2312	2417	1504	3087	6841
ENSGALG00000016975	0	4	0	0	0	0
ENSGALG00000016979	147	169	79	44	0	1
ENSGALG00000016980	8	60	12	132	0	0
ENSGALG00000016981	39	0	21	57	0	0
ENSGALG00000016984	1901	3486	3095	2983	5432	7977
ENSGALG00000016985	0	3	0	0	0	0
ENSGALG00000016986	1	54	88	0	0	0
ENSGALG00000016988	24	62	58	61	1	11
ENSGALG00000016990	62	64	52	29	0	434
ENSGALG00000016991	748	2263	1833	970	981	2716
ENSGALG00000016992	0	0	0	0	0	0
ENSGALG00000016993	548	1490	1147	345	852	430
ENSGALG00000016994	228	607	594	334	521	432
ENSGALG00000016995	387	627	889	402	270	249
ENSGALG00000016996	1810	4142	3004	1321	3611	2006
ENSGALG00000016997	515	693	854	738	2418	1583
ENSGALG00000016998	42	49	24	31	667	0
ENSGALG00000017000	0	50	3	83	83	0
ENSGALG00000017002	291	490	497	313	2	290
ENSGALG00000017003	0	82	17	91	0	0
ENSGALG00000017004	0	81	0	6	0	0
ENSGALG00000017005	185	197	33	472	553	117
ENSGALG00000017006	154	291	182	92	213	304
ENSGALG00000017008	444	1241	859	627	1058	1786
ENSGALG00000017009	982	1693	1501	1044	3063	1816
ENSGALG00000017010	938	1598	1683	428	302	321
ENSGALG00000017011	372	571	285	295	143	895
ENSGALG00000017012	10	94	33	5	0	0
ENSGALG00000017015	1883	2289	2533	1814	4322	2377
ENSGALG00000017016	253	353	93	570	776	0
ENSGALG00000017017	0	5	10	0	0	0
ENSGALG00000017018	332	433	517	224	196	812
ENSGALG00000017019	184	502	308	259	346	513
ENSGALG00000017021	0	0	0	0	0	0
ENSGALG00000017022	147	513	316	352	183	8
ENSGALG00000017023	4	23	0	0	0	0
ENSGALG00000017024	106	438	268	276	669	524
ENSGALG00000017025	3292	4703	3585	4444	5553	5548
ENSGALG00000017026	201	252	364	463	79	89
ENSGALG00000017029	0	0	0	0	0	0
ENSGALG00000017031	0	0	4	26	0	0
ENSGALG00000017032	286	314	513	362	1829	82
ENSGALG00000017033	1280	3146	2081	1133	3732	6440
ENSGALG00000017034	1	1	18	0	0	0
ENSGALG00000017035	273	735	840	172	116	472
ENSGALG00000017036	696	1777	1112	2341	5299	4548
ENSGALG00000017038	133	198	125	187	65	90
ENSGALG00000017039	18	12	1	1	0	0
ENSGALG00000017040	18	30	25	0	0	0
ENSGALG00000017042	1865	3386	4258	1101	1983	1737
ENSGALG00000017044	16	18	0	0	0	0
ENSGALG00000017046	59	104	124	7	0	2
ENSGALG00000017047	508	1354	985	642	1379	1366
ENSGALG00000017048	832	1218	1216	740	1945	1778
ENSGALG00000017049	255	351	320	201	0	288
ENSGALG00000017050	4	31	3	0	0	0
ENSGALG00000017052	0	34	33	0	0	0
ENSGALG00000017053	6	99	23	11	0	0
ENSGALG00000017062	528	1205	731	377	47	228
ENSGALG00000017064	1351	1637	1229	1516	88	911
ENSGALG00000017065	0	67	6	0	0	4
ENSGALG00000017068	0	0	0	0	0	0
ENSGALG00000017070	613	1057	1270	1112	2847	3055
ENSGALG00000017071	168	210	148	118	7	31
ENSGALG00000017072	122	115	189	121	293	57
ENSGALG00000017073	323	373	285	709	310	186
ENSGALG00000017075	269	830	481	56	0	0
ENSGALG00000017076	87	106	180	61	277	0
ENSGALG00000017077	685	1114	966	1143	726	1109
ENSGALG00000017079	449	1024	710	485	97	1417
ENSGALG00000017083	103	363	277	219	461	392
ENSGALG00000017084	426	1080	863	542	1115	1019
ENSGALG00000017085	51	30	91	10	4	0
ENSGALG00000017089	15	21	34	24	0	22
ENSGALG00000017090	3537	5183	7054	4696	16885	12198
ENSGALG00000017091	11	33	16	139	681	4
ENSGALG00000017092	124	192	190	165	508	199
ENSGALG00000017096	20	66	110	126	0	65
ENSGALG00000017097	400	680	686	358	725	1215
ENSGALG00000017098	643	1108	1034	698	1372	1098
ENSGALG00000017099	31	92	48	66	469	379
ENSGALG00000017102	14	23	6	0	0	392
ENSGALG00000017103	271	258	299	352	1560	566
ENSGALG00000017104	365	407	482	234	88	1050
ENSGALG00000017105	66	393	213	160	0	4
ENSGALG00000017106	231	360	462	351	56	309
ENSGALG00000017111	556	1241	615	561	775	345
ENSGALG00000017112	149	527	324	187	3	554
ENSGALG00000017117	4	0	0	20	173	0
ENSGALG00000017118	308	569	498	282	824	283
ENSGALG00000017119	25	125	102	104	0	0
ENSGALG00000017120	273	580	418	387	59	190
ENSGALG00000017122	49	53	26	123	0	0
ENSGALG00000017125	140	263	130	104	79	2
ENSGALG00000017126	253	506	546	101	0	0
ENSGALG00000017128	731	1038	711	822	1568	2163
ENSGALG00000017129	4470	7609	9378	6734	20917	26918
ENSGALG00000017132	213	193	160	187	349	0
ENSGALG00000017133	231	610	402	239	864	164
ENSGALG00000017134	148	342	163	259	467	74
ENSGALG00000017135	99	51	86	40	0	28
ENSGALG00000017136	1	0	24	0	0	0
ENSGALG00000017137	0	0	0	0	0	0
ENSGALG00000017139	127	416	320	193	49	322
ENSGALG00000017142	794	1290	1180	776	184	617
ENSGALG00000017145	244	515	352	405	1795	841
ENSGALG00000017148	175	121	125	108	810	590
ENSGALG00000017153	1782	2747	2698	1772	1860	2234
ENSGALG00000017154	207	241	204	96	102	85
ENSGALG00000017155	9	21	5	0	0	0
ENSGALG00000017156	596	577	492	898	713	1713
ENSGALG00000017158	16	239	286	292	37	577
ENSGALG00000017159	216	412	290	135	569	971
ENSGALG00000017162	183	144	160	365	32	268
ENSGALG00000017163	2374	5549	4383	3583	4538	5796
ENSGALG00000017165	109	306	274	224	559	734
ENSGALG00000017166	3	46	25	0	0	0
ENSGALG00000017167	142	219	164	87	1	452
ENSGALG00000017168	0	0	0	0	0	0
ENSGALG00000017169	146	166	203	140	25	92
ENSGALG00000017170	175	177	218	256	459	364
ENSGALG00000017171	181	443	360	299	519	295
ENSGALG00000017172	0	0	0	0	0	0
ENSGALG00000017173	56	91	24	7	0	0
ENSGALG00000017177	483	1011	902	520	952	1685
ENSGALG00000017179	3	12	103	1	0	0
ENSGALG00000017181	241	861	576	358	248	629
ENSGALG00000017183	0	0	0	0	0	0
ENSGALG00000017184	0	16	0	0	0	0
ENSGALG00000017185	431	367	224	356	853	503
ENSGALG00000017186	426	1077	1061	433	752	1212
ENSGALG00000017189	3	6	21	2	22	0
ENSGALG00000017190	40	8	25	85	110	66
ENSGALG00000017191	0	0	0	22	0	0
ENSGALG00000017195	0	0	1	0	0	0
ENSGALG00000017196	84	87	95	39	0	0
ENSGALG00000017197	16	10	41	1	0	0
ENSGALG00000017199	72	97	97	143	1028	721
ENSGALG00000017200	463	757	627	656	634	567
ENSGALG00000017201	128	316	136	159	119	355
ENSGALG00000017202	235	344	270	249	166	439
ENSGALG00000017204	0	6	12	6	0	59
ENSGALG00000017205	0	0	0	0	0	0
ENSGALG00000017207	1606	3243	2410	1949	9790	4713
ENSGALG00000017208	0	12	1	0	188	0
ENSGALG00000017210	234	368	441	303	1236	425
ENSGALG00000017211	916	1257	1027	1025	852	2617
ENSGALG00000017212	0	0	0	0	0	0
ENSGALG00000017216	0	0	0	0	0	0
ENSGALG00000017217	1	3	16	0	0	0
ENSGALG00000017218	523	905	661	537	693	1350
ENSGALG00000017219	92	144	171	149	0	373
ENSGALG00000017220	185	209	268	402	196	546
ENSGALG00000017227	20	33	6	37	0	0
ENSGALG00000017228	5	0	6	10	0	0
ENSGALG00000017229	54	130	99	361	0	30
ENSGALG00000017234	0	35	4	23	259	15
ENSGALG00000017235	68	43	6	43	0	107
ENSGALG00000017237	0	0	121	14	0	0
ENSGALG00000017238	0	0	0	0	0	0
ENSGALG00000017239	804	1547	956	906	1080	2282
ENSGALG00000017242	105	141	103	295	0	263
ENSGALG00000017244	7	0	10	24	0	0
ENSGALG00000017246	40	67	32	40	0	0
ENSGALG00000017248	294	751	635	621	623	704
ENSGALG00000017249	392	805	603	588	2252	408
ENSGALG00000017250	0	25	18	75	0	0
ENSGALG00000017262	223	299	214	175	350	195
ENSGALG00000017268	20	17	34	27	0	0
ENSGALG00000017271	0	3	0	1	0	0
ENSGALG00000017272	0	0	1	0	0	0
ENSGALG00000017274	0	0	0	0	0	0
ENSGALG00000017276	0	0	0	0	0	0
ENSGALG00000017282	1687	3577	3386	1585	1019	4407
ENSGALG00000017283	954	1520	1618	1407	952	1126
ENSGALG00000017287	0	5	1	0	0	0
ENSGALG00000017289	255	580	526	382	2	1401
ENSGALG00000017290	275	682	700	299	1028	2178
ENSGALG00000017291	41	171	28	31	0	0
ENSGALG00000017295	0	0	8	0	0	0
ENSGALG00000017296	74	235	119	57	194	56
ENSGALG00000017299	5251	9008	15383	10475	20022	28836
ENSGALG00000017302	0	13	42	0	0	0
ENSGALG00000017304	444	1204	934	183	19	120
ENSGALG00000017307	983	1124	797	1468	2340	2173
ENSGALG00000017308	0	0	0	0	0	0
ENSGALG00000017309	0	36	1	0	0	0
ENSGALG00000017312	577	1238	728	1324	2661	3828
ENSGALG00000017314	0	0	17	2	0	0
ENSGALG00000017316	9	0	6	53	0	0
ENSGALG00000017317	19	24	65	67	0	0
ENSGALG00000017318	114	398	264	260	760	512
ENSGALG00000017319	1455	3250	3100	2476	3738	7447
ENSGALG00000017320	1348	4083	4267	1371	3509	2924
ENSGALG00000017321	142	242	214	160	2118	623
ENSGALG00000017323	139	431	373	377	476	270
ENSGALG00000017326	51	38	31	11	5	0
ENSGALG00000017327	0	57	25	0	0	0
ENSGALG00000017329	26	111	52	24	96	141
ENSGALG00000017330	5836	11683	13125	9578	26619	23832
ENSGALG00000017332	89	344	39	0	0	0
ENSGALG00000017333	367	801	473	747	115	379
ENSGALG00000017334	4	48	24	9	0	0
ENSGALG00000017336	81	348	270	165	908	1479
ENSGALG00000017341	0	0	0	0	0	0
ENSGALG00000017342	0	0	0	0	0	0
ENSGALG00000017343	0	0	0	0	0	0
ENSGALG00000017347	737	384	7813	93	0	122
ENSGALG00000017350	2279	4457	3383	4134	8584	13281
ENSGALG00000017357	3859	6061	5732	4831	5499	5903
ENSGALG00000017358	3773	13233	14384	2520	6014	4671
ENSGALG00000017362	15	39	17	0	0	0
ENSGALG00000017363	191	492	509	281	392	314
ENSGALG00000017365	42	81	89	185	0	16
ENSGALG00000017366	1114	2139	2221	1530	4198	3029
ENSGALG00000017368	743	1577	1229	761	1007	2005
ENSGALG00000017370	3215	6376	6421	3953	4594	7899
ENSGALG00000017376	182	213	175	344	1	12
ENSGALG00000017378	0	18	9	0	0	0
ENSGALG00000017380	2997	4436	6336	5502	10935	13625
ENSGALG00000017384	5550	8313	13178	7430	11566	11045
ENSGALG00000017388	468	1136	874	387	374	1300
ENSGALG00000017389	18	11	0	0	0	0
ENSGALG00000017392	48	26	16	2	0	0
ENSGALG00000017394	2305	5157	4377	2607	3438	2091
ENSGALG00000017395	82	117	118	96	176	782
ENSGALG00000017398	0	0	0	0	0	0
ENSGALG00000017405	13	23	21	32	0	6
ENSGALG00000017411	0	31	0	0	0	0
ENSGALG00000017414	684	2851	1386	738	680	1409
ENSGALG00000017418	21	85	58	0	0	0
ENSGALG00000017419	69	44	26	23	0	12
ENSGALG00000017447	167	326	302	68	536	49
ENSGALG00000017462	20	16	6	21	0	0
ENSGALG00000017485	5	0	25	4	0	0
ENSGALG00000017493	150	161	135	279	1116	1813
ENSGALG00000017524	726	1271	1205	977	6299	4356
ENSGALG00000017553	211	697	437	446	412	1377
ENSGALG00000017558	224	482	151	430	423	2184
ENSGALG00000017611	636	1847	1531	1198	2295	4147
ENSGALG00000017627	903	1729	1047	1061	1972	2868
ENSGALG00000017644	12782	46524	34761	5283	18884	9559
ENSGALG00000017652	330	1044	887	178	17	660
ENSGALG00000017658	1	1	1	1	7	0
ENSGALG00000017681	13	0	42	14	4	113
ENSGALG00000017706	355	791	205	477	1363	31
ENSGALG00000017715	0	0	0	0	0	0
ENSGALG00000017789	0	0	0	0	0	0
ENSGALG00000017790	0	0	0	0	0	0
ENSGALG00000017792	0	0	0	0	0	0
ENSGALG00000017803	0	0	0	0	0	0
ENSGALG00000017804	0	0	2	0	0	0
ENSGALG00000017808	0	0	0	1	0	0
ENSGALG00000017810	17	25	3	8	0	151
ENSGALG00000017811	12	10	15	14	0	130
ENSGALG00000017812	0	0	0	0	0	0
ENSGALG00000017813	0	0	0	0	0	0
ENSGALG00000017814	0	0	0	0	0	0
ENSGALG00000017815	0	0	0	0	0	0
ENSGALG00000017817	0	0	0	0	0	0
ENSGALG00000017818	0	0	2	0	0	0
ENSGALG00000017819	4	1	9	4	0	0
ENSGALG00000017822	0	0	0	6	0	0
ENSGALG00000017823	0	0	0	0	0	0
ENSGALG00000017824	0	0	0	0	0	0
ENSGALG00000017825	5	0	0	0	0	0
ENSGALG00000017826	0	0	0	0	0	0
ENSGALG00000017828	1	1	2	2	24	0
ENSGALG00000017829	0	0	0	0	0	0
ENSGALG00000017831	0	7	0	0	0	0
ENSGALG00000017832	0	0	0	0	0	0
ENSGALG00000017833	3	7	0	0	0	0
ENSGALG00000017836	0	5	0	4	0	0
ENSGALG00000017838	5	6	6	0	0	0
ENSGALG00000017839	0	0	2	0	0	0
ENSGALG00000017840	7	1	2	7	157	0
ENSGALG00000017841	5	0	0	25	0	0
ENSGALG00000017843	0	0	0	0	0	0
ENSGALG00000017845	1	0	0	0	0	0
ENSGALG00000017846	0	0	0	0	0	0
ENSGALG00000017847	2	0	0	0	0	0
ENSGALG00000017848	0	0	0	0	0	0
ENSGALG00000017849	0	0	0	0	0	0
ENSGALG00000017850	18	4	20	1	0	0
ENSGALG00000017853	0	0	0	0	0	0
ENSGALG00000017855	0	9	11	21	0	0
ENSGALG00000017857	8	16	24	12	107	0
ENSGALG00000017858	0	3	0	0	0	0
ENSGALG00000017860	0	0	0	0	0	0
ENSGALG00000017862	2	0	0	6	0	0
ENSGALG00000017863	0	0	7	10	0	0
ENSGALG00000017864	0	11	0	7	0	0
ENSGALG00000017866	107	94	116	172	145	181
ENSGALG00000017867	0	0	0	0	0	0
ENSGALG00000017868	0	0	0	0	0	0
ENSGALG00000017870	7	15	15	2	0	0
ENSGALG00000017871	0	0	0	0	0	0
ENSGALG00000017872	0	0	12	0	0	0
ENSGALG00000017874	0	0	0	0	0	0
ENSGALG00000017875	0	3	8	9	0	0
ENSGALG00000017876	7	2	0	0	0	0
ENSGALG00000017893	0	0	0	0	0	0
ENSGALG00000017894	0	1	0	0	0	0
ENSGALG00000017896	0	0	0	0	0	0
ENSGALG00000017897	0	0	0	0	0	0
ENSGALG00000017900	3	0	0	0	0	0
ENSGALG00000017902	0	5	2	0	0	0
ENSGALG00000017903	0	0	0	0	0	0
ENSGALG00000017904	0	0	0	0	0	0
ENSGALG00000017906	0	0	0	0	0	0
ENSGALG00000017907	0	0	0	0	0	0
ENSGALG00000017909	0	0	0	0	0	0
ENSGALG00000017910	0	0	0	0	0	0
ENSGALG00000017912	0	0	0	0	0	0
ENSGALG00000017921	0	15	4	0	0	0
ENSGALG00000017922	0	0	0	0	0	0
ENSGALG00000017923	0	0	0	13	0	0
ENSGALG00000017925	0	0	0	0	0	0
ENSGALG00000017926	10	21	36	18	28	20
ENSGALG00000017927	0	0	0	0	0	0
ENSGALG00000017930	0	0	0	0	0	0
ENSGALG00000017932	0	0	0	0	0	0
ENSGALG00000017933	0	0	0	0	0	0
ENSGALG00000017936	0	0	0	0	0	0
ENSGALG00000017938	0	0	0	0	0	0
ENSGALG00000017952	0	0	0	0	0	0
ENSGALG00000017953	0	0	0	0	0	0
ENSGALG00000017954	0	0	0	0	0	0
ENSGALG00000018235	0	0	0	0	0	0
ENSGALG00000018236	0	0	0	0	0	0
ENSGALG00000018237	7	10	12	0	0	0
ENSGALG00000018238	0	0	0	0	0	0
ENSGALG00000018239	0	0	0	0	0	0
ENSGALG00000018240	0	0	0	0	0	0
ENSGALG00000018241	0	0	0	0	0	0
ENSGALG00000018242	0	0	2	0	0	0
ENSGALG00000018243	0	0	0	0	0	0
ENSGALG00000018244	0	0	2	5	0	0
ENSGALG00000018245	0	0	0	0	0	0
ENSGALG00000018247	1	0	0	3	0	0
ENSGALG00000018248	7	5	12	21	11	5
ENSGALG00000018249	0	0	0	0	0	0
ENSGALG00000018250	0	0	0	0	0	0
ENSGALG00000018251	0	0	0	0	0	0
ENSGALG00000018252	0	0	0	0	0	0
ENSGALG00000018253	0	0	0	0	0	0
ENSGALG00000018254	0	0	0	0	0	0
ENSGALG00000018255	0	0	0	0	0	0
ENSGALG00000018256	0	0	0	0	0	0
ENSGALG00000018257	0	0	0	0	0	0
ENSGALG00000018258	0	0	0	0	0	0
ENSGALG00000018259	0	0	0	0	0	0
ENSGALG00000018260	0	0	0	6	0	0
ENSGALG00000018261	0	0	0	0	0	0
ENSGALG00000018262	0	0	0	0	0	0
ENSGALG00000018263	0	0	1	0	0	0
ENSGALG00000018264	29	51	50	49	0	0
ENSGALG00000018265	3	2	0	2	0	0
ENSGALG00000018266	0	0	0	0	0	0
ENSGALG00000018267	0	0	0	0	0	0
ENSGALG00000018268	0	0	0	0	0	0
ENSGALG00000018269	0	0	0	0	0	0
ENSGALG00000018270	0	0	0	0	0	0
ENSGALG00000018274	0	24	4	9	0	0
ENSGALG00000018275	0	0	0	0	0	0
ENSGALG00000018276	3	0	0	0	0	0
ENSGALG00000018277	0	0	1	0	0	0
ENSGALG00000018278	1	0	0	0	0	0
ENSGALG00000018279	2	2	1	2	28	16
ENSGALG00000018281	0	0	0	0	0	0
ENSGALG00000018283	0	10	2	0	0	0
ENSGALG00000018284	0	0	0	0	0	0
ENSGALG00000018285	0	0	0	1	0	0
ENSGALG00000018286	0	6	1	0	0	0
ENSGALG00000018287	0	0	0	0	0	0
ENSGALG00000018288	7	23	17	5	0	0
ENSGALG00000018289	22	55	62	9	52	0
ENSGALG00000018290	0	0	0	0	0	0
ENSGALG00000018291	2	0	2	0	0	0
ENSGALG00000018292	0	0	0	0	0	0
ENSGALG00000018293	0	0	0	0	0	0
ENSGALG00000018294	0	0	0	0	0	0
ENSGALG00000018295	0	0	0	0	0	0
ENSGALG00000018296	1	0	0	0	0	0
ENSGALG00000018299	0	0	0	0	0	0
ENSGALG00000018300	0	0	0	0	0	0
ENSGALG00000018301	0	0	0	0	0	0
ENSGALG00000018302	0	0	0	0	0	0
ENSGALG00000018303	0	0	0	0	0	0
ENSGALG00000018304	0	0	0	0	0	0
ENSGALG00000018305	0	0	0	0	0	0
ENSGALG00000018306	0	0	0	0	0	0
ENSGALG00000018307	0	0	0	0	0	0
ENSGALG00000018308	0	0	0	0	0	0
ENSGALG00000018309	0	0	0	0	0	0
ENSGALG00000018310	2	0	0	7	0	0
ENSGALG00000018311	0	0	0	0	0	0
ENSGALG00000018312	0	0	0	0	0	0
ENSGALG00000018313	0	0	0	0	0	0
ENSGALG00000018314	1	1	3	0	0	0
ENSGALG00000018317	0	0	6	0	0	0
ENSGALG00000018318	0	0	4	0	0	0
ENSGALG00000018319	0	0	0	0	0	0
ENSGALG00000018320	3	0	0	0	0	0
ENSGALG00000018321	0	0	0	0	0	0
ENSGALG00000018322	0	0	0	0	0	0
ENSGALG00000018324	0	0	0	0	0	0
ENSGALG00000018325	0	0	0	0	0	0
ENSGALG00000018326	0	0	0	0	0	0
ENSGALG00000018327	0	6	2	0	0	0
ENSGALG00000018328	0	2	0	4	0	0
ENSGALG00000018329	0	0	0	0	0	0
ENSGALG00000018330	0	0	0	0	0	0
ENSGALG00000018331	0	0	0	0	0	0
ENSGALG00000018332	0	0	0	0	0	0
ENSGALG00000018335	0	0	0	0	0	0
ENSGALG00000018336	0	0	0	0	0	0
ENSGALG00000018339	0	0	0	0	0	0
ENSGALG00000018340	0	0	0	0	0	0
ENSGALG00000018344	0	0	0	0	0	0
ENSGALG00000018346	0	0	3	2	0	0
ENSGALG00000018350	0	0	0	0	0	0
ENSGALG00000018352	0	0	0	16	0	0
ENSGALG00000018353	0	0	0	0	0	0
ENSGALG00000018354	0	0	0	0	0	0
ENSGALG00000018355	0	0	0	0	0	0
ENSGALG00000018415	0	0	0	0	0	0
ENSGALG00000018439	297	686	698	39	467	358
ENSGALG00000018503	0	0	0	0	0	0
ENSGALG00000018534	0	1	2	0	0	0
ENSGALG00000018557	17	8	0	0	0	0
ENSGALG00000018700	0	0	7	0	0	0
ENSGALG00000018702	124	182	152	136	0	7
ENSGALG00000018803	117	437	230	194	176	0
ENSGALG00000018815	38	80	54	58	45	227
ENSGALG00000018819	0	6	0	0	0	0
ENSGALG00000018874	714	922	908	808	883	524
ENSGALG00000018882	0	0	0	0	0	0
ENSGALG00000018942	0	1	3	0	0	0
ENSGALG00000018946	5	0	2	0	0	0
ENSGALG00000018976	871	2267	1957	707	523	1461
ENSGALG00000018977	0	0	0	0	0	0
ENSGALG00000018998	54	166	104	7	25	0
ENSGALG00000019003	18	53	39	90	0	0
ENSGALG00000019018	0	0	0	0	0	0
ENSGALG00000019019	0	1	23	0	0	0
ENSGALG00000019026	16	122	120	0	0	120
ENSGALG00000019030	0	0	0	0	0	0
ENSGALG00000019036	103	137	180	190	1065	722
ENSGALG00000019042	323	695	487	776	349	321
ENSGALG00000019060	0	2	0	0	0	0
ENSGALG00000019061	0	0	0	0	0	0
ENSGALG00000019063	0	0	0	0	0	0
ENSGALG00000019077	123	77	106	94	111	66
ENSGALG00000019087	475	1117	720	522	285	175
ENSGALG00000019094	154	583	314	257	1036	714
ENSGALG00000019114	0	0	0	0	0	0
ENSGALG00000019147	0	0	11	0	0	0
ENSGALG00000019157	0	0	0	0	0	0
ENSGALG00000019171	638	1354	1431	639	1437	3542
ENSGALG00000019175	0	0	0	0	0	0
ENSGALG00000019178	254	384	231	219	23	340
ENSGALG00000019201	57	256	170	160	0	73
ENSGALG00000019211	0	11	5	13	0	0
ENSGALG00000019215	504	672	598	148	152	1192
ENSGALG00000019228	80	34	5	3	0	0
ENSGALG00000019231	2	34	21	16	0	0
ENSGALG00000019233	6	40	69	0	0	0
ENSGALG00000019240	0	2	0	3	0	0
ENSGALG00000019261	0	0	0	0	0	0
ENSGALG00000019262	0	0	0	0	0	0
ENSGALG00000019276	0	0	0	0	0	0
ENSGALG00000019277	0	0	0	0	0	0
ENSGALG00000019284	654	1224	1340	563	22	525
ENSGALG00000019286	165	511	326	234	0	790
ENSGALG00000019290	0	0	0	0	0	0
ENSGALG00000019291	0	0	2	0	0	0
ENSGALG00000019300	6	0	0	0	0	0
ENSGALG00000019304	0	0	0	0	0	0
ENSGALG00000019312	0	0	0	0	0	0
ENSGALG00000019316	1481	3544	3472	2219	7192	6648
ENSGALG00000019322	0	0	2	0	0	0
ENSGALG00000019325	2	0	0	0	0	0
ENSGALG00000019331	0	0	2	0	0	0
ENSGALG00000019336	121	185	185	88	401	91
ENSGALG00000019352	7	0	0	0	0	0
ENSGALG00000019355	1362	1916	2105	1339	2438	2363
ENSGALG00000019358	497	668	1069	847	4597	4110
ENSGALG00000019361	13	71	0	0	0	0
ENSGALG00000019384	364	1201	1084	439	68	563
ENSGALG00000019397	257	505	407	423	35	229
ENSGALG00000019484	0	5	27	34	0	4
ENSGALG00000019489	0	17	0	0	0	0
ENSGALG00000019509	0	0	0	0	0	0
ENSGALG00000019514	1121	2676	1647	1769	995	2278
ENSGALG00000019527	0	0	0	0	0	0
ENSGALG00000019543	17	105	37	0	0	173
ENSGALG00000019551	3	1	0	0	0	0
ENSGALG00000019552	0	0	0	0	0	0
ENSGALG00000019553	0	0	0	0	0	0
ENSGALG00000019554	0	4	0	0	0	0
ENSGALG00000019555	0	0	0	1	0	0
ENSGALG00000019568	142	253	292	222	752	2
ENSGALG00000019570	7	37	3	37	0	0
ENSGALG00000019622	367	478	426	650	786	637
ENSGALG00000019651	0	0	0	0	0	0
ENSGALG00000019662	3	0	5	0	0	0
ENSGALG00000019663	143	502	542	427	1798	1988
ENSGALG00000019690	61	209	160	1	37	391
ENSGALG00000019696	0	0	0	0	0	0
ENSGALG00000019715	0	0	9	0	0	0
ENSGALG00000019716	12	45	67	0	0	351
ENSGALG00000019718	8	0	0	0	0	0
ENSGALG00000019719	0	8	29	0	204	0
ENSGALG00000019736	0	0	0	0	0	0
ENSGALG00000019738	0	0	0	0	0	0
ENSGALG00000019741	403	603	600	726	2746	1875
ENSGALG00000019755	0	0	0	0	0	0
ENSGALG00000019756	13	10	93	0	0	0
ENSGALG00000019761	0	0	4	18	0	0
ENSGALG00000019768	133	243	71	243	14	529
ENSGALG00000019794	282	573	431	621	1123	1471
ENSGALG00000019795	47	152	52	152	236	448
ENSGALG00000019796	699	1344	897	961	1181	1985
ENSGALG00000019797	7	4	0	2	0	113
ENSGALG00000019802	0	0	0	16	0	0
ENSGALG00000019824	19	9	17	27	0	0
ENSGALG00000019835	11	15	22	15	0	0
ENSGALG00000019842	693	1183	874	135	40	39
ENSGALG00000019843	0	0	0	0	0	0
ENSGALG00000019844	0	0	0	0	0	0
ENSGALG00000019845	0	0	0	0	0	0
ENSGALG00000019846	0	0	0	0	0	0
ENSGALG00000019847	0	0	0	0	0	0
ENSGALG00000019848	0	0	0	0	0	0
ENSGALG00000019866	88	141	206	135	0	619
ENSGALG00000019867	277	727	709	544	694	393
ENSGALG00000019873	270	328	430	178	397	458
ENSGALG00000019894	667	1244	1377	1573	2977	2529
ENSGALG00000019921	589	997	1153	790	800	675
ENSGALG00000019932	0	17	0	0	0	0
ENSGALG00000019934	13	32	15	6	0	0
ENSGALG00000019941	8	6	0	1	0	0
ENSGALG00000019958	0	0	0	0	0	0
ENSGALG00000019961	233	312	369	462	1005	1857
ENSGALG00000019967	652	1247	1120	397	1016	580
ENSGALG00000019976	347	615	760	535	1248	2299
ENSGALG00000019979	2801	7666	9753	2841	13931	10975
ENSGALG00000019987	508	1424	1612	653	1544	1622
ENSGALG00000020002	0	0	0	0	0	0
ENSGALG00000020003	233	146	139	134	516	0
ENSGALG00000020005	199	189	274	169	232	473
ENSGALG00000020049	0	0	0	0	0	0
ENSGALG00000020057	180	403	379	282	830	506
ENSGALG00000020067	256	434	253	236	20	382
ENSGALG00000020078	5738	10282	11936	9559	18596	21551
ENSGALG00000020084	0	0	0	0	0	0
ENSGALG00000020108	62	14	39	14	0	204
ENSGALG00000020139	0	0	0	0	0	0
ENSGALG00000020143	6	27	6	0	0	0
ENSGALG00000020151	0	0	0	0	0	0
ENSGALG00000020160	0	0	0	0	0	0
ENSGALG00000020164	103	131	96	125	34	74
ENSGALG00000020193	16	30	21	4	0	37
ENSGALG00000020201	164	524	421	244	21	644
ENSGALG00000020210	237	311	483	411	247	1055
ENSGALG00000020249	665	893	547	1071	730	639
ENSGALG00000020251	389	453	305	163	0	371
ENSGALG00000020253	170	249	329	194	15	234
ENSGALG00000020260	850	1851	1559	1298	1116	3023
ENSGALG00000020261	9	3	2	0	0	0
ENSGALG00000020262	557	822	1047	907	3058	2432
ENSGALG00000020292	1	0	0	0	0	0
ENSGALG00000020316	0	14	4	0	10	0
ENSGALG00000020320	89	248	220	172	306	1025
ENSGALG00000020322	797	1392	1673	1121	2038	3342
ENSGALG00000020331	0	0	0	0	0	0
ENSGALG00000020340	10	12	24	0	944	20
ENSGALG00000020342	357	648	505	519	481	750
ENSGALG00000020359	2220	4171	3394	3434	2171	3961
ENSGALG00000020386	0	0	0	0	0	0
ENSGALG00000020388	0	0	0	0	0	0
ENSGALG00000020390	0	0	0	0	0	0
ENSGALG00000020391	0	2	5	0	0	0
ENSGALG00000020392	9	24	13	51	0	5
ENSGALG00000020402	31	161	97	17	0	0
ENSGALG00000020410	43	122	106	47	273	0
ENSGALG00000020415	321	395	492	405	1304	1971
ENSGALG00000020417	1584	2627	2660	1530	3214	4325
ENSGALG00000020419	275	1001	728	424	510	1058
ENSGALG00000020438	168	511	297	173	158	135
ENSGALG00000020449	553	1089	1205	641	1445	1825
ENSGALG00000020454	308	772	625	625	868	2437
ENSGALG00000020458	1	30	41	0	0	0
ENSGALG00000020479	294	1710	761	303	107	549
ENSGALG00000020485	9	4	0	0	0	0
ENSGALG00000020486	0	0	0	0	0	0
ENSGALG00000020488	73	290	142	201	49	0
ENSGALG00000020505	44	225	127	38	0	0
ENSGALG00000020510	190	397	605	368	1550	926
ENSGALG00000020523	310	672	237	291	446	721
ENSGALG00000020528	461	999	638	806	1892	1624
ENSGALG00000020534	510	1249	611	1171	2740	1510
ENSGALG00000020538	52	85	62	84	0	0
ENSGALG00000020554	0	2	21	0	0	0
ENSGALG00000020557	51	150	90	24	0	20
ENSGALG00000020561	2	24	6	12	0	0
ENSGALG00000020569	277	531	229	351	67	35
ENSGALG00000020575	57	91	210	462	586	1255
ENSGALG00000020582	78	214	191	144	16	314
ENSGALG00000020590	673	1694	1262	810	2646	1188
ENSGALG00000020615	231	818	515	284	249	0
ENSGALG00000020626	205	459	254	550	0	777
ENSGALG00000020647	1	1	14	127	0	0
ENSGALG00000020656	3	8	0	0	0	0
ENSGALG00000020679	0	0	0	0	0	0
ENSGALG00000020688	236	400	418	674	2437	702
ENSGALG00000020703	0	0	9	0	0	0
ENSGALG00000020716	0	41	11	0	0	213
ENSGALG00000020726	1	0	0	0	0	0
ENSGALG00000020729	358	805	598	474	2254	1013
ENSGALG00000020736	244	246	174	324	0	129
ENSGALG00000020737	129	321	91	0	0	0
ENSGALG00000020741	54	118	43	29	74	0
ENSGALG00000020742	177	282	223	427	80	809
ENSGALG00000020745	1	16	10	0	0	0
ENSGALG00000020747	415	558	409	743	1869	1587
ENSGALG00000020754	989	3653	3588	874	4802	6080
ENSGALG00000020768	0	1	2	0	0	0
ENSGALG00000020775	83	136	115	84	0	34
ENSGALG00000020788	0	0	2	7	0	0
ENSGALG00000020793	1069	2465	2636	727	716	1178
ENSGALG00000020805	79	182	199	432	0	4
ENSGALG00000020813	97	49	46	28	330	0
ENSGALG00000020827	0	0	0	0	0	0
ENSGALG00000020836	0	15	16	0	0	0
ENSGALG00000020869	24	6	0	1	0	0
ENSGALG00000020876	20	60	3	21	0	0
ENSGALG00000020879	60	253	277	106	256	9
ENSGALG00000020884	38	38	38	23	140	24
ENSGALG00000020895	0	0	0	0	0	0
ENSGALG00000020905	5	8	0	13	0	0
ENSGALG00000020906	0	0	0	0	0	0
ENSGALG00000020921	96	211	132	135	232	331
ENSGALG00000020922	533	1225	1269	297	586	710
ENSGALG00000020923	0	0	0	0	0	0
ENSGALG00000020927	2571	6477	5789	3945	9495	8065
ENSGALG00000020939	250	368	258	248	944	666
ENSGALG00000020943	0	7	6	0	0	0
ENSGALG00000020975	0	7	35	20	0	0
ENSGALG00000020982	6	0	0	0	0	0
ENSGALG00000020984	7	10	18	0	0	0
ENSGALG00000020985	24	0	0	0	0	0
ENSGALG00000020986	0	0	0	0	0	0
ENSGALG00000020989	0	0	0	0	0	0
ENSGALG00000020999	102	204	349	96	475	585
ENSGALG00000021017	29	65	28	39	0	0
ENSGALG00000021020	0	0	0	0	0	0
ENSGALG00000021025	0	4	4	0	0	0
ENSGALG00000021027	336	582	417	376	397	1529
ENSGALG00000021031	493	684	241	239	0	82
ENSGALG00000021039	0	5	9	1	60	0
ENSGALG00000021040	280	521	256	107	73	20
ENSGALG00000021047	535	2008	1679	760	2518	2046
ENSGALG00000021074	7	3	19	0	0	427
ENSGALG00000021079	10	26	85	9	0	100
ENSGALG00000021092	74	50	27	63	98	1
ENSGALG00000021113	0	0	0	0	0	0
ENSGALG00000021117	674	1305	1873	546	1327	613
ENSGALG00000021126	0	0	0	0	0	0
ENSGALG00000021128	1308	4502	1705	1564	856	321
ENSGALG00000021135	24	18	19	0	0	0
ENSGALG00000021136	0	28	7	0	0	0
ENSGALG00000021143	0	0	18	0	0	0
ENSGALG00000021158	8	27	0	1	0	0
ENSGALG00000021163	0	0	0	0	0	0
ENSGALG00000021171	10	20	4	0	237	0
ENSGALG00000021174	355	1131	964	446	657	1276
ENSGALG00000021180	40	85	23	4	0	0
ENSGALG00000021183	0	0	0	0	0	0
ENSGALG00000021193	57	60	90	42	0	597
ENSGALG00000021198	0	0	0	0	0	0
ENSGALG00000021213	461	1145	1226	471	1134	193
ENSGALG00000021220	50	86	73	46	0	0
ENSGALG00000021225	354	590	747	446	37	837
ENSGALG00000021230	55	19	16	10	0	0
ENSGALG00000021231	972	1689	1575	1150	105	660
ENSGALG00000021232	2	0	4	1	29	0
ENSGALG00000021235	0	0	0	0	0	1
ENSGALG00000021238	17	15	34	6	0	0
ENSGALG00000021262	2599	5008	4199	3414	5725	6942
ENSGALG00000021271	14	145	16	0	746	0
ENSGALG00000021272	6	12	6	0	0	0
ENSGALG00000021273	0	5	3	0	0	0
ENSGALG00000021274	0	0	0	0	0	0
ENSGALG00000021275	0	0	0	0	0	0
ENSGALG00000021285	1468	2778	1533	2699	4017	4588
ENSGALG00000021286	0	0	0	0	0	0
ENSGALG00000021301	17	44	38	49	0	0
ENSGALG00000021303	0	0	0	0	0	0
ENSGALG00000021304	0	5	3	0	0	0
ENSGALG00000021314	31	16	14	9	0	0
ENSGALG00000021340	1509	1780	1498	2337	4435	5640
ENSGALG00000021341	0	0	0	0	0	0
ENSGALG00000021345	0	0	17	0	0	0
ENSGALG00000021353	0	0	0	0	0	0
ENSGALG00000021355	0	3	0	0	0	0
ENSGALG00000021357	6	0	0	0	0	0
ENSGALG00000021362	12	175	229	0	2	0
ENSGALG00000021364	56	90	65	79	0	30
ENSGALG00000021365	2776	5574	3493	4807	12801	6940
ENSGALG00000021378	32	22	9	15	0	6
ENSGALG00000021395	0	0	1	0	0	0
ENSGALG00000021399	0	0	0	0	0	0
ENSGALG00000021405	112	614	479	363	602	537
ENSGALG00000021442	27	256	116	30	0	13
ENSGALG00000021443	102	52	85	222	0	26
ENSGALG00000021451	0	0	0	0	0	0
ENSGALG00000021471	0	0	5	0	0	0
ENSGALG00000021473	1993	4030	3515	3525	4221	7026
ENSGALG00000021475	117	434	357	182	146	546
ENSGALG00000021520	0	0	0	0	0	0
ENSGALG00000021525	1	160	185	71	124	0
ENSGALG00000021529	0	56	29	7	0	0
ENSGALG00000021539	468	1071	806	949	1553	1844
ENSGALG00000021542	123	586	632	75	263	565
ENSGALG00000021552	0	16	0	2	0	0
ENSGALG00000021553	0	0	0	0	0	0
ENSGALG00000021561	0	0	1	0	252	0
ENSGALG00000021567	5	1	0	0	0	0
ENSGALG00000021569	0	0	3	0	0	0
ENSGALG00000021570	27	50	24	27	0	0
ENSGALG00000021572	21	41	87	35	3	40
ENSGALG00000021589	20	57	54	0	21	0
ENSGALG00000021592	2	2	0	0	0	0
ENSGALG00000021598	24	83	49	0	0	0
ENSGALG00000021601	72	291	117	84	0	18
ENSGALG00000021611	61	284	111	138	0	0
ENSGALG00000021620	31	1	14	140	89	30
ENSGALG00000021627	8	37	42	49	378	53
ENSGALG00000021634	258	357	266	444	1261	2079
ENSGALG00000021636	161	312	253	257	80	3
ENSGALG00000021637	253	519	305	466	803	1529
ENSGALG00000021647	0	0	0	0	0	0
ENSGALG00000021653	723	1410	969	953	1317	1822
ENSGALG00000021656	0	0	0	0	47	0
ENSGALG00000021658	2	50	13	30	0	0
ENSGALG00000021665	228	574	272	210	89	759
ENSGALG00000021676	1159	2136	2006	1810	3013	2525
ENSGALG00000021679	918	1603	1622	1191	2384	1327
ENSGALG00000021683	862	1549	1574	805	2206	2312
ENSGALG00000021685	46	138	47	67	448	535
ENSGALG00000021686	15	3	11	2	407	0
ENSGALG00000021688	400	1244	713	421	735	1017
ENSGALG00000021692	1892	3844	5004	3201	13089	12764
ENSGALG00000021696	0	3	0	0	0	0
ENSGALG00000021721	0	0	1	0	0	0
ENSGALG00000021722	0	0	0	0	0	0
ENSGALG00000021723	0	0	0	0	0	0
ENSGALG00000021724	0	0	0	0	0	0
ENSGALG00000021726	2	49	24	9	0	12
ENSGALG00000021727	0	0	0	0	0	0
ENSGALG00000021728	0	0	0	0	0	0
ENSGALG00000021729	0	0	0	0	0	0
ENSGALG00000021730	0	16	6	3	0	0
ENSGALG00000021731	0	0	0	0	0	0
ENSGALG00000021732	0	0	0	0	0	0
ENSGALG00000021733	1	1	7	0	0	0
ENSGALG00000021734	0	0	0	0	0	0
ENSGALG00000021736	0	0	0	0	0	0
ENSGALG00000021737	2	0	0	0	0	0
ENSGALG00000021738	0	8	2	3	58	0
ENSGALG00000021743	0	0	0	0	0	0
ENSGALG00000021748	3	3	2	7	0	22
ENSGALG00000021750	4	0	0	3	0	0
ENSGALG00000021758	0	0	0	0	0	0
ENSGALG00000021762	0	0	0	10	0	93
ENSGALG00000021766	6	4	0	2	0	38
ENSGALG00000021770	0	0	0	0	0	0
ENSGALG00000021771	0	0	0	0	0	0
ENSGALG00000021772	0	0	0	0	0	0
ENSGALG00000021773	0	0	0	0	0	0
ENSGALG00000021774	0	0	0	0	0	0
ENSGALG00000021775	0	0	0	0	0	0
ENSGALG00000021776	1	0	0	0	0	0
ENSGALG00000021777	0	0	0	0	0	0
ENSGALG00000021778	0	0	0	0	0	0
ENSGALG00000021782	0	0	0	0	0	0
ENSGALG00000021783	0	0	0	0	0	0
ENSGALG00000021786	0	0	0	0	0	0
ENSGALG00000021788	0	0	1	0	0	0
ENSGALG00000021791	0	0	0	0	0	0
ENSGALG00000021798	0	0	0	0	0	0
ENSGALG00000021802	0	0	0	0	0	0
ENSGALG00000021843	400	582	600	179	0	1064
ENSGALG00000021848	0	0	0	0	0	0
ENSGALG00000021855	66	72	13	30	0	0
ENSGALG00000021856	0	0	0	0	0	0
ENSGALG00000021869	5	37	4	12	0	92
ENSGALG00000021883	22	64	55	40	0	0
ENSGALG00000021884	3	0	1	0	0	0
ENSGALG00000021908	0	0	0	0	0	0
ENSGALG00000021910	0	0	0	0	0	0
ENSGALG00000021931	0	0	0	1	0	0
ENSGALG00000021935	0	0	0	0	0	0
ENSGALG00000021938	0	9	0	0	0	0
ENSGALG00000021949	0	0	0	0	0	0
ENSGALG00000021952	0	0	0	0	0	0
ENSGALG00000021972	320	796	386	410	1530	728
ENSGALG00000022030	7	25	21	18	0	19
ENSGALG00000022137	5	0	1	0	0	0
ENSGALG00000022166	13	26	68	77	66	5
ENSGALG00000022206	0	0	0	0	0	0
ENSGALG00000022440	0	0	0	0	0	0
ENSGALG00000022531	10	16	12	7	0	0
ENSGALG00000022536	12	41	22	8	13	0
ENSGALG00000022557	0	0	2	0	0	0
ENSGALG00000022622	0	0	0	0	0	0
ENSGALG00000022644	0	0	0	0	0	0
ENSGALG00000022696	0	8	6	0	0	0
ENSGALG00000022702	61	427	242	0	0	0
ENSGALG00000022704	0	1	2	0	0	0
ENSGALG00000022718	0	0	0	27	0	0
ENSGALG00000022720	5	0	3	0	0	0
ENSGALG00000022733	3	54	25	3	0	0
ENSGALG00000022739	61	75	24	30	123	9
ENSGALG00000022750	16	2	7	69	0	0
ENSGALG00000022758	70	143	233	234	61	311
ENSGALG00000022762	1	7	0	0	0	0
ENSGALG00000022804	131	288	313	39	132	640
ENSGALG00000022813	702	1113	1889	1047	5006	4319
ENSGALG00000022815	0	0	0	1	0	0
ENSGALG00000022827	0	0	0	0	0	0
ENSGALG00000022850	569	1115	649	699	1845	3704
ENSGALG00000022866	31	55	6	0	0	0
ENSGALG00000022871	188	638	470	296	109	469
ENSGALG00000022874	24	59	37	25	705	0
ENSGALG00000022875	0	0	0	0	0	0
ENSGALG00000022882	517	875	617	315	310	304
ENSGALG00000022887	143	203	244	286	2302	0
ENSGALG00000022891	258	327	390	524	399	1042
ENSGALG00000022896	19	106	70	0	0	0
ENSGALG00000022909	68	64	58	1	84	0
ENSGALG00000022920	141	375	254	226	155	442
ENSGALG00000022926	333	949	721	731	1395	295
ENSGALG00000022950	1158	1983	2496	1906	4132	5205
ENSGALG00000022976	10	10	0	0	0	0
ENSGALG00000022980	646	1549	1207	925	2128	428
ENSGALG00000022991	452	921	1567	702	1379	1771
ENSGALG00000023032	0	0	0	0	0	0
ENSGALG00000023036	0	7	9	0	0	0
ENSGALG00000023066	1724	4890	3084	2294	2126	2640
ENSGALG00000023070	0	0	0	0	0	0
ENSGALG00000023083	42	168	52	5	0	15
ENSGALG00000023089	803	1702	1019	850	784	130
ENSGALG00000023099	4	0	0	0	0	0
ENSGALG00000023120	53	150	218	101	219	28
ENSGALG00000023122	0	1	0	0	6	0
ENSGALG00000023131	433	1436	772	116	11	946
ENSGALG00000023135	759	1537	1671	715	581	1156
ENSGALG00000023142	9	0	0	0	0	0
ENSGALG00000023157	1143	3050	1729	884	3481	2264
ENSGALG00000023172	0	38	0	1	32	0
ENSGALG00000023179	0	19	4	2	0	0
ENSGALG00000023189	305	806	665	769	135	58
ENSGALG00000023191	220	317	675	349	1356	1678
ENSGALG00000023193	89	202	125	121	770	44
ENSGALG00000023195	0	0	0	0	0	0
ENSGALG00000023199	963	1356	1422	1486	3097	2665
ENSGALG00000023256	204	386	294	269	1090	0
ENSGALG00000023279	8	0	0	0	0	0
ENSGALG00000023294	6766	12628	14193	10322	37458	32297
ENSGALG00000023296	0	12	0	0	0	0
ENSGALG00000023303	1	4	1	0	0	0
ENSGALG00000023335	1084	1775	1584	1352	1718	1312
ENSGALG00000023338	237	484	269	467	42	192
ENSGALG00000023348	0	93	70	1	500	82
ENSGALG00000023354	38	119	50	3	0	0
ENSGALG00000023355	0	82	10	0	0	0
ENSGALG00000023359	1088	2559	1748	474	2435	1554
ENSGALG00000023364	414	928	758	648	650	2147
ENSGALG00000023379	33	9	0	0	0	0
ENSGALG00000023395	0	23	0	0	0	0
ENSGALG00000023396	181	408	452	120	107	1
ENSGALG00000023407	237	428	371	326	3	321
ENSGALG00000023411	0	48	0	0	0	0
ENSGALG00000023415	1	1	0	0	0	0
ENSGALG00000023419	0	0	0	0	0	0
ENSGALG00000023420	0	0	0	0	0	0
ENSGALG00000023435	34	49	144	178	0	0
ENSGALG00000023436	0	2	0	0	0	0
ENSGALG00000023437	0	30	23	43	0	0
ENSGALG00000023439	1	16	4	7	0	0
ENSGALG00000023440	418	465	705	415	783	1066
ENSGALG00000023443	307	1366	526	320	436	900
ENSGALG00000023444	0	12	3	0	0	0
ENSGALG00000023451	379	501	310	220	172	219
ENSGALG00000023454	0	2	0	0	0	0
ENSGALG00000023468	28	14	1	21	0	0
ENSGALG00000023472	0	2	11	0	0	0
ENSGALG00000023490	3	0	0	0	0	127
ENSGALG00000023506	175	128	333	236	522	78
ENSGALG00000023510	1215	3498	2176	2047	1485	1850
ENSGALG00000023517	200	735	344	38	0	255
ENSGALG00000023521	4	6	14	0	36	0
ENSGALG00000023541	177	566	285	306	521	0
ENSGALG00000023542	8	24	30	20	0	0
ENSGALG00000023546	659	1098	846	770	956	1406
ENSGALG00000023547	234	686	460	447	1654	1653
ENSGALG00000023552	11	35	0	46	248	0
ENSGALG00000023554	84	228	91	44	1017	335
ENSGALG00000023571	309	418	318	271	0	695
ENSGALG00000023576	483	1489	764	264	9	541
ENSGALG00000023580	0	0	0	1	0	0
ENSGALG00000023581	55	211	33	1	0	0
ENSGALG00000023584	90	158	48	37	75	192
ENSGALG00000023601	31	11	57	42	0	0
ENSGALG00000023612	69	205	40	100	0	414
ENSGALG00000023616	41	47	57	105	316	0
ENSGALG00000023621	255	816	521	60	2004	247
ENSGALG00000023622	0	0	0	2	0	0
ENSGALG00000023626	2	3	3	0	0	0
ENSGALG00000023632	203	352	265	181	54	425
ENSGALG00000023640	5	27	6	0	0	0
ENSGALG00000023648	669	1705	1913	641	697	210
ENSGALG00000023661	252	226	268	228	214	982
ENSGALG00000023670	41	14	44	46	0	0
ENSGALG00000023682	1092	1694	1557	1369	2276	2348
ENSGALG00000023683	667	1036	557	563	1216	2240
ENSGALG00000023686	423	600	906	762	2539	1410
ENSGALG00000023689	0	68	79	0	1	0
ENSGALG00000023691	29	102	42	95	0	0
ENSGALG00000023692	7	5	4	0	0	0
ENSGALG00000023703	52	98	61	37	319	177
ENSGALG00000023708	78	98	46	127	628	23
ENSGALG00000023709	0	0	0	0	0	0
ENSGALG00000023725	12	15	12	17	35	14
ENSGALG00000023740	449	150	4501	130	0	221
ENSGALG00000023742	0	45	16	0	0	0
ENSGALG00000023749	105	482	225	43	1952	338
ENSGALG00000023757	882	1232	1473	1343	7231	4814
ENSGALG00000023760	0	0	0	0	0	0
ENSGALG00000023763	2	0	0	0	0	0
ENSGALG00000023772	0	0	0	0	0	0
ENSGALG00000023773	72	125	83	42	35	0
ENSGALG00000023780	0	0	1	0	0	0
ENSGALG00000023781	0	59	25	0	0	0
ENSGALG00000023787	0	24	4	0	0	0
ENSGALG00000023806	296	257	212	250	265	320
ENSGALG00000023812	49	133	104	94	0	2
ENSGALG00000023818	64	57	120	46	59	271
ENSGALG00000023819	31	34	27	77	13	0
ENSGALG00000023821	0	0	0	0	0	0
ENSGALG00000023822	0	0	0	0	0	0
ENSGALG00000023824	0	0	0	0	0	0
ENSGALG00000023834	0	0	0	0	0	0
ENSGALG00000023843	0	2	0	0	0	0
ENSGALG00000023844	0	0	0	0	0	0
ENSGALG00000023847	501	930	409	1123	2858	2066
ENSGALG00000023866	0	4	11	0	0	0
ENSGALG00000023872	1	4	6	0	0	0
ENSGALG00000023881	31	39	4	2	0	0
ENSGALG00000023882	0	0	0	0	0	0
ENSGALG00000023886	70	292	95	0	0	309
ENSGALG00000023897	0	0	0	0	0	0
ENSGALG00000023898	48	18	22	15	0	0
ENSGALG00000023904	0	15	32	0	0	0
ENSGALG00000023909	0	4	0	0	0	0
ENSGALG00000023920	102	126	78	11	0	0
ENSGALG00000023933	0	2	4	11	0	0
ENSGALG00000023934	0	0	2	0	0	0
ENSGALG00000023936	0	81	35	17	0	0
ENSGALG00000023937	198	348	242	125	150	315
ENSGALG00000023950	130	1015	264	26	1499	155
ENSGALG00000023953	13	0	4	0	0	21
ENSGALG00000024024	0	0	0	1	0	0
ENSGALG00000024031	0	0	0	0	0	0
ENSGALG00000024034	7	41	1	21	0	0
ENSGALG00000024039	334	719	546	809	1189	857
ENSGALG00000024041	100	287	388	120	485	541
ENSGALG00000024047	124	406	394	327	950	711
ENSGALG00000024049	65	274	270	73	448	82
ENSGALG00000024051	17	130	53	96	2	310
ENSGALG00000024053	311	752	700	731	288	621
ENSGALG00000024056	107	223	51	66	24	64
ENSGALG00000024077	14	17	6	34	0	0
ENSGALG00000024081	78	86	40	81	0	0
ENSGALG00000024082	24	64	24	4	0	77
ENSGALG00000024083	10	50	59	0	261	0
ENSGALG00000024085	0	0	0	0	0	0
ENSGALG00000024094	1038	2031	1159	1490	365	276
ENSGALG00000024112	106	224	139	176	93	70
ENSGALG00000024122	0	0	0	0	0	0
ENSGALG00000024136	0	0	0	0	0	0
ENSGALG00000024138	0	0	0	0	0	0
ENSGALG00000024171	11	23	0	0	0	0
ENSGALG00000024172	872	1699	922	979	971	1928
ENSGALG00000024266	44	29	30	83	0	736
ENSGALG00000024271	728	952	1056	1274	6365	2911
ENSGALG00000024272	0	0	0	0	0	0
ENSGALG00000024288	92	248	120	62	178	1
ENSGALG00000024295	45	50	173	111	586	569
ENSGALG00000024296	0	0	8	0	0	0
ENSGALG00000024298	0	0	0	0	0	0
ENSGALG00000024318	56	33	58	175	0	475
ENSGALG00000024326	193	394	243	484	346	2131
ENSGALG00000024332	153	360	379	119	739	774
ENSGALG00000024335	21	49	120	70	110	99
ENSGALG00000024378	22	38	51	30	15	0
ENSGALG00000024379	0	0	0	0	0	0
ENSGALG00000024391	322	628	531	255	1433	1285
ENSGALG00000024395	255	938	580	111	560	95
ENSGALG00000024428	0	0	0	0	0	0
ENSGALG00000024449	0	0	55	0	0	0
ENSGALG00000024466	0	0	4	0	0	0
ENSGALG00000024470	0	0	0	0	0	0
ENSGALG00000024480	664	1082	1068	594	1998	925
ENSGALG00000024481	1164	1420	1772	2287	3858	8055
ENSGALG00000024482	655	1396	997	490	1308	1544
ENSGALG00000024485	223	674	583	170	73	133
ENSGALG00000024486	394	910	1151	512	1957	937
ENSGALG00000024488	59	99	144	119	59	384
ENSGALG00000024490	0	2	12	0	0	0
ENSGALG00000024492	0	0	0	0	0	0
ENSGALG00000024495	0	2	0	0	1	0
ENSGALG00000024497	0	0	0	0	0	0
ENSGALG00000024498	3	0	0	0	0	10
ENSGALG00000024500	1	7	4	4	0	3
ENSGALG00000024502	1	0	8	3	0	18
ENSGALG00000024504	0	6	1	11	6	0
ENSGALG00000024507	0	2	2	0	0	0
ENSGALG00000024525	0	0	0	0	0	0
ENSGALG00000024565	1	0	5	3	0	0
ENSGALG00000024572	0	0	0	0	0	0
ENSGALG00000024592	0	0	0	0	0	0
ENSGALG00000024609	1	2	3	3	0	0
ENSGALG00000024621	3	12	3	43	0	0
ENSGALG00000024628	0	2	0	1	0	0
ENSGALG00000024631	0	0	0	1	0	0
ENSGALG00000024676	0	0	0	0	0	0
ENSGALG00000024697	2	4	0	0	0	0
ENSGALG00000024701	4	2	32	14	0	44
ENSGALG00000024749	0	0	0	0	0	0
ENSGALG00000024758	9	4	1	29	0	0
ENSGALG00000024871	4	3	8	8	57	0
ENSGALG00000024890	0	9	4	0	0	2
ENSGALG00000024933	0	0	0	0	0	0
ENSGALG00000024938	1	14	0	3	0	70
ENSGALG00000024964	6	1	5	8	0	0
ENSGALG00000024970	0	0	4	0	0	0
ENSGALG00000024979	4	0	0	2	15	0
ENSGALG00000024984	1	11	1	7	0	0
ENSGALG00000025003	0	4	1	0	0	0
ENSGALG00000025014	2	0	0	0	0	0
ENSGALG00000025021	0	0	0	0	0	0
ENSGALG00000025086	8	2	6	8	0	1
ENSGALG00000025089	0	0	0	0	0	0
ENSGALG00000025093	1	0	1	0	0	0
ENSGALG00000025103	0	0	0	0	0	0
ENSGALG00000025149	0	0	0	0	0	0
ENSGALG00000025150	0	0	0	0	0	0
ENSGALG00000025151	0	0	0	0	0	0
ENSGALG00000025152	0	8	0	0	0	0
ENSGALG00000025153	0	0	0	0	0	0
ENSGALG00000025154	0	0	0	0	0	0
ENSGALG00000025156	0	0	0	0	0	0
ENSGALG00000025157	0	0	0	0	0	0
ENSGALG00000025158	0	0	0	0	0	0
ENSGALG00000025160	0	0	0	0	0	0
ENSGALG00000025161	0	0	0	0	0	0
ENSGALG00000025163	0	0	0	0	0	0
ENSGALG00000025164	0	0	0	0	0	0
ENSGALG00000025165	0	0	0	0	0	0
ENSGALG00000025166	0	3	0	0	0	0
ENSGALG00000025170	0	0	0	0	0	0
ENSGALG00000025171	0	0	1	0	0	0
ENSGALG00000025173	0	0	0	0	0	0
ENSGALG00000025174	0	0	0	0	0	0
ENSGALG00000025175	0	0	0	0	0	0
ENSGALG00000025176	0	0	0	0	0	0
ENSGALG00000025177	2	2	2	0	0	0
ENSGALG00000025179	0	0	0	0	0	0
ENSGALG00000025181	13	17	23	2	0	123
ENSGALG00000025182	0	0	0	0	0	0
ENSGALG00000025184	0	0	0	0	0	0
ENSGALG00000025185	5	0	1	0	0	0
ENSGALG00000025186	0	0	0	0	0	0
ENSGALG00000025187	0	0	0	0	0	0
ENSGALG00000025188	0	0	0	0	0	0
ENSGALG00000025190	0	0	0	0	0	0
ENSGALG00000025191	0	0	0	0	0	0
ENSGALG00000025192	0	0	0	0	0	0
ENSGALG00000025193	0	0	0	0	0	0
ENSGALG00000025194	1	0	2	0	0	0
ENSGALG00000025197	0	0	0	0	0	0
ENSGALG00000025198	0	0	0	0	0	0
ENSGALG00000025199	13	39	48	31	57	2
ENSGALG00000025200	0	0	0	0	0	0
ENSGALG00000025201	2	0	0	0	0	0
ENSGALG00000025202	0	0	0	0	0	0
ENSGALG00000025204	7	9	15	2	0	14
ENSGALG00000025205	4	18	4	22	0	87
ENSGALG00000025206	1	2	12	0	0	0
ENSGALG00000025207	9	5	1	0	0	0
ENSGALG00000025208	0	0	0	5	0	0
ENSGALG00000025211	0	0	0	0	0	0
ENSGALG00000025212	0	0	0	0	0	0
ENSGALG00000025213	0	0	0	0	0	0
ENSGALG00000025215	0	0	0	0	0	0
ENSGALG00000025216	0	0	0	0	0	0
ENSGALG00000025217	0	0	0	0	0	0
ENSGALG00000025218	0	0	1	0	0	0
ENSGALG00000025219	3	0	0	0	0	0
ENSGALG00000025220	0	0	0	0	0	0
ENSGALG00000025221	0	0	0	0	0	0
ENSGALG00000025222	0	0	0	0	0	0
ENSGALG00000025224	8	40	4	0	0	0
ENSGALG00000025225	0	4	0	0	0	0
ENSGALG00000025226	0	0	0	0	0	0
ENSGALG00000025229	0	0	0	0	0	0
ENSGALG00000025230	0	0	0	0	0	0
ENSGALG00000025231	0	0	0	0	0	0
ENSGALG00000025233	1	0	0	0	0	0
ENSGALG00000025234	0	0	0	0	0	0
ENSGALG00000025235	0	0	0	0	0	0
ENSGALG00000025238	0	0	0	0	0	0
ENSGALG00000025239	0	0	0	0	0	0
ENSGALG00000025240	1	1	2	0	0	0
ENSGALG00000025241	9	14	2	15	203	158
ENSGALG00000025242	0	0	0	0	0	0
ENSGALG00000025243	0	0	0	0	0	0
ENSGALG00000025244	3	2	0	0	0	0
ENSGALG00000025245	0	0	0	0	0	0
ENSGALG00000025248	0	0	0	0	0	0
ENSGALG00000025250	0	0	0	0	0	0
ENSGALG00000025252	0	0	0	0	0	0
ENSGALG00000025253	0	2	0	0	0	0
ENSGALG00000025255	0	14	2	0	0	0
ENSGALG00000025257	0	0	0	0	0	0
ENSGALG00000025260	0	0	0	0	0	0
ENSGALG00000025261	0	0	0	0	0	0
ENSGALG00000025263	0	0	0	0	0	0
ENSGALG00000025264	0	0	0	0	0	0
ENSGALG00000025266	0	0	0	0	0	0
ENSGALG00000025269	2	0	3	0	0	0
ENSGALG00000025270	0	0	0	0	0	0
ENSGALG00000025271	0	0	0	0	0	0
ENSGALG00000025274	2	0	0	0	0	0
ENSGALG00000025275	0	15	0	0	0	0
ENSGALG00000025276	0	0	0	0	0	0
ENSGALG00000025278	0	0	0	0	0	0
ENSGALG00000025279	0	0	0	0	0	0
ENSGALG00000025281	0	0	0	2	0	0
ENSGALG00000025282	0	0	0	0	0	0
ENSGALG00000025283	4	11	8	6	0	0
ENSGALG00000025284	1	0	0	1	0	0
ENSGALG00000025285	0	1	0	0	0	0
ENSGALG00000025286	0	0	0	0	0	0
ENSGALG00000025287	0	0	0	0	0	0
ENSGALG00000025288	0	2	0	0	0	0
ENSGALG00000025289	0	0	0	0	0	0
ENSGALG00000025291	0	0	0	0	0	0
ENSGALG00000025293	0	0	0	0	0	0
ENSGALG00000025294	0	0	0	0	0	0
ENSGALG00000025295	0	0	0	4	0	0
ENSGALG00000025297	0	0	0	0	0	0
ENSGALG00000025298	0	0	0	0	0	0
ENSGALG00000025299	0	0	0	0	0	0
ENSGALG00000025300	1	0	0	2	0	0
ENSGALG00000025302	0	0	0	5	0	0
ENSGALG00000025305	0	0	0	0	0	0
ENSGALG00000025309	0	0	0	0	0	0
ENSGALG00000025312	0	0	0	0	0	0
ENSGALG00000025313	0	0	0	0	0	0
ENSGALG00000025314	0	0	0	0	0	0
ENSGALG00000025318	0	0	0	0	0	0
ENSGALG00000025319	0	0	0	0	0	0
ENSGALG00000025322	1	14	8	12	0	0
ENSGALG00000025323	0	0	0	0	0	0
ENSGALG00000025326	0	0	0	0	0	0
ENSGALG00000025328	0	0	0	0	0	0
ENSGALG00000025329	0	0	0	0	0	0
ENSGALG00000025330	0	11	0	0	0	0
ENSGALG00000025331	0	2	0	0	0	0
ENSGALG00000025332	0	0	0	0	0	0
ENSGALG00000025334	0	0	0	0	0	0
ENSGALG00000025335	0	0	0	0	0	0
ENSGALG00000025337	0	0	0	1	0	0
ENSGALG00000025338	1	0	0	0	0	0
ENSGALG00000025339	4	4	1	0	0	0
ENSGALG00000025342	0	0	0	0	0	0
ENSGALG00000025343	0	0	0	0	0	0
ENSGALG00000025344	0	0	0	0	0	0
ENSGALG00000025345	0	0	0	0	0	0
ENSGALG00000025348	0	0	0	1	0	0
ENSGALG00000025349	0	2	0	0	0	0
ENSGALG00000025350	0	0	0	0	0	0
ENSGALG00000025353	2	0	0	0	0	0
ENSGALG00000025354	0	14	0	0	0	0
ENSGALG00000025355	1	0	0	0	0	0
ENSGALG00000025357	3	3	1	0	0	0
ENSGALG00000025360	0	0	0	0	0	0
ENSGALG00000025361	0	7	0	0	0	0
ENSGALG00000025365	0	0	0	0	0	0
ENSGALG00000025367	0	0	0	0	0	0
ENSGALG00000025369	0	0	0	0	0	0
ENSGALG00000025372	0	0	0	0	0	0
ENSGALG00000025374	0	0	0	0	0	0
ENSGALG00000025376	0	0	0	0	0	0
ENSGALG00000025378	0	0	0	0	0	0
ENSGALG00000025379	0	0	0	0	0	0
ENSGALG00000025380	0	0	0	0	0	0
ENSGALG00000025381	0	0	0	0	0	0
ENSGALG00000025382	0	0	0	2	0	5
ENSGALG00000025383	0	0	0	0	0	0
ENSGALG00000025385	0	0	0	0	0	0
ENSGALG00000025386	69	176	219	173	204	319
ENSGALG00000025388	2	0	3	7	0	85
ENSGALG00000025389	12	10	8	13	0	167
ENSGALG00000025390	0	0	0	0	0	0
ENSGALG00000025393	0	0	0	0	0	0
ENSGALG00000025394	0	0	0	0	0	0
ENSGALG00000025395	0	0	0	0	0	0
ENSGALG00000025396	0	1	4	0	0	0
ENSGALG00000025399	0	0	0	0	0	0
ENSGALG00000025400	0	0	0	0	0	0
ENSGALG00000025404	0	1	0	0	0	0
ENSGALG00000025407	0	0	0	0	0	0
ENSGALG00000025410	0	0	0	0	0	0
ENSGALG00000025412	0	0	0	0	0	0
ENSGALG00000025413	0	0	0	0	0	0
ENSGALG00000025416	0	0	0	0	0	0
ENSGALG00000025418	6	14	7	14	0	0
ENSGALG00000025419	1	0	0	0	0	0
ENSGALG00000025422	0	0	0	0	0	0
ENSGALG00000025423	0	0	0	0	0	0
ENSGALG00000025424	0	0	0	0	0	0
ENSGALG00000025425	0	0	0	0	0	0
ENSGALG00000025426	0	0	0	0	0	0
ENSGALG00000025427	0	0	0	0	0	0
ENSGALG00000025428	0	0	0	0	0	0
ENSGALG00000025429	0	0	0	0	0	0
ENSGALG00000025430	0	0	0	0	0	0
ENSGALG00000025433	0	0	0	0	0	0
ENSGALG00000025434	0	0	0	0	0	0
ENSGALG00000025435	1	0	0	0	0	0
ENSGALG00000025438	11	44	42	44	8	0
ENSGALG00000025440	0	0	0	0	0	0
ENSGALG00000025441	0	0	2	0	0	0
ENSGALG00000025442	0	0	0	0	0	0
ENSGALG00000025443	0	0	1	0	0	0
ENSGALG00000025444	0	0	0	0	0	0
ENSGALG00000025446	0	0	0	0	0	0
ENSGALG00000025447	0	0	1	0	0	0
ENSGALG00000025448	8	0	2	0	0	0
ENSGALG00000025450	0	2	5	0	0	0
ENSGALG00000025452	0	0	0	0	0	0
ENSGALG00000025454	0	0	0	0	0	0
ENSGALG00000025458	0	0	0	12	0	0
ENSGALG00000025459	0	0	0	0	0	0
ENSGALG00000025462	2	11	4	21	0	0
ENSGALG00000025464	8	34	6	0	0	1
ENSGALG00000025468	0	0	0	0	0	0
ENSGALG00000025469	0	0	0	0	0	0
ENSGALG00000025470	0	0	0	0	0	0
ENSGALG00000025472	0	0	0	0	0	0
ENSGALG00000025473	0	0	0	0	0	0
ENSGALG00000025474	0	0	0	0	0	0
ENSGALG00000025475	0	0	0	0	0	0
ENSGALG00000025476	2	0	1	4	0	10
ENSGALG00000025477	0	0	0	0	0	0
ENSGALG00000025478	0	0	0	0	0	0
ENSGALG00000025479	0	0	0	0	0	0
ENSGALG00000025481	0	0	0	0	0	0
ENSGALG00000025482	0	0	0	0	0	0
ENSGALG00000025484	0	0	0	0	0	0
ENSGALG00000025485	4	0	0	0	0	0
ENSGALG00000025486	3	0	1	0	0	0
ENSGALG00000025491	0	0	0	0	0	0
ENSGALG00000025492	0	1	0	0	0	0
ENSGALG00000025493	0	0	0	0	0	0
ENSGALG00000025499	0	0	1	3	0	0
ENSGALG00000025500	0	0	0	0	0	0
ENSGALG00000025501	0	0	0	0	0	0
ENSGALG00000025505	0	0	0	0	0	0
ENSGALG00000025506	0	0	2	0	0	0
ENSGALG00000025508	1	0	0	0	0	0
ENSGALG00000025509	0	0	0	0	0	0
ENSGALG00000025510	0	0	0	0	0	0
ENSGALG00000025512	0	0	0	0	0	0
ENSGALG00000025513	1	0	0	0	0	0
ENSGALG00000025515	0	0	0	0	0	0
ENSGALG00000025516	0	0	0	0	0	0
ENSGALG00000025517	0	0	3	0	0	0
ENSGALG00000025520	3	4	0	0	0	0
ENSGALG00000025521	2	0	0	0	0	0
ENSGALG00000025522	0	0	0	0	0	0
ENSGALG00000025525	0	0	0	0	0	0
ENSGALG00000025526	0	0	0	0	0	0
ENSGALG00000025527	1	6	0	1	0	0
ENSGALG00000025528	0	0	0	0	0	0
ENSGALG00000025532	0	0	0	0	0	0
ENSGALG00000025533	0	0	0	0	0	0
ENSGALG00000025534	0	2	0	0	0	0
ENSGALG00000025535	0	2	0	0	0	0
ENSGALG00000025538	4	18	10	0	0	0
ENSGALG00000025539	0	0	0	0	0	0
ENSGALG00000025541	7	10	9	21	0	104
ENSGALG00000025543	2	0	0	0	0	0
ENSGALG00000025544	0	0	0	0	0	0
ENSGALG00000025545	0	0	0	0	0	0
ENSGALG00000025546	0	0	0	0	0	0
ENSGALG00000025547	8	55	4	0	0	0
ENSGALG00000025548	0	1	0	0	0	0
ENSGALG00000025549	0	0	0	0	0	0
ENSGALG00000025550	0	0	0	0	0	0
ENSGALG00000025551	14	32	26	0	0	0
ENSGALG00000025552	0	0	0	0	0	0
ENSGALG00000025553	1	1	0	0	0	0
ENSGALG00000025554	0	0	0	0	0	0
ENSGALG00000025555	0	0	0	0	0	0
ENSGALG00000025556	0	0	0	0	0	0
ENSGALG00000025557	1	3	1	1	10	0
ENSGALG00000025559	4	0	1	0	0	0
ENSGALG00000025561	0	0	0	0	0	0
ENSGALG00000025562	0	0	5	0	29	0
ENSGALG00000025563	0	0	0	0	0	0
ENSGALG00000025564	0	0	0	0	0	0
ENSGALG00000025565	0	0	0	0	0	0
ENSGALG00000025566	0	0	0	0	0	0
ENSGALG00000025567	0	8	0	0	0	0
ENSGALG00000025569	0	0	0	0	0	0
ENSGALG00000025571	0	0	0	0	0	0
ENSGALG00000025572	0	0	0	13	0	0
ENSGALG00000025575	0	1	0	4	0	0
ENSGALG00000025576	0	1	0	0	0	0
ENSGALG00000025577	0	0	0	0	0	0
ENSGALG00000025578	0	0	0	0	0	0
ENSGALG00000025579	0	0	0	0	0	0
ENSGALG00000025580	0	1	0	4	1	7
ENSGALG00000025582	0	0	0	0	0	0
ENSGALG00000025583	0	0	0	0	0	0
ENSGALG00000025585	2	0	0	0	0	0
ENSGALG00000025586	0	0	0	0	0	0
ENSGALG00000025587	0	1	4	0	0	0
ENSGALG00000025589	11	0	0	0	0	0
ENSGALG00000025590	0	0	0	0	0	0
ENSGALG00000025592	0	0	12	1	0	0
ENSGALG00000025593	0	0	0	0	0	0
ENSGALG00000025594	0	0	0	0	0	0
ENSGALG00000025595	0	1	0	0	0	0
ENSGALG00000025597	0	0	0	0	0	0
ENSGALG00000025598	0	5	0	0	0	0
ENSGALG00000025599	3	0	2	0	0	0
ENSGALG00000025600	0	0	0	0	0	0
ENSGALG00000025601	0	0	0	0	0	0
ENSGALG00000025602	0	0	0	0	0	0
ENSGALG00000025603	0	0	0	0	0	0
ENSGALG00000025604	0	0	0	0	0	0
ENSGALG00000025605	1	0	0	0	0	0
ENSGALG00000025607	0	0	0	0	0	0
ENSGALG00000025608	0	0	0	0	0	0
ENSGALG00000025609	0	0	0	0	0	0
ENSGALG00000025613	0	0	0	0	0	0
ENSGALG00000025614	2	4	2	6	0	0
ENSGALG00000025615	0	0	0	0	0	0
ENSGALG00000025616	0	0	9	0	0	0
ENSGALG00000025618	0	0	0	0	0	0
ENSGALG00000025619	0	0	0	0	0	0
ENSGALG00000025620	0	0	4	0	0	0
ENSGALG00000025627	0	0	0	0	0	0
ENSGALG00000025629	0	11	0	2	0	0
ENSGALG00000025630	0	0	0	0	0	0
ENSGALG00000025631	0	0	0	0	0	0
ENSGALG00000025633	0	0	0	0	0	0
ENSGALG00000025635	0	0	8	0	114	0
ENSGALG00000025639	0	4	3	0	0	0
ENSGALG00000025640	3	3	0	4	0	0
ENSGALG00000025641	0	4	0	0	0	0
ENSGALG00000025643	0	7	0	0	0	0
ENSGALG00000025644	0	0	2	0	0	0
ENSGALG00000025645	0	0	0	0	0	0
ENSGALG00000025646	0	0	0	0	0	0
ENSGALG00000025648	4	0	0	0	0	0
ENSGALG00000025649	2	0	0	0	0	0
ENSGALG00000025650	0	2	0	1	0	0
ENSGALG00000025653	0	0	0	0	0	0
ENSGALG00000025654	2	1	0	0	0	0
ENSGALG00000025655	0	0	0	0	0	0
ENSGALG00000025658	0	0	0	0	0	0
ENSGALG00000025659	11	36	31	0	0	0
ENSGALG00000025660	0	0	0	0	0	0
ENSGALG00000025661	0	0	2	0	0	0
ENSGALG00000025662	0	1	0	0	0	0
ENSGALG00000025663	0	0	0	0	0	0
ENSGALG00000025664	0	0	0	0	0	0
ENSGALG00000025665	0	0	0	0	0	0
ENSGALG00000025667	0	0	0	0	0	0
ENSGALG00000025668	0	0	0	0	0	0
ENSGALG00000025669	4	0	0	0	0	0
ENSGALG00000025670	0	0	0	0	0	0
ENSGALG00000025671	0	0	0	0	0	0
ENSGALG00000025672	0	6	0	0	0	0
ENSGALG00000025674	0	4	0	0	0	0
ENSGALG00000025675	0	0	0	0	0	0
ENSGALG00000025677	0	2	0	0	0	0
ENSGALG00000025678	0	0	0	0	0	0
ENSGALG00000025679	0	0	0	0	0	0
ENSGALG00000025680	14	1	34	16	0	0
ENSGALG00000025681	0	0	0	0	0	0
ENSGALG00000025682	0	0	0	0	0	0
ENSGALG00000025684	0	0	0	0	0	0
ENSGALG00000025685	0	0	0	0	0	0
ENSGALG00000025686	0	0	0	0	0	0
ENSGALG00000025687	5	3	7	9	0	0
ENSGALG00000025688	0	0	0	0	0	0
ENSGALG00000025689	2	0	0	3	0	0
ENSGALG00000025692	3	4	2	2	0	0
ENSGALG00000025693	0	0	0	0	0	0
ENSGALG00000025694	18	9	0	0	0	35
ENSGALG00000025695	0	0	0	0	0	0
ENSGALG00000025696	4	0	0	0	0	0
ENSGALG00000025697	0	0	0	0	0	0
ENSGALG00000025699	0	0	0	0	0	0
ENSGALG00000025701	0	0	0	0	0	0
ENSGALG00000025702	0	0	0	0	0	0
ENSGALG00000025709	0	2	0	0	0	0
ENSGALG00000025710	0	4	0	6	0	0
ENSGALG00000025712	94	219	145	95	408	389
ENSGALG00000025729	16	70	29	0	67	0
ENSGALG00000025735	0	18	33	0	0	0
ENSGALG00000025737	0	0	0	0	0	0
ENSGALG00000025738	240	639	1000	167	421	7
ENSGALG00000025743	223	661	308	339	544	668
ENSGALG00000025747	112	290	286	430	0	0
ENSGALG00000025748	214	943	703	27	243	491
ENSGALG00000025751	1514	2496	2464	2293	4334	5363
ENSGALG00000025755	636	1442	1528	590	856	1738
ENSGALG00000025759	2736	4294	4177	2546	5248	4605
ENSGALG00000025762	0	0	0	0	0	0
ENSGALG00000025764	22	106	39	9	0	0
ENSGALG00000025766	24	87	55	96	0	20
ENSGALG00000025769	0	0	0	0	0	0
ENSGALG00000025772	0	0	0	0	0	0
ENSGALG00000025773	29	69	68	45	333	84
ENSGALG00000025774	0	0	0	0	0	0
ENSGALG00000025775	0	0	0	0	0	0
ENSGALG00000025778	0	17	0	0	0	0
ENSGALG00000025780	0	0	0	0	0	0
ENSGALG00000025782	0	0	0	0	0	0
ENSGALG00000025783	4	12	0	3	0	0
ENSGALG00000025785	0	0	0	0	0	0
ENSGALG00000025788	0	2	14	6	6	8
ENSGALG00000025789	0	0	0	0	0	0
ENSGALG00000025790	0	0	0	0	0	0
ENSGALG00000025792	46	62	45	50	0	0
ENSGALG00000025793	0	0	0	0	0	0
ENSGALG00000025796	850	1537	1194	1265	1316	924
ENSGALG00000025800	18	35	7	26	0	0
ENSGALG00000025804	0	0	0	0	0	0
ENSGALG00000025806	8	18	0	6	0	0
ENSGALG00000025809	195	373	274	113	530	1080
ENSGALG00000025810	0	0	0	0	0	0
ENSGALG00000025811	530	857	965	538	1067	1113
ENSGALG00000025817	894	2953	1607	258	732	102
ENSGALG00000025819	3749	7711	7174	4493	10911	13265
ENSGALG00000025821	0	0	0	0	0	0
ENSGALG00000025822	398	694	672	7438	7244	5496
ENSGALG00000025834	1	0	0	0	0	0
ENSGALG00000025841	0	0	0	0	0	0
ENSGALG00000025842	933	1872	1103	1953	4839	4395
ENSGALG00000025844	195	383	389	293	868	1266
ENSGALG00000025848	0	0	0	0	0	0
ENSGALG00000025849	0	0	0	0	0	0
ENSGALG00000025851	7	24	18	0	0	0
ENSGALG00000025852	0	0	0	0	0	0
ENSGALG00000025858	211	243	220	384	33	60
ENSGALG00000025861	0	0	0	0	0	0
ENSGALG00000025862	73	175	194	448	1184	560
ENSGALG00000025864	44	34	15	0	0	1
ENSGALG00000025867	0	0	0	0	0	0
ENSGALG00000025868	60	71	8	57	6	94
ENSGALG00000025872	10	26	4	6	0	0
ENSGALG00000025876	0	0	5	0	0	0
ENSGALG00000025881	0	0	0	0	0	0
ENSGALG00000025882	218	347	304	261	91	231
ENSGALG00000025884	178	574	365	125	0	502
ENSGALG00000025886	16	44	47	16	0	65
ENSGALG00000025888	0	0	0	0	0	0
ENSGALG00000025889	0	0	0	0	0	0
ENSGALG00000025896	128	43	73	90	0	0
ENSGALG00000025898	148	154	296	148	283	119
ENSGALG00000025899	0	5	0	0	0	0
ENSGALG00000025904	269	594	528	376	172	863
ENSGALG00000025906	0	16	24	0	0	0
ENSGALG00000025907	25	1	1	8	0	0
ENSGALG00000025909	7	0	0	0	0	0
ENSGALG00000025915	106	176	130	86	0	70
ENSGALG00000025921	0	17	2	0	0	0
ENSGALG00000025922	0	0	0	0	0	0
ENSGALG00000025929	0	0	0	0	0	0
ENSGALG00000025935	0	0	0	0	0	0
ENSGALG00000025936	0	0	0	0	0	0
ENSGALG00000025937	119	601	438	45	0	0
ENSGALG00000025938	363	819	270	345	930	471
ENSGALG00000025941	13	88	54	22	0	0
ENSGALG00000025945	10	22	10	40	0	0
ENSGALG00000025946	19	10	81	25	0	0
ENSGALG00000025948	19	40	33	0	0	0
ENSGALG00000025949	0	0	0	0	0	0
ENSGALG00000025950	66	102	119	136	379	294
ENSGALG00000025951	2	5	0	0	0	0
ENSGALG00000025952	2	0	0	0	0	0
ENSGALG00000025955	0	0	0	0	0	0
ENSGALG00000025957	0	0	0	0	0	0
ENSGALG00000025958	0	0	0	0	3	0
ENSGALG00000025959	45	124	200	0	65	0
ENSGALG00000025975	0	0	0	0	0	0
ENSGALG00000025977	2349	4744	4441	1495	7329	5785
ENSGALG00000025991	0	0	0	0	0	0
ENSGALG00000025996	2485	2662	1514	3821	3756	5459
ENSGALG00000025998	0	0	0	0	0	0
ENSGALG00000025999	3316	5993	7549	5345	16952	16645
ENSGALG00000026001	658	992	684	620	1964	1167
ENSGALG00000026005	55	41	296	0	0	0
ENSGALG00000026007	302	268	87	99	0	193
ENSGALG00000026009	1071	2486	2332	1450	3251	3104
ENSGALG00000026011	0	2	8	0	0	0
ENSGALG00000026015	0	0	0	1	0	0
ENSGALG00000026019	506	650	674	900	623	2003
ENSGALG00000026028	117	376	221	355	1365	615
ENSGALG00000026030	0	2	0	0	0	0
ENSGALG00000026031	636	1686	1660	1140	4985	6864
ENSGALG00000026033	3	5	0	0	0	0
ENSGALG00000026034	76	316	593	71	270	20
ENSGALG00000026037	0	4	0	0	0	0
ENSGALG00000026038	161	144	108	142	189	407
ENSGALG00000026039	65	209	190	213	181	446
ENSGALG00000026043	1	0	42	15	0	66
ENSGALG00000026055	107	300	429	165	698	425
ENSGALG00000026056	0	0	0	2	0	0
ENSGALG00000026070	0	94	16	0	0	0
ENSGALG00000026073	0	0	0	0	0	0
ENSGALG00000026077	2491	5852	4833	3847	5632	4551
ENSGALG00000026080	5	0	0	8	34	0
ENSGALG00000026081	1205	2181	2496	1404	2378	3614
ENSGALG00000026082	27	30	1	0	0	0
ENSGALG00000026086	0	1	13	0	0	0
ENSGALG00000026089	0	0	0	0	0	0
ENSGALG00000026091	201	1171	714	117	54	0
ENSGALG00000026092	0	0	0	0	0	0
ENSGALG00000026098	0	0	0	0	0	0
ENSGALG00000026105	0	0	0	0	0	0
ENSGALG00000026107	1	5	1	2	12	1
ENSGALG00000026111	268	434	237	331	302	0
ENSGALG00000026117	0	1	0	0	0	0
ENSGALG00000026118	0	0	0	0	0	0
ENSGALG00000026119	46	59	43	48	0	159
ENSGALG00000026121	0	0	0	0	0	0
ENSGALG00000026123	0	0	0	0	0	0
ENSGALG00000026126	0	0	0	0	0	0
ENSGALG00000026137	0	0	0	0	0	0
ENSGALG00000026146	3	0	4	57	0	0
ENSGALG00000026151	389	385	354	404	1342	2981
ENSGALG00000026152	4	3	5	0	0	14
ENSGALG00000026153	6	14	16	8	0	33
ENSGALG00000026154	15	22	92	1	0	0
ENSGALG00000026157	20	22	37	76	104	1
ENSGALG00000026159	83	86	121	232	641	37
ENSGALG00000026161	21	47	5	0	0	3
ENSGALG00000026163	0	0	0	0	0	0
ENSGALG00000026164	0	1	0	0	0	0
ENSGALG00000026167	0	20	0	3	0	0
ENSGALG00000026170	0	0	0	0	0	0
ENSGALG00000026176	0	0	0	0	0	0
ENSGALG00000026179	12	47	48	0	47	0
ENSGALG00000026182	218	583	315	319	1201	1003
ENSGALG00000026187	1	8	0	0	0	0
ENSGALG00000026188	12	31	49	38	0	0
ENSGALG00000026189	51	77	43	7	0	0
ENSGALG00000026192	64	167	59	18	0	2
ENSGALG00000026195	98	190	109	58	434	0
ENSGALG00000026196	0	0	0	0	0	0
ENSGALG00000026201	0	0	0	0	0	0
ENSGALG00000026203	1265	2342	1329	1915	2275	1391
ENSGALG00000026207	8	1	2	3	141	0
ENSGALG00000026210	352	822	549	313	94	67
ENSGALG00000026214	0	9	1	0	0	0
ENSGALG00000026215	17	8	13	0	33	0
ENSGALG00000026221	488	833	632	494	3	1465
ENSGALG00000026225	1880	3801	3589	2218	3880	4783
ENSGALG00000026227	0	0	0	0	0	0
ENSGALG00000026229	434	978	1161	762	1374	2950
ENSGALG00000026231	5	26	20	17	540	61
ENSGALG00000026238	0	0	0	0	0	0
ENSGALG00000026239	153	302	199	291	1153	500
ENSGALG00000026241	4	5	0	0	0	0
ENSGALG00000026247	0	0	0	0	0	0
ENSGALG00000026253	220	308	137	233	0	212
ENSGALG00000026255	0	6	0	0	0	0
ENSGALG00000026258	325	590	620	1054	2120	1899
ENSGALG00000026261	0	8	1	0	0	0
ENSGALG00000026263	0	0	1	0	0	0
ENSGALG00000026264	0	0	0	0	0	0
ENSGALG00000026265	0	3	0	0	0	0
ENSGALG00000026271	106	128	130	68	0	0
ENSGALG00000026276	0	0	4	0	0	0
ENSGALG00000026278	223	875	672	152	804	152
ENSGALG00000026279	1038	1975	2170	725	180	613
ENSGALG00000026284	159	101	204	94	0	125
ENSGALG00000026293	164	254	188	70	10	136
ENSGALG00000026294	6	16	48	18	76	192
ENSGALG00000026295	11	52	20	0	0	0
ENSGALG00000026297	0	0	0	0	0	0
ENSGALG00000026298	43	68	120	98	539	14
ENSGALG00000026299	0	0	0	0	0	0
ENSGALG00000026300	1425	2268	1255	2642	7315	5910
ENSGALG00000026301	171	265	246	199	299	1275
ENSGALG00000026302	587	1278	817	668	503	606
ENSGALG00000026303	650	1012	881	625	4377	1431
ENSGALG00000026305	0	0	0	0	0	0
ENSGALG00000026311	141	507	393	185	11	3
ENSGALG00000026313	698	2066	1368	534	2815	1086
ENSGALG00000026315	189	402	387	278	214	1300
ENSGALG00000026316	66	133	160	114	0	520
ENSGALG00000026317	0	0	0	0	0	0
ENSGALG00000026321	0	0	0	0	0	0
ENSGALG00000026322	249	232	330	83	59	17
ENSGALG00000026324	0	19	0	0	0	0
ENSGALG00000026328	420	1268	1002	376	1584	844
ENSGALG00000026332	11	5	12	11	0	96
ENSGALG00000026358	0	0	0	0	0	0
ENSGALG00000026359	24	35	9	6	0	0
ENSGALG00000026360	7	8	13	46	0	0
ENSGALG00000026361	0	2	4	0	0	0
ENSGALG00000026363	184	344	400	541	0	903
ENSGALG00000026364	454	934	656	491	20	579
ENSGALG00000026367	4	0	1	0	0	0
ENSGALG00000026372	0	0	0	0	0	0
ENSGALG00000026373	25	41	41	13	0	0
ENSGALG00000026374	1060	1655	2104	2329	12418	11407
ENSGALG00000026380	1731	3598	3847	3426	23257	29463
ENSGALG00000026383	20464	43901	65524	31039	57005	53572
ENSGALG00000026384	13	0	0	0	0	0
ENSGALG00000026385	88	183	336	157	230	703
ENSGALG00000026386	0	0	0	0	0	0
ENSGALG00000026392	0	3	0	0	0	0
ENSGALG00000026395	16	13	6	0	4	0
ENSGALG00000026396	16	40	70	23	0	1
ENSGALG00000026401	541	1137	955	640	1002	944
ENSGALG00000026402	0	0	0	0	0	0
ENSGALG00000026405	0	0	0	0	0	0
ENSGALG00000026407	0	0	0	0	0	0
ENSGALG00000026409	3	22	0	0	0	0
ENSGALG00000026417	0	0	0	0	0	0
ENSGALG00000026421	4365	8512	8477	5894	6288	17917
ENSGALG00000026422	0	0	0	0	0	0
ENSGALG00000026424	94	138	159	84	56	70
ENSGALG00000026426	110	158	105	20	0	0
ENSGALG00000026428	830	1904	1857	1778	5211	4615
ENSGALG00000026431	32	89	63	0	0	0
ENSGALG00000026432	0	0	0	0	0	0
ENSGALG00000026443	34	75	38	11	0	0
ENSGALG00000026445	10210	20011	22816	8518	12075	13198
ENSGALG00000026446	1	3	20	0	0	10
ENSGALG00000026448	663	956	1023	826	801	1276
ENSGALG00000026449	75	147	146	127	492	210
ENSGALG00000026452	371	1604	1856	105	153	139
ENSGALG00000026453	0	0	0	0	0	0
ENSGALG00000026454	0	0	0	0	0	0
ENSGALG00000026460	146	343	190	156	0	104
ENSGALG00000026464	0	0	0	0	0	0
ENSGALG00000026465	157	339	386	81	433	283
ENSGALG00000026467	0	0	0	0	0	0
ENSGALG00000026468	19	114	42	0	1	0
ENSGALG00000026469	0	0	0	0	0	0
ENSGALG00000026470	633	948	989	1310	1248	1418
ENSGALG00000026471	702	3123	2857	318	749	1173
ENSGALG00000026482	16	19	43	12	0	0
ENSGALG00000026488	2	0	5	0	0	0
ENSGALG00000026490	2954	7258	9128	5100	20039	24632
ENSGALG00000026491	104	157	197	159	571	0
ENSGALG00000026492	1051	1727	2258	2249	5712	4506
ENSGALG00000026493	1308	1855	1792	1283	4073	3947
ENSGALG00000026494	0	0	0	0	0	0
ENSGALG00000026499	0	0	0	0	0	0
ENSGALG00000026500	0	0	0	0	0	0
ENSGALG00000026507	234	420	383	373	0	1387
ENSGALG00000026511	0	0	0	0	0	0
ENSGALG00000026515	0	0	0	0	0	0
ENSGALG00000026516	327	703	801	545	1087	1677
ENSGALG00000026517	1661	3230	3027	3182	9282	9111
ENSGALG00000026518	48	96	80	52	97	0
ENSGALG00000026536	0	0	0	0	0	0
ENSGALG00000026542	171	255	385	84	209	5
ENSGALG00000026547	419	1031	336	759	900	0
ENSGALG00000026551	0	1	0	0	0	0
ENSGALG00000026553	0	0	0	0	0	0
ENSGALG00000026558	37	24	51	41	3	40
ENSGALG00000026559	288	450	520	565	2004	2041
ENSGALG00000026563	0	0	0	0	0	0
ENSGALG00000026572	0	0	0	0	0	0
ENSGALG00000026575	0	0	0	0	0	0
ENSGALG00000026577	0	0	0	0	0	0
ENSGALG00000026578	3	3	13	0	0	0
ENSGALG00000026579	0	0	0	0	0	0
ENSGALG00000026584	0	46	0	0	0	0
ENSGALG00000026585	25	15	17	28	0	0
ENSGALG00000026589	2	0	0	0	0	0
ENSGALG00000026590	72	201	255	24	0	0
ENSGALG00000026591	126	459	429	235	756	40
ENSGALG00000026594	17	91	50	22	0	0
ENSGALG00000026598	4	60	35	2	0	0
ENSGALG00000026599	0	0	0	0	0	0
ENSGALG00000026600	166	267	65	5	0	34
ENSGALG00000026601	0	0	0	0	0	0
ENSGALG00000026605	145	243	325	329	675	738
ENSGALG00000026607	553	1278	1309	836	1331	3389
ENSGALG00000026613	0	0	2	0	0	0
ENSGALG00000026621	0	6	0	0	0	0
ENSGALG00000026625	0	0	0	0	0	0
ENSGALG00000026627	0	5	0	4	0	0
ENSGALG00000026631	0	0	0	0	0	0
ENSGALG00000026635	0	0	0	0	0	0
ENSGALG00000026638	6	10	11	0	0	0
ENSGALG00000026639	318	397	418	672	1876	1299
ENSGALG00000026650	1	4	5	1	0	0
ENSGALG00000026653	492	1120	824	328	621	270
ENSGALG00000026655	2	0	1	0	0	0
ENSGALG00000026658	0	0	0	0	0	0
ENSGALG00000026661	73	44	160	58	1024	391
ENSGALG00000026663	0	0	0	19	0	0
ENSGALG00000026673	0	0	0	0	0	0
ENSGALG00000026674	156	258	238	125	969	134
ENSGALG00000026675	0	0	0	0	0	0
ENSGALG00000026676	0	0	0	0	0	0
ENSGALG00000026677	61	0	54	95	0	335
ENSGALG00000026685	0	0	0	0	0	0
ENSGALG00000026686	0	5	10	0	0	0
ENSGALG00000026687	0	9	10	65	21	0
ENSGALG00000026692	594	882	978	702	1811	1347
ENSGALG00000026698	0	0	0	0	0	0
ENSGALG00000026704	165	364	219	398	0	0
ENSGALG00000026705	0	0	0	0	0	0
ENSGALG00000026707	0	0	0	0	0	0
ENSGALG00000026712	0	0	0	0	0	0
ENSGALG00000026715	391	631	648	473	1353	2
ENSGALG00000026716	6	13	21	15	1	0
ENSGALG00000026722	329	923	617	717	37	814
ENSGALG00000026724	0	0	0	0	0	0
ENSGALG00000026726	0	0	0	0	0	0
ENSGALG00000026727	0	4	2	3	0	0
ENSGALG00000026728	3	2	0	0	0	0
ENSGALG00000026733	0	2	9	0	0	0
ENSGALG00000026734	150	456	230	356	2103	2014
ENSGALG00000026736	12	53	81	0	0	0
ENSGALG00000026739	0	0	0	0	0	0
ENSGALG00000026741	912	1759	1434	1074	2934	1587
ENSGALG00000026744	0	0	0	0	0	0
ENSGALG00000026747	13	0	0	0	0	0
ENSGALG00000026751	0	0	0	0	0	0
ENSGALG00000026754	0	0	1	0	0	246
ENSGALG00000026757	2258	3091	1299	2659	4588	1282
ENSGALG00000026759	0	0	0	0	0	0
ENSGALG00000026761	151	167	71	357	839	563
ENSGALG00000026766	0	0	0	0	0	0
ENSGALG00000026767	0	0	0	0	0	0
ENSGALG00000026768	0	0	0	0	0	0
ENSGALG00000026772	0	0	0	0	0	0
ENSGALG00000026773	0	0	0	0	0	0
ENSGALG00000026776	98	351	269	103	36	60
ENSGALG00000026780	153	396	248	151	66	0
ENSGALG00000026781	0	19	11	0	0	0
ENSGALG00000026789	29	103	38	11	0	0
ENSGALG00000026790	0	0	0	0	0	0
ENSGALG00000026791	0	1	0	0	0	0
ENSGALG00000026796	1	4	15	10	87	44
ENSGALG00000026801	0	0	0	0	0	0
ENSGALG00000026804	0	0	0	0	0	0
ENSGALG00000026808	0	0	0	0	0	0
ENSGALG00000026809	2461	5603	3399	3711	9079	6401
ENSGALG00000026811	162	506	159	110	1	0
ENSGALG00000026814	0	0	0	0	0	0
ENSGALG00000026816	69	204	178	51	246	3
ENSGALG00000026817	1	14	9	0	0	0
ENSGALG00000026820	453	1067	851	218	27	106
ENSGALG00000026822	292	889	544	660	1285	1096
ENSGALG00000026834	1	1	0	3	0	0
ENSGALG00000026836	0	0	0	0	0	0
ENSGALG00000026837	0	0	0	0	0	0
ENSGALG00000026838	68	23	56	88	151	0
ENSGALG00000026846	102	189	212	224	0	287
ENSGALG00000026849	0	20	15	0	0	0
ENSGALG00000026850	65	247	149	248	491	0
ENSGALG00000026853	131	490	263	54	0	0
ENSGALG00000026856	0	0	3	1	0	0
ENSGALG00000026862	0	0	0	0	0	0
ENSGALG00000026864	39	74	76	146	317	0
ENSGALG00000026865	104	344	259	216	993	0
ENSGALG00000026867	0	0	0	0	0	0
ENSGALG00000026875	0	0	0	0	0	0
ENSGALG00000026884	0	0	0	0	0	0
ENSGALG00000026888	7	21	3	4	179	0
ENSGALG00000026889	5	6	2	6	0	0
ENSGALG00000026891	54	91	80	61	0	0
ENSGALG00000026892	0	0	0	0	0	0
ENSGALG00000026896	10	0	36	0	0	0
ENSGALG00000026899	8	26	2	0	0	0
ENSGALG00000026901	0	0	0	0	0	0
ENSGALG00000026902	72	85	105	62	556	84
ENSGALG00000026903	227	860	590	1	10	312
ENSGALG00000026906	199	272	259	293	189	134
ENSGALG00000026907	0	0	0	0	0	0
ENSGALG00000026914	0	0	0	0	0	0
ENSGALG00000026920	0	0	0	0	0	0
ENSGALG00000026923	0	0	0	0	0	0
ENSGALG00000026928	0	0	0	0	0	0
ENSGALG00000026940	1402	3959	2154	1200	3743	1657
ENSGALG00000026944	997	1836	2410	2781	5629	8773
ENSGALG00000026945	0	17	0	2	376	0
ENSGALG00000026948	5	23	26	0	2	5
ENSGALG00000026952	0	0	0	0	0	0
ENSGALG00000026953	0	0	0	0	0	0
ENSGALG00000026955	0	0	0	0	0	0
ENSGALG00000026957	34	82	49	48	0	0
ENSGALG00000026958	107	172	193	169	257	569
ENSGALG00000026964	0	0	0	0	0	0
ENSGALG00000026966	0	0	0	0	0	0
ENSGALG00000026969	0	0	0	0	0	0
ENSGALG00000026970	7	57	42	7	275	0
ENSGALG00000026971	682	1055	996	325	1114	228
ENSGALG00000026972	0	0	0	0	0	0
ENSGALG00000026973	4	4	1	0	0	0
ENSGALG00000026978	1550	2795	4868	2356	8018	7022
ENSGALG00000026981	233	377	201	59	0	0
ENSGALG00000026983	23	8	16	0	0	0
ENSGALG00000026987	0	0	0	0	0	0
ENSGALG00000026989	0	0	0	0	0	0
ENSGALG00000026991	1	0	61	0	0	0
ENSGALG00000026994	1	0	0	0	0	0
ENSGALG00000026995	0	0	4	0	0	0
ENSGALG00000026996	0	0	0	0	0	0
ENSGALG00000026999	2419	3905	4436	2774	2626	4863
ENSGALG00000027000	0	0	0	0	0	0
ENSGALG00000027002	5069	6275	5746	8075	5569	6564
ENSGALG00000027005	0	1	0	0	0	30
ENSGALG00000027018	0	0	0	0	0	0
ENSGALG00000027019	0	0	0	0	0	0
ENSGALG00000027034	0	0	0	0	0	0
ENSGALG00000027035	4617	9678	17952	8947	15564	23597
ENSGALG00000027036	0	13	17	12	0	0
ENSGALG00000027040	1	0	0	0	0	0
ENSGALG00000027044	0	0	0	0	0	0
ENSGALG00000027046	43	90	51	41	0	191
ENSGALG00000027050	416	804	767	575	1573	946
ENSGALG00000027053	37	10	0	0	0	0
ENSGALG00000027056	160	328	131	164	0	320
ENSGALG00000027064	8	16	10	13	5	1
ENSGALG00000027068	759	1437	929	1326	2353	2508
ENSGALG00000027069	191	641	476	421	69	1127
ENSGALG00000027070	312	533	378	763	2382	855
ENSGALG00000027071	1	0	0	0	0	0
ENSGALG00000027083	0	7	0	0	0	0
ENSGALG00000027090	0	0	0	0	0	0
ENSGALG00000027093	12	47	38	35	0	146
ENSGALG00000027096	376	753	787	383	1020	723
ENSGALG00000027100	0	0	0	0	0	0
ENSGALG00000027103	0	0	0	0	0	0
ENSGALG00000027111	0	0	0	0	0	0
ENSGALG00000027122	168	210	165	275	45	622
ENSGALG00000027124	0	0	0	11	0	0
ENSGALG00000027126	428	907	1216	908	1966	3196
ENSGALG00000027129	0	0	0	0	0	0
ENSGALG00000027132	75	105	83	175	0	0
ENSGALG00000027138	0	0	0	0	0	0
ENSGALG00000027140	107	99	100	65	0	27
ENSGALG00000027142	6429	11315	18467	10425	28725	31599
ENSGALG00000027144	66	226	184	18	71	18
ENSGALG00000027146	0	3	1	15	0	0
ENSGALG00000027147	0	7	9	0	0	0
ENSGALG00000027148	0	0	0	0	0	0
ENSGALG00000027151	1741	3773	4731	2782	8890	9414
ENSGALG00000027152	380	293	545	293	257	1202
ENSGALG00000027159	20	39	10	0	0	0
ENSGALG00000027165	0	0	11	0	0	0
ENSGALG00000027166	0	0	0	0	0	0
ENSGALG00000027167	0	0	0	0	0	2
ENSGALG00000027170	0	0	55	0	0	0
ENSGALG00000027173	0	0	0	0	0	0
ENSGALG00000027179	0	0	0	0	0	0
ENSGALG00000027183	50	74	56	124	16	673
ENSGALG00000027184	2	0	0	0	0	0
ENSGALG00000027188	113	360	254	165	285	548
ENSGALG00000027189	0	0	0	0	0	0
ENSGALG00000027190	426	1088	882	550	878	1707
ENSGALG00000027192	5	36	35	0	0	0
ENSGALG00000027197	0	0	0	0	0	0
ENSGALG00000027198	134	425	338	239	0	18
ENSGALG00000027199	669	1253	772	804	1587	1185
ENSGALG00000027202	63	142	131	109	290	193
ENSGALG00000027207	0	0	9	0	0	0
ENSGALG00000027213	0	0	3	0	0	0
ENSGALG00000027216	0	0	0	0	0	0
ENSGALG00000027219	0	0	4	4	36	0
ENSGALG00000027231	1181	1266	1539	2770	4175	2699
ENSGALG00000027232	14	39	8	0	0	0
ENSGALG00000027234	0	1	0	0	0	0
ENSGALG00000027236	0	0	0	0	0	0
ENSGALG00000027240	1378	4441	4272	1423	1524	1354
ENSGALG00000027242	339	544	487	500	769	711
ENSGALG00000027247	18	255	115	0	0	0
ENSGALG00000027248	0	0	0	0	0	0
ENSGALG00000027255	120	683	320	0	67	36
ENSGALG00000027256	0	0	0	0	0	0
ENSGALG00000027258	861	1447	946	971	37	954
ENSGALG00000027260	5	32	11	0	0	0
ENSGALG00000027262	915	2104	2172	779	1392	1562
ENSGALG00000027265	4	0	1	8	0	0
ENSGALG00000027269	0	0	0	0	0	0
ENSGALG00000027285	0	0	0	0	0	0
ENSGALG00000027287	3	105	3	65	710	40
ENSGALG00000027289	0	0	7	0	0	0
ENSGALG00000027292	11	58	31	23	0	0
ENSGALG00000027295	243	303	185	165	0	292
ENSGALG00000027296	0	0	0	0	0	0
ENSGALG00000027297	3	0	0	0	0	0
ENSGALG00000027298	0	0	0	0	0	0
ENSGALG00000027305	2	11	20	0	23	10
ENSGALG00000027310	0	0	0	0	0	0
ENSGALG00000027314	0	0	0	0	0	0
ENSGALG00000027316	19	102	74	435	0	102
ENSGALG00000027319	0	0	0	0	0	0
ENSGALG00000027320	17	26	16	140	144	217
ENSGALG00000027323	0	0	0	0	0	0
ENSGALG00000027330	0	0	0	3	0	0
ENSGALG00000027332	1017	2443	2097	1273	1005	817
ENSGALG00000027333	0	0	0	0	0	0
ENSGALG00000027334	1285	3222	1721	1493	2582	29
ENSGALG00000027343	0	0	0	0	0	0
ENSGALG00000027345	24	39	1	0	0	0
ENSGALG00000027351	31	19	34	64	10	391
ENSGALG00000027353	0	0	2	0	0	0
ENSGALG00000027355	111	139	122	100	0	0
ENSGALG00000027356	0	0	0	0	0	0
ENSGALG00000027360	8	4	0	5	0	0
ENSGALG00000027363	106	314	215	128	0	0
ENSGALG00000027365	22	90	6	0	0	0
ENSGALG00000027369	1326	2967	2224	1892	3909	5296
ENSGALG00000027372	77	126	84	66	139	274
ENSGALG00000027374	0	13	0	1	0	0
ENSGALG00000027375	208	288	276	455	1590	318
ENSGALG00000027389	78	168	46	143	1	0
ENSGALG00000027397	2	0	1	2	0	0
ENSGALG00000027398	0	0	0	0	0	0
ENSGALG00000027404	30	7	28	41	26	19
ENSGALG00000027407	0	0	0	0	0	0
ENSGALG00000027410	0	0	0	0	0	0
ENSGALG00000027414	0	0	0	0	0	0
ENSGALG00000027415	0	0	0	0	0	0
ENSGALG00000027416	194	290	627	431	1652	2134
ENSGALG00000027418	70	93	73	178	939	448
ENSGALG00000027421	0	0	0	0	0	0
ENSGALG00000027422	0	0	0	0	0	0
ENSGALG00000027423	8	74	0	48	0	0
ENSGALG00000027424	0	0	0	0	0	0
ENSGALG00000027428	59	208	90	5	0	60
ENSGALG00000027429	1	2	2	0	1	0
ENSGALG00000027435	544	1263	1718	467	122	954
ENSGALG00000027440	956	1556	1620	841	982	1460
ENSGALG00000027448	0	0	0	0	0	0
ENSGALG00000027453	0	0	0	0	0	0
ENSGALG00000027454	823	1007	1978	1073	1815	2156
ENSGALG00000027460	0	0	0	0	0	0
ENSGALG00000027462	59	198	82	141	0	0
ENSGALG00000027464	4	7	1	0	0	0
ENSGALG00000027468	0	0	0	0	0	0
ENSGALG00000027472	211	345	164	257	0	0
ENSGALG00000027475	0	0	0	0	0	0
ENSGALG00000027476	16	2	9	5	21	18
ENSGALG00000027482	44	45	45	7	40	2
ENSGALG00000027483	0	0	0	0	0	0
ENSGALG00000027484	4	3	7	4	0	131
ENSGALG00000027490	0	0	0	0	0	0
ENSGALG00000027492	50	192	146	251	291	1089
ENSGALG00000027494	0	0	0	0	0	0
ENSGALG00000027498	0	0	0	0	0	0
ENSGALG00000027501	1	0	0	0	0	0
ENSGALG00000027506	21	57	81	96	259	82
ENSGALG00000027512	198	242	197	195	1	32
ENSGALG00000027513	0	0	0	0	0	0
ENSGALG00000027514	0	0	0	0	0	0
ENSGALG00000027517	11	11	16	8	37	0
ENSGALG00000027518	0	0	0	0	0	0
ENSGALG00000027519	0	0	0	0	0	0
ENSGALG00000027520	27	29	9	54	0	5
ENSGALG00000027522	0	0	0	0	0	0
ENSGALG00000027526	54	142	124	15	0	339
ENSGALG00000027533	28	97	96	13	129	147
ENSGALG00000027534	120	203	320	484	1406	715
ENSGALG00000027536	0	0	8	0	0	0
ENSGALG00000027540	751	1903	1107	1154	1383	2993
ENSGALG00000027546	23	64	30	67	136	11
ENSGALG00000027556	0	0	0	0	0	0
ENSGALG00000027560	0	0	0	0	0	0
ENSGALG00000027561	2320	2976	5319	5303	15226	18773
ENSGALG00000027562	11	52	54	43	34	31
ENSGALG00000027564	475	1155	796	1005	2543	2185
ENSGALG00000027565	0	2	11	0	0	0
ENSGALG00000027571	83	185	168	83	200	62
ENSGALG00000027579	664	1290	1621	974	976	860
ENSGALG00000027583	6	0	0	0	0	0
ENSGALG00000027586	0	0	0	0	0	0
ENSGALG00000027587	0	0	5	0	0	0
ENSGALG00000027591	180	299	264	227	295	6
ENSGALG00000027592	11	16	18	25	0	0
ENSGALG00000027599	3	1	3	0	0	0
ENSGALG00000027608	105	318	203	327	655	2012
ENSGALG00000027611	0	0	0	0	0	0
ENSGALG00000027620	140	385	332	232	379	869
ENSGALG00000027629	1143	3987	5124	1090	8419	4000
ENSGALG00000027630	196	727	271	67	703	388
ENSGALG00000027632	707	1045	1544	990	2123	2284
ENSGALG00000027633	0	11	0	0	0	0
ENSGALG00000027635	334	813	777	455	2588	953
ENSGALG00000027640	0	0	0	0	0	0
ENSGALG00000027641	767	1233	1411	1565	2966	2730
ENSGALG00000027643	0	0	0	0	0	0
ENSGALG00000027644	0	0	0	0	0	0
ENSGALG00000027645	55	114	72	191	225	4
ENSGALG00000027654	2	0	11	0	0	0
ENSGALG00000027655	0	14	1	0	0	0
ENSGALG00000027657	0	0	0	6	0	0
ENSGALG00000027658	43	170	100	6	0	0
ENSGALG00000027663	0	0	0	0	0	0
ENSGALG00000027665	320	423	402	113	252	2
ENSGALG00000027668	0	10	0	1	0	0
ENSGALG00000027673	0	0	2	0	0	0
ENSGALG00000027682	135	369	210	118	0	0
ENSGALG00000027688	3051	5375	8050	5275	24217	27925
ENSGALG00000027692	0	0	0	0	0	0
ENSGALG00000027695	660	1325	1113	694	792	1020
ENSGALG00000027696	28	42	66	29	0	0
ENSGALG00000027697	0	0	7	0	0	0
ENSGALG00000027698	584	1180	1006	818	2324	996
ENSGALG00000027700	113	350	192	207	43	976
ENSGALG00000027702	0	0	0	0	0	0
ENSGALG00000027705	0	0	0	0	0	0
ENSGALG00000027707	0	0	0	0	0	0
ENSGALG00000027712	19	92	67	39	0	56
ENSGALG00000027714	295	495	165	231	878	179
ENSGALG00000027716	5	41	38	23	273	3
ENSGALG00000027718	0	2	0	0	0	0
ENSGALG00000027722	0	0	0	0	0	0
ENSGALG00000027728	30	27	8	2	0	0
ENSGALG00000027734	1182	1691	1787	1929	2979	4594
ENSGALG00000027736	0	0	0	0	0	0
ENSGALG00000027741	6	4	0	0	0	0
ENSGALG00000027742	0	0	11	0	0	0
ENSGALG00000027747	0	15	0	0	452	0
ENSGALG00000027749	18	33	27	17	0	4
ENSGALG00000027756	0	0	0	0	0	0
ENSGALG00000027757	405	727	746	309	629	671
ENSGALG00000027758	0	0	0	0	0	0
ENSGALG00000027760	0	0	0	0	0	0
ENSGALG00000027761	156	130	166	34	21	421
ENSGALG00000027762	365	498	335	494	1536	1800
ENSGALG00000027763	0	0	0	0	0	0
ENSGALG00000027765	0	0	0	0	0	0
ENSGALG00000027768	0	2	0	1	0	0
ENSGALG00000027771	0	7	0	0	0	0
ENSGALG00000027772	0	0	0	0	0	0
ENSGALG00000027776	0	0	0	0	0	0
ENSGALG00000027777	11	100	148	13	24	10
ENSGALG00000027778	0	0	4	0	0	0
ENSGALG00000027779	0	0	0	0	0	0
ENSGALG00000027781	0	0	0	0	0	0
[truncated: 479,674 more chars]
