# Supplementary material for: Probe-Seq enables transcriptional profiling of specific cell types from heterogeneous tissue by RNA-based isolation
Source: eLife. 2019 Dec 9;8:e51452. doi: 10.7554/eLife.51452 (PMC6901332; doi:10.7554/eLife.51452)
Supplement: Source code 1. [file elife-51452-code1.zip › Probe-Seq_Code/Drosophila_Esg_Read_Counts.txt]

128up	0	8454	0	0	0	0
14-3-3epsilon	10	3411	28569	51	27432	45557
14-3-3zeta	1810	30829	27708	9	7311	21081
140up	0	0	0	0	0	0
18SrRNA-Psi:CR41602	165	125	26	0	271	123
18SrRNA-Psi:CR45861	0	0	0	0	0	0
18SrRNA:CR41548	0	0	0	0	0	0
18SrRNA:CR45838	0	0	0	0	0	0
18SrRNA:CR45841	0	0	0	0	0	0
18w	0	0	0	0	0	0
26-29-p	0	0	0	0	0	3076
28SrRNA-Psi:CR40596	55	0	4	0	4	5
28SrRNA-Psi:CR40741	29	0	1	0	4	12
28SrRNA-Psi:CR41609	6	0	3	0	4	2
28SrRNA-Psi:CR45848	10	0	0	0	1	3
28SrRNA-Psi:CR45851	0	0	0	0	0	0
28SrRNA-Psi:CR45853	49	6	0	0	10	1
28SrRNA-Psi:CR45855	0	0	2	0	0	0
28SrRNA-Psi:CR45859	5	1329	26	23	19	855
28SrRNA-Psi:CR45860	0	0	0	0	0	1
28SrRNA-Psi:CR45862	0	0	0	0	0	0
28SrRNA:CR45837	0	0	0	0	0	0
28SrRNA:CR45844	0	0	0	0	0	0
2SrRNA-Psi:CR40677	0	0	0	0	0	0
2SrRNA-Psi:CR45850	0	0	0	0	0	0
2SrRNA-Psi:CR45858	0	0	8	0	0	0
2SrRNA:CR45836	0	0	0	0	0	0
2SrRNA:CR45840	0	0	0	0	0	0
2SrRNA:CR45843	0	0	0	0	0	0
2SrRNA:CR45864	0	0	0	0	0	0
2mit	0	0	0	0	0	0
312	0	0	0	0	0	173
4E-T	0	0	0	0	0	0
5-HT1A	8998	0	0	0	0	0
5-HT1B	0	0	0	0	0	0
5-HT2A	0	0	0	0	0	0
5-HT2B	0	0	0	2	0	0
5-HT7	0	0	0	0	0	0
5.8SrRNA-Psi:CR45849	0	0	0	0	0	0
5.8SrRNA-Psi:CR45854	0	0	0	0	0	1
5.8SrRNA-Psi:CR45857	0	0	0	0	0	0
5.8SrRNA-Psi:CR45863	0	0	0	0	0	0
5.8SrRNA:CR40454	0	0	0	0	0	0
5.8SrRNA:CR45839	0	0	0	0	0	0
5.8SrRNA:CR45842	0	0	0	0	0	0
5.8SrRNA:CR45852	0	0	0	0	0	0
5PtaseI	0	0	0	12361	0	306
5SrRNA-Psi:CR33356	0	0	0	0	0	0
5SrRNA-Psi:CR33363	0	0	0	0	0	0
5SrRNA-Psi:CR33371	0	0	0	0	0	0
5SrRNA-Psi:CR33416	0	0	0	0	0	0
5SrRNA:CR33353	0	0	0	0	0	0
5SrRNA:CR33354	0	0	0	0	0	0
5SrRNA:CR33355	0	0	0	0	0	0
5SrRNA:CR33357	0	0	0	0	0	0
5SrRNA:CR33358	0	0	0	0	0	0
5SrRNA:CR33359	0	0	0	0	0	0
5SrRNA:CR33360	0	0	0	0	0	0
5SrRNA:CR33361	0	0	0	0	0	0
5SrRNA:CR33362	0	0	0	0	0	0
5SrRNA:CR33364	0	0	0	0	0	0
5SrRNA:CR33365	0	0	0	0	0	0
5SrRNA:CR33366	0	0	0	0	0	0
5SrRNA:CR33367	0	0	0	0	0	0
5SrRNA:CR33368	0	0	0	0	0	0
5SrRNA:CR33369	0	0	0	0	0	0
5SrRNA:CR33370	0	0	0	0	0	0
5SrRNA:CR33372	0	0	0	0	0	0
5SrRNA:CR33373	0	0	0	0	0	0
5SrRNA:CR33374	0	0	0	0	0	0
5SrRNA:CR33375	0	0	0	0	0	0
5SrRNA:CR33376	0	0	0	0	0	0
5SrRNA:CR33377	0	0	0	0	0	0
5SrRNA:CR33378	0	0	0	0	0	0
5SrRNA:CR33379	0	0	0	0	0	0
5SrRNA:CR33380	0	0	0	0	0	0
5SrRNA:CR33381	0	0	0	0	0	0
5SrRNA:CR33382	0	0	0	0	0	0
5SrRNA:CR33383	0	0	0	0	0	0
5SrRNA:CR33384	0	0	0	0	0	0
5SrRNA:CR33385	0	0	0	0	0	0
5SrRNA:CR33386	0	0	0	0	0	0
5SrRNA:CR33387	0	0	0	0	0	0
5SrRNA:CR33388	0	0	0	0	0	0
5SrRNA:CR33389	0	0	0	0	0	0
5SrRNA:CR33390	0	0	0	0	0	0
5SrRNA:CR33391	0	0	0	0	0	0
5SrRNA:CR33392	0	0	0	0	0	0
5SrRNA:CR33393	0	0	0	0	0	0
5SrRNA:CR33394	0	0	0	0	0	0
5SrRNA:CR33395	0	0	0	0	0	0
5SrRNA:CR33396	0	0	0	0	0	0
5SrRNA:CR33397	0	0	0	0	0	0
5SrRNA:CR33398	0	0	0	0	0	0
5SrRNA:CR33399	0	0	0	0	0	0
5SrRNA:CR33400	0	0	0	0	0	0
5SrRNA:CR33401	0	0	0	0	0	0
5SrRNA:CR33402	0	0	0	0	0	0
5SrRNA:CR33403	0	0	0	0	0	0
5SrRNA:CR33404	0	0	0	0	0	0
5SrRNA:CR33405	0	0	0	0	0	0
5SrRNA:CR33406	0	0	0	0	0	0
5SrRNA:CR33407	0	0	0	0	0	0
5SrRNA:CR33408	0	0	0	0	0	0
5SrRNA:CR33409	0	0	0	0	0	0
5SrRNA:CR33410	0	0	0	0	0	0
5SrRNA:CR33411	0	0	0	0	0	0
5SrRNA:CR33412	0	0	0	0	0	0
5SrRNA:CR33413	0	0	0	0	0	0
5SrRNA:CR33414	0	0	0	0	0	0
5SrRNA:CR33415	0	0	0	0	0	0
5SrRNA:CR33417	0	0	0	0	0	0
5SrRNA:CR33418	0	0	0	0	0	0
5SrRNA:CR33419	0	0	0	0	0	0
5SrRNA:CR33420	0	0	0	0	0	0
5SrRNA:CR33421	0	0	0	0	0	0
5SrRNA:CR33422	0	0	0	0	0	0
5SrRNA:CR33423	0	0	0	0	0	0
5SrRNA:CR33424	0	0	0	0	0	0
5SrRNA:CR33425	0	0	0	0	0	0
5SrRNA:CR33426	0	0	0	0	0	0
5SrRNA:CR33427	0	0	0	0	0	0
5SrRNA:CR33428	0	0	0	0	0	0
5SrRNA:CR33429	0	0	0	0	0	0
5SrRNA:CR33430	0	0	0	0	0	0
5SrRNA:CR33431	0	0	0	0	0	0
5SrRNA:CR33432	0	0	0	0	0	0
5SrRNA:CR33433	0	0	0	0	0	0
5SrRNA:CR33434	0	0	0	0	0	0
5SrRNA:CR33435	0	0	0	0	0	0
5SrRNA:CR33436	0	0	0	0	0	0
5SrRNA:CR33437	0	0	0	0	0	0
5SrRNA:CR33438	0	0	0	0	0	0
5SrRNA:CR33439	0	0	0	0	0	0
5SrRNA:CR33440	0	0	0	0	0	0
5SrRNA:CR33441	0	0	0	0	0	0
5SrRNA:CR33442	0	0	0	0	0	0
5SrRNA:CR33443	0	0	0	0	0	0
5SrRNA:CR33444	0	0	0	0	0	0
5SrRNA:CR33445	0	0	0	0	0	0
5SrRNA:CR33446	0	0	0	0	0	0
5SrRNA:CR33447	0	0	0	0	0	0
5SrRNA:CR33448	0	0	0	0	0	0
5SrRNA:CR33449	0	0	0	0	0	0
5SrRNA:CR33450	0	0	0	0	0	0
5SrRNA:CR33451	0	0	0	0	0	0
5SrRNA:CR33452	0	0	0	0	0	0
7B2	7	3172	1017	0	0	3377
7SLRNA:CR32864	0	0	0	0	0	0
7SLRNA:CR42652	0	0	0	0	0	1
825-Oak	0	0	0	0	0	0
A16	0	0	3594	0	0	0
AANAT1	0	0	0	0	0	0
AANATL2	0	0	0	0	0	0
AANATL3	0	0	0	0	0	0
AANATL4	0	0	0	0	0	0
AANATL5	0	0	0	0	0	0
AANATL6	0	0	0	0	0	0
AANATL7	0	0	0	0	0	0
ABCA	0	0	19	1	0	0
ABCB7	0	0	0	0	0	42
ACC	0	0	0	0	2	33
ACXA	0	0	0	0	0	0
ACXB	0	0	0	0	0	0
ACXC	0	0	0	0	0	0
ACXD	0	0	0	0	0	0
ACXE	0	0	0	0	0	0
ADD1	33	0	0	0	0	0
ADPS	0	0	0	0	0	0
AGBE	0	0	1	0	0	301
AGO1	1269	3884	2208	9748	6641	2735
AGO2	0	0	24	0	2	1935
AGO3	0	0	0	0	0	0
AIF	0	0	644	0	0	0
AIMP1	0	0	0	0	0	3590
AIMP2	0	0	0	0	0	1458
AIMP3	0	0	0	20	0	949
ALiX	0	2	0	0	3	2425
AMPKalpha	0	4	0	0	0	8
AMPdeam	14260	302	7324	1	654	787
AOX1	31	3628	3120	1	0	3539
AOX2	0	0	0	0	0	0
AOX3	0	0	14081	0	0	0
AOX4	0	0	0	0	0	0
AP-1-2beta	179	0	1	0	0	1
AP-1gamma	1	0	16	0	106	2784
AP-1mu	0	0	0	0	0	0
AP-1sigma	5	13339	0	2	0	2701
AP-2alpha	0	0	0	0	0	833
AP-2mu	0	0	0	0	0	524
AP-2sigma	0	0	0	0	0	1837
APC10	0	0	0	0	0	0
APC4	0	0	0	0	0	0
APC7	0	0	0	0	0	0
APP-BP1	0	0	0	0	0	59
AQP	0	0	0	0	0	0
ARY	0	0	0	0	0	0
ASPP	0	0	0	0	0	0
ATP6AP2	0	10779	63	0	1	7595
ATP7	0	0	0	0	27	0
ATP8B	0	0	0	0	0	1064
ATPCL	1	0	0	0	0	128
ATPsynB	17	3	2731	2	5	17456
ATPsynC	12297	35534	71401	24	51371	104825
ATPsynCF6	0	0	15093	0	0	3921
ATPsynCF6L	0	0	0	0	0	0
ATPsynD	442	10452	22495	27	62361	30343
ATPsynE	0	0	11284	3	12664	15866
ATPsynF	4	4	0	8	7946	6646
ATPsynG	0	10821	11392	5	5675	8763
ATPsynGL	0	0	0	0	0	0
ATPsynO	1	14864	18289	0	8817	17826
ATPsynbeta	5	0	23618	18	27645	23309
ATPsynbetaL	0	0	0	0	0	1
ATPsyndelta	0	0	0	1	3	9334
ATPsynepsilonL	0	0	0	0	0	0
ATPsyngamma	55	2	1	0	28214	25430
ATbp	0	0	0	0	0	0
Aac11	356	0	0	3	0	0
Aasdh	0	0	0	0	0	0
Aatf	0	0	0	64	0	33
Abd-B	0	664	389	0	1311	0
Abi	0	0	0	0	0	0
Abl	0	0	0	0	0	331
Abp1	1	0	0	0	0	0
Ac13E	2	0	2225	0	0	0
Ac3	0	0	0	0	0	0
Ac76E	0	0	0	0	0	0
Ac78C	0	22	0	0	0	2
AcCoAS	58	0	101	0	0	960
Acam	0	0	0	0	0	0
Ace	0	2	0	0	0	87
Acer	0	0	0	0	0	0
Acf	4	0	0	5	0	8
Achl	0	0	0	0	0	0
Ack	0	0	0	0	2	0
Ack-like	0	0	0	1	0	568
Acn	0	0	0	0	0	0
Acon	0	0	2	0	0	840
Acox57D-d	0	0	0	0	0	0
Acox57D-p	0	0	0	0	0	0
Acp1	0	0	0	0	0	0
Acp24A4	0	0	0	2	0	0
Acp26Aa	0	0	0	0	0	0
Acp26Ab	0	0	0	0	0	0
Acp29AB	0	0	0	0	0	0
Acp32CD	0	0	0	0	0	0
Acp33A	0	0	0	0	0	0
Acp36DE	0	0	0	0	0	0
Acp53C14a	0	0	0	0	0	0
Acp53C14b	0	0	0	0	0	0
Acp53C14c	0	0	0	0	0	0
Acp53Ea	0	0	0	0	0	0
Acp54A1	0	0	0	0	0	0
Acp62F	0	0	0	0	0	0
Acp63F	0	0	0	0	0	0
Acp65Aa	0	0	0	0	0	0
Acp76A	0	0	0	0	0	0
Acp95EF	0	0	0	0	0	0
Acp98AB	0	0	0	0	0	117
Acph-1	0	0	0	0	0	1172
Acsl	0	2	0	0	0	2
Act42A	2	0	0	7	0	3104
Act57B	0	0	1	0	0	2
Act5C	32322	5336	81529	57142	16651	50498
Act79B	0	0	0	0	0	0
Act87E	0	0	7	0	0	5
Act88F	0	0	0	0	0	0
Actbeta	0	0	0	0	0	0
Actn	0	0	3	6	0	675
Actn3	0	0	0	0	0	0
Acyp	0	0	0	0	0	0
Acyp2	0	0	0	0	0	0
AdSL	0	0	0	0	0	0
AdSS	0	0	0	0	2	4381
Ada	0	0	0	0	0	0
Ada1-1	0	0	0	0	0	0
Ada1-2	0	0	0	0	0	0
Ada2a	0	0	0	0	0	0
Ada2b	0	0	0	0	0	0
Ada3	0	0	0	36	0	9
AdamTS-A	0	0	0	2	0	0
Adar	0	0	0	0	0	16
Adat1	0	0	0	0	0	0
Adck	0	0	0	0	0	0
AdenoK	0	0	0	2	6	0
Adf1	121	0	0	0	0	271
Adgf-A	0	0	2	1	0	1023
Adgf-A2	0	0	0	0	0	0
Adgf-B	0	0	0	0	0	0
Adgf-C	0	0	0	0	0	0
Adgf-D	0	0	0	0	0	0
Adgf-E	0	0	0	0	0	0
Adh	0	0	0	0	0	0
Adhr	0	0	0	0	0	0
Adi1	0	0	0	0	0	0
AdipoR	0	4	2	0	0	3980
Adk1	0	0	0	0	0	0
Adk2	0	0	0	0	0	11
Adk3	0	0	0	0	0	2362
AdoR	0	0	0	0	0	2
Aduk	0	0	0	0	0	0
Ady43A	0	0	0	0	0	3
Aef1	0	0	0	0	0	0
Afti	0	0	0	0	0	0
Ag5r	0	0	2	0	165	35
Ag5r2	1	56569	11731	0	2	6911
AgmNAT	0	0	0	0	0	0
Ahcy	425	3038	7863	0	574	12453
AhcyL1	0	7	4	0	0	0
AhcyL2	0	0	0	0	0	0
Ak6	0	0	0	0	0	0
Akap200	0	0	1	25	1	734
Akh	0	0	0	0	0	0
AkhR	0	0	0	35	0	0
Akt1	0	22	843	7	83	1870
AlaRS	0	0	0	0	0	514
AlaRS-m	0	0	0	0	0	0
Aladin	0	0	0	0	0	0
Alas	0	0	0	0	0	1053
Ald	17	15138	6	0	3	11443
Aldh	1	155	0	4	11551	8344
Aldh-III	2	0	10	0	2	1335
Alg-2	3	0	0	2	0	5
Alg1	1302	0	0	0	0	0
Alg10	0	0	0	5	0	1775
Alg11	1	3	0	0	1	1807
Alg14	0	0	0	0	0	0
Alg2	0	0	0	0	0	2048
Alh	0	0	3	0	0	0
Alk	0	0	0	0	0	0
AlkB	0	0	0	0	0	0
Alp1	0	0	0	0	0	0
Alp2	0	0	0	0	0	1105
Alp4	0	0	2707	0	0	0
Alr	1	0	10783	0	0	0
Als2	0	0	0	0	0	115
Ama	0	0	0	0	0	0
Amnionless	0	0	0	0	0	0
Amph	0	0	0	0	0	0
Amt	0	0	0	0	0	0
Amun	0	0	0	0	4	628
Amy-d	15742	5	3892	0	0	271
Amy-p	4671	0	3734	0	0	1695
Amyrel	0	0	0	0	0	0
Ance	652	600	5109	0	1378	3
Ance-2	0	0	0	0	0	0
Ance-3	0	0	0	0	0	0
Ance-4	0	0	0	0	0	0
Ance-5	0	0	0	0	0	0
Andorra	0	0	0	0	0	0
Ank	0	0	0	0	0	2002
Ank2	0	0	0	0	0	0
Ankle2	0	0	0	0	0	0
Anp	0	0	0	0	0	0
Ant2	0	0	0	0	4	0
Antp	0	0	0	0	0	0
AnxB10	0	0	0	6	3	3123
AnxB11	0	0	0	0	0	0
AnxB9	0	1946	0	21	3839	3657
Aos1	2	0	0	0	1	2141
Apc	0	0	0	0	10937	0
Apc2	0	0	0	0	0	0
ApepP	0	0	0	0	0	1338
Apf	0	0	0	0	0	0
Aplip1	0	0	0	0	0	0
Apoltp	0	0	0	1	0	0
Appl	0	0	345	0	0	42
Aprt	0	0	0	0	0	1
Aps	393	1015	1861	0	0	946
Arc1	315	14306	184	42	430	4427
Arc2	108	1	0	0	0	706
Arc42	0	0	0	0	0	7
Archease	0	0	0	0	0	0
Arf102F	0	0	0	0	0	319
Arf51F	0	0	0	1	1	949
Arf79F	15	4	4403	50	2126	5704
ArfGAP1	0	0	0	0	0	0
ArfGAP3	0	0	0	0	0	0
Arfip	0	0	0	0	0	74
Arfrp1	0	0	0	1	0	215
ArgRS	0	0	0	0	0	0
ArgRS-m	0	0	0	0	0	0
Argk	1096	6715	1187	0	0	126
Arl1	0	0	0	0	0	1217
Arl2	0	0	0	0	0	0
Arl4	0	0	0	0	0	19
Arl5	0	0	0	0	0	582
Arl6	0	0	0	0	0	0
Arl6IP1	0	0	12006	0	0	172
Arp1	0	1	2	0	132	3368
Arp10	0	0	0	0	0	2259
Arp2	1	136	7064	0	53	561
Arp3	0	0	0	16	404	8472
Arp5	0	0	0	0	0	0
Arp53D	0	0	0	0	0	0
Arp6	0	0	0	0	0	117
Arp8	0	0	0	0	0	0
Arpc1	3	2	1	0	1	2856
Arpc2	0	0	0	0	0	7
Arpc3A	0	1	0	0	0	965
Arpc3B	0	2605	0	0	0	1371
Arpc4	0	1	0	0	12786	2450
Arpc5	0	1	0	0	0	2208
Arr1	0	0	0	0	0	0
Arr2	0	0	0	0	0	0
Ars2	0	0	0	0	0	98
Art1	0	0	1	0	0	2822
Art2	0	0	0	0	0	0
Art3	0	0	0	0	0	0
Art4	0	0	0	0	0	0
Art6	0	0	0	0	0	0
Art7	0	0	0	0	0	0
Art8	0	0	0	0	0	0
Art9	0	0	0	0	0	0
Arv1	0	0	0	0	0	0
Asap	0	0	0	408	0	0
Asator	0	0	0	0	0	0
Asciz	0	0	0	0	0	0
Ask1	0	2	0	0	0	0
AsnRS	0	0	0	0	1	1876
AsnRS-m	0	0	0	0	0	0
AsnS	0	0	0	0	0	691
AspRS	0	0	0	0	0	13
AspRS-m	0	0	0	0	0	2
Asph	0	0	0	0	0	971
Ass	0	0	0	0	0	0
AstA	65858	45241	46202	0	0	0
AstA-R1	0	0	0	0	0	0
AstA-R2	0	0	0	0	0	0
AstC	85894	50682	178187	2	6	820
AstC-R1	0	0	0	0	1	0
AstC-R2	0	484	0	0	0	0
AstCC	0	0	0	0	0	0
Asx	0	0	0	12	0	0
Atac1	0	0	0	0	0	0
Atac2	0	0	0	0	0	0
Atac3	0	0	0	0	0	18
Ate1	0	0	0	0	0	0
Atet	0	0	0	0	0	0
Atf-2	0	0	0	0	0	0
Atf3	14	0	1	8	168	3944
Atf6	0	0	0	0	1574	526
Atg1	0	0	0	0	0	15
Atg10	0	0	0	0	0	0
Atg101	0	0	0	0	0	0
Atg12	0	0	0	0	0	0
Atg13	7	0	981	0	0	0
Atg14	0	0	0	0	0	0
Atg16	0	0	0	0	0	0
Atg17	0	0	0	0	583	78
Atg18a	0	0	3	9	0	0
Atg18b	0	1	0	0	0	1
Atg2	0	0	7496	0	0	304
Atg3	0	5209	13314	0	0	1603
Atg4a	0	0	0	0	0	0
Atg4b	0	0	66	0	0	0
Atg5	0	0	0	0	0	1472
Atg6	0	0	0	0	0	0
Atg7	0	0	0	0	0	0
Atg8a	27	9585	10103	0	132	15895
Atg8b	0	0	0	0	0	0
Atg9	0	0	0	0	0	0
Atox1	0	0	6603	0	0	0
Atpalpha	155	142	69	28	4588	7598
AttA	0	0	0	0	0	0
AttB	0	0	0	0	0	0
AttC	0	0	1	0	0	0
AttD	0	0	0	0	0	0
Atu	0	0	0	0	0	0
Atx-1	0	0	0	0	0	0
Atx2	0	0	1	0	0	523
Atxn7	0	0	474	0	0	0
Aven	0	0	0	0	0	0
Awh	0	0	0	0	0	0
Axn	0	0	0	0	0	26
Axs	0	0	0	2	229	0
Axud1	0	0	0	0	0	126
B-H1	0	0	0	0	0	0
B-H2	0	0	0	0	0	0
B4	0	0	0	15	299	1296
B52	0	0	166	0	34	3121
B9d1	0	1	0	0	0	0
B9d2	0	0	0	0	0	0
BBS1	0	0	0	0	0	0
BBS4	0	0	0	0	0	0
BBS8	0	0	0	0	0	0
BCAS2	0	0	0	0	0	375
BCL7-like	0	0	0	0	0	0
BEAF-32	0	0	0	35	1	1583
BG642163	0	0	0	0	0	0
BG642167	0	0	0	0	0	0
BG642312	0	0	0	0	0	0
BHD	0	0	0	0	0	0
BI-1	0	0	13672	0	0	2473
BOD1	0	0	0	0	7472	19
BRWD3	0	0	0	0	2	0
BTBD9	0	0	0	0	1	0
Bacc	3864	1460	1871	15	21283	13131
Bace	3149	51797	188334	4	1866	6738
Balat	0	0	0	0	0	0
Baldspot	0	0	4	0	1	379
Bap111	14	0	2	0	0	0
Bap170	0	0	0	0	0	0
Bap55	0	0	0	0	1	7242
Bap60	0	0	0	0	0	6860
Bdbt	0	0	0	0	0	0
Bdp1	0	0	2	0	0	0
Bem46	0	0	0	0	0	0
Best1	0	0	0	0	0	1793
Best2	0	0	0	0	0	0
Best3	0	0	0	0	0	0
Best4	0	0	0	0	0	0
Bet1	0	0	0	0	0	361
Bet3	0	0	0	0	0	0
Bet5	0	0	0	0	0	0
Bgb	0	0	0	0	0	0
BicC	0	0	0	0	0	0
BicD	0	278	0	0	0	351
BigH1	0	0	0	0	0	0
Bili	0	0	0	21	0	0
Bin1	0	0	0	0	0	0
Bka	0	0	0	0	0	0
Blimp-1	0	1	3	6	3203	116
Blm	0	0	0	0	0	0
Blos1	0	10348	0	0	0	0
Blos2	0	0	0	0	0	0
Blos3	0	0	0	0	0	0
Blos4	0	0	0	0	0	0
Bmcp	0	0	0	0	0	111
BoYb	0	0	0	0	0	0
BobA	0	0	0	0	0	0
Br140	0	0	0	0	0	0
Brca2	0	4	0	0	0	0
Brd	0	0	0	0	0	0
Brd8	0	0	0	0	0	0
Bre1	0	0	0	0	0	0
Brf	0	0	0	0	0	0
Brms1	0	0	0	0	0	0
Bro	0	0	0	0	0	0
Bruce	0	1	1	0	63	0
Bsg	1810	2164	2321	3	9665	2663
Bsg25A	0	0	0	0	0	0
Bsg25D	0	0	1712	0	0	95
BtbVII	0	0	11	0	0	501
BthD	0	0	0	0	0	0
Btk29A	0	1688	1	0	4042	200
Btnd	0	0	0	0	0	0
BuGZ	3	0	0	0	3160	3333
Bub1	0	0	0	0	0	0
Bub3	0	0	0	0	0	205
BubR1	0	0	0	0	0	0
Buffy	0	0	0	0	0	0
Bug22	0	0	0	0	0	0
Burs	0	0	0	0	0	0
Bx	0	0	0	0	0	0
Bx42	0	0	0	0	6039	5
C15	0	0	0	0	0	0
C1GalTA	0	0	0	0	0	483
C3G	0	0	82	7	0	2588
C901	0	0	0	0	0	0
CAH1	0	0	0	0	0	0
CAH2	0	0	0	0	0	0
CAHbeta	0	0	0	0	0	5
CAP	0	322	0	2076	13	6600
CASK	0	0	0	0	0	0
CBP	0	0	0	0	0	1
CCAP	0	0	0	0	0	0
CCAP-R	0	0	977	0	0	0
CCDC151	0	0	0	0	0	0
CCDC53	0	0	0	0	0	0
CCHa1	91866	59622	300076	16	3	5
CCHa1-R	0	0	0	0	0	0
CCHa2	20	879	9871	0	0	214
CCHa2-R	0	0	0	0	0	0
CCKLR-17D1	0	0	0	0	0	0
CCKLR-17D3	0	0	0	4	0	0
CCT1	0	0	3	1	11521	6341
CCT2	0	0	5	0	6674	1391
CCT3	0	5	0	0	19525	1022
CCT4	2	0	2	0	0	9755
CCT5	1	0	0	0	15524	757
CCT6	0	5	0	1	6	10953
CCT7	0	0	0	0	0	2165
CCT8	0	1	0	1	0	2369
CCY	0	0	0	0	0	0
CD98hc	1	0	1	0	2236	7371
CDC45L	0	0	0	0	0	5
CDK2AP1	0	256	0	0	0	234
CDase	6	0	1	0	0	212
CG10000	0	0	0	0	0	0
CG10005	0	0	0	0	0	0
CG10011	0	0	2	0	0	116
CG10013	0	0	0	0	0	0
CG10014	0	0	0	0	0	0
CG10019	0	0	0	0	0	0
CG10026	0	0	0	0	0	0
CG10029	0	0	0	0	0	0
CG10031	0	0	0	0	0	0
CG10035	0	0	0	0	0	0
CG10038	0	0	0	0	0	0
CG10041	0	0	0	0	0	0
CG10050	0	0	0	0	0	0
CG10051	0	0	0	0	0	0
CG10053	0	0	0	0	0	274
CG10055	0	2471	0	0	0	13
CG10062	0	0	0	0	0	0
CG10063	0	0	0	0	0	0
CG10064	0	0	0	0	0	0
CG10068	0	0	0	0	0	0
CG10073	0	0	0	0	0	0
CG10075	0	0	0	0	0	0
CG10077	4	144	1	28	10	1526
CG10081	0	0	0	0	0	0
CG10082	0	0	0	0	14	21
CG10086	0	0	1	0	0	0
CG10089	1	1	0	0	0	0
CG10096	0	0	0	0	0	0
CG10097	0	0	0	0	0	0
CG10098	0	0	0	0	0	0
CG10103	0	0	0	0	8538	439
CG10104	0	0	0	0	0	0
CG10116	0	0	35857	0	0	1151
CG10126	1	6774	1676	0	0	582
CG10131	0	0	0	0	0	0
CG10132	0	0	600	0	0	1
CG10137	0	0	0	0	0	0
CG10139	0	0	0	0	0	3
CG10140	0	0	0	0	0	0
CG10147	0	0	0	0	0	0
CG10151	0	0	0	0	0	85
CG10154	0	0	0	0	0	0
CG10163	0	0	0	0	0	0
CG10164	0	0	0	0	0	0
CG10165	0	0	25	0	0	2699
CG10166	0	0	0	0	1	936
CG10168	0	0	0	0	0	0
CG10170	0	0	2	25	0	0
CG10171	1	0	0	0	0	0
CG10175	0	0	0	0	0	205
CG10177	0	0	0	0	0	0
CG10178	0	0	0	0	0	0
CG10182	0	0	0	0	0	0
CG10183	0	0	0	0	0	0
CG10184	0	0	0	0	2	725
CG10185	0	0	0	0	0	0
CG10188	0	0	0	0	0	0
CG10189	0	0	0	0	0	0
CG10194	0	0	0	0	0	0
CG10195	0	0	0	0	0	0
CG10202	0	0	0	0	0	0
CG10205	0	0	0	0	0	0
CG10208	0	0	0	0	0	0
CG10209	0	0	0	0	3	2508
CG10211	0	0	0	0	0	0
CG10214	0	0	0	0	0	21
CG10217	0	0	0	0	0	0
CG10222	0	1	0	0	0	0
CG10226	0	0	0	0	0	0
CG10232	0	0	0	0	0	0
CG10237	1	0	0	0	13798	0
CG1024	0	0	0	0	0	0
CG10252	0	0	0	0	0	0
CG10254	0	0	0	0	0	0
CG10257	0	0	0	0	0	0
CG10264	0	0	0	0	0	0
CG10265	0	0	0	0	0	0
CG10268	0	0	0	0	0	0
CG10274	0	0	0	0	0	0
CG10280	0	0	0	0	0	0
CG10283	0	0	0	0	0	2720
CG10286	0	0	0	0	0	1355
CG10298	0	0	0	0	0	0
CG10300	0	0	3534	0	0	448
CG10301	0	0	0	0	0	0
CG10307	0	0	0	0	0	0
CG10311	0	0	0	0	0	0
CG10317	0	0	0	0	0	0
CG10321	0	1	0	0	2	0
CG10324	0	0	0	0	0	0
CG10332	0	0	0	0	0	0
CG10333	0	0	0	0	2	0
CG10336	0	0	0	0	0	0
CG10337	0	0	0	0	0	0
CG10338	0	0	0	0	0	0
CG10339	0	0	0	0	0	0
CG10340	0	0	0	0	0	6671
CG10341	0	0	0	0	0	1146
CG10343	0	0	0	0	0	1870
CG10344	0	0	0	0	0	0
CG10345	0	0	0	0	0	0
CG10347	0	0	0	0	0	0
CG10348	0	0	0	0	0	0
CG10352	0	0	0	0	0	0
CG10353	0	0	0	0	0	0
CG10357	0	0	0	0	0	0
CG10359	0	0	0	0	0	0
CG10361	0	0	0	0	0	0
CG10362	0	0	0	0	0	0
CG10365	0	0	22020	0	0	0
CG10366	0	0	0	0	0	0
CG10375	0	0	0	0	0	227
CG10376	0	3	0	0	3	1
CG10383	0	0	1	0	0	0
CG10384	0	0	0	0	0	0
CG10395	0	0	0	0	0	0
CG10399	0	0	0	0	0	0
CG10405	0	0	0	0	0	0
CG10407	0	0	0	0	0	0
CG10413	0	0	0	0	0	92
CG10417	0	0	0	2	0	1246
CG10418	0	0	0	3	5560	903
CG10420	0	0	0	0	0	0
CG10424	0	0	0	0	0	0
CG10425	0	0	0	0	1	2186
CG10428	0	0	0	0	0	617
CG10431	0	0	0	0	0	0
CG10433	0	0	0	0	0	0
CG10435	0	0	0	0	0	0
CG10444	0	0	0	0	0	0
CG10445	0	0	0	0	0	0
CG10459	0	0	0	0	0	0
CG10462	0	0	0	0	0	39
CG10463	0	0	0	1	0	1
CG10465	0	0	0	0	0	15
CG10466	0	0	0	0	0	2
CG10467	0	0	0	0	0	1643
CG10469	0	0	0	0	0	0
CG10470	0	0	6747	0	11447	588
CG10472	1540	12673	95903	0	102	20203
CG10474	0	0	0	0	0	0
CG10477	169	0	0	0	0	268
CG10479	0	0	0	0	0	0
CG10481	0	0	0	0	0	0
CG10483	0	0	0	0	0	0
CG10486	0	0	0	0	0	0
CG10492	0	0	0	0	1	0
CG10494	0	0	0	0	0	0
CG10495	0	0	0	0	0	0
CG10505	0	0	0	0	0	0
CG10508	0	0	0	0	0	0
CG10510	0	0	0	0	0	0
CG10512	0	0	0	0	0	0
CG10513	0	0	0	0	0	0
CG10514	0	0	0	0	0	0
CG10516	0	0	0	0	0	5
CG10527	0	1	0	3	0	203
CG10543	0	0	1	0	1909	491
CG10550	0	0	1	0	0	0
CG10553	0	3	0	0	0	0
CG10555	151	0	0	0	194	0
CG10559	0	0	0	0	0	0
CG10560	0	490	0	0	0	0
CG10561	0	0	0	0	0	0
CG10562	0	0	0	22	0	0
CG10565	0	0	0	0	0	8594
CG10570	0	0	0	0	0	0
CG10576	12	1123	0	18	17143	8158
CG10581	0	0	0	0	0	0
CG10584	0	0	0	0	0	0
CG10585	0	0	0	0	0	141
CG10587	0	0	0	0	0	0
CG10588	0	0	0	0	0	0
CG10589	0	0	0	0	0	0
CG10591	0	0	0	0	0	0
CG10592	8269	246	28696	0	6160	3188
CG10597	0	0	0	0	0	0
CG10598	0	0	0	0	0	0
CG10600	0	0	0	0	0	1
CG10602	0	2	0	0	2	2489
CG10616	0	0	0	0	0	1118
CG10621	0	504	0	0	0	0
CG10623	0	0	0	0	0	0
CG10628	0	0	0	0	0	0
CG10631	0	0	0	0	0	0
CG10638	0	0	0	0	0	1831
CG10646	0	0	0	0	0	0
CG10650	262	45	20626	0	0	0
CG10651	0	0	0	0	0	0
CG10654	0	0	0	0	0	0
CG10657	0	0	0	0	0	0
CG10660	0	0	0	0	0	236
CG10663	0	0	0	0	0	387
CG10669	0	1	0	0	0	0
CG10672	0	0	10148	0	0	1526
CG10674	0	0	0	0	0	0
CG10680	0	0	0	0	0	0
CG10681	0	0	0	0	0	0
CG10694	0	0	0	0	0	0
CG10700	0	0	0	0	0	0
CG10702	0	0	0	0	0	0
CG10710	0	0	0	0	0	0
CG10713	0	0	0	0	0	0
CG10721	0	0	0	0	0	7
CG10725	0	0	0	0	0	0
CG10730	0	0	0	0	0	0
CG10731	0	0	0	0	0	0
CG10734	0	0	0	0	0	0
CG10737	0	0	3	0	1	0
CG10738	0	0	0	0	0	0
CG1074	0	0	0	0	0	0
CG10747	0	0	0	0	0	0
CG10748	0	0	0	0	0	0
CG10749	0	0	0	0	0	0
CG10750	0	0	0	0	0	0
CG10752	0	0	0	0	0	0
CG10761	0	0	0	0	0	0
CG10764	0	0	0	0	0	0
CG1077	0	0	0	0	0	0
CG10778	0	0	0	0	0	17
CG10793	0	0	0	0	0	0
CG10795	0	0	0	0	0	0
CG10799	0	0	0	0	0	534
CG10801	0	0	0	0	0	0
CG10802	0	0	0	0	0	0
CG10803	0	0	0	172	1	181
CG10804	0	0	0	0	0	0
CG10809	0	0	0	0	0	18
CG10814	0	0	0	0	0	0
CG10822	0	0	0	0	0	0
CG10827	0	2	9176	0	0	2118
CG10834	0	0	0	0	0	0
CG10839	0	0	0	0	0	0
CG10841	0	0	0	0	0	0
CG10845	0	0	0	0	0	0
CG10853	0	0	0	0	0	0
CG10859	0	0	0	0	0	0
CG10862	0	0	0	0	0	0
CG10863	0	0	0	0	0	3478
CG10864	0	0	0	0	0	0
CG10866	0	0	0	0	0	0
CG10869	0	0	0	0	0	0
CG10874	0	0	0	0	1	0
CG10877	0	0	0	0	0	0
CG10880	0	0	0	0	0	661
CG10887	0	0	0	0	0	0
CG10889	0	0	0	0	0	5
CG10898	0	0	0	0	0	0
CG10899	0	0	0	0	0	0
CG1090	0	0	0	0	0	0
CG10903	0	0	0	0	0	0
CG10904	0	0	0	0	0	0
CG10907	0	0	0	0	0	0
CG10909	0	0	0	0	0	0
CG10910	0	0	0	17	0	219
CG10911	13	8	104812	3	0	4999
CG10912	212	1	18728	4	0	2077
CG10914	0	0	0	0	0	0
CG10915	0	0	0	0	0	0
CG10916	0	0	0	0	0	1351
CG10918	0	0	0	0	0	0
CG10919	0	0	0	0	0	0
CG1092	0	0	0	0	0	0
CG10920	0	0	0	0	0	0
CG10927	0	0	0	0	0	0
CG10931	0	0	0	0	0	0
CG10932	1	0	7	0	0	884
CG10934	0	0	0	0	0	0
CG10936	0	0	0	0	0	0
CG10939	0	0	0	0	0	0
CG10943	0	105	13431	0	0	0
CG10947	0	0	0	0	0	0
CG10948	0	0	0	0	0	0
CG10949	0	0	0	0	0	0
CG10950	0	0	0	0	0	0
CG10953	0	0	0	0	0	0
CG10958	0	0	0	0	0	0
CG10959	0	0	0	0	0	0
CG10960	0	0	251	0	0	0
CG10962	0	0	0	0	0	0
CG10969	0	0	0	0	0	0
CG10970	0	0	0	0	0	0
CG10973	0	0	0	1	0	1113
CG10979	0	0	0	0	0	0
CG10984	0	69	0	10	1	0
CG10993	0	0	0	0	0	0
CG10996	0	0	0	0	0	0
CG11000	0	11	0	0	0	0
CG11007	0	0	0	0	2	1109
CG11018	0	0	0	0	0	0
CG11023	0	0	0	0	0	0
CG11029	0	0	0	0	0	0
CG1103	0	0	0	0	0	0
CG11030	0	0	0	0	0	6888
CG11034	0	54	497	0	0	0
CG11035	0	0	0	0	0	0
CG11037	0	0	0	0	0	0
CG11041	0	0	0	0	0	0
CG11044	0	0	0	0	0	0
CG1105	0	0	0	0	0	366
CG11050	0	266	1	0	0	0
CG11052	0	0	0	0	0	0
CG11060	0	0	0	0	0	0
CG11068	0	0	0	0	0	0
CG11069	0	0	0	0	0	0
CG11070	0	0	0	0	1	521
CG11073	0	0	0	0	0	0
CG11076	0	0	0	0	0	0
CG11077	0	0	0	0	0	0
CG11085	0	0	0	0	0	0
CG11089	0	1	0	0	0	0
CG11095	0	0	0	0	0	0
CG11099	0	0	0	0	0	0
CG11103	0	0	0	0	0	105
CG11106	0	0	0	0	0	0
CG11109	0	0	0	0	0	0
CG11110	0	0	0	0	0	0
CG11112	0	0	0	0	0	0
CG11113	0	0	0	0	0	0
CG11122	0	0	5	0	1	750
CG11123	0	0	0	0	0	0
CG11125	0	0	0	0	0	0
CG11127	0	0	0	0	0	0
CG1113	0	0	0	0	0	0
CG11131	0	0	0	0	0	0
CG11134	0	0	0	0	0	1
CG11137	0	0	4703	0	1	449
CG11141	0	0	0	0	0	0
CG11145	0	0	0	0	0	0
CG11147	0	0	0	0	0	0
CG11149	0	0	352	0	0	0
CG11151	0	5	6437	3	0	1051
CG11155	0	8	1	0	0	0
CG11158	0	0	0	0	0	0
CG11159	0	0	0	0	0	0
CG1116	0	0	0	0	0	0
CG11162	0	0	0	0	0	0
CG11164	0	0	0	0	0	0
CG11168	0	0	2	0	0	9
CG11170	18	0	0	0	0	1251
CG11178	0	0	0	0	0	1
CG11180	1	2	1	0	0	42
CG11191	0	0	0	0	0	0
CG11192	0	0	0	0	0	0
CG11200	0	0	0	0	0	0
CG11208	0	1	0	0	0	0
CG11210	0	0	0	7	0	0
CG11211	0	0	0	0	0	0
CG11221	0	0	0	0	0	0
CG11226	0	0	0	0	0	2
CG11227	0	0	0	0	0	0
CG11236	0	0	0	0	0	0
CG1124	0	0	0	0	0	0
CG11241	0	0	0	0	0	0
CG11247	0	0	0	0	2272	0
CG11248	0	0	0	0	2	0
CG11249	0	0	0	0	0	0
CG11251	0	0	0	0	0	0
CG11257	0	0	0	0	0	0
CG1126	0	0	0	0	0	0
CG11261	0	0	0	1	0	0
CG11262	0	0	0	0	0	0
CG11263	0	0	0	0	0	0
CG11267	2	0	5606	0	10366	9401
CG11269	0	0	0	0	0	0
CG11275	0	0	0	0	0	0
CG11279	0	1	0	0	0	295
CG11284	0	0	0	0	0	2470
CG11286	0	0	0	0	0	0
CG11289	0	0	0	0	0	0
CG1129	2	0	505	0	1	704
CG11291	0	0	0	0	0	0
CG11294	0	0	0	0	0	0
CG11298	0	0	0	0	0	0
CG11300	0	0	0	0	0	0
CG11307	0	1	0	0	0	0
CG11309	0	0	0	0	3	0
CG11313	0	0	0	0	0	0
CG11317	0	0	0	0	0	0
CG11318	0	0	0	0	0	705
CG11319	0	0	0	0	0	0
CG11322	0	0	0	0	0	0
CG11327	0	0	0	0	0	0
CG11333	0	0	0	0	0	0
CG11334	0	25	1	0	0	314
CG11342	0	0	0	0	0	0
CG11345	0	0	0	0	0	0
CG11349	0	0	0	0	0	0
CG11350	0	0	0	0	0	0
CG11353	0	0	0	0	0	5
CG11356	0	0	0	0	0	0
CG11357	0	0	0	0	167	80
CG1136	0	0	0	0	0	0
CG11360	0	0	0	0	20	322
CG11362	0	0	0	0	0	0
CG11367	0	0	0	0	0	0
CG11368	0	0	0	0	0	0
CG11369	0	0	0	0	0	0
CG1137	0	0	0	0	0	0
CG11370	1	0	0	0	0	0
CG11373	0	0	0	0	0	0
CG11374	0	0	0	0	0	0
CG11377	0	0	0	0	0	0
CG11378	0	3	3	0	138	1730
CG11379	0	0	0	0	0	0
CG1138	0	0	0	0	0	0
CG11380	0	0	0	0	0	0
CG11381	0	0	0	0	0	0
CG11382	0	0	0	0	0	1385
CG11384	0	0	0	0	279	0
CG11388	0	0	0	0	0	0
CG1139	0	0	0	0	0	0
CG11391	0	0	0	0	0	0
CG11396	0	0	1	0	0	0
CG11398	0	0	0	0	0	0
CG11399	0	0	0	0	0	0
CG11400	0	0	0	0	0	50
CG11403	0	0	0	0	1	0
CG11404	0	0	0	0	0	0
CG11406	0	0	0	0	0	0
CG11407	0	0	0	0	0	0
CG11409	0	0	0	0	0	0
CG11413	0	0	0	0	0	0
CG11414	0	0	0	0	1	520
CG11417	1	20523	0	0	0	3088
CG1142	0	0	0	0	0	0
CG11425	0	0	0	0	0	0
CG11426	0	0	0	0	0	0
CG1143	0	0	0	0	0	0
CG11436	10	0	0	0	0	0
CG11437	0	0	0	0	0	0
CG11438	0	0	0	0	0	0
CG11444	0	0	1	0	0	7490
CG11447	0	0	0	0	0	3
CG11448	0	0	0	0	0	0
CG11449	0	0	0	0	0	0
CG11453	0	0	0	0	0	0
CG11454	0	8753	0	0	0	0
CG11456	0	0	0	1	0	0
CG11458	0	0	0	0	0	0
CG11459	0	0	0	0	0	0
CG1146	0	4115	31838	13	59737	1795
CG11470	0	0	0	0	0	0
CG11474	0	0	0	0	0	0
CG11475	0	0	0	0	0	0
CG11486	4	216	13105	18	26874	796
CG11498	0	0	0	0	0	0
CG11504	0	0	0	0	0	0
CG11523	0	0	0	0	0	0
CG11529	0	0	0	0	0	0
CG11534	0	0	0	0	0	115
CG11537	0	0	0	2	2279	104
CG11539	0	0	0	0	0	0
CG11550	0	0	0	0	0	0
CG11555	0	0	0	0	0	857
CG11560	0	0	0	0	0	0
CG11562	0	0	0	0	0	0
CG11563	2	0	10158	0	0	1589
CG11566	0	0	0	0	0	0
CG11570	0	0	0	0	0	0
CG11576	0	0	0	0	0	0
CG11581	0	0	0	0	0	0
CG11583	0	0	0	0	0	0
CG11584	0	0	0	0	0	0
CG11585	0	0	0	0	0	0
CG11586	0	0	0	0	0	0
CG11588	0	0	0	0	0	0
CG11590	0	0	0	0	0	776
CG11593	0	0	0	3	0	0
CG11594	0	4895	0	0	0	0
CG11596	0	0	0	0	0	0
CG11597	0	0	0	0	0	0
CG11598	0	0	0	0	0	0
CG11600	0	0	0	0	0	0
CG11601	0	0	0	0	0	0
CG11608	0	0	0	0	0	0
CG1161	0	485	1	0	0	1674
CG11617	0	0	0	0	0	0
CG11619	0	0	0	0	0	0
CG11626	0	0	0	0	0	0
CG11629	0	0	0	0	0	0
CG11630	0	0	0	0	0	0
CG11634	0	0	0	0	0	0
CG11635	0	0	0	0	0	0
CG11638	0	0	0	0	0	0
CG11655	0	0	0	0	0	0
CG11656	0	0	0	0	0	0
CG11658	0	0	0	0	0	0
CG11659	0	0	0	0	0	0
CG11663	0	0	0	0	0	0
CG11664	0	0	0	0	0	0
CG11665	19	0	3896	0	1	3135
CG11666	0	0	0	0	0	0
CG11668	0	0	0	0	0	0
CG11670	0	0	0	0	0	0
CG11671	0	0	3439	0	0	360
CG11672	0	0	0	0	0	0
CG11674	0	0	0	0	0	0
CG11679	0	0	0	0	0	0
CG11686	8	0	0	0	0	1061
CG11693	0	0	0	0	0	0
CG11694	0	0	0	0	0	0
CG11695	0	1	0	0	0	0
CG11696	0	0	0	0	0	0
CG11698	0	0	0	0	0	0
CG11699	0	0	0	0	0	0
CG11700	0	0	0	0	0	3
CG11703	0	0	0	0	0	0
CG11710	0	0	0	0	0	0
CG11714	0	0	0	0	0	0
CG1172	0	0	0	0	0	0
CG11722	0	0	0	0	0	0
CG11723	0	0	0	0	0	0
CG11726	0	0	0	0	0	0
CG11737	0	0	0	0	0	0
CG11741	0	0	0	0	0	0
CG11752	0	0	3047	0	0	321
CG11753	0	0	0	1	12826	1248
CG11755	0	0	0	0	0	0
CG11756	0	0	0	0	0	0
CG11760	0	0	0	0	0	0
CG11768	0	0	0	0	0	0
CG11771	0	0	0	0	0	0
CG11777	0	0	0	0	0	469
CG11779	0	0	0	0	0	0
CG11781	0	0	0	0	0	305
CG11786	0	0	0	0	0	0
CG11788	0	0	0	0	0	0
CG11790	0	0	2393	0	3710	1925
CG11791	0	0	6155	1	7836	1960
CG11796	0	0	0	0	0	0
CG11802	0	0	0	0	0	0
CG11807	0	0	0	0	0	0
CG11808	0	0	0	0	0	0
CG11811	0	0	0	0	0	722
CG11815	0	0	0	0	0	0
CG11816	0	0	0	0	0	0
CG11825	0	0	0	0	0	1067
CG11828	0	0	0	0	0	0
CG11835	0	0	0	0	0	0
CG11836	0	0	0	0	0	0
CG11837	0	0	0	0	0	1380
CG11839	0	0	0	0	0	0
CG11841	0	0	0	0	0	0
CG11842	0	0	0	0	0	0
CG11843	0	0	0	0	0	0
CG11851	0	0	0	0	0	1595
CG11852	0	0	0	0	0	0
CG11854	0	0	0	0	0	0
CG11857	0	0	1	0	0	556
CG11858	0	0	0	0	1	928
CG11865	0	0	0	0	0	0
CG11873	0	0	0	5	0	0
CG11878	0	0	0	0	0	0
CG11882	0	0	0	0	0	0
CG11883	0	0	0	0	1	0
CG11885	0	0	58	0	16962	1368
CG11889	0	0	0	0	0	0
CG11891	0	0	0	0	0	0
CG11892	0	0	0	0	0	0
CG11893	0	0	0	7	0	371
CG11898	0	0	0	0	0	0
CG11899	0	0	0	0	0	0
CG11902	0	0	0	0	773	0
CG11905	0	0	0	0	1	0
CG11906	0	0	0	0	0	0
CG11911	0	16624	7948	0	5607	71
CG11912	13	0	0	0	0	0
CG11920	0	0	0	0	0	0
CG11927	0	0	0	0	0	0
CG11929	0	0	0	0	0	0
CG11951	0	0	0	0	0	0
CG11961	0	0	0	22	1	3288
CG11964	0	0	0	0	24372	0
CG11970	11	1	0	0	0	63
CG11975	0	0	0	0	0	0
CG11977	0	0	0	0	0	0
CG11980	0	0	0	0	0	0
CG11982	0	0	0	0	0	0
CG11983	0	0	0	0	0	0
CG11986	0	0	0	0	0	0
CG11997	0	0	0	0	0	0
CG11999	0	0	0	0	0	0
CG12003	0	0	0	0	0	0
CG12004	0	4190	0	0	0	2522
CG12007	0	0	0	0	0	0
CG12009	0	0	0	0	0	0
CG12010	0	0	0	0	0	0
CG12011	0	0	0	0	0	0
CG12012	0	0	0	0	0	467
CG12016	0	0	0	0	0	0
CG12017	0	0	0	0	0	0
CG12018	0	1	0	0	0	2105
CG12020	0	0	0	0	0	0
CG12024	0	0	0	0	0	0
CG12025	0	0	0	0	0	0
CG12034	0	0	0	0	0	0
CG12035	0	0	0	0	0	0
CG12038	0	0	0	0	0	0
CG12054	0	6225	0	5	1006	454
CG12056	0	0	0	0	0	602
CG12057	12	7525	0	0	0	0
CG12061	0	0	0	0	0	0
CG12065	0	0	3064	1	0	39
CG12069	0	0	0	0	0	0
CG12071	0	0	0	0	0	496
CG12075	0	0	0	0	0	0
CG12078	0	0	0	0	0	0
CG1208	0	0	0	0	0	0
CG12081	0	0	1223	0	0	2203
CG12084	0	0	0	0	0	149
CG12091	0	0	1	0	9571	3036
CG12093	0	0	3	0	0	0
CG12096	1	0	1750	0	0	25
CG12099	0	90	0	0	0	0
CG12104	0	0	0	0	0	0
CG12105	0	0	0	0	0	0
CG12106	0	0	0	0	0	0
CG12107	0	0	0	0	14199	1
CG12111	0	0	0	0	0	0
CG12112	0	0	0	0	0	0
CG12115	0	0	0	0	0	0
CG12116	0	0	0	0	0	0
CG12118	0	0	0	0	0	0
CG12121	0	0	0	0	0	0
CG12123	0	0	0	0	0	0
CG12126	0	0	0	0	0	0
CG12128	0	0	0	0	0	0
CG12129	0	0	0	0	0	0
CG1213	0	0	0	0	0	1749
CG12133	0	0	0	0	0	0
CG12134	0	0	0	0	0	0
CG12147	0	0	0	0	0	0
CG12155	0	0	0	0	0	0
CG12158	0	0	0	0	0	0
CG12159	0	0	0	0	0	0
CG12163	0	0	0	0	11084	2638
CG12164	0	0	0	0	0	0
CG12170	0	0	0	0	0	0
CG12171	0	0	0	0	0	529
CG12173	0	1139	0	0	0	1091
CG12177	0	2	0	0	0	0
CG12179	0	0	0	0	0	0
CG1218	0	0	0	0	0	543
CG12182	0	0	0	0	0	0
CG12184	0	0	0	0	0	0
CG12194	0	8461	0	0	0	0
CG12200	0	0	0	0	0	0
CG12204	0	0	0	0	0	0
CG12206	0	0	0	0	0	0
CG12209	0	0	0	0	0	0
CG12213	0	0	0	0	0	0
CG12219	0	0	0	0	0	1180
CG12224	0	0	0	0	0	590
CG12229	0	0	0	0	0	0
CG12231	0	0	0	0	0	0
CG12236	0	0	0	0	5453	125
CG12237	0	0	0	0	0	0
CG12239	0	0	0	0	0	113
CG12241	0	0	0	0	0	0
CG12253	0	0	0	0	0	0
CG12256	0	0	0	0	0	0
CG12259	0	0	0	0	0	0
CG12262	0	0	0	0	0	0
CG12267	0	17	0	0	0	2171
CG12268	0	0	0	0	0	0
CG1227	0	0	0	0	0	0
CG12278	0	0	0	0	0	0
CG12279	0	0	0	0	0	48
CG12288	0	0	0	0	0	957
CG12289	0	0	0	0	0	0
CG12290	0	0	0	0	0	2
CG12299	2	0	0	0	1	1817
CG12301	0	2407	0	0	0	344
CG12307	0	0	0	0	0	0
CG12309	0	0	0	0	0	0
CG1231	0	0	0	0	0	0
CG12310	0	0	0	0	0	0
CG12316	0	0	5	0	0	0
CG12320	0	0	0	0	0	0
CG12321	0	792	0	0	0	1109
CG12325	0	0	0	0	0	0
CG1233	0	0	0	0	0	0
CG12333	0	0	0	0	0	0
CG12338	0	0	0	0	0	0
CG1234	0	0	0	0	0	0
CG12341	0	0	0	0	0	0
CG12343	0	0	0	0	0	865
CG12344	0	0	0	0	0	55
CG12347	0	0	5	0	0	0
CG12355	0	0	0	0	0	0
CG1236	0	0	0	0	0	1446
CG12362	0	0	0	0	0	0
CG12374	86152	37228	258728	26	15402	15982
CG12375	0	0	0	0	0	0
CG12376	0	0	0	0	0	0
CG12379	0	0	0	0	0	0
CG12384	7	0	4171	0	9737	3372
CG1239	0	0	0	0	0	0
CG12391	0	0	0	0	0	55
CG12393	0	0	16717	0	0	101
CG12395	0	0	0	0	0	0
CG12398	0	0	0	0	0	0
CG12402	0	0	0	0	0	0
CG12404	0	0	0	0	0	1
CG12420	0	0	0	0	0	0
CG12426	0	0	0	0	0	0
CG12428	0	0	10	0	0	0
CG12438	0	0	0	0	0	0
CG12439	0	0	0	0	0	0
CG12446	0	0	0	0	0	0
CG12448	0	0	0	0	0	0
CG1246	0	1	0	0	0	52
CG12464	0	0	0	0	0	0
CG12470	0	0	0	0	0	0
CG12477	0	0	0	0	0	0
CG12479	0	0	0	0	0	0
CG12480	0	0	0	0	0	0
CG12481	0	0	0	0	0	0
CG12483	0	0	0	0	0	0
CG12490	0	0	0	0	0	0
CG12491	0	0	0	0	0	0
CG12493	0	0	0	0	0	0
CG12496	0	0	0	0	0	0
CG12498	0	0	0	0	0	0
CG12499	0	0	0	0	0	461
CG12502	0	0	0	0	0	0
CG12506	0	0	0	0	0	0
CG12507	0	0	0	0	0	0
CG12511	0	0	0	0	0	0
CG12512	0	0	0	0	0	0
CG12516	0	0	0	0	0	0
CG12517	0	0	0	0	0	0
CG12519	0	0	0	0	0	0
CG12520	0	0	0	0	0	0
CG12521	0	0	0	0	0	0
CG12522	0	0	0	0	0	0
CG12523	0	0	0	0	0	0
CG12531	0	0	0	0	0	0
CG12535	0	0	0	0	0	0
CG12538	0	0	0	0	0	0
CG12539	0	0	0	0	0	0
CG12540	0	0	0	0	0	0
CG12541	0	0	0	0	0	0
CG12546	0	0	0	0	0	0
CG12547	0	0	0	0	0	1
CG12560	0	0	0	0	0	548
CG12567	0	1	0	0	3	66
CG12576	0	0	0	0	3	55
CG12581	0	0	0	0	0	0
CG12589	0	0	0	0	0	0
CG12590	0	0	0	0	0	0
CG12592	0	0	0	0	0	0
CG12594	0	0	0	0	0	0
CG12605	0	0	0	0	0	0
CG12607	0	0	0	0	0	0
CG12608	0	0	0	0	3	0
CG12609	0	0	0	0	0	0
CG12617	0	0	0	0	0	0
CG12620	0	0	0	0	0	0
CG12637	0	0	0	0	0	0
CG12640	0	0	0	0	0	0
CG12643	0	0	0	0	1	717
CG12645	0	0	0	0	0	0
CG1265	0	0	7040	0	0	0
CG12655	0	0	0	0	0	0
CG12659	0	0	0	0	0	0
CG12661	0	0	0	0	0	0
CG12662	0	0	0	0	0	0
CG12672	0	0	0	0	0	0
CG12674	0	0	0	0	0	0
CG12679	0	0	0	0	0	0
CG12680	0	0	0	0	0	0
CG12682	0	0	0	0	0	0
CG12684	0	0	0	0	0	0
CG12688	0	0	0	0	0	0
CG12689	0	0	0	0	0	0
CG12691	0	0	0	0	0	0
CG12692	0	0	0	0	0	0
CG12693	0	0	0	0	0	0
CG12698	0	0	0	0	0	0
CG12699	0	0	0	0	0	0
CG12702	0	0	0	0	0	0
CG12708	0	0	0	0	0	0
CG1271	0	0	0	0	0	0
CG12713	0	0	0	0	0	0
CG12715	0	0	0	0	0	0
CG12716	0	0	0	0	0	0
CG12717	0	0	0	0	0	0
CG12723	0	0	0	0	0	0
CG12725	0	0	0	0	0	0
CG12728	0	0	0	0	0	7
CG12729	4	0	0	0	0	0
CG1273	0	0	0	0	0	0
CG12730	0	133	0	7	0	2218
CG12744	0	0	0	0	0	0
CG12746	0	0	0	0	0	0
CG1275	2	0	1025	0	0	1707
CG12766	0	0	0	0	0	0
CG12768	0	0	0	0	0	0
CG12769	0	2	0	0	0	0
CG12772	0	0	0	0	7	0
CG12773	0	0	1	0	4491	0
CG12780	0	0	0	0	0	170
CG12782	0	0	0	0	0	0
CG12783	0	0	0	0	0	0
CG12784	0	0	0	0	0	0
CG12788	0	0	0	0	0	0
CG12795	0	0	0	0	0	46
CG12811	1	0	0	0	0	1414
CG12814	26	0	0	3	0	0
CG12817	0	0	0	0	0	0
CG12818	0	0	0	0	0	0
CG12822	0	0	0	0	0	1367
CG12824	0	0	0	0	0	0
CG12825	0	13548	33876	0	0	2610
CG12826	0	0	0	0	0	0
CG12828	0	0	0	0	0	0
CG12831	0	0	0	0	0	0
CG12836	0	0	0	0	0	0
CG12848	0	0	0	0	0	921
CG12849	0	0	0	0	0	0
CG12851	0	0	0	0	0	0
CG12853	0	0	0	0	0	0
CG12857	0	0	0	0	0	0
CG12860	0	0	0	0	0	0
CG12861	0	0	0	0	0	0
CG12862	0	0	0	0	0	0
CG12863	0	0	0	0	0	0
CG12866	0	0	0	0	0	0
CG12868	0	0	0	6	0	903
CG12869	2	0	0	0	0	0
CG12877	0	0	0	0	0	24
CG1288	0	0	0	0	0	0
CG12880	0	0	0	0	0	0
CG12883	0	0	0	0	0	0
CG12885	0	0	0	0	0	0
CG12895	0	0	0	0	0	0
CG12896	0	0	0	5	0	353
CG12898	0	0	0	0	0	0
CG12902	0	0	0	0	0	0
CG12909	0	0	0	0	0	0
CG12910	0	0	0	0	0	37
CG12911	0	0	0	0	0	0
CG12912	0	0	0	0	0	0
CG12913	0	0	0	0	0	0
CG12914	0	0	0	0	0	0
CG12917	0	0	0	13	0	0
CG12920	0	0	0	0	0	0
CG12923	0	0	0	0	0	0
CG12926	0	0	1054	0	0	398
CG12929	0	0	0	0	0	0
CG12934	0	0	0	0	0	0
CG12935	0	0	0	0	0	0
CG12942	0	0	0	0	0	0
CG12945	0	0	0	0	0	1061
CG12947	0	0	0	0	0	0
CG12948	0	0	0	0	0	1646
CG12951	0	0	0	0	0	0
CG12963	0	0	1	0	0	0
CG12964	0	0	0	0	0	0
CG12970	0	0	0	0	0	0
CG12971	0	0	0	0	0	0
CG12974	0	53	0	0	0	0
CG12975	0	0	0	0	0	1219
CG12983	0	0	0	0	0	0
CG12984	0	0	0	0	0	0
CG12985	0	0	0	0	0	0
CG12986	0	0	0	0	0	0
CG1299	0	0	0	0	0	0
CG12990	0	0	0	0	0	0
CG12991	0	0	0	0	1	5
CG12992	1	0	0	0	0	0
CG12994	0	0	0	0	0	0
CG12995	0	0	0	0	0	0
CG12998	0	0	0	0	0	0
CG13000	0	0	0	0	0	0
CG13001	0	0	0	7	0	0
CG13002	0	0	0	0	0	0
CG13003	0	0	0	0	0	0
CG13004	0	0	0	0	0	0
CG13005	0	0	0	0	0	0
CG13008	0	0	0	0	0	3
CG13010	0	0	0	0	0	0
CG13012	0	0	0	0	0	0
CG13014	0	0	0	0	0	113
CG13016	0	0	0	0	0	0
CG13018	0	0	0	0	0	50
CG13021	0	0	0	0	0	0
CG13022	0	0	0	0	1	0
CG13023	0	0	0	0	0	0
CG13024	0	0	0	3	0	0
CG13025	0	0	0	0	0	0
CG13026	0	0	0	0	0	0
CG13028	0	0	0	0	0	0
CG13029	0	0	0	0	0	0
CG13031	0	0	0	0	0	0
CG13032	1	0	0	0	0	0
CG13033	0	0	0	0	0	0
CG13038	0	0	0	0	0	0
CG13039	0	0	0	0	0	0
CG1304	0	0	0	0	0	0
CG13040	0	0	0	0	0	0
CG13041	0	0	0	0	0	0
CG13042	0	0	0	0	0	0
CG13043	0	0	0	0	0	0
CG13044	0	0	0	0	0	0
CG13045	0	0	0	0	0	0
CG13046	0	0	0	0	0	0
CG13047	0	0	0	0	0	0
CG13048	0	0	0	0	0	0
CG13049	0	0	0	0	0	0
CG13050	0	0	0	0	0	0
CG13051	0	0	0	0	0	0
CG13053	0	0	0	0	0	0
CG13054	0	0	0	0	0	0
CG13055	0	0	0	0	0	0
CG13056	0	0	0	0	0	0
CG13058	0	0	0	0	0	0
CG13059	0	0	0	0	0	0
CG13060	0	0	0	0	0	0
CG13062	0	0	0	0	0	0
CG13063	0	0	0	0	0	0
CG13064	0	0	0	0	0	0
CG13065	0	0	0	0	0	0
CG13066	0	0	0	0	0	0
CG13067	0	0	0	0	0	0
CG13068	0	0	0	0	0	0
CG13069	0	0	0	0	0	0
CG1307	0	0	0	0	4277	1215
CG13070	0	0	0	0	0	0
CG13071	0	0	0	0	0	0
CG13073	0	0	0	0	0	0
CG13074	0	0	0	0	0	0
CG13075	0	0	0	0	0	0
CG13077	0	0	0	0	0	0
CG13078	0	0	0	0	0	0
CG13081	0	0	0	0	0	0
CG13082	0	0	0	0	0	0
CG13083	0	0	0	0	0	0
CG13084	0	0	0	0	0	0
CG13085	0	0	0	0	0	0
CG13086	0	1	0	0	0	0
CG13088	0	0	0	0	0	0
CG1309	0	0	0	0	0	0
CG13091	0	0	0	0	0	0
CG13096	0	0	0	0	5	279
CG13097	0	0	0	0	2	2536
CG13101	0	0	0	1	5416	0
CG13102	225	0	0	0	10664	535
CG13108	0	0	0	0	0	0
CG13110	0	0	0	0	0	0
CG13113	0	0	0	0	0	0
CG13114	0	0	0	0	0	0
CG13116	0	0	0	1	0	0
CG13117	0	0	0	0	0	618
CG13123	0	0	0	0	0	0
CG13124	0	0	428	0	602	859
CG13126	0	0	0	0	0	0
CG13127	0	0	0	0	0	0
CG13131	0	0	0	0	0	0
CG13133	0	0	0	0	0	0
CG13135	0	0	2	0	0	0
CG13137	0	0	0	0	0	0
CG13138	0	0	0	0	0	0
CG1314	0	0	0	0	0	0
CG13144	0	0	0	0	0	0
CG13148	0	0	0	0	0	0
CG13151	0	0	0	0	0	0
CG13154	0	0	0	0	0	0
CG13155	0	0	0	0	0	0
CG13157	0	0	0	0	0	0
CG13159	0	0	0	0	0	0
CG1316	0	0	5414	0	0	0
CG13160	0	0	0	0	0	0
CG13164	0	0	0	0	0	0
CG13168	0	0	0	0	0	0
CG1317	1	0	0	0	241	809
CG13170	0	0	0	0	0	0
CG13171	0	0	0	0	0	0
CG13175	0	0	0	0	0	0
CG13177	0	0	0	0	0	0
CG13185	0	0	0	0	9	70
CG13186	0	0	0	0	0	0
CG13192	0	0	0	0	0	0
CG13193	0	0	0	0	0	0
CG13196	0	0	0	0	0	0
CG13197	0	0	0	0	0	0
CG13198	0	0	0	0	0	0
CG13202	0	0	0	0	0	0
CG13203	0	0	0	0	0	0
CG13204	0	0	0	0	0	0
CG13215	0	0	0	0	0	0
CG13216	0	0	0	0	0	0
CG13217	0	0	0	0	0	0
CG13218	0	0	0	0	0	0
CG13220	0	0	0	0	0	2622
CG13223	0	0	0	0	0	0
CG13226	0	0	0	0	0	0
CG13227	0	0	0	0	0	0
CG13228	0	0	0	0	0	0
CG13229	88	0	55	0	0	1
CG13230	0	0	0	0	0	0
CG13231	0	0	0	0	0	0
CG13239	0	0	0	0	0	0
CG1324	0	0	0	0	0	0
CG13243	0	0	0	0	0	0
CG13244	0	0	0	0	0	0
CG13245	0	0	0	0	0	0
CG13247	0	0	0	0	0	0
CG13248	0	0	0	0	0	37
CG13250	0	0	0	0	0	0
CG13251	0	0	0	0	0	0
CG13252	1014	0	170	5	333	2042
CG13255	0	0	0	0	0	0
CG13258	0	0	0	0	0	0
CG13272	0	0	0	0	0	0
CG13280	0	0	0	0	0	9
CG13282	0	0	0	0	0	0
CG13283	0	0	0	0	0	0
CG13284	0	9272	0	0	0	515
CG13285	0	0	0	0	0	0
CG13287	0	0	0	0	0	0
CG13288	0	0	0	0	0	0
CG13293	0	0	1	0	0	532
CG13295	0	0	0	0	0	0
CG13297	0	0	0	0	0	0
CG13299	0	0	0	0	0	0
CG13300	0	0	0	0	0	0
CG13305	0	0	0	0	0	0
CG13306	0	0	0	0	0	0
CG13308	0	0	0	0	0	0
CG13309	1	0	8918	0	0	0
CG13310	0	0	0	0	0	0
CG13311	0	0	0	0	0	0
CG13312	0	0	0	0	0	0
CG13313	0	0	0	0	0	0
CG13314	0	0	0	0	0	0
CG13315	1	492	19062	2	0	380
CG13318	0	0	0	0	0	0
CG13319	0	0	0	0	0	0
CG13321	72	28977	30463	0	1	2832
CG13323	187	3	3577	0	1	2076
CG13324	0	0	0	0	0	0
CG13325	0	0	1	0	0	0
CG13326	0	0	0	0	0	0
CG13330	0	0	0	0	0	0
CG13331	0	0	0	0	0	0
CG13332	0	0	0	0	2	0
CG13334	0	0	0	0	0	0
CG13337	0	0	0	0	0	78
CG13339	0	0	0	0	0	0
CG13344	0	0	0	0	0	0
CG13358	0	0	0	0	0	0
CG13359	0	0	0	0	0	0
CG13360	0	0	0	0	0	0
CG13361	0	0	0	0	0	0
CG13362	0	0	0	0	0	0
CG13364	0	7971	5798	75951	1	1934
CG13365	0	0	0	0	0	0
CG13366	0	0	0	2	1	0
CG13367	0	0	0	0	0	0
CG13369	0	0	0	18	0	1435
CG13373	0	0	0	0	0	0
CG13375	0	0	0	0	0	0
CG13376	0	0	0	0	0	0
CG13377	0	0	0	0	0	0
CG13380	0	0	0	0	0	0
CG13384	0	0	0	0	0	0
CG13385	0	0	0	0	0	0
CG13386	0	0	0	0	0	0
CG1339	0	0	0	0	0	0
CG13390	0	0	0	0	0	0
CG13392	0	0	17	0	0	12
CG13397	0	0	0	0	0	0
CG13398	0	374	0	0	0	0
CG13403	0	0	0	0	0	0
CG13404	0	0	0	0	0	0
CG13405	0	0	0	0	0	0
CG13407	0	0	0	0	0	0
CG13408	1	0	0	0	0	0
CG13409	0	0	0	0	0	0
CG13423	0	0	0	0	0	0
CG13426	0	0	0	0	0	0
CG13427	0	0	0	0	0	0
CG13428	325	45	53	107	41	8
CG13430	0	0	0	0	0	0
CG13436	0	0	0	0	0	0
CG13437	0	0	0	0	0	0
CG13438	0	0	2	0	1	0
CG1344	0	0	0	0	0	235
CG13442	1	0	0	0	0	0
CG13443	0	0	0	0	0	0
CG13445	0	1	0	0	0	0
CG13449	0	0	0	0	0	0
CG13454	0	0	0	0	0	0
CG13455	0	0	0	0	0	0
CG13457	0	0	0	0	0	0
CG13458	0	0	0	0	0	0
CG13460	0	0	0	0	0	0
CG13461	0	0	0	0	0	0
CG13465	0	0	0	0	0	0
CG13471	0	0	1	0	0	0
CG13473	0	0	0	0	0	0
CG13474	0	0	0	0	0	0
CG13476	0	0	0	0	0	0
CG13481	0	0	0	0	0	0
CG13482	1	2244	7743	0	0	794
CG13484	0	0	0	0	0	0
CG13488	0	2193	10671	1	16804	2911
CG13492	7612	26474	22228	0	0	0
CG13494	0	0	0	0	0	77
CG13500	0	0	0	0	0	0
CG13501	0	0	0	0	0	0
CG13502	0	0	0	0	0	0
CG13506	0	0	0	0	0	1
CG13510	0	0	0	0	0	0
CG13511	0	0	0	0	0	0
CG13516	0	0	0	0	1	0
CG13526	0	0	0	0	0	0
CG13527	0	0	0	0	0	0
CG13531	0	0	0	0	0	0
CG13532	0	0	0	0	0	0
CG13538	0	0	0	0	0	0
CG13539	0	0	0	0	0	0
CG1354	0	0	0	7	2	1450
CG13540	0	0	0	0	0	0
CG13541	0	0	0	0	0	0
CG13544	0	0	0	0	0	0
CG13545	0	0	0	0	0	0
CG13551	1	3871	12842	0	2699	10496
CG13557	0	0	0	0	0	0
CG13558	0	0	0	0	0	0
CG13559	0	0	0	0	0	0
CG13560	0	0	0	0	0	0
CG13561	0	0	0	0	0	0
CG13562	0	0	0	0	0	0
CG13563	0	0	0	0	0	0
CG13564	0	0	0	0	0	0
CG13566	0	0	0	0	0	0
CG13575	0	0	0	0	0	0
CG13577	0	0	0	0	0	0
CG13578	0	0	0	0	0	0
CG13579	0	0	0	0	0	0
CG1358	0	0	0	0	0	0
CG13581	0	0	0	0	0	0
CG13585	0	0	1	0	1	0
CG13587	0	0	0	0	0	0
CG13589	0	0	0	0	0	0
CG13590	0	0	0	0	0	0
CG13594	0	0	0	0	0	0
CG13599	0	0	0	0	0	0
CG1360	0	0	0	0	0	0
CG13601	0	0	0	0	0	0
CG13603	0	0	0	0	20180	975
CG13604	0	0	21263	0	0	0
CG13605	0	0	0	0	0	0
CG13606	0	0	0	0	0	0
CG13607	0	0	0	0	0	0
CG13609	0	0	0	0	0	0
CG13613	0	0	0	0	0	0
CG13614	0	0	0	0	0	0
CG13615	0	0	0	0	0	0
CG13616	0	0	0	0	0	0
CG13617	0	0	0	0	0	0
CG13618	0	0	0	0	0	0
CG13622	0	0	0	0	0	0
CG13623	0	0	0	0	0	0
CG13625	0	0	0	0	0	0
CG13627	0	0	0	0	0	0
CG13630	0	0	0	0	0	1
CG13631	0	0	0	0	0	0
CG13634	0	0	0	0	0	0
CG13639	0	0	0	0	0	0
CG13640	0	0	0	0	0	0
CG13641	0	0	0	0	0	0
CG13643	0	0	0	0	0	0
CG13650	0	0	0	0	0	0
CG13653	0	0	0	0	0	0
CG13654	0	0	0	0	0	0
CG13658	0	0	3	0	0	0
CG13659	0	0	0	25	0	0
CG13663	0	0	0	0	0	0
CG13667	0	0	0	0	0	0
CG13670	0	0	0	0	0	0
CG13671	0	0	0	0	0	0
CG13674	0	0	0	0	0	0
CG13675	0	0	0	0	0	0
CG13676	0	0	0	0	0	0
CG13678	0	0	0	0	0	0
CG13679	0	0	0	0	0	0
CG1368	0	0	0	0	0	0
CG13685	0	0	0	0	0	0
CG13689	0	0	0	0	0	0
CG13690	0	0	0	0	0	0
CG13692	0	0	0	0	0	0
CG13693	0	0	0	0	0	0
CG13694	0	0	0	0	0	0
CG13698	0	0	0	0	0	79
CG13699	0	0	0	0	0	0
CG13700	0	0	0	0	0	0
CG13704	0	0	5792	0	0	238
CG13705	0	0	0	0	0	0
CG13707	0	0	1557	0	0	0
CG13708	0	0	0	0	0	0
CG1371	0	0	0	0	0	0
CG13711	0	0	0	0	0	0
CG13712	0	0	0	0	0	0
CG13713	0	0	0	0	0	0
CG13716	0	0	0	0	0	0
CG13720	0	0	0	0	0	0
CG13721	0	0	0	0	0	0
CG13722	0	0	0	0	0	0
CG13723	0	0	0	0	0	0
CG13724	0	0	0	0	0	0
CG13725	0	0	0	0	0	0
CG13727	0	0	0	0	0	0
CG13728	0	0	0	0	0	0
CG13731	0	0	0	0	0	0
CG13733	0	0	0	0	0	0
CG13737	0	0	0	0	0	0
CG13738	0	0	0	0	0	0
CG13739	0	0	0	0	0	0
CG13741	0	0	0	0	0	0
CG13742	0	0	0	0	0	0
CG13743	0	0	0	20	0	0
CG13744	0	0	0	0	0	0
CG13747	0	0	0	0	0	0
CG13748	0	0	0	0	0	0
CG13749	0	0	0	0	0	0
CG13751	228	0	0	0	0	349
CG13760	0	0	0	0	1	0
CG13766	0	0	0	0	0	0
CG13771	0	0	0	0	0	0
CG13773	0	0	0	6	0	0
CG13775	0	0	0	0	0	0
CG13784	0	57	1097	0	125	13
CG13786	0	0	0	0	0	0
CG13793	0	0	0	0	0	0
CG13794	0	0	0	0	0	0
CG13795	0	0	0	0	0	0
CG13796	0	0	0	0	0	0
CG13801	0	0	0	0	0	0
CG13806	0	0	0	0	0	0
CG13807	0	0	0	0	0	56
CG13810	0	0	0	0	0	0
CG13813	0	0	0	0	0	0
CG13827	0	0	0	0	0	727
CG13829	0	0	0	0	0	0
CG13833	0	0	0	0	0	0
CG13837	0	0	0	0	0	0
CG13838	0	0	0	0	0	0
CG13840	0	0	0	0	0	0
CG13841	0	0	0	0	0	0
CG13842	0	0	0	0	0	0
CG13843	0	0	0	0	0	0
CG13847	0	0	0	0	0	0
CG13850	0	0	0	0	0	0
CG13855	0	0	0	0	0	0
CG13856	0	0	0	0	0	0
CG13857	0	0	0	0	0	0
CG13862	0	0	0	0	0	0
CG13865	0	0	0	2	0	0
CG13868	0	1	0	3	9013	4289
CG13869	0	0	0	0	0	0
CG1387	0	0	0	0	0	0
CG13870	0	0	0	0	0	0
CG13871	0	0	0	1	0	0
CG13872	0	0	0	0	0	0
CG13875	0	0	0	0	0	0
CG13876	0	0	0	0	0	0
CG13877	0	0	0	0	0	0
CG13884	0	0	0	0	0	0
CG13887	0	30	0	0	0	2420
CG13890	0	0	0	0	0	503
CG13891	0	0	0	0	0	0
CG13893	0	0	0	0	0	0
CG13894	0	0	0	0	0	0
CG13895	0	0	0	0	0	29
CG13896	0	0	0	0	0	0
CG13898	0	0	0	0	0	0
CG13901	0	0	0	0	0	0
CG13905	0	0	0	0	0	0
CG13907	0	0	82	36	74	24
CG13912	0	0	0	0	0	129
CG13917	11857	0	0	3	5	3908
CG13919	0	0	0	0	0	0
CG13920	0	0	0	0	0	0
CG13921	0	0	0	0	0	0
CG13924	0	0	0	0	0	0
CG13926	0	0	0	0	0	0
CG13928	0	0	17	0	0	139
CG13930	0	0	0	0	0	0
CG13931	0	0	0	0	0	0
CG13933	0	0	0	0	0	0
CG13937	0	3	10	0	46	123
CG1394	0	0	0	0	0	0
CG13946	0	0	0	0	0	0
CG13947	0	0	0	0	0	0
CG13949	0	0	0	0	0	0
CG13950	0	0	0	0	0	0
CG13954	0	0	0	0	0	0
CG13955	0	0	0	0	0	0
CG13962	0	0	0	0	0	0
CG13965	0	0	0	0	0	0
CG13970	0	0	0	0	0	0
CG13972	0	0	0	0	0	0
CG13978	0	0	0	0	0	0
CG13982	0	0	0	0	0	0
CG13983	0	0	0	0	0	0
CG13984	0	0	0	0	0	0
CG13989	0	0	0	3	0	0
CG13991	0	0	0	0	0	0
CG13992	0	0	0	0	0	0
CG13994	0	0	7743	0	0	0
CG13995	0	0	0	0	0	0
CG13996	0	0	0	0	0	0
CG13998	0	0	0	0	0	0
CG13999	1	0	0	0	0	0
CG14000	0	0	0	0	0	0
CG14005	0	0	0	0	0	0
CG14006	0	0	0	0	0	0
CG14007	0	0	0	0	0	0
CG14011	0	0	0	0	0	0
CG14013	0	0	0	0	0	0
CG14014	0	0	0	0	0	0
CG14015	0	0	0	0	0	0
CG14017	0	0	0	0	0	0
CG1402	0	0	0	0	0	0
CG14020	0	0	0	0	0	0
CG14022	0	0	0	0	0	0
CG14024	0	0	0	0	0	0
CG14034	0	0	0	0	0	0
CG14036	0	0	0	0	0	0
CG14042	0	0	0	0	0	0
CG14043	0	0	0	0	0	3253
CG14044	0	0	0	0	0	0
CG14050	0	0	0	0	0	0
CG14052	0	0	0	0	0	0
CG14053	0	0	0	0	0	0
CG14054	0	0	0	0	0	0
CG14057	0	0	0	0	0	0
CG14062	0	0	0	0	0	0
CG14069	0	0	0	0	0	0
CG1407	0	0	0	0	1	0
CG14070	0	0	0	0	0	0
CG14071	0	0	0	0	0	0
CG14072	0	0	0	0	0	0
CG14073	12	0	597	0	0	3
CG14074	0	0	0	0	0	45
CG14075	0	0	0	0	0	0
CG14077	0	0	0	0	0	0
CG14079	0	0	0	0	0	0
CG14082	0	0	0	0	0	0
CG14085	0	0	0	0	0	0
CG14086	0	0	0	0	0	0
CG14088	0	0	0	0	0	0
CG14089	0	0	0	0	0	0
CG1409	0	0	0	0	0	0
CG14095	0	0	0	0	0	0
CG14096	0	0	0	0	0	0
CG14100	0	0	0	0	0	0
CG14102	0	0	0	0	0	0
CG14104	0	0	0	0	0	18
CG14105	0	0	0	0	0	0
CG14106	2	0	0	0	0	0
CG14107	0	0	0	0	0	0
CG14109	0	0	0	0	0	0
CG14110	0	0	0	0	0	0
CG14111	0	0	0	0	0	0
CG14113	0	0	0	0	0	0
CG14115	0	0	0	0	0	0
CG14117	0	0	0	0	0	35
CG14118	0	0	0	0	0	0
CG14120	0	4	0	0	4	0
CG14125	0	0	0	0	0	0
CG14130	0	43	0	0	0	0
CG14131	0	0	1	0	0	0
CG14132	0	0	0	0	0	0
CG14135	0	0	0	0	0	0
CG14137	0	0	0	0	0	0
CG14141	0	0	0	0	0	0
CG14142	1	0	0	0	0	0
CG14143	0	0	0	0	0	1
CG14147	0	0	0	0	0	0
CG14151	0	0	0	0	0	0
CG14153	0	0	0	0	0	0
CG14154	0	53	0	0	0	0
CG1416	0	0	0	0	0	3307
CG14160	0	0	0	0	0	0
CG14174	0	3	0	0	0	0
CG1418	0	0	0	0	0	0
CG14182	0	0	0	0	0	0
CG14183	0	0	0	0	0	0
CG14184	0	0	1663	0	5539	4
CG14185	0	0	0	0	0	0
CG14186	0	0	0	0	0	0
CG14187	0	0	0	0	0	0
CG14190	0	0	0	0	128	0
CG14191	0	0	0	0	1	0
CG14194	0	0	0	0	2	351
CG14195	0	1	2335	0	0	1
CG14196	0	0	26	0	0	0
CG14200	0	0	47	7	1	0
CG14204	0	0	0	0	0	0
CG14205	10	0	0	0	0	0
CG14207	0	0	0	0	1	2947
CG1421	0	0	0	0	0	0
CG14210	0	0	0	0	0	229
CG14212	0	0	0	0	0	0
CG14215	0	0	0	0	0	0
CG14218	0	0	0	0	0	0
CG14219	0	0	0	0	0	0
CG14220	0	0	7151	0	2	0
CG14221	0	0	0	0	0	0
CG14223	0	0	0	2	0	0
CG14227	0	0	0	0	0	0
CG14229	0	0	0	0	0	0
CG14230	0	0	0	0	0	0
CG14231	0	0	152	0	0	0
CG14232	0	0	0	6	0	0
CG14234	0	0	0	0	0	0
CG14237	0	0	0	0	0	0
CG14238	0	0	0	0	0	0
CG14244	0	0	0	0	0	0
CG14245	0	0	0	0	0	160
CG14246	0	0	0	0	0	0
CG14247	0	0	0	6	0	0
CG14252	0	0	0	0	0	0
CG14253	0	0	0	0	0	0
CG14257	0	0	0	0	0	0
CG14258	0	0	0	0	0	0
CG14259	0	0	0	0	0	0
CG14260	0	0	0	0	0	0
CG14262	0	0	0	0	0	0
CG14265	0	0	0	0	0	0
CG14269	0	0	0	0	0	0
CG1427	0	0	0	0	0	0
CG14270	0	0	0	0	0	913
CG14273	0	0	0	0	0	0
CG14274	0	0	0	0	0	0
CG14275	0	0	0	0	0	0
CG14277	0	0	0	0	0	0
CG1428	0	0	0	0	0	0
CG14280	0	0	0	0	0	0
CG14282	0	0	0	0	0	0
CG14285	0	0	0	0	0	0
CG14286	0	0	0	0	0	0
CG14291	0	0	0	0	61	0
CG14292	0	1	1	0	0	0
CG14294	0	0	0	0	0	0
CG14297	0	0	0	0	0	0
CG14298	0	0	0	0	0	0
CG14300	0	0	0	0	0	0
CG14301	0	0	0	0	0	0
CG14302	0	0	3	0	0	0
CG14304	0	2	0	0	0	0
CG14305	0	0	0	0	0	0
CG14309	0	0	0	0	0	0
CG14312	0	0	0	0	0	0
CG14313	0	0	0	0	0	0
CG14314	0	0	0	0	0	0
CG14315	0	0	0	0	0	0
CG14316	0	0	0	0	0	0
CG14317	0	0	0	0	0	0
CG14321	0	0	6987	0	0	0
CG14322	0	1	0	2	0	9
CG14323	0	0	0	0	0	0
CG14324	0	0	0	0	0	0
CG14325	0	0	0	0	0	0
CG14326	0	0	0	0	0	0
CG14327	0	0	0	0	0	0
CG14329	0	0	0	0	0	0
CG14330	0	0	0	0	0	0
CG14331	0	0	0	0	0	0
CG14332	0	0	0	0	0	0
CG14339	0	0	0	0	0	0
CG1434	4	0	0	0	0	658
CG14340	0	0	0	0	0	0
CG14341	0	0	6034	0	0	0
CG14342	0	0	0	0	0	0
CG14346	0	0	0	0	0	0
CG14352	0	0	0	0	0	0
CG14353	0	0	0	0	0	0
CG14354	0	0	0	0	0	0
CG14355	0	0	0	0	0	0
CG14356	0	0	0	0	0	0
CG14357	0	0	0	0	0	0
CG14362	0	0	0	0	0	0
CG14367	0	0	0	0	0	0
CG14369	0	0	0	0	0	0
CG14370	0	0	0	0	0	0
CG14374	0	0	0	0	0	0
CG14377	0	0	0	0	0	0
CG14380	0	0	0	4	0	0
CG14383	0	0	0	0	0	0
CG14384	0	0	0	0	0	0
CG14391	0	0	0	0	0	0
CG14395	0	0	0	0	0	0
CG14397	0	0	0	0	0	0
CG1440	0	17	0	0	0	0
CG14400	0	0	0	0	0	0
CG14401	0	0	0	0	0	0
CG14402	0	0	0	0	0	0
CG14406	0	0	0	0	0	0
CG14407	0	0	6431	0	0	603
CG14408	0	0	0	0	0	0
CG1441	0	0	0	0	0	0
CG14410	0	0	0	0	0	0
CG14411	0	0	2	1	0	60
CG14414	0	0	0	0	0	0
CG14416	0	0	0	0	0	0
CG14417	0	4	0	0	0	0
CG14418	0	0	0	0	0	0
CG14419	0	0	0	0	0	0
CG14420	0	0	0	0	0	0
CG14421	0	0	0	0	0	0
CG14422	0	0	0	0	0	0
CG14423	0	0	0	0	0	0
CG14424	0	0	0	0	0	0
CG14427	0	0	0	0	0	0
CG14431	0	0	0	0	0	0
CG14434	0	0	0	0	0	0
CG14435	0	0	3	505	0	18
CG14438	0	0	8594	1	9376	301
CG14439	0	0	0	0	0	0
CG14440	0	1	0	0	0	267
CG14441	0	0	0	1	1536	11
CG14442	3	0	828	18	12072	134
CG14443	0	0	0	0	0	0
CG14445	1930	0	0	0	0	0
CG14448	0	0	0	0	0	0
CG14450	0	0	0	0	0	0
CG14451	0	0	0	0	0	0
CG14452	0	0	0	0	0	0
CG14453	0	0	0	0	0	0
CG14454	0	0	0	0	0	0
CG14455	0	0	0	0	0	0
CG14456	0	0	0	0	0	0
CG14457	0	0	0	0	0	0
CG14459	0	0	0	0	0	0
CG14464	0	0	0	35	0	11
CG14478	2	10064	1	3	0	65
CG14480	0	0	0	0	0	1091
CG14483	0	0	0	0	0	0
CG14488	0	0	0	0	0	0
CG14490	0	0	0	0	0	0
CG14491	0	0	0	0	0	0
CG14492	0	0	0	0	0	0
CG14495	0	0	0	0	0	0
CG14499	0	0	15728	0	0	1980
CG14500	0	0	12	0	0	0
CG14502	0	0	0	0	0	0
CG14505	0	0	0	0	0	0
CG14506	0	0	0	0	0	0
CG14507	0	0	1	0	0	0
CG14511	0	0	0	0	0	0
CG14512	0	0	0	0	0	0
CG14515	0	0	0	0	0	0
CG14516	0	0	0	0	0	0
CG14518	0	0	0	0	0	0
CG14523	0	0	0	0	0	0
CG14526	0	0	0	0	0	0
CG14527	0	0	0	0	0	0
CG14528	0	0	0	0	0	0
CG14529	0	0	0	0	0	0
CG14535	0	0	0	0	0	0
CG14537	0	0	0	0	0	0
CG14540	0	0	0	0	0	0
CG14543	0	0	290	0	0	92
CG14544	0	0	0	0	0	0
CG14545	0	0	0	0	0	0
CG14546	0	0	0	0	0	0
CG14551	0	0	0	0	0	0
CG14556	0	0	0	0	0	0
CG14561	0	0	0	0	0	0
CG14562	0	0	0	0	0	0
CG14563	0	0	0	0	0	0
CG14564	0	0	0	0	0	0
CG14565	0	0	0	0	0	0
CG14566	0	0	0	0	0	0
CG14567	0	0	0	0	0	0
CG14568	0	0	0	0	0	0
CG14569	0	0	0	0	0	0
CG14570	0	0	0	0	0	500
CG14572	0	0	0	0	0	0
CG14573	0	0	0	0	0	0
CG14579	0	0	0	0	0	0
CG14589	0	0	0	0	0	0
CG14591	202	0	0	0	0	2034
CG14598	0	0	0	0	0	0
CG14605	0	0	0	0	0	0
CG14606	0	38	0	0	0	0
CG14607	0	0	0	0	0	0
CG14609	0	43	0	0	0	0
CG1461	0	0	0	0	0	0
CG14610	0	0	0	0	0	0
CG14613	0	0	0	0	0	0
CG14615	0	0	0	0	0	0
CG14618	0	0	0	0	0	0
CG14621	2588	0	0	0	0	0
CG14624	0	0	0	0	0	0
CG14625	0	0	0	0	0	0
CG14626	0	0	0	0	2	444
CG14627	0	0	0	0	0	0
CG14628	0	0	0	0	0	0
CG14629	0	0	0	0	6	1
CG1463	0	0	0	0	752	1
CG14630	0	0	0	0	0	0
CG14631	0	0	0	0	0	0
CG14634	0	0	0	0	0	0
CG14635	0	0	0	0	0	0
CG14636	0	0	0	0	0	0
CG14641	0	0	0	0	0	212
CG14642	0	0	0	0	0	25
CG14644	0	0	0	0	0	0
CG14645	0	0	0	0	0	0
CG14646	0	0	0	0	0	0
CG14647	0	0	0	0	0	0
CG14650	0	0	0	0	0	3
CG14651	0	0	0	0	0	0
CG14655	0	0	0	0	0	0
CG14657	0	0	0	0	0	0
CG14658	0	0	0	0	0	0
CG14659	0	0	0	0	0	0
CG14661	0	0	0	0	0	0
CG14662	0	23	211	0	0	0
CG14664	0	0	0	0	0	0
CG14667	0	0	0	0	0	0
CG14668	0	0	0	0	0	0
CG14669	0	0	0	0	0	0
CG14671	0	0	0	0	0	0
CG14676	0	0	0	0	0	0
CG1468	0	0	0	0	0	0
CG14683	0	0	0	0	0	96
CG14684	0	0	0	0	0	0
CG14687	0	0	0	0	0	0
CG14688	6	0	0	0	0	0
CG14689	0	0	0	0	0	0
CG14691	0	0	0	0	0	0
CG14692	0	0	0	0	0	0
CG14693	0	0	0	0	0	0
CG14694	0	0	0	0	0	0
CG14695	0	0	0	0	0	0
CG14696	0	0	0	1	280	223
CG14701	0	0	1839	0	0	0
CG14708	0	0	0	0	0	0
CG14710	0	0	0	0	0	0
CG14711	0	0	0	0	0	0
CG14712	0	0	0	0	14	326
CG14715	0	0	0	0	0	2417
CG14717	0	0	0	0	0	0
CG14718	0	0	0	0	0	0
CG14720	0	0	0	0	0	0
CG14721	0	0	0	0	0	0
CG14722	0	0	0	0	0	0
CG14731	0	0	0	0	0	0
CG14736	0	0	0	0	0	0
CG14739	0	0	0	0	0	0
CG14740	0	0	0	0	0	0
CG14742	0	0	0	0	0	0
CG14743	0	0	0	0	0	0
CG14744	0	0	0	0	0	0
CG14752	0	0	0	0	0	0
CG14756	0	0	0	0	0	0
CG14757	0	0	0	0	0	0
CG14759	0	0	0	0	0	0
CG14760	0	0	0	0	0	0
CG14762	0	0	0	0	0	0
CG14763	0	0	0	0	0	0
CG14764	0	0	0	0	0	56
CG14767	0	0	1	0	176	5415
CG14770	0	0	0	0	0	0
CG14777	0	0	0	0	0	0
CG14778	0	0	0	0	0	0
CG14780	0	0	0	0	0	0
CG14785	0	0	0	0	0	0
CG14787	0	0	0	0	0	0
CG14795	0	0	0	0	0	0
CG14797	0	0	0	0	0	0
CG14798	0	0	0	0	0	0
CG14803	0	0	0	0	0	0
CG14805	0	0	0	0	0	0
CG14806	0	0	0	0	0	0
CG14810	0	0	0	0	0	0
CG14811	0	0	0	0	0	0
CG14812	0	0	0	0	2748	702
CG14814	0	0	0	0	0	0
CG14817	3	0	0	0	1	185
CG14818	2	0	0	0	0	0
CG14820	0	0	0	0	318	0
CG14823	0	0	0	0	0	0
CG14826	0	0	0	0	0	0
CG14829	0	0	0	0	0	0
CG14830	1	0	0	0	0	0
CG14834	0	195	121	0	0	0
CG14835	0	0	0	0	0	0
CG14837	0	0	0	0	0	0
CG14838	0	0	0	0	0	0
CG14839	0	0	0	0	0	0
CG14840	0	0	0	0	0	0
CG14841	0	0	0	0	0	0
CG14850	0	0	0	0	0	0
CG14851	0	0	0	0	0	0
CG14852	0	0	0	0	0	0
CG14853	0	0	0	0	0	0
CG14854	0	0	0	0	0	0
CG14855	0	0	0	0	0	0
CG14856	0	0	0	0	0	0
CG14857	0	0	0	0	0	0
CG1486	0	0	1	0	0	0
CG14860	0	0	0	0	0	0
CG14861	0	0	0	0	0	0
CG14864	0	0	0	0	0	0
CG14866	0	0	0	0	0	0
CG14868	0	0	0	0	0	0
CG14877	0	0	0	0	0	0
CG14879	0	0	0	0	0	0
CG14880	0	0	0	0	0	0
CG14881	0	0	0	0	0	268
CG14882	0	0	0	0	0	0
CG14883	0	0	0	0	7	0
CG14891	0	0	0	0	0	0
CG14892	0	0	0	0	0	0
CG14893	0	0	0	0	0	0
CG14894	0	0	0	1	0	0
CG14903	0	0	0	0	0	0
CG14905	0	0	0	0	0	0
CG14906	0	0	0	2	0	34
CG14907	0	0	0	0	0	0
CG14913	0	0	0	0	0	0
CG14915	0	0	0	0	0	0
CG1492	0	0	0	0	0	0
CG14921	0	0	0	0	0	0
CG14926	0	0	0	0	0	0
CG14929	0	0	0	0	0	0
CG14930	0	0	0	0	0	0
CG14931	0	0	0	0	0	0
CG14932	0	0	0	0	0	0
CG14933	0	0	0	0	0	0
CG14937	0	0	0	0	0	0
CG1494	0	0	0	0	0	0
CG14945	0	0	0	0	0	0
CG14947	0	0	0	0	0	0
CG14949	0	0	0	0	0	0
CG14957	0	0	0	0	0	0
CG14958	0	0	0	0	0	0
CG14960	0	0	0	0	0	0
CG14961	0	0	1	0	0	548
CG14963	0	0	0	0	0	0
CG14964	0	0	0	0	0	0
CG14965	0	0	0	0	0	0
CG14966	0	0	0	0	0	388
CG14967	0	0	0	0	0	0
CG14968	0	0	0	0	0	0
CG14969	0	0	0	0	0	0
CG14971	0	0	0	10	0	1827
CG14974	0	0	0	0	0	0
CG14977	0	41	744	0	0	818
CG14982	0	0	0	0	0	0
CG14983	0	0	0	0	0	0
CG14984	2	0	0	0	0	0
CG14985	0	0	0	0	0	0
CG14989	4573	19011	62607	0	1	4
CG14990	0	0	0	0	0	0
CG14995	0	0	0	0	0	51
CG14997	0	0	15664	0	0	1900
CG15005	0	0	0	0	0	0
CG15011	0	0	0	0	0	0
CG15012	0	0	0	0	6107	3581
CG15014	0	0	0	0	0	0
CG15019	0	3536	0	1	3554	1158
CG15020	0	0	0	0	0	0
CG15021	0	0	0	0	0	0
CG15022	0	0	0	0	0	0
CG15023	0	0	0	0	0	0
CG15024	0	0	0	0	0	0
CG15025	0	0	0	0	0	0
CG15027	1	0	0	0	0	578
CG1503	0	0	0	0	0	0
CG15034	0	0	0	0	0	0
CG15035	0	0	0	0	0	0
CG15036	0	0	0	0	0	0
CG1504	0	0	0	0	0	0
CG15040	0	0	0	0	0	0
CG15042	0	0	0	0	0	0
CG15043	20	0	5649	0	0	587
CG15044	0	0	0	11	0	0
CG15046	0	0	0	0	0	0
CG15047	0	0	0	0	0	0
CG15056	0	0	0	0	0	0
CG15059	0	0	0	0	0	0
CG15065	0	0	0	0	0	0
CG15067	0	0	0	0	0	0
CG15068	0	0	0	0	0	0
CG15071	0	0	0	0	0	0
CG15073	0	0	0	0	0	0
CG15080	0	0	0	0	0	0
CG15082	0	0	0	0	0	0
CG15083	0	0	0	2	0	1933
CG15084	0	0	0	0	7185	55
CG15093	0	0	0	3	0	16
CG15096	0	0	0	0	0	0
CG15097	0	0	0	0	0	0
CG15098	0	44	14126	6	805	13266
CG15099	0	0	0	0	0	0
CG15107	0	0	12086	0	0	412
CG15109	0	0	0	0	0	0
CG15111	0	0	0	0	0	2242
CG15115	0	0	0	0	0	0
CG15116	0	0	0	0	0	0
CG15117	422	0	0	1	0	885
CG15118	0	0	0	0	0	0
CG15120	0	0	0	0	0	0
CG15124	0	0	0	0	0	0
CG15125	0	0	0	0	0	0
CG15126	397	0	2858	0	1861	820
CG15127	0	0	2441	0	0	159
CG15128	0	0	0	0	0	0
CG1513	0	0	0	0	0	69
CG15130	0	0	0	0	0	0
CG15136	0	0	0	0	0	0
CG15140	0	0	0	0	0	0
CG15141	0	0	0	0	0	0
CG15142	0	0	0	0	0	0
CG15143	0	0	0	0	0	0
CG15144	0	0	0	0	0	0
CG15145	0	0	0	0	0	0
CG15147	0	0	0	0	0	0
CG15152	0	0	4757	0	0	390
CG15153	0	0	0	0	0	0
CG15155	0	0	0	0	0	0
CG15160	19	0	0	0	0	0
CG15161	0	0	0	0	0	0
CG15167	0	0	0	0	0	0
CG15168	1	0	2076	0	0	0
CG15169	0	0	0	0	0	0
CG15170	0	0	0	0	0	0
CG15172	0	0	0	0	0	0
CG15177	0	0	0	0	0	0
CG15185	0	0	0	0	0	0
CG15186	0	0	0	0	0	0
CG15196	0	0	0	0	0	0
CG15198	0	0	0	0	0	0
CG15199	0	0	0	0	0	0
CG15200	0	0	0	0	0	0
CG15201	0	0	0	0	0	0
CG15202	0	0	0	0	0	0
CG15203	0	0	0	0	0	1188
CG15208	0	0	0	0	0	0
CG15209	0	0	0	0	0	0
CG15210	0	0	0	0	0	0
CG15211	445	2	4	0	0	0
CG15212	0	0	0	0	0	0
CG15213	0	0	0	0	0	0
CG15219	0	0	0	0	0	0
CG15221	0	0	0	0	0	0
CG15225	0	0	0	0	0	0
CG15227	0	0	0	0	0	0
CG1523	0	0	0	0	0	0
CG15233	0	0	0	0	0	0
CG15236	0	0	0	0	0	0
CG15237	0	5485	0	0	1	1153
CG15239	0	0	0	0	0	0
CG15247	0	0	0	0	0	0
CG15249	0	0	0	0	0	0
CG15252	0	0	0	4	0	0
CG15253	0	0	0	0	0	0
CG15254	0	0	0	25	0	2218
CG15255	0	338	9	0	0	1193
CG15256	0	0	0	0	0	0
CG15258	0	0	0	0	0	0
CG15260	0	0	0	0	0	0
CG15262	0	0	0	0	0	38
CG15263	0	0	0	0	0	0
CG15269	0	0	0	0	0	0
CG15270	0	0	0	0	0	0
CG15278	0	0	0	0	0	0
CG15279	0	0	0	0	0	0
CG15282	0	0	0	0	0	0
CG15283	0	0	0	0	0	0
CG15286	0	0	0	0	0	0
CG1529	0	0	3115	5	0	0
CG15293	0	0	0	0	0	0
CG15296	0	0	0	0	0	0
CG15306	0	0	0	0	0	0
CG15308	0	0	0	0	0	0
CG15309	0	5	0	0	0	922
CG15312	0	0	0	0	0	267
CG15317	0	0	0	0	0	0
CG1532	1	0	0	0	0	1741
CG15322	0	0	0	0	0	0
CG15330	0	0	0	0	0	0
CG15332	0	0	0	0	0	0
CG15333	0	0	0	0	0	0
CG15336	0	0	0	0	0	0
CG15337	0	0	0	0	0	0
CG15343	0	0	0	0	0	0
CG15347	1698	2	13221	0	3718	1014
CG15353	0	0	0	0	0	0
CG15356	0	0	0	0	0	0
CG15357	0	0	0	0	0	0
CG15358	0	0	2	0	1	0
CG15362	0	0	0	0	0	942
CG15365	0	1	0	0	0	0
CG15368	0	0	0	0	0	0
CG15369	0	0	0	0	0	0
CG1537	0	0	0	0	0	0
CG15370	0	0	0	0	0	0
CG15373	0	0	0	0	0	0
CG15375	0	0	0	0	0	0
CG15382	0	0	0	0	0	0
CG15385	0	0	0	0	0	0
CG15386	0	0	0	0	0	0
CG15387	0	0	0	0	0	0
CG15390	0	0	0	0	0	0
CG15394	0	0	0	0	0	0
CG15395	0	0	0	0	0	0
CG15398	0	0	0	0	0	0
CG15399	0	0	0	0	0	0
CG15403	0	0	0	0	0	0
CG15404	0	0	0	0	0	0
CG15406	0	1	0	0	0	0
CG15408	0	0	0	0	0	0
CG15412	0	0	0	0	0	0
CG15414	0	0	0	0	0	0
CG15418	0	0	0	0	0	0
CG1542	0	0	0	0	0	0
CG15422	1	8260	1004	0	5039	1207
CG15423	0	6864	10368	4	26525	1991
CG15425	0	0	0	0	0	0
CG15429	0	0	0	0	0	0
CG15431	0	0	0	0	0	0
CG15432	0	0	333	0	0	0
CG15435	0	0	0	0	0	0
CG15436	0	0	0	0	0	0
CG15439	0	0	0	0	0	0
CG1544	0	0	0	0	0	0
CG15440	0	0	0	0	39735	32
CG15443	0	0	0	0	0	0
CG15445	0	0	0	0	0	0
CG15446	0	0	0	0	0	0
CG15449	0	0	0	0	0	0
CG1545	0	0	0	0	0	0
CG15450	0	0	0	0	0	0
CG15452	0	0	0	0	0	0
CG15456	0	0	0	0	0	0
CG15458	0	0	0	0	0	0
CG15459	0	0	0	0	0	0
CG15461	0	0	0	0	0	0
CG15465	0	0	0	0	0	0
CG15468	0	0	0	0	0	0
CG15471	0	0	0	0	0	0
CG15472	0	0	0	0	0	0
CG15473	0	0	0	0	0	0
CG15475	0	0	0	0	0	0
CG15478	0	0	0	0	0	0
CG15480	0	0	0	0	0	0
CG15482	0	0	0	0	0	0
CG15483	0	0	0	0	0	0
CG15484	0	0	0	0	0	0
CG15485	0	0	0	0	0	0
CG15497	0	0	0	0	0	0
CG15498	0	0	0	0	0	0
CG15506	0	0	0	0	0	0
CG15514	2	0	0	0	0	0
CG15515	0	0	0	0	0	0
CG15517	0	0	0	0	0	38
CG1552	0	0	0	0	0	0
CG15522	0	0	0	0	0	0
CG15525	0	0	0	0	0	0
CG15526	0	0	0	0	0	0
CG15528	0	0	0	0	0	0
CG15529	0	4	0	0	0	0
CG15530	0	0	0	0	0	0
CG15531	0	0	0	0	0	0
CG15533	887	0	0	0	1	0
CG15534	41	404	1	0	0	530
CG15535	0	0	0	0	0	360
CG15536	0	0	0	0	0	0
CG15537	0	0	0	0	0	0
CG15539	0	0	0	0	0	0
CG15543	0	0	0	0	0	0
CG15544	0	0	0	0	0	0
CG15545	0	0	0	0	635	0
CG15546	0	0	0	0	0	0
CG15547	0	0	0	0	0	0
CG15548	0	0	0	0	0	0
CG15549	0	0	0	0	0	0
CG15550	0	0	0	0	0	0
CG15553	0	0	0	0	0	0
CG15554	0	0	0	0	0	0
CG15556	0	0	0	0	0	0
CG15561	0	1154	0	0	0	99
CG15563	0	0	0	0	0	0
CG15564	0	0	0	0	0	0
CG15570	0	0	0	0	0	0
CG15571	0	0	0	0	0	0
CG15572	0	0	0	0	0	0
CG15576	0	0	0	0	0	0
CG15577	0	0	0	0	0	0
CG15578	0	0	1	0	0	0
CG15579	0	0	0	0	0	0
CG15580	0	0	0	0	0	0
CG15594	0	0	0	0	0	0
CG15597	0	0	0	0	0	0
CG15599	0	0	0	0	0	0
CG15601	0	0	0	0	0	0
CG15602	0	0	0	0	0	0
CG15605	0	0	0	0	0	0
CG1561	0	0	0	0	0	0
CG15611	13	4	0	7	0	8650
CG15614	0	0	0	0	0	0
CG15615	0	0	0	0	0	0
CG15617	0	0	0	0	0	0
CG15625	0	0	0	0	0	0
CG15628	0	0	0	0	0	0
CG15629	0	0	0	0	0	0
CG15631	0	0	0	0	0	0
CG15635	0	0	0	0	0	0
CG15638	0	0	0	0	0	0
CG15641	0	0	0	0	0	0
CG15642	0	0	0	0	0	0
CG15643	0	0	0	0	0	18
CG15646	0	0	0	0	0	0
CG15649	0	0	0	0	0	0
CG15650	0	0	0	0	0	0
CG15651	0	0	0	0	0	0
CG15653	0	0	0	0	0	0
CG15657	0	0	0	0	0	0
CG15661	0	0	0	0	0	0
CG15666	0	0	0	0	0	0
CG15673	0	0	0	0	0	0
CG15674	0	0	0	0	0	0
CG15676	0	0	0	0	0	0
CG15695	0	0	0	0	0	0
CG15696	0	0	0	0	0	0
CG15701	0	0	0	0	0	0
CG15705	0	0	0	0	0	0
CG15706	0	0	0	0	0	0
CG15708	0	0	0	0	0	0
CG1571	0	0	0	0	0	0
CG15710	0	0	0	0	0	0
CG15711	0	0	0	0	0	0
CG15712	0	0	0	0	0	0
CG15715	0	0	0	0	1	0
CG15717	0	0	0	0	0	0
CG15719	0	0	0	0	0	0
CG1572	0	60	223	24	15929	12567
CG15721	0	0	0	0	0	0
CG15725	2623	0	0	0	1	0
CG15728	0	0	0	0	0	0
CG15731	0	0	0	0	0	0
CG15734	0	0	0	0	0	0
CG15739	0	0	0	0	0	43
CG15740	0	0	0	2	0	0
CG15741	0	0	0	0	0	0
CG15742	0	0	0	0	0	0
CG15743	0	0	0	0	1	0
CG15744	0	0	0	0	0	0
CG15747	0	0	553	0	0	911
CG1575	0	0	0	0	0	608
CG15754	0	0	0	0	0	0
CG15756	0	0	0	0	0	0
CG15760	0	0	0	0	0	0
CG15764	0	0	0	0	0	0
CG15765	0	0	0	0	0	0
CG15767	0	0	0	0	0	0
CG15771	2	5696	1458	0	24684	368
CG15772	0	0	1298	0	0	0
CG15773	0	0	0	0	0	0
CG1578	0	0	89	0	0	2370
CG15784	23	36688	51973	46	7394	2373
CG15800	0	0	0	0	0	0
CG15803	0	0	0	0	0	0
CG15812	0	4	0	1	0	0
CG15814	3	0	13498	0	0	56
CG15818	0	0	0	0	0	0
CG1582	0	0	0	1	2	228
CG15820	0	0	0	0	0	0
CG15822	0	0	0	0	0	0
CG15824	0	0	0	0	0	0
CG15829	0	0	0	0	0	1509
CG15861	0	0	0	0	0	0
CG15863	0	0	0	0	0	0
CG15864	0	0	0	0	0	0
CG15865	0	0	0	0	0	0
CG15870	0	0	0	0	0	0
CG15873	0	0	0	0	0	0
CG15876	0	0	0	0	0	0
CG15877	0	0	0	0	0	2
CG15878	0	0	0	0	0	0
CG15879	0	0	0	0	0	0
CG15880	0	0	0	0	0	0
CG15882	0	0	0	0	0	0
CG15887	0	0	0	0	0	0
CG15888	0	0	0	0	0	0
CG15890	0	0	0	0	0	0
CG15891	0	0	4178	2	0	0
CG15892	0	0	0	0	0	0
CG15894	0	0	2242	0	0	0
CG15905	0	0	0	0	0	0
CG15908	0	0	0	0	0	0
CG15909	0	0	0	0	0	0
CG15912	0	0	0	0	0	0
CG15914	0	0	0	0	0	4
CG15916	0	0	0	0	0	0
CG15919	0	0	0	0	0	0
CG15922	0	0	0	0	0	61
CG15923	0	0	0	0	0	0
CG15927	0	0	0	0	0	0
CG15930	0	0	0	0	0	0
CG1598	83	0	0	0	0	1019
CG1602	0	0	0	0	0	0
CG1603	0	1	0	0	0	0
CG1607	0	0	0	0	0	0
CG1620	0	0	0	0	0	0
CG1622	0	0	0	0	0	347
CG1628	0	0	0	0	0	0
CG1631	0	0	0	0	0	0
CG1632	0	0	0	0	0	0
CG1635	0	0	0	0	0	0
CG1636	0	0	0	0	0	0
CG1637	0	0	0	0	0	2027
CG1638	0	0	0	0	0	0
CG1640	0	2	0	0	0	0
CG1646	0	0	0	0	0	3868
CG1647	0	0	0	0	0	8
CG1648	0	0	1	7	389	1433
CG1657	0	0	0	0	0	0
CG1662	0	0	0	0	0	0
CG1663	0	0	0	0	0	0
CG1667	0	0	0	0	2	2178
CG16700	0	0	0	0	0	0
CG16704	0	0	0	0	0	0
CG1671	0	0	0	0	0	0
CG16710	0	0	0	0	0	0
CG16711	111	546	981	9	5	0
CG16713	0	0	0	0	0	0
CG16717	0	0	0	0	0	0
CG16719	0	0	0	0	0	0
CG16721	0	0	0	0	0	47
CG16723	0	0	0	0	0	0
CG16727	0	0	0	0	0	0
CG1673	260	0	0	0	0	0
CG16732	0	0	0	0	0	0
CG16734	0	0	0	0	0	0
CG16736	0	0	0	0	0	0
CG16739	0	0	0	0	0	0
CG1674	0	0	0	0	0	0
CG16741	0	0	0	0	0	0
CG16743	0	0	0	0	0	0
CG16749	5238	2969	489	0	0	618
CG16753	0	0	0	0	0	33
CG16756	0	0	0	0	0	0
CG16758	0	0	0	0	0	0
CG16762	0	0	0	0	0	0
CG1677	0	0	0	34	0	1375
CG16771	0	0	0	0	0	0
CG16772	0	0	0	0	0	0
CG16775	112	0	4109	0	0	1
CG16779	0	0	0	0	3	0
CG16781	0	0	0	0	0	0
CG16782	0	0	0	0	0	0
CG16786	0	0	0	0	0	0
CG16787	0	0	0	0	0	461
CG16789	0	0	0	0	0	0
CG16790	0	0	157	1	0	0
CG16791	0	0	0	36	300	774
CG16798	0	0	0	0	0	0
CG16799	0	0	0	0	0	0
CG16800	0	0	0	0	0	0
CG16812	0	2	0	0	3	0
CG16813	0	0	0	0	0	0
CG16815	0	0	0	0	0	0
CG16820	0	0	0	0	0	0
CG16824	0	0	0	0	0	0
CG16825	0	0	0	0	0	0
CG16826	0	3744	0	0	2	0
CG16836	0	0	0	0	0	0
CG16837	0	0	0	0	0	0
CG16848	0	0	0	0	0	0
CG16852	0	0	0	0	0	0
CG16853	0	0	0	0	0	0
CG16854	0	0	0	2	0	0
CG16863	0	0	0	0	0	0
CG16865	0	0	0	0	0	0
CG16868	9	1	0	1	0	0
CG1688	0	0	0	0	0	0
CG16884	0	0	0	0	0	0
CG16885	0	0	0	0	0	0
CG16886	0	0	0	0	0	0
CG16888	0	0	0	0	0	0
CG16890	0	0	0	0	0	0
CG16894	0	0	0	0	0	0
CG16896	0	0	0	0	0	0
CG16898	9	0	6111	0	0	1436
CG1690	0	0	0	0	0	0
CG16903	0	50	0	0	0	3
CG16904	0	0	0	0	0	0
CG16908	0	0	0	0	0	0
CG16926	0	0	0	0	0	0
CG16935	0	0	0	0	21	0
CG1695	0	0	0	0	0	71
CG16952	0	0	0	0	0	2790
CG16953	0	0	0	0	0	0
CG16956	0	0	0	0	0	0
CG16957	0	0	0	0	0	0
CG16959	0	0	0	0	0	0
CG16964	0	0	0	0	0	0
CG16965	0	0	0	0	0	0
CG16972	0	0	0	0	3	2041
CG16974	0	0	1	3	0	310
CG16978	0	0	0	0	0	0
CG16979	0	0	0	0	0	0
CG1698	0	0	0	4	0	101
CG16984	0	0	0	0	0	0
CG16985	0	0	0	0	0	136
CG16986	0	0	11090	0	0	1051
CG16989	0	0	0	0	0	69
CG16995	0	0	0	0	0	0
CG16998	0	0	0	0	0	0
CG17002	0	0	0	0	0	1616
CG17003	0	0	0	0	0	0
CG17005	0	0	0	2	0	0
CG1701	0	0	0	0	0	0
CG17010	0	0	0	0	0	0
CG17018	0	0	0	0	0	0
CG17019	0	0	0	0	0	1
CG17026	0	0	0	0	0	0
CG17027	0	0	0	0	0	0
CG17028	0	0	0	0	0	0
CG17029	28	34	14146	0	0	0
CG1703	0	1064	0	0	0	641
CG17030	0	0	0	0	0	0
CG17032	0	0	0	0	0	0
CG17036	0	0	0	0	0	0
CG17047	0	0	0	0	0	0
CG17048	0	0	0	0	0	0
CG17059	0	0	0	0	0	74
CG17065	0	0	0	0	0	0
CG17068	0	0	0	0	0	0
CG17075	0	0	0	0	0	0
CG17078	0	0	0	0	0	0
CG17083	0	0	0	0	0	0
CG17097	0	0	0	0	0	0
CG17098	0	0	0	0	0	0
CG17104	0	0	0	0	0	0
CG17105	0	0	0	0	0	0
CG17107	0	0	0	0	0	0
CG17108	0	0	0	0	0	0
CG17109	0	3	2	0	0	651
CG17110	0	0	0	0	0	0
CG17111	0	0	0	0	0	0
CG17118	0	0	0	0	0	0
CG17119	0	0	0	0	0	0
CG17121	0	0	0	0	0	0
CG17122	0	0	0	0	0	0
CG17124	0	0	37	0	0	48
CG17127	0	0	0	0	0	0
CG17129	2	0	0	0	0	414
CG17134	0	0	0	0	0	0
CG17139	0	0	0	0	0	0
CG17140	0	0	0	0	0	0
CG17141	0	0	0	0	0	1083
CG17145	0	0	0	0	0	0
CG17147	0	0	0	0	0	0
CG17154	0	0	0	0	0	0
CG17159	0	0	0	0	0	0
CG17162	0	0	0	0	0	0
CG17163	0	0	0	0	0	0
CG17167	0	0	0	0	0	0
CG17168	0	0	0	0	0	10
CG17169	0	0	0	0	0	0
CG17173	0	0	0	0	0	0
CG17177	0	0	0	0	0	0
CG17180	0	0	0	0	0	0
CG17186	0	0	0	0	0	0
CG17187	0	0	0	0	0	0
CG17189	0	0	0	0	0	0
CG17190	0	0	0	0	0	0
CG17191	0	0	0	0	0	0
CG17192	1	32	14946	2	0	1671
CG17193	0	0	0	0	0	0
CG17195	0	0	0	0	0	0
CG17196	0	0	0	0	0	0
CG17197	0	0	0	0	0	0
CG17198	0	0	0	0	0	0
CG17199	0	0	0	0	0	0
CG17202	0	0	0	0	12331	483
CG17207	0	0	0	0	0	0
CG17209	0	0	0	0	0	0
CG17211	0	0	0	0	0	0
CG17217	0	0	0	0	0	0
CG17219	0	0	0	0	0	0
CG1722	0	0	0	0	0	0
CG17221	0	0	0	0	0	0
CG17224	0	2	0	0	0	1457
CG17230	0	0	0	0	0	0
CG17233	0	0	0	0	2	7
CG17234	0	0	0	0	0	0
CG17237	0	0	0	0	0	0
CG17239	0	0	0	0	0	0
CG1724	0	0	0	0	0	0
CG17242	0	0	0	1	0	0
CG17249	0	0	0	0	0	0
CG17258	0	0	0	0	0	0
CG17260	0	0	0	0	29653	0
CG17261	0	0	0	0	0	0
CG17264	0	0	0	0	0	0
CG17265	0	0	0	0	0	3
CG17266	0	0	0	0	0	0
CG17267	0	0	0	0	0	0
CG17270	0	0	0	0	0	0
CG17271	0	0	3	0	0	0
CG17272	0	3	152	0	1	595
CG17278	0	0	0	16187	0	0
CG17279	0	0	0	0	0	0
CG17283	0	0	0	0	0	0
CG17287	0	0	0	0	0	0
CG17290	0	0	0	0	0	0
CG17292	0	0	0	0	0	1645
CG17294	0	0	0	0	0	1193
CG17298	0	0	0	0	0	0
CG17300	0	0	0	0	0	0
CG17321	0	0	0	0	0	0
CG17322	0	0	0	20	0	0
CG17323	0	0	0	0	0	0
CG17324	0	0	0	0	0	0
CG17325	0	0	0	0	0	0
CG17327	0	0	0	0	0	0
CG17328	0	0	0	0	0	0
CG17329	0	0	0	0	0	0
CG17333	0	17679	0	0	0	895
CG17337	1	0	1	0	0	309
CG17343	0	0	0	0	0	0
CG17344	0	0	0	0	0	0
CG17349	0	0	0	0	0	0
CG17350	0	0	0	0	0	0
CG17359	0	0	0	0	0	0
CG17360	0	0	0	0	0	0
CG17361	0	0	0	0	0	0
CG17362	0	0	0	0	0	0
CG17364	0	0	0	0	0	0
CG1737	0	0	0	0	0	111
CG17375	0	0	0	0	0	0
CG17376	0	0	0	0	0	0
CG17377	0	0	0	0	0	0
CG17378	0	0	0	0	0	0
CG1738	0	0	0	0	0	0
CG17380	0	0	0	0	0	0
CG17385	0	0	13099	0	0	1919
CG17387	0	0	0	0	0	0
CG17404	0	0	0	0	0	0
CG17440	0	0	0	0	0	0
CG17450	0	0	0	0	0	0
CG17454	2	0	0	0	209	0
CG17470	0	0	0	0	0	0
CG17472	0	0	0	0	0	0
CG17475	0	0	0	0	0	0
CG17477	0	0	0	0	0	0
CG17486	0	0	0	0	0	126
CG17490	0	0	0	0	0	0
CG17493	0	0	0	0	0	250
CG1750	0	0	0	0	0	0
CG17508	0	0	0	10	0	1206
CG17514	1	0	0	2	14802	1335
CG17528	0	0	0	0	0	0
CG17544	0	0	0	2	8902	412
CG17549	0	0	0	0	0	0
CG17556	0	0	47	0	0	18
CG17560	0	0	0	0	0	0
CG17562	0	0	0	0	0	0
CG17564	0	0	0	0	0	0
CG17565	0	0	0	0	0	0
CG17568	0	0	0	0	0	0
CG17570	0	4259	0	0	0	0
CG17571	103185	52063	83738	0	60148	6748
CG17572	0	0	0	0	0	0
CG17574	0	2	698	0	8	2818
CG17575	0	0	0	0	0	0
CG17580	0	0	0	0	0	0
CG17593	0	0	0	20	0	0
CG17597	0	0	25	0	0	1
CG17598	0	3	0	0	0	0
CG17599	0	0	0	0	0	0
CG17600	0	0	0	0	0	0
CG17601	0	0	0	0	0	0
CG17612	0	0	0	0	0	0
CG17625	0	0	0	0	0	0
CG17633	1	16711	4208	0	1	2544
CG17636	0	0	0	0	0	0
CG17637	0	0	0	0	0	0
CG1764	0	0	0	0	0	0
CG17646	0	12	1240	0	0	38
CG17648	0	0	0	0	0	0
CG17650	0	0	0	0	0	0
CG17652	0	0	0	0	0	0
CG17658	0	0	0	0	0	0
CG17660	0	0	0	0	1	1443
CG17666	0	0	0	0	0	0
CG17669	0	0	0	0	0	0
CG17672	0	0	0	0	0	0
CG17681	0	0	0	0	0	0
CG17683	0	0	1	0	1	0
CG17684	0	0	0	0	0	0
CG17687	2	1	0	0	0	0
CG17691	0	1665	1265	0	0	2768
CG17698	0	0	1	0	0	0
CG17707	0	0	1	0	0	0
CG17712	0	0	0	1	0	0
CG17715	0	0	0	0	0	0
CG17716	0	3332	0	0	1	293
CG17717	0	0	0	0	0	0
CG17721	0	0	0	0	0	0
CG17724	1	0	0	0	0	176
CG17726	0	0	0	0	0	0
CG1773	0	0	0	0	0	0
CG17732	0	0	0	0	0	0
CG17734	0	0	5172	3	0	0
CG17738	0	0	0	0	0	0
CG17739	0	0	0	0	0	0
CG1774	0	0	0	0	0	0
CG17744	0	0	0	0	0	0
CG17746	0	0	0	0	0	0
CG17751	0	0	0	0	0	0
CG17752	0	0	0	0	0	0
CG17754	0	0	0	3	25190	0
CG17760	0	0	0	0	0	0
CG17764	0	0	0	0	0	0
CG17765	0	0	2951	5	6	2505
CG17768	0	0	0	0	0	0
CG17770	0	0	0	0	0	0
CG17776	0	0	0	0	2	622
CG17777	0	0	0	0	0	0
CG17778	0	1	0	0	0	0
CG17780	0	0	0	0	0	0
CG17781	0	0	0	0	0	0
CG17782	0	0	0	0	0	0
CG17784	0	0	0	0	0	0
CG17786	0	0	0	0	0	0
CG17801	0	0	0	0	0	0
CG17802	0	0	1	0	0	0
CG17803	0	0	0	0	0	0
CG17806	0	0	0	0	0	0
CG17807	0	0	0	0	0	1
CG17816	189	1247	0	0	0	30
CG17819	0	0	0	0	0	0
CG17821	0	0	0	0	0	0
CG17826	0	0	0	0	0	0
CG17829	0	0	0	0	0	0
CG17834	0	0	0	5	0	232
CG17839	0	0	0	0	0	0
CG17841	0	0	6604	0	0	2807
CG1785	0	0	0	0	0	1844
CG17855	0	0	0	0	0	0
CG17883	0	0	0	0	0	0
CG1789	0	0	11104	0	0	0
CG17896	1	11793	6	0	0	6759
CG17904	0	0	0	0	0	0
CG17906	0	0	0	0	0	0
CG1791	0	0	0	0	0	0
CG17917	0	0	0	0	0	0
CG17919	7	0	0	0	0	782
CG1792	0	0	0	0	0	0
CG17928	0	0	0	0	0	0
CG17929	1372	0	0	0	0	0
CG17930	0	1487	0	0	0	0
CG17931	0	0	0	0	0	0
CG17944	0	0	0	0	0	0
CG17959	0	0	0	0	0	0
CG17974	0	0	0	0	0	0
CG17977	0	0	0	0	0	0
CG17982	0	0	0	0	0	0
CG17985	0	0	0	0	0	0
CG17991	0	0	0	0	0	0
CG17994	0	0	0	0	0	0
CG17996	0	0	0	0	0	0
CG17999	0	0	1	0	0	0
CG18003	0	813	0	0	0	0
CG18004	0	0	0	0	0	0
CG1801	0	0	0	0	0	0
CG18011	0	0	0	0	0	0
CG18048	0	0	0	0	0	0
CG1806	0	0	0	0	2	0
CG18063	0	0	0	0	0	0
CG18065	0	0	0	0	0	0
CG18067	0	0	0	0	0	558
CG18081	0	1	0	0	164	1576
CG18088	0	0	0	0	0	0
CG1809	0	0	0	0	0	0
CG18094	0	0	0	0	0	0
CG18095	0	0	0	0	0	0
CG18107	0	0	0	0	0	0
CG18109	0	0	0	0	0	0
CG1812	0	0	0	0	0	0
CG18128	0	0	0	0	0	0
CG18130	0	0	0	0	0	0
CG18131	0	0	0	0	0	0
CG18132	0	0	0	0	0	0
CG18135	3	0	0	13	0	1820
CG1814	0	0	0	0	0	44
CG1815	0	0	0	0	0	774
CG18155	9	1	0	0	0	0
CG18170	0	0	0	0	0	0
CG18171	0	0	0	0	0	0
CG18178	0	0	0	0	0	19
CG18179	0	0	0	0	0	0
CG18180	0	0	0	0	0	0
CG18190	0	0	0	0	0	0
CG18213	0	0	0	0	0	1
CG18223	0	0	0	0	0	0
CG18231	0	0	0	0	0	0
CG18233	0	0	0	0	0	0
CG18234	0	0	0	0	0	0
CG1824	0	216	0	15	1	15
CG18249	0	0	0	0	0	0
CG18258	0	0	0	0	0	0
CG18259	0	0	0	0	0	0
CG18262	0	0	0	0	0	0
CG18265	0	20	1	0	0	0
CG18266	0	0	0	0	0	0
CG18268	0	0	0	0	0	0
CG18269	0	0	0	0	0	0
CG1827	0	0	0	0	0	1967
CG18273	0	0	0	0	0	0
CG18278	0	0	0	0	0	0
CG18281	0	0	0	0	0	0
CG18284	0	0	0	0	0	0
CG18294	0	0	0	0	0	0
CG18301	0	0	0	0	0	0
CG18302	0	0	0	0	0	0
CG18304	0	0	0	0	0	0
CG18324	0	0	0	0	0	0
CG18327	0	0	0	0	0	0
CG18335	0	0	0	0	0	0
CG18336	24	0	0	0	0	0
CG18343	0	0	0	0	0	284
CG1835	0	0	6	0	0	0
CG18367	0	0	0	0	0	0
CG18368	0	0	0	0	0	0
CG18371	0	0	0	0	0	0
CG1840	0	0	0	0	0	0
CG18404	0	124	6322	4	13561	2123
CG18417	0	0	0	0	0	0
CG18418	0	0	0	0	0	0
CG18420	1	0	0	0	0	0
CG18428	0	0	0	0	0	3
CG18446	1	0	0	0	0	0
CG18449	0	0	0	0	0	0
CG18467	0	0	0	0	0	0
CG18469	0	0	0	0	0	0
CG1847	1585	0	0	0	0	0
CG18472	0	0	0	0	0	0
CG18473	0	1	0	0	0	0
CG18476	0	0	0	0	0	0
CG18477	0	0	0	0	0	0
CG18478	0	0	0	0	0	0
CG18480	0	2	0	27	0	4
CG18493	0	0	0	0	0	0
CG1850	0	0	0	0	0	0
CG18507	0	0	0	0	0	0
CG18508	0	0	3503	0	0	32
CG18518	0	0	0	0	0	0
CG18528	0	0	0	0	0	0
CG18530	0	0	0	0	0	0
CG18536	0	0	0	0	0	0
CG18537	0	8	0	0	0	0
CG18538	0	0	0	0	0	0
CG18539	0	0	0	0	0	0
CG18540	0	0	0	0	11034	0
CG18542	0	0	0	0	0	0
CG18545	0	0	0	0	0	0
CG18547	200	98	0	0	0	37
CG18549	0	0	0	0	0	0
CG18557	0	0	0	0	0	0
CG18558	0	0	0	0	0	0
CG18563	0	0	0	0	0	0
CG18568	0	0	0	0	0	0
CG18577	0	0	0	0	0	0
CG18581	0	0	0	0	0	0
CG18585	0	0	0	0	0	0
CG18586	0	0	0	0	0	0
CG18596	0	0	0	0	0	602
CG18598	0	0	0	0	0	0
CG18599	0	0	0	0	0	0
CG18600	0	0	0	6	0	0
CG18605	0	0	0	0	0	0
CG18609	0	0	0	0	0	0
CG18622	0	0	0	0	0	0
CG18628	0	0	0	0	0	0
CG18635	0	0	0	4	0	1498
CG18636	0	0	0	0	0	0
CG18641	0	0	0	0	0	0
CG18649	0	0	0	0	0	0
CG18659	1	1	0	0	5059	1077
CG18661	0	0	0	0	0	1030
CG18662	0	0	0	0	0	0
CG18666	0	0	7340	0	0	106
CG18672	0	0	0	0	0	0
CG18673	0	0	0	0	0	0
CG18675	0	0	0	0	0	0
CG18731	0	0	0	0	0	0
CG18735	0	0	0	0	0	0
CG18744	0	0	3	1	0	0
CG18745	1	59	1	1	25	883
CG18746	0	0	1	18	0	0
CG18747	24254	0	0	0	8	5767
CG18748	0	41	13	0	0	119
CG18749	0	0	0	0	0	0
CG18754	0	0	0	0	0	0
CG18764	0	0	0	0	0	0
CG18765	0	0	0	6	0	0
CG18766	0	0	0	0	0	638
CG18787	0	0	0	0	0	0
CG18788	0	0	0	0	0	0
CG18789	0	0	0	0	0	0
CG18808	0	0	0	0	0	0
CG18809	0	0	0	0	0	25
CG18810	0	0	0	0	0	0
CG18812	0	0	0	0	0	2843
CG18814	0	0	0	0	0	0
CG18815	0	0	1275	0	0	3326
CG1882	0	0	0	0	0	91
CG18823	0	0	0	0	0	0
CG1885	0	0	0	0	0	0
CG18853	0	0	0	0	0	0
CG18858	0	0	0	0	0	0
CG18869	0	0	0	0	0	0
CG18870	0	0	0	0	0	0
CG1888	0	0	0	0	0	0
CG1889	0	0	0	0	0	0
CG1890	0	0	0	0	0	511
CG1894	0	0	0	0	0	0
CG1896	0	0	0	0	0	0
CG1902	0	0	0	0	1	102
CG1907	0	5	4	0	0	3445
CG1909	0	0	0	0	0	0
CG1910	7445	0	2267	0	7933	1332
CG1924	0	0	0	0	0	0
CG1927	0	0	0	0	0	2675
CG1941	0	0	0	0	0	0
CG1942	21511	0	0	0	0	0
CG1943	0	0	0	0	0	649
CG1946	0	0	0	0	0	0
CG1951	0	0	0	0	1	0
CG1958	0	0	0	0	0	0
CG1965	0	0	0	0	0	0
CG1968	1	0	0	0	3	0
CG1971	0	0	0	0	0	0
CG1979	0	0	0	0	0	0
CG1983	0	0	0	0	0	0
CG1986	0	0	0	0	0	0
CG1988	0	0	0	0	0	0
CG1998	0	0	0	0	0	0
CG1999	0	0	0	0	0	0
CG2003	0	0	0	0	0	0
CG2004	0	0	0	0	0	56
CG2006	0	0	0	5	0	0
CG2010	0	0	0	0	0	0
CG2016	0	0	0	0	0	0
CG2017	0	0	0	0	0	0
CG2021	0	0	0	0	139	199
CG2023	0	0	0	0	0	0
CG2034	0	0	0	0	0	0
CG2046	0	0	0	0	0	999
CG2053	0	0	0	0	0	0
CG2059	0	0	14811	0	0	0
CG2061	0	0	0	0	0	0
CG2063	0	0	1	0	0	470
CG2064	0	0	14149	12	0	1370
CG2065	215	0	11429	0	0	0
CG2070	0	0	0	0	0	0
CG2076	0	0	0	0	0	0
CG2082	0	0	0	0	3	0
CG2091	0	0	0	0	0	0
CG2100	0	0	0	0	0	0
CG2104	0	0	0	0	0	0
CG2111	0	0	0	0	0	0
CG2113	0	0	0	0	0	0
CG2116	0	2	0	0	0	47
CG2120	0	0	0	0	0	0
CG2121	0	0	0	0	0	0
CG2124	0	0	0	0	0	0
CG2126	0	0	0	0	0	0
CG2127	0	0	0	0	0	0
CG2129	0	0	0	0	0	0
CG2145	0	0	0	0	0	0
CG2147	0	0	0	0	0	0
CG2150	0	0	0	0	0	0
CG2157	0	0	0	0	0	0
CG2162	23	0	0	0	0	27
CG2182	0	0	1	3	0	1375
CG2186	0	0	0	0	0	1212
CG2187	0	0	0	0	0	0
CG2199	1110	0	0	0	0	22
CG2200	0	0	0	0	0	0
CG2201	0	0	0	0	0	759
CG2202	0	0	0	0	0	0
CG2209	0	0	0	0	0	0
CG2211	3	0	0	0	0	660
CG2217	0	0	0	0	0	0
CG2218	0	0	0	0	10	966
CG2224	0	0	0	0	0	0
CG2225	0	0	0	10	0	0
CG2233	0	0	0	0	0	0
CG2246	0	0	0	0	23	0
CG2247	0	0	0	0	0	0
CG2256	0	0	0	0	0	0
CG2258	0	0	0	0	0	0
CG2260	0	0	0	0	0	0
CG2267	0	0	0	0	0	0
CG2269	0	0	0	0	0	0
CG2277	0	0	0	0	0	0
CG2278	0	2	0	0	0	36
CG2291	0	0	0	0	0	0
CG2310	0	0	0	0	0	0
CG2316	0	0	8384	2	0	0
CG2321	0	0	0	0	0	0
CG2336	0	0	0	0	0	0
CG2444	0	0	0	0	0	0
CG2453	0	0	0	0	0	0
CG2493	0	0	0	8	0	2995
CG2519	0	0	0	0	0	0
CG2528	0	0	0	0	0	0
CG2533	0	0	0	0	0	0
CG2540	0	0	0	0	0	0
CG2556	69	2	1593	1	21459	1212
CG2574	0	0	0	0	0	0
CG2577	0	72	0	0	0	0
CG2604	0	0	2	0	0	0
CG2608	0	0	0	8	0	0
CG2611	5	4994	0	0	0	0
CG2614	0	0	0	0	0	0
CG2616	0	0	0	0	0	0
CG2617	0	0	0	0	0	0
CG2641	0	0	0	0	0	320
CG2650	0	0	0	0	0	0
CG2652	0	0	0	0	0	0
CG2656	0	0	639	0	0	6
CG2658	0	0	0	0	0	24
CG2662	0	0	0	0	0	0
CG2663	0	0	0	0	0	0
CG2678	0	0	0	0	0	0
CG2680	0	0	0	0	0	0
CG2681	0	0	0	0	0	0
CG2685	0	0	0	0	0	0
CG2691	0	0	0	0	0	424
CG2694	0	0	0	0	0	0
CG2698	0	0	0	1	0	38
CG2701	0	0	0	0	0	0
CG2712	0	0	0	0	0	0
CG2736	0	0	0	0	0	0
CG2747	0	0	0	0	0	30
CG2750	0	0	0	0	0	0
CG2765	0	0	0	0	0	2747
CG2767	0	0	0	0	0	0
CG2772	0	0	0	0	0	0
CG2781	0	0	3	0	0	0
CG2790	0	0	4362	0	44	663
CG2794	0	0	0	0	0	263
CG2811	0	0	3916	0	0	3634
CG2812	0	0	0	0	0	0
CG2816	0	0	0	0	0	0
CG2818	0	0	3037	0	0	0
CG2839	0	0	109	0	0	0
CG2841	0	0	0	35	0	0
CG2846	0	0	0	0	0	1232
CG2852	0	0	13518	13	2	24554
CG2854	0	0	0	0	0	0
CG2861	0	0	0	0	0	0
CG2862	0	8833	0	0	21183	2871
CG2865	0	2750	3	19	12431	3812
CG2871	0	0	0	0	0	0
CG2875	0	0	0	0	0	0
CG2887	0	0	0	0	0	0
CG2889	0	0	0	0	0	0
CG2898	0	0	0	0	0	0
CG2901	0	0	0	0	0	0
CG2906	0	0	0	0	0	0
CG2909	0	0	0	0	2516	0
CG2911	0	0	0	0	0	0
CG2915	0	0	0	0	0	0
CG2918	0	37	10103	0	1	1641
CG2921	0	0	0	0	0	0
CG2924	1	2402	0	0	0	581
CG2926	0	0	3	13	0	0
CG2930	0	20690	1082	0	1184	56
CG2931	0	0	0	0	0	0
CG2938	2	0	0	0	0	0
CG2955	0	0	0	0	0	0
CG2962	0	0	0	0	0	0
CG2964	0	0	0	0	0	0
CG2970	0	0	0	0	0	379
CG2972	0	0	108	0	0	0
CG2974	0	0	0	0	0	1269
CG2975	0	0	0	0	0	0
CG2983	0	0	0	0	0	0
CG2990	1	0	0	0	0	0
CG2991	9	0	360	1	0	205
CG2993	0	0	0	0	0	0
CG30001	0	0	0	0	0	0
CG30002	0	0	0	0	0	0
CG30008	0	0	0	0	0	0
CG30010	0	0	0	0	0	0
CG30015	0	0	3450	42	0	350
CG30016	0	0	0	0	0	0
CG30020	0	0	0	0	1	961
CG30022	0	0	2625	0	0	3
CG30025	85	31	88	0	15	11
CG30026	0	0	0	0	0	0
CG30031	23	0	1	0	0	0
CG30033	1	0	0	0	0	0
CG30036	0	0	0	0	0	0
CG30037	0	0	0	0	0	0
CG30039	0	0	0	0	0	0
CG30043	0	0	0	351	0	0
CG30046	0	0	0	0	0	0
CG30047	0	0	0	0	0	0
CG30048	0	0	0	0	0	0
CG30049	0	0	0	0	0	1312
CG30050	0	0	0	0	0	0
CG30053	0	0	0	0	0	0
CG30054	0	0	0	0	0	0
CG30056	0	0	0	0	0	0
CG30058	0	0	0	0	0	0
CG30059	0	0	0	0	0	0
CG30060	0	0	0	0	0	0
CG30062	0	0	0	0	0	0
CG30065	0	0	0	0	0	0
CG30069	0	0	0	0	0	0
CG30075	0	0	0	0	0	0
CG30076	0	0	0	0	0	0
CG3008	0	0	0	0	0	66
CG30080	0	0	0	0	0	0
CG30082	0	0	0	0	0	0
CG30083	0	0	0	0	0	0
CG30087	0	0	0	0	0	0
CG30088	0	0	0	0	0	0
CG30089	44	0	0	0	0	2
CG3009	8	0	0	0	0	0
CG30090	0	0	0	0	0	0
CG30091	0	0	0	0	0	0
CG30094	0	0	0	0	0	2
CG30095	0	0	0	0	0	0
CG30096	0	0	0	0	0	0
CG30098	0	0	0	0	0	0
CG30099	0	0	0	0	0	0
CG30100	0	0	0	0	0	0
CG30101	0	0	0	0	0	0
CG30103	0	0	0	0	0	0
CG30105	0	0	0	0	0	360
CG30108	0	0	0	0	0	0
CG30109	0	0	0	0	0	0
CG30110	0	0	0	19	0	0
CG30114	0	0	0	0	0	0
CG30116	0	2	0	0	0	0
CG30120	0	0	0	0	0	0
CG30122	7	7	0	0	0	553
CG3014	0	0	0	0	0	0
CG30148	0	0	0	0	0	0
CG30151	0	0	0	0	0	337
CG30154	0	0	0	0	0	0
CG30156	0	0	0	0	0	0
CG30157	0	0	0	0	0	0
CG30158	0	0	0	0	0	0
CG30159	2	0	0	0	2	3887
CG30160	0	0	0	0	0	0
CG30161	0	0	0	0	0	0
CG30172	0	0	0	0	0	0
CG30177	0	0	0	0	0	0
CG30178	0	0	0	0	0	0
CG30183	7	1	0	0	0	0
CG30184	0	0	0	0	0	0
CG30187	0	0	0	0	0	0
CG30192	0	0	0	0	0	0
CG30195	0	0	0	0	0	0
CG30196	0	0	0	0	0	0
CG30197	0	0	0	0	0	0
CG30203	0	0	0	0	0	0
CG3021	0	0	0	0	0	0
CG30222	0	0	0	0	0	0
CG30259	0	0	0	0	0	0
CG30265	0	0	0	0	0	0
CG30268	0	0	0	0	0	0
CG30269	0	0	0	0	0	0
CG30270	0	0	0	0	0	0
CG30271	0	0	0	0	0	0
CG30273	0	0	0	0	0	0
CG30274	0	0	0	0	0	0
CG30275	0	0	0	0	0	0
CG30278	0	0	0	0	0	0
CG30280	0	0	0	0	0	0
CG30281	0	0	0	0	0	0
CG30283	0	0	0	0	0	0
CG30284	0	0	0	0	0	0
CG30285	0	0	0	0	0	0
CG30286	0	0	0	0	0	0
CG30287	0	0	0	0	0	0
CG30288	0	0	0	0	0	0
CG30289	0	0	0	0	0	0
CG30291	0	0	0	0	0	0
CG3032	0	0	0	0	0	0
CG30323	0	0	0	0	0	0
CG30324	0	0	0	0	0	0
CG30325	0	0	0	44	0	0
CG30334	0	0	0	0	0	0
CG30338	0	0	0	0	0	0
CG30339	0	0	3358	0	0	0
CG30340	0	0	0	0	0	0
CG30343	0	0	0	0	0	0
CG30344	0	0	0	0	0	0
CG30345	0	0	0	0	0	3
CG30349	0	0	0	0	0	874
CG30350	0	0	0	0	0	0
CG30355	0	0	0	0	0	0
CG30356	0	0	0	0	0	0
CG30357	0	0	0	0	0	0
CG3036	0	441	621	0	0	695
CG30369	0	0	0	0	0	0
CG30371	0	0	0	0	0	0
CG30373	0	0	0	0	0	0
CG30375	0	0	0	0	0	0
CG30376	0	0	0	0	0	0
CG30377	0	0	0	0	0	0
CG30378	0	0	0	0	0	0
CG30379	0	0	0	0	0	0
CG3038	0	0	0	0	0	0
CG30380	0	0	0	0	0	0
CG30382	0	0	0	0	0	0
CG30383	0	0	0	1	0	0
CG30384	0	0	0	0	0	0
CG30385	0	0	0	0	0	1
CG30389	14804	0	0	4	2765	0
CG30391	0	0	0	0	0	0
CG30392	0	0	0	5	0	0
CG30393	1	0	0	0	0	0
CG30394	0	0	0	0	0	0
CG30395	0	0	0	0	0	0
CG30398	0	0	0	0	0	0
CG3040	0	0	0	0	0	1105
CG30403	0	0	0	0	0	0
CG30411	0	1	0	0	0	0
CG30412	0	0	0	0	0	0
CG30413	0	0	0	0	0	0
CG30414	0	0	0	0	0	0
CG30416	0	0	0	0	0	0
CG30419	0	0	0	0	0	0
CG30423	0	0	0	12	1990	1791
CG30424	0	0	0	0	0	55
CG30427	1	0	0	0	1	0
CG30428	0	0	0	0	0	0
CG30429	0	0	0	0	0	0
CG30430	0	0	0	0	0	0
CG30431	0	0	0	0	0	0
CG30432	0	0	0	0	0	0
CG30438	0	0	0	5	0	0
CG30440	0	0	0	0	0	0
CG30441	0	0	0	0	0	0
CG30447	0	0	0	0	0	0
CG3045	0	0	0	0	0	493
CG30456	0	747	5173	0	0	47
CG30457	0	0	0	0	0	0
CG30458	0	0	0	0	0	0
CG30460	0	0	0	8	9681	827
CG30461	0	0	0	0	0	0
CG30463	0	30	1691	1	2362	557
CG30466	0	0	0	0	0	0
CG30467	0	0	0	0	0	0
CG30471	0	0	0	0	0	0
CG30472	0	0	0	0	0	0
CG30479	0	0	0	0	0	24
CG30480	0	0	0	0	0	0
CG30484	0	0	0	0	0	0
CG30485	0	0	0	0	0	0
CG30486	0	0	0	0	0	0
CG30487	0	0	0	0	0	0
CG30491	0	0	0	0	0	0
CG30493	0	0	0	0	0	0
CG30495	0	0	0	0	0	0
CG30496	0	0	12011	0	0	0
CG30497	0	0	0	0	0	0
CG30499	0	2	0	0	0	0
CG30503	0	0	0	0	0	0
CG3061	0	0	22536	0	10973	2930
CG3062	0	0	0	0	0	0
CG3065	0	0	8	0	0	0
CG3071	0	0	0	0	0	0
CG3077	0	0	0	0	0	0
CG3078	0	0	0	0	0	0
CG3081	0	0	0	0	0	0
CG3085	0	0	0	0	0	0
CG3088	0	0	0	0	0	0
CG3091	0	120	0	0	0	0
CG3092	0	0	0	0	0	0
CG3097	0	0	0	0	0	0
CG31002	0	0	0	0	0	0
CG31007	0	0	0	0	0	0
CG31008	0	0	0	0	0	0
CG31010	0	0	0	0	0	0
CG31013	0	0	0	0	0	0
CG31016	0	0	0	0	0	0
CG31019	0	0	0	0	0	0
CG31021	0	0	0	0	0	0
CG31028	0	0	0	0	0	0
CG31029	0	0	0	0	0	0
CG31030	0	0	0	0	0	0
CG31036	0	0	0	0	0	0
CG31038	0	0	0	0	5	1186
CG3104	20	0	0	0	0	1145
CG31041	0	0	18384	0	0	3004
CG31050	0	0	0	0	0	0
CG31051	0	0	4438	0	1	0
CG31053	0	0	0	0	0	0
CG31055	0	0	0	0	0	0
CG3106	0	0	0	0	0	1359
CG31064	0	0	0	8	0	0
CG31068	0	0	0	0	0	0
CG3107	0	355	0	11	0	0
CG31075	0	0	0	0	0	0
CG31076	0	0	0	0	0	0
CG31077	0	0	0	0	0	424
CG3108	0	0	0	0	0	0
CG31086	0	0	0	0	0	0
CG31087	0	0	0	0	0	0
CG31088	0	0	0	0	0	0
CG31089	0	0	0	0	0	0
CG31091	0	0	0	0	0	0
CG31093	0	0	0	0	0	0
CG31097	0	47	0	0	0	0
CG31098	0	0	0	0	0	7
CG31099	0	0	0	0	0	0
CG31100	0	0	0	0	0	0
CG31102	0	0	0	0	0	0
CG31103	0	0	0	0	0	0
CG31104	0	0	0	0	0	0
CG31106	0	0	0	0	0	0
CG31109	0	0	10641	0	0	0
CG31111	0	0	0	0	0	0
CG31115	0	0	0	0	0	0
CG31121	0	0	0	0	0	0
CG31122	0	0	3732	0	0	0
CG31125	0	0	0	0	0	0
CG31126	0	0	0	0	0	91
CG31128	0	0	0	0	0	0
CG31131	0	0	0	0	0	0
CG31139	0	0	0	0	0	0
CG31140	0	0	12287	0	32	0
CG31141	0	0	0	0	0	0
CG31142	0	0	0	0	0	320
CG31145	0	0	0	0	0	316
CG31156	0	0	0	0	0	0
CG31157	0	0	0	0	0	0
CG31161	0	0	0	0	0	0
CG3117	0	0	0	0	0	0
CG31174	0	0	0	0	0	0
CG31176	0	0	0	0	0	0
CG31178	0	0	0	0	0	0
CG31183	0	0	0	0	0	0
CG31189	0	0	0	0	0	0
CG3119	0	0	0	0	0	0
CG31191	0	0	0	0	0	0
CG31195	0	0	0	3	0	0
CG31198	6	3503	41873	0	1	1
CG31199	0	0	0	0	0	0
CG31200	0	0	0	0	0	0
CG31204	0	0	0	0	0	0
CG31205	0	0	0	0	0	0
CG31206	0	0	0	0	0	0
CG31207	0	0	0	0	0	0
CG3121	0	0	0	0	0	0
CG31211	0	0	0	0	0	541
CG31213	0	0	0	0	0	0
CG31219	0	0	0	0	0	0
CG31220	0	0	0	0	0	0
CG31221	0	0	0	0	0	0
CG31223	0	0	0	0	0	0
CG31224	0	0	0	0	0	0
CG31226	0	0	0	0	0	0
CG31229	0	0	0	0	0	0
CG3123	0	0	0	0	0	0
CG31230	0	0	0	0	0	0
CG31231	0	0	0	0	2256	0
CG31233	0	0	232	0	0	23
CG31235	0	0	0	0	0	0
CG3124	0	0	0	0	0	0
CG31244	0	0	0	0	0	0
CG31245	0	0	0	0	0	0
CG31248	0	0	0	0	0	0
CG31249	0	0	0	0	0	987
CG31251	0	0	0	0	0	0
CG31253	0	0	0	0	0	0
CG31259	0	0	4	0	0	0
CG31262	0	0	0	0	0	0
CG31265	0	0	0	0	0	0
CG31266	0	2095	0	0	0	0
CG31267	0	0	0	0	0	0
CG31268	0	0	0	0	0	0
CG31269	0	0	0	0	0	12
CG31272	0	0	0	0	0	0
CG31274	0	0	0	0	0	0
CG31275	0	0	0	0	0	0
CG31278	0	0	0	0	0	0
CG31279	0	0	0	0	0	0
CG31286	0	0	0	0	0	0
CG31287	0	0	0	0	0	0
CG31288	0	0	41	0	0	0
CG31294	0	0	0	0	0	0
CG31296	0	0	0	0	0	0
CG31300	0	0	0	0	0	0
CG31301	0	0	0	0	0	0
CG31313	0	0	0	0	0	0
CG31321	0	0	0	3	0	0
CG31323	0	0	0	0	0	0
CG31324	0	18	0	0	0	736
CG31326	0	0	0	0	0	0
CG31327	0	0	0	0	0	0
CG31337	0	0	0	0	0	0
CG31342	0	0	0	0	0	0
CG31343	12775	1997	1057	4	2098	0
CG31344	0	0	0	0	0	0
CG31345	0	1	12002	0	0	0
CG31347	0	0	0	0	0	0
CG31357	0	0	0	0	0	0
CG31358	0	0	0	0	0	0
CG31360	0	0	0	0	0	7
CG31365	0	0	0	0	0	49
CG31368	0	0	0	0	0	0
CG31370	1	0	0	0	0	0
CG31371	0	0	0	0	0	0
CG31373	0	0	0	0	0	1025
CG31380	0	0	0	0	0	0
CG31381	0	0	0	0	0	0
CG31388	0	0	0	0	0	0
CG31391	0	0	0	0	0	0
CG31404	0	0	0	0	0	0
CG31406	0	0	0	0	0	0
CG31407	0	0	0	0	0	0
CG31413	0	0	0	0	0	0
CG31415	0	0	0	0	0	0
CG31418	0	0	0	0	0	0
CG31419	0	0	0	0	0	0
CG31431	25370	105	0	0	8911	541
CG31436	0	0	0	15	12	0
CG31437	8040	0	0	0	0	0
CG31441	0	0	0	0	0	0
CG31445	0	0	0	0	0	0
CG31446	5	0	1	0	0	0
CG31454	0	0	18489	0	0	0
CG31457	0	0	0	0	0	0
CG31459	0	0	0	0	0	0
CG31460	0	0	0	0	0	0
CG31463	0	0	0	0	0	0
CG31464	0	0	0	0	0	0
CG31465	0	0	0	0	0	0
CG31467	0	0	0	0	0	0
CG31468	0	0	0	0	0	0
CG31469	0	0	0	0	0	0
CG31473	0	0	0	0	0	0
CG31475	0	0	0	0	0	0
CG31482	0	0	0	0	0	0
CG3149	0	0	0	0	0	0
CG31493	0	0	0	0	0	0
CG31495	0	0	0	0	0	0
CG31496	0	0	0	0	0	0
CG31510	0	0	0	0	0	860
CG31515	0	0	0	0	0	0
CG31516	0	0	0	0	0	0
CG31517	0	0	0	0	0	0
CG31522	0	2771	0	0	5702	5809
CG31523	0	0	18	0	0	317
CG31524	0	0	0	0	0	0
CG31525	0	0	0	0	0	0
CG31528	0	0	0	0	0	0
CG31533	0	0	0	0	0	0
CG31538	0	0	0	0	0	0
CG31542	0	0	0	0	0	0
CG31546	0	0	0	0	0	0
CG31548	0	0	12030	0	1	1541
CG31549	0	0	0	1	0	0
CG31550	0	0	0	0	0	0
CG31551	0	0	174	0	0	0
CG31559	0	0	0	0	0	0
CG3156	0	0	0	0	0	0
CG31560	0	0	0	0	0	0
CG31600	0	0	0	0	0	0
CG31601	1	0	0	0	0	0
CG31606	0	0	0	0	0	0
CG31609	0	0	0	0	0	0
CG31612	3	0	0	0	0	0
CG31624	0	0	0	0	0	0
CG31626	0	0	0	0	0	0
CG31627	0	0	0	0	0	0
CG3163	0	0	18716	0	0	0
CG31633	0	0	0	0	0	0
CG31635	2683	0	611	4	115	308
CG31636	0	0	0	0	0	0
CG31637	0	0	0	0	0	0
CG31638	0	0	0	1	0	1177
CG31639	0	0	0	0	0	0
CG3164	0	0	0	0	1	898
CG31642	0	0	0	0	0	0
CG31643	0	0	0	0	0	0
CG31644	0	0	0	0	0	0
CG31648	0	0	0	0	0	0
CG3165	0	0	0	0	0	0
CG31650	0	1	916	0	0	0
CG31659	0	0	0	0	0	0
CG31661	0	0	0	0	0	0
CG31663	0	0	0	0	0	0
CG31664	0	0	0	0	0	0
CG31668	0	0	0	0	0	0
CG31673	0	0	0	0	0	273
CG31674	0	3044	4477	0	0	0
CG31675	0	0	0	0	0	0
CG31676	0	0	0	0	0	0
CG31677	0	0	0	0	0	0
CG31678	0	0	0	1	0	0
CG3168	0	135	1	2	0	0
CG31680	0	0	0	0	0	0
CG31681	0	0	0	0	0	0
CG31683	0	0	0	0	0	0
CG31687	0	0	0	0	0	0
CG31688	0	0	0	0	0	905
CG31689	0	2522	0	7	1	15
CG31690	0	0	0	0	0	0
CG31693	0	0	0	0	0	0
CG31694	0	0	2908	4	9029	994
CG31697	0	0	0	0	0	0
CG31698	0	0	0	0	0	0
CG31702	0	0	0	0	0	0
CG31703	0	0	0	0	0	0
CG31704	0	0	0	0	0	4
CG31705	0	0	0	0	0	0
CG31706	0	0	0	0	0	0
CG31709	0	0	0	0	0	0
CG31710	0	0	0	0	0	1
CG31712	0	0	0	0	0	0
CG31715	0	0	0	0	0	260
CG31717	0	0	10528	0	0	5111
CG31729	0	0	0	0	0	0
CG31730	0	0	0	0	0	0
CG31735	0	0	0	0	0	0
CG31740	0	0	0	0	0	0
CG31741	0	0	0	0	0	0
CG31743	0	0	0	0	0	0
CG31750	0	0	0	0	0	0
CG31751	0	0	0	0	0	0
CG31752	0	0	0	0	0	0
CG31759	0	0	0	0	0	230
CG3176	0	0	0	0	0	0
CG31760	0	0	0	0	0	0
CG31769	0	0	0	0	0	0
CG31773	0	0	0	0	0	0
CG31775	0	0	0	0	0	0
CG31776	0	0	0	0	0	0
CG31777	0	0	0	0	0	183
CG31778	0	0	0	0	0	349
CG31780	0	0	0	0	0	0
CG31784	0	0	0	0	0	0
CG31785	0	0	0	0	0	0
CG31787	0	0	0	0	0	0
CG31788	0	0	0	0	0	0
CG31789	0	0	0	0	0	0
CG31792	0	0	0	0	0	0
CG31793	0	1	0	0	0	0
CG31797	0	0	0	0	0	0
CG31798	0	0	0	0	0	0
CG31800	0	0	0	0	0	1
CG31802	0	0	0	0	0	0
CG31803	0	0	0	0	0	0
CG31804	0	0	0	0	0	0
CG31805	0	0	0	0	0	0
CG31806	0	0	0	0	0	0
CG31807	0	0	0	0	0	0
CG31808	0	0	0	0	0	203
CG31809	0	0	0	0	0	0
CG31810	0	0	0	0	0	0
CG31812	0	0	0	0	0	0
CG31813	0	0	0	0	0	0
CG31814	0	0	0	0	0	0
CG31815	0	0	0	0	0	38
CG31816	0	0	0	0	0	0
CG31817	0	0	0	0	0	0
CG31819	0	0	0	0	0	0
CG31820	0	0	0	0	0	0
CG31821	0	0	0	0	0	0
CG31823	0	0	0	0	0	0
CG31826	0	0	0	0	0	0
CG31827	0	0	0	0	0	0
CG31832	0	0	0	0	0	0
CG31835	0	0	0	0	0	0
CG3184	0	0	0	0	0	0
CG31848	0	0	0	0	0	0
CG31849	0	0	0	0	0	0
CG31855	0	0	205	0	0	777
CG31861	0	0	0	0	0	0
CG31862	0	0	0	0	0	0
CG31867	0	0	0	0	0	0
CG31869	0	0	0	0	0	0
CG31870	0	0	0	0	0	0
CG31871	0	0	0	0	0	0
CG31872	0	0	0	0	0	0
CG31875	0	0	0	0	0	242
CG31882	0	0	0	0	0	0
CG31883	0	0	0	0	0	0
CG31886	0	0	0	0	0	0
CG31897	0	0	0	0	0	0
CG31898	0	0	0	0	0	0
CG31904	0	0	0	0	0	0
CG31907	0	0	0	0	0	0
CG31908	0	0	0	0	0	0
CG31909	0	0	0	0	0	0
CG3191	0	0	0	0	0	0
CG31910	0	0	0	0	0	0
CG31913	0	0	0	0	0	0
CG31915	0	0	0	0	0	0
CG31917	0	0	0	0	0	0
CG31918	0	0	0	0	0	0
CG31921	0	0	0	0	0	0
CG31922	0	0	0	0	0	0
CG31924	0	0	0	0	0	0
CG31926	0	0	0	0	0	0
CG31928	0	0	0	0	0	0
CG31933	0	0	0	9	0	0
CG31935	0	0	0	0	0	0
CG31937	0	1	0	0	1066	123
CG31948	0	0	0	0	0	0
CG31949	0	0	0	0	0	0
CG31952	0	0	0	0	0	0
CG31954	0	0	0	0	0	0
CG31955	0	0	0	0	0	0
CG31957	0	0	0	0	0	0
CG31960	0	0	0	0	0	0
CG31974	309	6075	22346	0	0	0
CG31975	0	0	0	0	0	0
CG3198	0	0	4	0	815	294
CG31988	0	0	0	0	0	0
CG3199	0	0	0	0	0	0
CG31997	0	0	0	0	0	0
CG31998	0	0	0	10	0	12
CG31999	0	0	0	0	0	0
CG32006	0	0	0	0	0	0
CG32017	0	0	0	0	0	0
CG32022	0	0	0	0	0	1149
CG32023	0	0	0	0	0	0
CG32024	0	0	0	0	0	0
CG32026	0	0	0	0	0	0
CG32032	0	0	0	0	0	0
CG32036	0	0	0	0	0	0
CG32037	0	0	0	0	0	0
CG32039	0	0	0	1	10	786
CG32040	0	0	0	3	0	0
CG32052	0	0	0	0	0	0
CG32053	0	1102	0	1	0	0
CG32054	0	0	0	0	0	0
CG32055	0	0	0	0	0	0
CG32061	0	0	0	0	0	0
CG32066	0	0	0	0	0	367
CG32069	0	0	0	0	0	0
CG32071	0	0	0	0	0	0
CG32073	0	0	0	0	0	0
CG32074	0	0	0	0	0	0
CG32075	0	0	0	0	0	0
CG32079	0	0	0	0	0	0
CG32081	0	0	0	0	0	0
CG32085	0	0	0	0	0	0
CG32086	0	0	0	0	0	0
CG32087	0	0	0	0	0	0
CG3209	0	0	444	0	0	0
CG32091	0	0	0	0	0	0
CG32095	0	0	0	0	0	0
CG32099	0	0	0	0	0	0
CG32100	0	0	0	0	0	0
CG32102	0	0	0	0	0	0
CG32103	19	0	4664	5	15621	2988
CG32104	0	0	0	0	0	0
CG32106	0	0	0	0	0	0
CG32107	0	0	0	0	0	0
CG32109	0	0	9670	0	1	0
CG32110	0	0	0	0	0	0
CG32112	0	0	0	0	0	0
CG32115	0	0	0	0	0	0
CG32117	0	0	0	0	0	0
CG32119	0	0	0	0	0	0
CG32121	0	0	1	0	0	0
CG3213	0	0	0	0	0	0
CG32137	0	156	5915	0	0	531
CG32147	0	0	0	0	0	389
CG32148	0	0	0	0	0	0
CG32152	0	0	0	0	0	0
CG3216	0	0	0	0	0	0
CG32161	0	0	0	0	0	0
CG32163	0	0	0	0	0	0
CG32164	0	0	0	0	166	246
CG32165	0	0	0	0	230	366
CG32170	0	0	0	0	4	322
CG32174	0	0	0	0	0	0
CG32176	0	0	0	0	0	0
CG32181	0	0	0	0	0	0
CG32182	0	0	0	0	0	0
CG32187	0	0	0	0	0	0
CG32188	0	0	0	0	0	0
CG32189	0	0	0	0	0	0
CG32191	0	0	0	0	0	0
CG32192	0	2	0	0	0	0
CG32195	0	0	0	0	0	0
CG32196	0	0	0	0	0	0
CG32198	0	0	0	0	0	0
CG32199	0	0	0	0	0	0
CG32201	0	0	0	0	0	0
CG32202	0	0	0	0	0	479
CG32204	0	0	0	0	0	0
CG32206	0	0	0	0	0	0
CG32212	0	0	0	0	0	0
CG32213	0	0	0	0	0	0
CG32214	0	0	0	0	0	0
CG32219	0	0	0	0	0	0
CG3222	0	0	0	0	0	0
CG32221	0	0	0	0	0	0
CG32225	0	0	0	0	0	0
CG32228	0	0	0	0	0	0
CG3223	0	0	0	0	0	68
CG32232	9	0	0	0	0	0
CG32235	0	0	0	0	0	0
CG32236	0	0	0	0	0	0
CG32237	0	0	0	0	0	0
CG3224	0	667	0	26	14069	15
CG32240	0	0	0	0	0	0
CG32241	0	0	0	0	0	0
CG32243	0	0	0	0	0	0
CG32246	0	0	0	0	0	0
CG32248	0	0	0	0	0	0
CG32249	0	0	0	0	0	0
CG3225	0	0	0	0	0	0
CG32259	0	0	0	0	0	0
CG3226	0	0	0	0	0	1287
CG32260	0	0	0	0	0	0
CG32262	0	0	0	0	0	0
CG32263	0	0	0	0	0	0
CG32264	0	1	0	0	6426	38
CG32266	0	0	0	0	0	0
CG32267	0	0	2300	1	0	91
CG32269	0	0	0	0	0	0
CG32270	0	0	0	0	0	0
CG32271	0	0	0	0	0	0
CG32276	15611	0	6105	0	0	850
CG32277	0	0	0	0	0	0
CG32278	0	0	0	0	0	0
CG32280	0	0	0	0	0	0
CG32281	0	0	0	0	0	0
CG32284	0	0	0	0	0	896
CG32295	0	0	0	0	0	0
CG32298	0	0	0	0	0	0
CG32299	0	0	0	0	0	0
CG32301	0	0	0	0	0	0
CG32302	0	0	0	0	0	0
CG32305	0	0	0	0	0	0
CG32313	0	0	0	0	0	0
CG32318	0	0	0	0	0	0
CG32320	0	0	0	0	0	0
CG32333	0	0	0	0	0	0
CG32335	0	0	0	0	0	0
CG32344	0	0	0	0	10385	0
CG32354	0	0	0	0	0	0
CG32365	0	0	0	0	0	0
CG32368	0	606	622	0	0	195
CG32369	0	0	2	4	0	119
CG32371	0	0	0	0	0	0
CG32373	0	0	0	0	0	0
CG32374	0	0	0	0	0	0
CG32376	0	0	0	0	0	0
CG32379	0	0	0	0	0	0
CG32388	0	0	0	0	0	0
CG32391	0	0	0	0	0	0
CG32392	0	0	0	0	0	0
CG32395	0	0	0	0	0	0
CG32396	0	0	0	0	0	0
CG32407	0	0	0	0	0	0
CG32409	0	0	0	0	0	1251
CG32413	0	0	0	0	0	0
CG32425	1	0	0	0	17	812
CG32428	0	5	4670	0	0	0
CG32432	0	0	0	0	0	0
CG32436	0	0	0	0	0	0
CG32437	0	0	0	0	0	0
CG32440	0	0	0	0	0	0
CG32441	0	1	0	0	0	862
CG32444	0	0	0	0	0	0
CG32445	0	0	0	0	0	0
CG32447	0	0	0	0	0	0
CG32448	0	0	0	0	0	0
CG32450	0	0	0	0	0	0
CG32452	0	0	0	0	0	0
CG32453	0	0	0	0	0	0
CG32454	0	0	0	0	0	0
CG32457	0	0	0	0	0	0
CG32459	0	1	0	0	0	0
CG3246	0	0	0	0	0	0
CG32461	0	0	0	0	0	0
CG32462	0	0	0	0	0	0
CG32473	0	0	8230	0	0	0
CG32483	0	0	2677	0	0	0
CG32485	0	1	0	0	0	0
CG32486	1	0	0	0	0	1171
CG32487	0	0	0	0	0	0
CG32488	0	0	0	0	0	0
CG32500	0	0	0	0	0	0
CG32506	1	214	0	0	0	178
CG32507	0	0	0	0	0	0
CG3251	0	0	0	0	0	0
CG32512	0	0	0	0	0	45
CG32521	0	1	1	0	72	4011
CG32523	0	0	0	0	0	0
CG3253	0	0	0	0	0	0
CG32532	0	0	0	0	0	0
CG32533	0	0	0	0	0	0
CG32536	0	0	0	0	0	0
CG32537	0	0	0	0	0	0
CG32544	0	0	0	0	0	0
CG32547	0	2	1	0	0	0
CG32548	0	0	0	0	0	0
CG32549	1	0	0	1	7967	0
CG32551	0	0	0	0	0	0
CG32554	0	0	0	0	0	0
CG32557	0	0	0	0	0	0
CG32563	0	0	0	0	0	0
CG32564	0	0	0	0	0	0
CG32568	0	0	0	0	0	0
CG3257	0	0	0	0	0	0
CG32572	0	0	0	0	0	3
CG32573	0	0	0	0	0	0
CG32576	0	0	3683	0	0	831
CG32579	0	0	0	0	0	0
CG32581	0	0	0	0	0	681
CG32588	0	0	0	0	0	0
CG3259	0	0	0	0	1	20
CG32590	0	0	0	0	0	0
CG32591	0	0	0	0	0	0
CG32599	0	0	0	0	0	0
CG32603	0	0	0	0	0	0
CG3262	0	2	0	0	0	0
CG32625	0	0	0	0	0	0
CG32631	0	0	0	0	0	0
CG32633	20	0	0	0	0	0
CG32638	29	0	1	0	1545	0
CG32639	0	0	0	0	0	0
CG3264	0	0	0	0	0	0
CG32640	0	0	0	0	0	30
CG32641	0	0	0	0	0	26
CG32642	0	0	0	0	0	0
CG32643	0	0	0	0	0	0
CG32645	0	0	0	0	0	0
CG32647	2	0	0	0	0	0
CG32649	0	0	0	1	0	494
CG32650	0	0	0	0	0	0
CG32651	0	0	0	0	0	0
CG32655	0	0	0	0	0	0
CG32668	0	0	0	0	0	0
CG32669	0	0	0	0	0	0
CG32679	0	0	0	0	0	0
CG32681	0	0	0	0	0	0
CG32683	0	1	0	0	0	0
CG32686	0	0	0	31	0	0
CG32687	0	3121	0	0	0	0
CG32694	0	2279	0	0	0	0
CG32695	0	0	0	0	0	638
CG32698	0	0	0	1	1	80
CG3270	0	0	0	0	0	0
CG32700	0	0	0	0	0	0
CG32706	0	0	0	0	0	0
CG32708	0	0	0	0	0	0
CG32712	0	0	0	0	0	0
CG32713	0	0	818	0	0	0
CG32718	0	0	0	0	0	0
CG32719	0	0	0	0	0	0
CG32720	0	0	0	0	0	0
CG32726	0	0	0	0	0	0
CG32727	0	0	0	0	0	0
CG32732	0	0	0	0	0	0
CG32736	0	0	0	0	0	0
CG32750	0	0	0	0	0	0
CG32751	0	0	0	0	0	0
CG32755	0	0	0	0	0	0
CG32756	0	0	0	0	0	0
CG32758	0	1	0	0	0	89
CG32762	0	0	0	0	0	0
CG32767	0	3439	7453	30	116	11
CG3277	0	0	0	0	0	0
CG32772	0	0	293	0	26	227
CG32783	0	0	0	0	0	0
CG32786	0	0	0	0	0	0
CG32793	0	0	0	0	0	0
CG32795	0	2	0	0	0	60
CG32797	0	0	0	0	1	1
CG32801	0	0	0	0	0	0
CG32803	0	0	0	0	0	0
CG32806	0	0	0	0	0	0
CG32808	0	0	0	0	0	0
CG32809	1	0	0	0	0	0
CG3281	0	0	0	0	0	0
CG32811	0	0	0	0	0	0
CG32812	0	0	0	0	0	0
CG32813	0	0	2	0	0	455
CG32814	6	0	0	0	0	0
CG32815	0	0	0	0	0	0
CG32816	0	0	0	0	0	0
CG32817	0	0	0	0	0	0
CG32819	0	0	0	0	0	0
CG32820	0	0	0	0	0	0
CG32829	0	0	0	0	0	0
CG32832	0	0	0	0	0	0
CG32833	0	0	0	0	0	0
CG32834	0	0	0	1	0	0
CG32845	0	0	0	0	0	0
CG32846	0	0	0	0	0	0
CG32847	0	0	0	0	0	0
CG3285	0	0	0	0	0	0
CG32850	0	0	0	0	0	586
CG32855	0	0	0	0	0	0
CG32856	0	0	0	0	0	0
CG32857	0	0	0	0	0	0
CG3288	0	0	0	0	0	0
CG3292	0	0	0	0	0	0
CG32939	0	0	0	0	0	0
CG3294	0	0	0	0	0	0
CG32944	0	0	0	0	0	1
CG32945	0	0	0	0	0	0
CG3295	0	0	0	0	0	0
CG32971	0	0	0	0	0	0
CG32982	0	0	0	0	1	828
CG32983	0	0	0	0	0	0
CG32984	0	0	0	0	0	0
CG32985	0	0	0	0	0	0
CG32986	0	0	0	0	0	0
CG32987	0	0	0	0	0	0
CG32988	0	0	0	0	0	0
CG33003	0	0	0	0	0	0
CG3301	0	0	0	0	288	0
CG33012	0	0	0	0	0	0
CG33017	0	0	0	0	0	0
CG33051	0	0	0	0	0	391
CG33052	0	0	0	0	0	0
CG33054	0	0	0	0	0	0
CG33056	0	0	0	0	0	0
CG33057	0	0	0	0	0	0
CG3306	0	0	0	0	0	0
CG33060	0	0	0	0	0	0
CG33061	0	0	0	0	0	0
CG33062	0	0	0	0	0	0
CG3308	0	0	0	0	0	0
CG33080	0	0	0	0	0	0
CG33082	0	0	0	0	0	0
CG3309	0	1	0	0	0	3
CG33090	0	0	0	0	0	0
CG33093	0	0	0	0	0	0
CG33095	0	0	0	0	0	0
CG33096	0	0	0	0	0	0
CG33098	0	0	0	0	0	0
CG33099	0	0	0	0	0	0
CG33107	0	0	0	0	0	0
CG33108	0	0	0	0	0	0
CG33109	0	0	0	0	0	0
CG33110	0	0	0	0	0	0
CG33111	38	0	0	19	0	0
CG33116	0	0	0	0	0	0
CG33120	0	0	0	0	0	0
CG33124	0	0	0	0	0	0
CG33125	0	0	0	0	0	0
CG33127	0	6042	560	0	7	2780
CG33128	0	0	0	0	0	0
CG33129	0	0	0	11	538	44
CG33136	0	0	0	0	0	0
CG33137	0	0	0	0	0	0
CG33140	0	0	0	0	0	0
CG33143	0	0	0	0	0	0
CG33144	0	0	1	0	0	0
CG33155	0	0	0	0	0	0
CG33156	0	0	0	0	0	0
CG33158	0	0	0	0	0	0
CG33159	0	0	0	0	0	0
CG33160	0	0	0	0	0	0
CG33169	0	0	0	0	0	0
CG33170	0	0	0	3	1	24
CG33172	0	0	0	0	0	0
CG33177	0	0	0	0	0	0
CG33178	0	0	0	0	0	0
CG33181	0	385	1	0	0	10
CG33189	0	0	0	0	0	0
CG33191	0	0	0	0	0	0
CG33199	0	0	0	0	0	0
CG33203	0	0	0	0	0	0
CG33213	0	0	0	0	0	0
CG33217	0	159	0	2	0	280
CG33223	0	0	0	0	0	0
CG33225	0	0	0	0	0	0
CG33226	0	0	0	0	0	0
CG33228	0	0	0	0	0	754
CG33229	2	0	0	0	0	1295
CG3323	0	0	0	0	0	0
CG33230	0	0	0	0	0	0
CG33233	0	0	0	0	0	2
CG33234	1	0	0	0	0	0
CG33235	0	11	0	0	0	0
CG33252	0	0	0	0	0	0
CG33253	0	0	0	0	0	0
CG33257	0	0	0	0	0	0
CG33258	0	0	0	0	0	0
CG33259	0	0	0	0	0	0
CG33260	0	0	0	0	0	0
CG33262	0	0	0	0	0	0
CG33263	1	0	0	0	0	0
CG33267	0	0	0	0	0	0
CG33268	0	0	0	0	0	0
CG33269	2	0	0	0	0	0
CG33270	0	0	0	0	0	0
CG33271	0	0	0	0	0	0
CG33272	0	0	0	0	0	0
CG33278	0	0	0	0	0	0
CG3328	0	0	0	0	0	0
CG33281	0	0	0	0	0	0
CG33282	0	0	0	0	0	0
CG33284	0	0	0	0	0	0
CG33285	0	0	0	0	0	0
CG33286	0	0	0	0	0	0
CG33287	0	0	0	0	0	0
CG33288	0	0	0	0	0	0
CG33290	0	0	0	0	0	0
CG33293	0	0	0	0	0	0
CG33296	0	0	0	0	0	0
CG33298	0	0	0	0	2605	162
CG33299	0	0	0	0	0	0
CG3330	0	0	0	0	0	0
CG33301	0	0	0	0	0	0
CG33303	0	0	0	0	0	18
CG33306	5	13468	0	0	0	3737
CG33307	0	0	0	0	0	0
CG33308	0	0	0	0	0	0
CG33309	0	0	0	0	0	0
CG33310	0	0	0	0	0	0
CG33322	0	0	0	0	0	0
CG33325	0	0	0	0	0	0
CG33331	0	0	0	0	0	0
CG33332	2	0	0	0	0	33
CG33333	0	0	0	0	0	0
CG33337	0	0	0	0	0	0
CG33339	0	0	0	0	0	0
CG33340	0	0	0	0	0	0
CG33341	0	0	0	0	0	0
CG33342	0	0	0	0	0	0
CG33346	0	0	0	0	0	0
CG3335	1	0	0	0	0	3
CG3337	0	0	0	0	0	786
CG3339	0	1	0	0	0	0
CG3342	0	0	0	0	0	0
CG3345	0	0	0	0	0	0
CG33453	0	0	0	0	0	0
CG33454	0	0	0	0	0	0
CG33458	0	0	0	0	0	0
CG33459	0	0	0	0	0	0
CG33460	0	0	0	0	0	0
CG33461	0	0	0	0	0	0
CG33462	0	0	0	0	0	0
CG33463	0	0	0	0	0	0
CG33465	0	0	0	0	0	0
CG33467	0	0	0	0	0	0
CG33468	0	0	0	0	0	0
CG33469	0	0	0	0	0	0
CG3347	0	0	0	0	0	0
CG33470	0	0	0	0	0	0
CG33474	0	0	0	0	0	0
CG33475	0	0	0	0	0	0
CG33476	0	0	0	0	0	0
CG33477	0	0	0	0	0	0
CG3348	17	7066	17786	0	7897	835
CG33483	0	0	0	0	0	0
CG33489	0	0	0	0	0	0
CG3349	0	0	0	0	0	0
CG33490	0	0	0	0	0	0
CG33493	0	0	0	0	0	0
CG33494	0	0	0	0	0	0
CG33500	0	0	0	0	0	0
CG33502	0	0	0	0	0	0
CG33506	0	0	0	0	0	0
CG33509	0	0	0	0	0	0
CG33510	0	0	0	0	0	0
CG33511	0	0	0	0	0	0
CG33514	0	0	0	0	0	0
CG33521	0	0	0	0	0	0
CG33523	0	26795	4485	2	0	0
CG33543	0	0	0	0	0	0
CG3355	0	0	0	0	0	0
CG33552	0	0	0	0	0	0
CG33557	0	0	0	0	0	0
CG3356	0	0	0	0	0	0
CG3358	0	0	0	0	0	0
CG33626	0	0	0	0	0	0
CG33627	0	0	0	0	0	0
CG33630	0	0	0	1	0	0
CG33631	0	0	0	0	0	0
CG33632	0	0	0	0	0	0
CG33635	0	0	0	0	0	511
CG33639	0	0	0	0	0	0
CG33640	65513	1	0	14	0	0
CG33641	0	0	0	0	0	0
CG33642	0	0	0	0	0	0
CG33643	0	0	0	0	0	0
CG33644	0	0	0	0	0	0
CG33645	0	0	0	0	0	0
CG33647	0	0	0	0	0	0
CG33648	0	0	0	0	0	0
CG33654	0	0	0	0	0	0
CG33655	0	0	0	0	0	0
CG33658	0	0	0	0	0	0
CG33664	0	0	0	0	0	0
CG33665	0	0	0	0	0	0
CG33666	0	0	0	0	0	0
CG33667	0	0	0	0	0	0
CG33668	0	0	0	0	0	0
CG33669	0	0	0	0	0	0
CG33671	0	0	0	0	0	0
CG33672	0	0	0	0	0	0
CG33673	0	0	0	0	0	0
CG33679	0	0	0	0	0	0
CG3368	0	0	0	0	0	70
CG33680	0	0	0	0	0	0
CG33687	0	0	0	0	0	0
CG33688	0	0	0	0	0	0
CG33689	0	0	0	0	0	0
CG33690	0	0	0	0	0	0
CG33695	0	0	0	0	0	0
CG33700	0	0	0	0	0	0
CG33702	0	0	0	0	0	0
CG33703	0	0	0	0	0	0
CG33704	0	0	0	0	0	0
CG33710	0	0	0	0	0	0
CG33713	0	0	0	0	0	0
CG33721	0	0	0	0	0	0
CG33722	0	0	0	0	0	0
CG33723	0	0	0	0	0	0
CG33725	0	0	0	0	0	0
CG33752	0	0	0	0	0	0
CG33757	0	0	0	0	0	0
CG33758	0	0	0	0	0	0
CG3376	0	0	0	0	0	0
CG33764	0	0	0	0	0	0
CG33766	0	0	0	0	0	0
CG33767	0	0	0	0	0	0
CG33768	0	0	0	0	0	0
CG33769	0	0	0	0	0	0
CG33770	0	0	0	0	0	0
CG33771	0	0	0	0	0	0
CG33772	0	0	0	0	0	0
CG33773	0	0	0	0	0	0
CG33774	0	0	0	0	0	145
CG33775	0	0	0	0	0	0
CG33777	0	0	0	0	0	0
CG33783	0	0	0	0	0	0
CG33784	0	0	0	0	0	0
CG33785	0	0	0	0	0	0
CG33786	0	0	0	0	0	0
CG33791	0	0	0	0	0	0
CG33792	0	0	0	0	0	0
CG33795	0	0	0	0	0	0
CG33796	0	0	0	0	0	0
CG33798	0	0	0	0	0	0
CG3386	0	0	0	0	0	0
CG33912	0	0	0	0	0	0
CG33914	0	0	0	0	0	0
CG33919	0	0	0	0	0	0
CG33920	0	0	0	0	0	0
CG33922	0	0	0	0	0	0
CG33923	0	0	0	0	0	0
CG33926	564	0	1429	1	0	0
CG33927	0	0	0	0	0	0
CG33928	0	0	0	0	0	0
CG33932	0	0	0	0	0	0
CG33934	0	0	0	0	0	0
CG33939	0	0	0	0	0	0
CG3394	0	0	0	0	0	0
CG33941	0	0	0	0	0	0
CG33946	0	0	0	0	0	0
CG33947	0	0	0	0	0	0
CG33958	0	0	0	0	0	0
CG33964	0	0	0	0	0	0
CG33965	0	0	0	0	0	0
CG33966	0	0	0	0	0	0
CG33969	0	0	0	0	0	0
CG3397	0	0	0	0	0	0
CG33970	0	0	0	0	0	0
CG33977	0	0	0	0	0	0
CG33978	0	0	0	0	0	0
CG33981	0	0	0	0	0	0
CG33985	0	0	0	0	0	0
CG33986	0	0	0	0	0	0
CG33993	0	0	0	0	0	0
CG33995	0	0	0	0	0	0
CG33998	0	0	0	0	0	0
CG34001	0	0	0	0	0	0
CG34002	0	0	0	0	0	0
CG34005	0	0	0	0	0	0
CG34007	0	0	0	0	0	0
CG34008	0	0	0	0	0	132
CG34011	0	0	0	0	0	0
CG34012	0	0	0	0	0	0
CG34015	0	0	0	0	0	460
CG3402	0	0	0	0	0	0
CG34021	0	0	0	0	0	0
CG34025	0	0	0	0	0	0
CG34026	0	0	3800	0	0	0
CG34027	0	0	0	0	0	0
CG34028	0	0	0	0	0	0
CG34029	0	0	0	0	0	0
CG34030	0	0	0	0	0	0
CG34031	0	0	0	0	0	0
CG34033	0	0	0	0	0	0
CG34034	0	0	0	0	0	0
CG34038	0	0	0	0	0	0
CG34039	0	0	0	0	0	0
CG34040	0	0	0	0	0	0
CG34041	0	0	0	0	0	0
CG34043	0	0	0	0	0	0
CG34045	0	0	0	0	0	0
CG34049	0	0	0	0	0	0
CG34051	0	0	0	0	0	757
CG34054	0	0	0	0	0	0
CG34056	0	0	0	0	0	0
CG34057	0	0	0	1	0	0
CG3407	0	0	0	0	0	0
CG3408	0	0	0	0	0	3
CG34105	0	0	0	0	0	0
CG34106	0	0	0	0	0	0
CG34107	0	0	0	0	0	0
CG34109	0	0	0	0	0	0
CG34112	0	0	0	0	0	0
CG34115	0	0	0	0	0	0
CG34116	0	0	0	0	0	0
CG34117	0	0	0	0	0	0
CG34120	0	0	0	0	0	2
CG34124	0	0	0	0	0	0
CG34125	66669	0	0	0	0	601
CG34126	0	0	0	6	0	3
CG34129	0	0	0	0	0	0
CG34130	0	0	0	0	0	0
CG34132	0	0	0	0	0	0
CG34133	0	2	0	3	0	597
CG34134	0	0	0	0	0	0
CG34135	0	0	0	0	0	0
CG34136	0	0	0	0	0	0
CG34138	0	0	0	0	0	0
CG34140	0	0	0	0	0	0
CG34141	0	0	0	0	0	0
CG34148	0	0	9	0	0	0
CG34149	0	0	0	0	0	0
CG34150	0	0	0	0	0	0
CG34155	0	0	0	0	0	0
CG34159	0	0	0	1	14841	2545
CG34160	0	0	0	0	0	0
CG34161	0	0	0	0	0	0
CG34162	0	0	0	0	0	0
CG34163	0	0	0	0	0	13
CG34164	0	0	0	0	0	0
CG34165	0	0	0	0	0	0
CG34166	0	0	0	0	0	0
CG34167	0	0	0	0	0	0
CG34168	0	0	0	0	0	0
CG34169	0	0	0	0	0	0
CG34170	0	0	0	0	0	0
CG34171	0	0	0	0	0	0
CG34172	0	0	0	0	0	0
CG34173	0	0	0	0	0	0
CG34174	0	0	0	0	0	0
CG34175	0	0	0	0	0	0
CG34176	1	1055	10336	2	0	0
CG34177	0	0	0	0	0	0
CG34178	0	0	0	0	0	0
CG34179	0	0	0	0	0	0
CG34180	0	0	0	0	0	0
CG34181	0	0	0	0	0	0
CG34183	0	0	0	0	0	0
CG34184	0	0	0	0	0	0
CG34185	0	0	0	0	0	0
CG34188	0	0	0	0	0	0
CG34189	0	0	0	0	0	0
CG34190	0	0	0	0	0	0
CG34193	0	0	0	0	0	0
CG34194	0	0	0	0	0	0
CG34195	0	0	0	0	0	0
CG34196	0	0	0	0	0	0
CG34198	4	6524	2874	5	5344	2926
CG34199	0	0	0	0	0	0
CG3420	0	0	0	0	0	972
CG34200	0	0	0	0	0	31
CG34201	1	0	0	0	0	0
CG34202	2	0	1	0	0	0
CG34203	0	0	0	0	0	0
CG34204	0	0	0	0	0	0
CG34205	0	0	0	0	0	0
CG34206	0	0	0	0	0	0
CG34207	0	0	0	0	0	0
CG34208	0	0	0	0	0	0
CG34210	0	0	0	0	0	0
CG34211	0	0	0	0	0	0
CG34212	0	6	0	0	3409	0
CG34213	0	0	0	0	0	0
CG34214	0	0	0	0	0	0
CG34215	0	0	0	0	0	0
CG34216	0	0	0	0	0	0
CG34217	0	0	0	0	0	0
CG34219	0	0	0	0	0	0
CG34220	12661	2	0	0	14	1502
CG34221	0	0	0	0	0	0
CG34222	0	0	0	0	0	0
CG34223	0	0	0	0	0	0
CG34224	0	0	0	0	0	0
CG34225	0	0	0	0	0	0
CG34227	0	0	0	0	0	0
CG34228	0	0	0	0	0	0
CG34229	0	0	0	0	0	107
CG34230	0	0	0	0	0	6
CG34231	0	0	0	0	0	0
CG34232	12986	9219	9545	10	20040	20470
CG34234	0	0	0	0	0	0
CG34235	0	0	0	0	0	0
CG34236	0	0	0	0	0	1301
CG34238	0	0	0	0	0	0
CG34241	0	0	0	0	0	0
CG34242	0	0	0	0	0	0
CG34244	0	0	0	0	0	0
CG34245	0	0	0	0	0	0
CG34247	0	0	0	0	0	0
CG34248	0	0	0	0	0	0
CG34250	0	0	0	0	0	0
CG34251	0	0	0	0	0	0
CG34253	0	0	0	0	0	0
CG34254	0	0	0	0	0	0
CG34256	0	0	0	0	0	0
CG34258	0	0	0	0	0	0
CG34259	0	0	0	0	0	0
CG34260	0	0	0	0	0	0
CG34261	0	0	0	0	0	239
CG34263	0	0	0	0	0	0
CG34265	0	0	0	0	0	0
CG34266	0	0	0	0	0	0
CG34267	0	0	0	0	0	0
CG34268	0	0	0	0	0	0
CG34269	0	0	0	0	0	0
CG34273	0	0	0	0	0	0
CG34274	0	0	0	0	0	0
CG34276	0	0	0	0	0	0
CG34277	0	0	0	0	0	0
CG34278	0	0	0	0	0	0
CG34279	0	0	0	0	0	0
CG34280	0	0	0	0	0	0
CG34281	0	0	0	0	0	0
CG34282	6247	0	0	0	0	0
CG34283	0	0	0	0	0	0
CG34284	0	0	0	0	0	0
CG34286	0	0	0	0	0	0
CG34287	0	0	0	0	0	0
CG34288	0	6652	0	0	2	715
CG34289	0	0	0	0	0	0
CG34290	0	0	0	0	0	0
CG34291	0	0	0	0	0	0
CG34292	0	0	0	0	0	0
CG34293	0	0	0	1	5068	0
CG34295	0	0	0	0	0	0
CG34296	0	0	0	0	0	0
CG34297	0	0	0	0	0	0
CG34298	0	0	0	0	0	0
CG34299	0	0	0	0	0	0
CG3430	0	0	0	0	0	0
CG34300	0	0	0	0	0	0
CG34301	1050	0	0	0	0	0
CG34302	0	0	0	0	0	0
CG34303	0	0	0	0	0	0
CG34305	0	0	0	0	0	0
CG34307	0	0	0	0	0	0
CG34308	0	0	0	0	0	0
CG34309	0	0	0	0	0	0
CG34310	0	0	0	0	0	0
CG34312	0	0	0	0	0	0
CG34313	0	0	0	0	0	0
CG34315	0	0	0	0	0	0
CG34316	0	0	0	0	0	0
CG34317	0	0	0	0	0	0
CG34323	0	0	0	0	0	0
CG34324	0	0	3584	7	0	334
CG34325	0	0	0	0	0	1017
CG34327	0	0	0	0	0	0
CG34328	0	0	0	0	0	0
CG34330	26	11396	37465	0	9495	6887
CG34331	0	0	0	0	0	0
CG34332	0	0	0	0	0	0
CG34334	0	0	0	0	0	0
CG34337	0	0	0	0	0	0
CG34338	0	0	0	0	0	0
CG3434	0	0	0	0	0	0
CG34342	0	0	0	0	0	0
CG34345	0	0	0	0	0	0
CG34347	0	0	0	1	1	0
CG34348	0	0	0	0	0	0
CG34351	0	0	0	0	0	0
CG34353	0	0	0	0	0	0
CG34354	0	0	0	0	0	0
CG34355	0	0	0	2	0	0
CG34357	0	0	0	0	0	0
CG3436	0	0	0	0	0	76
CG34367	0	0	0	0	0	0
CG3437	0	0	0	0	0	0
CG34370	3	0	0	0	0	0
CG34375	0	0	0	0	0	0
CG34376	0	0	0	0	0	2
CG34377	0	0	0	0	0	0
CG34382	0	0	0	0	0	0
CG34383	0	0	0	0	0	0
CG34384	0	0	0	0	0	0
CG34386	646	26089	18768	0	0	0
CG34393	0	0	0	0	0	0
CG34396	0	3	0	0	0	0
CG34398	0	0	0	0	0	0
CG34401	0	1	3899	8	389	64
CG34402	0	0	0	0	0	0
CG34404	0	0	0	0	0	0
CG34408	0	0	0	0	0	0
CG34409	0	0	0	0	0	0
CG34417	0	0	0	0	0	0
CG34423	0	0	0	0	0	17
CG34424	0	0	0	0	0	0
CG34425	0	0	0	0	0	0
CG34426	0	0	0	0	0	0
CG34427	0	0	0	0	0	0
CG34428	0	0	0	0	0	0
CG34429	0	0	0	0	0	0
CG34430	0	0	0	0	0	0
CG34431	0	0	0	0	0	0
CG34432	0	0	0	0	0	0
CG34433	0	0	0	0	0	0
CG34434	0	0	1415	0	0	0
CG34435	0	0	0	0	0	0
CG34436	0	0	0	0	0	0
CG34437	0	0	0	0	0	0
CG34442	0	0	0	0	0	0
CG34443	0	0	0	0	0	0
CG34444	0	0	0	0	0	0
CG34445	0	0	0	0	0	0
CG34446	0	0	0	0	0	0
CG34447	0	0	0	0	0	0
CG34448	0	0	0	0	0	0
CG34449	0	3274	2241	0	4	548
CG34450	0	0	0	0	0	0
CG34451	0	0	0	0	0	0
CG34452	0	25	0	0	0	0
CG34453	0	0	0	0	0	0
CG34454	0	0	0	0	0	0
CG34456	0	0	0	0	0	0
CG34457	0	0	0	0	0	0
CG34458	0	0	1	0	0	0
CG34459	0	0	0	0	0	0
CG34460	0	0	0	0	0	0
CG34461	0	0	0	0	0	0
CG34462	0	0	0	0	0	0
CG3448	0	1	0	0	8594	0
CG3457	0	0	0	0	0	0
CG3473	0	0	0	0	0	0
CG3483	0	0	0	0	0	0
CG3491	0	0	0	0	0	0
CG3492	0	0	0	0	0	0
CG3494	0	0	0	0	0	0
CG3500	0	0	0	0	0	747
CG3502	0	0	0	0	0	0
CG3505	0	0	0	0	0	0
CG3511	0	0	0	0	0	0
CG3513	0	0	0	0	0	0
CG3515	0	0	0	0	0	0
CG3517	0	0	0	0	0	0
CG3520	0	0	0	3	0	201
CG3526	0	0	0	3	0	0
CG3527	0	0	0	0	0	1114
CG3528	0	0	0	0	0	0
CG3529	0	0	1	0	0	199
CG3530	0	0	0	0	0	0
CG3534	0	0	0	0	0	0
CG3542	0	0	0	3	19781	9
CG3544	0	0	0	0	0	0
CG3546	0	6231	0	0	0	0
CG3548	0	0	0	0	0	0
CG3552	0	0	0	0	0	0
CG3556	0	0	0	0	0	0
CG3557	0	0	0	0	0	0
CG3558	0	0	0	3	0	0
CG3565	0	0	0	0	0	0
CG3566	0	0	0	0	0	431
CG3568	0	0	0	0	0	0
CG3581	0	0	0	0	0	0
CG3587	0	0	0	0	0	24
CG3588	0	0	0	0	0	0
CG3589	0	0	0	0	0	0
CG3592	0	0	0	0	0	0
CG3594	0	0	0	0	0	0
CG3597	0	0	0	0	0	0
CG3598	0	0	0	0	0	0
CG3603	0	0	0	0	0	0
CG3604	0	0	0	0	0	0
CG3609	0	6534	0	0	1	1585
CG3610	0	0	0	0	0	0
CG3611	0	0	0	0	0	0
CG3618	0	0	0	0	0	0
CG3625	0	0	677	0	0	352
CG3626	0	0	1	0	1	0
CG3630	0	0	0	0	0	0
CG3631	0	0	0	0	0	0
CG3632	0	1	0	0	0	22
CG3634	0	0	0	0	0	0
CG3635	0	0	0	0	0	0
CG3638	7	3	312	41	762	1977
CG3640	0	0	4	0	0	0
CG3645	0	0	0	0	0	79
CG3649	0	0	0	0	0	0
CG3650	0	0	0	0	0	0
CG3651	0	0	0	0	3	1289
CG3652	0	0	0	0	16015	1330
CG3655	0	2697	0	0	2	0
CG3662	0	0	36352	2	68	1
CG3663	0	0	1760	0	0	892
CG3669	0	0	0	0	0	0
CG3678	0	0	2444	0	0	0
CG3679	0	0	0	0	0	0
CG3687	0	0	0	0	0	0
CG3689	0	0	0	0	0	1574
CG3690	0	0	0	0	1	0
CG3698	0	0	0	0	0	0
CG3699	0	0	0	0	0	0
CG3700	0	0	0	0	0	1610
CG3702	0	5	1	0	1	0
CG3703	0	0	0	0	0	0
CG3704	0	0	0	0	285	1276
CG3706	0	0	0	0	0	0
CG3708	0	0	0	0	0	0
CG3709	0	0	0	0	0	0
CG3711	0	0	0	0	0	0
CG3713	0	0	0	0	0	0
CG3714	0	0	0	0	0	877
CG3719	0	0	338	0	1	887
CG3726	0	0	0	0	6	10
CG3732	0	0	0	0	0	0
CG3734	0	0	0	0	0	494
CG3735	0	0	0	0	0	2377
CG3739	0	0	0	0	0	0
CG3740	0	0	0	0	0	0
CG3744	0	0	0	0	0	0
CG3746	0	0	0	0	0	0
CG3748	0	0	0	0	0	0
CG3756	0	0	0	0	0	0
CG3760	0	0	0	0	0	3689
CG3764	0	0	0	0	0	0
CG3769	0	0	0	0	0	0
CG3770	0	0	0	0	0	0
CG3773	0	0	0	0	0	0
CG3775	0	0	0	0	0	0
CG3776	0	0	0	0	1	2475
CG3777	0	0	0	0	0	0
CG3781	0	0	0	0	0	0
CG3788	0	0	0	0	0	0
CG3792	0	0	0	0	0	1208
CG3793	0	0	102	0	17	328
CG3795	0	0	0	0	0	0
CG3797	0	236	0	0	0	0
CG3803	0	0	0	0	2	760
CG3808	0	0	0	0	0	0
CG3809	0	0	0	0	0	0
CG3812	0	0	0	0	0	0
CG3815	0	0	0	0	0	0
CG3817	0	0	0	0	0	0
CG3819	5	4469	12020	0	0	3853
CG3823	0	0	0	0	0	0
CG3829	0	0	0	0	0	0
CG3831	0	0	0	0	0	0
CG3838	0	0	0	0	0	0
CG3841	0	0	0	0	0	0
CG3842	1	0	4	0	0	0
CG3847	0	0	0	0	0	72
CG3857	0	0	0	0	0	0
CG3860	0	0	0	0	0	0
CG3862	0	0	0	0	0	0
CG3868	2	6	50361	0	0	6560
CG3880	0	0	0	0	0	0
CG3894	0	0	5	0	0	0
CG3902	15447	0	0	0	0	476
CG3906	4	0	53685	0	0	4034
CG3907	0	1	0	0	0	2248
CG3909	0	0	0	0	0	0
CG3916	0	0	0	0	0	0
CG3918	0	0	0	0	0	1119
CG3919	0	0	0	0	0	0
CG3927	0	0	0	0	0	0
CG3939	0	0	0	0	0	849
CG3940	0	0	0	0	0	0
CG3942	0	0	0	0	0	0
CG3955	0	0	0	0	0	0
CG3961	0	0	2235	0	0	0
CG3967	0	0	0	0	0	289
CG3982	0	0	0	0	0	0
CG3984	0	0	0	0	0	0
CG3987	6	2	457	12	10888	1862
CG3995	0	0	0	0	0	0
CG3999	0	0	0	0	0	0
CG4000	0	0	0	0	0	0
CG40006	0	0	0	0	0	0
CG4004	0	1536	0	0	0	4
CG40045	0	0	0	0	0	0
CG4009	0	0	0	0	0	0
CG40160	0	0	0	0	0	0
CG4017	0	0	0	0	0	0
CG40178	0	36	0	7	0	550
CG40191	0	0	0	0	0	0
CG40198	0	0	0	0	0	0
CG4020	0	0	0	0	0	0
CG4021	0	0	0	0	0	0
CG4022	0	415	159	0	1	3073
CG40228	59	0	0	0	0	85
CG4025	2	0	0	0	0	1505
CG40298	0	0	0	0	0	0
CG4036	0	0	1	0	0	1508
CG4038	0	0	0	0	589	588
CG4041	0	0	0	0	0	280
CG4042	0	0	0	0	0	0
CG40439	0	0	0	0	0	83
CG4045	0	0	0	0	0	1131
CG40470	0	0	0	0	0	0
CG40472	0	2499	0	0	0	271
CG40485	0	0	0	0	0	0
CG40486	0	0	0	0	0	0
CG4049	0	0	0	0	0	0
CG40498	0	0	0	0	0	0
CG4053	0	0	0	0	0	0
CG40635	0	0	0	0	0	0
CG4066	0	0	0	1	0	0
CG4069	0	0	0	0	0	1
CG4073	0	0	0	0	0	0
CG4074	0	0	0	0	0	34
CG4078	1	0	2104	0	0	0
CG4080	0	673	0	0	0	164
CG40813	0	0	0	0	0	0
CG4096	0	0	0	0	0	0
CG4098	0	0	0	0	0	0
CG4101	0	0	0	0	0	2
CG41099	0	0	0	0	0	0
CG41106	0	0	0	0	0	0
CG41128	0	0	0	0	0	103
CG4115	0	0	0	0	0	0
CG4116	0	0	0	0	0	0
CG4119	0	0	0	0	0	935
CG41242	0	0	0	0	0	0
CG41284	0	0	0	0	0	0
CG4133	0	0	0	0	0	0
CG41378	0	0	0	0	0	1020
CG41434	0	0	0	0	0	0
CG4151	0	0	0	0	0	0
CG41520	0	0	0	0	0	0
CG41561	0	0	0	0	0	0
CG41562	0	0	0	0	0	0
CG4161	0	0	0	0	0	0
CG4168	0	0	0	0	0	0
CG4174	0	0	0	0	0	0
CG4186	0	4258	0	0	0	128
CG4194	0	0	0	0	0	0
CG4198	0	0	0	0	0	0
CG4199	0	0	0	0	0	0
CG4210	8	0	0	0	0	0
CG4213	0	0	0	0	0	0
CG4218	0	0	0	0	0	0
CG42231	0	0	0	0	0	0
CG42232	0	0	0	7	0	858
CG42233	0	0	0	0	0	0
CG42235	0	0	0	0	3	0
CG42237	0	0	0	0	0	0
CG42238	0	0	0	1	0	0
CG42239	0	0	5632	0	0	1125
CG42240	0	2	882	6	685	377
CG42245	0	0	0	0	0	0
CG42246	0	0	0	0	0	0
CG42249	1222	2601	37459	0	339	0
CG42255	0	0	0	0	0	0
CG42258	4	1	2486	0	6	32
CG42259	0	0	3296	0	5	794
CG42260	2	0	0	0	0	0
CG42263	0	0	0	0	0	0
CG42264	0	0	0	0	0	0
CG42266	0	0	0	0	0	0
CG42268	0	0	1	0	0	0
CG42269	2	0	0	0	0	0
CG42271	0	0	0	0	0	416
CG42272	0	0	0	0	0	0
CG42284	0	0	0	0	0	0
CG42287	0	0	0	0	0	0
CG42288	0	0	0	0	0	0
CG4229	1	0	0	0	0	0
CG42296	0	0	0	0	0	0
CG42299	0	0	0	0	0	0
CG4230	0	0	0	0	0	0
CG42300	0	0	0	0	0	0
CG42302	0	0	0	0	0	0
CG42304	0	0	0	0	0	0
CG42305	0	0	0	0	0	0
CG42306	0	0	0	0	0	0
CG42307	0	0	0	0	0	0
CG42308	0	0	0	0	0	0
CG42319	0	0	0	0	0	0
CG42321	0	0	0	7	2	2701
CG42322	0	0	0	0	0	0
CG42323	0	0	0	0	0	0
CG42324	0	0	48	0	0	1
CG42326	0	0	0	0	0	0
CG42327	0	0	0	0	0	0
CG42329	0	0	0	0	0	0
CG42331	0	0	0	0	0	0
CG42335	0	0	0	0	0	0
CG42336	7	0	0	0	0	1007
CG42337	0	1085	0	0	0	0
CG42339	0	0	0	0	0	0
CG42340	0	0	0	0	0	0
CG42342	0	0	0	0	0	777
CG42346	3	0	0	0	0	0
CG42353	0	0	0	0	0	0
CG42354	0	0	0	0	0	10
CG42355	0	0	0	0	0	0
CG42356	0	0	0	0	0	0
CG42357	0	0	0	0	0	0
CG42359	0	0	313	0	0	690
CG42360	0	0	0	0	0	0
CG42361	0	0	0	0	0	0
CG42362	0	0	0	0	0	0
CG42363	0	0	0	0	0	0
CG42364	0	0	0	0	0	0
CG42365	0	0	3334	0	0	0
CG42366	0	0	0	5	0	0
CG42367	0	0	0	0	0	0
CG42369	0	0	0	0	0	0
CG42370	0	0	0	0	0	0
CG42371	0	0	0	0	0	0
CG42372	0	0	0	0	0	0
CG42374	0	0	0	0	0	0
CG42375	0	0	0	0	0	0
CG42376	0	0	0	0	0	0
CG42379	0	0	0	0	0	0
CG4238	0	0	0	0	0	1607
CG42380	0	0	0	0	0	0
CG42381	0	0	0	0	0	0
CG42382	0	0	0	0	0	0
CG42383	0	0	0	0	0	0
CG42389	5	3	5047	17	3523	1917
CG4239	19	0	0	0	0	0
CG42390	2	0	0	0	0	0
CG42391	0	0	0	0	0	0
CG42392	0	0	0	0	0	0
CG42393	0	0	0	0	0	0
CG42394	0	0	0	0	3487	352
CG42395	0	0	0	0	0	828
CG42397	1	0	1076	0	0	621
CG42399	0	0	0	0	0	0
CG42402	0	0	0	11	0	0
CG42404	0	0	0	0	0	0
CG42445	0	0	0	0	0	0
CG42446	0	0	0	0	0	0
CG42449	0	0	0	0	0	0
CG42450	0	0	11573	0	0	2274
CG42455	0	0	0	0	0	0
CG42456	0	0	0	0	0	0
CG42458	0	0	1	0	0	0
CG42460	0	0	0	0	0	0
CG42464	0	0	0	0	0	0
CG42465	0	0	0	0	0	0
CG42467	0	0	0	0	0	0
CG42470	0	0	0	0	0	0
CG42471	0	0	0	0	0	0
CG42481	0	0	0	0	0	0
CG42486	0	0	0	0	0	0
CG42487	0	0	0	0	0	0
CG42488	0	0	0	0	0	0
CG42489	0	0	0	0	0	151
CG42493	0	0	0	0	0	0
CG42494	0	0	0	0	0	0
CG42495	0	0	0	0	0	0
CG42496	0	0	0	0	0	0
CG42497	0	0	0	0	0	0
CG42498	0	0	0	0	0	0
CG4250	0	0	0	0	0	0
CG42500	0	0	0	0	0	0
CG42502	0	0	0	0	0	0
CG42504	0	0	0	0	0	0
CG42505	0	0	0	0	0	0
CG42507	0	0	0	0	0	0
CG42511	0	0	0	0	0	0
CG42512	0	0	0	0	0	0
CG42514	0	0	0	0	0	0
CG42516	0	0	0	0	0	0
CG42518	0	0	0	0	0	0
CG42521	0	0	0	0	0	0
CG42523	0	0	0	0	0	0
CG42524	0	0	0	0	606	0
CG42525	0	0	0	0	0	0
CG42526	0	0	0	0	0	0
CG42529	0	0	0	0	0	0
CG42531	0	0	0	0	0	0
CG42534	1	0	0	0	0	0
CG42535	0	0	0	0	0	0
CG42536	0	0	0	0	0	0
CG42537	0	0	0	0	0	0
CG42538	0	0	0	0	0	0
CG42540	0	0	0	0	0	0
CG42541	5	0	1	0	2	0
CG42542	1	4	1	0	0	4059
CG42544	0	0	0	0	0	0
CG42553	0	0	0	0	0	0
CG42554	0	0	0	0	0	0
CG42556	0	0	0	0	0	0
CG42557	0	0	0	0	0	0
CG42558	0	0	0	0	0	0
CG42559	0	0	0	0	0	0
CG42560	0	0	0	0	0	0
CG42561	0	0	0	0	0	0
CG42562	0	0	0	0	0	0
CG42564	0	0	0	1	0	0
CG42565	0	0	0	0	0	0
CG42566	0	0	0	0	0	0
CG42568	0	0	0	0	0	0
CG42570	0	0	0	1	0	0
CG42571	0	0	0	0	0	0
CG42577	0	0	0	0	0	0
CG42578	0	0	0	0	0	0
CG42579	0	0	0	0	0	0
CG42580	0	0	0	0	0	0
CG42581	0	0	0	0	0	0
CG42583	0	0	0	0	0	0
CG42585	0	0	0	0	0	0
CG42586	0	0	0	0	0	0
CG42587	0	0	0	0	0	0
CG42588	0	0	0	0	0	288
CG4259	0	0	0	0	0	0
CG42590	0	0	0	0	0	0
CG42591	0	0	0	0	0	0
CG42592	0	0	0	0	0	0
CG42594	0	0	0	0	0	0
CG42597	0	0	0	0	0	0
CG42598	0	0	0	0	0	0
CG42613	0	89	1	0	0	0
CG42615	0	0	0	0	0	0
CG42633	0	0	0	0	0	0
CG42634	0	0	0	0	0	0
CG42635	0	0	0	0	0	0
CG42637	0	0	0	0	0	0
CG42638	0	0	0	0	0	0
CG42649	0	0	0	0	0	0
CG42650	0	0	0	0	0	0
CG42654	0	0	0	0	0	0
CG42655	0	0	0	0	0	0
CG42656	0	0	0	0	0	0
CG42658	0	0	0	0	0	0
CG42659	0	0	0	0	0	0
CG4266	0	0	0	0	0	0
CG42660	0	0	0	0	0	0
CG42661	0	0	0	0	0	0
CG42662	0	0	0	0	0	0
CG42663	0	1	0	0	0	0
CG42668	0	1	7388	0	0	0
CG4267	0	0	0	0	0	0
CG42671	0	0	0	0	0	0
CG42672	0	0	2	0	0	32
CG42673	0	0	0	0	0	0
CG42674	2	872	5221	7	3650	449
CG42675	0	0	0	0	0	0
CG42676	0	0	0	0	0	0
CG42680	0	0	0	0	0	0
CG42681	0	0	0	0	0	0
CG42682	0	0	0	0	0	0
CG42684	0	137	467	0	170	53
CG42685	0	0	0	0	0	0
CG42688	0	0	0	0	0	0
CG4269	0	0	0	0	0	0
CG42690	0	0	0	0	0	0
CG42691	0	0	0	0	0	0
CG42692	0	0	0	0	0	0
CG42693	0	0	0	0	0	0
CG42694	0	0	0	0	0	0
CG42697	0	0	0	0	0	0
CG42699	0	0	0	0	0	1318
CG4270	0	0	0	0	0	0
CG42700	0	0	0	0	0	0
CG42703	0	0	0	0	0	0
CG42704	0	0	0	0	0	0
CG42705	0	0	0	0	0	0
CG42709	0	0	1	0	0	0
CG4271	0	0	0	0	0	0
CG42710	0	0	0	0	0	0
CG42711	0	0	0	0	0	0
CG42713	0	0	0	0	0	0
CG42714	0	0	0	0	0	0
CG42716	0	0	0	0	0	0
CG42717	0	0	0	0	0	0
CG42718	0	0	0	0	0	0
CG42724	0	0	2942	0	0	0
CG42726	0	0	0	0	0	0
CG42727	0	0	0	0	0	0
CG42728	0	0	0	0	0	0
CG42729	0	0	0	0	0	0
CG42733	0	0	0	12	0	0
CG42740	0	0	0	0	0	0
CG42741	0	0	0	0	0	0
CG42747	0	0	0	0	0	0
CG42748	0	0	0	0	0	242
CG42749	0	0	0	0	0	0
CG42750	0	0	0	0	0	0
CG42751	0	0	0	0	0	0
CG42752	0	0	0	0	0	0
CG42753	0	0	0	0	0	0
CG42758	0	0	0	0	0	0
CG42759	0	0	0	0	0	0
CG42762	0	0	0	0	0	0
CG42763	0	0	0	0	0	0
CG42764	0	0	0	0	0	0
CG42766	2	0	1	0	0	0
CG42778	0	0	0	0	0	0
CG42779	0	0	0	0	0	0
CG4278	0	1	0	0	0	301
CG42780	0	0	0	0	0	0
CG42781	0	0	0	0	0	0
CG42782	0	0	0	0	0	0
CG42784	9	0	0	0	0	0
CG42787	0	0	0	0	0	0
CG42788	2	0	0	3	6	819
CG42789	0	0	0	0	0	0
CG42792	0	0	0	0	0	0
CG42795	0	155	0	0	0	0
CG42797	0	0	0	26	0	0
CG42798	0	0	0	0	0	0
CG42806	0	0	894	0	0	0
CG42807	0	0	0	0	0	0
CG42808	0	0	0	0	0	0
CG42809	0	0	0	0	0	0
CG4281	0	0	0	0	0	0
CG42810	0	0	0	0	0	0
CG42811	0	0	0	0	0	0
CG42812	0	0	0	0	0	0
CG42813	2	0	12195	0	0	2316
CG42814	0	0	0	0	0	0
CG42815	0	0	0	0	0	0
CG42816	0	0	0	0	0	0
CG42817	7625	0	1	0	0	0
CG42818	0	0	0	0	0	0
CG42819	0	0	0	0	0	0
CG4282	0	0	0	0	0	0
CG42820	0	0	0	0	0	0
CG42821	0	0	0	0	0	0
CG42822	0	0	0	0	0	0
CG42823	0	0	0	0	0	0
CG42824	0	0	0	0	0	0
CG42825	543	2	35248	9	0	516
CG42826	9	0	19328	0	0	0
CG42827	0	0	0	0	0	0
CG42828	0	0	0	0	0	0
CG42830	0	0	0	0	1	0
CG42831	0	0	0	0	0	0
CG42832	0	0	0	0	0	0
CG42833	0	0	0	0	0	0
CG42834	0	0	0	0	0	0
CG42835	0	0	0	0	0	0
CG42837	0	0	0	0	0	0
CG42841	0	0	0	0	0	0
CG42846	0	0	0	0	0	0
CG42847	0	0	0	0	0	0
CG42851	0	0	0	0	0	0
CG42852	0	0	0	0	0	0
CG42853	0	0	0	0	0	0
CG42854	0	0	0	0	0	0
CG42855	0	0	0	0	0	0
CG42857	0	0	0	0	0	0
CG4286	0	0	0	0	0	0
CG42866	0	0	0	0	0	0
CG42867	0	0	0	0	0	0
CG42869	0	0	0	0	0	0
CG4287	76	0	0	0	0	0
CG42870	0	0	0	0	0	0
CG42876	0	0	0	0	0	0
CG42878	0	0	0	0	0	0
CG4291	0	0	0	0	0	0
CG4293	0	0	0	0	0	0
CG4294	0	0	0	0	8239	0
CG4297	0	0	0	0	0	0
CG4301	0	1	4	0	6980	399
CG4302	0	0	0	0	0	0
CG43049	0	0	0	0	0	0
CG43050	0	0	0	0	0	0
CG43052	0	0	0	0	0	0
CG43054	0	0	0	0	0	0
CG43055	0	0	0	0	0	0
CG43056	0	0	0	0	0	0
CG43057	0	0	0	0	0	0
CG43058	0	0	0	0	0	0
CG43059	0	0	0	0	0	0
CG4306	0	0	0	0	0	0
CG43060	0	0	0	0	0	0
CG43061	0	0	0	0	0	0
CG43062	0	0	0	0	0	0
CG43063	0	0	0	0	0	0
CG43064	0	0	0	0	0	0
CG43066	0	0	0	0	0	0
CG43068	0	0	0	0	0	0
CG43069	0	0	0	0	0	0
CG43070	0	0	0	0	0	0
CG43071	0	0	0	0	0	0
CG43072	0	0	0	0	0	0
CG43074	0	0	0	0	0	0
CG43075	0	0	0	0	0	0
CG43076	0	0	0	0	0	0
CG43077	0	0	0	0	0	0
CG43078	0	0	0	0	0	0
CG43082	0	0	0	0	0	0
CG43083	0	0	0	0	0	0
CG43084	0	0	0	0	0	0
CG43085	0	0	0	0	0	0
CG43088	0	0	0	0	0	0
CG43089	0	0	0	0	0	0
CG43090	0	0	0	0	0	0
CG43091	0	0	0	0	0	0
CG43092	0	0	0	0	0	0
CG43093	0	0	0	0	0	0
CG43094	0	0	0	0	0	0
CG43095	0	0	0	0	0	0
CG43098	0	0	0	0	0	0
CG43101	0	0	0	0	0	0
CG43102	0	0	0	0	0	0
CG43103	0	0	0	0	0	0
CG43106	0	0	0	0	0	0
CG43107	0	0	0	0	0	0
CG43108	0	0	0	0	0	0
CG43109	0	0	0	0	0	0
CG43110	0	0	1	0	0	0
CG43111	0	0	0	0	0	0
CG43112	0	0	0	0	0	0
CG43114	0	0	0	0	0	0
CG43115	0	0	0	0	0	0
CG43116	0	0	0	0	0	0
CG43117	0	0	0	0	0	0
CG43120	0	0	0	0	0	0
CG43121	0	0	0	0	0	0
CG43123	0	0	0	0	0	0
CG43124	0	0	0	0	0	0
CG43125	0	0	0	0	0	0
CG43127	0	0	0	0	0	0
CG4313	0	0	0	0	0	14
CG43131	0	0	0	0	0	0
CG43133	0	0	0	0	0	0
CG43134	0	2	0	0	0	0
CG43135	0	0	0	0	0	0
CG43136	0	0	0	0	0	0
CG43137	0	0	0	0	0	0
CG43138	0	0	0	0	0	0
CG43139	0	0	0	0	0	0
CG43143	313	0	0	0	3	2077
CG43145	0	0	0	0	0	0
CG43147	0	0	0	0	0	0
CG43149	0	0	0	0	0	0
CG43153	0	0	0	0	0	0
CG43155	0	0	0	0	0	0
CG43156	0	0	0	0	0	0
CG43163	0	0	0	0	0	0
CG43165	0	0	0	0	0	0
CG43167	0	0	0	0	0	0
CG43168	0	0	0	0	0	0
CG43169	0	0	0	0	0	0
CG43171	0	0	0	0	0	0
CG43172	0	0	0	0	0	0
CG43175	0	0	0	0	0	0
CG43178	0	0	0	0	0	0
CG43179	0	0	0	0	0	0
CG4318	0	0	0	0	0	0
CG43181	0	0	0	0	0	0
CG43182	0	0	0	0	0	0
CG43183	0	0	0	0	0	0
CG43184	0	0	0	0	0	0
CG43185	0	0	0	0	0	0
CG43187	0	0	0	0	0	0
CG43188	6	0	0	0	0	0
CG43189	0	0	0	0	0	0
CG43190	0	0	0	0	0	0
CG43191	0	0	0	0	0	0
CG43192	0	0	0	0	0	0
CG43195	0	0	0	0	0	0
CG43198	0	0	0	0	0	0
CG43200	0	0	0	0	0	0
CG43201	0	0	0	0	0	0
CG43202	0	0	0	0	0	0
CG43203	0	0	0	0	0	0
CG43204	0	0	0	0	0	0
CG43206	0	0	0	0	0	0
CG43207	0	0	0	20	0	576
CG43208	0	0	0	0	0	0
CG43209	0	0	0	0	0	0
CG43210	0	0	0	0	0	0
CG43218	0	1	0	0	1	1330
CG43219	0	0	0	0	0	0
CG43220	0	0	0	0	0	0
CG43221	0	0	0	0	0	0
CG43222	0	0	0	0	0	0
CG43229	0	0	0	0	0	0
CG43230	0	0	0	0	0	0
CG43231	0	0	0	0	0	0
CG43232	0	0	0	0	0	0
CG43233	0	0	0	0	0	0
CG43235	0	0	0	0	0	0
CG43236	0	0	0	0	0	0
CG43237	0	0	0	0	0	0
CG4324	0	0	0	0	0	0
CG43244	0	0	0	0	0	0
CG43245	0	0	0	0	0	0
CG43246	0	0	0	0	0	0
CG43248	0	0	0	0	0	0
CG43249	0	0	0	0	0	0
CG4325	0	0	0	0	0	0
CG43251	0	0	0	0	0	0
CG43254	0	0	0	0	0	0
CG43255	0	0	0	0	0	0
CG43267	0	0	0	0	0	0
CG43271	0	0	0	0	0	0
CG43272	0	0	0	0	0	0
CG43273	0	0	0	0	0	0
CG43277	0	0	0	0	0	0
CG4328	0	0	0	0	0	0
CG43288	0	0	0	0	0	0
CG4329	0	0	0	0	0	0
CG43290	0	0	0	0	0	0
CG43291	0	0	0	0	0	0
CG43292	0	0	0	0	0	0
CG43293	0	0	0	0	0	0
CG43294	0	0	0	0	0	0
CG43295	0	0	0	0	0	0
CG43296	0	0	0	0	0	0
CG43307	0	0	0	0	0	0
CG43308	0	0	0	0	0	0
CG43312	0	0	0	0	0	0
CG43313	0	63	0	0	0	30
CG43315	0	0	0	0	0	0
CG43316	0	0	0	0	0	0
CG43317	0	0	0	0	0	0
CG43318	0	0	0	0	0	0
CG43319	0	0	0	0	0	0
CG4332	0	81	0	0	0	0
CG43321	0	0	0	0	0	0
CG43322	0	0	0	0	0	0
CG43324	0	0	0	0	0	0
CG43325	0	0	0	0	0	0
CG43326	0	0	0	0	0	0
CG43327	0	0	0	0	0	0
CG43328	0	0	0	0	0	0
CG43329	0	0	0	0	0	0
CG43330	0	0	0	0	0	0
CG43331	0	0	0	0	0	0
CG43332	0	0	0	0	0	0
CG43333	0	0	0	0	0	0
CG43335	0	0	0	0	0	0
CG43336	0	0	0	0	0	0
CG43337	0	0	0	0	0	0
CG43338	0	0	0	0	0	0
CG43339	0	0	0	0	0	0
CG43340	0	0	5221	0	0	192
CG43341	0	0	0	0	0	0
CG43342	0	0	0	0	0	0
CG43345	0	0	0	0	0	0
CG43346	0	0	0	0	0	0
CG43347	0	0	0	0	0	0
CG43348	4284	2399	3748	4	4986	2822
CG43349	5	24	17013	1	2760	2292
CG4335	0	0	0	0	0	0
CG43350	0	0	0	0	0	0
CG43351	0	0	0	0	0	0
CG43354	0	0	0	0	0	0
CG43355	0	0	0	0	0	0
CG43362	0	0	0	0	0	0
CG43366	0	0	0	0	0	0
CG43367	0	0	0	0	0	0
CG43371	0	0	0	0	0	0
CG43373	0	6948	25	0	1	0
CG43376	0	0	0	0	0	0
CG4338	0	0	0	0	0	10
CG43386	0	0	0	0	0	0
CG43389	0	0	0	0	0	0
CG43390	0	0	0	0	0	0
CG43391	0	0	0	0	0	0
CG43392	0	0	0	0	0	0
CG43393	0	0	0	0	0	0
CG43394	0	0	0	0	0	0
CG43396	0	0	0	0	0	0
CG43397	0	0	0	0	0	0
CG43400	0	0	0	0	0	0
CG43401	0	0	0	0	0	0
CG43402	0	0	0	0	0	0
CG43403	0	0	0	0	0	0
CG43407	0	0	0	0	0	0
CG4341	0	766	0	0	0	0
CG43427	0	4	0	0	0	224
CG43438	0	0	0	0	0	0
CG43439	0	0	0	0	0	0
CG43441	0	0	0	0	0	0
CG43445	0	0	0	0	0	0
CG43446	0	0	0	0	0	0
CG43447	0	0	0	0	0	0
CG43448	0	0	0	0	0	0
CG43449	0	0	0	0	0	0
CG43450	0	0	0	0	0	0
CG4360	0	0	0	0	0	0
CG43618	0	0	0	0	0	0
CG4362	0	0	0	0	0	0
CG4363	0	0	25247	0	0	1532
CG43630	0	0	0	0	0	0
CG43638	0	0	0	0	0	0
CG4364	17	152	1	3	58365	13040
CG43645	0	0	0	0	0	0
CG43646	0	0	0	1	0	413
CG43647	0	0	0	0	0	0
CG43658	2	7012	0	31	10869	3649
CG43659	0	0	0	0	0	0
CG43666	0	0	0	0	0	0
CG43667	0	0	0	0	0	0
CG43668	0	0	0	0	0	0
CG4367	0	0	0	0	0	0
CG43672	0	0	0	0	0	0
CG43673	0	0	0	0	0	0
CG43675	0	0	0	0	0	0
CG43677	2	0	1	0	0	1
CG43678	0	0	0	0	0	0
CG43679	0	0	0	0	0	0
CG43680	0	0	0	0	0	0
CG43689	0	0	0	0	0	0
CG43691	0	0	0	0	0	0
CG43693	12	0	0	0	9648	5985
CG43694	0	0	0	0	0	0
CG43702	0	0	0	0	0	0
CG43703	0	0	0	0	0	0
CG43707	0	0	0	0	0	0
CG43709	0	0	0	0	0	0
CG43710	0	0	0	0	0	0
CG43711	17	2	4	9	1	0
CG4372	0	0	0	0	0	0
CG43725	0	0	0	2	0	0
CG43729	0	1804	6157	1	2	0
CG43731	0	0	0	0	0	0
CG43732	0	0	0	0	0	0
CG43736	0	44	3546	219	146	88
CG43737	0	0	0	0	0	0
CG43739	0	0	0	0	0	0
CG4374	0	0	0	0	0	0
CG43740	0	0	0	0	0	0
CG43742	0	0	0	0	0	0
CG4375	0	0	0	0	0	0
CG43750	0	0	0	0	0	0
CG43755	0	0	0	0	0	0
CG43759	0	0	0	0	1194	157
CG43760	0	0	0	0	0	0
CG4377	0	0	570	0	0	1341
CG43773	0	3238	2230	0	2379	723
CG43774	0	0	0	0	1	161
CG43775	0	0	0	0	0	0
CG43776	0	0	0	0	0	0
CG43777	0	0	0	0	0	0
CG43778	0	0	0	0	0	0
CG43779	0	0	0	0	0	0
CG43780	0	0	0	0	0	0
CG43781	0	0	0	0	0	0
CG43783	0	0	0	0	0	0
CG43784	0	0	0	0	0	0
CG43788	0	0	0	0	0	0
CG43789	0	0	0	0	0	0
CG43795	0	0	0	0	0	0
CG43796	0	0	0	0	0	0
CG43797	0	0	0	0	0	0
CG43798	0	0	0	0	0	0
CG43799	0	0	0	0	0	0
CG43800	0	0	0	0	0	0
CG43813	0	0	0	0	0	0
CG43814	0	0	0	0	0	0
CG43815	0	0	0	0	0	0
CG43816	0	0	0	0	0	0
CG4382	0	0	0	0	0	0
CG43829	0	0	0	0	0	0
CG43841	0	0	0	0	0	0
CG43843	0	0	0	0	0	0
CG43844	0	0	0	0	0	0
CG43845	0	0	0	0	1	0
CG43850	0	0	0	0	0	0
CG43851	0	0	0	0	0	0
CG4386	0	0	0	0	0	0
CG43861	0	0	0	0	0	0
CG43867	1	12251	1	0	21	1
CG43880	0	0	0	0	0	0
CG43885	0	0	0	0	0	0
CG43886	0	0	0	0	0	0
CG43894	0	0	0	0	0	0
CG43895	0	0	0	0	0	0
CG43896	0	0	0	0	0	0
CG43897	0	0	0	0	0	0
CG4390	0	0	0	0	0	0
CG43901	0	0	0	0	0	0
CG43902	0	0	0	0	0	0
CG43915	0	0	0	0	0	0
CG43919	0	0	0	0	0	0
CG43920	0	0	0	0	0	0
CG43922	0	0	0	0	0	0
CG43923	0	0	0	0	0	0
CG43924	0	0	0	0	0	0
CG43925	0	0	0	0	0	0
CG4393	0	0	0	0	0	0
CG43931	0	0	0	0	0	0
CG43935	0	0	0	0	0	0
CG43938	0	0	0	0	0	0
CG43954	0	0	0	0	0	0
CG43965	0	0	0	0	0	0
CG43968	0	0	0	0	0	0
CG43980	0	0	0	0	0	0
CG43982	0	0	0	0	0	0
CG43993	0	0	0	0	0	0
CG43996	0	0	0	0	0	0
CG43997	0	0	0	0	0	0
CG43998	0	0	0	0	0	0
CG43999	0	0	0	0	0	0
CG44000	0	0	0	0	0	0
CG44001	0	0	0	0	0	0
CG44002	0	0	0	0	0	0
CG44004	0	0	0	0	0	0
CG44005	0	0	0	0	0	0
CG44006	0	0	0	0	0	0
CG44008	63356	9696	41593	0	0	1223
CG44013	0	0	0	0	0	0
CG44014	0	7	0	17	0	2888
CG44037	0	0	0	0	0	0
CG44038	0	0	0	0	0	0
CG4404	0	3	0	0	0	0
CG44040	0	0	0	0	0	0
CG44044	0	0	0	0	0	0
CG4407	0	0	0	0	0	0
CG4408	0	0	0	0	0	0
CG44085	0	0	0	0	0	547
CG44088	0	0	0	0	0	0
CG4409	0	0	0	0	0	0
CG44090	0	0	0	0	0	0
CG44094	0	0	0	0	0	0
CG44098	0	0	0	0	0	0
CG44102	0	0	0	0	0	0
CG44139	0	0	0	0	0	0
CG44140	0	0	0	0	0	0
CG44141	0	0	0	0	0	0
CG44142	0	0	0	0	0	0
CG4415	0	0	0	0	0	0
CG44153	0	0	0	0	0	0
CG44158	0	0	0	0	0	0
CG44163	0	0	0	0	0	0
CG44174	0	0	0	0	0	0
CG44194	0	0	0	0	0	0
CG44195	0	0	0	0	0	0
CG44215	0	0	0	0	0	0
CG44227	0	0	0	0	0	0
CG4424	0	0	0	0	0	0
CG44242	1	0	0	0	0	734
CG44243	0	0	0	0	0	0
CG44245	0	0	0	0	0	0
CG44247	24587	666	6272	0	0	0
CG44249	0	0	0	0	0	1
CG44250	33932	1444	47754	3	0	8007
CG44251	49465	0	2	0	0	79
CG44252	0	0	0	0	0	0
CG44253	0	0	0	0	0	0
CG44257	0	0	0	0	0	0
CG44259	0	0	0	0	0	0
CG44261	0	0	0	0	0	0
CG44270	0	0	0	0	0	0
CG44271	0	0	0	0	0	0
CG44286	0	0	0	0	0	0
CG44290	0	0	0	0	0	0
CG44296	0	0	0	0	0	0
CG44303	0	0	0	0	0	0
CG44314	0	0	0	5	0	0
CG44325	2	0	0	0	0	535
CG44329	0	0	0	0	0	0
CG44335	0	0	0	0	0	0
CG44341	0	0	0	0	0	0
CG44355	0	0	0	0	0	0
CG44362	0	0	0	0	0	0
CG4438	0	0	0	0	0	0
CG44385	0	0	0	0	0	0
CG44388	0	0	0	0	0	0
CG4440	0	0	0	0	0	0
CG44403	0	0	0	0	0	0
CG44405	0	0	0	0	0	0
CG44406	0	0	0	0	0	0
CG44422	54	3	75	0	0	0
CG44426	0	0	0	0	0	0
CG44428	0	0	0	0	0	0
CG44433	0	0	0	0	0	0
CG44434	0	0	0	0	0	0
CG44435	0	0	0	0	0	0
CG44437	0	0	0	0	1	0
CG44438	0	0	0	0	0	0
CG44439	0	0	0	0	0	0
CG44475	0	0	0	0	0	0
CG44476	0	0	0	0	0	0
CG44477	0	0	0	0	0	0
CG4452	0	0	0	0	0	0
CG44521	0	0	0	0	0	0
CG44532	0	0	0	0	0	0
CG4455	30	0	0	0	0	0
CG4456	0	0	0	0	0	0
CG44569	0	0	0	0	0	0
CG44574	0	0	0	0	0	0
CG4459	0	0	262	0	0	0
CG4461	0	0	0	0	0	0
CG4462	0	0	0	0	0	0
CG44622	0	0	0	0	0	0
CG44623	0	0	0	0	0	0
CG44624	0	0	0	0	0	0
CG44625	0	0	0	0	0	0
CG4465	0	0	0	0	0	0
CG4467	0	0	1	5	0	0
CG4476	0	0	0	0	0	0
CG4477	0	0	0	0	0	0
CG44774	0	1	1	0	3592	642
CG4480	0	0	0	0	0	0
CG44812	0	0	0	0	0	0
CG44815	0	0	0	0	0	0
CG4483	0	0	0	0	0	0
CG44836	0	0	0	0	0	0
CG44837	0	0	0	0	0	0
CG44838	0	0	22	0	0	2
CG44869	0	0	0	0	0	0
CG44954	0	0	0	0	0	0
CG44956	0	0	0	0	0	0
CG4496	0	0	0	0	0	0
CG4497	12	0	0	0	0	0
CG45002	0	0	0	6	0	0
CG45011	0	0	0	0	0	0
CG45012	0	0	0	0	0	0
CG4502	0	0	0	0	0	0
CG45049	0	0	8790	0	0	62
CG45050	1041	1810	3438	3	2400	3191
CG45060	0	0	1015	0	0	1114
CG45061	0	100	0	0	0	776
CG45062	0	0	0	0	0	0
CG45063	0	0	0	0	0	0
CG45064	0	0	0	0	0	0
CG45065	0	0	0	0	0	0
CG45066	0	0	0	0	0	0
CG45067	0	0	0	0	0	0
CG45069	0	0	0	0	0	0
CG45071	0	0	0	0	0	0
CG45072	0	0	0	0	0	0
CG45073	0	0	0	0	0	0
CG45075	0	0	0	0	0	0
CG45076	0	0	0	0	0	0
CG45078	0	0	0	0	0	0
CG45079	0	0	0	0	0	0
CG45080	0	3083	0	0	9797	0
CG45081	0	0	0	0	0	0
CG45084	0	0	0	0	0	0
CG45085	0	0	0	0	0	0
CG45086	0	0	0	0	0	0
CG45087	0	0	0	0	0	0
CG45088	0	0	0	0	0	0
CG45089	0	0	0	0	0	0
CG45092	0	0	0	0	0	0
CG45093	0	0	0	0	0	0
CG45095	0	0	0	0	0	0
CG45099	0	0	0	0	0	0
CG45100	0	0	0	0	0	0
CG45101	0	0	0	0	0	0
CG45105	0	0	0	0	0	0
CG4511	0	0	0	0	4	0
CG45116	0	0	0	0	0	0
CG45122	0	0	0	0	0	0
CG45154	0	0	0	0	0	0
CG4520	0	0	0	0	0	0
CG45218	0	0	0	0	0	0
CG4525	0	0	0	0	0	0
CG45263	0	0	0	0	0	0
CG45307	0	0	0	0	0	0
CG4537	0	0	0	0	0	0
CG4538	0	0	9	0	0	5
CG45413	0	0	0	0	0	0
CG45428	0	0	0	0	0	0
CG4546	0	0	0	0	0	0
CG45486	0	0	0	0	0	0
CG45487	0	0	0	0	0	0
CG45488	0	0	0	0	0	0
CG45489	0	0	0	0	0	0
CG45490	0	0	0	0	0	0
CG45491	0	0	0	0	0	0
CG45492	0	0	0	0	0	0
CG45493	0	0	0	0	0	0
CG45494	0	0	0	0	0	0
CG4552	0	0	0	0	0	12
CG4553	0	0	17046	0	0	0
CG4554	0	0	0	0	0	1867
CG45544	0	0	0	0	0	0
CG45545	0	0	0	0	0	0
CG45546	0	0	0	0	0	0
CG4557	2	1	0	0	0	650
CG4558	0	0	0	1	0	0
CG45603	0	0	0	0	0	0
CG4562	77	713	117	0	0	465
CG4563	0	0	0	0	0	586
CG4565	0	0	0	0	0	0
CG45676	0	0	0	0	0	0
CG45690	0	0	0	0	0	0
CG45691	0	0	0	0	0	0
CG4570	0	0	0	0	0	0
CG4572	0	0	0	0	0	0
CG4576	0	0	0	0	0	0
CG45764	0	0	0	0	0	0
CG45765	0	0	0	0	0	0
CG45766	0	0	0	0	0	0
CG4577	884	0	1485	0	0	2113
CG45770	0	0	0	0	0	0
CG45781	0	0	0	2	0	0
CG45782	0	0	0	0	0	0
CG4580	0	0	0	0	0	0
CG4582	0	0	0	0	0	0
CG4585	0	2533	0	0	0	0
CG4586	0	0	0	0	0	0
CG4587	83	0	0	0	0	25
CG4592	0	0	0	0	0	0
CG4593	0	0	0	0	0	1399
CG4594	0	0	0	0	0	0
CG4596	0	0	0	0	0	0
CG4597	0	0	0	0	0	0
CG4598	0	0	0	0	967	2784
CG46025	0	0	0	0	0	0
CG46026	0	0	0	0	0	0
CG4603	0	0	0	0	0	761
CG46059	0	0	0	0	0	0
CG4607	0	0	135	0	0	0
CG4610	0	0	0	0	0	0
CG4611	0	0	624	0	0	0
CG4612	0	0	0	0	0	94
CG4613	0	0	0	0	0	0
CG4615	0	0	0	0	1	8
CG4617	0	0	0	0	3	0
CG4619	0	0	0	0	0	0
CG46191	0	0	0	0	0	0
CG46192	0	0	0	0	0	0
CG46193	0	0	0	0	0	0
CG4622	0	0	0	0	0	0
CG46244	0	0	0	0	0	0
CG4627	0	0	0	0	0	0
CG46270	0	0	0	0	0	0
CG46275	0	0	0	0	0	0
CG46276	0	0	0	0	0	0
CG46277	0	0	0	0	0	0
CG46280	0	0	0	0	0	876
CG46281	0	0	0	0	0	0
CG4629	0	0	0	0	0	0
CG46298	0	0	0	0	0	0
CG4630	0	0	0	0	0	483
CG46301	0	0	0	0	0	0
CG46302	0	0	0	0	0	3
CG46303	0	0	0	0	0	0
CG46304	0	0	0	0	0	0
CG46305	0	0	0	0	0	0
CG46306	0	0	0	0	0	0
CG46307	0	0	0	0	0	0
CG46308	0	0	0	0	0	0
CG46309	0	0	0	0	0	0
CG4631	0	0	0	0	0	0
CG46310	0	0	0	0	0	0
CG46311	0	0	0	0	0	0
CG46312	0	0	0	0	0	0
CG46313	0	0	0	0	0	0
CG46314	0	0	0	0	0	0
CG46315	0	0	0	0	0	0
CG46316	0	0	0	0	0	0
CG46317	0	0	0	0	0	0
CG46318	0	0	0	0	0	0
CG46319	0	0	0	0	0	0
CG46320	0	0	0	0	0	0
CG46321	0	0	0	0	0	0
CG46335	0	0	0	0	0	0
CG46338	0	0	0	0	0	1004
CG46339	0	613	0	0	3853	5378
CG4645	0	6	0	6	0	2201
CG4646	0	0	0	0	1	1004
CG4650	0	0	0	0	0	0
CG4653	0	0	2319	0	0	285
CG4658	0	0	0	0	0	0
CG4660	0	0	0	1	0	0
CG4661	0	0	0	0	0	0
CG4662	0	0	0	0	0	0
CG4666	0	0	0	0	0	0
CG4669	0	0	0	0	0	0
CG4676	0	0	0	0	0	0
CG4678	0	0	0	0	0	0
CG4679	0	0	0	0	0	0
CG4681	0	0	0	0	0	0
CG4686	0	0	0	0	0	0
CG4691	0	0	0	0	0	0
CG4701	0	0	0	0	0	0
CG4702	0	0	0	0	0	0
CG4704	0	0	0	0	0	0
CG4706	0	0	0	0	0	0
CG4707	0	0	0	0	0	0
CG4709	0	0	0	0	0	0
CG4712	0	0	0	0	0	0
CG4714	0	0	0	0	0	0
CG4716	0	0	0	0	0	0
CG4721	0	0	0	0	0	0
CG4723	0	0	0	0	0	0
CG4725	0	0	0	0	0	0
CG4729	0	1	5242	13	0	746
CG4730	0	0	0	0	0	0
CG4733	0	0	0	0	0	53
CG4734	0	0	0	0	0	502
CG4741	0	0	2726	0	0	7
CG4743	0	0	0	0	0	0
CG4744	0	0	0	0	0	0
CG4747	0	0	0	0	1	305
CG4751	0	0	0	0	0	0
CG4752	0	0	0	0	0	1186
CG4753	0	0	4602	0	0	0
CG4757	0	0	0	0	0	0
CG4763	0	0	0	0	0	0
CG4766	0	0	0	0	0	0
CG4768	0	153	0	0	2	12
CG4770	0	0	0	0	0	0
CG4781	1	0	79	0	0	2035
CG4783	0	0	0	0	0	548
CG4788	0	0	0	0	0	0
CG4789	10068	0	0	0	0	3806
CG4793	0	0	0	0	0	0
CG4797	0	0	0	0	0	0
CG4806	0	0	0	0	9278	0
CG4813	0	0	0	0	0	0
CG4815	0	0	0	0	0	0
CG4820	0	0	0	0	0	0
CG4822	0	0	0	0	0	0
CG4825	0	0	0	0	0	1354
CG4829	0	0	0	0	0	0
CG4830	0	0	0	0	0	0
CG4835	0	0	0	0	0	0
CG4836	0	0	0	0	0	0
CG4839	0	0	0	0	0	0
CG4842	0	0	0	0	0	0
CG4847	0	0	0	0	0	0
CG4849	5	0	0	0	0	955
CG4853	0	0	0	0	0	0
CG4854	0	0	0	0	0	0
CG4858	0	0	0	0	0	2406
CG4860	0	0	0	0	0	4
CG4866	0	0	0	0	0	1210
CG4872	0	0	0	0	0	0
CG4880	0	0	0	0	0	0
CG4882	0	0	0	0	0	0
CG4884	0	0	0	0	0	0
CG4887	0	0	8993	0	0	0
CG4891	0	0	0	0	0	0
CG4892	0	0	0	0	0	0
CG4896	0	0	0	0	0	2215
CG4901	0	17614	0	3	0	0
CG4907	0	0	0	0	0	0
CG4908	0	0	0	0	0	0
CG4911	0	0	0	0	0	71
CG4914	0	0	0	0	0	0
CG4927	0	0	0	0	0	0
CG4928	0	776	11	0	0	0
CG4935	0	0	0	0	0	0
CG4936	0	0	0	0	0	0
CG4942	0	0	0	0	0	0
CG4945	0	0	0	0	0	0
CG4949	0	0	0	0	0	0
CG4950	0	0	0	0	0	0
CG4951	0	0	0	0	4	2212
CG4953	0	0	0	0	0	0
CG4955	0	0	0	0	0	0
CG4956	0	0	0	0	0	0
CG4957	0	0	0	0	0	0
CG4960	0	0	0	0	0	0
CG4962	0	0	0	0	0	0
CG4968	0	0	0	0	0	0
CG4970	0	0	0	0	0	0
CG4972	0	0	0	0	4	2737
CG4975	0	0	0	0	0	1
CG4982	0	0	0	0	0	0
CG4983	0	0	0	0	0	0
CG4984	0	0	0	0	0	0
CG4988	0	0	0	0	0	0
CG4991	0	0	197	0	0	0
CG4995	0	0	0	0	0	0
CG4998	0	0	0	0	0	0
CG5001	0	0	0	0	0	0
CG5002	0	0	1	0	0	0
CG5003	0	0	0	0	0	0
CG5004	0	1	61	6	1	320
CG5009	0	0	0	0	0	0
CG5011	0	1	8521	0	0	855
CG5013	0	0	0	0	3	700
CG5021	0	0	0	0	0	0
CG5022	1	0	9962	0	0	0
CG5023	0	0	0	0	0	0
CG5024	0	0	0	0	0	0
CG5026	2	0	0	0	0	0
CG5027	0	0	0	0	0	0
CG5028	0	0	16092	1	0	91
CG5033	0	0	0	0	0	0
CG5037	1	0	0	0	0	544
CG5038	0	0	0	0	0	0
CG5039	0	0	0	0	0	0
CG5043	0	0	0	0	0	0
CG5044	0	0	0	0	0	539
CG5045	2	0	14568	0	1	2573
CG5048	0	0	0	0	0	0
CG5050	0	0	0	0	0	0
CG5056	0	0	0	0	0	0
CG5059	0	0	2	30	9381	354
CG5062	3	0	0	0	0	0
CG5065	0	1	3952	0	0	0
CG5068	0	0	0	0	0	241
CG5070	0	0	0	0	0	0
CG5071	0	0	0	0	0	0
CG5078	0	0	0	0	0	0
CG5079	0	0	0	0	0	0
CG5080	0	0	0	0	0	0
CG5084	0	0	0	0	0	0
CG5087	0	0	0	0	0	0
CG5089	0	0	0	0	0	0
CG5096	0	1	16102	9	0	1170
CG5098	5	1	0	0	0	423
CG5103	0	0	0	0	0	0
CG5104	0	0	0	0	0	849
CG5107	0	0	7900	0	0	3200
CG5110	0	0	0	0	0	435
CG5111	0	0	0	0	0	0
CG5112	0	0	0	0	0	0
CG5114	0	2669	0	0	0	0
CG5116	0	0	0	0	0	0
CG5122	0	0	0	0	1	0
CG5126	0	0	0	0	0	0
CG5131	0	0	0	0	0	1501
CG5139	0	0	0	0	0	0
CG5142	0	0	0	0	0	0
CG5144	0	0	0	0	0	0
CG5147	0	0	0	0	0	0
CG5149	0	0	0	0	0	0
CG5150	1	36	16158	0	0	0
CG5151	0	1265	0	0	17	659
CG5157	0	0	0	0	0	0
CG5160	0	0	0	0	0	0
CG5162	0	0	0	0	0	0
CG5167	0	0	12467	0	0	47
CG5171	0	0	0	0	0	0
CG5172	0	0	0	0	0	0
CG5174	0	0	0	7	2170	181
CG5177	0	0	0	0	0	0
CG5180	0	0	0	0	0	0
CG5181	58	0	0	0	0	1
CG5188	0	0	0	0	0	1047
CG5189	0	0	0	0	0	0
CG5191	0	0	0	0	0	0
CG5194	0	0	0	0	0	0
CG5196	565	0	0	0	0	0
CG5199	0	0	0	0	0	0
CG5213	0	0	0	0	0	0
CG5214	64	1622	0	0	7	2585
CG5217	0	0	0	0	0	0
CG5220	0	0	0	0	0	122
CG5225	0	0	0	0	0	0
CG5235	0	0	0	0	0	0
CG5245	0	0	0	0	0	2781
CG5246	0	0	0	0	1	66
CG5250	0	0	0	0	0	0
CG5254	0	0	0	0	5	1909
CG5255	0	0	0	0	0	0
CG5262	0	0	0	0	0	0
CG5265	0	0	0	0	0	0
CG5267	0	0	0	0	0	0
CG5270	0	0	0	0	0	0
CG5273	0	0	0	0	4	2756
CG5274	0	0	0	0	0	0
CG5276	0	0	0	0	0	0
CG5280	0	0	0	0	0	0
CG5281	0	0	0	0	0	0
CG5282	0	0	0	0	0	0
CG5285	0	0	0	0	0	0
CG5287	0	0	0	0	0	0
CG5290	0	0	0	0	0	0
CG5292	0	0	0	0	0	0
CG5316	0	0	0	10	0	7
CG5321	0	0	0	0	0	0
CG5323	0	0	0	0	0	0
CG5326	0	0	0	1	0	0
CG5327	0	0	0	0	0	0
CG5334	0	0	0	0	0	0
CG5335	0	1	0	0	0	1488
CG5339	0	0	0	0	0	0
CG5342	0	0	0	0	0	0
CG5346	467	0	0	0	36	0
CG5347	0	0	0	0	0	0
CG5348	0	0	0	0	0	0
CG5355	2989	1	0	2	671	6065
CG5359	0	0	0	0	0	704
CG5361	0	0	0	0	0	0
CG5367	0	0	0	0	0	0
CG5376	0	0	0	1	0	0
CG5377	0	0	6954	0	0	494
CG5379	0	0	0	0	0	0
CG5380	155	0	0	0	0	0
CG5381	0	0	30658	0	0	2545
CG5382	1	0	4084	0	0	0
CG5386	0	0	0	0	0	0
CG5388	0	0	0	0	0	0
CG5390	0	0	0	0	0	0
CG5391	0	0	0	0	0	0
CG5397	0	0	0	0	0	0
CG5399	1198	4136	3406	1	11	5195
CG5402	0	0	0	0	0	0
CG5404	0	0	0	0	0	0
CG5412	142	0	0	0	72	0
CG5418	0	0	0	0	0	0
CG5421	0	0	0	0	0	0
CG5432	0	0	0	0	0	0
CG5435	0	0	0	0	0	0
CG5439	0	0	0	0	0	0
CG5440	0	0	0	0	0	0
CG5445	0	0	0	0	1	188
CG5446	2	0	0	0	0	727
CG5447	0	0	0	2	0	0
CG5455	0	0	0	0	0	0
CG5458	0	0	0	0	0	0
CG5466	0	0	0	0	0	0
CG5478	0	0	0	0	0	0
CG5484	0	0	0	0	2060	2293
CG5493	0	0	0	0	0	0
CG5498	0	0	0	0	0	4
CG5500	0	0	0	0	0	0
CG5506	4	30196	19742	7	0	13798
CG5509	0	0	0	0	0	0
CG5510	0	0	0	5	0	0
CG5515	0	0	0	4	0	1189
CG5516	0	0	0	0	0	0
CG5521	0	0	0	0	0	0
CG5522	0	0	0	0	0	1640
CG5527	0	0	0	0	0	0
CG5532	0	0	0	0	9463	2997
CG5535	0	0	0	0	0	421
CG5538	0	0	0	1	0	0
CG5539	0	0	0	0	0	0
CG5541	0	0	0	0	1	0
CG5543	0	0	0	0	9	0
CG5550	0	0	0	0	0	0
CG5554	0	10	0	0	3	2112
CG5555	0	0	0	0	0	0
CG5556	0	0	0	0	0	0
CG5561	0	0	0	0	0	0
CG5565	0	0	0	0	0	0
CG5567	0	18	0	0	0	0
CG5568	0	0	0	0	0	0
CG5569	0	0	0	0	0	1354
CG5577	0	0	0	0	0	0
CG5589	0	0	0	0	0	0
CG5590	0	0	0	0	7053	0
CG5592	0	0	0	0	0	0
CG5597	0	0	0	0	0	0
CG5599	0	0	0	0	0	0
CG5608	0	1818	0	0	0	0
CG5611	0	0	0	0	0	5
CG5612	0	0	0	0	0	0
CG5613	0	0	0	0	0	0
CG5614	0	0	0	0	0	0
CG5618	0	0	1	0	3	2433
CG5623	0	0	0	0	0	0
CG5626	0	0	0	0	0	0
CG5639	0	0	0	0	0	0
CG5641	0	0	0	0	0	0
CG5644	0	0	0	0	0	0
CG5645	0	0	0	0	0	0
CG5646	0	0	0	0	0	0
CG5653	0	0	0	0	0	0
CG5662	0	0	0	0	0	0
CG5664	0	0	0	0	0	0
CG5665	0	0	0	0	0	0
CG5674	0	0	0	0	0	0
CG5676	0	0	0	0	0	1168
CG5681	0	0	0	0	0	0
CG5687	0	0	0	0	0	0
CG5693	0	0	0	0	0	0
CG5694	0	0	0	0	0	40
CG5697	0	0	0	0	0	0
CG5704	0	0	0	0	0	59
CG5707	8562	0	0	0	1	0
CG5708	0	0	0	0	0	0
CG5715	0	0	0	0	0	0
CG5721	0	0	0	0	0	0
CG5724	0	0	0	0	0	0
CG5726	0	0	0	0	0	0
CG5727	0	0	0	0	0	453
CG5728	0	0	0	0	0	0
CG5731	0	0	0	0	0	0
CG5734	0	0	0	0	0	142
CG5742	0	0	0	0	0	0
CG5745	0	0	0	0	0	9
CG5746	0	0	0	0	0	0
CG5756	0	0	0	0	0	0
CG5757	8	0	0	0	0	33
CG5758	0	0	0	0	0	26
CG5762	0	0	0	0	0	0
CG5767	65	2	108287	0	1	2164
CG5768	0	0	0	0	0	0
CG5770	0	1	0	0	0	0
CG5773	0	544	0	0	0	769
CG5776	0	0	0	0	0	0
CG5778	0	0	0	0	0	0
CG5780	0	0	0	0	0	0
CG5781	0	0	0	0	0	0
CG5783	0	0	0	0	0	0
CG5787	0	0	1	2	0	425
CG5789	0	0	0	0	1	1920
CG5790	0	0	0	3	0	0
CG5791	0	0	0	0	0	0
CG5793	0	0	0	0	0	0
CG5800	0	1	0	0	0	0
CG5804	1523	0	3349	9	13902	9449
CG5805	0	0	0	2	0	318
CG5808	0	0	0	0	0	0
CG5810	0	0	0	0	0	0
CG5815	0	0	0	0	0	393
CG5819	12	19306	0	0	0	0
CG5823	0	0	0	0	0	0
CG5828	0	0	0	0	0	0
CG5830	0	0	553	2	5	1450
CG5835	0	0	0	3	0	0
CG5844	0	0	0	0	0	0
CG5846	0	0	0	0	0	0
CG5849	0	0	0	0	0	0
CG5850	0	0	0	0	0	0
CG5853	0	0	0	0	0	0
CG5854	0	0	0	0	0	0
CG5860	0	0	0	0	0	0
CG5861	0	0	0	0	0	923
CG5862	0	0	0	0	0	454
CG5863	0	0	0	0	0	0
CG5866	0	0	0	0	0	0
CG5867	0	0	0	0	0	0
CG5872	0	0	0	0	0	0
CG5877	0	0	0	0	0	0
CG5880	0	0	0	0	0	0
CG5882	0	0	0	0	0	2
CG5883	0	0	0	0	0	0
CG5885	0	0	577	2	0	2611
CG5886	0	0	0	0	0	0
CG5888	0	0	0	0	0	0
CG5890	0	0	0	0	0	0
CG5892	0	0	0	0	0	0
CG5895	0	0	0	0	0	0
CG5897	0	0	0	14	0	0
CG5902	0	0	166	0	0	47
CG5903	0	1	10284	0	15017	3834
CG5906	0	0	0	0	0	0
CG5909	0	0	0	0	0	0
CG5910	0	3	0	6	0	3437
CG5913	0	0	0	0	0	103
CG5916	0	0	0	0	0	0
CG5919	0	0	0	0	0	0
CG5921	0	0	0	0	0	248
CG5928	0	0	0	0	0	0
CG5934	0	0	5663	0	0	0
CG5937	0	1167	3	0	0	0
CG5938	267	44	0	0	0	1717
CG5945	0	0	0	0	0	0
CG5946	0	2758	0	0	0	0
CG5948	0	0	0	0	0	0
CG5953	0	0	169	3	2539	1628
CG5955	0	0	0	0	0	0
CG5958	0	0	6110	0	0	0
CG5961	0	0	0	0	0	0
CG5964	0	0	0	0	0	0
CG5966	0	0	0	0	0	0
CG5968	0	0	0	0	0	0
CG5969	0	0	0	0	0	0
CG5973	0	0	0	0	0	0
CG5984	0	0	0	0	0	0
CG5986	0	0	0	0	0	1106
CG5989	0	0	0	0	0	0
CG5999	0	0	0	0	0	0
CG6000	0	0	0	0	0	0
CG6005	0	0	0	0	0	0
CG6006	11	0	0	0	0	26
CG6012	0	0	0	0	0	0
CG6013	0	0	0	0	2	209
CG6015	0	0	0	0	0	0
CG6023	0	0	0	0	0	0
CG6024	0	0	0	0	0	0
CG6026	0	0	0	0	0	0
CG6028	0	0	0	1	20804	1418
CG6034	0	0	0	0	0	0
CG6036	0	0	0	0	0	0
CG6040	0	0	0	0	0	258
CG6041	0	0	0	0	0	85
CG6044	0	0	0	0	0	0
CG6048	0	0	1	0	0	28
CG6051	0	11	0	5	2	1321
CG6052	0	0	0	0	0	0
CG6055	0	0	0	0	0	0
CG6059	0	0	0	0	0	0
CG6066	0	0	8323	0	0	996
CG6067	0	0	0	0	0	0
CG6071	0	0	0	0	0	0
CG6073	3	0	0	0	0	0
CG6083	0	0	0	0	0	0
CG6084	1	146	0	0	1	10343
CG6094	0	0	0	0	0	0
CG6106	0	0	0	0	0	0
CG6115	1	0	3558	3	6	475
CG6118	0	0	0	0	0	0
CG6123	0	0	0	2	0	0
CG6125	0	0	0	0	0	0
CG6126	0	0	0	0	0	0
CG6136	0	0	0	0	0	1272
CG6138	0	0	0	0	0	0
CG6142	0	0	0	0	0	0
CG6144	0	0	0	0	0	0
CG6145	0	0	0	0	0	0
CG6149	0	0	0	0	0	0
CG6153	0	0	0	0	0	0
CG6154	0	0	0	0	0	0
CG6163	0	0	0	4	0	0
CG6168	0	0	0	0	0	0
CG6171	0	0	0	0	0	0
CG6175	0	0	0	0	0	3
CG6178	0	0	0	0	0	0
CG6179	0	0	0	0	0	0
CG6180	6	0	339	0	0	4512
CG6182	0	0	0	0	0	1437
CG6184	8	201	0	0	0	0
CG6191	0	0	3	0	0	0
CG6195	4	0	0	0	0	1408
CG6201	0	0	0	0	1	26
CG6204	0	0	0	0	0	0
CG6209	0	0	0	0	0	0
CG6216	0	0	0	0	0	0
CG6218	0	0	0	0	153	0
CG6220	329	22	7	4	0	0
CG6225	0	0	0	0	0	0
CG6227	0	1	0	0	0	0
CG6230	0	5	0	0	0	17
CG6231	0	0	0	0	0	0
CG6236	0	1	0	40	0	371
CG6244	0	0	0	0	0	0
CG6254	0	0	0	0	0	0
CG6262	0	0	0	0	0	0
CG6271	0	120	0	0	0	17
CG6276	0	0	0	0	0	991
CG6277	0	9448	0	0	0	1808
CG6280	0	0	0	0	0	51
CG6282	0	0	0	0	0	2
CG6283	0	1	0	0	0	0
CG6287	0	776	0	0	0	163
CG6290	0	0	0	0	0	0
CG6293	0	0	0	0	0	0
CG6294	0	0	0	0	0	0
CG6295	15549	3114	9428	0	0	2499
CG6296	0	0	0	0	0	0
CG6299	0	0	0	0	0	0
CG6300	0	0	0	0	0	0
CG6304	0	0	0	0	0	0
CG6310	0	0	0	0	0	0
CG6321	0	0	0	0	0	0
CG6324	0	0	0	0	0	0
CG6325	0	0	0	0	0	0
CG6329	0	0	1	0	0	0
CG6330	0	0	0	3	3144	371
CG6332	0	0	0	0	0	0
CG6333	0	0	0	0	0	0
CG6337	0	0	0	0	0	0
CG6340	0	85	0	0	0	0
CG6345	0	0	0	0	0	0
CG6347	0	0	0	0	0	0
CG6356	0	0	0	0	0	1676
CG6357	2230	38	346	0	80	2155
CG6362	0	0	0	0	0	0
CG6379	0	0	0	0	0	0
CG6380	0	0	0	0	0	0
CG6388	0	0	0	1	0	0
CG6398	0	0	0	0	0	0
CG6403	0	0	0	0	0	0
CG6404	0	0	0	12	0	2376
CG6405	0	0	0	0	0	0
CG6406	0	0	0	0	0	34
CG6409	0	0	0	0	0	0
CG6414	0	0	0	0	0	0
CG6415	0	0	0	0	0	0
CG6418	0	0	0	0	0	0
CG6420	0	0	0	0	0	52
CG6421	0	0	0	0	0	0
CG6424	0	0	0	0	0	0
CG6425	0	0	0	0	0	0
CG6426	0	0	0	0	0	0
CG6428	0	0	0	0	0	0
CG6429	0	0	0	0	0	0
CG6431	0	0	0	0	0	0
CG6432	0	0	0	0	0	0
CG6435	0	0	0	0	0	0
CG6441	0	0	0	0	0	0
CG6443	0	0	0	0	0	33
CG6454	11616	1	3	2	11	36
CG6462	0	0	0	0	0	0
CG6465	0	0	0	0	0	0
CG6470	0	0	0	0	0	0
CG6472	0	0	0	0	0	0
CG6475	0	0	0	0	0	0
CG6479	0	0	0	0	0	0
CG6481	0	0	0	0	0	0
CG6484	0	0	12652	0	0	0
CG6488	0	0	0	0	0	0
CG6495	0	0	3	0	0	32
CG6497	0	0	0	0	0	0
CG6503	0	0	0	0	0	0
CG6508	0	0	0	0	0	0
CG6511	0	0	0	0	0	0
CG6512	0	0	0	0	0	28
CG6523	32	0	0	0	0	1
CG6527	0	0	0	0	0	0
CG6550	0	0	0	0	0	0
CG6553	0	0	0	0	0	0
CG6565	0	0	0	0	3	2449
CG6567	0	0	0	0	0	0
CG6568	0	0	0	0	0	0
CG6569	0	0	0	0	0	0
CG6574	0	0	0	0	0	0
CG6576	0	0	0	0	0	0
CG6583	0	0	0	0	0	0
CG6592	0	0	0	0	0	0
CG6602	2	0	4560	0	0	152
CG6607	0	0	0	0	0	0
CG6610	0	0	0	0	0	0
CG6613	0	0	0	0	0	0
CG6614	0	0	0	0	0	0
CG6617	0	0	0	0	0	466
CG6621	0	1	0	0	0	0
CG6628	0	0	0	0	0	0
CG6629	0	0	0	0	0	0
CG6638	0	0	0	0	0	0
CG6650	0	0	0	0	0	0
CG6652	0	0	0	0	0	0
CG6654	0	0	0	0	0	0
CG6656	0	0	0	0	0	0
CG6659	0	8	0	0	0	15
CG6660	0	0	0	0	0	0
CG6661	0	0	0	0	0	0
CG6664	0	0	5	0	0	0
CG6665	0	0	0	0	0	0
CG6674	0	0	0	0	0	1009
CG6675	0	0	0	0	0	0
CG6678	0	0	0	0	0	0
CG6683	0	0	0	0	0	0
CG6685	0	0	0	0	0	0
CG6686	6	0	0	0	0	1017
CG6688	0	0	0	0	0	0
CG6689	0	0	0	0	0	0
CG6690	0	0	0	0	0	0
CG6693	0	0	0	0	0	5
CG6695	0	0	0	0	0	557
CG6696	0	0	0	0	0	0
CG6700	12	0	0	1	1017	54
CG6701	0	0	0	6	1	3412
CG6707	2234	0	0	22	0	128
CG6709	0	0	0	0	0	0
CG6712	0	0	0	0	0	584
CG6723	21	0	0	0	0	0
CG6724	0	0	0	2	0	0
CG6726	0	0	0	0	0	0
CG6729	0	0	0	1	0	0
CG6733	0	0	0	0	0	0
CG6734	0	0	0	0	0	0
CG6738	0	0	0	0	0	0
CG6739	0	0	0	0	0	0
CG6745	0	0	0	0	0	0
CG6749	0	0	0	0	0	0
CG6752	0	0	0	0	0	0
CG6753	0	0	0	0	0	0
CG6758	0	0	0	0	0	0
CG6761	0	0	0	0	0	0
CG6762	0	0	474	0	43	0
CG6763	0	0	0	0	0	0
CG6765	0	0	0	0	0	0
CG6766	0	1	0	0	0	0
CG6767	26	1	2	10	1	1803
CG6769	0	0	0	0	0	0
CG6770	0	165	5014	4	8198	1891
CG6785	0	0	0	0	0	196
CG6788	0	0	0	0	0	0
CG6790	0	0	0	0	0	0
CG6791	0	0	0	0	0	0
CG6793	0	0	0	0	0	0
CG6800	0	0	0	0	0	0
CG6805	0	0	0	0	0	0
CG6808	0	0	0	0	0	0
CG6813	0	0	0	0	0	0
CG6830	0	0	0	0	0	0
CG6833	0	0	0	0	0	0
CG6834	0	0	0	0	0	0
CG6836	0	0	0	0	0	0
CG6839	0	0	4957	0	0	87
CG6841	0	0	0	0	0	0
CG6843	1	0	14	71	2	0
CG6845	0	0	6	0	0	0
CG6847	0	0	0	0	0	0
CG6865	0	0	0	0	0	0
CG6867	0	0	0	0	0	0
CG6870	0	0	0	0	0	0
CG6873	0	0	0	0	0	0
CG6878	0	0	0	0	0	691
CG6885	0	0	0	0	0	0
CG6888	0	0	0	0	0	0
CG6891	0	2020	8647	0	3789	5080
CG6893	0	0	0	0	0	0
CG6901	0	0	3	0	0	0
CG6903	0	0	421	0	0	0
CG6907	0	0	0	0	0	1
CG6908	0	0	37	0	0	0
CG6910	0	0	0	0	0	0
CG6912	0	0	0	0	0	11
CG6923	0	0	0	0	0	0
CG6927	14	0	0	0	0	0
CG6928	0	0	0	0	0	49
CG6931	0	0	0	0	0	0
CG6933	0	0	0	0	0	326
CG6937	0	0	0	0	0	238
CG6938	0	0	0	0	0	0
CG6950	0	0	0	3	0	0
CG6951	0	0	0	0	0	0
CG6959	0	0	3093	0	0	33
CG6961	0	0	0	0	1	0
CG6962	0	0	0	0	0	0
CG6966	0	0	0	0	2	590
CG6967	0	0	0	0	0	0
CG6971	0	0	0	0	0	0
CG6972	0	0	0	0	0	0
CG6974	0	0	0	0	0	0
CG6978	0	0	0	0	0	0
CG6980	0	0	0	0	0	0
CG6983	0	43	0	0	1	0
CG6984	0	0	0	0	0	0
CG6985	0	0	0	0	0	0
CG6996	0	0	0	0	0	0
CG6999	0	0	0	0	0	0
CG7006	0	0	0	0	0	0
CG7009	0	0	0	4	0	1338
CG7011	0	0	0	0	0	0
CG7016	0	0	0	0	0	0
CG7017	0	0	0	0	1	0
CG7024	0	0	0	0	0	0
CG7025	0	0	1	0	0	0
CG7028	0	0	0	0	0	0
CG7029	0	2	0	0	74	0
CG7031	0	0	0	0	0	0
CG7044	0	0	0	0	2	0
CG7049	0	0	0	0	0	4
CG7054	0	0	0	0	0	0
CG7058	0	0	0	0	18	0
CG7059	0	0	0	0	0	0
CG7065	0	0	0	3	0	0
CG7069	0	0	0	0	0	0
CG7071	0	0	0	0	0	0
CG7079	0	0	0	0	0	0
CG7080	0	0	0	0	0	0
CG7083	0	9	0	0	0	38
CG7084	0	0	0	0	0	0
CG7091	0	0	0	0	0	0
CG7094	0	0	0	0	0	0
CG7099	0	0	0	0	0	0
CG7101	0	0	0	0	0	0
CG7102	0	0	0	0	0	0
CG7110	0	0	0	0	0	0
CG7115	0	0	0	0	1	0
CG7120	0	0	0	0	0	0
CG7126	0	0	0	0	0	0
CG7130	0	0	0	0	0	0
CG7131	0	0	0	0	0	2
CG7133	0	0	0	0	1	1149
CG7135	0	0	0	0	0	0
CG7137	0	0	0	0	0	0
CG7139	0	0	0	0	0	0
CG7140	0	0	0	0	0	0
CG7142	0	0	0	0	0	0
CG7148	0	0	0	0	0	0
CG7149	1	9524	0	1	0	0
CG7154	0	0	0	0	0	0
CG7156	0	0	0	0	0	0
CG7164	0	0	0	0	0	0
CG7166	0	0	0	0	0	0
CG7168	0	0	0	0	0	1292
CG7173	0	0	0	0	0	0
CG7179	0	0	0	0	0	0
CG7182	0	0	0	0	15152	0
CG7183	0	0	0	0	0	0
CG7185	0	0	0	0	0	0
CG7191	6	4	4958	0	0	340
CG7194	0	0	0	0	0	0
CG7201	0	0	0	0	0	0
CG7202	0	0	0	0	0	0
CG7203	0	0	0	0	0	0
CG7206	0	0	0	0	0	99
CG7208	0	0	0	0	0	0
CG7213	0	0	0	0	0	0
CG7214	0	0	0	0	0	0
CG7215	0	0	0	0	0	0
CG7218	0	0	2	0	0	0
CG7220	8	0	2295	3	1	1664
CG7222	0	0	0	0	0	0
CG7227	0	0	0	0	0	0
CG7231	0	0	8078	0	0	0
CG7236	0	0	0	0	0	0
CG7239	0	0	0	0	0	0
CG7246	0	0	0	0	0	0
CG7248	0	0	0	0	0	0
CG7251	0	0	0	0	0	0
CG7252	0	0	0	0	0	0
CG7255	0	0	0	0	0	0
CG7264	0	0	0	0	0	0
CG7265	0	0	0	0	0	0
CG7271	0	0	0	0	0	0
CG7272	0	0	0	0	0	1234
CG7275	0	0	0	0	0	0
CG7276	0	0	0	0	0	0
CG7277	0	0	0	0	0	0
CG7289	0	0	0	0	0	0
CG7290	0	0	0	0	0	0
CG7294	0	0	0	0	0	0
CG7295	0	0	0	0	0	0
CG7296	0	0	0	0	0	0
CG7298	0	16	676	0	0	0
CG7299	0	0	0	0	0	0
CG7300	0	0	0	0	0	0
CG7304	0	0	0	0	0	0
CG7309	0	0	0	0	0	0
CG7320	0	0	0	0	0	0
CG7322	0	0	0	0	0	0
CG7324	0	0	0	2	0	158
CG7326	0	0	0	0	0	0
CG7328	0	0	0	0	0	28
CG7329	0	0	0	0	0	0
CG7330	0	0	0	0	0	0
CG7332	1	337	4	7	0	3382
CG7333	0	0	0	0	0	0
CG7335	0	0	0	0	0	0
CG7339	0	0	0	0	0	1443
CG7341	0	0	0	0	0	0
CG7342	0	0	0	0	0	0
CG7352	0	0	1	0	0	0
CG7362	0	0	0	0	0	0
CG7365	0	0	0	0	0	0
CG7366	0	0	0	0	0	0
CG7367	0	0	0	0	0	0
CG7368	0	0	0	0	0	0
CG7369	0	0	323	0	0	11
CG7370	0	0	0	0	0	0
CG7372	0	0	0	0	0	758
CG7376	0	0	0	0	0	353
CG7377	0	0	0	0	0	0
CG7378	0	5597	7911	0	162	10
CG7379	0	0	0	0	0	0
CG7381	0	0	0	0	0	0
CG7382	5	0	0	0	0	266
CG7384	0	0	0	0	0	0
CG7386	0	0	0	0	0	0
CG7387	0	0	0	0	0	0
CG7394	16	0	4103	0	0	0
CG7402	0	0	0	17	0	0
CG7406	0	0	0	0	0	0
CG7407	0	0	0	0	0	0
CG7408	0	0	145	0	0	25
CG7409	0	0	0	0	0	0
CG7414	0	8978	0	0	767	4737
CG7420	0	0	0	0	0	0
CG7423	0	0	0	0	0	0
CG7430	4	1331	20845	0	0	9191
CG7432	0	0	0	0	0	0
CG7443	0	0	0	0	0	0
CG7453	0	0	0	0	0	31
CG7456	0	0	0	0	0	0
CG7457	0	0	12156	0	0	0
CG7458	0	0	0	0	0	0
CG7460	0	0	0	0	0	1398
CG7461	0	1	0	0	0	0
CG7465	0	0	0	0	0	0
CG7466	0	0	0	0	0	0
CG7470	0	26	0	0	0	40
CG7483	0	0	0	0	0	125
CG7484	0	0	6386	7	6678	716
CG7488	0	0	0	0	0	0
CG7492	0	0	0	0	0	247
CG7497	0	0	0	0	0	968
CG7504	0	0	0	0	0	0
CG7506	0	0	0	0	0	28
CG7509	0	0	0	0	0	0
CG7510	0	3	0	0	0	0
CG7512	0	0	0	0	0	0
CG7514	0	0	0	0	0	0
CG7518	728	168	51	7	0	425
CG7519	0	0	0	0	0	753
CG7523	0	0	0	0	1	2454
CG7530	0	0	0	6	5126	16
CG7536	0	0	0	0	0	0
CG7542	374	2030	49306	0	0	1815
CG7544	0	0	0	0	0	0
CG7546	0	0	1	0	1	781
CG7548	0	0	0	0	0	0
CG7550	0	0	0	0	0	0
CG7551	0	0	0	0	0	0
CG7556	0	0	0	0	0	3291
CG7557	0	0	0	0	0	0
CG7560	0	0	0	0	0	0
CG7564	0	0	0	0	34	0
CG7565	0	0	0	0	0	0
CG7567	0	0	0	0	0	62
CG7568	0	0	0	0	0	0
CG7573	0	0	0	0	0	0
CG7579	0	0	0	0	0	0
CG7582	0	0	0	0	0	0
CG7587	0	0	0	0	0	0
CG7589	0	0	0	0	0	0
CG7600	0	0	0	0	0	70
CG7601	0	0	0	0	0	0
CG7606	0	0	0	0	0	0
CG7607	0	0	0	0	0	0
CG7611	2	3380	0	12	1	216
CG7616	0	0	0	0	0	0
CG7627	0	0	0	0	0	0
CG7630	0	0	8228	0	1	1023
CG7631	0	0	0	0	0	0
CG7632	0	0	0	0	0	0
CG7634	0	0	0	0	0	0
CG7637	0	0	282	3	1	362
CG7638	0	0	0	0	0	0
CG7639	0	0	0	0	3	0
CG7646	0	0	0	0	0	0
CG7650	0	0	0	0	0	0
CG7653	0	0	0	0	0	0
CG7655	0	0	0	0	0	1333
CG7656	1	0	0	0	0	1815
CG7668	0	0	1033	0	0	0
CG7675	0	0	0	0	0	0
CG7685	0	0	0	0	0	0
CG7691	0	0	0	0	0	0
CG7692	2	0	0	0	0	0
CG7694	0	0	0	0	0	0
CG7695	1	0	0	0	0	0
CG7702	0	2	0	0	0	2948
CG7705	0	0	0	0	0	0
CG7706	0	0	11488	0	0	0
CG7707	0	0	0	0	0	0
CG7708	0	0	0	0	0	0
CG7714	0	0	0	0	0	0
CG7715	0	0	0	0	0	0
CG7716	0	0	0	0	0	0
CG7718	0	0	0	0	0	0
CG7720	2	0	0	0	0	91
CG7724	0	0	0	0	0	0
CG7728	0	0	0	0	0	997
CG7730	0	0	1	0	0	0
CG7737	0	0	0	0	0	0
CG7739	0	0	0	0	1	209
CG7741	0	0	0	0	0	0
CG7742	0	0	0	0	0	0
CG7744	0	0	0	0	0	0
CG7745	0	0	0	0	0	0
CG7747	0	0	0	0	0	0
CG7755	0	0	0	0	0	0
CG7763	0	0	0	0	0	0
CG7766	0	0	0	0	144	3386
CG7768	0	0	0	0	0	0
CG7772	0	0	0	0	0	0
CG7778	0	0	0	0	0	0
CG7781	0	0	0	0	0	0
CG7785	0	0	0	0	0	0
CG7786	0	0	0	0	0	0
CG7789	0	0	0	0	0	367
CG7791	0	0	0	0	0	1879
CG7794	0	0	0	0	0	0
CG7798	0	0	0	0	0	0
CG7800	0	0	0	0	0	0
CG7804	0	0	0	0	0	0
CG7806	0	0	0	0	0	0
CG7810	0	0	0	0	0	0
CG7824	0	0	0	0	0	79
CG7829	0	0	0	6	0	0
CG7834	0	5	456	0	1	5378
CG7839	0	0	0	0	0	0
CG7840	0	0	0	0	0	0
CG7841	0	0	0	0	0	0
CG7848	0	0	0	0	0	0
CG7849	1	0	0	0	0	1500
CG7856	0	0	0	0	0	0
CG7857	0	0	0	0	0	0
CG7860	0	0	0	0	0	0
CG7872	0	0	2	0	0	0
CG7878	3	0	1	0	0	23
CG7879	0	0	0	36	0	1553
CG7881	0	0	0	0	0	0
CG7882	1	0	8275	0	0	0
CG7884	0	0	0	0	0	0
CG7886	8	0	0	0	0	0
CG7888	0	0	0	0	0	0
CG7889	0	48	0	0	4	50
CG7896	0	0	0	0	0	0
CG7900	0	0	0	0	0	0
CG7903	0	0	0	0	0	0
CG7906	0	0	0	0	0	0
CG7907	0	0	0	0	0	0
CG7910	0	0	0	0	0	0
CG7912	0	0	0	0	0	0
CG7914	0	0	0	0	0	0
CG7916	5	3845	2182	0	0	0
CG7920	0	0	2913	2	0	5515
CG7924	0	0	0	0	0	0
CG7927	0	2	0	0	0	137
CG7943	0	0	0	0	0	0
CG7945	0	0	1701	0	0	266
CG7946	0	0	0	0	0	999
CG7950	0	0	0	0	0	0
CG7953	1205	1125	0	0	1	0
CG7956	0	0	0	0	0	0
CG7963	0	0	0	0	0	0
CG7966	0	0	0	0	0	0
CG7968	0	0	0	0	0	0
CG7970	0	4	0	0	1	2497
CG7971	0	0	1	0	0	0
CG7974	0	0	0	0	0	0
CG7985	0	0	0	0	0	0
CG7987	0	0	0	0	0	0
CG7988	0	0	0	0	0	0
CG7990	0	0	0	0	0	0
CG7991	0	0	0	0	0	0
CG7992	0	20738	0	0	0	20
CG7997	0	0	0	0	0	0
CG8001	0	0	0	0	0	615
CG8003	0	0	0	9	0	1294
CG8004	0	0	0	0	0	1433
CG8005	0	0	0	0	0	0
CG8006	0	0	0	0	0	0
CG8008	0	0	0	0	0	177
CG8009	0	0	0	0	0	654
CG8010	0	0	0	0	0	3201
CG8012	0	0	0	0	0	0
CG8026	0	0	0	0	0	0
CG8027	0	0	0	0	0	0
CG8028	0	0	0	0	0	0
CG8031	0	0	0	0	0	0
CG8032	0	0	0	0	0	0
CG8034	3	23	2887	0	71	1374
CG8036	38	0	515	3	2	8395
CG8038	0	0	0	0	0	1188
CG8042	0	0	0	0	0	166
CG8043	0	0	0	0	0	0
CG8046	0	0	0	0	0	0
CG8051	0	0	0	0	0	0
CG8060	0	35	0	0	0	821
CG8064	0	0	0	0	0	0
CG8065	0	0	0	0	0	0
CG8066	0	0	0	0	12931	1042
CG8067	0	0	0	0	0	0
CG8072	0	0	0	0	0	0
CG8073	0	0	0	0	0	2790
CG8078	0	0	0	0	0	0
CG8079	0	0	0	0	0	0
CG8080	0	4	0	0	1	4
CG8086	0	0	0	0	0	0
CG8087	0	0	0	0	0	0
CG8089	0	0	0	0	0	0
CG8093	0	0	1352	0	0	0
CG8097	0	0	0	0	0	702
CG8100	0	0	0	0	0	0
CG8105	0	0	0	0	0	0
CG8108	0	0	0	0	0	5024
CG8111	0	0	0	0	0	0
CG8112	0	0	0	0	0	0
CG8117	0	0	0	0	0	0
CG8119	0	0	0	0	0	0
CG8128	0	0	0	0	0	0
CG8132	0	0	0	0	0	887
CG8134	0	185	0	0	0	0
CG8135	0	0	0	0	0	0
CG8136	0	0	0	0	0	0
CG8138	0	0	0	0	0	0
CG8141	0	0	0	0	0	0
CG8142	0	0	0	0	0	0
CG8149	0	0	0	0	1	0
CG8152	0	0	0	0	0	0
CG8155	0	0	0	0	0	0
CG8157	0	0	0	0	0	0
CG8159	0	0	0	0	0	0
CG8160	0	0	0	0	0	0
CG8170	0	0	0	0	0	0
CG8172	0	0	0	0	0	0
CG8173	0	0	0	0	0	0
CG8176	0	0	0	0	0	237
CG8177	0	64	1199	1	11	1485
CG8180	0	0	0	0	0	0
CG8184	0	15	0	0	0	2
CG8187	0	0	0	0	0	0
CG8188	0	0	0	0	1	519
CG8191	0	0	0	0	0	0
CG8192	0	0	0	0	0	0
CG8195	0	0	0	0	0	0
CG8197	0	0	0	0	0	0
CG8199	0	0	0	0	9	0
CG8202	0	0	0	0	0	0
CG8204	0	0	0	0	4	271
CG8206	0	0	0	0	0	1331
CG8207	0	1	21116	0	0	268
CG8209	0	1	1	0	124	4
CG8219	0	0	0	0	0	0
CG8223	0	0	0	0	0	0
CG8229	1	0	0	0	0	1012
CG8230	0	0	0	0	0	821
CG8236	0	0	0	0	0	0
CG8237	0	1	0	0	0	0
CG8243	0	0	3058	0	0	2
CG8245	0	0	0	0	0	0
CG8248	0	0	0	0	0	0
CG8249	0	0	0	0	0	0
CG8252	0	0	0	0	0	1500
CG8260	0	0	0	0	0	0
CG8270	0	0	0	0	0	0
CG8272	0	0	0	0	0	0
CG8273	0	0	0	0	0	0
CG8281	0	0	0	0	0	0
CG8289	0	0	0	0	0	0
CG8292	0	0	0	0	0	966
CG8298	0	0	0	0	0	0
CG8299	0	0	0	0	0	0
CG8300	0	751	0	0	0	0
CG8301	0	0	0	0	0	0
CG8303	0	0	0	0	0	0
CG8306	0	0	0	0	0	0
CG8311	569	0	0	0	0	129
CG8312	0	0	3533	0	0	0
CG8314	3	0	0	0	0	1796
CG8319	0	0	0	0	0	1
CG8320	0	0	0	0	0	2070
CG8321	0	0	0	0	0	522
CG8323	0	0	0	0	0	0
CG8326	0	0	0	0	0	0
CG8329	0	0	0	0	0	0
CG8336	0	0	0	0	0	0
CG8343	0	0	0	0	0	0
CG8349	0	0	0	0	0	0
CG8353	0	0	0	0	0	1578
CG8358	0	0	0	0	0	0
CG8360	1	0	0	0	0	678
CG8366	0	0	0	0	0	0
CG8369	0	0	0	0	0	0
CG8370	0	0	0	0	0	0
CG8372	0	0	7870	1	0	4612
CG8379	0	0	0	0	0	0
CG8388	0	0	0	0	0	0
CG8389	0	0	0	0	0	0
CG8397	0	74	0	16	0	0
CG8399	0	0	0	0	0	133
CG8401	0	0	0	0	0	0
CG8405	0	1707	7	0	0	761
CG8407	0	0	0	0	0	0
CG8412	0	0	0	0	0	0
CG8414	3	0	0	0	0	1464
CG8417	0	13	0	0	0	2
CG8419	0	0	0	0	0	0
CG8420	0	0	0	0	0	0
CG8435	0	0	0	0	0	0
CG8441	0	0	0	0	0	0
CG8460	0	0	0	0	0	660
CG8461	0	0	0	0	0	0
CG8468	0	0	0	0	0	0
CG8475	0	0	0	0	0	0
CG8476	0	0	0	0	0	0
CG8478	0	0	0	0	0	0
CG8481	0	0	0	0	0	0
CG8483	0	0	0	0	0	0
CG8485	0	0	0	21	0	0
CG8490	25	0	0	0	0	0
CG8492	0	0	0	2	0	0
CG8498	0	0	0	0	0	384
CG8500	0	0	0	0	0	0
CG8501	0	0	0	0	0	0
CG8507	0	0	969	2	0	239
CG8508	0	0	0	0	0	0
CG8509	0	0	0	0	0	0
CG8516	0	0	0	0	0	0
CG8517	0	0	0	0	0	0
CG8519	0	0	0	0	0	0
CG8520	0	0	0	0	0	0
CG8525	0	0	0	0	0	0
CG8526	0	0	0	0	0	0
CG8531	0	0	0	0	0	3581
CG8534	0	0	0	0	0	0
CG8539	0	0	1	0	0	0
CG8541	0	0	0	0	0	0
CG8543	0	0	0	0	0	0
CG8545	0	0	0	0	0	0
CG8547	4	0	0	0	0	0
CG8549	0	0	0	0	2984	0
CG8550	0	0	0	0	0	0
CG8560	10	4	0	0	1	2630
CG8562	0	123	19789	0	0	418
CG8563	0	0	0	0	0	0
CG8564	0	0	0	0	0	0
CG8565	0	0	0	0	0	0
CG8568	0	0	0	0	0	0
CG8569	2	0	0	0	0	0
CG8578	0	0	1	0	0	973
CG8584	0	0	0	0	0	0
CG8586	0	0	0	0	0	0
CG8602	0	25	0	0	0	159
CG8607	0	0	0	0	0	0
CG8611	0	0	0	0	0	0
CG8613	0	0	0	0	0	51
CG8617	0	0	0	0	0	0
CG8620	1	343	11257	0	17691	23023
CG8628	0	0	6680	0	2	1649
CG8629	0	0	0	0	0	0
CG8630	0	0	0	0	0	0
CG8635	7	23	0	0	0	3112
CG8641	0	0	0	0	0	0
CG8642	0	0	0	0	0	0
CG8646	1	0	0	0	0	0
CG8654	0	0	0	0	0	0
CG8661	4	19215	19171	0	174	365
CG8664	0	0	0	3	0	0
CG8665	0	0	0	0	0	0
CG8668	0	0	0	0	0	0
CG8671	3053	0	6813	0	0	495
CG8673	0	0	0	0	0	0
CG8675	0	0	0	0	0	1780
CG8677	1	0	0	0	48	618
CG8679	0	0	0	0	0	8
CG8701	0	0	0	0	0	0
CG8708	0	0	0	0	0	0
CG8712	0	0	0	0	0	0
CG8726	4	0	8327	0	0	0
CG8728	0	0	1008	0	129	136
CG8736	0	0	0	0	0	0
CG8738	0	0	0	0	0	0
CG8740	0	0	0	0	0	0
CG8745	49	143	92	0	0	344
CG8746	0	0	0	0	0	0
CG8750	0	0	0	0	0	0
CG8757	0	0	0	0	0	0
CG8765	0	0	0	0	54	0
CG8768	0	285	0	0	0	0
CG8773	6	0	6	0	0	0
CG8774	56	0	20652	0	0	0
CG8777	0	0	0	0	0	0
CG8778	0	0	0	0	22164	57
CG8785	0	1	479	0	0	0
CG8786	0	0	563	0	0	0
CG8788	0	0	0	0	0	0
CG8800	0	0	0	0	0	0
CG8813	0	0	0	0	0	0
CG8814	0	0	4660	0	0	4
CG8818	0	0	0	0	195	3712
CG8833	0	0	0	0	0	0
CG8834	1811	3452	25389	32	0	636
CG8837	0	2	0	0	0	0
CG8838	0	0	0	0	0	0
CG8839	8	13611	42641	4	13566	13461
CG8840	0	0	0	0	0	0
CG8841	0	0	14	0	0	0
CG8850	0	0	0	0	0	0
CG8851	0	0	0	0	0	0
CG8852	0	0	0	0	0	0
CG8854	0	0	0	0	0	0
CG8858	0	1	0	0	0	0
CG8860	0	70	0	0	0	8
CG8861	0	0	0	0	0	0
CG8870	0	0	0	0	0	0
CG8878	0	0	0	23	0	0
CG8888	0	0	0	0	0	0
CG8891	0	0	0	0	0	1747
CG8892	0	0	0	1	0	0
CG8907	14	0	1	0	0	528
CG8908	0	0	0	0	0	64
CG8910	0	0	0	0	0	0
CG8915	0	0	0	0	0	0
CG8916	0	0	0	0	0	0
CG8924	0	0	0	0	0	0
CG8925	0	0	0	0	0	0
CG8927	0	1	0	0	0	0
CG8929	0	0	3285	0	1	239
CG8931	0	0	0	0	0	0
CG8939	0	0	0	0	0	11
CG8944	0	0	0	0	0	0
CG8945	0	0	0	0	0	0
CG8950	0	0	0	0	0	0
CG8952	0	0	19	7	20058	0
CG8958	0	0	0	0	0	0
CG8960	0	0	0	0	0	0
CG8963	0	0	0	0	0	0
CG8974	0	0	0	3	27	584
CG8993	3	0	0	1	0	107
CG8997	106053	589	12472	14	8717	2496
CG9003	0	0	1	0	0	82
CG9004	0	0	0	0	0	0
CG9005	0	0	3435	0	0	337
CG9008	0	1	0	0	0	1317
CG9010	0	0	0	12	0	0
CG9014	0	0	0	0	0	0
CG9016	0	0	0	0	0	0
CG9018	0	0	0	0	0	747
CG9021	0	0	0	0	22005	1369
CG9029	0	0	0	0	0	211
CG9030	0	0	0	0	0	0
CG9034	0	0	2065	0	3683	677
CG9040	0	0	0	0	0	0
CG9044	0	0	0	16	0	799
CG9062	0	0	0	0	0	0
CG9065	0	0	5065	0	0	382
CG9067	0	0	0	0	0	517
CG9068	0	0	0	0	0	0
CG9072	0	0	0	0	0	0
CG9083	0	0	0	0	0	0
CG9084	0	0	0	1	0	0
CG9095	0	0	0	0	0	0
CG9098	0	0	0	0	0	0
CG9101	0	0	0	0	0	0
CG9106	0	0	0	0	0	0
CG9107	0	0	0	0	0	661
CG9109	0	0	0	0	0	0
CG9114	0	0	0	0	0	0
CG9117	0	0	0	0	0	0
CG9119	0	0	0	0	0	0
CG9121	0	0	0	0	0	0
CG9123	0	0	0	0	0	0
CG9125	0	0	0	0	0	0
CG9129	0	0	0	0	0	0
CG9130	0	0	0	0	0	0
CG9132	0	0	0	0	0	0
CG9133	0	0	0	0	0	0
CG9135	0	0	1	3	0	1312
CG9143	0	0	0	0	0	0
CG9147	0	0	0	0	0	0
CG9149	0	0	0	0	0	313
CG9150	0	0	0	0	0	0
CG9154	0	0	0	0	0	0
CG9164	0	0	0	0	0	0
CG9168	0	0	0	0	0	0
CG9170	0	0	0	0	0	0
CG9171	0	0	3	0	3	0
CG9173	0	0	0	0	0	0
CG9175	1005	0	0	0	0	502
CG9184	0	0	0	0	0	0
CG9186	0	0	0	0	0	0
CG9192	0	0	0	0	0	0
CG9194	0	0	0	0	0	0
CG9205	7920	0	0	0	0	3607
CG9213	0	0	0	0	0	0
CG9215	0	0	0	0	0	0
CG9220	0	1083	0	0	0	0
CG9222	0	0	0	0	0	0
CG9231	0	0	0	0	0	0
CG9235	0	0	0	0	0	0
CG9240	0	0	0	0	1641	0
CG9246	0	0	0	0	0	861
CG9248	3229	0	0	1	13864	0
CG9249	0	0	0	0	0	0
CG9253	0	0	0	0	0	1232
CG9254	0	0	0	0	0	0
CG9257	0	0	0	0	0	0
CG9259	0	2	0	0	0	0
CG9263	0	0	0	0	0	0
CG9265	0	0	0	0	4	256
CG9269	0	0	0	0	0	0
CG9270	0	0	0	0	0	0
CG9272	0	0	0	0	0	618
CG9279	0	8	0	0	0	0
CG9281	11506	0	0	110	0	2458
CG9286	0	0	0	0	0	1915
CG9287	0	0	0	0	0	0
CG9288	0	0	0	0	0	0
CG9289	0	0	0	0	0	0
CG9294	0	0	0	0	0	0
CG9297	0	0	0	0	0	0
CG9300	0	0	0	0	0	0
CG9302	0	0	0	0	0	0
CG9304	0	0	0	0	0	933
CG9308	0	0	0	0	0	0
CG9312	0	2	3564	0	0	0
CG9313	0	0	0	0	0	0
CG9314	0	0	0	0	0	0
CG9316	0	0	0	0	0	0
CG9319	0	0	0	0	0	32
CG9328	0	0	0	0	0	13
CG9330	0	0	0	0	0	0
CG9331	0	0	11171	0	9002	1670
CG9336	0	0	0	0	0	0
CG9338	0	0	0	0	0	0
CG9344	0	0	0	0	0	323
CG9346	0	0	0	0	0	0
CG9356	0	0	0	0	0	3
CG9360	0	0	0	0	0	0
CG9368	0	0	0	0	0	0
CG9372	6	0	0	0	6	0
CG9377	0	0	0	0	0	0
CG9380	0	1	5163	0	0	0
CG9384	0	1	30	2	6	0
CG9386	0	0	0	0	0	0
CG9389	0	0	0	0	0	0
CG9391	0	1	0	0	0	0
CG9393	1	0	0	0	0	0
CG9394	0	0	16482	25	1	0
CG9395	0	0	0	0	0	0
CG9396	0	0	9122	0	0	849
CG9399	0	1	0	0	0	0
CG9400	0	0	0	0	0	0
CG9406	0	0	0	0	0	0
CG9410	0	0	0	0	0	0
CG9411	0	0	0	0	0	0
CG9413	1	4555	0	0	0	0
CG9416	0	0	0	0	0	0
CG9422	0	0	0	0	0	375
CG9425	49	1	0	20	6118	1540
CG9426	0	0	0	0	0	0
CG9427	0	0	0	0	0	0
CG9436	0	1	0	0	0	243
CG9444	0	0	0	0	0	0
CG9445	0	0	0	0	0	0
CG9447	0	0	0	0	0	0
CG9449	0	0	0	0	0	0
CG9451	0	0	0	0	0	0
CG9452	0	0	0	0	0	0
CG9458	0	0	0	0	0	0
CG9459	0	0	0	0	0	0
CG9467	1	54	0	0	3	3628
CG9471	0	0	0	0	0	2455
CG9483	0	0	0	0	0	0
CG9485	0	0	0	0	0	0
CG9492	0	0	0	0	0	0
CG9497	0	0	0	0	0	0
CG9498	0	0	0	0	0	0
CG9500	0	0	0	0	0	0
CG9503	0	0	0	0	0	0
CG9505	0	0	0	0	0	0
CG9507	0	0	0	0	0	0
CG9510	0	2	4	0	0	0
CG9512	0	0	0	0	0	71
CG9514	0	0	0	0	0	0
CG9515	0	0	0	0	0	0
CG9518	0	0	0	0	0	0
CG9519	0	0	0	0	0	0
CG9521	0	0	0	0	0	0
CG9522	0	0	0	0	0	0
CG9525	0	0	0	0	0	0
CG9527	7968	0	8306	0	0	0
CG9536	0	0	3	0	0	2383
CG9541	0	0	0	0	0	0
CG9547	0	0	0	1	0	41
CG9550	0	0	0	0	0	0
CG9555	1	0	0	0	0	0
CG9568	136	2	79192	5	0	11400
CG9570	0	0	0	0	0	0
CG9572	0	0	0	0	0	0
CG9577	0	1	0	26	0	2086
CG9578	0	0	0	0	0	529
CG9581	0	0	0	0	0	1
CG9582	0	0	0	0	0	0
CG9586	1	0	0	0	0	1027
CG9588	0	263	0	0	0	0
CG9589	0	0	0	0	0	0
CG9590	0	0	0	0	0	0
CG9592	0	0	0	0	0	0
CG9593	0	0	0	0	0	0
CG9596	0	0	0	0	1	1
CG9601	0	0	0	0	0	0
CG9609	0	0	0	0	0	0
CG9616	0	0	0	0	0	0
CG9624	0	0	0	0	0	0
CG9626	0	0	0	0	0	0
CG9628	0	0	0	0	0	0
CG9629	1	0	0	0	0	0
CG9630	0	0	0	0	0	274
CG9631	0	0	0	0	0	0
CG9632	0	0	0	0	0	0
CG9636	0	0	0	0	0	0
CG9641	0	0	0	0	0	2439
CG9643	0	0	0	0	0	0
CG9646	0	0	0	0	0	0
CG9649	0	0	0	0	0	0
CG9650	0	0	0	0	0	0
CG9657	0	0	0	0	0	0
CG9662	0	0	0	0	0	729
CG9663	0	0	0	0	0	4
CG9664	0	0	0	0	6	0
CG9666	0	0	0	0	0	0
CG9667	0	0	0	0	1	1512
CG9672	0	0	0	0	0	8
CG9673	0	4883	22748	0	0	78
CG9674	5033	6226	1236	8	21936	4998
CG9676	0	0	0	0	0	0
CG9682	0	2	0	0	0	12
CG9684	0	0	0	0	0	0
CG9686	0	0	0	0	0	0
CG9689	0	0	0	0	0	0
CG9691	0	0	0	0	0	0
CG9692	0	0	0	0	0	0
CG9698	0	0	0	0	0	0
CG9701	0	0	0	0	0	0
CG9702	0	0	0	0	0	0
CG9705	0	0	0	0	1	2085
CG9706	0	1	0	0	0	246
CG9717	0	0	0	0	0	0
CG9722	0	0	0	0	0	0
CG9723	0	0	0	0	0	0
CG9727	0	0	0	0	5	0
CG9733	0	0	0	0	0	0
CG9737	0	0	0	0	0	0
CG9743	4	1	3	22	11330	12111
CG9747	0	0	0	0	0	126
CG9752	0	0	0	0	0	331
CG9757	0	0	0	0	0	0
CG9759	0	0	0	0	0	0
CG9760	0	0	0	0	0	0
CG9766	0	0	0	0	0	0
CG9773	0	0	0	0	1	2084
CG9775	0	0	1	0	0	1
CG9776	0	0	0	0	40	51
CG9777	0	0	0	0	0	0
CG9780	0	0	0	0	0	0
CG9782	0	0	0	0	0	0
CG9784	0	0	2	0	0	115
CG9795	0	0	0	0	0	0
CG9799	0	0	1	0	0	1
CG9801	0	0	0	0	0	0
CG9804	0	0	0	0	0	0
CG9806	0	0	0	0	0	0
CG9812	0	0	0	0	0	0
CG9813	0	0	0	0	0	0
CG9815	1	0	0	0	0	0
CG9821	32011	22160	21284	88	169959	45052
CG9822	0	0	0	0	0	0
CG9825	4	0	0	0	0	0
CG9826	0	0	0	0	0	0
CG9837	0	0	0	0	0	0
CG9839	0	0	0	0	0	1010
CG9849	0	0	0	0	0	0
CG9853	0	0	0	0	0	0
CG9855	0	0	0	0	0	0
CG9861	0	0	0	0	0	0
CG9863	0	0	0	0	0	0
CG9864	0	0	757	4	0	232
CG9875	0	0	0	0	0	0
CG9876	0	0	0	0	0	0
CG9877	0	0	0	0	0	0
CG9879	0	0	0	0	0	0
CG9886	0	0	0	0	0	0
CG9890	0	0	0	0	0	0
CG9896	0	0	0	0	0	0
CG9897	0	0	0	0	0	0
CG9899	0	0	0	0	0	0
CG9902	16	0	0	0	0	0
CG9903	0	0	2	0	0	0
CG9911	0	0	14	0	0	2393
CG9914	0	0	0	0	0	0
CG9915	0	0	0	0	0	2
CG9917	0	0	1	0	0	609
CG9919	0	0	0	0	0	0
CG9920	0	0	0	0	0	0
CG9921	0	0	0	0	0	494
CG9922	0	0	0	0	0	0
CG9925	0	0	0	0	0	0
CG9926	0	0	0	0	0	0
CG9928	0	0	0	0	0	0
CG9932	0	0	0	0	0	8
CG9934	0	0	0	0	0	392
CG9941	0	0	0	0	0	0
CG9945	1	0	0	0	0	0
CG9947	0	0	0	0	17026	1567
CG9948	1	0	0	0	0	643
CG9951	0	0	0	0	0	0
CG9953	0	0	0	0	14489	37
CG9961	0	0	0	0	0	0
CG9962	0	0	0	0	0	0
CG9967	0	0	0	0	0	0
CG9970	0	0	0	0	0	0
CG9981	0	0	0	0	0	0
CG9986	0	0	0	0	0	0
CG9988	0	0	0	0	0	0
CG9992	0	0	0	0	0	0
CG9993	1	0	1	0	3	0
CG9997	0	0	0	0	0	0
CHES-1-like	55	119	1404	90	13864	99
CHKov1	0	1	1	0	0	0
CHKov2	0	0	0	0	0	3
CHMP2B	13	0	0	0	0	1642
CHORD	0	0	0	0	0	0
CHOp24	0	0	0	0	0	2435
CIA30	0	0	0	0	0	73
CIAPIN1	0	0	0	0	0	0
CLIP-190	1	3911	2273	456	0	3957
CLS	0	0	0	0	0	24
CNBP	659	6218	8469	13	17844	10494
CNMa	0	0	0	0	0	0
CNMaR	0	0	0	0	0	0
CNPYb	0	0	0	0	0	0
CNT1	0	0	0	0	0	0
CNT2	0	0	3347	0	0	0
COQ7	0	0	0	0	0	18
COX4	0	0	118	2	13529	1214
COX4L	0	0	0	0	0	0
COX5A	0	0	260	9	31954	6141
COX5B	746	281	0	17	8499	6997
COX5BL	0	0	0	0	0	0
COX6AL	0	0	0	0	0	0
COX6B	337	8124	4787	0	10986	3896
COX7A	14	3187	16515	11	21172	6880
COX7AL	0	0	0	0	0	0
COX7C	0	0	1845	0	0	1836
COX8	12	0	2295	0	16	3392
CPT2	0	0	0	0	0	0
CR10032	0	0	0	0	0	0
CR10102	0	0	0	0	0	0
CR1075	0	0	0	0	0	0
CR10991	0	0	0	0	0	0
CR11235	0	0	0	0	0	0
CR11386	0	0	0	0	0	0
CR12460	0	0	0	0	0	0
CR12628	0	0	0	0	0	1
CR12798	0	0	0	0	0	0
CR12842	0	0	0	0	0	0
CR13656	0	0	0	0	0	0
CR14033	0	0	0	0	0	0
CR14578	0	0	0	0	0	0
CR15280	0	0	0	0	0	0
CR15345	0	0	0	0	0	0
CR15821	0	0	0	0	0	0
CR16735	0	0	0	0	0	0
CR17024	0	0	0	0	0	0
CR17438	0	0	0	0	0	0
CR18166	0	0	0	0	0	0
CR18217	0	0	0	0	0	0
CR18228	0	0	0	0	0	0
CR18275	0	0	0	0	0	0
CR30029	0	0	1	0	0	0
CR30374	0	0	0	0	0	0
CR30409	0	0	0	0	0	0
CR31032	0	0	0	0	0	0
CR31054	0	0	0	0	0	0
CR31292	0	0	0	0	0	0
CR31427	0	0	0	0	0	0
CR31562	0	0	0	0	0	0
CR31700	0	0	0	0	0	0
CR31822	0	0	0	0	0	0
CR31824	0	0	0	0	0	0
CR31953	0	0	0	0	0	0
CR31958	0	0	0	0	0	0
CR32009	0	0	0	0	0	0
CR32010	0	0	0	0	0	0
CR32011	0	0	0	0	0	0
CR32496	0	0	0	0	0	0
CR32511	0	0	0	0	0	0
CR32733	0	0	0	0	0	0
CR32745	0	0	0	0	0	0
CR32821	0	0	0	0	0	0
CR33013	0	0	0	0	0	0
CR33221	0	0	0	0	0	0
CR33222	0	0	0	0	0	0
CR33255	0	0	0	0	0	0
CR33283	0	0	0	0	0	0
CR33294	0	0	0	0	0	0
CR33315	0	0	0	0	0	0
CR33317	0	0	0	0	0	0
CR33318	0	0	0	0	0	0
CR33319	0	0	0	0	0	0
CR33487	0	0	0	0	0	0
CR33491	0	0	0	0	0	0
CR33496	0	0	0	0	0	0
CR33498	0	0	0	0	0	0
CR33629	0	0	0	0	0	0
CR33701	0	0	0	0	0	0
CR33797	0	0	0	0	0	0
CR33929	0	0	0	0	0	0
CR34262	0	0	0	0	0	0
CR34285	0	0	0	0	0	0
CR34311	0	0	0	0	0	0
CR34320	0	0	0	0	0	0
CR40005	0	0	0	0	0	0
CR40068	0	0	0	0	0	0
CR40100	0	0	9	0	0	0
CR40182	0	0	0	0	0	0
CR40190	0	0	0	0	0	0
CR40282	0	0	0	0	0	0
CR40354	0	0	3	0	0	5
CR40441	0	0	0	0	0	0
CR40450	0	0	0	0	0	0
CR40461	4	0	4	0	0	2
CR40601	0	0	0	0	0	0
CR40801	0	0	0	0	0	3
CR41243	0	0	0	0	0	0
CR41320	0	0	0	0	0	0
CR41379	0	0	0	0	0	0
CR41423	0	0	0	0	0	0
CR41440	0	0	0	0	0	0
CR41454	0	0	0	0	0	0
CR41501	0	0	0	0	0	0
CR41504	0	0	0	0	0	0
CR41506	0	0	0	0	0	0
CR41507	0	0	0	0	0	0
CR41508	0	0	0	0	0	0
CR41509	0	0	0	0	0	0
CR41519	0	0	0	0	0	0
CR41571	0	0	0	0	0	0
CR41597	0	0	0	0	0	0
CR42201	0	0	0	0	0	0
CR42490	0	0	0	0	0	0
CR42499	0	0	0	0	0	0
CR42530	0	0	0	0	0	0
CR42532	0	0	0	0	0	0
CR42545	0	0	0	0	0	0
CR42546	0	0	0	0	0	0
CR42548	0	0	0	0	0	0
CR42653	0	0	0	0	0	0
CR42722	0	0	0	0	0	0
CR42723	0	0	0	0	0	0
CR42785	0	0	0	0	0	0
CR42786	0	0	0	0	0	0
CR42838	0	0	0	0	0	0
CR42842	0	0	0	0	0	0
CR43080	0	0	0	0	0	0
CR43086	0	0	0	0	0	0
CR43087	1	0	0	0	0	0
CR43096	0	0	0	0	0	0
CR43100	0	0	0	0	0	0
CR43105	0	0	0	0	0	0
CR43142	0	0	0	0	0	0
CR43158	0	0	0	0	0	0
CR43170	0	0	0	0	0	0
CR43176	0	0	0	0	0	0
CR43177	0	0	0	0	0	0
CR43186	0	0	0	0	0	0
CR43211	0	0	0	0	0	0
CR43212	0	0	0	0	0	0
CR43213	0	0	0	0	0	0
CR43214	0	0	0	0	0	0
CR43215	0	0	0	0	0	0
CR43216	0	0	0	0	0	0
CR43217	0	0	0	0	0	0
CR43240	0	0	0	0	0	0
CR43275	0	0	0	0	0	0
CR43276	0	0	0	0	0	0
CR43281	0	0	0	0	0	0
CR43310	0	0	0	0	0	0
CR43359	0	0	0	0	0	0
CR43360	0	0	0	0	0	0
CR43361	0	0	0	0	0	0
CR43364	0	0	0	0	0	0
CR43377	0	0	0	0	0	0
CR43378	0	0	0	0	0	0
CR43379	0	0	0	0	0	0
CR43380	0	0	0	0	0	0
CR43381	0	0	0	0	0	0
CR43382	0	0	0	0	0	0
CR43383	0	0	0	0	0	0
CR43384	0	0	0	0	0	0
CR43385	0	0	0	0	0	0
CR43482	0	0	0	0	0	0
CR43483	0	0	0	0	0	0
CR43669	0	0	0	0	0	0
CR43670	0	0	0	0	0	0
CR43671	0	0	0	0	0	0
CR43687	0	3	0	0	0	0
CR43688	0	0	0	0	0	0
CR43696	0	0	0	0	0	0
CR43697	0	0	0	0	0	0
CR43727	0	0	0	0	0	0
CR43734	0	0	0	0	0	0
CR43972	0	0	0	0	0	0
CR43975	0	0	0	0	0	0
CR44003	0	0	0	0	0	0
CR44028	0	0	0	0	0	0
CR44079	0	0	0	0	0	0
CR44383	0	0	0	0	0	0
CR44391	0	0	0	0	0	0
CR44394	0	0	0	0	0	0
CR44706	0	0	0	0	0	0
CR44839	0	0	0	0	0	0
CR44906	0	0	0	0	0	0
CR45033	0	0	0	0	0	0
CR45227	0	0	0	0	0	0
CR45315	0	0	0	0	0	0
CR45385	0	0	0	0	0	0
CR45391	0	0	0	0	0	0
CR45458	0	0	1	0	3	0
CR45470	0	0	0	0	0	0
CR45495	0	0	0	0	0	0
CR45496	0	0	0	0	0	0
CR45497	0	0	0	0	0	0
CR45498	0	0	0	0	0	0
CR45499	0	0	0	0	0	0
CR45548	0	0	0	0	0	0
CR45716	0	0	0	0	0	0
CR4575	0	0	0	0	0	0
CR45771	0	0	0	0	0	0
CR45772	0	0	0	0	0	0
CR45773	0	0	0	0	0	0
CR45775	0	0	0	0	0	0
CR45776	0	0	0	0	0	0
CR45777	0	0	0	0	0	0
CR45779	0	0	0	0	0	0
CR45780	0	0	0	0	0	0
CR45931	0	0	0	0	0	0
CR45932	0	0	0	0	0	0
CR45933	0	0	0	0	0	0
CR45934	0	0	0	0	0	0
CR45946	0	0	0	0	0	0
CR45947	0	0	0	0	0	0
CR45948	0	0	0	0	0	0
CR46027	0	0	0	0	0	0
CR46072	0	0	0	0	0	0
CR46150	0	0	0	0	0	0
CR46151	0	0	0	0	0	0
CR46152	0	0	0	0	0	0
CR46154	0	0	0	0	0	0
CR46155	0	0	0	0	0	0
CR46157	0	0	0	0	0	0
CR46158	0	0	0	0	0	0
CR46159	0	0	0	0	0	0
CR46160	0	0	0	0	0	0
CR46161	0	0	0	0	0	0
CR46162	0	0	0	0	0	0
CR46163	0	0	0	0	0	0
CR46164	0	0	0	0	0	0
CR46165	0	0	0	0	0	0
CR46166	0	0	0	0	0	0
CR46167	0	0	0	0	0	0
CR46168	0	0	0	0	0	0
CR46169	0	0	0	0	0	0
CR46170	0	0	0	0	0	0
CR46171	0	0	0	0	0	0
CR46172	0	0	0	0	0	0
CR46173	0	0	0	0	0	0
CR46174	0	0	0	0	0	0
CR46175	0	0	0	0	0	0
CR46176	0	0	0	0	0	0
CR46177	0	0	0	0	0	0
CR46178	0	0	0	0	0	0
CR46179	0	0	0	0	0	0
CR46180	0	0	0	0	0	0
CR46181	0	0	0	0	0	0
CR46182	0	0	0	0	0	0
CR46183	0	0	0	0	0	0
CR46184	0	0	0	0	0	0
CR46185	0	0	0	0	0	0
CR46186	0	0	0	0	0	0
CR46187	0	0	0	0	0	0
CR46188	0	0	0	0	0	0
CR46189	0	0	0	0	0	0
CR46190	0	0	0	0	0	0
CR46232	0	0	0	0	0	0
CR46272	0	0	0	0	0	0
CR46273	0	0	0	0	0	0
CR46274	0	0	0	0	0	0
CR46279	0	0	0	0	0	0
CR46300	0	0	0	0	0	0
CR6434	0	0	0	0	0	0
CR6900	0	1	2	0	1	0
CR7448	0	0	0	0	0	0
CR9337	0	0	0	0	0	0
CRAT	0	0	0	0	0	0
CREG	0	0	0	0	0	0
CRIF	1	0	0	0	17044	2156
CRMP	0	0	0	0	0	0
CSN1a	0	0	0	0	0	0
CSN1b	0	0	0	0	0	0
CSN3	0	0	0	0	0	1
CSN4	0	0	0	0	0	0
CSN5	0	0	0	0	435	2875
CSN6	0	7	0	0	0	0
CSN7	0	0	0	0	0	3122
CSN8	7	0	0	0	0	404
CTCF	0	0	0	17	0	46
CTPsyn	0	0	0	0	3	0
CYLD	1	0	0	1	0	2283
Ca-alpha1D	6	183	0	0	1	1418
Ca-alpha1T	0	6153	9	0	3760	84
Ca-beta	0	0	0	0	0	0
CaBP1	0	0	0	0	3066	0
CaMKI	1	0	0	0	1	116
CaMKII	0	0	694	1	0	54
Cad74A	0	0	0	0	0	0
Cad86C	0	0	0	0	0	0
Cad87A	2	0	0	0	0	1027
Cad88C	0	0	0	0	0	0
Cad89D	0	0	0	0	0	0
Cad96Ca	0	0	0	1	0	0
Cad96Cb	0	0	0	0	0	0
Cad99C	0	0	0	0	0	3
CadN	0	0	0	0	0	0
CadN2	0	0	0	0	0	0
Cadps	0	0	1245	0	0	23
Caf1-105	0	0	0	0	0	0
Caf1-180	0	0	0	0	0	0
Caf1-55	0	0	0	0	12	1983
CalpA	0	0	3	0	0	0
CalpB	1	0	1196	0	6104	1989
CalpC	0	0	0	0	0	0
Calr	0	256	65290	22	550	17482
Cals	0	0	1	0	0	0
Calx	0	0	0	0	87	0
Cam	644	12956	11605	3	10791	4881
Camta	0	0	0	8	0	791
CanA-14F	485	2060	1	0	1	18
CanA1	0	0	0	0	0	12
CanB	0	0	1270	0	0	0
CanB2	9	0	556	1	2	5020
Cand1	0	0	0	0	0	0
Cap-D2	0	0	0	0	0	0
Cap-D3	0	0	0	0	0	0
Cap-G	0	0	0	0	0	0
Cap-H2	0	0	0	0	0	1074
Capa	0	0	0	0	0	0
CapaR	0	0	0	0	0	0
Caper	1	251	0	0	0	3402
Capr	0	20	1	0	0	32
CarT	0	0	0	0	0	0
Cat	0	1	0	0	0	180
Catsup	0	3936	0	0	0	0
Cbl	0	0	0	0	8161	144
Cbp20	0	0	0	0	0	0
Cbp53E	0	0	0	0	0	0
Cbp80	0	0	0	0	0	2340
Cbs	0	0	646	0	0	0
Cby	0	0	0	0	0	0
Cc2d2a	0	0	0	0	0	0
Ccdc56	0	0	0	0	0	0
Ccdc58	0	0	0	23	0	314
Cchl	158	0	0	0	0	44
Ccm3	0	0	0	0	7	0
Ccn	0	0	0	0	0	0
Ccp84Aa	0	0	0	0	0	0
Ccp84Ab	0	0	0	0	0	0
Ccp84Ac	0	0	0	0	0	0
Ccp84Ad	0	0	0	0	0	0
Ccp84Ae	0	0	0	0	0	0
Ccp84Af	0	0	0	0	0	0
Ccp84Ag	0	0	0	0	0	0
Ccs	5	0	0	0	0	0
Ccz1	0	0	0	0	0	0
CdGAPr	0	0	0	0	0	15
Cda4	0	0	0	0	0	0
Cda5	0	0	0	0	0	0
Cda9	0	0	0	0	0	0
Cdc16	0	0	0	0	0	0
Cdc23	1	0	0	0	0	1341
Cdc27	0	0	0	0	0	0
Cdc2rk	0	0	0	0	0	0
Cdc37	0	0	0	0	4132	0
Cdc42	8	3	45	9	3816	10030
Cdc5	0	0	0	0	6	0
Cdc6	0	0	0	0	0	0
Cdc7	0	0	0	0	0	174
Cdep	0	0	0	0	29	0
Cdk1	0	0	0	0	0	0
Cdk12	0	0	0	0	18100	9
Cdk2	0	0	0	0	0	0
Cdk4	0	0	0	0	0	0
Cdk5	0	0	0	0	0	0
Cdk5alpha	0	0	0	0	0	23
Cdk7	1	0	0	0	0	0
Cdk8	0	0	0	0	0	25
Cdk9	0	0	0	0	0	0
Cdlc2	0	0	0	0	0	0
Cds	0	0	0	0	22586	0
Cec-Psi1	0	0	0	0	0	0
Cec2	0	0	0	0	0	0
CecA1	0	0	0	0	0	0
CecA2	0	0	0	0	0	0
CecB	0	0	0	0	0	0
CecC	0	0	0	0	0	0
Ced-12	0	0	0	0	0	58
Cen	0	0	0	0	0	0
CenB1A	0	0	1	0	0	673
CenG1A	0	89	2	0	2	950
Cenp-C	0	0	0	0	0	566
Cep135	0	0	0	0	0	0
Cep89	0	0	0	0	0	0
Cep97	0	0	0	0	0	0
Cerk	0	0	0	0	2	0
Cf2	0	0	0	0	0	0
Cfp1	3	0	5672	0	0	1754
ChAT	0	0	0	0	0	0
ChLD3	0	0	0	0	0	0
Charon	0	0	0	0	0	0
Chc	0	1743	1	0	2	915
Chchd2	32	1	6	8	1401	4017
Chchd3	0	0	0	0	21258	1911
Chd1	0	0	1	0	5	0
Chd3	0	0	0	0	0	0
Chd64	1440	27	3171	263	16761	22548
CheA29a	0	0	0	0	0	0
CheA46a	0	0	0	0	0	0
CheA56a	0	0	0	0	0	0
CheA75a	0	0	0	0	0	0
CheA7a	0	0	0	0	0	0
CheA84a	0	0	0	0	0	0
CheA86a	0	0	0	0	0	0
CheA87a	0	0	0	0	0	0
CheB38a	0	0	0	0	0	0
CheB38b	0	0	0	0	0	2
CheB38c	0	0	0	0	0	0
CheB42a	0	0	0	0	0	0
CheB42b	0	0	0	0	0	0
CheB42c	0	0	0	0	0	774
CheB53a	0	0	0	0	0	0
CheB53b	0	0	0	0	0	0
CheB74a	0	0	0	0	0	0
CheB93a	0	0	0	0	0	0
CheB93b	0	0	0	0	0	0
CheB98a	0	0	0	0	0	0
Chi	0	0	0	0	0	1962
Chmp1	0	17776	0	1	42255	2456
Chrac-14	0	0	0	0	0	556
Chrac-16	0	0	0	0	0	0
Chro	0	0	0	0	5152	18
Chs2	0	0	0	0	0	2675
Cht10	0	0	0	0	0	0
Cht11	0	0	0	0	0	10
Cht12	0	0	0	0	0	0
Cht2	0	0	0	0	0	0
Cht4	0	0	0	0	0	0
Cht5	0	0	0	0	0	0
Cht6	0	0	0	0	0	0
Cht7	0	0	0	0	0	0
Cht8	0	0	0	0	0	0
Cht9	0	0	0	0	0	0
Ciao1	0	0	904	0	0	2363
Cib2	0	0	1	0	0	0
Cip4	0	0	1780	0	0	0
Cirl	311	30	6801	19	1724	4793
Cisd2	0	10172	0	0	2	2208
CkIIalpha	0	0	5	0	0	248
CkIIalpha-i1	0	0	0	0	0	0
CkIIalpha-i3	0	0	0	0	0	0
CkIIbeta	0	1364	2048	3	3	3805
CkIIbeta2	0	0	0	0	0	0
CkIalpha	8	996	1288	14	2	1836
Cka	2	785	7944	4	24592	52
Cks30A	0	0	0	0	0	0
Cks85A	0	0	0	0	0	0
ClC-a	0	0	0	0	0	0
ClC-b	0	0	0	0	3872	0
ClC-c	0	0	0	0	1	18
Clamp	0	0	0	2	0	3087
Claspin	0	0	0	0	0	0
Clbn	0	0	0	0	0	54
Clc	393	0	507	0	0	9123
Clect27	0	0	0	0	0	0
Clic	1	6	534	49	120	14436
Clk	0	0	0	0	0	309
Cln3	1	3445	0	0	0	0
Cln7	0	458	396	0	0	0
Clp	0	0	0	0	9	0
Cnb	0	0	0	0	0	0
CngA	0	1178	0	0	0	0
CngB	0	0	0	0	0	15
Cngl	0	0	0	0	0	0
Cnot4	0	1	246	0	1	1787
Cnx14D	0	0	0	0	0	0
Cnx99A	1	3	0	0	2	199
CoRest	0	1	0	0	0	0
Cog1	0	0	0	0	0	0
Cog3	0	0	0	0	0	0
Cog7	0	0	0	0	0	0
Col4a1	0	0	0	0	0	0
Con	0	0	0	0	0	0
Cont	0	0	0	0	0	0
Coop	0	0	1	0	0	0
Coprox	0	0	507	0	0	1153
Coq2	0	0	0	0	0	0
Corin	1	0	0	0	0	0
Corp	0	0	0	0	0	0
Cortactin	0	1	0	0	0	0
Cow	18	0	0	0	0	0
Cp1	0	6196	1941	0	2	3526
Cp110	0	0	0	0	0	0
Cp15	0	0	0	0	0	0
Cp16	0	0	0	0	0	0
Cp18	0	0	0	0	0	0
Cp19	0	0	0	0	0	0
Cp190	0	0	1	0	0	0
Cp36	0	0	0	0	0	0
Cp38	0	0	0	0	0	0
Cp7Fa	0	0	9	0	0	0
Cp7Fb	0	0	0	0	0	0
Cp7Fc	0	0	0	0	0	0
Cpn	0	0	0	0	0	0
Cpr	2433	0	0	0	0	479
Cpr100A	0	0	0	0	0	0
Cpr11A	0	0	0	0	0	0
Cpr11B	0	0	0	0	0	0
Cpr12A	0	0	0	0	0	0
Cpr23B	0	0	0	0	0	0
Cpr30B	0	0	0	0	0	0
Cpr30F	0	0	0	0	0	0
Cpr31A	0	0	0	0	0	0
Cpr35B	0	0	0	0	0	0
Cpr47Ea	0	0	0	0	0	0
Cpr47Eb	0	0	0	0	0	0
Cpr47Ec	0	0	0	0	0	0
Cpr47Ed	0	0	0	0	0	0
Cpr47Ee	0	0	0	0	0	0
Cpr47Ef	0	0	0	0	0	0
Cpr47Eg	0	0	0	0	0	0
Cpr49Aa	0	0	0	0	0	0
Cpr49Ab	0	0	0	0	0	0
Cpr49Ac	0	0	0	0	0	0
Cpr49Ad	0	0	0	0	0	0
Cpr49Ae	0	0	0	0	0	0
Cpr49Af	0	0	0	0	0	0
Cpr49Ag	0	0	0	0	0	0
Cpr49Ah	0	0	0	0	0	0
Cpr50Ca	0	0	0	0	0	0
Cpr50Cb	0	0	0	0	0	0
Cpr51A	199	0	0	1	0	137
Cpr56F	0	0	0	0	0	0
Cpr57A	0	0	0	0	0	0
Cpr5C	0	0	0	0	0	0
Cpr60D	0	0	0	0	0	0
Cpr62Ba	0	0	0	0	0	0
Cpr62Bb	0	0	0	0	0	0
Cpr62Bc	0	0	0	0	0	0
Cpr64Aa	0	0	0	0	0	0
Cpr64Ab	0	0	0	0	0	0
Cpr64Ac	0	0	0	0	0	0
Cpr64Ad	0	0	0	0	0	0
Cpr65Au	0	0	0	0	0	0
Cpr65Av	0	0	0	0	0	0
Cpr65Aw	0	0	0	0	0	0
Cpr65Ax1	0	0	0	0	0	0
Cpr65Ax2	0	0	0	0	0	0
Cpr65Ay	0	0	0	0	0	0
Cpr65Az	0	0	0	0	0	0
Cpr65Ea	0	0	0	0	0	0
Cpr65Eb	0	0	0	0	0	0
Cpr65Ec	0	0	0	0	0	0
Cpr66Cb	0	0	0	0	0	0
Cpr66D	0	0	0	0	0	0
Cpr67B	0	0	0	0	0	0
Cpr67Fa1	0	0	0	0	0	0
Cpr67Fa2	0	0	0	0	0	0
Cpr67Fb	0	0	0	0	0	0
Cpr72Ea	0	0	0	0	0	0
Cpr72Eb	0	0	0	0	0	0
Cpr72Ec	0	0	0	0	0	0
Cpr73D	0	0	0	0	2	0
Cpr76Ba	0	0	0	0	0	0
Cpr76Bb	0	0	0	0	0	0
Cpr76Bc	0	0	0	0	0	0
Cpr76Bd	0	0	0	0	0	0
Cpr78Ca	0	0	0	0	0	0
Cpr78Cb	0	0	0	0	0	0
Cpr78Cc	0	0	0	0	0	0
Cpr78E	0	0	0	0	0	0
Cpr92A	0	0	0	0	0	0
Cpr92F	0	0	0	0	0	0
Cpr97Ea	0	0	0	0	0	0
Cpr97Eb	0	0	0	0	0	0
Cpsf100	0	0	0	0	0	0
Cpsf160	0	0	0	0	0	0
Cpsf73	0	0	0	0	0	0
Crag	0	15581	0	0	7611	297
Cralbp	0	0	0	0	0	0
CrebA	0	0	8	2	1	174
CrebB	0	0	5	2	0	31
Crg-1	0	0	0	0	0	0
Crk	0	0	0	8	13096	945
Crtc	0	0	1	0	8199	1456
Crtp	0	0	0	25	0	0
Crys	0	0	0	0	0	0
Crz	0	0	0	0	0	0
CrzR	0	0	0	0	0	0
Csas	0	0	0	0	0	0
Cse1	0	0	0	0	0	7
Csk	0	0	1	0	36	1125
Csl4	0	0	0	0	0	6
Csp	1	0	0	0	0	926
CstF50	0	0	1171	0	0	0
CstF64	0	0	0	0	1	0
CtBP	0	1	597	0	4408	2253
Ctf4	0	0	0	0	0	0
Ctl1	0	0	0	0	0	0
Ctl2	1	0	0	0	0	83
Ctr1A	0	0	1	0	0	30
Ctr1B	0	0	0	0	0	0
Ctr1C	0	0	0	0	0	0
Ctr9	0	0	0	0	3	0
CtsB1	6	402	29006	0	4086	3165
Cubn	0	0	0	0	0	6
Cul1	0	0	0	4	0	0
Cul2	0	0	0	0	0	0
Cul3	626	2	0	1	0	51
Cul4	0	138	0	0	0	1
Cul5	0	0	0	0	0	0
Culd	0	0	0	0	2	0
Cwc25	0	0	0	0	0	153
CycA	0	0	0	0	0	0
CycB	0	0	0	0	0	0
CycB3	0	0	0	0	0	0
CycC	0	0	0	0	0	2380
CycD	0	0	0	7	0	133
CycE	0	0	0	3	0	85
CycG	0	130	5558	47	1	3015
CycH	0	0	0	0	0	0
CycJ	0	0	0	0	0	0
CycK	0	0	0	0	2953	182
CycT	210	4	2	9	0	440
CycY	1	0	0	0	1	747
Cyp1	6	60282	52667	88	35197	69596
Cyp12a4	0	0	0	0	0	0
Cyp12a5	0	0	0	0	0	0
Cyp12b2	0	0	0	0	0	0
Cyp12c1	0	0	0	0	0	0
Cyp12d1-d	0	0	0	0	0	0
Cyp12d1-p	0	0	0	0	0	0
Cyp12e1	0	0	0	0	0	1594
Cyp18a1	0	0	0	0	0	0
Cyp28a5	0	0	0	0	0	0
Cyp28c1	0	0	0	0	0	0
Cyp28d1	0	0	4419	0	0	0
Cyp28d2	0	0	0	0	0	0
Cyp301a1	0	0	0	0	0	0
Cyp303a1	0	0	0	0	0	0
Cyp304a1	0	0	0	0	0	0
Cyp305a1	0	0	0	1	11	2380
Cyp308a1	0	0	0	0	0	0
Cyp309a1	0	0	0	0	0	0
Cyp309a2	0	0	0	0	0	0
Cyp310a1	0	0	0	0	0	0
Cyp311a1	0	0	0	0	0	0
Cyp312a1	0	0	0	0	0	0
Cyp313a1	0	0	0	0	0	0
Cyp313a2	0	0	0	0	0	0
Cyp313a3	0	0	0	0	0	0
Cyp313a4	0	0	0	0	0	0
Cyp313a5	0	0	0	0	0	0
Cyp313b1	0	0	0	0	0	0
Cyp316a1	0	0	0	0	0	0
Cyp317a1	0	254	355	2	0	0
Cyp318a1	0	0	0	0	0	0
Cyp49a1	0	0	0	0	0	0
Cyp4aa1	0	0	0	0	0	0
Cyp4ac1	0	0	0	0	0	0
Cyp4ac2	0	0	0	0	0	0
Cyp4ac3	0	0	0	0	0	0
Cyp4ad1	0	1	1	0	0	0
Cyp4ae1	0	0	0	0	0	0
Cyp4c3	0	0	0	0	0	0
Cyp4d1	0	0	0	0	0	0
Cyp4d14	0	0	0	0	0	0
Cyp4d2	0	0	0	0	0	0
Cyp4d20	0	0	0	0	0	0
Cyp4d21	0	0	0	0	0	0
Cyp4d8	0	0	0	0	0	0
Cyp4e1	0	0	0	0	0	0
Cyp4e2	0	0	0	0	0	0
Cyp4e3	0	0	0	0	0	0
Cyp4g1	6	0	0	0	0	0
Cyp4g15	0	0	0	0	0	0
Cyp4p1	0	0	0	0	0	0
Cyp4p2	0	0	0	0	0	0
Cyp4p3	0	0	0	0	0	0
Cyp4s3	0	0	0	0	0	0
Cyp6a13	0	0	0	0	0	0
Cyp6a14	2	1	19720	0	0	0
Cyp6a15Psi	0	0	0	0	0	0
Cyp6a16	0	0	0	0	0	0
Cyp6a17	0	0	0	0	0	0
Cyp6a18	0	0	0	0	0	0
Cyp6a19	0	0	0	0	0	0
Cyp6a2	0	0	0	0	0	0
Cyp6a20	0	0	0	1	5	141
Cyp6a21	0	0	0	0	0	0
Cyp6a22	0	0	0	0	0	0
Cyp6a23	0	0	0	5	1	475
Cyp6a8	0	0	0	0	0	0
Cyp6a9	0	0	0	0	0	0
Cyp6d2	0	0	0	0	0	0
Cyp6d4	0	0	1	0	1	321
Cyp6d5	2	0	0	0	0	0
Cyp6g1	0	4	216	0	0	0
Cyp6g2	0	0	0	0	0	0
Cyp6t1	0	0	0	0	0	0
Cyp6t2Psi	0	0	0	0	0	0
Cyp6t3	0	0	0	0	0	0
Cyp6u1	0	0	0	0	0	0
Cyp6v1	0	24	0	0	0	0
Cyp6w1	0	0	0	0	0	0
Cyp9b1	0	0	0	0	0	0
Cyp9b2	0	0	0	0	0	0
Cyp9c1	0	0	0	0	0	0
Cyp9f2	0	0	8629	0	0	439
Cyp9f3	0	0	0	0	0	0
Cyp9h1	0	1	0	0	0	1519
Cypl	0	0	0	0	0	0
Cys	0	0	0	0	0	0
CysRS	0	0	0	0	0	0
CysRS-m	0	0	0	0	0	0
Cyt-b5	0	0	9856	0	1	2782
Cyt-b5-r	0	0	0	0	0	0
Cyt-c-d	0	0	0	0	0	0
Cyt-c-p	0	2	8500	8	41	7711
Cyt-c1	10	18381	1	24	6	18866
Cyt-c1L	0	0	0	0	0	0
D	0	0	0	0	0	0
D1	0	0	8268	0	3354	2263
D12	0	0	0	0	0	0
D19A	0	0	0	0	0	0
D19B	0	4	0	0	0	0
D2hgdh	26575	1	3	0	0	0
DAAM	0	0	0	0	0	0
DAT	0	0	0	0	0	2
DCAF12	0	0	0	0	0	0
DCP1	0	0	0	0	0	0
DCP2	56	0	0	4	0	738
DCTN1-p150	0	13869	0	0	1	49
DCTN2-p50	0	0	0	0	0	9
DCTN3-p24	0	0	0	25	0	121
DCTN4-p62	0	0	0	0	25662	0
DCTN5-p25	0	0	0	0	0	1464
DCTN6-p27	0	0	0	0	0	0
DCX-EMAP	0	0	0	0	0	0
DENR	0	0	0	0	0	0
DIP-alpha	0	0	0	7	0	25
DIP-beta	0	0	0	1	0	0
DIP-delta	0	0	0	0	0	0
DIP-epsilon	0	0	0	0	0	0
DIP-eta	0	0	0	0	0	0
DIP-gamma	0	0	0	0	0	0
DIP-iota	0	0	0	0	0	0
DIP-theta	0	0	0	0	0	0
DIP-zeta	0	0	0	0	0	0
DIP1	0	14	0	0	7651	1190
DIP2	0	0	809	0	0	10
DJ-1alpha	0	0	0	0	0	525
DMAP1	0	0	0	0	0	0
DNAlig1	0	0	0	0	0	0
DNAlig3	0	0	0	0	0	0
DNAlig4	0	0	0	0	0	0
DNApol-alpha180	0	0	0	0	0	0
DNApol-alpha50	0	0	0	0	0	0
DNApol-alpha60	0	0	0	0	0	0
DNApol-alpha73	0	0	0	0	0	0
DNApol-delta	0	0	0	0	0	0
DNApol-epsilon255	0	0	0	0	2	0
DNApol-epsilon58	0	0	0	0	0	0
DNApol-eta	0	0	0	0	0	0
DNApol-gamma35	0	0	0	0	0	0
DNApol-iota	0	0	0	0	9315	0
DNaseII	0	0	0	0	0	0
DOR	154	0	1665	0	445	2462
DPCoAC	0	0	0	0	0	0
DUBAI	0	0	0	0	0	186
Dab	0	0	0	1	0	0
Dad	0	0	0	0	0	1765
Dad1	0	0	2713	0	15	1148
Dak1	0	0	0	0	0	2607
Damm	6725	38	0	0	0	0
Dap160	0	0	0	0	0	0
Dark	0	0	0	0	0	0
Daxx	0	0	0	0	0	0
Dbi	2361	7019	20271	4	5654	4896
Dbp21E2	0	0	0	0	0	0
Dbp45A	0	0	0	0	0	1141
Dbp73D	0	0	0	0	0	0
Dbp80	0	3962	0	0	0	19
Dbx	0	0	0	0	0	0
Dcp-1	0	0	0	0	0	4
Dcr-1	0	0	0	0	0	0
Dcr-2	0	0	0	0	0	0
Dd	67	0	0	0	2	0
Ddc	0	0	0	0	0	0
Ddr	0	0	0	0	0	0
Ddx1	0	0	0	0	0	0
Deaf1	0	0	2058	6	0	289
Debcl	0	0	0	0	0	0
Decay	186332	2	20759	1	0	7885
Def	0	0	0	0	0	0
Dek	2	0	5	0	7230	2907
Den1	0	0	0	0	0	0
Der-1	0	0	0	0	0	0
Der-2	0	0	0	0	0	0
Desat1	30418	8	1	10	1	240
Desat2	0	0	0	0	0	0
Desi	0	0	0	0	0	0
Det	0	0	0	0	2	542
Df31	1505	168	8907	10	3454	6595
Dfd	0	0	0	0	0	0
Dg	0	0	0	30	0	22
Dgk	0	0	0	0	0	24
Dgkepsilon	0	0	0	0	0	1
Dgp-1	0	0	0	0	0	3
Dh31	6212	74	12694	0	1	4749
Dh31-R	0	0	0	0	0	0
Dh44	0	0	0	0	0	0
Dh44-R1	0	0	0	0	0	0
Dh44-R2	0	0	0	0	0	110
Dhap-at	0	0	0	0	30	2
Dhc16F	0	0	0	56	0	0
Dhc36C	0	1	0	0	0	0
Dhc62B	0	0	0	0	0	0
Dhc64C	0	0	0	0	0	3
Dhc93AB	0	0	0	0	0	0
Dhc98D	0	0	0	0	0	0
Dhfr	0	0	0	0	0	603
Dhit	0	1716	0	7	2275	246
Dhod	0	0	0	0	1	118
DhpD	0	0	0	0	0	0
Dhpr	0	0	0	0	0	0
Dhx15	0	0	0	0	0	0
Diap1	1	0	0	0	0	3
Diap2	0	0	11	0	0	1526
Dic1	0	0	0	0	8871	1676
Dic2	0	0	0	0	0	0
Dic3	0	0	0	0	0	0
Dic4	0	0	0	0	0	0
Dic61B	0	0	0	0	0	0
Diedel	0	0	0	0	0	0
Diedel2	0	0	0	0	0	0
Diedel3	0	7321	679	1	314	361
Dif	0	0	0	0	1	1273
Dim1	0	0	0	0	0	0
Dip-B	0	8	0	1	0	101
Dip-C	1097	161	0	0	61	0
Dis3	0	0	0	0	0	0
Dis3l2	0	0	0	0	0	0
Dl	0	0	0	4	1	99
Dlc90F	13	0	1	0	5	4256
Dlg5	806	19	10	122	23	2
Dlic	0	0	0	0	908	183
Dlip1	0	0	0	0	0	0
Dlip2	0	0	0	0	0	1371
Dlip3	0	0	0	0	0	609
Dlish	0	0	0	0	0	0
Dll	0	0	0	0	0	0
Dmtn	0	0	0	0	0	0
DnaJ-1	7	36	5110	0	1	2472
DnaJ-60	0	0	0	0	0	0
DnaJ-H	0	0	0	0	0	0
Dnah3	1	0	0	1	0	0
Dnai2	0	0	0	0	0	0
Dnz1	1	0	0	0	0	0
Doa	0	0	0	4	0	2660
Doc1	0	0	0	0	0	0
Doc2	0	0	0	0	0	0
Doc3	0	0	0	0	0	0
Dok	0	0	1	0	69	503
Dop1R1	0	0	0	0	0	0
Dop1R2	0	0	0	0	0	0
Dop2R	0	0	0	0	0	0
DopEcR	0	0	0	0	0	0
Dot	0	0	0	0	0	0
Dp	0	0	0	2	51	0
Dp1	0	3581	11311	6	0	628
Dpck	0	0	0	0	0	0
Dph1	0	0	0	0	0	0
Dph5	0	0	0	0	0	45
Dpit47	0	0	18053	0	805	1864
DppIII	0	0	0	0	0	81
DptA	0	0	0	0	0	0
DptB	0	0	0	0	0	0
Dpy-30L1	0	0	0	0	0	442
Dpy-30L2	0	0	0	0	0	0
Dr	0	0	0	0	0	0
Drak	0	100	0	0	0	550
Drat	12	0	1	0	0	69
Dredd	0	0	0	0	0	0
Dref	0	0	0	0	0	2487
Drep1	0	373	0	0	0	70
Drep2	0	0	0	0	0	0
Drep3	0	0	0	14	0	0
Drep4	0	0	0	0	0	0
Drgx	0	0	0	1	0	0
Drice	0	0	0	0	0	1
Drip	0	0	0	0	0	0
Drl-2	0	0	0	0	0	0
Dro	0	0	0	0	0	0
Droj2	2	1	9486	0	19632	6539
Dronc	0	0	0	0	0	0
Drp1	0	1	0	0	0	0
Drs	0	0	0	0	0	0
Drsl1	0	0	0	0	0	0
Drsl2	0	0	0	0	0	0
Drsl3	0	0	0	0	0	0
Drsl4	0	0	0	0	0	0
Drsl5	0	0	0	0	0	0
Drsl6	0	0	0	0	0	0
Dscam1	1	0	0	0	57	3
Dscam2	0	20	0	0	0	0
Dscam3	0	3	0	0	0	0
Dscam4	0	0	0	2	0	0
Dsk	0	0	0	0	0	0
Dsor1	0	0	0	0	0	0
Dsp1	0	0	2	1	308	752
Dtd	0	0	0	0	0	0
Dtg	0	0	0	0	21739	4115
Duba	0	0	0	0	0	616
Duox	0	0	0	0	0	0
Dup99B	0	0	0	0	0	0
Dyb	0	0	0	0	0	0
Dyrk2	0	0	0	0	0	0
Dyrk3	0	0	0	0	0	60
Dys	0	4109	0	1	20	6266
Dysb	0	0	0	0	0	0
E(Pc)	8	1	0	0	20	1745
E(bx)	205	0	0	3	0	524
E(spl)m2-BFM	0	0	0	0	0	4
E(spl)m3-HLH	0	0	0	5	233	2420
E(spl)m4-BFM	0	0	0	0	0	0
E(spl)m5-HLH	0	0	0	0	2	90
E(spl)m6-BFM	0	0	0	0	0	0
E(spl)m7-HLH	0	1	0	0	0	1108
E(spl)m8-HLH	0	0	0	0	0	0
E(spl)malpha-BFM	0	1	0	16	3494	3313
E(spl)mbeta-HLH	0	2959	0	2	31	8289
E(spl)mdelta-HLH	0	0	0	0	0	0
E(spl)mgamma-HLH	0	0	0	0	0	935
E(var)3-9	0	0	9	0	0	0
E(z)	0	0	0	0	0	0
E23	0	0	0	4	0	3
E2f1	67	231	0	4	30792	177
E2f2	0	0	0	0	0	0
E5	0	0	0	0	0	0
EAChm	0	0	0	0	0	0
ECSIT	0	0	0	0	0	0
EDTP	0	0	0	0	0	0
EMC1	0	0	0	0	0	11
EMC3	0	672	0	0	0	1089
EMC8-9	0	0	0	0	2	0
EMRE	0	0	0	7	0	0
ERR	0	0	0	12	0	0
ERp60	0	0	4284	0	4	10864
ETH	0	0	0	0	0	0
ETHR	0	0	0	0	0	0
Eaat1	0	0	0	0	0	0
Eaat2	0	0	0	0	0	0
Eaf	0	0	0	28	0	690
Eaf6	0	0	0	0	0	0
Eato	0	0	55	0	0	11
Eb1	6	0	14824	27	0	6265
Ebp	0	0	0	0	0	0
EbpII	0	0	0	0	0	0
EbpIII	1443	0	0	0	0	572
EcR	0	115	1107	0	1	1009
Echs1	0	0	0	0	0	3404
Ect3	0	0	0	0	0	0
Ect4	0	0	0	7	0	43
Edc3	0	0	0	0	0	0
Edem1	0	0	0	0	0	0
Edem2	0	0	0	0	0	0
Edg78E	0	0	0	0	0	0
Edg84A	0	0	0	0	0	0
Edg91	0	0	0	0	0	0
Efa6	0	0	0	0	0	159
Efhc1.1	0	0	0	0	0	0
Efhc1.2	0	0	0	0	0	0
Efr	0	1927	0	0	0	101
Egfr	0	0	0	1	4	1881
Eglp1	0	0	0	0	0	0
Eglp2	0	0	0	0	0	0
Eglp3	0	0	0	0	0	0
Eglp4	0	0	0	0	0	0
Egm	0	0	0	0	0	154
Eh	0	0	0	0	0	0
Ehbp1	0	0	0	0	0	279
Eig71Ea	0	0	0	0	0	0
Eig71Eb	0	0	0	0	0	0
Eig71Ec	0	0	0	0	0	0
Eig71Ed	0	0	0	0	0	0
Eig71Ee	0	0	0	0	0	0
Eig71Ef	0	0	0	0	0	0
Eig71Eg	0	0	0	0	0	0
Eig71Eh	0	0	0	0	0	0
Eig71Ei	0	0	0	0	0	0
Eig71Ej	0	0	0	0	0	0
Eig71Ek	0	0	0	0	0	0
Eip55E	0	0	0	0	338	1352
Eip63E	0	1412	18	0	2156	933
Eip63F-1	0	0	0	0	0	0
Eip71CD	0	0	16313	0	0	0
Eip74EF	3	0	6747	6	1209	306
Eip75B	0	832	530	5	13691	3999
Eip78C	0	0	0	0	0	0
Eip93F	5273	3005	802	38	5825	3835
Ekar	0	0	0	0	0	0
Elal	0	0	0	0	0	0
Elba2	0	0	0	0	0	0
Elba3	0	0	0	0	0	0
Elk	0	0	0	0	0	0
Elo68alpha	0	0	0	0	0	0
Elo68beta	0	0	0	0	0	0
EloA	0	0	0	0	0	48
EloB	0	1	2	0	708	0
EloC	50677	0	5342	0	9814	3964
Elp1	0	0	0	0	0	791
Elp2	0	0	0	0	0	0
Elp3	0	0	0	0	0	0
EndoA	0	0	0	0	0	192
EndoB	0	0	0	0	0	0
EndoG	0	0	0	0	0	1557
EndoGI	0	0	0	1	0	3253
EndoU	0	0	7916	0	0	0
Eno	0	1	2	0	9	1282
Ent1	0	0	0	0	0	0
Ent2	0	0	0	0	0	203
Ent3	0	0	0	0	0	0
Eo	0	0	0	0	0	0
Eogt	0	0	0	0	0	0
Epac	1	0	0	0	0	61
Epg5	0	1	0	0	0	101
Eph	2	771	0	0	0	2
Ephrin	0	0	0	0	38	1
Eps-15	0	0	0	0	0	0
Ercc1	0	0	0	0	0	0
Erk7	0	0	0	1	0	0
Ero1L	3	0	0	0	0	0
Es2	0	0	0	0	0	0
Esp	0	0	0	0	0	0
Est-6	0	0	0	0	0	0
Est-P	0	0	0	0	0	0
Est-Q	0	0	0	0	0	0
Esyt2	0	0	0	0	0	185
Etf-QO	0	0	0	0	0	862
Etl1	0	0	0	0	0	322
Ets21C	0	297	0	0	259	24
Ets65A	0	0	0	0	0	0
Ets96B	0	0	0	0	0	0
Ets97D	0	0	0	0	0	0
Ets98B	0	0	0	0	0	0
Evi5	0	0	0	0	0	18
Exd2	0	0	0	0	0	0
Exn	0	1	0	0	367	0
Exo70	0	0	0	0	0	0
Exo84	0	0	0	0	0	0
FAM21	1	0	2	1	1	0
FANCI	0	0	0	0	0	316
FASN1	1	0	101	0	9	1308
FASN2	0	0	0	0	0	0
FASN3	0	0	0	0	0	0
FBXO11	14	0	0	0	0	123
FDY	0	0	0	0	0	0
FER	366	0	1	0	2887	319
FIG4	0	0	0	0	0	2
FLASH	0	0	0	0	0	0
FMRFa	0	0	0	0	0	0
FMRFaR	0	0	0	0	0	0
FRG1	0	0	0	0	0	1184
Faa	0	0	0	0	0	0
Fad2	0	0	0	0	0	0
Fadd	0	0	0	0	0	0
Faf2	0	1	5	0	6768	3053
Fak	0	0	0	0	0	0
Fancd2	0	0	0	1	0	0
Fancl	0	0	0	0	0	0
Fancm	0	0	0	0	0	0
FarO	0	0	0	0	0	0
Fas1	2	0	0	0	0	0
Fas2	1	5862	353	0	133	5515
Fas3	0	4197	0	0	1	0
Fatp	0	0	7	0	0	1
Fbl6	149	0	0	0	0	634
Fbp1	0	0	0	0	0	0
Fbp2	0	0	0	0	0	0
Fbw5	0	0	0	0	0	0
Fbxl4	0	0	0	0	0	0
Fbxl7	0	0	0	0	0	0
Fcp1	0	1	0	0	0	0
Fcp3C	0	0	0	0	0	0
Fdh	0	9386	274	13	0	3648
Fdx1	0	0	0	0	0	0
Fdx2	0	1	0	0	0	0
FeCH	40	0	0	0	0	13
Fem-1	1	1	0	0	0	677
Femcoat	0	0	0	0	0	0
Fen1	0	0	0	0	2	2166
Fer1	0	0	7614	0	0	0
Fer1HCH	26398	11055	23029	5	228	9474
Fer2	0	0	0	0	0	0
Fer2LCH	0	4668	2	0	9555	4745
Fer3	0	0	0	0	0	0
Fer3HCH	0	0	0	0	0	0
Fgop2	0	0	0	0	0	0
Fhos	0	0	0	0	0	29
Fib	0	0	0	3	1	3047
Fibp	0	0	0	0	0	44
Fic	0	0	0	0	0	0
Fie	0	0	0	0	0	0
Fife	0	0	0	0	0	0
Fign	206	0	0	1	0	0
Fili	0	0	0	0	0	0
Fim	158	46	4957	1019	10005	5412
Fip1	0	0	18664	0	0	2544
Fis1	419	0	0	0	0	929
Fit1	0	0	0	0	8386	690
Fit2	0	0	0	0	0	0
Fitm	0	0	0	0	0	0
Fkbp12	0	2	5796	4	1634	6587
Fkbp14	0	0	3109	0	0	0
Fkbp39	0	0	241	0	169	4309
Fkbp59	0	0	0	0	0	5915
Flo1	0	5258	1	0	0	1726
Flo2	0	2	3	0	246	3
Fmo-1	0	0	0	0	0	0
Fmo-2	0	0	0	0	0	0
Fmr1	0	0	3595	0	2	0
Fnta	0	0	17982	3	0	827
FoxK	0	83	0	0	0	169
FoxL1	0	0	0	0	0	0
FoxP	0	0	0	0	0	3
Fpgs	0	0	0	0	0	0
Fpps	0	0	0	0	0	0
Frl	0	0	3	0	10	1436
Frq1	0	0	0	0	0	0
Frq2	0	0	0	0	0	0
Fs	0	0	0	0	0	0
Fs(2)Ket	0	0	0	0	0	0
Fsn	0	0	0	0	0	41
Fst	38890	455	9640	0	0	0
FucT6	0	0	0	0	0	0
FucTA	0	0	0	0	0	275
FucTB	0	0	0	0	0	0
FucTC	0	0	0	0	0	0
FucTD	0	0	0	0	0	0
Fuca	0	0	0	0	0	0
Fum1	1	0	0	0	3	11377
Fum2	0	0	0	0	0	0
Fum3	0	0	0	0	0	0
Fum4	0	0	0	0	0	0
Fur1	35	0	1419	0	0	405
Fur2	0	0	6	0	0	0
G6P	0	0	0	0	26443	0
G9a	0	0	1	0	1044	0
GAA1	0	0	0	0	0	283
GABA-B-R1	0	0	0	0	0	0
GABA-B-R2	0	0	0	0	0	0
GABA-B-R3	0	0	0	0	0	0
GABPI	0	0	0	0	0	0
GAPcenA	1	0	0	0	0	747
GAPsec	0	0	0	0	0	0
GATAd	0	0	0	0	409	993
GATAe	0	0	0	0	0	132
GC	0	0	0	0	0	0
GC1	0	0	0	0	0	0
GC2	0	0	0	0	0	0
GCC185	0	0	0	0	0	0
GCC88	0	0	0	0	0	449
GCS1	1	0	1	0	0	29
GCS2alpha	0	0	0	21	21131	2594
GCS2beta	2	0	0	0	1	4570
GEFmeso	2	0	0	0	22292	1582
GIIIspla2	0	0	0	0	0	1545
GILT1	0	0	0	0	0	1754
GILT2	0	0	7085	1	0	1065
GILT3	0	0	0	0	0	0
GLS	0	0	0	0	0	19
GLaz	0	8762	0	0	0	0
GM130	0	0	5	0	0	0
GMF	0	0	0	0	2	0
GNBP-like3	0	0	0	0	0	0
GNBP1	0	0	0	0	0	0
GNBP2	0	0	0	0	0	0
GNBP3	0	0	0	0	0	0
GPHR	0	0	0	0	0	0
GV1	0	0	0	0	0	0
GXIVsPLA2	0	0	0	0	0	0
Gabat	0	0	0	0	0	0
Gad1	0	0	0	0	0	0
Gadd45	0	0	0	0	1	2306
Gagr	0	0	0	0	0	0
Gal	0	0	0	0	0	0
GalT1	0	0	0	0	0	0
Gale	0	0	0	0	0	1541
Galk	0	0	0	0	0	0
Galphaf	0	0	0	0	0	0
Galphai	0	53	1	0	1668	6967
Galphao	1075	1806	8717	8	0	38
Galphaq	0	0	1181	0	1	242
Galphas	0	0	0	0	0	519
Galt	0	0	0	0	0	0
Gapdh1	0	2	235	0	0	2449
Gapdh2	3666	0	18032	11	972	7732
Gart	0	0	0	4	0	4615
Gas41	0	0	0	0	0	0
Gas8	0	0	0	0	0	0
Gasp	0	0	0	0	0	0
Gasz	0	0	0	0	0	0
Gat	0	0	0	0	0	0
GatA	0	0	0	0	0	0
GatB	0	0	0	0	0	0
GatC	0	0	0	0	0	0
Gba1a	0	0	0	0	0	0
Gba1b	0	0	0	0	0	0
Gbeta13F	460	3763	6101	7	3649	6749
Gbeta5	0	0	0	0	0	841
Gbeta76C	0	0	0	0	0	0
Gbp1	0	0	0	0	0	0
Gbp2	0	0	0	0	0	0
Gbp3	0	0	0	0	0	0
Gbs-70E	0	0	0	0	0	0
Gbs-76A	0	0	0	0	0	0
GckIII	169	0	43	0	2	0
Gclc	26	207	358	0	176	730
Gclm	0	2	0	0	0	1649
Gcn2	1	0	0	0	0	0
Gcn5	0	0	0	0	0	0
Gdap1	0	0	0	0	0	0
Gdh	0	0	0	17	0	56
Gdi	4	1902	17809	1	3922	10415
Ge-1	0	1	0	0	22262	118
Gel	0	2128	1	0	0	4344
Gem2	0	0	0	0	0	0
Gem3	0	0	0	0	0	0
Gen	0	0	0	0	0	0
Gfat1	0	0	10300	0	0	745
Gfat2	0	0	0	0	0	6
Gfrl	1	0	0	0	0	0
Gga	0	0	0	0	0	0
Ggamma1	0	4794	0	0	0	681
Ggamma30A	0	0	0	0	1	0
Ggt-1	1	0	9933	0	0	7
Gie	0	1	5	2	0	235
Gint3	0	0	0	0	0	0
Gip	0	0	0	0	0	666
Girdin	0	0	0	0	0	0
Git	0	0	0	0	0	0
Gk1	0	0	12609	0	0	0
Gk2	0	0	1186	0	0	0
GlcAT-I	0	0	0	0	0	0
GlcAT-P	0	0	1	0	0	0
GlcAT-S	0	0	0	0	0	0
GlcT	0	0	0	0	8354	1
Gld	0	0	0	0	0	0
Gld2	0	0	200	0	1	1
Gle1	0	0	0	0	0	0
Glg1	0	0	0	0	0	1
Gli	0	0	0	0	0	302
GlnRS	8	2558	0	0	0	0
Glo1	0	0	2157	1	0	402
Glos	0	0	0	0	0	0
Glt	0	0	0	0	0	0
GluClalpha	0	0	0	0	0	0
GluProRS	1	0	0	0	0	1577
GluRIA	0	0	0	0	0	0
GluRIB	0	0	0	0	0	0
GluRIIA	0	0	0	0	0	0
GluRIIB	0	0	0	0	0	0
GluRIIC	0	0	0	0	0	0
GluRIID	3	1	0	0	0	0
GluRIIE	0	0	0	0	0	0
GluRS-m	0	0	0	0	0	0
Glut1	0	0	0	0	0	0
Glut3	0	0	0	0	0	0
Glut4EF	288	0	8	1	7702	2728
GlyP	0	0	0	0	1	0
GlyRS	0	0	404	1	3	209
GlyS	0	0	0	0	0	0
GlyT	0	0	0	0	0	0
Glyat	0	0	1	0	0	10
Gmap	2	14	8624	5	80	4928
Gmd	0	0	1	0	0	0
Gmer	0	0	0	0	0	0
Gnf1	0	0	0	0	0	0
Gnmt	0	0	0	0	0	0
Gnpnat	0	0	0	0	0	0
Golgin104	0	0	0	0	0	0
Golgin245	0	0	0	0	3307	0
Golgin84	0	0	0	0	0	0
Gos28	0	0	0	0	0	1711
Got1	0	0	0	8	0	2828
Got2	0	0	0	12	0	2431
Gp150	0	9481	18924	4	31136	3778
Gp210	0	0	0	0	0	43
Gp93	0	542	4	3	1	2169
Gpa2	0	0	0	0	0	0
Gpb5	0	0	0	0	0	52
Gpdh1	0	63	19	0	5507	1846
Gpdh2	0	0	0	0	0	0
Gpdh3	0	0	0	0	0	6
Gpo1	0	0	0	0	0	5
Gpo2	0	0	0	0	0	0
Gpo3	0	0	0	0	0	0
Gprk1	0	470	3	0	9954	1
Gprk2	0	0	0	0	45	0
Gr10a	0	0	0	0	0	0
Gr10b	0	0	0	0	0	0
Gr21a	0	0	0	0	0	0
Gr22a	0	0	0	0	0	0
Gr22b	0	0	0	0	0	0
Gr22c	0	0	0	0	0	0
Gr22d	0	0	0	0	0	0
Gr22e	0	0	0	0	0	0
Gr22f	0	0	0	0	0	0
Gr23a	0	0	0	0	0	0
Gr28a	0	0	0	0	0	0
Gr28b	7	0	0	0	0	0
Gr2a	0	0	0	0	0	0
Gr32a	0	0	0	0	0	0
Gr33a	0	0	0	0	0	0
Gr36a	0	0	0	0	0	0
Gr36b	0	0	0	0	0	0
Gr36c	0	0	0	0	0	0
Gr39a	0	0	0	0	0	0
Gr39b	0	0	0	0	0	0
Gr43a	0	0	0	0	0	0
Gr47a	0	0	0	0	0	0
Gr47b	0	0	0	0	0	0
Gr57a	0	0	1	0	0	0
Gr58a	0	0	0	0	0	0
Gr58b	1	0	0	0	0	0
Gr58c	0	0	0	0	0	0
Gr59a	0	0	0	0	0	0
Gr59b	0	0	0	0	0	0
Gr59c	0	0	0	0	0	0
Gr59d	0	0	0	0	0	0
Gr59e	0	0	0	0	0	0
Gr59f	0	0	0	0	0	0
Gr5a	0	0	0	0	0	0
Gr61a	0	0	0	0	0	0
Gr63a	7	0	0	0	0	0
Gr64a	0	0	0	0	0	0
Gr64b	0	0	0	0	0	0
Gr64c	0	0	0	0	0	0
Gr64d	0	0	0	0	0	0
Gr64e	0	0	0	0	0	0
Gr64f	0	0	0	0	0	0
Gr66a	0	0	0	0	0	0
Gr68a	0	0	0	0	0	0
Gr77a	0	0	0	0	0	0
Gr85a	0	0	0	0	0	0
Gr89a	0	0	0	0	1	1242
Gr8a	0	0	0	0	0	0
Gr92a	0	0	0	0	0	0
Gr93a	0	0	0	0	0	0
Gr93b	0	0	0	0	0	0
Gr93c	0	0	0	0	0	0
Gr93d	0	0	0	0	0	0
Gr94a	0	1	0	0	0	0
Gr97a	0	0	0	0	0	0
Gr98a	0	0	0	0	0	0
Gr98b	0	0	0	0	0	0
Gr98c	0	0	0	0	0	0
Gr98d	0	0	0	0	0	0
Gr9a	0	0	0	0	0	0
Graf	496	0	0	0	8	142
GramD1B	155	0	917	0	1	6
Grasp65	0	0	19021	0	0	3112
Grd	0	0	0	0	0	0
Grik	0	0	0	0	0	0
Grip	0	0	0	0	0	25
Grip128	0	0	0	0	0	0
Grip163	0	0	0	0	0	0
Grip71	0	0	0	0	0	0
Grip75	0	0	0	0	0	0
Grip84	0	0	0	0	0	0
Grip91	0	0	0	0	0	0
Grx1	0	0	4822	0	0	697
Grx1t	0	0	0	0	0	0
Gs1	0	4694	0	0	0	0
Gs1l	0	2	0	0	0	2749
Gs2	41	811	8002	2	0	0
Gsc	0	0	0	0	0	0
Gss1	0	0	0	0	0	0
Gss2	0	0	0	0	0	0
GstD1	12	3258	9209	2	9108	30836
GstD10	0	0	0	0	0	1120
GstD11	0	0	0	0	0	0
GstD2	0	0	0	0	2	2109
GstD3	0	0	0	0	455	2041
GstD4	0	0	0	0	0	626
GstD5	1	0	6008	0	0	0
GstD6	0	0	0	0	0	0
GstD7	0	13614	0	0	0	0
GstD8	9	0	9954	0	0	0
GstD9	0	4	0	0	0	1225
GstE1	0	0	0	1	0	2633
GstE10	0	0	0	0	0	0
GstE11	0	0	0	0	0	0
GstE12	0	3	22394	0	91	12798
GstE13	0	0	0	0	0	1137
GstE14	0	0	0	0	0	0
GstE2	0	0	0	0	0	0
GstE3	0	4	0	0	0	0
GstE4	0	0	0	0	0	0
GstE5	3	0	0	0	0	0
GstE6	0	216	17857	0	0	60
GstE7	0	1693	1	7	18081	0
GstE8	0	0	0	0	0	560
GstE9	0	0	0	0	0	0
GstO1	0	0	0	0	0	131
GstO2	2	0	0	0	0	1082
GstO3	0	249	18395	23	4713	6493
GstS1	0	1	645	0	1468	2462
GstT1	0	0	0	0	0	519
GstT2	0	0	0	0	0	813
GstT3	0	0	161	0	1	1136
GstT4	0	39	0	0	0	0
GstZ1	0	0	0	0	0	0
GstZ2	0	0	0	0	0	0
Gtp-bp	0	0	0	0	2	6089
Gug	0	4142	640	0	2	603
Gyc32E	0	0	0	0	0	0
Gyc76C	0	0	0	0	0	0
Gyc88E	0	0	0	0	0	0
Gyc89Da	0	0	0	0	0	0
Gyc89Db	0	0	0	0	0	0
Gycalpha99B	0	0	1	0	0	0
Gycbeta100B	118	0	0	0	0	0
Gyf	0	0	0	4	0	400
Gyg	0	0	0	0	0	0
H	0	3	0	0	965	614
H15	0	0	0	0	0	0
H2.0	0	0	0	0	0	0
HBS1	0	0	0	0	0	0
HDAC1	0	0	0	0	0	287
HDAC11	0	0	0	0	0	0
HDAC3	0	0	0	0	0	0
HDAC4	0	0	1	0	408	504
HDAC6	0	0	0	0	0	640
HEATR2	0	0	0	0	0	0
HERC2	5	0	0	0	2	0
HGTX	0	46	0	0	0	0
HHEX	0	0	0	0	0	0
HIP	0	0	2	6	0	3
HIP-R	0	0	0	0	0	11
HIPP1	0	0	0	0	0	68
HLH3B	0	0	0	0	0	0
HLH4C	0	0	0	0	0	0
HLH54F	0	0	0	0	0	0
HP1D3csd	0	0	0	0	0	0
HP1Lcsd	0	0	0	0	0	0
HP1b	39213	0	1	0	4174	108
HP1c	0	0	0	0	0	0
HP1e	0	0	0	0	0	0
HP4	0	0	0	0	0	0
HP5	0	0	290	0	0	0
HP6	0	0	0	0	0	0
HPS1	0	0	0	0	0	0
HPS4	0	0	0	0	0	0
HSPBAP1	0	0	0	0	0	91
HSPC300	0	0	0	0	0	142
Hacd1	0	0	0	0	0	538
Hacd2	0	0	0	0	0	0
Hakai	0	0	0	0	0	3
Hand	0	0	0	0	0	0
Hasp	0	0	0	0	0	0
Haspin	0	0	0	0	0	436
Hat1	0	0	0	0	0	0
Hayan	0	0	0	0	0	0
Hcf	0	4	0	0	2	753
Hcs	0	0	0	0	0	0
Hdc	0	0	0	0	0	0
He	0	0	0	0	0	0
Hel25E	0	0	0	2	0	2584
Hel89B	0	4	0	0	1	1517
Hem	3	0	0	0	0	2429
HemK1	0	0	0	0	0	0
HemK2	0	0	0	0	0	0
Hen1	0	0	0	0	0	3494
Herc4	0	127	0	0	4	1
Herp	0	0	0	0	3	126
Hers	2965	8	119	13	2	542
Hesr	0	0	0	0	0	0
Hex-A	2	2554	1212	319	4012	2137
Hex-C	0	0	0	0	0	0
Hex-t1	0	0	0	0	0	0
Hex-t2	0	0	0	0	0	0
Hexim	0	0	0	4	0	0
Hexo1	0	5	0	0	0	2798
Hexo2	0	0	0	0	0	0
Hey	0	0	0	0	0	0
Hez	0	0	0	0	0	0
Hf	0	0	0	0	0	0
Hil	3	3	0	1	2	0
Him	0	0	0	0	0	0
Hip1	0	0	0	0	85	0
Hip14	0	0	0	0	0	2281
HipHop	0	0	0	0	0	8
Hipk	1	60	1080	12	9095	469
Hira	0	0	0	0	0	0
His-Psi:CR31614	0	0	0	0	0	0
His-Psi:CR31615	0	0	0	0	0	0
His-Psi:CR31616	0	0	0	0	0	0
His-Psi:CR31754	0	0	0	0	0	0
His-Psi:CR33802	0	0	0	0	0	0
His-Psi:CR33805	0	0	0	0	0	0
His-Psi:CR33811	0	0	0	0	0	0
His-Psi:CR33867	0	0	0	0	0	81
His1:CG31617	0	0	0	0	0	0
His1:CG33801	0	0	0	0	0	0
His1:CG33804	0	0	0	0	0	0
His1:CG33807	0	0	0	0	0	0
His1:CG33810	0	0	0	0	0	0
His1:CG33813	0	0	0	0	0	0
His1:CG33816	0	0	0	0	0	0
His1:CG33819	0	0	0	0	0	0
His1:CG33822	0	0	0	0	0	0
His1:CG33825	0	0	0	0	0	0
His1:CG33828	0	0	0	0	0	0
His1:CG33831	0	0	0	0	0	0
His1:CG33834	0	0	0	0	0	0
His1:CG33837	0	0	0	0	0	0
His1:CG33840	0	0	0	0	0	0
His1:CG33843	0	0	0	0	0	0
His1:CG33846	0	0	0	0	0	0
His1:CG33849	0	0	0	0	0	0
His1:CG33852	0	0	0	0	0	0
His1:CG33855	0	0	0	0	0	0
His1:CG33858	0	0	0	0	0	0
His1:CG33861	0	0	0	0	0	0
His1:CG33864	0	0	0	0	0	0
His2A:CG31618	0	0	0	0	0	0
His2A:CG33808	0	0	0	0	0	0
His2A:CG33814	0	0	0	0	0	0
His2A:CG33817	0	0	0	0	0	0
His2A:CG33820	0	0	0	0	0	0
His2A:CG33823	0	0	0	0	0	0
His2A:CG33826	0	0	0	0	0	0
His2A:CG33829	0	0	0	0	0	0
His2A:CG33832	0	0	0	0	0	0
His2A:CG33835	0	0	0	0	0	0
His2A:CG33838	0	0	0	0	0	0
His2A:CG33841	0	0	0	0	0	0
His2A:CG33844	0	0	0	0	0	0
His2A:CG33847	0	0	0	0	0	0
His2A:CG33850	0	0	0	0	0	0
His2A:CG33853	0	0	0	0	0	0
His2A:CG33856	0	0	0	0	0	0
His2A:CG33859	0	0	0	0	0	0
His2A:CG33862	0	0	0	0	0	0
His2A:CG33865	0	0	0	0	0	0
His2Av	16	7384	11059	23	69220	10574
His2B:CG17949	0	0	1	0	0	0
His2B:CG33868	0	0	1	0	0	0
His2B:CG33870	0	0	0	0	0	0
His2B:CG33872	0	0	0	0	0	0
His2B:CG33874	0	0	0	0	0	0
His2B:CG33876	0	0	0	0	0	0
His2B:CG33878	0	0	0	0	0	0
His2B:CG33880	0	0	0	0	0	0
His2B:CG33882	0	0	0	0	0	0
His2B:CG33884	0	0	0	0	0	0
His2B:CG33886	0	0	0	0	0	0
His2B:CG33888	0	0	0	0	0	0
His2B:CG33890	0	0	0	0	0	0
His2B:CG33892	0	0	0	0	0	0
His2B:CG33894	0	0	0	0	0	0
His2B:CG33896	0	0	0	0	0	0
His2B:CG33898	0	0	0	0	0	0
His2B:CG33900	0	0	0	0	0	0
His2B:CG33902	0	0	0	0	0	0
His2B:CG33904	0	0	0	0	0	0
His2B:CG33906	0	0	0	0	0	0
His2B:CG33908	0	0	0	0	0	0
His2B:CG33910	0	0	0	0	0	0
His3.3A	482	0	0	4	6	5819
His3.3B	292	3031	2694	256	886	4364
His3:CG31613	0	0	0	0	0	0
His3:CG33803	0	0	0	0	0	0
His3:CG33806	0	0	0	0	0	0
His3:CG33809	0	0	0	0	0	0
His3:CG33812	0	0	0	0	0	0
His3:CG33815	0	0	0	0	0	0
His3:CG33818	0	0	0	0	0	0
His3:CG33821	0	0	0	0	0	0
His3:CG33824	0	0	0	0	0	0
His3:CG33827	0	0	0	0	0	0
His3:CG33830	0	0	0	0	0	0
His3:CG33833	0	0	0	0	0	0
His3:CG33836	0	0	0	0	0	0
His3:CG33839	0	0	0	0	0	0
His3:CG33842	0	0	0	0	0	0
His3:CG33845	0	0	0	0	0	0
His3:CG33848	0	0	0	0	0	0
His3:CG33851	0	0	0	0	0	0
His3:CG33854	0	0	0	0	0	0
His3:CG33857	0	0	0	0	0	0
His3:CG33860	0	0	0	0	0	0
His3:CG33863	0	0	0	0	0	0
His3:CG33866	0	0	0	0	0	0
His4:CG31611	0	0	0	0	0	0
His4:CG33869	0	0	0	0	0	0
His4:CG33871	0	0	0	0	0	0
His4:CG33873	0	0	0	0	0	0
His4:CG33875	0	0	0	0	0	0
His4:CG33877	0	0	0	0	0	0
His4:CG33879	0	0	0	0	0	0
His4:CG33881	0	0	0	0	0	0
His4:CG33883	0	0	0	0	0	0
His4:CG33885	0	0	0	0	0	0
His4:CG33887	0	0	0	0	0	0
His4:CG33889	0	0	0	0	0	0
His4:CG33891	0	0	0	0	0	0
His4:CG33893	0	0	0	0	0	0
His4:CG33895	0	0	0	0	0	0
His4:CG33897	0	0	0	0	0	0
His4:CG33899	0	0	0	0	0	0
His4:CG33901	0	0	0	0	0	0
His4:CG33903	0	0	0	0	0	0
His4:CG33905	0	0	0	0	0	0
His4:CG33907	0	0	0	0	0	0
His4:CG33909	0	0	0	0	0	0
His4r	4	5055	11066	0	11757	6791
HisCl1	1	0	0	0	0	759
HisRS	0	1	5	0	4	4240
Hk	7899	0	1262	0	2	213
Hlc	0	0	3	0	14757	2167
Hmg-2	0	0	0	0	0	0
HmgD	46	0	38	1	0	4768
HmgZ	1	0	7204	0	13348	2634
Hmgcr	0	0	1376	0	0	616
Hmgs	0	0	0	0	3	0
Hml	0	0	0	0	0	0
Hmr	0	0	0	0	0	0
Hmt-1	0	0	0	0	0	0
Hmt4-20	0	0	0	0	8682	0
Hmu	0	0	0	0	0	0
Hmx	0	0	0	0	0	0
Hn	0	0	0	0	0	0
HnRNP-K	0	1	26	0	1	1663
Hnf4	0	0	0	1	4	524
Ho	0	0	0	0	0	1381
Hph	4	0	0	0	1	45
Hpr1	0	0	0	0	0	0
Hr3	0	0	0	0	0	0
Hr38	0	0	0	0	0	0
Hr39	0	0	0	8	0	253
Hr4	1	0	0	0	0	0
Hr51	0	0	0	0	0	0
Hr78	0	0	0	0	0	0
Hr83	0	0	0	0	0	0
Hr96	0	26	0	0	0	0
Hrb27C	1	907	3741	2100	18229	6106
Hrb87F	0	3	0	1	0	1541
Hrb98DE	0	0	0	2	0	4749
Hrd3	0	0	1597	0	0	219
Hrs	0	0	2	0	1	0
Hs2st	0	0	0	0	0	0
Hs3st-A	0	0	0	0	0	0
Hs3st-B	0	0	0	0	0	0
Hs6st	0	0	0	0	0	0
Hsc20	0	0	0	0	0	0
Hsc70-1	0	0	0	0	0	0
Hsc70-2	0	0	0	0	0	0
Hsc70-3	26170	2687	1627	23	4123	2397
Hsc70-4	9	3900	24733	80	53035	53540
Hsc70-5	0	4	4	19	8572	2791
Hsc70Cb	0	58	70	10	257	1533
Hsepi	0	0	0	0	0	0
Hsf	0	0	0	0	0	1513
Hsl	0	0	1	0	0	0
Hsp22	0	0	0	0	0	0
Hsp23	3	14443	13483	0	6	1851
Hsp26	748	19648	41501	13	450	1935
Hsp27	1	30	8724	0	1	1157
Hsp60A	0	0	0	0	0	2418
Hsp60B	0	0	0	0	0	0
Hsp60C	0	0	0	0	0	0
Hsp60D	0	0	0	0	0	0
Hsp67Ba	0	0	0	0	0	0
Hsp67Bc	0	0	0	0	0	0
Hsp68	27	8	20	0	316	323
Hsp70Aa	0	60	58	172	33	1
Hsp70Ab	0	13	48	31	7	9
Hsp70Ba	0	0	0	0	0	1
Hsp70Bb	0	0	0	0	0	0
Hsp70Bbb	0	0	0	0	0	0
Hsp70Bc	0	0	0	0	1	119
Hsp83	376	420	12500	9	82613	30890
HtrA2	0	0	0	2	0	0
Hug	0	0	0	0	0	0
Hus1-like	0	0	0	0	0	2130
Hydr1	0	1508	276	0	0	0
Hydr2	0	831	1	0	0	2
I-2	0	0	0	0	0	0
I-3	0	0	0	0	0	0
I-t	0	0	0	0	0	0
IA-2	4587	31931	33849	7	3842	5032
ICA69	0	0	0	0	0	0
IFT52	0	0	0	0	0	0
IFT57	0	0	0	0	0	0
IKKbeta	0	0	0	0	0	0
IKKepsilon	0	0	0	0	0	0
IM1	0	0	0	0	0	0
IM14	0	0	0	0	0	0
IM18	0	0	0	0	0	0
IM2	0	0	0	0	0	0
IM23	0	0	0	16	0	0
IM3	0	0	0	0	0	0
IM33	0	0	0	0	0	0
IM4	0	0	0	0	0	0
IMPPP	0	0	0	0	0	0
INPP5E	0	0	0	0	0	0
IP3K1	0	0	0	0	1	53
IP3K2	0	2	0	2	0	2167
IRSp53	0	0	0	0	0	0
ITP	422	0	0	0	0	1001
Ibf1	0	0	0	0	0	0
Ibf2	0	0	0	0	0	0
Ice1	0	0	0	0	0	0
Ice2	0	0	0	0	0	0
Ide	0	0	4	0	0	14
Idgf1	0	0	0	0	0	0
Idgf2	0	0	0	0	0	0
Idgf3	0	0	0	0	0	0
Idgf4	0	22	0	0	0	0
Idgf5	0	0	0	0	0	0
Idgf6	0	0	0	0	0	0
Idh	0	8211	7798	0	1043	4434
Idh3b	0	0	1	2	0	1917
Ids	0	0	0	0	0	136
Ih	594	0	0	0	0	0
IleRS	12	0	0	0	0	1465
IleRS-m	0	0	0	0	0	0
Ilk	0	5	0	0	0	0
Ilp1	0	0	0	0	0	0
Ilp2	4	0	0	0	0	0
Ilp3	0	0	0	0	0	0
Ilp4	0	0	0	0	0	0
Ilp5	0	0	0	0	0	0
Ilp6	0	0	0	0	2	0
Ilp7	0	0	0	0	0	0
Ilp8	0	0	0	0	0	0
Iml1	0	0	0	3	0	0
Imp	15	18489	1881	52	8353	4586
ImpE1	0	0	0	0	0	0
ImpE2	0	0	0	0	0	0
ImpE3	0	0	0	0	0	0
ImpL1	5	0	0	1	0	0
ImpL2	0	0	0	0	0	1123
Impbeta11	24366	0	0	0	0	0
InR	2	0	374	8	2018	1175
Incenp	0	0	0	0	0	0
Indy	0	5	0	0	0	16
Indy-2	0	0	0	0	0	0
Ing3	0	0	0	0	0	0
Ing5	0	39	0	0	0	0
Ino80	0	0	0	0	0	48
Inos	0	0	0	16	17835	1372
IntS1	0	0	0	0	0	0
IntS10	0	0	1	0	0	0
IntS11	0	25	0	0	0	0
IntS12	0	0	0	0	0	303
IntS14	0	0	0	0	0	0
IntS2	0	0	0	0	0	18
IntS3	0	0	0	0	101	0
IntS4	0	0	0	0	0	48
IntS6	2	0	0	0	205	134
IntS8	0	0	0	0	0	0
IntS9	0	0	0	0	0	17
Invadolysin	0	290	0	0	0	0
Inx2	0	0	0	1	2	0
Inx3	0	0	0	0	15067	37
Inx5	0	0	0	0	0	0
Inx6	0	0	0	0	0	0
Inx7	0	0	123	0	0	0
Ip259	0	0	5302	0	6562	3340
Ipk1	2	0	0	0	0	0
Ipk2	0	0	0	0	0	0
Ipod	0	0	0	0	0	0
Ipp	0	0	0	0	0	1655
Ir100a	0	0	0	0	0	0
Ir10a	0	0	0	0	0	0
Ir11a	0	0	0	0	0	0
Ir20a	0	0	0	0	0	0
Ir21a	0	0	0	0	0	0
Ir25a	0	0	0	0	0	0
Ir31a	0	0	0	0	0	0
Ir40a	0	0	0	0	0	0
Ir41a	0	0	0	0	0	0
Ir47a	0	0	0	0	0	0
Ir47b	0	0	0	0	0	0
Ir48a	0	0	0	0	0	0
Ir48b	0	0	0	0	0	0
Ir48c	0	0	0	0	0	0
Ir51a	0	0	0	0	0	0
Ir51b	0	0	0	0	0	0
Ir52a	0	0	0	0	0	0
Ir52b	0	0	0	0	0	0
Ir52c	0	0	0	0	0	0
Ir52d	0	0	0	0	0	0
Ir54a	0	0	0	0	0	0
Ir56a	0	0	0	0	0	0
Ir56b	0	0	0	0	0	0
Ir56c	0	0	0	0	0	0
Ir56d	0	0	0	0	0	0
Ir56e	0	0	0	0	0	0
Ir60a	0	0	0	0	0	0
Ir60b	0	0	0	0	0	0
Ir60c	0	0	0	0	0	0
Ir60d	0	0	0	0	0	0
Ir60e	0	0	0	0	0	0
Ir60f	0	0	0	0	0	0
Ir62a	0	0	0	0	0	0
Ir64a	0	0	0	0	0	0
Ir67a	0	0	0	0	0	0
Ir67b	0	0	0	0	0	0
Ir67c	0	0	0	0	0	0
Ir68a	0	0	0	10	1	0
Ir68b	0	0	0	0	0	0
Ir75a	0	0	0	0	0	0
Ir75b	0	0	0	0	0	0
Ir75c	0	0	0	0	0	0
Ir75d	0	0	0	0	0	0
Ir76a	0	0	0	0	0	0
Ir76b	0	0	0	0	0	0
Ir7a	0	0	0	0	0	0
Ir7b	0	0	0	0	0	0
Ir7c	0	0	0	0	0	0
Ir7d	0	0	0	0	0	0
Ir7e	0	0	0	0	0	0
Ir7f	0	0	0	0	0	0
Ir7g	0	0	0	0	0	0
Ir84a	0	0	0	0	0	0
Ir85a	0	0	0	0	157	0
Ir87a	0	0	0	0	0	0
Ir8a	3	0	0	0	0	0
Ir92a	0	0	0	0	0	0
Ir93a	0	0	0	0	0	0
Ir94a	0	0	0	0	0	0
Ir94b	0	0	0	0	0	0
Ir94c	0	0	0	0	0	0
Ir94d	3	0	0	0	0	0
Ir94e	0	0	0	0	0	0
Ir94f	0	0	0	0	0	0
Ir94g	0	0	0	0	0	0
Ir94h	0	0	0	0	0	0
Irbp	1285	0	0	0	0	0
Irbp18	0	0	0	0	0	0
Irc	0	0	0	0	0	0
Ire1	0	0	0	0	0	0
Iris	0	0	0	0	0	0
Irk1	0	0	26	0	131	0
Irk2	0	0	0	0	0	0
Irk3	0	0	0	0	0	0
Irp-1A	0	0	0	0	0	0
Irp-1B	0	1	0	0	10812	1990
IscU	0	0	60	0	0	1755
Iswi	0	0	0	0	0	0
ItgaPS4	0	0	0	0	0	0
ItgaPS5	0	0	0	0	0	0
Itgbn	0	0	0	0	3011	0
Itp-r83A	0	0	0	3	6	2382
Iyd	0	0	0	0	0	0
JHDM2	0	0	0	0	0	0
JIL-1	0	5735	6802	6	7678	434
JMJD4	0	0	0	0	0	0
JMJD5	0	0	0	0	0	0
JMJD7	0	0	0	0	0	0
JTBR	0	0	0	0	0	587
JYalpha	0	0	0	0	0	0
Jabba	0	0	0	0	0	193
Jafrac1	109	4749	11886	0	10	2375
Jafrac2	0	0	1	0	0	1363
Jarid2	0	0	0	0	0	1202
JhI-21	0	0	0	0	0	2344
JhI-26	0	0	0	0	0	0
Jhe	0	0	0	0	0	0
Jhedup	0	0	0	0	0	0
Jheh1	18	0	13700	0	3	1115
Jheh2	8	0	0	0	3007	2642
Jheh3	2	4	20735	0	0	10
Jon25Bi	1069	0	19747	0	0	702
Jon25Bii	4	1	10745	0	0	1326
Jon25Biii	1	34074	10139	0	16438	1163
Jon44E	0	19713	2	0	4	0
Jon65Ai	0	1	10598	0	0	211
Jon65Aii	15	52460	50439	15	2	5190
Jon65Aiii	4506	35737	87232	20	18188	15612
Jon65Aiv	158727	99917	351727	8	16607	57232
Jon66Ci	0	83	0	0	1	0
Jon66Cii	0	0	0	0	0	0
Jon74E	3696	14675	103071	12	0	4715
Jon99Ci	42721	2	81	0	2	1126
Jon99Cii	51075	90661	74976	5	17976	8631
Jon99Ciii	98643	139266	97081	27	24887	11553
Jon99Fi	37941	119016	73968	52	12141	18836
Jon99Fii	4548	58048	37688	0	10895	11420
Jra	0	0	0	0	1	2438
Jupiter	2	125	247	0	0	1636
Jwa	0	0	8920	0	0	322
KCNQ	237	0	0	6	0	2
KFase	0	0	0	0	0	1
KLHL18	18	0	0	0	0	1819
KP78a	0	0	0	0	0	0
KP78b	0	0	0	0	0	0
Kah	0	0	0	0	0	0
KaiR1D	0	0	0	0	0	0
Kal1	0	0	0	0	0	0
Kank	0	0	0	0	0	0
Kap-alpha1	0	0	0	39173	0	0
Kap-alpha3	11197	1	4	1	0	56
Kap3	0	0	0	0	0	0
Karl	0	0	0	0	0	5
Karybeta3	0	0	0	7	6685	215
Kat60	0	0	0	0	0	11
Kaz-m1	30	566	7730	0	0	1001
Kaz1-ORFA	0	0	0	0	0	0
Kaz1-ORFB	0	0	0	0	0	0
Kcmf1	0	0	0	0	2	462
KdelR	0	1	0	0	45	1668
Kdm2	0	0	0	0	0	962
Kdm4A	0	0	0	0	0	0
Kdm4B	0	0	0	0	0	0
Keap1	0	0	0	0	0	0
Kebab	0	0	0	0	0	0
Khc	0	8458	1	9	0	117
Khc-73	4	0	0	0	0	0
Kif19A	0	0	0	0	0	0
Kif3C	0	0	0	0	0	0
Klc	0	0	0	0	0	357
Klf15	0	0	0	0	0	0
Klp10A	0	0	0	10	0	0
Klp31E	0	0	0	0	0	1
Klp3A	0	0	0	0	0	0
Klp54D	0	0	0	0	0	0
Klp59C	0	0	0	0	0	0
Klp59D	0	0	0	0	0	0
Klp61F	0	0	0	0	0	0
Klp64D	7911	0	0	0	0	0
Klp67A	0	0	0	0	0	0
Klp68D	0	0	0	0	0	0
Klp98A	0	54	0	0	0	26
Kmn1	0	0	0	0	12625	0
Kmn2	0	0	0	0	0	0
Kr	0	0	0	0	0	1676
Kr-h1	0	0	0	0	0	0
Kr-h2	1	0	0	0	2310	3863
KrT95D	0	1118	143	0	0	210
Krn	0	0	0	0	0	0
Ktl	0	0	0	0	0	50
Ku80	0	0	0	0	0	0
Kua	0	0	0	0	0	0
Kul	0	0	0	0	0	38
L2HGDH	0	0	0	0	0	0
LBR	0	0	0	0	0	1
LIMK1	0	1	38	0	31	168
LKRSDH	0	0	0	0	0	0
LManI	0	1	0	0	0	3
LManII	0	0	0	0	0	0
LManIII	0	0	0	0	0	0
LManIV	0	0	0	7	0	0
LManV	0	0	0	0	0	0
LManVI	0	1	14098	0	0	197
LPCAT	2	3	0	0	4	497
LRP1	0	0	0	0	0	16
LRR	0	0	0	0	0	473
LS2	0	0	0	0	0	0
LSm-4	0	0	0	0	0	0
LSm1	0	0	0	0	0	0
LSm3	0	0	0	0	1	566
LSm7	0	0	0	0	0	1462
LTV1	14	0	0	0	23252	3013
LUBEL	0	0	0	0	0	0
La	5	0	0	1	3	5930
Lac	0	0	0	0	0	0
Lam	0	0	0	0	0	179
LamC	0	66	99	0	123	4768
Lamp1	31	7707	128	8	30842	4059
LanA	0	0	0	0	0	19
LanB1	0	0	0	0	2	2758
LanB2	0	0	0	0	0	565
Lap1	0	0	0	0	0	0
Lapsyn	0	0	0	0	0	0
Lar	0	1	69	0	0	153
Larp4B	0	0	0	0	1	53
Larp7	0	0	0	0	0	0
Las	0	0	0	0	0	0
Lasp	0	0	0	0	0	0
Lcch3	0	7	0	0	0	0
Lcp1	0	0	0	0	0	0
Lcp1Psi	0	0	0	0	0	0
Lcp2	0	0	0	0	0	0
Lcp3	0	0	0	0	0	0
Lcp4	0	0	0	0	0	0
Lcp65APsi	0	0	0	0	0	0
Lcp65Aa	0	0	0	0	0	0
Lcp65Ab1	0	0	0	0	0	0
Lcp65Ab2	0	0	0	0	0	0
Lcp65Ac	0	0	0	0	0	0
Lcp65Ad	0	0	0	0	0	0
Lcp65Ae	0	0	0	0	0	0
Lcp65Af	0	0	0	0	0	0
Lcp65Ag1	0	0	0	0	0	0
Lcp65Ag2	0	0	0	0	0	0
Lcp65Ag3	0	0	0	0	0	0
Lcp9	0	0	0	0	0	0
Ldh	107	335	6710	15	12174	2780
Ldsdh1	389	0	0	0	0	0
Leash	0	0	0	0	0	0
Lectin-galC1	0	0	0	0	0	0
Lerp	0	323	4495	0	0	0
Letm1	0	30	0	0	0	0
LeuRS	0	0	0	0	0	2620
LeuRS-m	0	0	0	0	0	0
Lfg	0	0	0	0	0	0
Lgr1	0	0	0	0	0	0
Lgr3	0	0	0	0	0	0
Lgr4	0	0	0	0	0	0
Lhr	0	0	0	0	0	0
Lim1	0	0	0	0	0	0
Lim3	0	0	0	0	1316	0
Lint-1	0	0	0	0	0	0
Lip1	0	0	0	0	0	0
Lip2	0	0	0	0	0	0
Lip3	0	0	0	0	0	0
Lip4	0	0	0	0	0	0
Liprin-alpha	1	0	0	0	1	81
Liprin-beta	31	0	0	0	0	3051
Liprin-gamma	0	641	0	0	0	0
Lis-1	0	0	0	0	0	187
List	0	0	0	0	0	0
Listericin	0	0	0	0	0	0
Lk	0	0	0	0	0	0
Lk6	0	1330	2334	8	21023	6089
Lkb1	0	0	0	0	0	1
Lkr	0	0	0	0	0	0
Lmpt	1	4	0	0	0	712
Lmx1a	0	0	0	0	0	0
Lnk	0	0	0	0	0	0
Lnpk	0	0	0	0	0	775
Lon	7	255	0	0	0	2711
Loxl1	0	0	0	0	0	0
Loxl2	0	0	0	0	0	0
LpR1	21	568	26	0	0	0
LpR2	0	0	0	0	1	124
Lpin	0	0	0	0	0	2712
Lpt	0	0	0	0	0	0
Lrch	0	20	0	8	3205	1008
Lrp4	0	0	0	2	0	0
Lrpprc2	0	0	0	0	0	263
Lrr47	0	0	0	0	0	0
Lrrk	0	0	0	0	0	0
Lrt	0	0	0	0	0	0
Lsd-1	0	0	0	0	0	0
Lsd-2	1255	363	3	38	801	838
Lsm10	0	0	0	0	0	0
Lsm11	0	0	0	0	0	0
Lsm12	0	275	1503	0	0	212
Lsp1alpha	0	0	0	0	0	0
Lsp1beta	0	0	0	0	0	0
Lsp1gamma	0	0	0	0	0	0
Lsp2	0	0	0	0	0	0
Lst	0	0	0	0	0	0
Lst8	0	0	0	0	0	0
Ltn1	0	0	0	0	0	0
LysB	3726	13285	32525	2	32716	12844
LysC	0	4604	10643	4	3665	1556
LysD	16595	33049	73319	64	118395	28391
LysE	1698	7249	22293	23	37402	12252
LysP	0	0	0	0	0	0
LysRS	0	0	0	0	31027	0
LysS	0	0	0	0	0	0
LysX	0	0	0	0	0	1761
M1BP	0	0	0	0	0	0
M6	0	0	0	0	0	0
MAGE	0	0	0	0	0	1694
MAN1	0	0	0	0	0	1479
MAPk-Ak2	0	0	300	0	0	1011
MBD-R2	0	0	0	0	0	0
MBD-like	0	0	0	0	0	0
MCO3	0	0	0	0	0	0
MCPH1	0	0	0	0	0	224
MCTS1	0	0	0	0	0	0
MCU	0	0	0	0	0	0
MED1	0	0	0	0	0	0
MED10	0	0	0	0	0	0
MED11	0	0	1556	0	0	0
MED14	0	0	0	0	0	42
MED15	0	0	0	0	0	0
MED16	0	7	0	0	0	0
MED17	0	0	0	0	0	259
MED18	0	0	0	0	0	0
MED19	98	0	0	0	0	0
MED20	0	0	0	0	0	0
MED21	0	0	0	0	0	0
MED22	0	0	0	0	0	0
MED23	0	0	0	2	0	207
MED24	0	0	0	0	0	0
MED25	0	0	0	0	0	0
MED26	4	0	11451	31	0	98
MED27	0	0	0	0	0	0
MED28	0	0	0	0	0	0
MED30	0	0	0	0	0	1062
MED31	0	0	6906	0	0	2368
MED4	0	0	0	0	0	0
MED6	0	0	0	0	0	3442
MED7	0	0	0	0	0	0
MED8	0	0	0	0	0	0
MED9	0	0	0	0	0	0
MEP-1	0	0	0	0	0	0
MESK2	0	477	21	0	0	405
MESK4	0	0	0	0	0	0
MESR3	0	0	0	0	0	1
MESR4	0	75	0	2	1	0
MESR6	0	0	0	0	0	0
MFS1	0	0	0	0	0	0
MFS10	0	0	0	2	0	6
MFS12	0	0	0	0	0	0
MFS14	0	322	6532	0	0	1661
MFS15	378	0	662	0	0	29
MFS16	0	0	0	0	0	0
MFS17	0	4	0	0	0	169
MFS18	0	0	0	0	0	0
MFS3	0	0	0	0	0	0
MFS9	0	0	0	0	0	0
MICAL-like	0	0	0	0	0	257
MICU1	0	0	0	0	0	0
MKP-4	0	0	0	0	0	0
MME1	0	0	0	0	0	761
MP1	0	0	0	0	0	0
MRG15	0	0	0	0	0	0
MRP	0	0	0	5	0	0
MSBP	0	2	18959	0	0	257
MTA1-like	0	0	0	3	0	1
MTF-1	0	0	0	0	0	280
MTPAP	0	186	0	5	0	124
MYPT-75D	0	4	3	0	0	0
Mabi	0	0	0	0	0	0
Mad	1	1	0	0	2	298
Mad1	0	0	0	0	0	0
Madm	0	2	0	0	0	0
Maf1	0	0	2	0	16183	0
MagR	0	0	0	0	1478	0
Magi	1	0	0	0	0	4
Mal-A1	0	0	0	0	0	0
Mal-A2	0	8	12255	0	0	0
Mal-A3	2229	11020	9	0	0	0
Mal-A4	0	7268	0	0	0	0
Mal-A5	0	0	0	0	0	0
Mal-A6	15	0	0	1	0	0
Mal-A7	0	0	0	0	0	0
Mal-A8	0	0	0	0	0	0
Mal-B1	0	0	0	0	0	0
Mal-B2	0	0	0	0	0	0
Manf	0	0	0	0	0	969
Map205	0	648	0	1	391	3
Map60	0	0	0	0	42	0
Mapmodulin	55	54	0	0	9703	8417
Marc	0	0	0	0	0	0
Marcal1	0	0	0	0	0	0
Marf	56	0	0	0	898	114
Mat1	0	0	0	0	0	1616
Mat89Ba	0	0	1	0	2	0
Mau2	0	0	0	0	0	0
Max	0	0	0	0	0	470
Mbs	8400	0	0	0	2519	1304
Mccc1	0	0	0	0	0	0
Mccc2	0	0	0	0	0	0
Mcm10	18	0	0	0	0	0
Mcm2	0	0	0	0	0	0
Mcm3	0	0	0	0	0	2117
Mcm5	0	0	0	0	0	68
Mcm6	0	0	7	1	0	614
Mcm7	4	0	0	0	0	0
Mco1	0	0	0	0	0	0
Mcr	7	0	0	0	0	0
Mct1	0	0	0	0	0	15
Mctp	0	0	0	0	4	0
Mdh1	0	0	0	17	3	9342
Mdh2	3	2	5	54	2	15834
Mdr49	0	0	0	0	0	0
Mdr50	8	0	3043	0	0	184
Mdr65	0	0	0	0	0	0
Mec2	1	3	0	0	0	0
Med	0	0	0	0	0	1587
Mef2	0	1	0	0	0	390
Meics	0	0	0	0	0	0
Mekk1	1	9	18186	0	2770	0
Meltrin	1	0	0	0	0	1089
Membrin	0	0	0	0	0	0
Men	0	0	0	2	4	353
Men-b	0	0	0	0	3	242
Menl-1	0	0	0	0	0	0
Menl-2	0	0	0	0	0	0
Mer	0	0	0	0	0	732
Mes2	0	0	0	0	17380	82
Mes4	0	0	0	0	0	0
Mesh1	0	0	0	0	0	0
Met	0	6062	0	0	0	5
Met75Ca	0	0	0	0	0	0
Met75Cb	0	0	0	0	0	0
MetRS	0	2	0	0	0	0
MetRS-m	0	0	0	0	0	0
Mettl14	0	1	0	0	0	0
Mettl3	0	0	0	0	0	267
Mf	0	0	103	0	0	0
Mfap1	0	0	0	0	0	0
Mfe2	1	0	2	0	2	0
Mgat1	0	0	0	0	0	0
Mgat2	0	0	0	0	0	0
Mgstl	0	1	0	0	0	14
Mhc	0	1852	0	0	0	0
Mhcl	0	0	0	108	0	882
Mi-2	0	3524	0	6	1	431
Mical	0	0	0	0	0	0
Mics1	0	0	0	0	0	0
Mid1	0	0	0	0	0	0
Miga	0	0	0	0	0	0
Mink	0	0	0	0	0	0
Mip	3	8931	0	0	1	2359
Mipp1	0	0	0	0	0	0
Mipp2	0	0	0	0	0	0
Miro	0	0	0	0	0	0
Mis12	0	0	0	0	0	0
Mitf	0	0	0	4	1	22
Mitofilin	6	0	1	0	0	4821
Mkk4	0	0	0	3	0	1701
Mkp	0	0	0	0	0	0
Mkp3	2	14317	8378	21	1760	5910
Mkrn1	0	0	0	0	1	111
Mks1	0	0	0	0	0	0
Mlc-c	1	908	0	26	54	8854
Mlc1	0	0	0	0	0	0
Mlc2	0	0	0	0	0	0
Mlf	22	0	0	0	0	0
Mlh1	0	0	0	0	0	0
Mlp60A	0	0	0	0	115	407
Mlp84B	0	0	0	0	0	0
Mmp1	1	1	0	19	1	2641
Mmp2	0	0	1	0	0	368
Mms19	0	0	0	0	0	0
Mnn1	0	516	0	27	0	640
Mnt	0	42	3382	2	0	1467
Mo25	0	0	0	0	0	99
Mob2	0	0	26	12	3362	239
Mob3	0	0	0	0	0	0
Mob4	0	0	0	3	0	3356
Moca-cyp	0	0	0	1	19086	0
Mocs1	0	0	0	0	0	493
Mocs2A	0	0	0	0	0	0
Mocs2B	0	0	0	0	0	0
Moe	19306	395	14986	629	20319	5379
Mon1	0	0	0	0	0	0
Mondo	0	7	0	0	0	0
Mos	0	0	0	0	0	0
Mp	0	0	353	0	0	64
Mp20	0	0	0	0	0	0
Mpc1	1	0	13679	0	0	54
Mpcp1	0	0	0	0	0	0
Mpcp2	4397	7	3	16	12475	4883
Mpp6	0	0	0	0	0	0
Mppe	0	0	0	0	0	0
Mps1	0	0	0	0	0	0
MrgBP	0	0	0	0	0	1718
Mrp4	0	0	1	0	0	0
Mrtf	0	0	0	0	0	466
Ms	13	0	0	0	0	0
MsR1	1	0	5	0	0	0
MsR2	0	6152	0	0	0	0
Msh6	0	0	0	0	0	0
Msp300	202	1006	5003	68	29132	10554
Msr-110	0	0	1	0	0	0
Mst33A	0	0	0	0	0	0
Mst36Fa	0	0	0	0	0	0
Mst36Fb	0	0	0	0	0	0
Mst57Da	0	0	0	0	0	0
Mst57Db	0	0	0	0	0	0
Mst57Dc	0	0	0	0	0	0
Mst77F	0	0	0	0	0	0
Mst77Y-13	0	0	0	0	0	0
Mst77Y-16Psi	0	0	0	0	0	0
Mst77Y-4	0	0	0	0	0	0
Mst77Y-7	0	0	0	0	0	0
Mst77Y-8Psi	0	0	0	0	0	0
Mst77Y-9	0	0	0	0	0	0
Mst84Da	0	0	0	0	0	0
Mst84Db	0	0	0	0	0	0
Mst84Dc	0	0	0	0	0	0
Mst84Dd	0	0	0	0	0	0
Mst85C	0	0	0	0	0	0
Mst87F	0	0	0	2	0	0
Mst89B	0	0	0	0	0	0
Mst98Ca	0	0	0	0	0	0
Mst98Cb	0	0	0	0	0	0
MstProx	0	0	0	0	0	0
Mt2	0	0	0	0	0	0
Mtap	0	0	0	0	0	389
Mtch	3	0	0	0	3	4842
Mtk	0	0	0	0	0	0
Mtl	0	0	0	0	0	1745
MtnA	0	10697	5170	0	3348	1081
MtnB	0	0	0	0	0	0
MtnC	0	0	0	0	0	0
MtnD	0	0	361	0	0	0
MtnE	20	13	1533	0	0	206
Mtor	143	0	0	0	0	1183
Mtp	0	0	0	0	0	2
Mtpalpha	0	10765	0	3	0	17
Mtr3	0	0	0	0	0	0
Mtr4	0	0	0	0	0	0
Muc11A	0	0	0	0	0	0
Muc12Ea	0	0	0	0	0	0
Muc14A	0	0	0	0	0	0
Muc18B	0	0	0	0	0	0
Muc26B	0	0	0	0	0	0
Muc30E	0	0	0	0	0	0
Muc4B	0	0	0	0	0	0
Muc55B	2	0	0	0	0	0
Muc68Ca	0	0	0	0	0	0
Muc68D	0	0	882	0	0	91
Muc68E	0	0	0	0	0	95
Muc91C	0	0	0	0	0	0
Muc96D	0	1	0	0	0	0
Mul1	0	0	0	0	0	0
Mulk	0	0	0	0	0	1964
Mur11Da	0	0	0	0	0	0
Mur18B	3	9818	0	0	0	0
Mur29B	4	0	133	35	0	0
Mur2B	0	0	0	0	0	0
Mur82C	0	0	0	0	0	0
Mur89F	0	0	0	0	0	0
Muted	0	0	0	0	0	0
Mvb12	0	0	0	25	0	69
Mvd	0	0	0	0	0	0
Mvl	0	0	0	0	0	901
Myb	0	0	0	0	0	1397
Mybbp1A	0	0	0	0	0	738
Myc	5460	9	85	1197	1452	2119
Myd88	109	0	1986	0	3422	679
Myo10A	0	0	0	0	0	0
Myo28B1	9642	0	0	0	0	380
Myo31DF	0	0	3102	0	1	581
Myo61F	2	19939	10	3	0	0
Myo81F	0	0	0	0	0	0
Myo95E	0	0	0	0	0	0
Mys45A	0	0	0	0	0	302
Myt1	0	0	0	0	0	0
N	0	8	311	452	2	5884
NAAT1	0	0	0	0	0	0
NANS	0	0	0	0	0	0
NAT1	0	37	3	208	22155	4022
NC2alpha	0	0	48	0	0	1748
NC2beta	0	0	0	0	0	0
ND-13A	0	30	0	9	7324	2598
ND-13B	0	155	0	29	0	3742
ND-15	0	0	5563	0	4	1507
ND-18	0	0	0	0	0	2617
ND-19	0	0	0	0	11997	4817
ND-20	20	1	0	1	20381	2954
ND-20L	0	0	0	0	0	0
ND-23	0	0	1	3	0	2514
ND-24	0	0	0	0	18914	1439
ND-24L	0	0	0	0	0	0
ND-30	0	240	0	0	1	4841
ND-39	0	0	4	1	12704	556
ND-42	2675	0	0	0	1	3539
ND-49	0	0	0	0	4	3118
ND-49L	0	0	0	0	0	0
ND-51	0	879	69	0	0	383
ND-51L1	0	0	0	0	0	0
ND-51L2	0	0	0	0	0	0
ND-75	1322	15	1	7	1283	2594
ND-ACP	0	334	0	0	0	2916
ND-AGGG	0	59	7	0	0	150
ND-ASHI	0	0	12	0	0	797
ND-B12	0	6871	46	0	0	2168
ND-B14	43018	83	25766	0	0	2547
ND-B14.5A	0	0	0	0	0	0
ND-B14.5AL	0	0	0	0	0	0
ND-B14.5B	0	0	2773	0	0	0
ND-B14.7	0	0	0	0	5462	2031
ND-B15	0	0	3617	0	6928	284
ND-B16.6	0	4	8012	0	10	3011
ND-B17	0	0	73	0	0	697
ND-B17.2	0	0	12	4	3	1880
ND-B18	1	0	7857	0	16519	6211
ND-B22	0	23	11515	2	0	4682
ND-B8	0	0	0	0	0	0
ND-MLRQ	0	0	2063	0	1759	558
ND-MNLL	0	0	0	0	0	0
ND-MWFE	0	231	212	0	0	60
ND-PDSW	1	0	0	0	0	3576
ND-SGDH	0	0	3	0	0	4797
NELF-B	0	0	0	0	0	0
NFAT	0	0	2682	0	4269	945
NHP2	0	0	0	0	13511	1339
NK7.1	0	0	0	0	0	117
NKAIN	0	2	0	0	1	1063
NKCC	0	0	0	0	0	0
NLaz	0	1	0	0	0	17
NO66	0	0	0	0	0	0
NP15.6	384	0	1	0	0	2484
NPF	1064	0	1570	0	220	5465
NPFR	0	0	0	0	0	75
NSD	0	0	0	0	0	0
NT1	0	0	0	0	0	0
NT5E-2	0	0	0	0	0	0
NTPase	0	0	0	0	14	790
NUCB1	18	4	4	0	1	2946
NaCP60E	0	0	0	0	1160	494
NaPi-III	0	0	0	0	0	0
NaPi-T	0	0	3	0	0	9
Naa15-16	0	0	0	4	0	962
Naa20A	0	0	0	0	0	1326
Naa20B	0	0	0	0	0	0
Naa30A	0	0	0	0	0	468
Naa30B	0	0	0	0	0	0
Naa35	0	0	0	0	0	2
Naa40	0	0	0	0	0	0
Naa60	0	0	0	0	2	0
Naam	0	0	0	0	0	0
Nab2	0	0	0	0	0	0
Nacalpha	5	0	762	4	2632	13056
Nach	0	0	0	0	0	0
Nadsyn	0	0	0	3	2	1256
Nak	1	0	0	0	0	0
Nap1	1	2	0	0	1	16
Nbr	0	0	0	0	0	0
Nc73EF	2630	0	903	4	13383	758
Nca	0	0	0	0	0	0
Ncc69	0	0	0	0	0	0
Nckx30C	0	0	0	6	0	17
Ncoa6	3	438	471	16	0	4843
Nct	0	0	0	0	0	0
Ndae1	9	0	0	0	0	0
Ndc1	0	0	1	0	0	0
Ndc80	0	0	0	0	0	0
Ndfip	0	0	0	0	0	0
Ndg	0	0	0	0	0	0
Neb-cGP	0	0	3671	0	0	2344
Nedd4	0	0	0	9	0	1593
Nedd8	0	0	0	0	0	493
Nek2	0	0	0	0	0	0
Nelf-A	0	0	4	0	0	0
Nelf-E	0	0	0	0	0	0
Neos	0	1	0	0	0	0
Nep1	1	27427	1062	1	0	0
Nep2	0	0	0	0	0	0
Nep3	0	0	0	0	0	145
Nep4	0	0	0	0	0	0
Nep5	0	0	0	0	0	0
NetA	0	0	0	0	0	1
NetB	0	0	0	0	0	0
Neto	0	0	0	0	0	0
Neu2	0	0	0	0	0	0
Neurl4	0	0	0	0	0	0
Neurochondrin	0	0	0	0	0	0
Nf-YA	0	0	0	0	0	0
Nf-YB	0	0	0	0	0	52
Nf-YC	0	0	0	1	3	22
Nf1	0	0	0	0	2	5
NfI	2	0	0	0	0	0
Nfs1	0	0	11	0	0	2071
Nha1	26	0	12944	0	2	552
Nha2	0	0	0	0	0	0
Nhe1	0	4760	0	0	0	0
Nhe2	1	0	0	0	0	0
Nhe3	0	0	1	0	1	156
NiPp1	0	0	0	0	0	941
NijA	0	0	0	0	0	0
NijB	0	0	0	0	0	0
NijC	0	0	0	0	0	0
NimA	0	0	0	0	0	0
NimB1	0	0	0	0	0	0
NimB2	0	0	0	0	0	0
NimB3	0	0	0	0	0	0
NimB4	0	0	0	0	0	0
NimB5	0	0	0	0	0	0
NimC1	0	0	0	0	0	0
NimC2	0	3	0	0	0	0
NimC3	0	0	0	0	0	0
NimC4	0	0	0	0	0	0
Nipped-A	0	0	0	2	65	51
Nipped-B	14	1	0	0	0	1023
Nipsnap	0	0	0	0	0	0
NitFhit	0	0	0	0	0	0
Nle	0	0	0	0	0	79
Nlg1	0	0	0	0	0	0
Nlg2	0	0	0	0	0	0
Nlg3	0	0	0	0	0	319
Nlg4	0	0	1	0	0	0
Nlp	2	0	0	4	0	2516
Nmd3	0	0	0	0	0	0
Nmda1	7345	4	2	0	0	5093
Nmdar1	0	0	0	0	0	0
Nmdar2	0	1	0	0	0	0
Nmdmc	0	0	0	0	0	1809
Nmnat	0	0	3983	0	0	0
Nmt	0	0	0	0	0	0
Nna1	0	0	0	0	0	209
Nnf1a	0	0	0	0	0	0
Nnf1b	0	0	0	0	0	0
Nnp-1	0	0	0	0	0	0
Noa36	18	16131	1	0	0	0
Non1	6	7081	4047	10	59430	16189
Non2	5	0	0	3	0	6738
Non3	0	0	1	0	0	2827
Nop17l	0	0	0	0	0	22
Nop56	4	0	0	0	0	5336
Nop60B	0	5	0	0	2717	4672
Nopp140	0	0	0	0	0	387
Nos	0	0	0	0	0	0
Nost	0	0	2233	0	0	125
Not1	244	0	12053	23	10938	4553
Not10	0	0	0	0	0	0
Not11	0	0	0	0	0	0
Not3	0	0	0	1	1	1446
Notum	0	0	0	0	0	0
Nox	0	1605	0	0	0	0
Np	0	0	0	0	0	0
Npc1a	1	0	0	1	1	2627
Npc1b	0	0	0	0	0	0
Npc2a	0	84	0	23	1422	1915
Npc2b	16	7	1978	0	0	0
Npc2c	0	0	0	0	0	0
Npc2d	0	5130	0	0	0	143
Npc2e	0	0	0	0	0	0
Npc2f	10	0	0	0	0	733
Npc2g	0	0	0	0	0	0
Npc2h	0	0	0	0	0	0
Nph	15	11644	1	0	16113	7487
Npl4	0	0	13386	0	0	0
Nplp1	0	0	0	0	0	0
Nplp2	0	0	0	0	0	454
Nplp3	0	0	0	0	0	0
Nplp4	0	0	0	0	0	0
Nprl2	0	0	0	0	0	0
Nprl3	0	0	0	0	0	52
Nrd1	0	0	0	0	0	0
Nrg	0	550	1027	3	5881	1982
Nrk	0	0	0	0	0	0
Nrt	0	0	0	0	0	152
Nrx-1	4	12	1	0	0	1
Nrx-IV	0	0	0	0	1	2
Ns1	0	0	0	0	0	0
Ns2	0	0	9	0	0	1056
Ns3	0	0	3	0	0	0
Ns4	0	0	0	0	0	0
Nse1	0	0	0	1	0	1148
Nse4	0	0	0	0	0	0
Nsf2	1	0	0	0	0	0
Nsun2	0	0	0	0	0	263
Nsun5	0	0	0	0	0	0
NtR	0	0	0	0	0	0
Ntf-2	83602	6679	8461	3	22582	9595
Ntf-2r	4	0	1	0	0	1
Ntl	0	0	0	0	0	0
Ntmt	0	0	0	0	0	489
Nuf2	0	0	0	0	0	0
Nufip	1	0	0	0	0	0
Nup107	0	0	0	0	0	959
Nup133	0	0	0	0	0	0
Nup153	0	0	0	0	0	0
Nup154	0	0	0	0	0	0
Nup160	0	0	0	0	0	0
Nup188	0	0	0	0	0	0
Nup205	0	0	0	0	0	0
Nup214	0	0	0	0	0	0
Nup35	0	1	16032	3	0	118
Nup358	0	0	0	0	0	22
Nup37	0	0	0	0	0	884
Nup43	0	0	0	0	0	366
Nup44A	0	0	14	0	0	112
Nup50	0	0	0	0	0	0
Nup54	0	3	0	0	0	0
Nup58	0	0	0	0	0	10
Nup62	0	0	1	0	0	564
Nup75	0	0	0	0	80	0
Nup93-1	0	0	0	0	0	0
Nup93-2	0	0	0	0	0	0
Nup98-96	0	0	0	0	3	0
Nurf-38	0	0	5662	0	0	9512
Nxf3	0	0	0	0	0	0
Nxt1	6	0	0	0	0	607
O-fut1	3	0	0	0	0	113
O-fut2	0	0	0	0	0	142
ORMDL	0	0	6956	0	0	517
ORY	0	0	0	0	0	0
OS9	0	0	0	0	0	0
OSCP1	0	0	0	0	0	0
Oamb	0	0	0	0	0	0
Oat	0	0	0	0	0	0
Oatp26F	0	0	0	0	0	0
Oatp30B	0	0	0	0	0	112
Oatp33Ea	0	0	0	0	0	0
Oatp33Eb	0	296	0	0	0	0
Oatp58Da	0	0	0	0	0	0
Oatp58Db	0	0	0	0	0	0
Oatp58Dc	0	0	0	0	0	0
Oatp74D	0	0	0	0	0	48
Oaz	0	0	0	0	0	0
Obp18a	0	0	0	0	0	0
Obp19a	0	0	0	0	0	0
Obp19b	0	0	0	0	0	0
Obp19c	0	0	0	0	0	0
Obp19d	0	0	0	0	0	0
Obp22a	0	0	0	0	0	0
Obp28a	0	0	0	0	0	0
Obp44a	0	0	0	0	0	0
Obp46a	0	0	0	0	0	0
Obp47a	0	0	0	0	0	0
Obp47b	0	0	0	0	0	0
Obp49a	0	0	0	0	0	0
Obp50a	0	0	0	0	0	0
Obp50b	0	0	0	0	0	0
Obp50c	0	0	0	0	0	0
Obp50d	0	0	0	0	0	0
Obp50e	0	0	0	0	0	0
Obp51a	0	0	0	0	0	0
Obp56a	0	0	0	0	0	0
Obp56b	0	0	0	0	0	0
Obp56c	0	0	0	0	0	0
Obp56d	0	0	0	0	0	0
Obp56e	0	0	0	0	0	0
Obp56f	0	0	0	0	0	0
Obp56g	0	0	0	0	0	0
Obp56h	0	0	0	0	0	0
Obp56i	0	0	0	0	0	0
Obp57a	0	0	0	0	0	0
Obp57b	0	0	0	0	0	0
Obp57c	0	0	0	0	0	0
Obp57d	0	0	0	0	0	0
Obp57e	0	0	0	0	0	0
Obp58b	0	0	0	0	0	0
Obp58c	0	0	0	0	0	0
Obp58d	0	0	0	0	0	0
Obp59a	0	0	0	0	0	0
Obp69a	0	0	0	0	0	0
Obp73a	0	0	0	0	0	0
Obp83a	0	0	0	0	0	0
Obp83b	0	0	0	0	0	0
Obp83cd	0	0	0	0	0	0
Obp83ef	0	0	0	0	0	0
Obp83g	0	0	0	0	0	0
Obp84a	0	0	0	0	0	0
Obp85a	0	0	0	0	0	0
Obp8a	0	0	0	0	0	0
Obp93a	0	0	0	0	0	0
Obp99a	0	0	0	0	0	0
Obp99b	0	0	0	0	0	0
Obp99c	0	0	0	0	0	0
Obp99d	0	0	0	0	0	0
Ocho	0	0	0	0	0	0
Ocrl	0	0	0	0	0	17
Oct-TyrR	0	0	0	0	0	0
Octalpha2R	6	0	5	0	0	0
Octbeta1R	0	0	0	0	0	0
Octbeta2R	0	0	0	0	1236	0
Octbeta3R	0	0	0	0	0	0
Oda	2	9882	1235	13	36381	11836
Odc1	0	0	0	0	0	0
Odc2	0	0	0	0	0	0
Odj	0	0	0	0	0	2626
OdsH	0	0	0	0	0	0
Oga	0	0	0	0	0	7
Ogg1	0	0	0	0	0	0
Oli	0	0	0	0	0	0
Opa1	0	0	0	3	0	1051
Opbp	0	0	1	0	0	0
Optix	0	0	0	0	0	0
Or10a	0	0	0	0	0	0
Or13a	0	0	0	0	0	0
Or19a	0	0	0	0	0	0
Or19b	0	0	0	0	0	0
Or1a	0	0	0	0	0	0
Or22a	0	0	0	0	0	0
Or22b	0	0	0	0	0	0
Or22c	0	0	0	0	0	0
Or23a	0	0	0	0	0	0
Or24a	0	0	0	0	0	0
Or2a	0	0	0	0	0	0
Or30a	0	0	0	0	0	0
Or33a	0	0	0	0	0	0
Or33b	0	0	0	0	0	0
Or33c	0	0	0	0	0	0
Or35a	0	0	0	0	0	0
Or42a	0	0	0	0	0	0
Or42b	0	0	0	0	0	0
Or43a	0	0	0	0	0	0
Or43b	0	0	0	0	0	0
Or45a	0	0	0	0	0	0
Or45b	0	0	0	0	0	0
Or46a	0	0	0	0	0	0
Or47a	0	0	0	0	0	0
Or47b	0	0	0	0	0	0
Or49a	0	0	0	0	0	0
Or49b	0	0	0	0	0	0
Or56a	0	0	0	24	0	0
Or59a	0	0	0	0	0	0
Or59b	0	0	0	0	0	0
Or59c	0	0	0	0	0	0
Or63a	0	0	0	0	0	0
Or65a	0	0	0	0	0	0
Or65b	0	0	0	0	0	0
Or65c	0	0	0	0	0	0
Or67a	0	0	0	0	0	0
Or67b	0	0	0	0	0	0
Or67c	0	0	0	0	0	0
Or67d	0	0	0	0	0	0
Or69a	0	0	0	0	0	0
Or71a	0	0	0	0	0	0
Or74a	0	0	0	0	0	0
Or7a	0	0	0	0	0	0
Or82a	0	0	0	0	0	0
Or83a	0	0	0	0	0	0
Or83c	0	0	0	0	0	0
Or85a	0	0	0	0	0	0
Or85b	0	0	0	0	0	0
Or85c	0	0	0	0	0	0
Or85d	0	0	0	0	0	0
Or85e	0	0	0	0	0	0
Or85f	0	0	0	0	0	0
Or88a	0	0	0	0	0	0
Or92a	0	0	0	0	0	0
Or94a	0	0	0	0	0	0
Or94b	0	0	0	0	0	0
Or98P	0	0	0	0	0	0
Or98a	0	0	0	0	0	0
Or98b	0	0	0	0	0	0
Or9a	0	0	0	0	0	0
Orc1	0	0	0	0	0	0
Orc2	3	0	0	0	0	1189
Orc3	0	0	0	0	0	0
Orc4	0	0	0	0	0	0
Orc5	0	0	0	0	0	47
Orc6	0	0	0	0	0	0
Orco	0	0	0	0	0	0
Orcokinin	12651	4851	8153	41	2374	17190
Orct	0	0	0	0	0	0
Orct2	0	321	0	0	3	1267
Ork1	0	0	0	0	0	0
Os-C	0	0	0	0	0	0
Osbp	0	0	5004	6	2	0
Oscillin	0	0	0	0	0	853
Oseg1	0	0	0	0	0	0
Oseg2	0	0	0	0	0	0
Oseg4	0	0	0	0	0	0
Oseg5	0	0	0	0	0	7
Oseg6	0	0	0	0	0	0
Osi1	0	0	0	0	0	0
Osi10	0	0	0	0	0	0
Osi11	0	0	0	0	0	0
Osi12	0	0	0	0	0	0
Osi13	0	0	0	0	0	0
Osi14	0	0	0	0	0	0
Osi15	0	0	0	0	0	0
Osi16	0	0	0	0	0	0
Osi17	0	0	0	0	0	0
Osi18	0	0	0	0	0	0
Osi19	0	0	0	0	0	0
Osi2	0	0	0	0	0	0
Osi20	0	0	0	0	0	0
Osi21	0	0	0	0	0	0
Osi22	0	0	0	0	0	0
Osi23	0	0	0	0	0	0
Osi24	0	0	0	0	0	0
Osi3	0	0	0	0	0	0
Osi4	0	0	0	0	0	0
Osi5	0	0	0	0	0	0
Osi6	0	0	0	0	0	0
Osi7	0	0	0	0	0	0
Osi8	0	0	0	0	0	0
Osi9	0	0	0	0	0	0
Ost48	3	473	0	0	2	2195
OstDelta	0	0	0	0	0	797
Ostgamma	0	3	0	1	3	1819
Ote	0	0	0	0	0	0
OtopLa	0	0	0	0	0	0
OtopLb	5914	0	1	0	0	0
OtopLc	0	0	0	1	0	0
Oxp	0	0	0	0	0	0
P32	0	0	0	3	3978	6495
P58IPK	0	0	0	0	0	253
P5CDh1	0	0	0	0	0	0
P5CDh2	0	0	0	0	0	0
P5cr	0	0	0	0	0	989
P5cr-2	0	0	0	0	0	0
PAN2	0	0	0	0	0	784
PAPLA1	0	0	0	0	0	0
PCB	0	0	0	0	1	1
PCID2	0	0	0	0	0	0
PCNA	0	0	0	0	8	1582
PCNA2	0	0	0	0	0	0
PDCD-5	0	0	0	0	0	706
PDZ-GEF	0	0	0	0	0	97
PEK	0	0	1	0	0	0
PGAP1	0	0	0	0	0	0
PGAP2	0	0	10	0	6852	0
PGAP3	0	0	0	4	0	0
PGAP5	0	0	0	0	0	0
PGRP-LA	0	0	0	0	31557	2343
PGRP-LB	0	127	1828	0	0	502
PGRP-LC	0	0	0	3	289	955
PGRP-LD	0	0	0	0	0	0
PGRP-LE	0	1	7302	0	0	102
PGRP-LF	0	0	0	0	0	158
PGRP-SA	0	0	0	0	0	0
PGRP-SB1	0	0	0	0	0	0
PGRP-SB2	0	0	0	0	0	0
PGRP-SC1a	0	5159	3353	27	0	1253
PGRP-SC1b	0	43	33	0	0	117
PGRP-SC2	33	4346	0	0	11518	1036
PGRP-SD	0	0	0	0	0	765
PH4alphaEFB	0	0	0	0	0	4670
PH4alphaMP	0	0	0	0	0	0
PH4alphaNE1	0	0	0	0	0	0
PH4alphaNE2	0	0	0	0	0	0
PH4alphaNE3	0	0	0	0	0	0
PH4alphaPV	0	0	0	0	0	0
PH4alphaSG1	0	0	0	0	0	0
PH4alphaSG2	0	0	0	0	0	0
PHDP	0	0	0	0	0	0
PHGPx	0	5170	1214	0	20828	1554
PI31	0	0	0	0	0	115
PI4KIIIalpha	0	2	0	23	1	514
PICK1	0	0	1	0	0	0
PIG-A	0	0	0	0	0	0
PIG-B	0	0	0	0	0	0
PIG-C	0	0	0	0	0	0
PIG-F	0	0	0	0	1769	0
PIG-G	0	0	0	0	1	0
PIG-H	0	0	0	0	0	0
PIG-K	0	0	0	0	0	0
PIG-L	0	0	0	0	0	0
PIG-M	0	0	0	0	0	0
PIG-N	0	0	0	0	0	0
PIG-O	0	0	0	0	0	0
PIG-P	0	0	0	0	0	0
PIG-Q	0	0	0	0	0	0
PIG-S	0	0	0	0	0	0
PIG-T	0	0	181	0	0	21
PIG-U	0	0	0	0	0	1754
PIG-V	0	0	0	0	2196	0
PIG-Wa	0	0	0	0	0	0
PIG-Wb	0	0	0	0	0	0
PIG-X	0	0	0	0	0	0
PIG-Z	0	0	0	0	0	0
PIP4K	0	0	0	0	0	0
PIP5K59B	0	0	0	0	0	0
PIP82	0	0	0	0	0	0
PK1-R	0	0	0	0	0	0
PK2-R1	0	0	0	0	0	0
PK2-R2	0	0	0	0	0	0
PKD	0	0	8715	0	0	1400
PMCA	0	0	0	1	1	1411
PMP34	0	0	0	0	0	765
PNPase	0	0	0	0	0	0
PNUTS	0	0	954	9	0	725
POLDIP2	0	0	0	0	0	623
POSH	0	11	0	0	0	0
PPO1	0	0	0	0	0	0
PPO2	0	0	0	0	0	0
PPO3	0	0	0	0	0	0
PPP1R15	0	0	5	0	0	1875
PPP4R2r	0	0	0	0	13	29
PPYR1	0	0	0	0	0	0
PQBP1	0	0	0	0	0	0
PR-Set7	0	0	0	5	0	20
PRAS40	0	1	0	14	0	109
PRL-1	0	0	0	0	0	0
PRY	0	0	0	0	0	0
PSR	5	0	0	0	0	4256
PTP-ER	0	0	0	0	1	0
PTPMT1	0	0	0	0	0	0
PVRAP	0	0	0	0	0	0
Pa1	0	0	0	0	0	15
Pabp2	0	0	0	0	0	0
Paf-AHalpha	0	0	0	0	0	0
Paics	0	10	0	1	8768	1027
Paip2	0	0	0	0	0	339
Pak	0	0	0	8	0	2327
Pak3	0	0	465	0	704	2214
Pal1	0	0	0	0	0	0
Pal2	23	0	2	5	0	3595
Panx	0	0	0	0	0	0
Papss	0	220	0	0	0	0
Papst2	0	0	1	0	0	0
Parg	0	0	0	0	0	0
Parp	0	0	0	4	0	0
Parp16	0	0	0	0	0	0
Pask	0	0	0	0	0	0
Past1	3	0	22086	14	454	2478
Pat1	1	159	44	0	0	23
Patj	0	0	0	0	0	450
Patr-1	0	0	0	0	0	0
Patronin	0	0	0	0	0	191
Patsas	0	0	0	0	0	0
Pax	0	0	0	0	1	1858
Pbgs	0	0	0	0	0	0
Pbp45	0	0	0	0	0	0
Pbp49	0	0	0	0	0	0
Pbp95	0	0	0	0	0	0
Pburs	0	0	0	0	0	0
Pc	0	0	0	0	0	50
Pcd	0	0	0	0	0	0
Pcf11	0	0	2	6	0	1316
Pcl	0	0	0	0	1	89
Pcmt	0	0	0	0	0	1192
Pcp	0	0	0	0	0	0
Pcyt1	0	0	0	0	0	3346
Pcyt2	0	0	0	0	0	0
Pdcd4	2	3	49	36	8355	6681
Pde11	2	8442	37	15	876	1021
Pde1c	20	10071	0	0	0	106
Pde6	11085	0	0	0	0	691
Pde8	0	66	0	0	0	0
Pde9	0	0	0	0	0	0
Pdf	0	0	0	0	0	0
Pdfr	0	0	0	0	0	11
Pdh	0	0	0	0	0	0
Pdha	0	2	2	0	0	2150
Pdhb	659	0	3	2	1	1626
Pdi	29	1076	21837	0	3	2906
Pdk	0	0	0	0	18216	0
Pdk1	0	25	1588	0	7	640
Pdp	0	0	0	0	0	0
Pdp1	8	1	1615	4	4913	3846
Pdxk	0	0	5082	0	1	0
Pebp1	465	53094	205207	0	20156	11183
Pect	0	0	2	10	4453	4
Pen	0	0	0	1	0	269
Pep	1	1	45	3	0	1419
Pepck1	0	0	0	0	0	0
Pepck2	0	15775	0	0	0	0
Peritrophin-15a	62	6	2316	0	0	1963
Peritrophin-15b	0	0	0	0	0	0
Peritrophin-A	0	0	0	0	0	0
Pex1	0	0	60	0	0	0
Pex10	0	0	0	0	0	1405
Pex11	0	0	0	0	0	1
Pex12	0	0	14106	0	0	0
Pex13	0	0	1	0	0	0
Pex14	0	0	0	0	0	12
Pex16	0	0	1	0	2	0
Pex19	0	0	0	0	0	2866
Pex2	0	0	0	0	0	0
Pex23	0	0	0	0	0	0
Pex3	0	0	0	0	0	1172
Pex5	0	0	0	5	0	0
Pex6	0	0	0	0	0	0
Pex7	0	0	0	0	0	0
Pez	0	0	0	0	0	0
Pfas	0	0	0	0	0	0
Pfdn1	0	0	0	0	0	0
Pfdn2	0	0	0	0	0	1999
Pfdn4	0	0	0	0	0	292
Pfdn5	0	0	7024	0	14	2564
Pfdn6	0	0	0	0	0	677
Pfk	0	0	0	0	0	421
Pfrx	0	0	3853	0	0	350
Pgam5	0	0	0	2	0	0
Pgam5-2	0	0	0	0	0	0
Pgant1	0	0	0	0	1	603
Pgant2	0	0	74	0	0	0
Pgant3	0	0	0	0	0	0
Pgant35A	0	0	0	0	0	0
Pgant4	0	0	0	0	0	0
Pgant5	0	0	341	1	2	492
Pgant6	0	0	0	0	0	728
Pgant7	32	0	0	0	0	0
Pgant8	0	0	0	0	0	0
Pgcl	0	0	0	0	0	713
Pgd	0	0	2786	0	0	0
Pgi	0	0	0	0	0	3
Pgk	0	0	20075	0	2633	687
Pglym78	1	0	0	1	0	4211
Pglym87	0	0	0	0	0	0
Pgm	0	0	0	0	0	1585
PhKgamma	0	0	0	0	403	4
Phae1	15	0	1	0	0	1091
Phae2	0	0	146	0	0	0
Phax	0	0	0	0	0	0
Phb2	0	0	4	0	0	1604
PheRS-m	0	0	5354	0	0	0
Phf5a	0	0	827	0	0	356
Phf7	0	0	0	0	0	0
Phk-3	0	0	0	0	0	0
Phlpp	0	0	0	0	0	0
Phm	44872	2146	27619	7	2	5501
Pi3K21B	0	0	0	0	1	2
Pi3K59F	0	0	0	0	0	0
Pi3K68D	0	1	0	0	0	7
Pi3K92E	1	0	0	0	0	0
Pi4KIIalpha	0	0	0	0	0	0
Picot	10	321	1	2	0	0
Piezo	0	0	1395	0	0	0
Pif1	0	0	0	0	0	0
Pif1A	0	0	0	0	0	0
Pif1B	0	0	0	0	0	0
Pif2	0	0	0	0	0	0
Pig1	0	0	0	0	0	0
Pih1D1	15	0	0	0	0	2394
Pink1	2	0	3	0	0	2133
Pino	0	0	5763	0	0	15
Pis	0	72	557	0	0	806
Pisd	0	0	0	0	0	0
Pits	2	3624	3236	2	208	3401
Pitslre	0	0	250	0	0	36
Pk34A	0	0	0	0	0	0
Pka-C1	261	0	5665	4	16721	775
Pka-C2	0	0	0	0	0	0
Pka-C3	0	0	0	0	0	0
Pka-R1	0	0	0	0	0	499
Pka-R2	0	0	140	1	0	0
Pkc53E	6	2	104	0	0	2
Pkc98E	0	3	0	0	0	525
Pkcdelta	0	0	0	0	0	0
Pkd2	14	0	0	0	0	0
Pkg21D	0	0	0	0	0	0
Pkn	1	0	0	0	0	62
Plap	0	0	0	0	0	0
Plc21C	0	0	0	0	0	0
Pld	0	0	0	0	0	0
Pldn	0	0	0	0	0	0
PlexA	0	67	0	0	0	25
PlexB	0	0	0	0	0	9
Pli	0	0	0	0	0	0
Plod	0	0	0	0	0	0
Plp	0	0	3411	0	0	109
Plzf	0	0	0	0	0	0
Pmi	0	0	0	0	0	0
Pmm2	0	0	0	0	0	0
Pmp70	0	3	2	0	0	251
Pms2	0	0	0	0	0	0
Pngl	0	0	7	8	0	0
Pnn	0	0	0	0	0	0
Poc1	2	0	0	0	0	0
Pof	0	0	0	0	0	0
Pol32	0	0	0	0	0	0
Pomp	0	0	2767	2	1	8634
Pop2	0	0	0	1	0	198
Porin2	0	0	7635	0	0	93
Poxm	0	0	0	0	0	0
Poxn	0	8	0	0	0	0
Pp1-13C	0	0	0	0	0	0
Pp1-87B	230	0	914	0	3	643
Pp1-Y1	0	0	0	0	0	0
Pp1-Y2	0	0	0	0	0	0
Pp1alpha-96A	345	0	1	1	30	34
Pp2A-29B	0	0	0	0	5354	3344
Pp2B-14D	55	37	0	2	0	0
Pp2C1	0	0	0	0	0	117
Pp4-19C	0	0	0	0	0	0
PpD3	0	0	0	0	0	0
PpD5	0	0	0	0	0	0
PpD6	0	0	0	0	0	0
PpN58A	0	0	0	0	0	0
PpV	0	0	0	0	0	0
PpY-55A	0	0	0	0	0	0
Ppa	46	0	0	0	3206	204
Ppat-Dpck	0	0	0	0	0	0
Ppcdc	0	0	0	0	0	0
Ppcs	139	0	0	0	0	0
Pph13	0	0	0	0	0	0
Ppi1	0	0	0	0	0	0
Ppm1	0	0	0	0	0	0
Ppn	0	0	0	0	0	0
Ppox	0	0	1	0	0	0
Ppr-Y	0	0	0	0	0	0
Ppt1	0	0	0	0	0	1
Ppt2	0	0	0	0	0	0
PrBP	0	0	0	0	0	818
Prat	1	0	1973	0	0	2031
Prat2	10	0	0	0	0	0
Prdm13	0	0	0	0	0	0
Prestin	7	0	0	0	3	966
Prip	0	0	0	0	0	2765
Prm	13	0	0	0	0	0
ProRS-m	0	0	0	0	0	0
Proc	0	0	0	0	0	0
Proc-R	0	0	0	0	0	0
Prosalpha1	0	0	0	0	0	0
Prosalpha2	0	347	170	2	37	6472
Prosalpha3	5	5790	0	2	0	3208
Prosalpha3T	0	0	0	0	0	0
Prosalpha4	3	2	16863	15	0	2539
Prosalpha4T1	0	0	0	0	0	0
Prosalpha4T2	0	0	0	0	0	0
Prosalpha5	48	0	223	2	0	737
Prosalpha6	0	0	0	0	25	2191
Prosalpha6T	0	0	0	0	0	0
Prosalpha7	0	0	0	0	687	1362
Prosap	0	0	0	0	2957	122
Prosbeta1	6	1	1	0	0	6724
Prosbeta2	0	0	0	0	0	3180
Prosbeta2R1	0	0	0	0	0	0
Prosbeta2R2	0	0	0	0	0	0
Prosbeta3	1	0	10532	0	0	7924
Prosbeta4	0	0	9137	1	1	3579
Prosbeta4R1	0	0	0	0	0	0
Prosbeta4R2	0	0	0	0	0	0
Prosbeta5	1	0	0	0	0	6397
Prosbeta5R1	0	0	0	13	0	0
Prosbeta5R2	0	0	0	0	0	0
Prosbeta6	0	0	10599	1	0	3341
Prosbeta7	2	1	0	0	2	1864
ProtA	0	0	0	0	0	0
ProtB	0	0	0	0	0	0
Prp18	0	0	0	0	0	0
Prp19	0	0	9310	0	0	0
Prp3	0	0	0	0	0	0
Prp31	0	0	0	0	0	784
Prp38	0	0	0	0	0	0
Prp8	0	0	0	2	0	0
Prpk	0	0	0	0	0	0
Prtl99C	0	0	0	0	0	0
Prx2540-1	0	1	0	0	0	450
Prx2540-2	0	0	0	0	9	731
Prx3	0	0	3116	5	1	4485
Prx5	0	0	0	0	0	0
Prx6005	0	0	0	0	0	0
PsGEF	0	0	0	0	0	0
Psa	0	0	0	0	2	1886
Psc	109	0	0	0	2	465
Psf1	0	0	0	0	0	0
Psf2	0	0	0	0	0	882
Psf3	0	0	0	0	0	0
Psi	0	0	0	1	0	150
Psn	0	0	0	0	7371	11
Pten	0	0	0	0	228	0
Ptip	0	28	0	0	2	0
Ptp10D	0	0	0	0	0	123
Ptp36E	0	0	868	0	0	0
Ptp4E	0	0	0	0	1	0
Ptp52F	0	48	0	0	0	0
Ptp61F	0	4151	8267	0	0	708
Ptp69D	0	0	0	0	0	0
Ptp99A	0	0	0	0	0	61
Ptpa	0	12064	0	0	0	0
Ptpmeg	0	0	0	0	0	1181
Ptpmeg2	0	1184	1435	6	1190	407
Ptr	0	0	0	0	0	2
Ptth	0	0	0	0	0	0
Ptx1	0	0	2	2	334	1901
Pu	0	0	0	0	0	0
Pur-alpha	0	0	0	0	0	0
Pura	0	0	0	0	0	0
Pus1	0	0	0	0	0	4017
Pvf1	0	0	0	0	0	209
Pvf2	0	0	0	0	0	57
Pvf3	0	0	0	0	0	0
Pvr	0	0	1899	0	1	91
Pxd	0	0	0	0	0	0
Pxn	0	0	0	0	0	0
Pxt	0	0	0	0	0	0
PyK	0	3	0	0	20662	100
Pym	0	0	0	0	0	0
Pzl	0	0	0	1	0	0
QC	0	0	0	0	0	0
QIL1	0	0	0	0	0	104
Qsox1	0	0	351	0	0	0
Qsox2	0	0	0	0	0	0
Qtzl	0	0	0	0	0	537
RAF2	0	0	0	0	0	1501
RASSF8	0	0	0	0	0	2242
REG	0	1	3	1	0	2792
REPTOR	0	0	0	3	79	1178
REPTOR-BP	0	58	0	0	0	2140
RFeSP	2	2979	11847	2	4	5863
RIC-3	0	0	0	0	0	0
RIOK1	0	0	0	0	0	0
RIOK2	0	0	0	0	0	0
RN-tre	0	0	0	0	1	959
RNASEK	31512	85	2740	0	2	1472
RNaseMRP:RNA	0	0	0	0	0	0
RNaseP:RNA	0	0	0	0	0	0
RNaseX25	0	0	0	0	0	0
RNaseZ	0	0	0	0	0	0
RPA2	0	0	0	2	0	1323
RPA3	0	0	0	20	0	32
RSG7	0	0	0	0	0	0
RYBP	0	0	0	0	47	0
RYa	0	0	0	0	0	0
RYa-R	0	0	0	0	0	0
Rab1	0	0	678	0	16	105
Rab10	69	2	0	0	0	1501
Rab11	0	0	1	0	425	348
Rab14	0	35	2747	0	11	2981
Rab18	0	0	0	0	0	1471
Rab19	0	0	0	0	0	59
Rab2	3	0	8338	0	3	10091
Rab21	0	0	0	0	0	0
Rab23	0	0	0	0	0	0
Rab26	0	0	0	0	0	0
Rab27	0	0	0	0	0	0
Rab3	0	75	1	1	0	0
Rab3-GAP	618	0	0	0	0	0
Rab3-GEF	0	0	45	0	0	0
Rab30	0	0	0	0	0	54
Rab32	1	0	0	0	1	734
Rab35	0	42	0	649	0	1431
Rab39	0	0	0	0	0	1158
Rab4	0	220	2	17	5	5671
Rab40	0	0	0	0	0	0
Rab5	0	0	8340	17	13227	396
Rab6	13	4108	2	0	16896	8087
Rab7	0	67	14072	0	122	2864
Rab8	0	0	0	0	0	0
Rab9	0	0	0	0	0	0
Rab9D	0	0	0	0	0	0
Rab9Db	0	0	0	0	0	0
Rab9E	0	0	0	0	0	0
Rab9Fa	0	0	0	0	0	0
Rab9Fb	0	0	0	0	0	0
RabX1	0	1	0	0	7850	2145
RabX2	0	0	0	0	0	0
RabX4	0	0	0	0	0	0
RabX5	0	0	0	0	0	0
RabX6	0	0	0	0	0	0
Rabex-5	0	0	0	0	0	235
Rac1	0	0	0	1	0	2732
Rac2	0	0	1974	0	0	1582
RacGAP84C	0	0	0	0	0	0
Rack1	23912	33293	2305	5	74187	35748
Rad1	0	0	0	0	0	0
Rad17	0	0	0	0	0	0
Rad23	0	1	0	0	0	2201
Rad51D	0	0	0	0	0	0
Rad60	0	0	0	0	0	0
Rad9	0	0	0	0	0	0
Rae1	0	0	0	0	0	2502
Raf	0	0	0	0	0	0
RagA-B	0	448	0	0	0	0
RagC-D	0	0	0	0	0	0
Rala	0	1	3	1	130	273
Ran	2	2	6265	764	10665	10466
Ran-like	0	0	0	0	0	0
RanBP3	0	0	0	0	0	0
RanBPM	0	0	2	0	1	229
RanGAP	19	0	0	0	0	1211
Ranbp16	0	0	0	0	0	0
Ranbp21	0	0	0	0	0	0
Ranbp9	0	0	0	0	0	173
Rap1	27281	3951	12296	0	11392	7434
Rap2l	0	0	0	0	0	717
RapGAP1	18	6186	827	0	6082	846
Ras64B	0	0	0	0	0	0
Ras85D	0	0	1	0	0	0
RasGAP1	0	0	0	1	2	0
Rassf	0	0	0	0	0	0
Rat1	0	0	0	0	0	18
Ravus	0	0	0	0	0	0
Rb97D	0	0	0	0	0	595
Rbbp5	0	0	0	0	0	296
Rbcn-3A	0	232	2661	0	12017	8
Rbcn-3B	0	0	0	0	0	379
Rbf	0	0	0	0	0	0
Rbf2	0	0	0	0	0	0
Rbfox1	2	0	0	13	14	558
Rbm13	0	0	0	0	0	45
Rbp	0	1	6689	0	0	536
Rbp1	3	0	1	4	0	5657
Rbp1-like	0	0	710	4	0	512
Rbp4	0	0	0	0	0	0
Rbp6	0	0	0	0	0	0
Rbp9	0	0	0	0	0	0
Rbpn-5	0	0	0	0	0	0
Rbsn-5	0	0	0	0	0	1424
Rca1	0	0	0	0	0	0
Rcc1	0	0	0	0	30	0
Rcd-1	4	0	0	0	0	2802
Rcd-1r	0	0	0	0	0	0
Rcd1	6	0	0	2	0	77
Rcd2	1	0	0	0	0	521
Rcd4	0	0	7739	0	0	0
Rcd5	0	0	0	2	3341	0
Rcd6	0	0	1	0	1	0
Rcd7	0	0	0	0	0	0
Rchy1	0	0	0	0	0	1
Rcp	0	0	0	0	0	0
Rdh	0	0	0	0	0	0
Rdl	2	0	0	2	0	0
RecQ4	0	0	0	0	0	0
RecQ5	0	0	0	0	0	0
Reck	0	0	0	0	0	0
ReepA	0	0	0	0	0	127
ReepB	0	3	0	2	6101	342
Reepl1	0	0	0	0	0	0
Ref1	0	0	2	7	0	2534
Ref2	0	0	0	0	0	0
Reg-2	0	0	2	0	0	0
Reg-5	0	0	0	0	0	0
Rel	1	1	0	0	4	5107
Rep	0	0	0	0	0	0
Reph	2965	1	0	0	0	0
Reps	0	0	0	0	0	129
Ret	0	0	2527	0	0	0
Rev1	0	0	0	0	0	1007
Rexo5	0	0	26	0	0	0
RfC3	0	0	0	0	0	0
RfC38	0	0	0	0	0	0
RfC4	0	0	0	0	10	0
Rfx	0	0	0	0	0	0
Rga	0	0	0	0	0	115
Rgk1	0	0	0	0	0	229
Rgk2	1	371	1	0	0	0
Rgk3	0	0	0	0	0	0
Rgl	0	0	0	3	0	0
Rh2	0	0	0	0	0	0
Rh3	0	0	0	0	0	0
Rh4	0	0	0	4	0	0
Rh5	0	0	0	0	0	0
Rh50	0	0	0	0	0	0
Rh6	0	0	0	0	0	0
Rh7	0	0	0	0	0	0
Rhau	0	0	0	0	0	0
Rheb	6	1	1	6	0	4538
Rho1	0	2	1	1	14640	8765
RhoBTB	0	0	0	0	0	432
RhoGAP100F	0	0	0	0	0	3
RhoGAP102A	0	0	0	0	0	0
RhoGAP15B	53	0	302	2	0	2248
RhoGAP16F	0	1	0	0	0	942
RhoGAP18B	0	2	2875	434	1	419
RhoGAP19D	692	483	2804	21	180	0
RhoGAP1A	0	0	0	0	0	0
RhoGAP54D	0	0	0	0	0	1857
RhoGAP5A	0	0	0	0	0	81
RhoGAP68F	0	0	0	0	0	207
RhoGAP71E	0	0	0	0	101	407
RhoGAP92B	0	0	0	0	0	60
RhoGAP93B	0	0	0	0	0	154
RhoGAPp190	2	0	2	0	0	306
RhoGDI	1	78	2678	5	29974	2399
RhoGEF2	1	384	0	0	0	35
RhoGEF3	0	0	2176	0	0	229
RhoGEF4	0	0	0	0	0	0
RhoGEF64C	0	0	0	0	0	0
RhoL	106	14711	6955	8	1	754
RhoU	0	0	0	0	0	0
Rhp	0	0	0	0	0	8
Ric	0	0	8231	0	0	137
Rich	0	0	0	0	0	0
Rif1	0	0	0	0	0	0
Rim	3	4	17492	28	4	0
Rim2	0	0	0	0	13017	704
Rint1	0	0	0	0	0	0
Rip11	489	1	33	0	4932	683
Ripalpha	0	0	0	0	0	0
Rlb1	0	0	0	0	3	0
Rlip	0	0	0	0	0	0
RluA-1	0	0	0	0	0	0
RluA-2	0	0	0	0	0	0
Rm62	10	1853	27847	44	114	1806
Rme-8	0	0	0	0	1	2898
Rnb	0	0	0	0	0	0
Rnmt	0	0	0	0	0	0
Rnp4F	0	0	1	0	0	294
RnpS1	0	0	0	4	0	0
RnrL	0	1	0	1	0	859
RnrS	0	0	0	0	0	9
Roc1a	1	19154	15593	0	0	12027
Roc1b	0	0	0	0	0	0
Roc2	0	0	0	0	0	0
Roe1	0	0	10005	0	0	0
Rok	360	2	3	0	0	476
Root	2	0	0	0	0	0
Rop	0	952	1531	0	2	27
Ror	0	0	0	0	0	0
Rox8	0	0	7355	0	3674	17
RpA-70	0	10	0	0	0	0
RpI1	0	0	0	2	0	0
RpI12	0	0	0	0	0	0
RpI135	0	0	0	0	0	0
RpII140	0	0	0	0	0	0
RpII15	0	0	0	0	0	0
RpII18	0	0	2144	0	11355	1012
RpII215	0	132	1	2	1326	1200
RpII33	0	0	0	3	0	962
RpIII128	0	0	0	0	0	1
RpL10	21411	134	12087	3	57994	39096
RpL10Aa	0	0	0	0	0	0
RpL10Ab	7378	9805	20997	35	55514	44818
RpL11	31378	19589	6037	38	14048	10326
RpL12	327	877	1163	27	9111	10394
RpL13	0	589	3984	108	19192	12683
RpL13A	216	13617	54117	73	113796	63808
RpL14	445	1850	8190	82	24523	13687
RpL15	1988	4461	1742	399	12756	10355
RpL17	71905	11866	4186	78	12289	16399
RpL18	260	1376	1674	9	8175	11217
RpL18A	15007	14454	17641	9	68130	40993
RpL19	22	3392	21160	14	68011	28987
RpL21	2	2	0	5	15586	6440
RpL22	15	4613	95	10	1049	11021
RpL22-like	0	0	0	0	0	0
RpL23	6802	6	4959	15	10201	5845
RpL23A	0	9138	28627	140	84078	21492
RpL24	8	511	7050	5	12720	7716
RpL24-like	379	802	13	11	2	2384
RpL26	12244	2740	7223	22	10484	15547
RpL27	62	793	6127	152	16430	13717
RpL27A	968	7479	38658	66	70469	32238
RpL28	10356	4066	12237	38	18950	12810
RpL29	0	11	6	0	4204	1223
RpL3	754	16099	5921	55	105339	60477
RpL30	8102	1306	5979	35	5266	2725
RpL31	3432	4	5	18	20149	3646
RpL32	30933	10178	3323	38	95896	8623
RpL34a	0	4958	3	0	1	2056
RpL34b	2	4549	1	8	11380	4374
RpL35	1615	18768	11675	80	37098	16001
RpL35A	15192	6	12473	12	23709	16386
RpL36	5132	273	420	8	7764	3542
RpL36A	382	3614	1156	56	17305	3573
RpL37A	2988	2240	3974	2	16051	4732
RpL37a	3	2385	23677	53	768	19239
RpL37b	0	0	0	0	0	0
RpL38	0	0	2082	0	0	1591
RpL39	4031	11	33	0	1475	1484
RpL4	49	38545	35872	41	107537	92366
RpL40	2	4698	7108	36	42119	31601
RpL41	569	0	6371	10	4217	2917
RpL5	5	17715	12790	46	78172	20009
RpL6	4748	27542	9046	64	78403	54899
RpL7	18	20810	13384	57	71955	24732
RpL7-like	0	0	0	0	0	0
RpL7A	110	22687	7545	38	110196	34063
RpL8	178	18601	26096	53	61254	33270
RpL9	8	39376	2181	57	71868	19902
RpLP0	8	4291	14308	8	21184	39553
RpLP0-like	0	0	0	0	0	2622
RpLP1	10950	12354	8397	63	73382	33807
RpLP2	9059	8904	9633	23	14621	13461
RpS10a	0	0	0	0	0	0
RpS10b	0	2509	0	1	11564	5897
RpS11	21643	11595	5288	41	16519	7382
RpS12	8	94	15909	15	4212	15240
RpS13	12	12994	15129	35	77939	28201
RpS14a	4	16048	11969	20	30567	18335
RpS14b	204	228	8162	0	11805	2928
RpS15	6	11259	30225	80	34499	15013
RpS15Aa	0	30	2180	29	42218	5532
RpS15Ab	0	5	19	0	274	2345
RpS16	1425	9323	5790	60	32996	3911
RpS17	945	1216	4708	4	9020	14289
RpS18	2749	6	6430	1	5073	6955
RpS19a	3	6631	13597	60	11606	12764
RpS19b	0	0	0	0	0	0
RpS2	26	20225	30219	116	119163	41677
RpS20	1	4253	3880	34	16726	13874
RpS21	0	176	639	0	2223	682
RpS23	56571	19759	7674	25	60313	12100
RpS24	2187	8621	0	11	42433	23237
RpS25	24882	7701	15947	26	54353	32155
RpS26	13959	20254	3822	165	103508	24765
RpS27	5152	2120	4348	31	16243	4581
RpS27A	1662	2185	775	79	27216	24997
RpS28-like	0	0	0	0	0	0
RpS28a	0	0	0	0	0	0
RpS28b	61	4955	534	14	20616	5661
RpS29	23	1910	2914	33	10757	7607
RpS3	3753	3498	18612	3	22934	13436
RpS30	1036	2574	615	25	16913	2399
RpS3A	761	5572	31426	50	43008	26657
RpS4	12425	15710	22263	34	69610	39672
RpS5a	897	112	386	15	52448	40491
RpS5b	0	0	0	0	0	0
RpS6	53196	32776	4234	32	71281	35920
RpS7	22	209	8727	6	77693	40912
RpS8	494	27064	16030	285	20292	28012
RpS9	1007	684	314	3	3887	1351
Rpb10	0	0	0	0	0	409
Rpb11	0	0	0	0	0	625
Rpb12	1	0	0	0	0	425
Rpb4	0	0	0	0	0	0
Rpb5	0	0	0	17	0	0
Rpb7	0	0	0	0	0	0
Rpb8	0	0	0	0	0	1014
Rph	0	0	0	0	0	0
Rpi	0	0	0	2	0	950
Rpn1	198	2	0	2	0	2
Rpn10	16	0	19552	12	0	3438
Rpn11	0	343	1	0	1	2021
Rpn12	0	0	46	0	0	1826
Rpn12R	0	0	0	0	0	0
Rpn13	0	0	23583	0	0	2987
Rpn13R	0	0	0	0	0	0
Rpn2	0	2	0	0	14400	338
Rpn3	0	0	1904	0	2	959
Rpn5	0	1	9499	0	0	75
Rpn6	0	0	5781	0	0	1046
Rpn7	0	2	0	0	0	1894
Rpn8	0	0	0	0	3	2040
Rpn9	0	1	0	0	0	255
Rpp20	0	0	0	0	0	0
Rpp30	0	0	0	0	0	0
Rpt1	3	0	0	0	5946	992
Rpt2	0	22	66	2	42	3725
Rpt3	0	2238	2	0	0	146
Rpt3R	0	0	0	0	0	0
Rpt4	0	55	0	0	0	551
Rpt4R	0	0	0	0	0	0
Rpt5	0	0	11139	0	5	0
Rpt6	427	0	0	0	20053	2592
Rpt6R	0	0	0	0	0	0
Rrp1	0	0	0	0	0	6
Rrp4	0	0	0	0	0	925
Rrp40	0	0	0	0	0	0
Rrp42	0	0	0	0	121	0
Rrp45	0	0	0	0	0	0
Rrp46	0	0	0	0	0	0
Rrp47	0	0	0	0	0	937
Rrp6	0	0	0	0	0	0
Rs1	0	0	0	0	0	1835
Rsf1	0	0	0	0	1	1003
RtGEF	0	0	0	0	2472	57
Rtc1	0	0	0	0	0	0
RtcB	0	0	0	0	0	0
Rtca	0	0	0	0	0	0
Rtf1	0	0	0	0	0	0
Rtnl1	0	0	7655	0	6	2184
Rtnl2	0	0	0	0	0	0
RunxA	0	0	0	0	1	0
RunxB	0	0	0	0	0	0
Rx	0	0	0	0	0	0
RyR	0	0	0	0	0	0
S	0	0	0	0	0	1044
S-Lap1	0	0	0	0	0	0
S-Lap2	0	0	0	0	0	0
S-Lap3	0	0	0	0	0	0
S-Lap4	0	0	0	0	0	0
S-Lap5	0	0	0	0	0	0
S-Lap7	0	0	0	0	0	0
S-Lap8	0	0	0	0	0	0
S1P	0	0	0	0	0	1
S2P	0	0	0	0	0	0
S6KL	0	0	0	0	0	0
S6k	211	2	11960	12	3	3902
S6kII	0	151	168	0	377	1036
SA	0	0	0	0	0	0
SA-2	0	0	0	3	0	0
SAK	0	0	0	0	0	0
SC35	0	0	0	0	0	3262
SCAP	0	0	592	0	0	0
SCAR	0	0	0	0	0	0
SCCRO	0	0	0	0	0	1141
SCCRO3	0	0	0	0	0	0
SCCRO4	0	1	0	0	0	908
SCOT	0	0	0	5	0	1304
SERCA	0	0	1	0	0	143
SF1	0	0	0	0	1	150
SF2	0	1	0	980	11382	587
SH3PX1	0	730	1	0	1	1092
SIDL	0	0	0	0	0	0
SIFa	0	0	0	0	0	0
SIFaR	0	0	0	0	0	0
SK	0	3296	0	0	0	0
SKIP	13	0	0	0	4	2785
SLC22A	0	516	0	0	0	0
SLC5A11	0	0	1	0	0	0
SLIRP1	0	0	0	0	0	0
SLIRP2	0	0	0	0	0	0
SLO2	0	0	0	0	0	0
SMC1	0	0	0	0	0	1307
SMC2	0	0	0	1	0	0
SMC3	0	0	0	0	0	0
SMC5	0	0	0	0	0	491
SMSr	0	0	4	0	0	0
SNCF	0	0	0	0	0	0
SNF4Agamma	0	45	0	0	1720	345
SNRPG	0	0	2	0	0	266
SP	0	0	0	0	0	0
SP1029	0	0	130	0	43	0
SP1173	0	0	0	0	0	2
SP2353	0	2	0	24	0	0
SP2637	0	0	0	0	0	0
SP555	0	0	0	0	0	0
SPARC	0	0	0	0	0	0
SPE	0	0	0	0	0	2
SPH93	0	0	0	0	0	13
SPR	2	0	0	0	0	0
SPoCk	0	7595	0	1	0	50
SREBP	7	0	272	0	0	2754
SRPK	3	0	0	0	826	3494
SRm160	2	0	0	0	0	324
STUB1	0	0	0	0	0	10
SWIP	0	0	0	0	0	0
Sac1	0	0	0	0	15	0
Saf-B	78688	0	0	3	1570	1258
Saf6	0	0	0	0	0	0
Sam-S	0	0	1	2	8538	3452
SamDC	0	0	0	0	0	0
Samtor	33	0	1	0	0	0
Samuel	0	27	0	0	1	1669
Sans	0	0	0	0	0	0
Sap-r	0	377	4	0	0	266
Sap130	0	0	0	11	0	0
Sap30	0	0	0	0	9495	68
Sap47	0	0	156	0	3281	544
Sar1	0	0	0	5	22749	2678
Sara	0	0	3	0	262	0
Sardh	0	0	0	0	0	0
Sas-4	0	0	0	0	0	0
Sas-6	0	0	0	0	0	0
Sas10	0	0	0	0	0	0
Sb	0	0	0	0	0	0
Sbat	0	0	0	0	0	412
Sbf	0	0	0	0	0	0
Sbp2	0	0	0	0	0	0
Sc2	0	0	0	0	0	1903
Scamp	3470	281	21643	9	0	401
Sce	0	0	0	0	2	1
Scgalpha	0	0	0	0	0	0
Scgbeta	0	0	0	0	0	256
Scgdelta	0	0	0	0	0	18
Schip1	0	0	0	0	0	0
SclA	0	0	0	0	0	0
SclB	0	0	0	0	0	0
Sclp	0	0	0	0	0	0
Scm	5	0	0	0	1	0
Scox	0	0	0	0	0	2296
Scp1	0	0	0	0	0	0
Scp2	0	0	0	3	0	6
ScpX	0	0	0	0	0	2464
Scr	0	0	0	0	0	0
Scsalpha1	1	1	0	0	0	1394
Scsalpha2	0	0	0	0	0	0
ScsbetaA	14789	0	3	14	0	5555
ScsbetaG	0	0	1	0	0	0
Sdc	0	19	1275	1	1033	3743
SdhA	0	0	1	8	0	1510
SdhAL	0	0	0	0	0	0
SdhB	0	1	3337	0	0	2876
SdhBL	0	0	0	0	0	0
SdhC	0	10351	19204	16	23904	16080
SdhD	15	0	0	0	0	5903
Sdhaf3	0	0	0	0	0	0
Sdic1	0	0	0	0	0	0
Sdic2	0	0	0	0	0	0
Sdic3	0	0	0	0	0	0
Sdic4	0	0	0	0	0	0
Sdr	0	0	0	0	0	0
Sec10	0	0	0	0	0	1590
Sec13	0	0	0	3	0	1778
Sec15	0	0	168	0	0	10
Sec16	0	0	1	0	0	0
Sec22	0	0	19330	0	0	1678
Sec23	0	0	662	0	3	3272
Sec24AB	0	0	0	0	0	82
Sec24CD	0	0	0	0	1	0
Sec3	0	0	0	1	16046	822
Sec31	0	0	0	0	0	0
Sec5	0	0	0	0	0	0
Sec6	0	0	0	0	6369	0
Sec61alpha	0	0	0	2	0	3109
Sec61beta	0	0	9379	0	0	7224
Sec61gamma	0	0	2	0	0	588
Sec63	0	0	6623	0	0	401
Sec71	0	0	0	0	0	0
Sec8	0	0	0	0	105	568
Seipin	1	0	1143	0	0	0
SelD	0	0	0	0	1	2100
SelG	1416	0	1	0	0	148
SelR	16393	0	0	0	0	0
SelT	0	0	0	0	4	3361
Sem1	0	7157	0	0	0	539
Sema1a	0	0	0	4	1535	0
Sema1b	0	0	0	0	0	0
Sema2a	1	0	0	2	0	1305
Sema2b	0	0	0	0	1	505
Sema5c	0	0	0	0	0	0
Semp1	0	0	0	0	0	0
Sems	0	0	0	0	0	0
Send1	0	0	0	0	0	0
Send2	0	0	0	8	0	0
Sep1	0	0	0	0	1	0
Sep2	3	0	0	0	2097	1646
Sep4	2258	0	0	0	2	0
Sep5	0	0	0	0	0	0
Ser	0	0	0	0	0	0
Ser12	0	0	0	0	0	0
Ser6	0	0	0	0	0	0
Ser7	0	0	0	0	0	0
Ser8	0	0	0	0	0	0
SerRS	35	0	0	5	3662	7927
SerRS-m	0	0	0	0	0	0
SerT	0	0	0	3	0	0
Sesn	0	0	0	0	2115	625
Set	0	0	0	0	1	0
Set1	0	2	1	4	0	2627
Set2	0	0	0	0	0	1535
Sf3a1	0	0	0	0	0	4
Sf3a2	0	0	0	0	0	0
Sf3b1	0	0	0	0	72	0
Sf3b2	0	0	0	0	0	0
Sf3b3	0	0	0	0	0	0
Sf3b5	0	0	0	0	0	542
Sf3b6	0	0	0	9	5	2811
Sfmbt	0	6460	0	0	0	674
Sfp23F	0	0	0	0	0	0
Sfp24Ba	0	0	0	0	0	0
Sfp24Bb	0	0	0	0	0	0
Sfp24Bc	0	0	0	0	0	0
Sfp24Bd	0	0	0	0	0	0
Sfp24C1	0	0	0	0	0	0
Sfp24F	0	0	0	0	0	0
Sfp26Ac	0	0	0	0	0	0
Sfp26Ad	0	0	0	0	0	0
Sfp33A1	0	0	0	0	0	0
Sfp33A2	0	0	0	0	0	0
Sfp33A3	0	0	0	0	0	0
Sfp33A4	0	0	0	0	0	0
Sfp35C	0	0	0	0	0	0
Sfp36F	0	0	0	0	0	0
Sfp38D	0	0	0	0	0	0
Sfp51E	0	0	0	0	0	0
Sfp53D	0	0	0	0	0	0
Sfp60F	0	0	0	0	0	0
Sfp65A	0	0	0	0	0	0
Sfp70A4	0	0	0	0	0	0
Sfp77F	0	0	0	0	0	0
Sfp78E	0	0	0	0	0	0
Sfp79B	0	0	0	0	0	0
Sfp84E	0	0	0	0	0	0
Sfp87B	0	0	0	0	0	0
Sfp93F	0	0	0	0	0	0
Sfp96F	0	0	0	0	0	0
Sfxn1-3	0	3	0	0	0	0
Sfxn2	0	0	0	0	0	0
Sgf11	0	0	0	0	0	0
Sgf29	0	0	0	0	0	0
Sgs1	0	0	0	0	0	0
Sgs3	0	0	0	0	0	0
Sgs4	0	0	0	0	0	0
Sgs5	0	0	0	0	0	0
Sgs7	0	0	0	0	0	0
Sgs8	0	0	0	0	0	0
Sgt	0	0	0	0	2	0
Sgt1	0	0	0	0	0	0
Sh	0	0	0	11	0	12
Sh3beta	0	293	161	0	86	2447
Shab	0	0	79	3	0	0
Shal	0	0	0	0	0	1286
Shark	0	0	0	0	0	0
Shaw	0	0	0	0	0	0
Shawl	0	0	0	0	0	0
Shawn	0	0	0	0	0	0
Shc	0	0	1	1	0	2182
Shmt	0	0	0	26	3	4046
Shroom	0	0	142	1	0	287
SiaT	0	0	0	0	0	0
Sid	0	0	0	0	0	0
Sidpn	0	0	0	0	0	0
Sik2	0	0	0	20	1	0
Sik3	0	0	0	0	4	0
Sin	0	0	0	0	1	2847
Sin1	0	0	0	0	0	0
Sin3A	0	0	0	0	0	321
Sirt1	0	0	0	9	1	696
Sirt2	0	0	0	0	0	0
Sirt4	0	0	0	0	0	0
Sirt6	0	0	0	0	0	0
Sirt7	0	0	0	0	0	0
Sirup	0	0	0	0	0	0
Six4	0	0	0	0	0	0
Sk1	0	0	0	0	0	0
Sk2	0	0	0	2	0	0
Skadu	0	0	0	0	0	0
Skeletor	0	0	0	0	0	0
Ski6	0	132	0	0	0	0
Skp2	0	0	0	0	0	0
SkpA	1	18478	12256	6	43898	9075
SkpB	0	0	0	0	0	0
SkpC	0	0	0	0	0	0
SkpD	0	0	0	0	0	0
SkpE	0	0	0	0	0	0
SkpF	0	0	0	0	0	0
Slbp	0	0	0	0	0	0
Slc25A46	0	0	0	0	0	0
Slc45-1	0	0	0	0	0	0
Sld5	0	0	0	0	0	0
Slh	0	0	0	0	0	0
Slik	8	0	0	22	26	40
Slimp	0	0	0	0	0	0
Slip1	1	0	0	0	0	0
Slmap	0	0	0	0	0	0
Sln	0	0	0	0	0	0
Slob	0	0	0	16	0	0
Slu7	0	0	0	0	3427	0
SmB	0	0	0	3	0	236
SmD1	0	0	0	0	0	4
SmD2	0	0	0	33	0	8648
SmD3	0	0	0	0	0	1148
SmE	0	0	0	0	7486	1602
SmF	0	0	0	0	0	483
Smg5	1	349	0	0	2	0
Smg6	0	0	0	0	0	0
Smn	0	0	0	0	0	0
Smox	0	0	0	0	0	365
Smr	0	1072	1817	4	1248	944
Sms	0	0	0	0	0	55
Smu1	1	0	0	0	0	0
Smurf	0	0	0	25	0	0
Smvt	0	0	0	0	0	0
Smyd3	0	0	0	0	0	0
Smyd4-1	0	0	0	0	0	0
Smyd4-2	0	0	0	0	0	0
Smyd4-3	0	0	0	0	0	0
Smyd4-4	0	0	0	0	0	0
Smyd5	0	0	0	0	0	7
SmydA-1	0	0	0	0	0	0
SmydA-2	0	0	0	0	0	0
SmydA-3	0	0	0	0	0	0
SmydA-4	0	0	0	0	0	0
SmydA-5	0	0	0	0	0	0
SmydA-6	0	0	0	0	0	0
SmydA-7	0	0	0	0	0	0
SmydA-8	0	0	0	0	0	0
SmydA-9	0	0	0	0	0	0
Snap24	0	29	42	0	539	47
Snap25	0	0	0	0	0	0
Snap29	0	0	0	0	0	0
Snapin	0	0	0	0	0	0
Snm1	0	0	0	0	0	0
Snmp1	0	0	0	0	0	0
Snmp2	0	1	0	0	0	0
Snoo	0	0	0	0	627	4
Snp	0	0	2	0	104	2556
Snr1	0	0	0	0	2	1545
Snup	0	0	0	0	0	0
Snx1	1	0	1	0	0	2369
Snx16	0	0	0	0	0	0
Snx3	0	0	0	0	0	40
Snx6	0	9265	0	0	0	0
SoYb	0	0	0	0	0	0
Sobp	0	0	0	0	0	0
Socs16D	0	0	0	11	2	2013
Socs36E	0	1710	4808	2	3333	2646
Socs44A	0	0	0	4	0	0
Sod1	0	1	23377	51	31720	5796
Sod2	0	0	12040	0	0	7550
Sod3	0	0	0	0	0	0
Sodh-1	0	0	0	0	0	0
Sodh-2	0	0	0	0	0	0
Sos	0	0	0	5	0	0
Sox100B	17	0	0	16	41837	8834
Sox102F	0	0	0	0	0	0
Sox14	0	0	0	0	0	0
Sox15	0	0	0	0	0	0
Sox21a	0	0	0	29	0	1194
Sox21b	0	0	0	0	0	0
SoxN	0	0	0	0	0	0
Sp1	0	0	0	0	0	0
Sp212	0	0	0	0	0	0
Sp7	0	0	0	0	0	0
Spase12	0	0	0	0	0	0
Spase22-23	0	4668	0	0	0	18
Spase25	15	0	0	0	0	4602
Spat	0	0	0	0	0	0
Spc105R	1	0	0	0	0	0
Spc25	0	0	0	0	0	0
SpdS	0	0	0	0	0	0
Spec2	0	0	0	0	0	30
Spf45	0	2450	0	0	0	160
Spindly	0	0	0	0	0	0
Sply	0	0	0	0	0	0
Spn	5982	72	24	0	0	570
Spn100A	0	0	0	0	0	0
Spn27A	0	0	0	0	0	0
Spn28B	0	0	0	0	0	0
Spn28Da	0	0	0	0	0	0
Spn28Db	0	0	0	0	0	0
Spn28Dc	0	0	0	0	0	0
Spn28F	0	0	0	0	0	0
Spn31A	0	0	0	0	0	0
Spn38F	0	0	0	0	0	0
Spn42Da	0	10	0	0	0	81
Spn42Db	0	0	0	0	0	0
Spn42Dc	0	0	0	0	0	0
Spn42Dd	0	0	0	0	0	0
Spn42De	0	0	0	0	0	0
Spn43Aa	0	0	0	0	0	0
Spn43Ab	0	0	0	1	0	0
Spn43Ad	0	0	0	0	0	0
Spn47C	0	0	0	0	0	0
Spn53F	0	0	0	0	0	0
Spn55B	0	0	0	0	0	1197
Spn75F	0	0	0	0	0	0
Spn77Ba	0	0	0	5	0	0
Spn77Bb	0	0	0	0	0	0
Spn77Bc	0	0	0	0	0	0
Spn85F	0	0	0	0	0	0
Spn88Ea	0	0	0	0	0	0
Spn88Eb	0	0	0	0	0	0
Spp	0	0	0	0	1	223
SppL	0	0	0	0	0	0
Spps	0	0	0	0	265	0
Spred	2	0	0	0	3	438
Sprn	0	0	0	0	0	0
Sps2	0	0	3	0	0	54
Spt	0	0	0	0	0	0
Spt-I	0	0	0	0	0	0
Spt20	65	0	1	1	1	76
Spt3	0	0	0	0	0	0
Spt5	0	0	0	0	0	0
Spt6	0	0	0	2	0	0
Spt7	0	0	0	0	0	0
Sptr	0	0	0	0	0	0
Spx	0	0	0	0	0	1313
Sr-CI	0	0	0	0	0	682
Sr-CII	0	0	0	0	0	0
Sr-CIII	0	0	0	0	0	0
Sr-CIV	0	0	0	0	0	0
Sra-1	0	0	0	0	0	0
Sras	0	0	0	0	0	1219
Src42A	0	0	1	0	5326	0
Src64B	0	0	5446	2	0	395
Srp14	0	0	0	0	0	85
Srp19	0	0	0	0	0	726
Srp54	0	0	0	0	0	1934
Srp54k	0	0	0	0	0	22
Srp68	0	0	0	0	0	0
Srp72	0	0	0	0	0	0
Srp9	0	0	1	0	0	766
SrpRbeta	0	0	0	0	0	1508
Srpk79D	0	0	6036	0	0	10
Srr	0	0	0	0	0	0
Sry-alpha	0	0	0	0	0	0
Sry-beta	0	0	0	0	0	0
Sry-delta	0	0	0	0	0	3969
SsRbeta	0	0	0	0	1	3189
Ssadh	0	0	0	0	0	431
Ssb-c31a	0	0	0	0	0	1022
Ssdp	1	3588	1	0	0	2597
Sse	0	0	0	0	0	0
Ssk	8576	13525	44504	0	0	884
Ssl	0	0	0	0	0	0
Ssl1	0	0	0	0	0	0
Ssl2	0	0	0	0	0	0
Ssrp	0	0	1	0	0	2211
Ssu72	0	0	0	0	0	56
St1	0	0	0	0	0	0
St2	0	0	0	0	0	0
St3	0	0	0	0	677	0
St4	0	0	0	0	0	0
Stam	183	3	2368	0	0	0
Start1	0	1	0	0	0	0
Stat92E	0	0	1091	12	0	508
Ste12DOR	0	0	0	0	0	0
Ste:CG33236	0	0	0	0	0	0
Ste:CG33237	0	0	0	0	0	0
Ste:CG33238	0	0	0	0	0	0
Ste:CG33239	0	0	0	0	0	0
Ste:CG33240	0	0	0	0	0	0
Ste:CG33241	0	0	0	0	0	0
Ste:CG33242	0	0	0	0	0	0
Ste:CG33243	0	0	0	0	0	0
Ste:CG33244	0	0	0	0	0	0
Ste:CG33245	0	0	0	0	0	0
Ste:CG33246	0	0	0	0	0	0
Ste:CG33247	0	0	0	0	0	0
SteXh:CG42398	0	0	0	0	0	0
Stim	1	0	1	0	0	0
Stip1	0	2	18978	0	1731	0
Stlk	0	0	0	0	0	1
Strica	0	0	0	0	2	0
Strip	0	0	0	0	0	0
Strn-Mlck	0	5	5	0	0	956
Strumpellin	0	0	0	0	0	0
Stt3A	0	0	0	0	0	0
Stt3B	0	0	0	0	0	549
Su(H)	0	1	0	0	0	0
Su(P)	0	0	0	0	0	0
Su(Ste):CR40820	0	0	0	0	0	0
Su(Ste):CR41533	0	0	0	0	0	0
Su(Ste):CR42406	0	0	0	0	0	0
Su(Ste):CR42407	0	0	0	0	0	0
Su(Ste):CR42408	0	0	0	0	0	0
Su(Ste):CR42409	0	0	0	0	0	0
Su(Ste):CR42410	0	0	0	0	0	0
Su(Ste):CR42411	0	0	0	0	0	0
Su(Ste):CR42412	0	0	0	0	0	0
Su(Ste):CR42414	0	0	0	0	0	0
Su(Ste):CR42415	0	0	0	0	0	0
Su(Ste):CR42416	0	0	0	0	0	0
Su(Ste):CR42417	0	0	0	0	0	0
Su(Ste):CR42418	0	0	0	0	0	0
Su(Ste):CR42419	0	0	0	0	0	0
Su(Ste):CR42420	0	0	0	0	0	0
Su(Ste):CR42421	0	0	0	0	0	0
Su(Ste):CR42422	0	0	0	0	0	0
Su(Ste):CR42424	0	0	0	0	0	0
Su(Ste):CR42425	0	0	0	0	0	0
Su(Ste):CR42426	0	0	0	0	0	0
Su(Ste):CR42427	0	0	0	0	0	0
Su(Ste):CR42428	0	0	0	0	0	0
Su(Ste):CR42429	0	0	0	0	0	0
Su(Ste):CR42430	0	0	0	0	0	0
Su(Ste):CR42431	0	0	0	0	0	0
Su(Ste):CR42432	0	0	0	0	0	0
Su(Ste):CR42433	0	0	0	0	0	0
Su(Ste):CR42438	0	0	0	0	0	0
Su(Ste):CR42439	0	0	0	0	0	0
Su(Ste):CR42444	0	0	0	0	0	0
Su(Ste):CR45794	0	0	0	0	0	0
Su(Ste):CR45795	0	0	0	0	0	0
Su(Ste):CR45796	0	0	0	0	0	0
Su(Tpl)	15	722	5531	15	5396	433
Su(dx)	0	0	0	0	0	41
Su(fu)	0	0	0	0	0	2303
Su(var)2-10	0	0	0	1	0	36
Su(var)2-HP2	0	0	0	0	0	0
Su(var)205	0	0	227	3	143	3081
Su(var)3-3	0	0	0	0	0	0
Su(var)3-7	0	0	0	0	0	102
Su(var)3-9	0	0	0	0	0	0
Su(z)12	0	0	0	0	0	0
Su(z)2	3	0	0	17	0	0
SuUR	0	0	0	0	0	0
Sugb	0	0	0	0	0	0
Sulf1	0	0	0	0	0	0
Suox	0	0	0	0	0	0
Sur	0	0	0	0	0	0
Sur-8	0	0	23	2	1	1592
Surf1	0	0	0	0	0	0
Surf4	202	1	1	12	2571	5341
Surf6	0	0	0	0	0	626
Suv3	0	0	0	0	0	0
Svil	0	0	806	1	1411	2307
Swim	0	0	0	0	3523	996
Swip-1	0	0	0	2	0	0
Sws1	0	0	0	0	0	0
Sxl	2	7	6024	36	3	5777
Syb	0	1	4029	0	1632	2156
Sym	0	0	0	0	0	0
Syn	0	0	3	0	0	2627
Syn1	0	0	0	0	0	0
Syn2	0	0	0	0	0	1
Synd	0	0	0	0	0	115
Syngr	0	0	0	479	0	0
Synj	0	0	0	0	0	79
Syp	2	0	0	3	14960	2370
Syt1	0	6	1	3	0	5
Syt12	0	0	0	0	0	0
Syt14	0	0	0	0	0	0
Syt4	0	0	0	0	0	0
Syt7	0	0	0	0	0	80
Sytalpha	0	0	3	0	2	0
Sytbeta	0	299	1935	2	0	535
Syx13	0	0	0	0	0	1741
Syx16	0	0	0	0	7427	2331
Syx17	0	458	0	0	0	0
Syx18	0	0	0	0	0	0
Syx1A	3	70	4535	4	53	1342
Syx4	0	2788	0	4	0	0
Syx5	0	0	0	0	0	26
Syx6	0	0	0	0	0	0
Syx7	0	0	0	0	0	1654
Syx8	0	0	0	0	0	0
T3dh	0	0	0	0	0	0
T48	0	0	0	0	0	0
TAF1B	0	1	0	0	0	0
TAF1C-like	0	0	0	0	0	32
TBC1D16	0	0	0	0	0	0
TBC1D5	0	0	0	0	0	0
TBCB	0	0	0	0	0	0
TBCC	0	0	0	0	0	53
TBCD	0	0	0	0	0	0
TBPH	0	0	0	0	2	1836
TER94	0	3	3	7	0	4165
TFAM	0	0	0	0	7	1925
TH1	0	0	0	0	0	0
THADA	0	0	0	0	0	0
THG	0	0	0	0	0	0
TM4SF	0	0	0	0	0	0
TM9SF2	0	0	1767	0	0	923
TM9SF3	0	0	0	0	0	0
TM9SF4	0	0	0	2	0	2824
TMEM216	0	0	0	0	0	0
TMS1	0	0	436	0	0	149
TORIP	0	0	163	0	0	7
TRAM	0	0	0	0	0	5111
TSG101	0	1	18205	0	0	174
TTLL12	0	0	0	0	0	0
TTLL15	0	0	0	0	0	0
TTLL1A	0	0	0	0	0	0
TTLL1B	0	0	0	0	0	0
TTLL3A	0	0	0	0	0	0
TTLL3B	0	0	0	0	0	0
TTLL4A	0	0	1	9	0	792
TTLL4B	0	0	1	0	0	0
TTLL5	0	0	0	0	0	0
TTLL6A	0	0	0	0	0	0
TTLL6B	0	0	0	0	0	0
Tab2	0	0	110	0	0	0
Tace	0	0	0	0	0	0
Taf1	0	0	0	1	0	0
Taf10	0	0	0	0	0	0
Taf10b	0	0	0	0	0	0
Taf11	0	0	0	0	0	0
Taf12	0	0	0	0	0	0
Taf12L	0	0	0	0	0	0
Taf13	0	0	0	0	0	0
Taf2	0	0	0	1	0	0
Taf4	3	1	0	2	1	1299
Taf5	0	0	0	0	0	0
Taf6	0	0	0	0	0	890
Taf7	0	0	0	0	0	0
Taf8	0	0	0	0	0	0
Tailor	0	0	0	0	0	0
Tak1	0	28	281	0	0	0
Takl1	0	0	0	0	0	93
Takl2	0	0	0	0	0	0
Taldo	1	6421	0	0	1	4513
Tango1	0	0	188	0	2344	92
Tango10	0	0	0	0	0	0
Tango11	0	0	1	0	0	2589
Tango13	1	0	143	0	0	0
Tango14	0	0	0	0	0	4
Tango2	1	83	0	0	0	0
Tango4	0	0	0	0	1	0
Tango5	0	0	0	0	7254	8
Tango6	0	0	0	0	0	0
Tango8	0	0	0	0	0	0
Tango9	0	0	0	0	0	0
Tao	0	0	0	0	0	35
Tap42	0	0	0	0	0	0
Tapdelta	0	8379	8778	3	0	8008
Task6	0	0	0	0	0	0
Task7	0	0	0	0	0	0
Tasp1	0	0	6440	0	0	1
Taz	0	0	0	0	0	0
Tb	0	0	0	0	0	0
TbCMF46	0	0	0	0	0	0
Tbc1d15-17	0	161	0	0	0	0
Tbce	0	0	0	0	0	0
Tbh	0	0	0	0	0	0
Tbp	0	0	0	0	0	0
Tcs3	0	0	0	6	0	61
Tctp	6	16029	1333	25	57405	14861
Tdc1	9	0	0	0	0	0
Tdc2	0	0	0	0	0	0
Tdrd3	0	3	1044	0	0	764
Teh1	0	0	0	0	0	0
Teh2	0	0	0	0	0	0
Teh3	0	0	0	0	0	0
Teh4	0	0	0	0	0	0
Tehao	2	0	0	0	0	0
Tektin-A	0	0	0	0	0	0
Tektin-C	0	0	0	0	0	0
Ten-a	0	0	0	0	6	0
Ten-m	0	0	0	0	0	0
Tengl1	0	0	0	0	0	0
Tengl2	0	0	0	0	0	0
Tengl3	0	0	0	0	0	0
Tengl4	0	0	0	0	0	0
Tep1	0	0	0	0	0	0
Tep2	0	0	23582	0	0	529
Tep3	0	0	0	0	0	0
Tep4	0	1	0	0	25499	13037
Tep5	0	0	0	0	0	0
Tes	0	0	0	0	0	0
Tet	3	635	2240	15	13762	7818
TfAP-2	0	0	0	0	0	0
TfIIA-L	1	0	0	0	0	1764
TfIIA-S	0	0	0	0	0	672
TfIIA-S-2	0	0	0	0	0	0
TfIIB	0	0	0	0	1	485
TfIIEalpha	0	0	0	0	0	0
TfIIEbeta	0	0	0	0	0	0
TfIIFalpha	0	0	0	26	0	46
TfIIFbeta	0	0	0	0	0	0
TfIIS	0	0	0	0	2	777
Tfb1	0	0	0	0	0	0
Tfb4	0	0	0	0	0	0
Tfb5	0	0	0	0	0	0
Tg	0	0	0	0	0	0
Tgi	22	0	0	0	0	817
Tgs1	0	0	0	0	0	0
Tgt	0	0	0	0	0	0
Thd1	0	0	0	0	1776	155
Thiolase	0	3	0	1	0	0
Thor	0	0	0	0	0	1005
ThrRS	0	0	22368	11	44069	49
Tie	0	0	0	0	0	629
Tif-IA	0	0	0	2	0	0
Tig	0	0	0	0	0	0
Tim10	0	0	0	0	0	0
Tim13	0	0	0	0	0	0
Tim17a1	0	0	0	0	0	0
Tim17a2	0	0	0	0	0	0
Tim17b	0	0	7173	14	4899	3155
Tim17b1	0	0	0	0	0	0
Tim17b2	0	0	0	0	0	0
Tim23	218	0	0	0	1	885
Tim8	0	0	0	0	13463	743
Tim9a	0	0	0	5	0	414
Tim9b	0	0	0	0	0	0
Timp	0	0	0	0	0	4813
Tina-1	0	0	4889	0	0	110
Tip60	0	0	61	0	0	83
Tis11	18	322	11058	37	3049	697
Tk	13817	20121	42545	7	5	4273
TkR86C	0	0	0	0	0	0
TkR99D	0	0	0	0	0	0
Tl	0	0	0	0	0	0
Tlk	0	19	123	6	11371	929
Tm1	0	2367	2593	7	2585	2728
Tm2	0	0	0	0	0	0
Tmc	0	0	2	0	0	0
Tmem18	0	0	0	0	0	381
Tmhs	0	0	0	0	0	38
Tmtc3	0	0	0	0	4054	0
Tnks	0	0	0	0	0	0
Tnpo	40	0	0	1175	0	45
Tnpo-SR	0	0	0	0	0	0
Tob	0	0	2453	16867	0	187
Toll-4	0	0	0	0	0	0
Toll-6	0	0	0	0	0	0
Toll-7	0	0	0	22	0	0
Toll-9	0	0	0	0	0	0
Tollo	0	0	0	0	0	124
Tom	0	0	0	0	0	0
Tom20	6	0	1	0	462	5957
Tom40	0	0	1	0	0	0
Tom7	0	5257	2035	0	0	2075
Tom70	0	0	0	0	0	0
Tomosyn	5	0	0	0	0	4
Top1	0	2122	1118	0	0	229
Top2	0	0	0	0	0	3
Top3alpha	0	0	0	0	0	0
Top3beta	0	0	0	0	1	98
Topors	0	0	2439	0	0	0
Tor	0	0	0	0	0	0
Torsin	0	0	0	0	0	0
TotA	0	0	0	0	0	0
TotB	0	0	0	0	0	0
TotC	0	0	0	0	0	0
TotF	0	0	0	0	0	0
TotM	0	0	0	0	0	0
TotX	0	0	0	0	0	0
TotZ	0	0	0	0	0	0
Tpc1	0	0	0	576	0	0
Tpc2	0	0	0	0	0	0
Tpi	0	1	2	0	34458	4568
Tpl94D	0	0	0	0	0	0
TpnC25D	0	0	0	0	0	0
TpnC4	0	0	0	0	0	0
TpnC41C	0	0	0	0	0	0
TpnC47D	0	0	0	0	0	0
TpnC73F	0	0	0	0	0	0
TppII	0	0	2	2	0	898
Tpr2	4	18793	443	13	0	6975
Tps1	0	0	0	0	0	0
Traf-like	0	0	0	0	0	0
Traf4	1873	0	0	0	517	861
Traf6	0	0	0	0	0	0
Trap1	0	0	0	0	7188	1930
Trax	1	0	0	0	0	1140
Trc8	0	0	0	0	0	0
Tre1	20	0	0	0	1	2892
Treh	0	0	0	0	2282	48
Tret1-1	10	0	1	0	0	467
Tret1-2	0	0	0	0	0	0
Trf	0	0	0	0	0	0
Trf2	58	17	12	829	1610	4966
Trf4-1	0	0	0	0	83	59
Trf4-2	0	0	0	0	0	0
Trh	0	0	0	0	0	0
Trim9	24	0	99	0	20771	579
Trissin	0	0	0	0	0	0
TrissinR	0	0	0	0	0	0
Trl	0	0	1	0	0	0
Trp1	0	0	1	0	6	145
TrpA1	4116	0	156	0	4	0
TrpRS	0	0	0	0	0	0
TrpRS-m	0	0	0	0	0	4
Trpgamma	0	0	0	0	0	0
Trpm	5	0	0	0	0	800
Trpml	0	0	0	0	0	0
Trs20	0	0	0	0	0	433
Trs23	0	0	0	0	0	3
Trs31	1	10822	0	0	0	0
Trs33	0	0	0	0	0	0
Trx-2	0	0	3	1	0	601
TrxT	0	0	0	0	0	0
Trxr-1	594	5312	117	0	6105	5134
Trxr-2	0	0	0	0	0	0
Try29F	0	0	0	0	0	0
Ts	2	0	0	0	0	2745
Tsc1	0	0	0	0	0	0
Tsf1	0	0	0	0	0	0
Tsf2	0	0	0	0	0	0
Tsf3	0	0	0	0	0	0
Tsp	0	0	0	0	0	0
Tsp26A	1	0	2270	0	0	0
Tsp29Fa	1	0	514	1	0	167
Tsp29Fb	25	2146	149462	2	0	8018
Tsp2A	16	3107	0	0	0	775
Tsp33B	0	0	0	0	0	0
Tsp39D	0	0	0	0	6	3
Tsp3A	0	0	0	0	0	224
Tsp42A	0	0	0	0	0	0
Tsp42Ea	0	0	0	0	0	3
Tsp42Eb	0	0	0	0	0	0
Tsp42Ec	0	0	21839	1	1	1538
Tsp42Ed	6	34913	83114	0	4	12234
Tsp42Ee	3	0	446	4	54263	12870
Tsp42Ef	0	0	0	0	6	979
Tsp42Eg	0	0	0	0	0	0
Tsp42Eh	0	0	0	0	0	0
Tsp42Ei	0	0	0	0	0	0
Tsp42Ej	0	0	0	0	0	0
Tsp42Ek	0	0	0	0	0	0
Tsp42El	5	0	0	9	3	2958
Tsp42En	0	0	0	0	0	0
Tsp42Eo	0	0	0	0	0	0
Tsp42Ep	0	0	0	0	0	0
Tsp42Eq	2933	2	0	0	0	0
Tsp42Er	0	0	1294	0	0	0
Tsp47F	0	0	0	0	0	0
Tsp5D	0	0	0	0	0	0
Tsp66A	0	0	0	0	0	0
Tsp66E	0	0	0	0	0	0
Tsp68C	0	0	0	0	0	0
Tsp74F	0	398	0	0	0	0
Tsp86D	0	0	0	0	0	195
Tsp96F	0	0	0	0	0	0
Tsp97E	0	0	0	0	0	0
Tspo	0	56	558	0	0	127
Tsr1	0	0	0	0	0	0
Ttc19	0	0	0	0	0	0
Ttd14	0	1033	0	0	0	0
Tudor-SN	0	0	0	0	0	1186
Tusp	0	0	0	0	0	0
TwdlB	0	0	0	0	0	0
TwdlC	0	0	0	0	0	0
TwdlD	0	0	0	0	0	0
TwdlE	0	0	0	0	0	0
TwdlF	0	0	0	0	0	0
TwdlG	0	0	0	0	0	0
TwdlH	0	0	0	0	0	0
TwdlJ	0	0	0	0	0	0
TwdlK	0	0	0	0	0	0
TwdlL	0	0	0	0	0	0
TwdlM	0	0	0	0	0	0
TwdlN	0	0	0	0	0	0
TwdlO	0	0	0	0	0	0
TwdlP	0	0	0	0	0	0
TwdlQ	0	0	0	0	0	0
TwdlR	0	0	0	0	0	0
TwdlS	0	0	0	0	0	0
TwdlT	0	0	0	0	0	0
TwdlU	0	0	0	0	0	0
TwdlV	0	0	0	0	0	0
TwdlW	0	0	0	0	0	0
TwdlX	0	0	0	0	0	0
TwdlY	0	0	0	0	0	0
TwdlZ	0	0	0	0	0	0
Twdlalpha	0	0	0	0	0	0
Twdlbeta	0	0	0	0	0	0
Txl	0	0	0	3	1	2076
Tyler	0	0	0	0	0	0
TyrR	0	0	5	0	0	7
TyrRII	0	0	35	0	10	2
TyrRS	0	0	0	0	2	0
TyrRS-m	0	0	0	0	0	0
U2A	0	0	0	0	0	5
U2af38	0	0	0	0	0	1182
U2af50	0	0	0	0	0	410
U3-55K	0	0	0	0	0	0
U4-U6-60K	0	0	0	0	0	0
UBL3	653	0	415	9	1	2190
UGP	0	0	14228	0	0	0
UK114	0	0	0	0	0	0
UQCR-11	0	3	4401	1	10310	993
UQCR-11L	0	0	0	0	0	0
UQCR-14	0	0	0	0	0	0
UQCR-14L	0	0	0	0	0	0
UQCR-6.4	0	0	3826	0	0	767
UQCR-C1	11	3682	1802	0	7471	15751
UQCR-C2	3	9292	6	1	6	12979
UQCR-Q	11	12381	3315	0	1	5818
Uba1	10	0	9115	0	7	1374
Uba2	0	0	259	0	0	0
Uba3	0	0	0	0	0	0
Uba4	0	0	0	0	0	0
Uba5	0	0	0	0	0	0
Ubc10	0	0	0	0	0	5
Ubc2	0	0	0	6	149	129
Ubc4	0	51	18663	0	0	43
Ubc6	1	0	1558	0	0	128
Ubc7	0	11	0	0	0	0
Ubc84D	0	0	0	0	0	0
Ubc87F	0	0	0	0	0	0
UbcE2H	0	0	10	0	718	719
UbcE2M	0	0	0	0	0	941
Ube3a	15	0	0	0	0	4198
Ubi-p5E	7752	3	3	4	4	1586
Ubi-p63E	0	4856	4886	1	5	5318
Ublcp1	0	0	0	0	0	0
Ubqn	1	0	16098	1	2	698
Ubr1	0	376	1304	0	2705	342
Ubr3	105604	2781	0	2	133	792
Ubx	0	0	0	0	0	0
Uch	0	0	14143	0	0	138
Uch-L5	0	107	0	0	0	0
Uch-L5R	0	0	0	0	0	0
Uck	0	0	2532	0	0	1407
Ucp4A	0	0	0	0	0	53
Ucp4B	0	0	0	0	0	0
Ucp4C	0	0	0	0	0	0
Ude	0	0	0	0	15578	0
Uev1A	0	0	313	0	144	643
Ufc1	0	0	0	0	0	601
Ufd1-like	0	0	0	0	0	3009
Ufd4	1	0	0	0	4	1
Ufl1	0	0	0	0	0	0
Ufm1	0	0	0	0	0	671
Ugalt	0	0	91	0	0	0
Uggt	0	0	1	0	0	1752
Ugt35a	0	0	555	0	2298	0
Ugt35b	0	0	0	0	0	0
Ugt36Ba	0	0	0	0	0	0
Ugt36Bb	0	0	0	0	0	0
Ugt36Bc	0	41	17	0	0	493
Ugt37a1	0	0	0	0	0	0
Ugt37b1	0	0	0	0	0	0
Ugt37c1	0	0	0	0	0	0
Ugt58Fa	0	0	0	0	0	0
Ugt86Da	0	0	0	0	1	2539
Ugt86Dc	0	0	0	0	0	684
Ugt86Dd	0	0	0	0	0	0
Ugt86De	0	0	0	0	0	0
Ugt86Dg	0	0	0	0	0	0
Ugt86Dh	0	0	0	0	0	86
Ugt86Di	0	0	0	0	0	0
Ugt86Dj	0	0	0	0	0	0
Uhg1	0	0	0	0	0	90
Uhg2	0	0	0	0	0	24
Uhg3	0	0	0	0	0	0
Uhg4	0	0	0	0	2	81
Uhg5	0	0	0	0	0	70
Uhg7	0	0	0	0	0	0
Uhg8	0	0	0	0	0	0
Ulp1	0	0	0	0	0	99
Unc-115a	0	0	0	0	0	426
Unc-115b	0	0	0	0	0	0
Unc-76	0	0	0	0	6853	126
Unc-89	0	0	0	0	0	0
Unr	42	30	2	4715	3637	2006
Updo	0	2	0	0	0	278
Upf1	2	13709	1	0	1	68
Upf2	0	0	0	0	0	0
Upf3	0	0	0	0	0	0
Urm1	0	0	0	0	0	201
Uro	0	0	0	0	0	0
Use1	0	0	0	0	0	0
Usf	0	0	0	0	0	0
Usp1	0	0	0	0	0	0
Usp10	0	0	0	0	0	71
Usp12-46	0	0	0	0	0	0
Usp14	0	0	0	0	350	2875
Usp15-31	0	0	0	0	0	96
Usp16-45	0	0	1	0	193	1
Usp2	0	1	4659	0	0	0
Usp20-33	0	0	0	0	0	0
Usp30	0	0	0	0	0	0
Usp32	0	0	0	0	0	0
Usp39	0	0	0	0	0	0
Usp47	0	0	674	0	4	1614
Usp5	0	0	0	0	0	0
Usp7	0	308	0	0	1	46
Usp8	0	0	0	0	0	0
Utx	1	0	0	0	0	0
Uvrag	0	0	0	0	0	0
Uxs	0	0	0	0	0	0
VAChT	0	0	0	0	0	0
VGAT	0	1	0	0	0	1
VGlut	0	0	0	0	0	0
Vago	0	0	0	0	0	0
ValRS	0	0	0	0	0	0
ValRS-m	0	0	0	0	0	0
Vamp7	0	0	0	0	0	1009
Vang	0	0	0	0	2	0
Vap33	2	0	20	16	1163	6041
Vav	0	0	0	12	0	0
Vdup1	0	0	0	0	0	0
VepD	0	0	0	0	0	0
Vha100-1	0	213	5	0	0	2454
Vha100-2	82	2	1	10	632	1
Vha100-3	0	0	0	0	0	0
Vha100-4	0	1861	1211	0	0	0
Vha100-5	0	59	3	0	0	0
Vha13	13390	1	17778	0	11075	6677
Vha14-1	1090	0	10986	0	0	2253
Vha14-2	0	0	0	0	0	0
Vha16-1	115891	3883	20055	14	9	4933
Vha16-2	0	0	0	0	0	0
Vha16-3	0	0	0	0	0	0
Vha16-4	0	0	0	0	0	0
Vha16-5	0	0	0	0	0	0
Vha26	3	1	262	0	0	3280
Vha36-1	0	5904	109	0	1	2821
Vha36-2	0	0	0	0	0	0
Vha36-3	0	0	0	0	0	0
Vha44	321	40	4	0	16505	2425
Vha55	1	2	4694	1	325	2523
Vha68-1	0	0	8	0	0	0
Vha68-2	21	0	29492	0	5724	1392
Vha68-3	0	0	0	0	0	0
VhaAC39-1	1050	1	6720	1	84114	2387
VhaAC39-2	0	0	0	0	0	0
VhaAC45	6	4911	1042	0	3719	3089
VhaM9.7-a	0	0	3672	0	0	211
VhaM9.7-b	3	2492	8418	235	7650	1351
VhaM9.7-c	0	0	0	0	0	833
VhaM9.7-d	0	0	0	0	0	0
VhaPPA1-1	0	6	8577	0	0	2684
VhaPPA1-2	0	0	0	0	0	0
VhaSFD	14	5	0	0	11695	3907
Vhl	0	0	0	0	0	0
Victoria	0	0	0	0	0	0
Vinc	0	0	0	0	2	764
Vkor	0	0	0	0	0	0
Vlet	0	0	0	0	0	0
Vm26Aa	0	0	0	0	0	0
Vm26Ab	0	0	0	0	0	0
Vm26Ac	0	0	0	0	0	0
Vm32E	0	0	0	0	0	0
Vm34Ca	0	0	0	0	0	0
Vmat	0	0	0	0	0	0
Vml	0	0	0	0	0	0
Vps11	0	0	0	0	0	0
Vps13	16	0	49	0	5218	1051
Vps13B	0	0	0	0	0	0
Vps13D	0	0	0	2	0	0
Vps15	0	0	2	0	0	0
Vps16A	0	0	0	0	0	9
Vps16B	0	5	0	0	0	0
Vps2	0	1	0	0	10865	843
Vps20	0	11169	0	0	0	1334
Vps24	11	0	0	0	0	1
Vps25	0	0	0	0	0	0
Vps26	0	0	0	0	0	0
Vps28	0	2317	0	0	0	0
Vps29	0	0	11135	0	0	295
Vps33B	0	0	0	0	0	0
Vps35	0	0	0	0	0	21
Vps36	7	0	0	0	0	0
Vps37B	0	0	0	0	0	2156
Vps39	0	3	0	0	0	0
Vps4	0	0	0	0	2	3765
Vps45	0	0	0	0	0	0
Vps50	0	0	0	0	0	0
Vps51	0	0	0	0	0	0
Vps52	0	0	0	0	0	0
Vps53	0	0	0	0	0	0
Vps60	10	0	0	0	2	5457
Vps8	0	0	0	0	0	0
Vrp1	0	1	0	20	4775	225
Vsp37A	0	0	3	0	0	53
Vsx1	0	0	0	0	0	0
Vsx2	0	0	0	0	0	0
Vta1	0	0	0	0	0	695
Vti1a	0	0	0	0	0	0
Vti1b	0	0	0	0	0	598
WASp	0	0	0	0	0	84
WDR79	0	0	0	0	0	10
WDY	0	0	0	0	0	0
WRNexo	0	0	0	0	0	42
Wbp2	10	0	0	1	6022	137
Wdfy2	1	0	0	4	0	0
Wdr24	0	0	0	0	0	1222
Wdr33	11	0	0	0	0	0
Wdr59	0	0	0	0	0	0
Wdr62	1825	80	306	22	0	412
Wdr82	0	0	0	0	0	1255
Wee1	0	0	0	0	0	1894
Whamy	0	2	0	3	0	0
Wnk	0	0	4	0	0	0
Wnt10	0	0	0	0	0	0
Wnt2	0	0	0	0	0	0
Wnt4	0	0	0	0	0	0
Wnt5	0	0	0	0	0	2
Wnt6	0	0	0	0	0	0
Wsck	0	1	11967	0	0	103
Wwox	0	0	0	0	0	0
X11L	0	0	0	1	0	0
X11Lbeta	0	15	0	0	0	0
XNP	0	0	0	0	0	13
XRCC1	0	0	0	0	0	0
Xbp1	1	11	3628	0	6952	3759
Xe7	1818	0	0	0	0	484
Xpac	0	0	0	0	0	0
Xpc	0	0	0	0	0	1
Xpd	0	0	0	0	0	0
Xport-A	0	0	0	0	0	0
Xport-B	0	0	0	0	0	0
Xrcc2	0	0	0	0	0	0
Xrp1	10362	1791	3534	4597	11034	15345
YL-1	0	0	0	0	0	0
YME1L	0	0	0	0	0	381
Yeti	0	0	4356	2	0	708
Yippee	0	0	0	0	0	4
Ykt6	0	97	0	0	1	1094
Yp1	0	0	0	0	0	0
Yp2	0	0	0	0	0	0
Yp3	0	0	0	0	0	0
Ythdc1	0	0	0	0	0	1589
Ythdf	0	0	0	0	0	0
Z600	0	0	0	0	0	0
ZAP3	61515	0	5639	0	1574	1671
ZC3H3	0	0	0	0	0	0
ZIPIC	0	0	0	0	0	25
Zasp52	0	0	0	0	0	51
Zasp66	0	1	9237	0	0	0
Zasp67	0	0	0	0	0	0
Zcchc7	0	3	7750	0	0	1
Zfrp8	1	0	0	0	0	1464
Zif	0	0	0	0	0	0
Zip102B	0	0	0	26	0	2985
Zip42C.1	0	0	0	0	0	0
Zip42C.2	0	0	0	0	0	0
Zip48C	0	0	0	0	0	0
Zip71B	0	0	0	0	0	0
Zip88E	0	0	0	0	0	765
Zip89B	0	0	0	0	0	0
Zip99C	0	0	0	0	0	0
Zir	0	0	0	0	0	0
Ziz	0	0	0	0	0	0
Zmynd10	0	0	0	0	0	0
Zn72D	0	0	0	0	0	217
ZnT33D	0	0	0	0	0	0
ZnT35C	0	0	0	0	0	0
ZnT41F	0	0	0	0	4064	0
ZnT49B	0	0	0	0	0	0
ZnT63C	22808	1	7844	0	0	0
ZnT77C	0	0	0	0	0	0
ZnT86D	0	0	0	0	0	60
Zpr1	0	0	0	0	0	0
Zw	0	0	0	0	0	0
Zw10	0	0	0	0	0	0
Zwilch	0	0	0	0	0	0
Zyx	0	0	0	0	0	1064
a	0	0	0	0	0	42
a10	0	0	0	0	0	0
a5	0	0	0	0	0	0
a6	0	0	0	0	0	0
aPKC	57	34	684	8	27	100
aay	0	21	0	0	0	0
ab	0	0	0	0	0	0
abd-A	0	0	0	0	0	0
abo	0	0	0	0	0	0
abs	0	0	0	0	0	0
ac	0	0	0	0	0	0
achi	0	0	0	0	0	0
acj6	0	0	0	0	0	0
adp	0	0	0	2	0	0
aft	0	0	0	0	0	0
ago	0	0	0	0	0	0
agt	0	0	0	0	0	0
akirin	623	0	430	0	1	3435
al	0	0	0	0	0	0
alc	1	16550	4944	1	544	2489
alien	0	0	0	0	0	0
alph	0	0	3	0	0	1264
alpha-Cat	0	0	801	8	1	2305
alpha-Catr	0	0	0	0	0	0
alpha-Est1	0	0	2	0	0	1305
alpha-Est10	0	0	0	0	0	40
alpha-Est2	0	0	0	0	0	32
alpha-Est3	0	0	0	0	0	0
alpha-Est4	0	0	0	0	0	0
alpha-Est4aPsi	0	0	0	0	0	0
alpha-Est5	186	0	0	0	0	0
alpha-Est6	0	0	0	0	0	0
alpha-Est7	0	0	0	0	0	0
alpha-Est8	0	0	0	0	0	0
alpha-Est9	0	5	0	10	8	71
alpha-Man-IIa	0	0	0	0	2	17
alpha-Man-IIb	0	0	0	1	0	0
alpha-Man-Ia	0	1	0	0	0	1
alpha-Man-Ib	0	0	2994	0	0	0
alpha-Man-Ic	0	0	0	0	0	0
alpha-PheRS	0	0	11850	0	0	1
alpha-Spec	19259	11010	1873	13	8928	4876
alpha4GT1	0	0	0	0	0	0
alpha4GT2	0	0	0	0	0	0
alphaCOP	0	0	0	0	0	860
alphaKap4	0	0	0	0	0	0
alphaSnap	0	75	0	3	0	19
alphaTry	160217	41729	134692	26	48155	45950
alphaTub67C	0	0	0	0	0	0
alphaTub84B	9	2022	969	48	7237	30769
alphaTub84D	0	1822	1	2	96	39
alphaTub85E	0	0	0	0	0	0
alrm	0	0	0	0	0	0
alt	20	237	71	2	4	338
aly	0	0	0	0	0	0
amd	0	0	0	0	0	0
amn	0	0	293	0	0	0
amon	19	424	470	0	0	1330
amos	0	0	0	0	0	0
amx	0	0	0	2	0	0
ana	0	0	0	0	0	0
ana1	0	0	0	0	0	0
ana2	0	0	0	0	0	0
ana3	0	0	0	0	0	0
angel	0	0	0	0	0	1995
anne	0	0	0	1	15	37
antdh	0	0	0	0	0	0
antr	0	0	0	0	0	0
aop	0	0	0	4	0	1761
aos	0	26	0	0	0	0
ap	0	0	0	0	0	0
aph-1	0	0	17	0	0	0
apolpp	0	0	0	0	0	0
app	0	0	0	0	1	4
apt	0	0	0	7	0	0
aqrs	0	0	0	0	0	0
ara	0	0	0	0	0	0
aralar1	0	0	0	0	0	944
arg	0	0	0	0	0	0
ari-1	0	996	0	0	0	0
ari-2	914	0	256	0	0	0
arm	0	0	0	0	274	2597
armi	0	0	0	0	0	0
arr	0	0	0	0	0	9
aru	0	0	0	0	0	0
arx	0	0	0	0	0	138
asRNA:ASTR	0	0	0	0	0	0
asRNA:CR11538	0	0	0	0	0	0
asRNA:CR17025	0	0	0	0	0	0
asRNA:CR30267	0	0	0	0	0	0
asRNA:CR31144	0	0	0	0	0	0
asRNA:CR31429	0	0	0	0	0	0
asRNA:CR31514	0	0	0	0	0	87
asRNA:CR31845	0	0	0	0	0	0
asRNA:CR31912	0	0	0	0	0	0
asRNA:CR32224	0	0	0	0	0	0
asRNA:CR32252	0	0	0	0	0	0
asRNA:CR33945	0	0	0	0	0	0
asRNA:CR42254	0	0	0	0	0	0
asRNA:CR42547	0	0	0	0	0	0
asRNA:CR42738	0	0	0	0	0	0
asRNA:CR42742	0	0	0	0	0	0
asRNA:CR42743	0	0	0	0	0	0
asRNA:CR42860	0	0	0	0	0	0
asRNA:CR42871	0	0	0	0	0	0
asRNA:CR43152	0	0	0	0	0	0
asRNA:CR43159	0	0	0	0	6	0
asRNA:CR43160	0	0	0	0	0	0
asRNA:CR43243	0	0	0	0	0	0
asRNA:CR43257	0	0	0	0	0	0
asRNA:CR43259	0	0	0	0	0	0
asRNA:CR43299	0	0	0	0	0	0
asRNA:CR43413	0	0	0	0	0	0
asRNA:CR43425	0	0	0	0	0	0
asRNA:CR43426	0	0	0	0	0	0
asRNA:CR43429	0	0	0	0	0	0
asRNA:CR43430	0	0	0	0	0	0
asRNA:CR43433	0	0	0	0	0	0
asRNA:CR43454	0	0	0	0	0	0
asRNA:CR43460	0	0	0	0	0	0
asRNA:CR43463	0	0	0	0	0	0
asRNA:CR43464	0	0	0	0	0	0
asRNA:CR43465	0	0	0	0	0	0
asRNA:CR43466	0	0	0	0	0	0
asRNA:CR43467	0	0	0	0	0	0
asRNA:CR43468	0	0	0	0	0	0
asRNA:CR43469	0	0	0	0	0	0
asRNA:CR43470	0	0	0	0	0	0
asRNA:CR43471	0	0	0	0	0	0
asRNA:CR43472	0	0	0	0	0	0
asRNA:CR43474	0	0	0	0	0	0
asRNA:CR43476	0	0	0	0	0	0
asRNA:CR43477	0	0	0	0	0	0
asRNA:CR43478	0	0	0	0	0	0
asRNA:CR43480	0	0	0	0	0	0
asRNA:CR43481	0	0	0	0	0	0
asRNA:CR43609	0	0	0	0	0	0
asRNA:CR43614	0	0	0	0	0	0
asRNA:CR43615	0	0	0	0	0	0
asRNA:CR43629	0	0	0	0	0	0
asRNA:CR43636	0	0	0	0	0	0
asRNA:CR43637	0	0	0	0	0	0
asRNA:CR43683	0	0	0	0	0	0
asRNA:CR43723	0	0	0	0	0	0
asRNA:CR43728	0	0	0	0	0	0
asRNA:CR43730	0	0	0	0	0	0
asRNA:CR43735	0	0	0	0	0	0
asRNA:CR43767	0	0	0	0	0	0
asRNA:CR43786	0	0	0	0	0	0
asRNA:CR43787	0	0	0	0	0	0
asRNA:CR43806	0	0	0	0	0	0
asRNA:CR43809	0	0	0	0	0	0
asRNA:CR43812	0	0	0	0	0	0
asRNA:CR43820	0	0	0	0	0	0
asRNA:CR43824	0	0	0	0	0	0
asRNA:CR43833	0	0	0	0	0	0
asRNA:CR43842	0	0	0	0	0	0
asRNA:CR43864	0	0	0	0	0	0
asRNA:CR43865	0	0	0	0	0	0
asRNA:CR43866	0	0	0	0	0	0
asRNA:CR43868	0	0	0	0	0	0
asRNA:CR43872	0	0	0	0	0	0
asRNA:CR43875	0	0	0	0	0	0
asRNA:CR43876	0	0	0	0	0	0
asRNA:CR43877	0	0	0	0	0	0
asRNA:CR43889	0	0	0	0	0	0
asRNA:CR43891	0	0	0	0	0	0
asRNA:CR43898	0	0	0	0	0	35
asRNA:CR43903	0	0	0	0	0	0
asRNA:CR43906	0	0	0	0	0	0
asRNA:CR43908	0	0	0	0	0	0
asRNA:CR43916	0	0	0	0	0	0
asRNA:CR43926	0	0	0	0	0	0
asRNA:CR43933	0	0	0	0	0	0
asRNA:CR43936	0	0	0	0	0	0
asRNA:CR43944	0	0	0	0	0	0
asRNA:CR43948	0	0	0	0	0	0
asRNA:CR43957	0	0	0	0	0	0
asRNA:CR43959	0	0	0	0	0	0
asRNA:CR43964	0	0	0	0	0	0
asRNA:CR43971	0	0	0	0	0	0
asRNA:CR43979	0	0	0	0	0	0
asRNA:CR43981	0	0	0	0	0	0
asRNA:CR44018	0	0	0	1	0	0
asRNA:CR44019	0	0	0	0	0	0
asRNA:CR44020	0	0	0	0	0	0
asRNA:CR44021	0	0	0	0	0	0
asRNA:CR44027	0	0	0	0	0	0
asRNA:CR44029	0	0	0	0	354	106
asRNA:CR44030	0	0	0	0	0	12
asRNA:CR44031	0	0	0	0	0	0
asRNA:CR44035	0	0	0	0	0	0
asRNA:CR44045	0	0	0	0	0	0
asRNA:CR44046	0	0	0	0	0	0
asRNA:CR44047	0	0	0	0	0	0
asRNA:CR44049	0	0	0	0	0	0
asRNA:CR44052	0	0	0	0	0	0
asRNA:CR44053	0	0	0	0	0	0
asRNA:CR44054	0	0	0	0	0	0
asRNA:CR44062	0	0	1	0	1	0
asRNA:CR44063	0	0	0	0	0	0
asRNA:CR44064	0	0	0	0	0	0
asRNA:CR44065	0	0	0	0	0	0
asRNA:CR44067	0	0	0	0	0	0
asRNA:CR44069	0	0	0	0	0	261
asRNA:CR44071	0	0	0	0	0	0
asRNA:CR44083	0	0	0	0	0	0
asRNA:CR44087	0	0	0	0	0	0
asRNA:CR44093	0	0	0	0	0	0
asRNA:CR44095	0	0	0	0	0	0
asRNA:CR44106	0	0	0	0	0	0
asRNA:CR44107	0	0	0	0	0	0
asRNA:CR44108	0	0	0	0	0	0
asRNA:CR44114	0	0	0	0	0	0
asRNA:CR44115	0	0	0	0	0	0
asRNA:CR44116	0	0	0	0	0	0
asRNA:CR44119	0	0	0	0	0	0
asRNA:CR44124	0	0	0	0	0	0
asRNA:CR44130	0	0	0	0	0	0
asRNA:CR44134	0	0	0	0	0	0
asRNA:CR44137	0	0	0	0	0	0
asRNA:CR44144	0	0	0	0	0	0
asRNA:CR44147	0	0	0	0	0	0
asRNA:CR44155	0	0	0	0	0	0
asRNA:CR44160	0	0	0	0	0	0
asRNA:CR44165	0	0	0	0	0	0
asRNA:CR44168	0	0	0	0	0	0
asRNA:CR44169	0	0	0	0	0	0
asRNA:CR44176	0	0	0	0	0	0
asRNA:CR44179	0	0	0	0	0	0
asRNA:CR44181	0	0	0	0	0	0
asRNA:CR44182	0	0	0	0	0	0
asRNA:CR44192	0	0	0	0	0	0
asRNA:CR44201	0	0	0	0	0	0
asRNA:CR44205	0	0	0	0	0	0
asRNA:CR44207	0	0	0	0	0	0
asRNA:CR44224	0	0	0	0	0	0
asRNA:CR44228	0	0	0	0	0	0
asRNA:CR44235	0	0	0	0	0	0
asRNA:CR44237	0	0	0	0	0	0
asRNA:CR44238	0	0	0	0	0	0
asRNA:CR44266	0	0	0	0	0	0
asRNA:CR44267	0	0	0	0	0	0
asRNA:CR44275	0	0	0	0	0	0
asRNA:CR44287	0	0	0	0	0	0
asRNA:CR44291	0	0	0	0	0	0
asRNA:CR44293	0	0	0	0	0	0
asRNA:CR44297	0	0	0	0	0	0
asRNA:CR44304	0	0	0	0	0	0
asRNA:CR44321	0	0	0	0	0	0
asRNA:CR44340	0	0	0	0	0	0
asRNA:CR44351	0	0	0	0	0	0
asRNA:CR44358	0	0	0	0	0	0
asRNA:CR44367	0	0	0	0	0	0
asRNA:CR44368	0	0	0	0	0	0
asRNA:CR44370	0	0	0	2	0	0
asRNA:CR44372	0	0	0	0	0	0
asRNA:CR44374	0	0	0	0	0	0
asRNA:CR44375	0	0	0	0	0	0
asRNA:CR44381	0	0	0	0	0	0
asRNA:CR44382	0	0	0	0	0	0
asRNA:CR44386	0	0	0	0	0	0
asRNA:CR44390	0	0	0	0	0	0
asRNA:CR44416	0	0	0	0	0	0
asRNA:CR44427	0	0	0	0	0	0
asRNA:CR44429	0	0	0	0	0	0
asRNA:CR44431	0	0	0	0	0	0
asRNA:CR44509	0	0	0	0	0	0
asRNA:CR44512	0	0	0	0	0	0
asRNA:CR44592	0	0	0	0	0	0
asRNA:CR44599	0	0	0	0	0	0
asRNA:CR44600	0	0	0	0	0	0
asRNA:CR44653	0	0	0	0	0	0
asRNA:CR44690	0	0	0	0	0	0
asRNA:CR44703	0	0	0	0	0	0
asRNA:CR44704	0	0	0	0	0	0
asRNA:CR44724	0	0	0	0	0	0
asRNA:CR44793	0	0	0	0	0	0
asRNA:CR44806	0	0	0	0	0	2
asRNA:CR44807	0	0	0	0	0	0
asRNA:CR44818	0	0	0	0	0	0
asRNA:CR44840	0	0	0	0	0	0
asRNA:CR44841	0	0	0	0	0	0
asRNA:CR44843	0	0	0	0	0	0
asRNA:CR44847	0	0	0	0	0	0
asRNA:CR44849	0	0	0	0	0	0
asRNA:CR44850	0	0	0	0	0	0
asRNA:CR44866	0	0	0	0	0	0
asRNA:CR44872	0	0	0	0	0	0
asRNA:CR44873	0	0	0	0	0	0
asRNA:CR44891	0	0	0	0	0	0
asRNA:CR44892	0	0	0	0	0	0
asRNA:CR44894	0	0	0	0	0	0
asRNA:CR44896	0	0	0	0	0	0
asRNA:CR44897	0	0	0	0	0	0
asRNA:CR44907	0	0	0	0	0	0
asRNA:CR44910	0	0	0	0	0	0
asRNA:CR44911	0	0	0	0	0	0
asRNA:CR44958	0	0	0	0	0	0
asRNA:CR44959	0	0	0	0	0	0
asRNA:CR44960	0	0	0	0	0	0
asRNA:CR44961	0	0	0	0	0	0
asRNA:CR44962	0	0	0	0	0	0
asRNA:CR44968	0	0	0	0	0	0
asRNA:CR44969	0	0	0	0	0	0
asRNA:CR44972	0	0	0	0	0	0
asRNA:CR44975	0	0	0	0	0	0
asRNA:CR44976	0	0	0	0	0	0
asRNA:CR44981	0	0	0	0	0	0
asRNA:CR44982	0	0	0	0	0	0
asRNA:CR44984	0	0	0	0	0	0
asRNA:CR44987	0	0	0	0	0	0
asRNA:CR44989	0	0	0	0	0	0
asRNA:CR44990	0	0	0	0	0	0
asRNA:CR44992	0	0	0	0	0	0
asRNA:CR44995	0	0	0	0	0	0
asRNA:CR44996	0	0	0	0	0	0
asRNA:CR44998	0	0	0	0	0	0
asRNA:CR45000	0	0	0	0	0	0
asRNA:CR45001	0	0	0	0	0	0
asRNA:CR45007	0	0	0	0	0	0
asRNA:CR45008	0	0	0	0	0	0
asRNA:CR45009	0	0	0	0	0	0
asRNA:CR45015	0	0	0	0	0	0
asRNA:CR45016	0	0	0	0	0	0
asRNA:CR45024	0	0	0	0	0	0
asRNA:CR45026	0	0	0	0	0	0
asRNA:CR45028	0	0	0	0	0	0
asRNA:CR45041	0	0	0	0	0	0
asRNA:CR45042	0	0	0	0	0	0
asRNA:CR45044	0	0	0	0	0	0
asRNA:CR45046	0	0	0	0	0	0
asRNA:CR45053	0	0	0	0	0	0
asRNA:CR45056	0	0	0	0	0	0
asRNA:CR45104	0	0	0	0	0	0
asRNA:CR45108	0	0	0	0	0	0
asRNA:CR45121	0	0	0	0	0	0
asRNA:CR45124	0	0	0	0	0	0
asRNA:CR45126	0	0	0	0	0	0
asRNA:CR45129	0	0	0	0	0	85
asRNA:CR45130	0	0	0	0	0	0
asRNA:CR45131	0	0	0	0	0	0
asRNA:CR45132	0	0	0	0	0	0
asRNA:CR45133	0	0	0	0	0	0
asRNA:CR45134	0	0	0	0	0	0
asRNA:CR45135	0	0	0	0	0	0
asRNA:CR45136	0	0	0	0	0	0
asRNA:CR45137	21	0	0	0	0	0
asRNA:CR45139	0	0	0	0	0	0
asRNA:CR45140	0	1488	13	0	0	0
asRNA:CR45141	0	0	0	0	0	0
asRNA:CR45142	0	0	0	0	0	0
asRNA:CR45143	0	0	0	0	0	0
asRNA:CR45144	0	0	0	0	0	0
asRNA:CR45145	0	0	0	0	0	0
asRNA:CR45146	0	0	0	0	0	0
asRNA:CR45149	0	0	0	0	0	0
asRNA:CR45151	0	0	0	0	0	0
asRNA:CR45152	0	0	0	0	0	0
asRNA:CR45160	0	0	0	0	0	0
asRNA:CR45161	0	0	0	0	0	0
asRNA:CR45162	0	0	0	0	0	0
asRNA:CR45163	0	0	0	0	0	0
asRNA:CR45164	0	0	0	0	0	0
asRNA:CR45167	0	0	0	0	0	0
asRNA:CR45171	0	0	0	0	0	0
asRNA:CR45175	0	0	0	0	0	0
asRNA:CR45182	0	0	0	0	0	0
asRNA:CR45185	0	0	0	0	0	0
asRNA:CR45189	0	0	0	0	0	0
asRNA:CR45190	0	0	0	0	0	0
asRNA:CR45192	0	0	0	0	0	0
asRNA:CR45195	0	0	0	0	0	0
asRNA:CR45198	0	0	0	0	0	0
asRNA:CR45202	0	0	0	0	0	0
asRNA:CR45205	0	0	0	0	0	0
asRNA:CR45206	0	0	0	0	0	0
asRNA:CR45208	0	0	0	0	0	0
asRNA:CR45209	0	0	0	0	0	0
asRNA:CR45210	0	0	0	0	0	0
asRNA:CR45213	0	0	0	0	0	0
asRNA:CR45214	0	0	0	0	0	0
asRNA:CR45257	0	0	0	0	0	0
asRNA:CR45260	0	0	0	0	0	0
asRNA:CR45264	0	0	0	0	0	0
asRNA:CR45268	0	0	0	0	0	0
asRNA:CR45271	0	0	0	0	0	0
asRNA:CR45272	0	0	0	0	0	0
asRNA:CR45275	0	0	0	0	0	0
asRNA:CR45281	0	0	0	0	0	0
asRNA:CR45300	0	0	0	0	0	0
asRNA:CR45305	0	0	0	0	0	0
asRNA:CR45326	0	0	0	0	0	0
asRNA:CR45330	0	0	0	0	0	0
asRNA:CR45341	0	0	0	0	0	0
asRNA:CR45342	0	0	0	0	0	0
asRNA:CR45343	0	0	0	0	0	0
asRNA:CR45350	0	0	0	0	0	0
asRNA:CR45366	0	0	0	0	0	0
asRNA:CR45367	0	0	0	0	0	0
asRNA:CR45371	0	0	0	0	0	0
asRNA:CR45376	0	0	0	0	0	0
asRNA:CR45384	0	0	0	0	0	0
asRNA:CR45396	0	0	0	0	0	0
asRNA:CR45397	0	0	0	0	0	0
asRNA:CR45445	0	0	0	0	0	0
asRNA:CR45466	0	0	0	0	0	0
asRNA:CR45467	0	0	0	0	0	0
asRNA:CR45468	0	0	0	0	0	0
asRNA:CR45469	0	0	0	0	0	0
asRNA:CR45479	0	0	0	0	0	0
asRNA:CR45481	0	0	0	0	0	0
asRNA:CR45485	0	0	0	0	0	0
asRNA:CR45501	0	0	6	0	0	0
asRNA:CR45518	0	0	0	0	0	0
asRNA:CR45520	0	0	0	0	0	0
asRNA:CR45525	0	0	0	0	0	0
asRNA:CR45528	0	0	0	0	0	0
asRNA:CR45535	0	0	0	0	0	0
asRNA:CR45538	0	0	0	0	0	0
asRNA:CR45549	0	0	0	0	0	0
asRNA:CR45600	2	0	0	0	0	242
asRNA:CR45601	0	0	0	0	0	0
asRNA:CR45604	0	0	0	0	0	0
asRNA:CR45611	0	0	0	0	0	0
asRNA:CR45612	0	0	0	0	0	0
asRNA:CR45620	0	0	0	0	0	0
asRNA:CR45621	0	0	0	0	0	0
asRNA:CR45623	0	0	0	0	0	0
asRNA:CR45629	0	0	0	0	0	0
asRNA:CR45648	0	0	0	0	0	0
asRNA:CR45663	0	0	0	0	0	0
asRNA:CR45682	0	0	0	0	0	0
asRNA:CR45683	0	0	0	0	0	0
asRNA:CR45686	0	0	0	0	0	0
asRNA:CR45701	0	0	0	0	0	0
asRNA:CR45712	0	0	0	0	0	0
asRNA:CR45713	0	0	0	0	0	0
asRNA:CR45714	0	0	0	0	0	0
asRNA:CR45715	0	0	0	0	0	0
asRNA:CR45738	0	0	0	0	0	0
asRNA:CR45778	0	0	0	0	0	0
asRNA:CR45789	0	0	0	0	0	0
asRNA:CR45797	0	0	0	0	0	0
asRNA:CR45798	0	0	0	0	0	0
asRNA:CR45800	0	0	0	0	0	0
asRNA:CR45801	0	0	0	0	0	0
asRNA:CR45802	0	0	0	0	0	0
asRNA:CR45804	0	0	0	0	0	0
asRNA:CR45806	0	0	0	0	0	0
asRNA:CR45807	0	0	0	0	0	0
asRNA:CR45812	0	0	0	0	0	0
asRNA:CR45813	0	0	0	0	0	0
asRNA:CR45814	0	0	0	0	0	0
asRNA:CR45815	0	0	0	0	0	0
asRNA:CR45818	0	0	0	0	0	0
asRNA:CR45822	0	0	0	0	0	0
asRNA:CR45827	0	0	0	0	0	0
asRNA:CR45828	0	0	0	0	0	0
asRNA:CR45829	0	0	0	0	0	0
asRNA:CR45830	0	0	0	0	0	0
asRNA:CR45831	0	0	0	0	0	0
asRNA:CR45832	0	0	0	0	0	0
asRNA:CR45834	0	0	0	0	0	0
asRNA:CR45835	0	0	0	0	0	0
asRNA:CR45865	0	0	0	0	0	0
asRNA:CR45867	0	0	0	0	0	0
asRNA:CR45868	0	0	0	0	0	0
asRNA:CR45869	0	0	0	0	0	0
asRNA:CR45870	0	0	0	0	0	0
asRNA:CR45871	0	0	0	0	0	0
asRNA:CR45872	0	0	0	0	0	0
asRNA:CR45873	0	0	0	0	0	0
asRNA:CR45874	0	0	0	0	1	0
asRNA:CR45875	0	0	0	0	0	0
asRNA:CR45882	2	0	0	0	0	0
asRNA:CR45885	0	0	0	0	0	0
asRNA:CR45886	0	0	0	0	0	0
asRNA:CR45889	0	0	0	0	0	0
asRNA:CR45890	0	0	0	0	0	0
asRNA:CR45891	0	0	0	0	0	0
asRNA:CR45892	0	0	0	0	0	0
asRNA:CR45894	0	0	0	0	0	0
asRNA:CR45895	0	0	0	0	0	0
asRNA:CR45896	0	0	0	0	0	0
asRNA:CR45907	0	0	0	0	0	0
asRNA:CR45908	0	0	0	0	0	0
asRNA:CR45909	0	0	0	0	0	0
asRNA:CR45912	0	0	0	0	0	0
asRNA:CR45924	0	0	0	0	0	0
asRNA:CR45925	0	0	0	0	0	0
asRNA:CR45926	0	0	0	0	0	0
asRNA:CR45927	0	0	0	0	0	0
asRNA:CR45928	0	0	0	0	0	0
asRNA:CR45929	0	0	0	0	0	0
asRNA:CR45943	0	0	0	0	0	0
asRNA:CR45944	0	0	0	0	0	0
asRNA:CR45951	0	0	0	0	0	0
asRNA:CR45952	0	0	0	0	0	0
asRNA:CR45955	0	0	0	0	0	0
asRNA:CR45960	0	0	0	0	0	0
asRNA:CR45968	0	0	0	0	0	0
asRNA:CR45969	0	0	0	0	0	0
asRNA:CR45970	0	0	0	0	0	0
asRNA:CR45974	0	0	0	0	0	0
asRNA:CR45995	0	0	0	0	0	0
asRNA:CR45999	0	0	0	0	0	0
asRNA:CR46012	0	0	0	0	0	0
asRNA:CR46018	0	0	0	0	0	0
asRNA:CR46020	0	0	0	0	0	0
asRNA:CR46029	0	0	0	0	0	0
asRNA:CR46033	0	0	0	0	0	0
asRNA:CR46034	0	0	0	0	0	0
asRNA:CR46038	0	0	0	0	0	0
asRNA:CR46044	0	0	0	0	0	0
asRNA:CR46045	0	0	0	0	0	0
asRNA:CR46047	0	0	0	0	0	0
asRNA:CR46048	0	0	0	0	0	0
asRNA:CR46049	0	0	0	0	0	0
asRNA:CR46050	0	0	0	0	0	0
asRNA:CR46054	0	0	0	0	0	0
asRNA:CR46055	0	0	0	0	0	0
asRNA:CR46058	0	0	0	0	0	0
asRNA:CR46065	0	0	0	0	0	0
asRNA:CR46066	0	0	0	0	0	0
asRNA:CR46067	0	0	0	0	0	0
asRNA:CR46068	0	0	0	0	0	0
asRNA:CR46069	0	0	0	0	0	0
asRNA:CR46070	0	0	0	0	0	0
asRNA:CR46071	0	0	0	0	0	0
asRNA:CR46074	0	0	0	0	0	0
asRNA:CR46081	0	0	0	0	0	0
asRNA:CR46082	0	0	0	0	0	0
asRNA:CR46089	0	0	0	0	0	0
asRNA:CR46091	0	0	0	0	0	0
asRNA:CR46092	0	0	0	0	0	0
asRNA:CR46093	0	1	0	0	0	0
asRNA:CR46096	0	0	0	0	0	0
asRNA:CR46097	0	0	0	0	0	0
asRNA:CR46099	0	0	0	0	0	0
asRNA:CR46101	0	0	0	0	0	0
asRNA:CR46104	0	0	0	0	0	0
asRNA:CR46105	0	0	0	0	0	0
asRNA:CR46107	0	0	0	0	0	0
asRNA:CR46109	0	0	0	0	0	0
asRNA:CR46128	0	0	0	0	0	0
asRNA:CR46129	0	0	0	0	0	3
asRNA:CR46133	0	0	0	0	0	0
asRNA:CR46134	0	0	0	0	0	0
asRNA:CR46135	0	0	0	0	0	22
asRNA:CR46136	0	0	0	0	0	0
asRNA:CR46137	0	0	0	0	0	0
asRNA:CR46138	0	0	0	0	0	0
asRNA:CR46139	0	0	0	0	0	0
asRNA:CR46140	0	0	0	0	0	0
asRNA:CR46144	0	0	0	0	0	0
asRNA:CR46145	0	0	1351	0	0	0
asRNA:CR46195	0	0	0	0	0	0
asRNA:CR46246	0	0	0	0	0	0
asRNA:CR46251	0	0	0	0	0	0
asRNA:CR46255	0	0	0	0	0	0
asRNA:CR46256	0	0	0	0	0	0
asRNA:CR46261	0	0	0	0	0	0
asRNA:CR46262	0	0	0	0	0	0
asRNA:CR46263	0	0	0	0	0	0
asRNA:CR46264	0	0	0	0	0	0
asRNA:CR46266	0	0	0	0	0	0
asRNA:CR46269	0	0	0	0	0	0
asRNA:CR46354	0	0	0	0	0	0
asRNA:Eig63F-2	0	0	0	0	0	0
asRNA:TS15	0	0	0	0	0	0
ase	0	0	0	0	0	0
asf1	0	0	0	0	1	1657
ash1	0	0	0	0	0	344
ash2	0	0	0	5	3163	3494
asl	0	0	0	1	0	0
asp	25	0	0	0	0	0
asrij	0	0	0	0	0	1107
ast	0	0	360	0	0	0
asun	0	0	0	0	0	0
atilla	0	0	0	0	0	0
atk	0	0	0	0	0	0
atl	0	331	1	0	0	0
atms	0	0	0	0	0	0
ato	0	0	0	0	0	0
att-ORFB	0	0	0	0	0	0
aub	1	0	0	0	0	0
aurA	0	0	0	0	0	0
aurB	15	0	0	0	1	1684
aust	0	0	0	0	0	0
aux	0	0	0	0	0	0
ave	0	0	0	0	0	0
awd	0	15603	95	6	144	12339
axed	219	3469	0	0	2	36
axo	0	0	0	0	0	0
az2	0	0	0	0	0	0
azot	0	0	0	0	0	0
b	0	0	0	0	0	0
b6	0	0	0	0	0	0
bab1	0	0	0	0	0	1
bab2	0	0	0	0	0	0
babo	0	198	0	0	2	0
babos	0	0	0	0	0	39
baf	3	0	5559	0	3710	3674
bai	0	0	0	0	0	1911
ball	0	0	0	0	0	842
bam	0	0	0	0	0	42
ban	0	0	0	0	0	0
bap	0	0	0	0	0	0
barc	0	0	0	0	0	0
bark	0	0	0	0	0	0
barr	0	0	0	0	0	2
baz	0	0	419	0	16105	2277
bb8	0	0	0	0	0	0
bbc	0	0	0	17	0	128
bbg	0	2	0	0	0	0
bbx	0	0	0	9	0	0
bc10	0	0	0	0	4429	2
bcd	0	0	0	0	0	0
bchs	0	0	0	0	0	0
bcn92	0	0	0	0	0	163
bdg	0	0	0	0	0	0
bdl	0	0	0	0	0	0
be	0	0	212	0	1	675
beag	0	0	0	0	0	11
beat-IIIa	0	0	0	0	0	0
beat-IIIb	0	0	0	0	0	0
beat-IIIc	0	0	0	0	0	0
beat-IIa	0	0	0	0	0	0
beat-IIb	0	0	0	0	0	0
beat-IV	0	0	1	0	0	0
beat-Ia	0	0	0	0	0	0
beat-Ib	0	0	0	0	0	0
beat-Ic	0	0	0	0	0	0
beat-VI	0	0	0	0	0	0
beat-VII	0	0	0	0	0	0
beat-Va	0	0	0	0	0	0
beat-Vb	0	0	0	0	0	0
beat-Vc	0	0	0	0	0	0
beg	0	0	0	0	0	0
bel	0	2212	2483	0	8843	1141
ben	183	281	3	1	30205	2611
beta'COP	0	0	1	0	0	1216
beta-Man	0	0	0	0	0	1199
beta-PheRS	0	0	2	0	0	3236
beta-Spec	0	0	0	12	0	783
beta3GalTII	0	0	0	0	0	0
beta4GalNAcTA	0	68	0	0	23188	0
beta4GalNAcTB	0	0	0	0	0	0
beta4GalT7	0	0	0	0	0	0
betaCOP	0	0	0	0	4	1532
betaGlu	0	0	0	1	0	85
betaNACtes1	0	0	0	0	0	0
betaNACtes2	0	0	0	0	0	0
betaNACtes3	0	0	0	0	0	0
betaNACtes4	0	0	0	0	0	0
betaNACtes5	0	0	0	0	0	0
betaNACtes6	0	0	0	0	0	0
betaTry	55988	28048	271802	6	33393	37055
betaTub56D	21	3	176	34	245	28600
betaTub60D	110	0	3	3	5397	7946
betaTub85D	0	0	0	0	0	0
betaTub97EF	960	0	1	4	174	2952
betaggt-I	0	0	23112	3	0	7
betaggt-II	0	0	0	0	0	2072
bft	0	0	0	0	0	0
bgcn	0	0	0	0	0	0
bgm	0	0	0	0	0	0
bi	16	0	0	0	0	0
bib	0	0	0	0	2	27
bic	30	6	1514	39	3125	6817
bif	9	0	0	0	1445	1754
bigmax	0	0	0	0	794	2584
bin	0	0	0	0	0	0
bin3	0	0	0	14	3329	550
bip1	0	0	0	0	0	0
bip2	4	43	0	2	0	3935
blanks	0	0	0	0	0	0
blot	0	0	0	0	0	0
blow	0	0	0	0	0	0
blp	0	0	0	0	0	0
blw	277	3	35249	16	14	39612
bma	0	0	0	0	0	0
bmm	0	0	0	0	0	0
bnb	0	0	0	0	0	0
bnk	0	0	0	0	0	0
bnl	0	0	0	0	0	81
boca	0	0	0	0	0	0
bocks	0	0	0	0	0	0
boi	0	1	0	0	3672	262
boil	0	0	0	0	0	0
bol	0	1	0	0	2160	6
boly	0	0	0	0	0	0
bon	0	0	0	0	0	114
bond	0	0	0	0	0	0
bonsai	0	0	0	0	0	0
bor	0	0	0	0	10958	0
bora	0	0	0	0	0	0
borr	0	81	0	0	0	0
boss	0	0	0	0	0	0
botv	0	0	0	0	0	0
bou	0	0	0	0	0	0
bowl	0	0	8805	0	0	0
br	0	5708	0	0	1	235
brat	0	1131	1	0	4817	1937
brk	0	0	1	2	0	0
brm	0	0	1	0	0	0
brn	0	0	20433	0	0	15
brp	1	0	0	3	0	136
bru1	0	0	0	0	0	0
bru2	701	128	0	0	0	84
bru3	4	632	1898	4	3554	1
brun	0	0	0	0	0	0
brv1	0	0	0	0	0	0
brv2	0	0	0	0	0	0
brv3	0	0	0	0	0	0
bs	0	0	0	0	0	0
bsf	11573	0	0	4	12	934
bsh	0	0	0	0	0	0
bsk	0	0	1810	0	0	0
bt	0	0	2	6	0	0
btd	0	0	0	0	0	0
btl	0	0	0	0	28942	0
btn	0	0	0	0	0	0
btsz	0	0	0	0	0	434
btv	0	0	0	0	0	0
btz	0	0	0	0	0	0
bug	0	0	0	0	549	0
bun	121	8735	109	30	1792	8173
bur	0	0	0	0	0	206
bves	0	0	351	1	0	66
bw	0	0	0	0	0	0
bwa	0	0	0	0	0	0
by	0	0	0	1	712	548
byn	0	0	0	0	0	0
bys	0	0	0	0	0	0
c(2)M	0	0	346	0	0	0
c(3)G	0	0	0	0	0	0
c-cup	0	0	0	0	0	0
c11.1	0	0	0	0	0	0
c12.1	0	0	0	0	9404	0
c12.2	0	0	0	0	0	0
cDIP	0	0	0	0	0	0
cN-IIIB	2883	0	0	0	0	0
ca	0	0	0	0	0	78
cac	0	4	0	0	0	0
cact	4	0	0	0	0	4020
cactin	0	0	0	0	0	0
cad	0	0	0	0	0	0
cag	0	0	0	0	0	0
caix	0	0	0	0	0	0
cal1	0	0	0	0	0	0
calypso	0	0	0	0	0	55
can	0	0	0	0	0	0
cana	0	0	0	0	0	6
caps	0	228	525	11	11195	1089
capt	0	0	5	0	0	613
capu	0	0	0	0	0	0
car	0	0	0	0	0	271
cas	0	0	0	0	0	0
casp	0	0	0	5	0	250
cathD	0	0	83	12	5	539
cato	0	0	0	0	0	0
caup	0	0	0	0	0	0
cav	0	0	0	0	0	0
caz	0	2	0	2	0	61
cbc	0	0	0	0	0	0
cbs	0	0	0	0	0	0
cbt	4	1105	0	0	228	1819
cd	0	0	0	0	0	0
cdc14	0	0	0	0	3	33
cdi	6211	1321	1096	0	509	489
cdm	0	0	0	0	0	0
ced-6	0	0	0	0	0	0
cep290	0	0	0	0	0	0
cer	0	0	0	0	641	52
cert	0	0	0	0	0	0
cerv	0	0	0	0	0	0
cg	3	2	0	6	0	4941
chas	0	0	169	0	0	0
chb	0	5	0	0	0	0
cher	0	0	2957	0	9539	1686
chic	0	2638	197	32	7	13528
chico	0	0	0	0	0	0
chif	0	0	0	0	0	11
chinmo	5	0	0	0	0	0
chk	0	0	0	0	0	0
chm	0	0	0	0	0	0
chn	38	0	2	0	259	647
chp	0	0	0	0	0	0
chrb	0	0	0	0	533	617
ci	0	0	1	0	0	0
cib	9	110	8219	740	602	11205
cic	2	1	1	3	15236	234
cid	0	0	0	0	0	0
cin	0	0	0	0	0	0
cindr	0	7319	10383	0	11085	3413
ck	0	0	0	0	0	0
ckd	0	0	0	0	0	0
ckn	0	54	8170	1	0	14
cl	0	0	0	0	0	335
clos	0	0	0	0	0	0
clt	0	0	0	0	0	0
clu	0	0	0	0	0	68
clumsy	0	0	0	0	0	0
cm	0	0	0	0	0	0
cmb	0	0	0	0	0	0
cmet	0	0	0	0	0	0
cmpy	0	0	0	0	0	0
cn	0	0	0	0	0	0
cnc	18367	10	320	4	108	2191
cni	0	0	0	0	0	352
cnir	0	0	0	0	0	0
cnk	0	0	934	0	0	0
cnn	0	0	1	0	0	0
cno	0	0	1	0	0	111
coil	0	0	0	0	0	0
cola	0	0	0	0	0	0
cold	0	0	0	0	0	0
colt	0	0	0	0	0	0
comm	0	0	0	0	0	0
comm2	0	0	0	0	0	50
comm3	0	0	0	0	0	0
comr	0	0	0	0	0	0
comt	0	0	0	0	0	0
cona	0	0	0	0	0	0
conu	0	0	0	0	1	27
conv	0	0	0	0	0	0
cora	0	0	1	15	0	2224
corn	0	2	0	0	4794	1705
coro	0	0	0	0	0	10
corolla	0	0	0	0	0	0
cort	0	0	0	0	0	0
corto	3	28	1	10	6884	202
cos	0	0	0	0	0	0
cpa	0	0	0	5	1	428
cpb	15	0	0	0	11328	250
cpo	1	199	3437	0	771	1916
cpx	0	46	0	0	0	0
crb	1	0	0	0	0	108
crc	0	0	0	0	0	1582
crim	0	0	0	0	0	0
crm	0	0	3	0	0	0
crn	0	0	0	0	0	0
croc	0	0	0	0	0	0
crok	0	0	0	0	0	998
crol	0	4	186	0	0	1719
crp	0	1	0	0	2769	335
crq	0	1	1286	0	0	3091
cry	0	0	0	0	0	3148
csul	0	0	0	0	0	0
csw	0	0	0	0	1	1076
ct	0	0	0	0	0	0
cta	0	0	0	0	0	0
ctp	31	5601	220	5	3841	4221
ctrip	109	0	0	0	0	63
cu	0	1	8425	0	0	17
cue	0	0	0	0	0	805
cuff	0	0	0	0	0	0
cup	0	0	0	0	0	0
cutlet	0	0	6	0	0	1950
cv	0	0	0	3	0	0
cv-2	0	0	5	0	0	697
cv-c	0	334	0	7	1338	3132
cv-d	0	0	0	0	0	0
cwo	0	2	161	0	1071	152
cyc	0	0	0	0	0	0
cyp33	0	0	0	5	2	2613
cype	4233	3952	10839	0	7165	7326
cyr	0	0	0	0	0	0
cysu	0	0	0	0	0	0
d	0	0	0	0	0	0
d-cup	0	0	0	0	0	0
d4	0	0	0	3	0	88
dUTPase	0	0	0	0	0	0
da	0	0	0	0	0	4654
dac	1	0	0	0	0	0
dah	0	0	0	0	0	0
dally	0	0	1	6	1252	35
dan	0	0	0	0	0	0
danr	0	0	0	0	0	0
dany	0	0	0	0	0	0
dao	18373	0	0	0	0	448
dap	0	0	0	0	9	0
dar1	0	0	0	0	0	0
dare	0	0	1	0	0	0
dati	8	0	0	0	0	0
daw	0	0	0	0	0	0
dbe	0	0	0	0	0	0
dbo	0	0	0	0	0	117
dbr	0	0	0	0	0	13
dco	0	1	0	5	1	40
ddbt	0	0	0	0	0	0
dec-1	0	0	0	0	0	0
defl	0	0	0	0	0	0
del	0	0	0	0	0	0
deltaCOP	0	0	0	3	1277	6510
deltaTry	96	0	6	0	0	2
dgo	0	0	0	0	0	0
dgrn	0	0	0	0	0	0
dgt1	0	0	0	0	0	1
dgt2	0	0	0	0	0	0
dgt3	0	0	0	0	0	0
dgt4	0	0	0	0	0	0
dgt5	0	0	0	0	0	0
dgt6	0	0	0	0	0	0
dhd	0	0	0	0	0	0
dia	0	0	0	0	1	336
dib	0	0	0	0	0	0
didum	0	0	0	0	0	1186
dikar	0	0	1051	7	2194	1499
dila	10	0	0	0	0	650
dimm	0	0	0	0	0	0
disco	0	0	0	0	0	0
disco-r	0	0	0	0	0	0
disp	0	0	0	0	0	19
dj	0	0	0	0	0	0
dj-1beta	0	14	0	0	2	1930
djl	0	0	1	0	0	0
dl	3	8	5900	8	3036	864
dlg1	129	0	6096	9	11111	597
dlp	0	0	0	0	0	137
dlt	0	0	0	0	28705	0
dmGlut	0	0	2	0	0	0
dmpd	0	0	0	0	356	0
dmrt11E	0	0	0	0	0	0
dmrt93B	0	0	0	0	0	0
dmrt99B	0	0	0	0	0	0
dmt	0	0	0	0	0	357
dnc	22	61	3808	582	22	1814
dnd	1	0	0	0	0	0
dnk	0	0	0	8	0	36
dnr1	0	0	0	0	0	1378
dnt	0	0	0	0	0	0
dob	0	0	0	0	0	0
dock	0	46	8	0	0	0
dod	0	0	0	0	37	871
dom	0	0	683	0	0	73
dome	0	0	0	3	0	75
dop	0	0	0	0	0	1
dor	0	0	0	0	0	0
dos	0	0	0	0	0	2
dpa	29	0	0	5	0	0
dpn	0	0	0	0	0	0
dpp	0	0	0	0	0	0
dpr1	3	0	6	0	1	1
dpr10	0	0	0	3	0	0
dpr11	0	0	0	0	0	0
dpr12	0	0	0	0	0	0
dpr13	0	0	0	0	0	0
dpr14	0	0	0	0	0	0
dpr15	0	0	0	0	0	0
dpr16	0	0	0	0	0	0
dpr17	0	0	0	0	0	0
dpr18	0	0	0	0	0	0
dpr19	0	0	0	0	0	0
dpr2	0	0	0	0	0	0
dpr20	0	0	0	0	0	0
dpr21	0	0	0	0	0	0
dpr3	0	0	0	0	0	0
dpr4	0	0	0	0	0	0
dpr5	0	0	0	0	0	0
dpr6	0	0	0	0	0	0
dpr7	0	0	0	0	0	0
dpr8	0	0	0	0	0	0
dpr9	0	730	0	0	0	0
dpy	0	0	0	5	0	0
drd	0	0	0	0	0	0
dre4	0	0	0	0	640	477
drk	0	0	0	6	3	243
drl	0	0	0	0	0	467
drm	0	0	1	0	1	0
drongo	0	0	0	0	0	0
drosha	0	0	0	0	414	27
drpr	0	0	0	2	0	0
ds	0	0	0	0	0	0
dsb	0	0	0	0	0	0
dsd	85	0	0	1	0	0
dsf	0	0	0	0	0	0
dsh	0	0	0	0	0	1574
dsx	0	0	0	0	0	105
dsx-c73A	0	0	0	0	0	0
dtn	0	0	0	0	1	289
dtr	0	0	0	0	0	0
dunk	0	0	0	0	0	0
dup	0	0	0	0	0	0
dve	0	0	1	0	0	317
dwg	0	0	0	0	0	0
dx	0	0	0	0	0	351
dy	0	0	0	0	0	0
dyl	0	0	0	0	0	0
dysc	2	3143	608	2	25	238
dysf	0	0	0	0	0	0
e	0	0	0	0	0	0
e(r)	0	0	0	0	0	350
e(y)1	256	0	0	0	0	5
e(y)2	0	0	0	0	0	0
e(y)2b	0	0	0	0	0	0
e(y)3	0	3344	13592	1	0	778
eEF1alpha1	45	43743	146613	154	244685	153182
eEF1alpha2	0	0	0	0	0	0
eEF1beta	0	249	2658	0	23960	19335
eEF1delta	8	12761	0	0	581	5043
eEF1gamma	29	5	18239	1	59298	25087
eEF2	664	36049	10330	84	39259	66652
eEF5	0	0	1018	36	2544	4952
eEFSec	0	0	0	0	0	0
eIF1	0	0	0	29	0	3243
eIF1A	7	1	0	21	31962	5604
eIF2Balpha	0	0	0	0	0	158
eIF2Bbeta	0	0	0	0	0	210
eIF2Bdelta	0	0	0	0	0	13
eIF2Bepsilon	0	0	14003	0	0	0
eIF2Bgamma	0	0	0	0	0	0
eIF2D	0	0	1	0	0	1292
eIF2alpha	0	0	0	0	3602	3851
eIF2beta	4	56	20	0	1	2823
eIF2gamma	0	0	18	0	2499	2527
eIF3a	0	0	2	0	12	802
eIF3b	0	44	0	4	3	6808
eIF3c	1357	142	0	0	1838	3433
eIF3d1	0	0	0	0	7484	2874
eIF3d2	0	0	0	0	0	0
eIF3e	0	0	0	2	3	2013
eIF3f1	4	774	4471	1	47	6420
eIF3f2	0	0	0	0	0	0
eIF3g1	0	2052	4	0	33131	3019
eIF3g2	0	0	0	0	0	0
eIF3h	5139	60	1122	1	6809	15522
eIF3i	0	2	6	19	34925	8439
eIF3j	0	0	1	0	0	2718
eIF3k	0	3410	0	0	4585	4464
eIF3l	0	0	10	0	9410	3680
eIF3m	0	3243	1155	0	2839	5393
eIF4A	960	9	3459	47	16690	53704
eIF4B	0	72	3803	0	0	713
eIF4E1	0	4	13899	0	1	6439
eIF4E3	0	0	0	0	0	0
eIF4E4	0	0	0	0	0	0
eIF4E5	0	0	0	0	0	0
eIF4E6	0	0	0	0	0	0
eIF4E7	0	0	0	0	0	0
eIF4EHP	21	1	1899	13	11020	768
eIF4G1	11544	0	14156	42	0	289
eIF4G2	0	0	10918	5	1	677
eIF4H1	0	2	1267	197	101	1137
eIF4H2	0	0	0	0	0	0
eIF5	0	1	0	0	0	6
eIF5B	0	0	0	0	0	3088
eIF6	0	0	0	0	2939	1599
eRF1	0	2404	4532	0	0	0
eRF3	1	1	0	0	0	19
ea	0	0	0	0	0	0
eag	176	0	0	0	0	0
ear	0	0	0	0	0	650
eas	0	0	0	0	0	0
east	0	4	0	0	801	1074
eater	0	0	0	0	0	0
ebd1	0	0	0	0	0	0
ebd2	0	0	0	0	0	274
ebi	0	0	0	0	0	1113
ebo	0	1	0	0	0	2418
ec	0	0	0	0	0	0
eca	0	0	0	0	0	5
ecd	0	0	0	0	0	3398
eco	0	0	0	0	0	0
ect	0	0	0	0	0	0
ed	0	0	0	2	29	1444
edin	0	0	0	0	0	0
edl	1	0	0	0	526	2574
eff	0	1400	341	375	7012	8062
eg	0	0	0	0	0	0
egg	0	0	0	0	0	8
egh	3	1628	785	119	1730	963
egl	0	0	2	0	0	0
egr	0	2	0	0	0	2419
elB	418	71	101	0	0	265
elav	6	164	0	0	0	97
elfless	0	0	0	0	0	0
elg1	0	0	0	0	0	0
elgi	0	0	0	0	0	0
elm	0	0	1943	12	0	373
eloF	0	0	0	0	0	0
ema	0	0	0	5	0	0
emb	0	0	1	0	0	746
emc	0	245	0	0	0	205
emp	0	0	0	0	0	0
ems	0	0	0	0	0	0
en	0	0	0	0	0	0
ena	2088	0	1	9	1	1184
enc	0	0	25	0	0	28
endos	0	0	0	0	0	1309
enok	0	0	0	0	0	38
ens	0	259	0	0	0	0
epsilonCOP	0	0	0	0	0	1634
epsilonTry	119670	23802	106955	4	75	3579
ergic53	0	1	18341	0	0	3681
erm	0	0	0	0	0	0
esc	0	0	0	0	0	0
escl	0	0	0	0	0	0
esg	3	0	0	2	7	4882
esn	0	0	0	0	0	0
et	0	0	0	0	0	0
etaTry	0	57	0	0	0	0
euc	0	0	0	0	0	0
eve	0	0	0	0	0	0
ewg	0	0	365	0	1	1280
ex	0	0	0	0	0	47
exd	0	212	167	0	0	322
exex	0	0	0	0	14	22
exp	0	0	0	0	0	0
exu	3	1	0	1	0	276
ey	0	0	0	0	0	0
eya	0	0	0	0	0	0
eyg	0	0	0	0	0	0
eys	0	0	0	0	0	0
f	0	0	0	0	0	0
f-cup	0	0	0	0	0	0
fa2h	0	5	1	0	0	0
fab1	0	0	0	0	0	0
fabp	4	2	0	12	0	261
faf	149	0	0	0	0	2853
fal	0	0	0	0	0	0
fan	0	0	0	0	0	0
fand	0	0	0	0	0	0
fat-spondin	0	0	0	0	0	0
fau	0	0	0	0	0	0
fax	0	2	0	3	1	14
fbl	5900	0	0	0	0	0
fbp	0	0	0	0	0	1106
fd102C	0	0	0	0	0	0
fd19B	0	0	0	0	0	0
fd3F	0	0	0	0	0	0
fd59A	0	0	0	0	0	0
fd96Ca	0	0	0	0	0	0
fd96Cb	0	0	0	0	0	0
fdl	0	0	0	0	0	71
fend	0	1	0	0	0	0
feo	0	0	0	0	0	1
fest	0	0	0	0	0	0
fh	0	0	0	0	0	0
fid	0	0	0	0	0	0
fidipidine	0	0	0	0	0	0
fig	0	0	0	0	0	0
fipi	0	0	0	0	0	0
firl	0	0	0	0	0	0
fit	0	0	0	0	0	0
fiz	0	0	0	0	0	0
fj	0	0	0	0	0	0
fkh	1832	10431	1644	22	7139	2347
fl(2)d	0	0	0	0	0	0
flfl	0	0	0	9	0	1939
fliI	2	0	0	0	0	1
fln	0	0	0	0	0	0
flr	0	1	0	2	6	997
flw	0	24	0	1	969	310
fmt	5	0	2	22	2583	716
fne	0	0	0	0	0	0
fng	0	0	0	0	0	0
fog	0	0	1	1	0	0
foi	0	0	0	0	0	63
fok	32	6895	3702	2	6	5812
fon	0	0	0	0	0	0
for	1	0	350	0	15	843
form3	0	0	0	0	0	0
foxo	7	0	0	0	1202	177
fra	0	0	0	0	0	359
frac	0	0	0	0	0	0
fray	0	204	0	932	2	2723
frc	0	0	0	0	0	0
fred	0	0	0	0	0	0
frj	0	1	0	10	0	0
frm	0	0	0	0	0	0
frma	0	0	0	0	0	0
frtz	5	0	0	0	0	0
fru	225	347	0	8	3170	313
fry	0	0	0	0	0	226
fs(1)K10	0	0	0	0	0	0
fs(1)M3	0	0	0	0	0	0
fs(1)N	0	0	0	0	0	0
fs(1)Ya	0	0	0	0	0	0
fs(1)Yb	0	0	0	0	0	0
fs(1)h	232	4285	2703	14	16115	5778
fs(2)ltoPP43	0	0	0	0	0	0
fsd	0	0	0	0	0	0
ft	0	0	0	0	0	0
ftz	0	0	0	0	0	0
ftz-f1	0	0	0	1	0	451
fu	0	0	0	0	0	0
fu12	0	0	0	0	0	2491
fus	0	146	0	0	0	42
fusl	0	0	0	0	0	0
fuss	0	0	0	0	0	0
futsch	366	0	0	31	32	0
fw	0	0	0	2	0	0
fwd	0	0	0	17	0	2015
fwe	0	0	0	0	0	1873
fws	0	1	0	0	0	0
fy	0	0	0	0	0	0
fz	101	0	0	0	0	3
fz2	0	0	0	0	5	327
fz3	0	0	0	0	0	0
fz4	0	0	0	0	0	0
fzo	0	0	0	0	0	0
fzr	0	0	0	0	0	970
fzr2	0	0	0	0	0	0
fzy	0	0	0	0	0	0
g	0	1	0	0	1	5
galectin	0	2478	0	0	0	0
galla-1	0	0	115	0	0	1902
galla-2	0	0	0	0	0	0
gammaCOP	0	2	0	0	1	0
gammaSnap1	0	0	0	0	0	0
gammaSnap2	0	0	0	0	0	0
gammaTry	1	0	0	0	0	0
gammaTub23C	0	0	0	0	0	78
gammaTub37C	0	0	0	0	0	0
garz	0	0	0	11	0	132
gas	1227	0	4	0	0	1398
gb	0	0	0	7	0	272
gbb	0	0	0	0	0	0
gce	0	1990	0	1	0	298
gcl	0	1672	0	0	0	331
gcm	0	0	0	0	0	0
gcm2	0	0	0	11	0	0
gd	0	0	0	0	0	0
gdl	0	0	0	0	0	0
gdl-ORF39	0	0	0	0	0	0
gek	0	0	0	0	0	17
geko	0	0	0	0	0	0
gem	0	0	0	0	0	0
geminin	0	0	0	9	3502	0
gfzf	0	0	11376	0	0	975
ghi	0	0	0	0	0	829
gig	0	0	0	0	0	1263
gish	4	4191	1	21	736	2551
gkt	0	0	0	0	0	0
gl	0	0	0	0	0	0
glec	0	0	952	4	0	1259
glo	0	1396	0	0	2418	1267
glob1	0	0	0	0	4	1025
glob2	0	0	0	0	0	0
glob3	0	0	0	0	0	0
glu	0	0	0	0	0	1423
gnu	0	0	0	0	0	0
gny	0	0	0	0	0	0
goddard	0	0	0	0	0	0
godzilla	0	0	0	0	752	0
goe	0	0	0	0	0	0
gogo	0	0	0	0	0	0
gol	202	0	1	2	0	4
gom	0	0	0	0	0	0
gpp	0	1	0	25	19026	905
gprs	0	0	0	0	0	0
grass	0	0	0	0	0	0
grau	0	0	0	0	2	1
grh	0	0	0	0	0	0
grim	0	0	0	0	0	0
grk	0	0	0	0	0	0
grn	0	0	0	0	0	0
grnd	0	0	0	0	0	0
gro	0	1	0	0	0	524
grp	0	0	5	0	95	0
grsm	0	223	8512	0	0	0
gry	0	0	0	0	0	0
gsb	0	0	0	0	0	0
gsb-n	0	0	0	0	0	0
gskt	0	0	0	0	0	0
gt	0	0	0	0	0	0
gudu	0	0	0	0	0	0
gukh	0	0	0	0	0	0
gus	0	0	0	4	0	2600
gw	0	0	2604	10	2326	8
gwl	0	0	0	0	0	0
h	0	0	2	39	1	2750
h-cup	0	0	0	0	0	0
haf	0	0	0	0	0	0
hale	0	0	0	0	0	0
halo	0	0	0	0	0	0
ham	0	0	0	0	0	0
hang	0	11	3	0	0	1400
hay	0	0	0	0	0	1
hb	0	0	0	0	0	0
hbn	0	0	4486	0	0	0
hbs	0	0	0	0	0	60
hd	0	0	0	0	0	0
hdc	1	64	1495	1145	12559	5317
hdly	0	6	1	0	2	7
hdm	0	0	0	0	0	0
hebe	494	0	0	8	13930	6110
hec	0	0	0	0	0	0
heix	0	0	0	0	0	0
hemo	0	0	0	0	0	0
hep	1	8406	4386	2	4	4039
heph	1	72	0	0	494	577
her	0	0	0	0	0	0
hfp	0	0	0	0	2	87
hfw	0	0	0	0	0	0
hgo	0	0	0	0	0	0
hh	0	0	0	0	0	488
hid	0	0	26	0	0	28
hig	0	0	1662	0	0	0
hiro	0	0	0	0	0	66
hiw	0	0	0	0	0	0
hkb	0	0	0	0	0	0
hll	0	0	0	0	0	0
hmw	0	0	0	0	0	0
hng1	0	0	0	0	0	0
hng2	0	0	0	0	0	0
hng3	0	0	0	0	0	0
hoe1	0	0	0	0	0	0
hoe2	0	0	0	0	0	0
hog	0	0	0	0	0	0
hoip	0	0	0	0	0	1050
holn1	0	56	0	0	0	0
homer	0	0	0	0	0	0
hook	0	0	0	0	0	0
hop	0	0	0	0	1	0
how	0	0	0	0	0	128
hpRNA:1	0	0	0	0	0	0
hpRNA:CR18854	0	0	0	0	0	0
hpRNA:CR32205	0	0	0	0	0	0
hpRNA:CR32207	0	0	0	0	0	0
hpRNA:CR33940	0	0	0	0	0	0
hpRNA:CR46340	0	0	0	0	0	0
hpRNA:CR46342	0	0	0	0	11	0
hpRNA:CR46343	0	0	0	0	0	0
hpo	0	0	0	0	0	0
hppy	0	0	1	0	0	223
hrg	0	0	0	0	108	20
hth	1453	2	0	0	0	0
htk	0	0	0	0	0	0
htl	0	0	0	0	0	0
hts	200	1124	2	9	1	157
htt	0	0	0	4	0	0
hubl	0	0	0	0	0	0
hui	0	0	0	0	0	0
hwt	0	1	5827	0	0	0
hyd	0	0	0	2	3	62
hydra	0	0	0	0	0	0
hyx	0	0	0	0	0	0
iPLA2-VIA	0	0	0	0	0	0
iav	0	0	0	0	0	20
ich	0	0	0	0	0	0
icln	0	0	0	0	0	165
ics	13	0	2015	0	23191	2273
ida	0	0	0	0	0	4
if	0	0	0	0	0	0
ifc	0	0	0	0	0	82
igl	0	0	0	0	0	1
ihog	0	0	0	0	0	0
imd	0	0	5	0	0	0
in	0	0	0	0	0	0
inaC	1	0	0	0	0	0
inaD	0	0	0	0	0	0
inaE	6	0	0	0	0	0
inaF-A	0	0	0	0	0	0
inaF-B	0	0	0	0	0	0
inaF-C	0	0	0	0	0	0
inaF-D	0	0	0	0	0	0
inc	0	0	0	0	0	227
ind	0	0	0	0	0	0
ine	0	0	0	0	0	0
insb	0	0	0	0	0	0
insc	7	60	11	2580	128	190
insv	0	0	0	0	0	0
intr	0	0	0	0	0	0
inv	0	0	0	0	0	0
iotaTry	0	0	0	0	0	0
isoQC	0	0	0	0	0	1271
isopeptidase-T-3	0	0	0	0	0	0
ix	0	0	0	0	0	0
jagn	0	0	1	0	0	20
janA	0	0	0	0	0	1512
janB	0	0	0	0	0	0
jar	0	0	0	0	1	1571
jb	0	0	0	0	0	0
jbug	0	0	0	0	0	0
jdp	0	0	0	0	0	0
jeb	0	0	0	0	0	0
jef	0	0	0	2	0	0
jet	0	0	0	0	0	2291
jhamt	0	0	0	0	0	0
jigr1	0	0	0	0	0	0
jim	0	5	2	5	4	3078
jing	0	0	0	0	0	0
jnj	0	0	0	0	0	0
jp	0	0	0	0	0	0
jtb	0	0	0	0	0	0
jub	0	0	0	0	0	7
jumu	0	0	0	0	0	64
jus	0	3908	0	0	0	65
jv	152	0	0	0	0	0
jvl	0	35	47	0	2	1
kappaB-Ras	0	0	0	0	0	0
kappaTry	0	0	1396	13	0	1298
kar	0	0	1	0	1	0
karr	0	0	0	0	0	0
kat-60L1	0	0	0	0	1321	0
kat80	0	0	0	0	0	0
kay	2	1	0	13	40	2091
kcc	0	0	0	28	0	61
kdn	449	28	7423	4	5	1411
kek1	0	0	0	1	0	0
kek2	0	0	0	0	0	0
kek3	0	0	0	0	0	0
kek4	0	0	0	0	0	0
kek5	0	1183	16	587	2426	80
kek6	0	0	0	0	0	0
kel	0	0	0	0	0	0
ken	0	599	0	0	1199	114
kermit	0	0	0	0	0	26
key	0	0	0	0	0	600
kibra	2	1	0	1	77	837
kin17	0	0	0	0	0	0
kirre	0	478	0	0	0	0
kis	115	0	1	2	1326	233
kkv	0	0	0	0	0	0
kl-2	0	0	0	0	0	0
kl-3	0	0	0	0	0	0
kl-5	2	0	0	0	0	0
klar	0	1131	185	8	16797	1382
klg	37	0	0	0	0	0
klhl10	0	0	0	0	0	0
klu	13	17	4355	13	3201	6718
kmg	0	0	0	0	0	0
kn	0	0	0	0	0	0
kni	0	0	0	0	0	0
knk	0	0	0	0	0	0
knon	0	0	0	0	0	0
knrl	0	0	0	0	0	0
ko	1	0	0	0	0	0
koi	0	0	0	0	0	2015
koko	0	0	0	0	0	0
kon	0	0	0	0	0	0
kra	0	559	576	31	29436	9863
kraken	0	12932	17848	1	0	2199
kri	0	0	0	0	19334	0
krimp	0	0	0	0	0	0
krz	0	304	0	0	0	0
ksh	0	0	0	0	0	179
ksr	0	0	0	0	0	0
kst	1	3	18	15	1768	5036
kto	0	0	0	0	0	366
ktub	0	0	0	0	0	0
kud	0	2565	0	1	0	743
kug	0	1197	13005	22	0	43
kuk	0	0	0	0	0	0
kune	0	0	0	0	0	0
kuz	2	0	16	16	9736	1691
kz	0	0	0	0	0	0
l(1)10Bb	0	0	0	0	0	0
l(1)G0004	4	0	0	0	0	2381
l(1)G0007	0	0	0	0	0	0
l(1)G0020	0	0	0	0	0	0
l(1)G0045	0	0	0	0	0	0
l(1)G0156	1	0	14	6	48	3489
l(1)G0193	0	0	0	0	0	694
l(1)G0196	0	0	0	0	0	0
l(1)G0289	0	87	2682	9	0	0
l(1)G0320	0	2	361	22	1261	2438
l(1)G0469	19	595	2305	6	5598	1167
l(1)sc	0	0	0	0	0	0
l(2)01289	0	0	0	0	0	0
l(2)03659	0	0	0	0	0	0
l(2)05287	0	0	0	0	0	0
l(2)05714	92	0	0	0	0	1415
l(2)09851	0	0	0	0	0	1
l(2)10685	0	0	0	0	0	0
l(2)34Fc	0	0	0	0	0	0
l(2)34Fd	0	0	0	0	0	0
l(2)35Be	0	0	0	0	0	1110
l(2)35Cc	0	0	0	0	0	0
l(2)37Bb	0	0	1	0	0	0
l(2)37Cb	0	0	0	0	0	0
l(2)37Cc	0	0	4403	0	2	952
l(2)37Cd	0	0	0	0	0	0
l(2)37Cg	0	3703	0	0	0	441
l(2)41Ab	0	0	0	0	0	139
l(2)SH0834	0	0	0	0	1	0
l(2)dtl	0	0	2	0	0	0
l(2)efl	0	0	0	0	0	0
l(2)gd1	0	0	1	0	0	685
l(2)gl	0	0	4	0	4038	206
l(2)k01209	0	0	0	0	0	128
l(2)k05819	0	0	0	0	0	0
l(2)k05911	0	0	0	0	0	0
l(2)k09022	0	0	0	0	0	0
l(2)k09848	0	0	20787	0	0	0
l(2)k09913	0	0	2	0	1	1019
l(2)k10201	0	0	0	0	0	0
l(2)k14505	0	0	0	0	0	0
l(2)k14710	0	0	0	0	0	0
l(2)not	0	0	1	0	0	1141
l(2)tid	0	0	2	0	0	3397
l(3)02640	0	0	0	0	0	1135
l(3)04053	0	0	0	0	0	0
l(3)05822	0	0	0	2	0	0
l(3)07882	0	0	0	0	0	0
l(3)72Ab	0	0	0	0	0	34
l(3)72Dn	0	0	0	0	0	0
l(3)72Dp	0	0	0	0	0	0
l(3)72Dr	0	0	0	0	0	0
l(3)73Ah	0	0	0	0	1	0
l(3)76BDm	0	0	0	0	1445	0
l(3)87Df	0	0	0	0	0	135
l(3)L1231	5	41	0	10	23084	808
l(3)mbn	0	0	0	0	0	0
l(3)mbt	1	0	0	0	0	0
l(3)neo38	0	208	0	0	2	382
l(3)neo43	0	0	0	0	2	0
l(3)psg2	0	0	0	0	0	453
lab	0	0	0	0	0	0
lace	0	5607	2	0	4	4119
laf	0	0	0	0	0	0
lama	0	0	0	0	0	0
lambdaTry	0	809	440	0	4	522
lap	0	0	140	23	0	78
lark	0	5	0	3	18406	5047
larp	0	0	0	0	596	732
lawc	0	0	0	0	225	716
laza	3	0	0	0	0	0
lbe	0	0	0	0	0	0
lbk	0	0	34	0	2	26
lbl	0	0	0	0	0	0
lbm	0	0	0	0	3	154
lcs	0	0	0	0	0	351
ldbr	0	0	0	0	0	0
ldlCp	0	0	0	0	0	0
lds	0	0	0	2	0	0
lectin-21Ca	0	0	0	0	0	0
lectin-21Cb	0	0	0	0	0	0
lectin-22C	0	0	0	0	0	0
lectin-24A	0	0	0	0	0	0
lectin-24Db	0	0	0	0	0	0
lectin-28C	0	0	0	0	0	0
lectin-29Ca	0	0	0	0	0	0
lectin-30A	0	0	0	0	0	0
lectin-33A	0	0	0	0	0	0
lectin-37Da	0	0	0	0	0	0
lectin-37Db	0	0	10733	39	0	1370
lectin-46Ca	0	0	0	0	0	0
lectin-46Cb	0	0	0	0	0	0
let-7	0	0	0	0	0	0
levy	2	13581	11537	3	24719	5615
lft	0	0	0	0	0	0
lgs	0	0	2	0	4	75
lic	0	0	0	0	0	990
lid	212	121	0	0	376	2
lig	0	0	0	2	739	4716
lili	0	0	0	0	0	923
lilli	0	0	0	18	632	57
lin	0	0	0	0	0	5
lin-28	0	562	0	0	1375	4059
lin-52	0	0	0	0	0	0
link	0	0	0	0	0	0
lint	0	0	0	0	0	0
lmd	0	0	0	0	0	1469
lmgA	0	0	0	0	0	0
lmgB	0	0	0	0	0	0
lms	0	0	0	0	0	0
lncRNA:CR13130	0	0	0	0	0	0
lncRNA:CR14310	0	0	0	0	0	0
lncRNA:CR15061	0	0	0	0	0	0
lncRNA:CR30009	0	0	0	0	0	0
lncRNA:CR30055	0	0	0	0	0	0
lncRNA:CR30121	0	0	0	0	0	0
lncRNA:CR31044	0	0	0	0	0	0
lncRNA:CR31386	0	0	0	0	0	0
lncRNA:CR31451	1048	0	0	0	0	0
lncRNA:CR31526	0	0	0	0	0	0
lncRNA:CR31647	0	0	0	0	0	0
lncRNA:CR31781	0	0	0	0	0	0
lncRNA:CR31840	0	0	0	0	0	0
lncRNA:CR32027	0	0	0	0	0	0
lncRNA:CR32111	0	0	0	0	0	0
lncRNA:CR32160	0	0	0	0	0	0
lncRNA:CR32194	0	0	0	0	0	0
lncRNA:CR32218	0	6	0	0	860	1
lncRNA:CR32385	0	0	0	0	0	38
lncRNA:CR32553	0	0	0	0	0	0
lncRNA:CR32582	0	0	0	0	0	0
lncRNA:CR32636	0	0	0	0	0	0
lncRNA:CR32652	0	0	0	0	0	0
lncRNA:CR32657	0	0	0	0	0	0
lncRNA:CR32658	0	0	0	0	0	0
lncRNA:CR32660	0	0	0	0	0	0
lncRNA:CR32661	0	0	0	0	0	0
lncRNA:CR32690	0	0	0	0	0	0
lncRNA:CR32730	0	0	0	0	0	0
lncRNA:CR32773	0	0	0	0	0	0
lncRNA:CR32835	0	0	0	0	0	0
lncRNA:CR33218	0	0	0	0	0	0
lncRNA:CR33938	0	0	0	0	0	0
lncRNA:CR33942	0	0	0	0	0	0
lncRNA:CR33948	0	0	0	0	0	0
lncRNA:CR33963	0	0	0	0	0	101
lncRNA:CR33987	0	0	0	0	0	0
lncRNA:CR34006	0	0	0	0	0	0
lncRNA:CR34024	0	0	0	0	0	0
lncRNA:CR34044	0	0	0	0	0	0
lncRNA:CR34046	0	0	0	0	0	0
lncRNA:CR34047	0	0	0	0	0	0
lncRNA:CR34052	0	0	0	0	0	0
lncRNA:CR34335	33	2701	15859	38	36916	49893
lncRNA:CR40053	0	0	0	0	0	0
lncRNA:CR40172	0	0	0	0	0	0
lncRNA:CR40341	0	0	0	0	0	0
lncRNA:CR40465	1	0	0	0	0	0
lncRNA:CR40469	1	32	208	1	415	646
lncRNA:CR40629	0	0	0	0	0	0
lncRNA:CR40719	0	0	0	0	0	0
lncRNA:CR40947	0	0	0	0	0	0
lncRNA:CR41257	0	0	0	0	0	0
lncRNA:CR41352	0	0	0	0	0	0
lncRNA:CR41443	0	0	0	0	0	0
lncRNA:CR41601	0	0	0	0	0	0
lncRNA:CR42491	0	0	3240	0	0	4165
lncRNA:CR42549	0	0	0	0	0	0
lncRNA:CR42646	0	0	0	0	0	0
lncRNA:CR42651	0	0	0	3	0	7
lncRNA:CR42657	0	0	0	0	0	0
lncRNA:CR42696	0	0	0	0	0	0
lncRNA:CR42715	0	0	0	0	0	0
lncRNA:CR42719	0	0	0	0	0	0
lncRNA:CR42721	0	0	0	0	0	0
lncRNA:CR42735	0	0	0	0	0	0
lncRNA:CR42736	0	0	0	0	0	0
lncRNA:CR42746	0	0	0	0	0	0
lncRNA:CR42755	0	0	0	0	0	0
lncRNA:CR42756	0	0	0	0	0	0
lncRNA:CR42765	0	0	0	0	0	0
lncRNA:CR42767	0	0	0	0	0	0
lncRNA:CR42790	0	0	0	0	0	0
lncRNA:CR42791	0	0	0	0	0	0
lncRNA:CR42794	0	0	0	0	0	0
lncRNA:CR42836	0	0	0	0	0	0
lncRNA:CR42839	5	0	0	0	0	1153
lncRNA:CR42844	0	0	0	0	0	0
lncRNA:CR42850	0	0	0	0	0	0
lncRNA:CR42858	0	0	0	0	0	0
lncRNA:CR42859	0	0	0	0	0	0
lncRNA:CR42861	0	0	0	0	0	0
lncRNA:CR42862	7	185	9808	0	14445	3717
lncRNA:CR42868	0	0	0	0	0	0
lncRNA:CR42874	0	0	0	0	0	0
lncRNA:CR42875	0	0	0	0	0	0
lncRNA:CR43051	34	0	0	0	138	691
lncRNA:CR43053	0	0	0	0	0	0
lncRNA:CR43097	0	0	0	0	0	0
lncRNA:CR43104	0	0	0	0	0	0
lncRNA:CR43126	0	0	0	0	0	450
lncRNA:CR43130	0	0	0	0	0	0
lncRNA:CR43132	0	0	0	0	0	0
lncRNA:CR43144	0	0	0	0	0	0
lncRNA:CR43146	0	0	0	0	0	0
lncRNA:CR43148	0	0	0	0	0	0
lncRNA:CR43150	0	0	0	0	0	0
lncRNA:CR43151	0	0	0	0	0	0
lncRNA:CR43157	0	0	0	0	0	0
lncRNA:CR43166	0	0	0	0	0	0
lncRNA:CR43174	0	0	0	0	0	0
lncRNA:CR43193	0	0	0	0	0	0
lncRNA:CR43196	0	0	0	0	0	0
lncRNA:CR43199	0	0	0	0	0	0
lncRNA:CR43234	0	0	0	0	0	0
lncRNA:CR43238	0	0	0	0	0	0
lncRNA:CR43239	0	0	0	0	0	0
lncRNA:CR43241	0	0	0	0	0	190
lncRNA:CR43242	0	0	0	0	0	0
lncRNA:CR43247	0	0	0	0	0	0
lncRNA:CR43250	0	0	0	0	0	0
lncRNA:CR43252	0	0	0	0	0	0
lncRNA:CR43253	0	0	0	0	0	0
lncRNA:CR43256	0	0	0	0	0	0
lncRNA:CR43258	0	0	0	0	0	0
lncRNA:CR43260	0	0	0	0	0	0
lncRNA:CR43262	0	0	0	0	0	0
lncRNA:CR43263	0	0	0	0	0	0
lncRNA:CR43264	0	0	1	0	0	0
lncRNA:CR43270	0	0	0	1	0	0
lncRNA:CR43274	0	0	0	0	0	0
lncRNA:CR43278	0	0	0	0	0	0
lncRNA:CR43279	0	0	0	0	0	0
lncRNA:CR43280	0	0	0	0	0	0
lncRNA:CR43282	0	0	0	0	0	0
lncRNA:CR43283	0	0	0	22	0	0
lncRNA:CR43285	0	0	0	0	0	0
lncRNA:CR43287	0	0	0	0	0	0
lncRNA:CR43289	0	0	0	0	0	0
lncRNA:CR43297	0	0	0	0	0	0
lncRNA:CR43298	0	0	0	0	0	0
lncRNA:CR43300	0	0	0	0	0	0
lncRNA:CR43301	0	0	0	0	0	0
lncRNA:CR43302	0	0	0	0	0	0
lncRNA:CR43303	0	0	0	0	0	0
lncRNA:CR43304	0	0	0	0	0	0
lncRNA:CR43306	0	0	0	0	0	0
lncRNA:CR43309	0	0	0	0	0	0
lncRNA:CR43314	0	0	4548	0	0	0
lncRNA:CR43334	0	1	0	3	0	634
lncRNA:CR43353	0	0	0	0	0	0
lncRNA:CR43356	0	0	0	0	0	0
lncRNA:CR43357	0	0	0	0	0	0
lncRNA:CR43358	0	0	0	0	0	0
lncRNA:CR43363	0	0	0	0	0	0
lncRNA:CR43372	0	0	0	0	0	0
lncRNA:CR43387	0	0	0	0	0	0
lncRNA:CR43399	0	0	0	0	0	0
lncRNA:CR43404	0	0	0	0	0	0
lncRNA:CR43405	0	0	0	0	0	212
lncRNA:CR43406	0	0	0	0	0	0
lncRNA:CR43408	0	0	0	0	0	0
lncRNA:CR43409	0	0	0	0	0	0
lncRNA:CR43410	0	0	0	0	0	0
lncRNA:CR43411	0	0	0	0	0	0
lncRNA:CR43412	0	0	0	0	0	0
lncRNA:CR43414	0	0	0	0	0	0
lncRNA:CR43415	0	0	0	0	0	0
lncRNA:CR43416	0	0	0	0	0	0
lncRNA:CR43417	0	0	0	0	0	0
lncRNA:CR43418	0	0	0	0	0	0
lncRNA:CR43419	0	0	0	0	0	0
lncRNA:CR43420	0	0	0	0	0	0
lncRNA:CR43421	0	0	0	0	0	0
lncRNA:CR43422	0	0	0	0	0	0
lncRNA:CR43423	0	0	0	0	0	0
lncRNA:CR43424	0	0	0	0	0	0
lncRNA:CR43428	0	0	0	0	0	0
lncRNA:CR43431	0	0	0	0	0	0
lncRNA:CR43432	0	0	0	0	0	0
lncRNA:CR43434	0	0	0	0	0	0
lncRNA:CR43435	0	0	0	0	0	0
lncRNA:CR43436	0	0	0	0	0	0
lncRNA:CR43437	0	0	0	0	0	0
lncRNA:CR43440	0	0	0	0	0	0
lncRNA:CR43451	0	0	0	0	0	0
lncRNA:CR43452	0	0	0	0	0	0
lncRNA:CR43453	0	0	0	0	0	0
lncRNA:CR43455	0	0	0	0	0	0
lncRNA:CR43456	0	0	0	0	0	0
lncRNA:CR43457	0	0	0	0	0	0
lncRNA:CR43458	0	0	0	0	0	0
lncRNA:CR43459	0	0	0	0	0	0
lncRNA:CR43461	0	0	0	0	0	0
lncRNA:CR43475	0	0	0	0	0	0
lncRNA:CR43484	0	0	0	0	0	0
lncRNA:CR43485	0	0	0	0	0	0
lncRNA:CR43486	0	0	0	0	0	0
lncRNA:CR43487	0	0	0	0	0	0
lncRNA:CR43488	0	0	0	0	0	0
lncRNA:CR43489	0	0	0	0	0	0
lncRNA:CR43490	0	0	0	0	0	0
lncRNA:CR43491	0	0	0	0	0	0
lncRNA:CR43492	0	0	0	0	0	0
lncRNA:CR43493	0	0	0	0	0	2
lncRNA:CR43494	0	0	54	0	0	0
lncRNA:CR43495	0	0	0	0	0	0
lncRNA:CR43496	0	0	0	0	0	185
lncRNA:CR43498	0	0	0	0	0	0
lncRNA:CR43604	0	0	0	0	0	0
lncRNA:CR43605	0	0	0	0	0	0
lncRNA:CR43606	0	0	0	0	0	0
lncRNA:CR43607	0	0	0	2	0	0
lncRNA:CR43608	0	0	0	0	0	0
lncRNA:CR43610	0	0	0	0	0	0
lncRNA:CR43611	0	0	0	0	0	0
lncRNA:CR43612	0	0	0	0	0	0
lncRNA:CR43613	0	0	0	0	0	0
lncRNA:CR43617	0	0	0	0	0	0
lncRNA:CR43620	0	0	0	0	0	0
lncRNA:CR43621	0	0	0	0	0	0
lncRNA:CR43622	0	0	0	0	0	0
lncRNA:CR43624	0	0	0	0	0	0
lncRNA:CR43625	0	0	0	0	0	0
lncRNA:CR43626	0	0	0	0	0	4
lncRNA:CR43627	0	0	0	0	0	0
lncRNA:CR43631	0	0	0	0	0	0
lncRNA:CR43632	0	0	0	0	0	0
lncRNA:CR43633	0	0	0	0	0	0
lncRNA:CR43634	0	0	0	0	0	0
lncRNA:CR43635	0	0	0	0	0	0
lncRNA:CR43639	0	0	0	0	0	0
lncRNA:CR43640	0	0	0	0	0	0
lncRNA:CR43641	0	0	0	0	0	0
lncRNA:CR43642	0	0	0	0	0	0
lncRNA:CR43643	0	0	0	0	0	0
lncRNA:CR43644	0	0	0	0	0	0
lncRNA:CR43648	0	0	0	0	0	0
lncRNA:CR43649	0	0	0	0	0	0
lncRNA:CR43650	2	4	0	0	0	3
lncRNA:CR43651	0	0	0	0	0	0
lncRNA:CR43652	0	0	0	0	0	0
lncRNA:CR43653	0	0	0	0	0	0
lncRNA:CR43654	0	0	0	0	0	0
lncRNA:CR43655	0	0	0	0	0	0
lncRNA:CR43656	0	0	0	0	0	0
lncRNA:CR43660	0	0	0	0	0	0
lncRNA:CR43661	0	0	0	0	0	0
lncRNA:CR43681	0	0	0	0	0	0
lncRNA:CR43682	0	0	0	0	0	0
lncRNA:CR43684	0	0	0	0	0	0
lncRNA:CR43685	0	0	0	0	0	0
lncRNA:CR43686	0	0	0	0	0	0
lncRNA:CR43695	0	0	0	0	0	0
lncRNA:CR43700	0	0	0	0	0	0
lncRNA:CR43704	0	0	0	0	0	0
lncRNA:CR43705	0	0	0	0	0	0
lncRNA:CR43706	0	0	0	0	0	0
lncRNA:CR43713	0	0	0	0	0	0
lncRNA:CR43714	0	0	0	0	0	0
lncRNA:CR43715	0	0	0	0	0	0
lncRNA:CR43716	0	0	0	0	0	0
lncRNA:CR43717	0	0	0	0	0	0
lncRNA:CR43718	0	0	0	0	0	0
lncRNA:CR43719	0	0	0	0	0	0
lncRNA:CR43721	0	0	0	0	0	0
lncRNA:CR43724	0	0	0	0	0	0
lncRNA:CR43751	0	0	0	0	0	0
lncRNA:CR43752	0	0	0	0	0	0
lncRNA:CR43753	0	0	0	0	0	0
lncRNA:CR43754	0	0	0	0	0	0
lncRNA:CR43761	0	0	0	2	0	0
lncRNA:CR43762	0	0	0	0	0	0
lncRNA:CR43763	0	0	0	0	0	0
lncRNA:CR43764	0	0	0	0	0	0
lncRNA:CR43765	0	0	0	0	0	0
lncRNA:CR43766	0	0	0	0	0	0
lncRNA:CR43768	0	0	0	0	0	0
lncRNA:CR43769	0	0	0	0	0	0
lncRNA:CR43771	0	0	0	0	0	0
lncRNA:CR43785	0	0	0	0	0	0
lncRNA:CR43792	0	0	0	0	0	0
lncRNA:CR43793	0	0	0	0	0	0
lncRNA:CR43794	0	0	0	0	0	0
lncRNA:CR43801	0	0	0	0	0	0
lncRNA:CR43802	0	0	0	0	0	0
lncRNA:CR43803	0	0	0	0	0	0
lncRNA:CR43804	0	0	0	0	0	0
lncRNA:CR43805	0	0	0	0	0	0
lncRNA:CR43807	0	0	0	0	0	0
lncRNA:CR43808	0	0	0	0	0	0
lncRNA:CR43810	0	0	0	0	0	0
lncRNA:CR43811	0	0	0	0	0	0
lncRNA:CR43817	0	0	0	0	0	0
lncRNA:CR43818	0	0	0	0	0	0
lncRNA:CR43819	0	0	0	0	0	0
lncRNA:CR43821	0	0	0	0	0	0
lncRNA:CR43822	0	0	0	0	0	0
lncRNA:CR43823	0	0	0	0	0	0
lncRNA:CR43825	0	0	0	0	0	0
lncRNA:CR43826	0	0	0	0	0	0
lncRNA:CR43827	0	0	0	0	0	0
lncRNA:CR43828	0	0	0	0	0	0
lncRNA:CR43830	0	0	0	0	0	0
lncRNA:CR43831	0	0	0	0	0	0
lncRNA:CR43832	1	0	0	0	0	0
lncRNA:CR43834	0	0	0	0	0	0
lncRNA:CR43835	0	0	0	0	0	0
lncRNA:CR43836	0	0	0	0	0	0
lncRNA:CR43837	0	0	0	0	0	0
lncRNA:CR43838	0	0	0	0	0	0
lncRNA:CR43839	0	0	0	0	0	0
lncRNA:CR43840	0	0	0	0	0	0
lncRNA:CR43846	0	0	1	0	0	0
lncRNA:CR43847	0	0	0	0	0	0
lncRNA:CR43848	0	0	0	0	0	0
lncRNA:CR43849	0	0	0	0	0	0
lncRNA:CR43852	0	0	0	0	0	0
lncRNA:CR43853	0	0	0	0	0	0
lncRNA:CR43854	0	0	0	0	0	0
lncRNA:CR43855	0	0	0	0	0	0
lncRNA:CR43856	0	0	0	0	0	0
lncRNA:CR43857	0	1341	4	0	0	1
lncRNA:CR43858	0	0	0	0	0	0
lncRNA:CR43859	0	0	0	0	0	0
lncRNA:CR43862	0	0	0	0	0	0
lncRNA:CR43863	0	0	0	0	0	0
lncRNA:CR43870	0	0	0	0	0	0
lncRNA:CR43874	0	0	0	0	0	0
lncRNA:CR43878	0	0	0	0	0	0
lncRNA:CR43879	0	0	0	0	0	0
lncRNA:CR43881	0	0	0	0	0	0
lncRNA:CR43882	0	0	0	0	0	0
lncRNA:CR43883	0	0	0	0	0	0
lncRNA:CR43884	0	0	0	0	0	0
lncRNA:CR43887	0	0	0	0	0	0
lncRNA:CR43888	0	0	0	0	0	0
lncRNA:CR43890	0	0	0	0	0	0
lncRNA:CR43892	0	0	0	0	0	0
lncRNA:CR43893	0	0	0	0	0	0
lncRNA:CR43899	0	0	0	0	0	0
lncRNA:CR43900	0	0	0	0	0	0
lncRNA:CR43904	0	0	0	0	0	0
lncRNA:CR43905	0	0	0	0	0	0
lncRNA:CR43907	0	0	0	0	0	0
lncRNA:CR43909	0	0	0	0	0	0
lncRNA:CR43910	0	0	0	0	0	31
lncRNA:CR43911	0	0	0	0	0	0
lncRNA:CR43912	0	0	0	0	0	0
lncRNA:CR43913	0	0	0	0	0	0
lncRNA:CR43914	0	0	0	0	0	0
lncRNA:CR43917	0	0	0	0	0	0
lncRNA:CR43918	0	0	0	0	0	0
lncRNA:CR43927	0	0	0	0	0	0
lncRNA:CR43928	0	2	15	0	0	1
lncRNA:CR43929	0	0	0	0	0	0
lncRNA:CR43930	0	0	0	0	0	0
lncRNA:CR43932	0	0	0	0	0	0
lncRNA:CR43937	0	0	0	0	0	0
lncRNA:CR43939	0	0	0	0	0	0
lncRNA:CR43940	0	0	0	0	0	0
lncRNA:CR43941	0	0	0	0	0	0
lncRNA:CR43942	0	0	0	0	0	0
lncRNA:CR43943	0	0	0	0	0	0
lncRNA:CR43945	0	0	0	0	0	0
lncRNA:CR43949	0	0	0	0	0	0
lncRNA:CR43950	0	0	0	0	0	0
lncRNA:CR43951	0	0	0	0	0	0
lncRNA:CR43952	0	0	2660	0	0	0
lncRNA:CR43953	0	0	0	0	0	0
lncRNA:CR43956	0	0	0	0	0	0
lncRNA:CR43958	0	0	0	0	0	0
lncRNA:CR43960	0	0	0	0	0	0
lncRNA:CR43961	0	0	0	0	0	0
lncRNA:CR43962	0	0	0	0	0	0
lncRNA:CR43963	0	0	0	0	0	17
lncRNA:CR43966	0	0	0	0	0	0
lncRNA:CR43967	0	0	0	0	0	0
lncRNA:CR43969	0	0	0	0	0	0
lncRNA:CR43970	0	0	0	0	0	0
lncRNA:CR43973	0	0	0	0	0	0
lncRNA:CR43974	0	0	0	0	0	0
lncRNA:CR43977	0	0	0	0	0	0
lncRNA:CR43978	0	0	0	0	0	0
lncRNA:CR43983	0	0	0	0	0	0
lncRNA:CR43984	0	0	0	0	0	0
lncRNA:CR43985	0	0	0	0	0	0
lncRNA:CR43987	0	0	0	0	0	0
lncRNA:CR43988	0	0	0	0	0	0
lncRNA:CR43989	0	0	0	0	0	0
lncRNA:CR43990	0	0	0	0	0	0
lncRNA:CR43991	0	0	0	0	0	0
lncRNA:CR43992	0	0	0	0	0	0
lncRNA:CR43994	0	0	0	0	0	0
lncRNA:CR43995	0	0	0	0	0	0
lncRNA:CR44016	0	0	0	0	0	0
lncRNA:CR44017	0	0	0	0	0	0
lncRNA:CR44022	0	0	0	0	0	0
lncRNA:CR44023	0	0	0	0	0	0
lncRNA:CR44024	0	0	0	0	0	0
lncRNA:CR44026	0	0	0	0	0	0
lncRNA:CR44032	0	0	0	0	0	0
lncRNA:CR44033	0	0	0	0	0	0
lncRNA:CR44034	0	0	0	0	0	0
lncRNA:CR44036	0	0	0	0	0	0
lncRNA:CR44039	0	0	0	0	0	0
lncRNA:CR44041	0	0	0	0	0	0
lncRNA:CR44042	0	0	1	0	0	0
lncRNA:CR44043	0	0	0	0	0	0
lncRNA:CR44048	0	0	0	0	0	0
lncRNA:CR44050	0	0	0	0	0	0
lncRNA:CR44051	0	0	0	0	0	0
lncRNA:CR44055	0	0	0	0	0	0
lncRNA:CR44056	0	0	0	0	0	0
lncRNA:CR44057	0	0	0	0	0	0
lncRNA:CR44058	0	0	0	0	0	0
lncRNA:CR44059	0	0	0	0	0	0
lncRNA:CR44060	0	0	0	0	0	0
lncRNA:CR44061	0	0	0	0	0	0
lncRNA:CR44066	0	0	0	0	0	0
lncRNA:CR44068	0	0	0	0	0	0
lncRNA:CR44070	0	0	0	0	0	0
lncRNA:CR44073	0	0	0	0	0	0
lncRNA:CR44074	0	0	0	0	0	0
lncRNA:CR44075	0	0	0	0	0	0
lncRNA:CR44076	0	0	0	0	0	0
lncRNA:CR44077	0	0	0	0	0	0
lncRNA:CR44078	0	0	0	0	0	0
lncRNA:CR44080	0	0	0	0	0	0
lncRNA:CR44081	0	0	0	0	0	0
lncRNA:CR44082	0	0	0	0	0	0
lncRNA:CR44084	0	0	0	0	0	0
lncRNA:CR44089	0	0	0	0	0	0
lncRNA:CR44091	0	0	0	0	0	0
lncRNA:CR44092	0	0	0	0	0	0
lncRNA:CR44096	0	0	0	0	0	0
lncRNA:CR44097	0	0	0	0	0	0
lncRNA:CR44100	0	0	0	0	0	0
lncRNA:CR44103	0	0	0	0	0	0
lncRNA:CR44105	0	0	0	0	0	0
lncRNA:CR44109	0	0	0	0	0	0
lncRNA:CR44110	0	0	0	0	0	0
lncRNA:CR44111	0	0	0	0	0	0
lncRNA:CR44112	0	0	0	0	0	0
lncRNA:CR44113	0	0	0	0	0	0
lncRNA:CR44117	0	0	0	0	0	0
lncRNA:CR44118	0	0	0	0	0	0
lncRNA:CR44120	0	0	0	0	0	0
lncRNA:CR44121	0	0	0	0	0	0
lncRNA:CR44125	0	0	0	0	0	0
lncRNA:CR44126	0	0	0	0	0	0
lncRNA:CR44127	0	0	0	0	0	0
lncRNA:CR44129	0	0	0	0	0	0
lncRNA:CR44131	0	0	0	0	0	0
lncRNA:CR44133	0	0	0	0	0	0
lncRNA:CR44135	0	0	0	0	0	0
lncRNA:CR44136	0	0	0	0	0	0
lncRNA:CR44138	0	1	6272	0	0	727
lncRNA:CR44143	0	0	0	0	0	0
lncRNA:CR44145	2570	0	0	0	0	0
lncRNA:CR44146	0	0	0	0	0	0
lncRNA:CR44148	0	0	0	0	0	0
lncRNA:CR44149	0	0	0	0	0	0
lncRNA:CR44150	0	0	0	0	0	0
lncRNA:CR44151	0	0	0	0	0	0
lncRNA:CR44156	0	0	0	0	0	0
lncRNA:CR44157	0	0	0	0	0	0
lncRNA:CR44161	0	0	0	0	0	0
lncRNA:CR44164	0	0	0	0	0	0
lncRNA:CR44166	0	0	0	0	0	0
lncRNA:CR44170	0	0	0	0	0	0
lncRNA:CR44171	0	0	0	0	0	0
lncRNA:CR44172	0	0	0	0	0	0
lncRNA:CR44173	0	0	0	0	0	0
lncRNA:CR44175	0	0	0	0	0	0
lncRNA:CR44177	0	0	0	0	0	0
lncRNA:CR44178	0	0	0	0	0	0
lncRNA:CR44180	0	0	0	0	0	0
lncRNA:CR44183	0	0	0	0	0	0
lncRNA:CR44184	0	0	0	0	0	0
lncRNA:CR44185	0	0	0	0	0	0
lncRNA:CR44186	0	0	0	0	0	0
lncRNA:CR44187	0	0	0	0	0	0
lncRNA:CR44188	0	0	0	0	0	0
lncRNA:CR44189	0	0	0	0	0	0
lncRNA:CR44190	1	0	0	0	0	0
lncRNA:CR44191	0	0	0	0	0	0
lncRNA:CR44196	0	0	0	0	0	0
lncRNA:CR44197	0	0	0	0	0	0
lncRNA:CR44198	0	0	0	0	0	0
lncRNA:CR44199	0	0	0	0	0	0
lncRNA:CR44200	0	0	0	0	0	0
lncRNA:CR44202	0	0	0	0	0	0
lncRNA:CR44203	0	0	0	0	0	0
lncRNA:CR44204	0	0	0	0	0	0
lncRNA:CR44206	0	0	0	0	0	70
lncRNA:CR44208	0	0	0	0	0	0
lncRNA:CR44209	0	0	0	0	0	0
lncRNA:CR44212	0	0	0	0	0	0
lncRNA:CR44213	0	0	0	0	0	0
lncRNA:CR44214	0	0	0	0	0	0
lncRNA:CR44216	0	0	0	0	0	0
lncRNA:CR44217	0	0	0	0	0	0
lncRNA:CR44218	0	0	0	0	0	0
lncRNA:CR44219	0	0	0	0	0	0
lncRNA:CR44220	0	0	0	0	0	0
lncRNA:CR44221	0	0	0	0	0	0
lncRNA:CR44222	0	0	0	0	0	0
lncRNA:CR44225	0	0	0	0	0	0
lncRNA:CR44226	0	0	0	0	0	0
lncRNA:CR44229	0	0	0	0	0	0
lncRNA:CR44230	0	0	0	0	0	0
lncRNA:CR44231	0	0	0	0	0	0
lncRNA:CR44232	0	0	0	0	0	0
lncRNA:CR44233	0	0	0	0	0	0
lncRNA:CR44234	0	0	0	0	0	0
lncRNA:CR44236	0	0	0	0	0	0
lncRNA:CR44241	0	0	0	0	0	0
lncRNA:CR44256	0	0	0	0	0	0
lncRNA:CR44258	0	0	0	0	0	0
lncRNA:CR44260	0	0	0	0	0	0
lncRNA:CR44262	0	0	0	0	0	0
lncRNA:CR44263	0	0	0	0	0	0
lncRNA:CR44264	0	0	0	0	0	0
lncRNA:CR44265	0	0	0	0	0	0
lncRNA:CR44268	0	0	0	0	0	0
lncRNA:CR44269	0	0	0	0	0	0
lncRNA:CR44272	0	0	0	0	0	0
lncRNA:CR44273	0	0	0	0	0	0
lncRNA:CR44274	0	0	0	0	0	0
lncRNA:CR44276	0	0	0	0	0	0
lncRNA:CR44277	0	0	0	0	0	0
lncRNA:CR44278	0	0	0	0	0	0
lncRNA:CR44279	0	0	0	0	0	0
lncRNA:CR44280	0	0	0	0	0	0
lncRNA:CR44281	0	0	0	0	0	0
lncRNA:CR44282	0	0	0	0	0	0
lncRNA:CR44283	0	0	0	0	0	0
lncRNA:CR44284	0	0	0	0	0	0
lncRNA:CR44285	0	0	0	0	0	0
lncRNA:CR44288	0	0	0	0	0	0
lncRNA:CR44289	0	0	0	0	0	0
lncRNA:CR44292	0	0	0	0	0	0
lncRNA:CR44294	0	0	0	0	0	0
lncRNA:CR44295	0	0	0	0	0	0
lncRNA:CR44298	0	0	0	0	0	0
lncRNA:CR44299	0	0	0	0	0	0
lncRNA:CR44300	0	0	0	0	0	0
lncRNA:CR44301	0	0	0	0	0	0
lncRNA:CR44302	0	0	0	0	0	0
lncRNA:CR44305	0	0	0	0	0	0
lncRNA:CR44306	0	0	0	0	0	0
lncRNA:CR44307	0	0	0	0	0	0
lncRNA:CR44308	0	0	0	0	0	0
lncRNA:CR44309	0	0	0	0	0	0
lncRNA:CR44310	0	0	0	0	0	0
lncRNA:CR44311	0	0	0	0	0	0
lncRNA:CR44312	0	0	0	0	0	0
lncRNA:CR44313	0	0	0	0	0	0
lncRNA:CR44315	0	0	0	0	0	0
lncRNA:CR44316	0	0	0	0	0	0
lncRNA:CR44317	0	0	0	0	0	0
lncRNA:CR44318	0	0	0	0	0	0
lncRNA:CR44319	0	0	0	0	0	0
lncRNA:CR44320	0	0	0	0	0	0
lncRNA:CR44322	0	0	0	0	0	0
lncRNA:CR44323	0	0	0	0	0	0
lncRNA:CR44324	0	0	0	0	0	0
lncRNA:CR44326	0	0	0	0	0	0
lncRNA:CR44330	0	0	0	0	0	0
lncRNA:CR44331	0	0	0	0	0	36
lncRNA:CR44332	0	0	0	0	0	0
lncRNA:CR44333	0	0	0	0	0	0
lncRNA:CR44334	0	0	0	0	0	0
lncRNA:CR44337	0	0	0	0	0	0
lncRNA:CR44338	0	0	0	0	0	0
lncRNA:CR44339	0	0	0	0	0	0
lncRNA:CR44343	0	0	0	0	0	0
lncRNA:CR44344	0	0	0	0	0	0
lncRNA:CR44345	0	0	0	0	0	0
lncRNA:CR44346	0	0	0	0	0	0
lncRNA:CR44347	0	0	0	0	0	0
lncRNA:CR44348	0	0	0	0	0	0
lncRNA:CR44349	0	0	0	0	0	0
lncRNA:CR44350	0	0	0	0	0	0
lncRNA:CR44352	1	0	0	0	0	0
lncRNA:CR44353	0	0	0	0	0	0
lncRNA:CR44354	0	0	0	0	0	0
lncRNA:CR44357	0	0	0	0	0	0
lncRNA:CR44360	0	0	0	0	0	0
lncRNA:CR44361	0	0	0	0	0	0
lncRNA:CR44363	0	0	0	0	0	0
lncRNA:CR44365	0	0	0	0	0	0
lncRNA:CR44366	0	0	0	0	0	0
lncRNA:CR44369	0	0	0	0	0	0
lncRNA:CR44371	0	0	0	0	0	0
lncRNA:CR44373	0	0	0	0	0	0
lncRNA:CR44376	0	0	0	0	0	0
lncRNA:CR44377	0	0	0	0	0	0
lncRNA:CR44379	0	0	0	0	0	0
lncRNA:CR44380	0	0	0	0	0	0
lncRNA:CR44384	0	0	0	0	0	0
lncRNA:CR44387	0	0	0	0	0	0
lncRNA:CR44389	0	0	0	0	0	0
lncRNA:CR44392	0	0	0	0	0	0
lncRNA:CR44393	0	0	0	2	0	0
lncRNA:CR44395	0	0	0	0	0	0
lncRNA:CR44396	0	0	0	0	0	0
lncRNA:CR44397	0	0	0	0	0	0
lncRNA:CR44398	0	0	0	0	0	0
lncRNA:CR44399	0	0	0	0	0	0
lncRNA:CR44400	0	0	0	0	0	0
lncRNA:CR44401	0	0	0	0	0	0
lncRNA:CR44404	0	0	0	0	0	0
lncRNA:CR44407	0	0	0	0	0	0
lncRNA:CR44408	0	0	0	0	0	0
lncRNA:CR44409	0	0	0	0	0	0
lncRNA:CR44410	0	0	0	0	0	0
lncRNA:CR44411	0	0	0	0	0	0
lncRNA:CR44412	0	0	0	0	0	0
lncRNA:CR44413	0	0	0	0	0	0
lncRNA:CR44414	0	0	0	0	0	0
lncRNA:CR44415	0	0	0	0	0	0
lncRNA:CR44417	0	0	0	6	56	0
lncRNA:CR44418	0	0	0	0	0	0
lncRNA:CR44419	0	0	0	0	0	0
lncRNA:CR44420	0	0	0	0	0	0
lncRNA:CR44421	0	0	0	0	0	0
lncRNA:CR44423	0	0	0	0	0	0
lncRNA:CR44430	0	0	3	0	0	0
lncRNA:CR44432	0	0	0	0	0	0
lncRNA:CR44440	0	0	0	0	0	0
lncRNA:CR44441	0	0	0	0	0	0
lncRNA:CR44442	0	0	0	0	0	0
lncRNA:CR44443	0	0	0	0	0	0
lncRNA:CR44444	0	0	0	0	0	0
lncRNA:CR44445	0	0	0	0	0	0
lncRNA:CR44446	0	0	0	0	0	0
lncRNA:CR44447	0	0	0	0	0	0
lncRNA:CR44448	0	0	0	0	0	0
lncRNA:CR44450	0	0	0	0	0	0
lncRNA:CR44451	0	0	0	0	0	0
lncRNA:CR44452	0	0	0	0	0	0
lncRNA:CR44453	0	0	0	0	0	0
lncRNA:CR44455	0	0	0	0	0	0
lncRNA:CR44456	0	0	0	0	0	0
lncRNA:CR44457	0	0	0	0	0	0
lncRNA:CR44458	0	0	0	0	0	0
lncRNA:CR44459	0	0	0	0	0	0
lncRNA:CR44460	0	0	0	0	0	0
lncRNA:CR44461	0	0	0	0	0	0
lncRNA:CR44462	0	0	0	0	0	0
lncRNA:CR44463	0	0	0	0	0	0
lncRNA:CR44464	0	0	0	0	0	0
lncRNA:CR44465	0	0	0	0	0	0
lncRNA:CR44466	0	0	2	0	0	0
lncRNA:CR44467	0	0	0	0	0	0
lncRNA:CR44468	0	0	0	0	0	0
lncRNA:CR44469	0	0	0	0	0	0
lncRNA:CR44470	0	0	0	0	0	0
lncRNA:CR44471	0	0	0	0	0	0
lncRNA:CR44472	0	0	0	0	0	0
lncRNA:CR44473	0	0	0	0	0	0
lncRNA:CR44474	0	0	0	0	0	0
lncRNA:CR44478	0	0	0	0	0	0
lncRNA:CR44479	0	0	0	0	0	0
lncRNA:CR44480	0	0	0	0	0	0
lncRNA:CR44481	0	0	0	0	0	0
lncRNA:CR44482	0	0	0	0	0	0
lncRNA:CR44483	0	0	0	0	0	0
lncRNA:CR44484	0	0	0	0	0	0
lncRNA:CR44485	0	0	0	0	0	0
lncRNA:CR44486	0	0	0	0	0	0
lncRNA:CR44487	0	0	0	0	0	0
lncRNA:CR44488	0	0	0	0	0	0
lncRNA:CR44489	0	0	0	0	0	0
lncRNA:CR44490	0	0	0	0	0	0
lncRNA:CR44491	0	0	0	0	0	0
lncRNA:CR44492	0	0	0	0	0	0
lncRNA:CR44493	0	0	0	0	0	0
lncRNA:CR44494	0	0	0	0	0	0
lncRNA:CR44495	0	0	0	0	0	0
lncRNA:CR44496	0	0	0	0	0	0
lncRNA:CR44497	0	0	0	0	0	0
lncRNA:CR44498	1	0	0	0	0	0
lncRNA:CR44499	0	0	0	0	0	0
lncRNA:CR44500	0	0	0	0	0	0
lncRNA:CR44501	0	0	0	0	0	0
lncRNA:CR44502	0	0	0	0	0	0
lncRNA:CR44503	0	0	0	0	0	0
lncRNA:CR44504	0	0	0	0	0	0
lncRNA:CR44505	0	0	0	0	0	0
lncRNA:CR44506	0	0	0	0	0	0
lncRNA:CR44507	0	0	0	0	0	0
lncRNA:CR44508	0	0	0	0	0	0
lncRNA:CR44510	0	0	0	0	0	0
lncRNA:CR44511	0	0	0	0	0	0
lncRNA:CR44513	0	0	0	0	0	0
lncRNA:CR44514	0	0	0	0	0	0
lncRNA:CR44515	0	0	0	0	0	0
lncRNA:CR44516	0	0	0	0	0	0
lncRNA:CR44517	0	0	0	0	0	0
lncRNA:CR44518	0	0	0	0	0	0
lncRNA:CR44519	0	0	0	0	0	0
lncRNA:CR44520	0	0	0	0	0	0
lncRNA:CR44522	0	0	0	0	0	0
lncRNA:CR44523	0	0	0	0	0	0
lncRNA:CR44524	0	0	0	0	0	0
lncRNA:CR44525	0	0	0	0	0	0
lncRNA:CR44526	0	0	0	0	0	0
lncRNA:CR44527	0	0	0	0	0	0
lncRNA:CR44528	0	0	0	0	0	0
lncRNA:CR44529	0	0	0	0	0	0
lncRNA:CR44530	0	0	0	0	0	0
lncRNA:CR44531	0	0	0	0	0	0
lncRNA:CR44534	0	0	0	0	0	0
lncRNA:CR44535	0	0	0	0	0	0
lncRNA:CR44536	0	0	0	0	0	0
lncRNA:CR44537	0	0	0	0	0	0
lncRNA:CR44538	0	0	0	0	0	0
lncRNA:CR44539	0	0	0	0	0	0
lncRNA:CR44540	0	0	0	0	0	0
lncRNA:CR44541	0	0	0	0	0	0
lncRNA:CR44542	0	0	0	0	0	0
lncRNA:CR44543	0	0	0	0	0	0
lncRNA:CR44544	0	0	0	0	0	0
lncRNA:CR44545	0	0	0	0	0	0
lncRNA:CR44546	0	0	0	0	0	0
lncRNA:CR44547	0	0	0	0	0	0
lncRNA:CR44548	0	0	0	0	0	0
lncRNA:CR44549	0	0	0	0	0	0
lncRNA:CR44550	0	0	0	0	0	0
lncRNA:CR44551	0	0	0	0	0	0
lncRNA:CR44552	0	0	0	0	0	0
lncRNA:CR44553	0	0	0	0	0	0
lncRNA:CR44554	0	0	0	0	0	0
lncRNA:CR44555	0	0	0	0	0	0
lncRNA:CR44556	0	0	0	0	0	0
lncRNA:CR44557	0	0	0	0	0	0
lncRNA:CR44558	0	0	0	0	0	0
lncRNA:CR44559	0	0	0	0	0	0
lncRNA:CR44560	0	0	0	0	0	0
lncRNA:CR44561	0	0	0	0	0	0
lncRNA:CR44562	0	0	0	0	0	0
lncRNA:CR44563	0	0	0	0	0	0
lncRNA:CR44564	0	0	0	0	0	0
lncRNA:CR44565	0	0	0	0	0	0
lncRNA:CR44566	0	0	0	0	0	0
lncRNA:CR44567	0	0	0	0	0	0
lncRNA:CR44568	0	0	0	0	0	0
lncRNA:CR44570	0	0	0	0	0	0
lncRNA:CR44571	0	0	0	0	0	0
lncRNA:CR44572	0	0	0	0	0	0
lncRNA:CR44573	0	0	0	0	0	0
lncRNA:CR44575	0	0	0	0	0	0
lncRNA:CR44576	0	0	0	0	0	0
lncRNA:CR44577	0	0	0	0	0	0
lncRNA:CR44578	0	0	0	0	0	0
lncRNA:CR44579	0	0	0	0	0	0
lncRNA:CR44580	0	0	0	0	0	0
lncRNA:CR44581	0	0	0	0	0	0
lncRNA:CR44582	0	0	0	0	0	0
lncRNA:CR44583	0	0	0	0	0	0
lncRNA:CR44584	0	0	0	0	0	0
lncRNA:CR44585	0	0	0	0	0	0
lncRNA:CR44586	0	0	0	0	0	0
lncRNA:CR44587	0	0	0	0	0	0
lncRNA:CR44588	0	0	0	0	0	0
lncRNA:CR44589	0	0	0	0	0	81
lncRNA:CR44590	0	0	0	0	0	0
lncRNA:CR44591	0	0	0	0	0	0
lncRNA:CR44593	0	0	0	0	0	0
lncRNA:CR44594	0	0	0	0	0	0
lncRNA:CR44595	0	0	0	0	0	0
lncRNA:CR44596	0	0	0	0	0	0
lncRNA:CR44597	0	0	0	0	0	0
lncRNA:CR44598	0	0	0	0	0	0
lncRNA:CR44601	0	0	0	0	0	0
lncRNA:CR44602	0	0	0	0	0	0
lncRNA:CR44603	0	0	0	0	0	0
lncRNA:CR44604	0	0	0	0	0	0
lncRNA:CR44605	0	0	0	0	0	0
lncRNA:CR44606	0	0	0	0	0	0
lncRNA:CR44607	0	0	0	0	0	0
lncRNA:CR44608	0	0	0	0	0	463
lncRNA:CR44609	0	0	0	0	1	0
lncRNA:CR44610	0	0	0	0	0	0
lncRNA:CR44611	0	0	0	0	0	0
lncRNA:CR44612	0	0	0	0	0	0
lncRNA:CR44613	0	0	0	0	0	0
lncRNA:CR44614	0	0	0	0	0	0
lncRNA:CR44615	0	0	0	0	0	0
lncRNA:CR44616	0	0	0	0	0	0
lncRNA:CR44617	0	0	0	0	0	0
lncRNA:CR44618	0	0	0	0	0	0
lncRNA:CR44619	0	0	0	0	0	0
lncRNA:CR44620	0	0	0	0	0	0
lncRNA:CR44621	0	0	0	0	0	0
lncRNA:CR44626	0	0	0	0	0	0
lncRNA:CR44627	0	0	0	0	0	0
lncRNA:CR44628	0	0	0	0	0	0
lncRNA:CR44629	0	0	0	0	0	0
lncRNA:CR44630	0	0	0	0	0	0
lncRNA:CR44631	0	0	0	0	0	0
lncRNA:CR44632	0	0	0	0	0	0
lncRNA:CR44633	0	0	0	0	0	0
lncRNA:CR44634	0	0	0	0	0	0
lncRNA:CR44635	0	0	0	0	0	0
lncRNA:CR44636	0	0	0	0	0	0
lncRNA:CR44638	0	0	0	0	0	0
lncRNA:CR44639	0	0	0	0	0	0
lncRNA:CR44640	0	0	0	0	0	0
lncRNA:CR44641	0	0	0	0	0	0
lncRNA:CR44642	0	0	0	0	0	0
lncRNA:CR44643	0	0	0	0	0	0
lncRNA:CR44644	0	0	0	0	0	0
lncRNA:CR44645	0	0	0	0	0	0
lncRNA:CR44646	0	0	0	0	0	0
lncRNA:CR44647	0	0	0	0	0	0
lncRNA:CR44648	0	0	0	0	0	0
lncRNA:CR44649	0	0	0	0	0	0
lncRNA:CR44650	0	0	0	0	0	0
lncRNA:CR44651	0	0	0	0	0	0
lncRNA:CR44652	0	0	0	0	0	0
lncRNA:CR44654	0	0	0	0	0	0
lncRNA:CR44655	0	0	0	0	0	0
lncRNA:CR44657	0	0	0	0	0	0
lncRNA:CR44658	0	0	0	0	0	0
lncRNA:CR44659	0	0	0	0	0	0
lncRNA:CR44660	0	0	0	0	0	0
lncRNA:CR44661	0	0	0	0	0	0
lncRNA:CR44662	0	0	0	0	0	13
lncRNA:CR44663	0	0	0	0	0	0
lncRNA:CR44664	0	0	0	0	0	0
lncRNA:CR44665	0	0	0	0	0	0
lncRNA:CR44666	0	0	0	0	0	0
lncRNA:CR44667	0	0	0	0	0	0
lncRNA:CR44668	0	0	0	0	0	0
lncRNA:CR44669	0	0	0	0	0	0
lncRNA:CR44670	0	0	0	0	0	0
lncRNA:CR44671	0	0	0	0	0	0
lncRNA:CR44672	0	0	0	0	0	0
lncRNA:CR44673	0	0	0	0	0	0
lncRNA:CR44674	0	0	0	0	0	0
lncRNA:CR44675	0	0	0	0	0	0
lncRNA:CR44676	0	0	0	0	0	0
lncRNA:CR44677	0	0	0	0	0	1
lncRNA:CR44678	0	0	0	0	0	0
lncRNA:CR44679	0	0	0	0	0	0
lncRNA:CR44680	0	0	0	0	0	0
lncRNA:CR44681	0	0	0	0	0	0
lncRNA:CR44682	0	0	0	0	0	0
lncRNA:CR44683	0	0	0	0	0	0
lncRNA:CR44684	0	0	0	0	0	0
lncRNA:CR44685	0	0	0	0	0	0
lncRNA:CR44686	0	0	0	0	0	0
lncRNA:CR44687	0	0	0	0	0	0
lncRNA:CR44688	0	0	0	0	0	0
lncRNA:CR44689	0	0	0	0	0	0
lncRNA:CR44691	0	0	0	0	0	0
lncRNA:CR44692	0	0	0	0	0	0
lncRNA:CR44693	0	0	0	0	0	0
lncRNA:CR44694	0	0	0	0	0	0
lncRNA:CR44695	0	0	0	0	0	0
lncRNA:CR44696	0	0	0	0	0	0
lncRNA:CR44697	0	0	0	0	0	0
lncRNA:CR44698	0	0	0	0	0	0
lncRNA:CR44699	0	0	0	0	0	0
lncRNA:CR44700	0	0	0	0	0	0
lncRNA:CR44701	0	0	0	0	0	0
lncRNA:CR44702	0	0	0	0	0	0
lncRNA:CR44705	0	0	0	0	0	0
lncRNA:CR44707	0	0	0	0	0	0
lncRNA:CR44708	0	0	0	0	0	0
lncRNA:CR44709	0	0	0	1	0	0
lncRNA:CR44710	0	0	0	0	0	0
lncRNA:CR44711	0	0	0	0	0	0
lncRNA:CR44712	0	0	0	0	0	0
lncRNA:CR44713	0	0	0	0	0	0
lncRNA:CR44714	0	0	0	0	0	0
lncRNA:CR44715	0	0	0	0	0	0
lncRNA:CR44716	0	0	0	0	0	0
lncRNA:CR44717	0	0	0	0	0	0
lncRNA:CR44718	0	0	0	0	0	0
lncRNA:CR44719	0	0	0	0	0	0
lncRNA:CR44720	0	0	0	0	0	0
lncRNA:CR44721	0	0	0	0	0	0
lncRNA:CR44722	0	0	0	0	0	0
lncRNA:CR44723	0	0	0	0	0	0
lncRNA:CR44725	0	0	0	0	0	0
lncRNA:CR44726	0	0	0	0	0	0
lncRNA:CR44727	0	0	0	0	0	0
lncRNA:CR44728	0	0	0	0	0	0
lncRNA:CR44729	0	0	0	0	0	0
lncRNA:CR44730	0	0	0	0	0	0
lncRNA:CR44731	0	0	0	0	0	0
lncRNA:CR44732	0	0	0	0	0	0
lncRNA:CR44733	0	0	0	0	0	22
lncRNA:CR44734	0	0	0	0	0	0
lncRNA:CR44735	0	0	0	0	0	0
lncRNA:CR44736	0	0	0	0	0	0
lncRNA:CR44737	0	0	0	0	0	0
lncRNA:CR44738	0	0	0	0	0	0
lncRNA:CR44739	0	0	0	0	0	0
lncRNA:CR44740	0	0	0	0	0	0
lncRNA:CR44741	0	0	0	0	0	0
lncRNA:CR44742	0	0	0	0	0	0
lncRNA:CR44743	0	0	0	0	0	0
lncRNA:CR44744	0	0	0	0	0	0
lncRNA:CR44745	0	0	0	0	0	0
lncRNA:CR44747	0	0	0	0	0	0
lncRNA:CR44748	0	0	0	0	0	0
lncRNA:CR44749	0	0	0	0	0	0
lncRNA:CR44750	0	0	0	0	0	0
lncRNA:CR44751	0	0	0	0	0	0
lncRNA:CR44752	0	0	0	0	0	0
lncRNA:CR44753	0	0	0	0	0	0
lncRNA:CR44754	0	0	0	0	3429	0
lncRNA:CR44755	0	0	0	0	0	0
lncRNA:CR44756	0	0	0	0	0	0
lncRNA:CR44757	0	0	0	0	0	0
lncRNA:CR44758	0	0	0	0	0	0
lncRNA:CR44759	0	0	0	0	0	0
lncRNA:CR44760	0	0	0	0	0	0
lncRNA:CR44761	0	0	0	0	0	0
lncRNA:CR44762	0	0	0	0	0	0
lncRNA:CR44763	0	0	0	0	0	0
lncRNA:CR44764	0	0	0	0	0	0
lncRNA:CR44765	0	0	0	0	0	0
lncRNA:CR44766	0	0	0	0	0	0
lncRNA:CR44767	0	0	0	0	0	0
lncRNA:CR44768	0	0	0	0	0	0
lncRNA:CR44769	0	0	0	0	0	0
lncRNA:CR44770	0	0	0	0	0	0
lncRNA:CR44771	0	0	0	0	0	0
lncRNA:CR44772	0	0	0	0	0	0
lncRNA:CR44773	0	0	0	0	0	0
lncRNA:CR44775	0	0	0	0	0	0
lncRNA:CR44776	0	0	0	0	0	0
lncRNA:CR44777	0	0	0	0	0	0
lncRNA:CR44778	0	0	0	0	0	0
lncRNA:CR44779	0	0	0	0	0	0
lncRNA:CR44780	0	0	0	0	0	0
lncRNA:CR44781	0	0	0	0	0	0
lncRNA:CR44782	0	0	0	0	0	0
lncRNA:CR44783	0	0	0	0	0	0
lncRNA:CR44784	0	0	0	0	0	0
lncRNA:CR44785	0	0	0	0	0	0
lncRNA:CR44786	0	0	0	0	0	0
lncRNA:CR44787	0	0	0	0	0	0
lncRNA:CR44788	0	0	0	0	0	0
lncRNA:CR44789	0	0	0	0	0	0
lncRNA:CR44790	0	0	0	0	0	0
lncRNA:CR44791	0	0	0	0	0	0
lncRNA:CR44794	0	0	0	0	0	0
lncRNA:CR44795	0	0	0	0	0	0
lncRNA:CR44796	0	0	0	0	0	0
lncRNA:CR44797	0	0	0	0	0	0
lncRNA:CR44798	0	0	0	0	0	0
lncRNA:CR44799	0	0	0	0	0	0
lncRNA:CR44800	0	0	0	0	0	0
lncRNA:CR44801	0	0	0	0	0	0
lncRNA:CR44802	0	0	0	0	0	0
lncRNA:CR44803	0	0	0	0	0	0
lncRNA:CR44804	0	0	0	0	0	0
lncRNA:CR44805	0	0	0	0	0	0
lncRNA:CR44808	0	0	0	0	0	0
lncRNA:CR44809	0	0	0	0	0	5
lncRNA:CR44810	0	0	0	1	0	0
lncRNA:CR44811	0	0	0	0	0	0
lncRNA:CR44813	0	0	0	0	0	0
lncRNA:CR44814	0	0	0	0	0	0
lncRNA:CR44816	0	0	0	0	0	0
lncRNA:CR44817	0	0	0	0	0	0
lncRNA:CR44819	0	0	0	0	0	0
lncRNA:CR44820	0	0	0	0	0	0
lncRNA:CR44821	0	0	0	0	0	0
lncRNA:CR44822	0	0	0	0	0	0
lncRNA:CR44823	0	0	0	0	0	0
lncRNA:CR44824	0	0	0	0	0	0
lncRNA:CR44825	0	0	0	0	0	0
lncRNA:CR44826	0	0	0	0	0	0
lncRNA:CR44827	0	0	0	0	0	0
lncRNA:CR44828	0	0	0	0	0	0
lncRNA:CR44829	0	0	0	0	0	0
lncRNA:CR44830	0	0	0	0	0	0
lncRNA:CR44831	0	0	0	0	1	0
lncRNA:CR44832	0	0	0	0	0	0
lncRNA:CR44833	0	0	0	0	0	0
lncRNA:CR44834	0	0	0	0	0	0
lncRNA:CR44842	0	0	0	0	0	0
lncRNA:CR44844	0	0	0	0	0	0
lncRNA:CR44845	0	0	0	0	0	0
lncRNA:CR44846	0	0	0	0	0	0
lncRNA:CR44848	0	0	0	0	0	0
lncRNA:CR44851	0	0	0	0	0	0
lncRNA:CR44852	0	0	0	0	0	0
lncRNA:CR44853	0	0	0	0	0	0
lncRNA:CR44854	0	0	0	0	0	0
lncRNA:CR44855	0	0	0	0	0	0
lncRNA:CR44856	0	0	0	0	0	0
lncRNA:CR44857	0	0	0	0	0	0
lncRNA:CR44858	0	0	0	0	0	0
lncRNA:CR44859	0	0	0	0	0	0
lncRNA:CR44860	0	0	0	0	0	0
lncRNA:CR44861	0	0	0	0	0	0
lncRNA:CR44862	0	0	0	0	0	0
lncRNA:CR44863	0	0	0	0	0	0
lncRNA:CR44864	0	0	0	0	0	0
lncRNA:CR44865	0	0	0	0	0	0
lncRNA:CR44867	0	0	0	0	0	0
lncRNA:CR44868	0	0	0	21	0	68
lncRNA:CR44870	0	0	0	0	0	0
lncRNA:CR44871	0	0	0	0	0	0
lncRNA:CR44874	0	0	0	0	0	0
lncRNA:CR44875	0	0	0	0	0	0
lncRNA:CR44885	0	4	0	0	0	0
lncRNA:CR44886	0	0	0	0	0	0
lncRNA:CR44888	0	1451	0	0	0	292
lncRNA:CR44889	0	0	0	0	0	0
lncRNA:CR44893	0	0	0	0	0	0
lncRNA:CR44895	0	0	0	0	0	0
lncRNA:CR44898	0	0	0	0	0	0
lncRNA:CR44899	0	0	0	0	0	0
lncRNA:CR44900	0	0	0	0	0	0
lncRNA:CR44901	0	0	0	0	0	0
lncRNA:CR44902	0	0	0	0	0	0
lncRNA:CR44903	0	0	0	0	0	0
lncRNA:CR44904	0	0	0	0	0	0
lncRNA:CR44905	0	0	0	0	0	0
lncRNA:CR44908	0	0	0	0	0	0
lncRNA:CR44909	0	0	0	0	0	0
lncRNA:CR44912	0	0	0	0	0	0
lncRNA:CR44913	0	0	0	0	0	0
lncRNA:CR44914	0	0	0	0	0	0
lncRNA:CR44915	0	0	0	0	0	0
lncRNA:CR44916	0	0	0	0	0	0
lncRNA:CR44917	0	0	0	0	0	0
lncRNA:CR44918	0	0	0	0	0	0
lncRNA:CR44919	0	0	0	0	0	0
lncRNA:CR44920	0	0	0	0	0	0
lncRNA:CR44921	0	0	0	0	0	0
lncRNA:CR44922	0	0	0	0	0	0
lncRNA:CR44923	0	0	0	0	0	0
lncRNA:CR44924	0	0	0	0	0	0
lncRNA:CR44925	0	0	0	0	0	0
lncRNA:CR44926	0	0	0	0	0	0
lncRNA:CR44927	0	0	0	0	0	0
lncRNA:CR44928	0	0	0	0	0	0
lncRNA:CR44929	0	0	0	0	0	0
lncRNA:CR44930	0	0	0	0	0	0
lncRNA:CR44931	0	0	0	0	0	0
lncRNA:CR44932	0	0	0	0	0	0
lncRNA:CR44933	0	0	0	0	0	0
lncRNA:CR44934	0	0	0	0	0	0
lncRNA:CR44935	0	0	0	0	0	0
lncRNA:CR44936	0	0	0	0	0	0
lncRNA:CR44937	0	0	0	0	0	0
lncRNA:CR44938	0	0	0	0	0	0
lncRNA:CR44939	0	0	0	0	0	0
lncRNA:CR44940	0	0	0	0	0	0
lncRNA:CR44941	0	0	0	0	0	0
lncRNA:CR44942	0	0	0	0	0	0
lncRNA:CR44943	0	0	0	0	0	0
lncRNA:CR44944	0	0	0	0	0	0
lncRNA:CR44945	0	0	0	0	0	0
lncRNA:CR44946	0	0	0	0	0	0
lncRNA:CR44947	0	0	0	0	0	0
lncRNA:CR44948	0	0	0	0	0	0
lncRNA:CR44949	0	0	0	0	0	0
lncRNA:CR44950	0	0	0	0	0	0
lncRNA:CR44951	0	0	0	0	0	0
lncRNA:CR44952	0	0	0	0	0	0
lncRNA:CR44953	0	0	0	0	0	0
lncRNA:CR44955	0	0	0	0	0	0
lncRNA:CR44957	0	0	0	0	0	0
lncRNA:CR44963	0	0	0	0	0	0
lncRNA:CR44964	0	0	0	0	0	0
lncRNA:CR44965	0	0	0	0	0	0
lncRNA:CR44966	0	0	0	0	0	0
lncRNA:CR44967	0	0	0	0	0	0
lncRNA:CR44970	0	0	0	0	0	0
lncRNA:CR44971	0	0	0	0	0	0
lncRNA:CR44973	0	0	0	0	0	0
lncRNA:CR44974	0	0	0	0	0	0
lncRNA:CR44977	0	0	0	0	0	0
lncRNA:CR44978	0	0	0	0	0	0
lncRNA:CR44979	0	0	0	0	0	0
lncRNA:CR44980	0	0	0	0	0	0
lncRNA:CR44983	0	0	0	0	0	0
lncRNA:CR44985	0	0	0	0	0	4
lncRNA:CR44986	0	0	0	0	0	0
lncRNA:CR44988	0	0	0	0	0	0
lncRNA:CR44991	0	0	0	0	0	0
lncRNA:CR44993	0	0	0	0	0	0
lncRNA:CR44994	0	0	0	0	0	0
lncRNA:CR44997	0	0	0	0	0	0
lncRNA:CR44999	0	0	0	0	0	0
lncRNA:CR45003	0	0	0	0	0	0
lncRNA:CR45004	0	0	0	0	0	0
lncRNA:CR45005	0	0	0	0	0	0
lncRNA:CR45006	0	0	0	0	0	0
lncRNA:CR45010	0	0	0	0	0	0
lncRNA:CR45013	0	0	0	0	0	0
lncRNA:CR45014	0	0	0	0	0	0
lncRNA:CR45018	49	3297	1166	0	0	0
lncRNA:CR45020	0	0	0	0	0	0
lncRNA:CR45021	0	0	0	0	0	0
lncRNA:CR45022	0	0	0	0	0	0
lncRNA:CR45023	0	0	0	0	0	0
lncRNA:CR45025	0	0	0	0	0	0
lncRNA:CR45029	0	0	0	0	0	0
lncRNA:CR45030	0	0	0	0	0	0
lncRNA:CR45031	0	0	0	0	0	1
lncRNA:CR45032	0	0	0	0	0	0
lncRNA:CR45034	0	0	0	0	0	0
lncRNA:CR45035	0	1	0	0	0	0
lncRNA:CR45036	0	0	0	0	0	0
lncRNA:CR45037	0	0	0	0	0	450
lncRNA:CR45038	0	0	0	0	0	0
lncRNA:CR45039	0	0	0	0	0	0
lncRNA:CR45040	0	0	0	0	0	0
lncRNA:CR45043	0	0	0	0	0	0
lncRNA:CR45045	0	0	0	0	0	0
lncRNA:CR45047	0	0	0	0	0	0
lncRNA:CR45048	0	0	0	0	0	0
lncRNA:CR45052	0	0	0	0	0	0
lncRNA:CR45054	0	0	0	7	0	0
lncRNA:CR45055	0	0	0	0	0	0
lncRNA:CR45059	0	0	0	0	0	0
lncRNA:CR45082	0	0	0	0	0	0
lncRNA:CR45096	0	0	0	0	0	0
lncRNA:CR45097	0	0	0	0	0	0
lncRNA:CR45098	0	0	0	0	0	0
lncRNA:CR45102	0	0	0	0	5894	0
lncRNA:CR45103	0	0	0	0	0	0
lncRNA:CR45109	0	0	0	0	0	0
lncRNA:CR45111	0	0	0	0	0	0
lncRNA:CR45112	0	0	0	0	0	0
lncRNA:CR45113	0	0	0	0	0	0
lncRNA:CR45114	0	0	0	0	0	0
lncRNA:CR45115	0	0	0	0	0	0
lncRNA:CR45117	0	0	0	0	0	0
lncRNA:CR45118	0	0	0	0	0	0
lncRNA:CR45119	0	0	0	0	0	0
lncRNA:CR45120	0	0	0	0	0	0
lncRNA:CR45123	0	0	0	0	0	0
lncRNA:CR45125	0	0	0	0	0	0
lncRNA:CR45127	0	0	0	0	0	0
lncRNA:CR45128	0	0	0	0	0	0
lncRNA:CR45138	0	0	0	0	0	0
lncRNA:CR45147	0	0	0	0	0	0
lncRNA:CR45148	0	0	0	0	0	0
lncRNA:CR45150	0	0	0	0	0	0
lncRNA:CR45153	0	0	0	0	0	0
lncRNA:CR45155	0	0	0	0	0	0
lncRNA:CR45156	0	0	0	0	0	0
lncRNA:CR45157	0	0	0	0	0	0
lncRNA:CR45158	0	0	0	0	0	0
lncRNA:CR45159	0	0	0	0	0	0
lncRNA:CR45165	0	0	0	0	0	0
lncRNA:CR45166	0	0	0	0	0	0
lncRNA:CR45168	0	0	0	0	0	0
lncRNA:CR45169	0	0	0	0	0	0
lncRNA:CR45170	0	0	0	0	0	919
lncRNA:CR45172	0	0	0	0	0	0
lncRNA:CR45173	0	0	0	0	0	0
lncRNA:CR45174	0	0	0	0	0	0
lncRNA:CR45176	0	0	0	0	0	0
lncRNA:CR45177	0	0	0	0	0	52
lncRNA:CR45178	0	0	0	0	0	0
lncRNA:CR45179	0	0	0	0	0	0
lncRNA:CR45180	0	0	0	0	0	0
lncRNA:CR45181	0	0	0	0	0	0
lncRNA:CR45183	0	0	0	0	0	0
lncRNA:CR45184	0	0	0	0	0	0
lncRNA:CR45187	0	0	0	0	0	0
lncRNA:CR45188	0	0	0	0	0	0
lncRNA:CR45191	0	0	0	0	0	0
lncRNA:CR45193	0	0	0	0	0	0
lncRNA:CR45196	0	0	0	0	0	0
lncRNA:CR45197	0	0	0	0	0	0
lncRNA:CR45199	0	0	0	0	0	0
lncRNA:CR45200	0	0	0	0	0	0
lncRNA:CR45201	0	0	0	0	0	0
lncRNA:CR45203	0	0	0	0	0	0
lncRNA:CR45204	0	0	0	0	0	0
lncRNA:CR45207	0	0	0	0	0	0
lncRNA:CR45211	0	0	0	0	0	0
lncRNA:CR45212	0	0	0	0	0	0
lncRNA:CR45215	0	0	0	0	0	0
lncRNA:CR45216	0	0	0	0	0	0
lncRNA:CR45217	0	0	0	0	0	0
lncRNA:CR45220	0	0	0	0	0	0
lncRNA:CR45221	0	0	0	0	0	0
lncRNA:CR45222	0	0	0	0	0	0
lncRNA:CR45223	0	0	0	0	0	0
lncRNA:CR45224	0	0	0	0	0	0
lncRNA:CR45225	0	0	0	0	0	0
lncRNA:CR45226	0	0	0	0	0	0
lncRNA:CR45228	0	0	0	0	0	0
lncRNA:CR45229	0	0	0	0	0	0
lncRNA:CR45231	0	0	0	0	0	0
lncRNA:CR45232	1	0	0	0	0	0
lncRNA:CR45233	0	0	0	0	0	0
lncRNA:CR45234	0	0	0	0	0	0
lncRNA:CR45236	0	0	0	0	0	0
lncRNA:CR45237	0	0	0	0	0	0
lncRNA:CR45238	0	0	0	0	0	0
lncRNA:CR45239	0	0	0	0	0	0
lncRNA:CR45240	0	0	0	0	0	0
lncRNA:CR45241	0	0	0	0	0	0
lncRNA:CR45242	0	0	0	0	0	0
lncRNA:CR45243	0	0	0	0	0	0
lncRNA:CR45245	0	0	0	0	0	0
lncRNA:CR45246	0	0	0	0	0	0
lncRNA:CR45247	0	0	0	0	0	0
lncRNA:CR45248	0	0	0	0	0	0
lncRNA:CR45249	0	0	0	0	0	0
lncRNA:CR45250	0	0	0	0	0	0
lncRNA:CR45251	0	0	0	0	0	0
lncRNA:CR45252	0	0	0	0	0	0
lncRNA:CR45253	0	0	0	0	0	0
lncRNA:CR45254	0	0	0	0	0	0
lncRNA:CR45255	0	0	0	0	0	0
lncRNA:CR45256	0	0	0	0	0	0
lncRNA:CR45258	0	0	0	0	0	0
lncRNA:CR45259	0	0	0	0	0	0
lncRNA:CR45261	0	0	0	0	0	0
lncRNA:CR45262	0	0	0	0	0	0
lncRNA:CR45265	0	0	0	0	0	0
lncRNA:CR45266	0	0	0	0	0	0
lncRNA:CR45267	0	0	0	0	0	0
lncRNA:CR45269	0	0	0	0	0	26
lncRNA:CR45270	0	0	0	0	0	0
lncRNA:CR45273	0	0	0	0	0	0
lncRNA:CR45274	0	0	0	0	0	0
lncRNA:CR45276	0	0	0	0	0	0
lncRNA:CR45277	0	0	0	0	0	0
lncRNA:CR45278	0	0	0	0	0	0
lncRNA:CR45279	0	0	0	0	0	0
lncRNA:CR45280	0	0	0	0	0	0
lncRNA:CR45282	0	0	0	0	0	0
lncRNA:CR45283	0	0	0	0	0	0
lncRNA:CR45284	0	0	0	0	0	0
lncRNA:CR45285	0	0	0	0	0	0
lncRNA:CR45286	0	0	0	0	0	0
lncRNA:CR45287	0	0	0	0	0	0
lncRNA:CR45288	0	0	0	0	0	0
lncRNA:CR45289	0	0	0	0	0	0
lncRNA:CR45290	0	0	0	0	0	0
lncRNA:CR45291	0	0	0	0	0	0
lncRNA:CR45292	0	0	0	0	0	0
lncRNA:CR45293	0	0	0	0	0	0
lncRNA:CR45294	0	0	0	0	0	0
lncRNA:CR45295	0	0	0	0	0	0
lncRNA:CR45296	0	0	0	0	0	0
lncRNA:CR45297	0	0	0	0	0	0
lncRNA:CR45298	0	0	0	0	0	0
lncRNA:CR45299	0	0	0	0	0	0
lncRNA:CR45301	0	0	0	0	0	0
lncRNA:CR45302	0	0	0	0	0	0
lncRNA:CR45303	0	0	0	0	0	0
lncRNA:CR45304	0	0	0	0	0	0
lncRNA:CR45306	0	0	0	0	0	0
lncRNA:CR45308	0	0	0	0	0	0
lncRNA:CR45309	0	0	0	0	0	0
lncRNA:CR45310	0	0	0	0	0	0
lncRNA:CR45311	0	0	0	0	0	0
lncRNA:CR45312	0	0	0	0	0	0
lncRNA:CR45313	0	0	0	0	0	0
lncRNA:CR45314	0	0	0	0	0	0
lncRNA:CR45316	0	0	0	0	0	0
lncRNA:CR45317	0	0	0	0	0	0
lncRNA:CR45318	0	0	0	0	0	0
lncRNA:CR45319	0	0	0	0	0	0
lncRNA:CR45320	0	0	0	0	0	0
lncRNA:CR45321	0	0	0	0	0	0
lncRNA:CR45322	0	0	0	0	0	0
lncRNA:CR45323	0	0	0	0	0	0
lncRNA:CR45324	0	0	0	0	0	0
lncRNA:CR45325	0	0	0	0	0	0
lncRNA:CR45327	0	0	0	0	0	0
lncRNA:CR45328	0	0	0	2	0	0
lncRNA:CR45329	0	0	0	0	0	0
lncRNA:CR45331	0	0	0	0	0	0
lncRNA:CR45332	0	0	0	0	0	0
lncRNA:CR45333	0	0	0	0	0	0
lncRNA:CR45334	0	0	0	0	0	0
lncRNA:CR45335	0	0	0	0	0	0
lncRNA:CR45336	0	0	0	0	0	0
lncRNA:CR45337	0	0	0	0	0	0
lncRNA:CR45338	0	0	0	0	0	0
lncRNA:CR45339	0	0	0	0	0	0
lncRNA:CR45340	0	0	0	0	0	0
lncRNA:CR45344	0	0	0	0	0	0
lncRNA:CR45345	0	0	0	0	0	0
lncRNA:CR45346	0	0	0	0	0	0
lncRNA:CR45347	0	0	0	0	0	0
lncRNA:CR45348	0	0	0	0	0	0
lncRNA:CR45349	0	0	0	0	0	0
lncRNA:CR45351	0	0	0	0	0	0
lncRNA:CR45352	0	0	0	0	0	0
lncRNA:CR45353	0	0	0	0	0	0
lncRNA:CR45354	0	0	0	0	0	0
lncRNA:CR45355	0	0	0	0	0	0
lncRNA:CR45356	0	0	0	0	0	0
lncRNA:CR45357	0	0	0	0	0	0
lncRNA:CR45358	0	0	0	0	0	0
lncRNA:CR45359	0	0	0	0	0	0
lncRNA:CR45360	0	0	0	0	0	0
lncRNA:CR45361	0	0	0	0	0	0
lncRNA:CR45362	0	0	0	0	0	0
lncRNA:CR45363	0	0	0	0	0	0
lncRNA:CR45364	0	0	0	0	0	0
lncRNA:CR45365	0	0	0	0	0	0
lncRNA:CR45368	0	0	0	0	0	0
lncRNA:CR45369	0	0	0	0	0	0
lncRNA:CR45370	0	0	0	0	0	0
lncRNA:CR45372	0	0	0	0	0	0
lncRNA:CR45373	0	0	0	0	0	0
lncRNA:CR45374	0	0	0	0	0	0
lncRNA:CR45375	0	0	0	0	0	0
lncRNA:CR45377	0	0	0	0	0	0
lncRNA:CR45378	0	1	2	0	0	0
lncRNA:CR45379	0	0	0	0	0	0
lncRNA:CR45380	0	0	0	0	0	0
lncRNA:CR45381	0	0	0	0	0	0
lncRNA:CR45382	0	0	0	0	0	0
lncRNA:CR45383	0	0	0	0	0	0
lncRNA:CR45386	0	0	0	0	0	0
lncRNA:CR45387	0	0	0	0	0	0
lncRNA:CR45388	0	0	0	0	0	0
lncRNA:CR45389	0	0	0	0	0	0
lncRNA:CR45390	0	0	0	0	0	0
lncRNA:CR45392	0	0	0	0	0	0
lncRNA:CR45393	0	0	0	0	0	94
lncRNA:CR45394	0	0	0	0	0	0
lncRNA:CR45395	0	0	0	0	0	0
lncRNA:CR45398	0	0	0	0	0	0
lncRNA:CR45399	0	0	0	0	0	0
lncRNA:CR45400	0	0	0	0	0	0
lncRNA:CR45401	0	0	0	0	0	0
lncRNA:CR45402	0	0	0	0	0	0
lncRNA:CR45403	0	0	0	0	0	0
lncRNA:CR45404	0	0	0	0	0	0
lncRNA:CR45405	0	0	0	0	0	0
lncRNA:CR45406	0	0	0	0	0	0
lncRNA:CR45407	0	0	0	0	0	0
lncRNA:CR45408	0	0	0	0	0	0
lncRNA:CR45409	0	0	0	0	0	0
lncRNA:CR45410	0	0	0	0	0	0
lncRNA:CR45411	0	0	0	0	0	0
lncRNA:CR45412	0	0	0	0	0	0
lncRNA:CR45414	0	0	0	0	0	0
lncRNA:CR45415	0	0	0	0	0	0
lncRNA:CR45416	0	0	0	0	0	0
lncRNA:CR45417	0	0	0	0	0	0
lncRNA:CR45418	0	0	1	0	0	0
lncRNA:CR45419	0	0	0	0	0	0
lncRNA:CR45420	0	0	0	0	0	0
lncRNA:CR45421	0	0	0	0	0	0
lncRNA:CR45422	0	0	0	0	0	0
lncRNA:CR45423	0	0	0	0	0	0
lncRNA:CR45424	0	0	0	0	0	0
lncRNA:CR45425	0	0	0	0	0	0
lncRNA:CR45426	0	0	0	0	0	0
lncRNA:CR45427	0	0	0	0	0	0
lncRNA:CR45429	0	0	0	0	0	0
lncRNA:CR45430	0	0	0	0	0	0
lncRNA:CR45431	0	0	0	0	0	0
lncRNA:CR45432	0	0	0	0	0	0
lncRNA:CR45433	0	0	0	0	0	0
lncRNA:CR45434	0	0	0	0	0	0
lncRNA:CR45435	0	0	0	0	0	0
lncRNA:CR45436	0	0	0	0	0	0
lncRNA:CR45437	0	0	0	0	0	0
lncRNA:CR45438	0	0	0	0	0	0
lncRNA:CR45439	0	0	0	0	0	0
lncRNA:CR45440	0	0	0	0	0	0
lncRNA:CR45441	0	0	0	1	0	0
lncRNA:CR45442	0	0	0	0	0	0
lncRNA:CR45443	0	0	0	0	0	0
lncRNA:CR45444	0	0	0	0	0	0
lncRNA:CR45446	0	0	0	0	0	0
lncRNA:CR45447	0	0	0	0	0	0
lncRNA:CR45448	0	0	0	0	0	0
lncRNA:CR45449	0	0	0	0	0	0
lncRNA:CR45450	0	0	0	0	0	0
lncRNA:CR45451	0	0	0	0	0	0
lncRNA:CR45452	0	0	0	0	0	0
lncRNA:CR45453	0	0	0	0	0	0
lncRNA:CR45454	0	0	0	0	0	0
lncRNA:CR45455	0	0	0	0	0	0
lncRNA:CR45456	0	0	0	0	0	0
lncRNA:CR45457	0	0	0	6	0	0
lncRNA:CR45459	0	0	0	0	0	0
lncRNA:CR45460	0	0	0	0	0	0
lncRNA:CR45461	0	0	0	0	0	0
lncRNA:CR45462	0	0	0	0	0	0
lncRNA:CR45463	0	0	0	0	0	0
lncRNA:CR45464	0	0	0	0	0	0
lncRNA:CR45465	0	0	0	0	0	0
lncRNA:CR45471	0	0	0	0	0	0
lncRNA:CR45472	0	0	0	0	0	0
lncRNA:CR45473	0	0	0	0	0	0
lncRNA:CR45474	0	0	0	0	0	0
lncRNA:CR45475	0	0	0	0	0	0
lncRNA:CR45476	0	0	0	0	0	0
lncRNA:CR45478	0	0	0	0	0	0
lncRNA:CR45480	0	0	0	0	0	0
lncRNA:CR45482	0	0	0	0	0	0
lncRNA:CR45483	0	0	0	0	0	0
lncRNA:CR45484	0	0	0	0	0	0
lncRNA:CR45500	0	0	0	0	0	0
lncRNA:CR45502	0	0	0	0	0	0
lncRNA:CR45503	0	0	0	0	0	0
lncRNA:CR45504	0	0	0	0	0	0
lncRNA:CR45505	0	0	0	0	0	0
lncRNA:CR45506	0	0	0	0	0	0
lncRNA:CR45507	0	0	0	0	0	0
lncRNA:CR45508	0	0	0	0	0	0
lncRNA:CR45509	0	0	0	0	0	0
lncRNA:CR45510	0	0	0	0	0	0
lncRNA:CR45511	0	0	0	0	0	0
lncRNA:CR45512	0	0	0	0	0	0
lncRNA:CR45513	0	0	0	0	0	0
lncRNA:CR45514	0	0	0	0	0	0
lncRNA:CR45515	0	0	0	0	0	0
lncRNA:CR45516	0	0	0	0	0	0
lncRNA:CR45517	0	0	0	0	0	0
lncRNA:CR45519	0	0	0	0	0	0
lncRNA:CR45521	0	0	0	0	0	0
lncRNA:CR45522	0	0	0	0	0	0
lncRNA:CR45523	0	0	0	0	0	0
lncRNA:CR45524	0	0	0	0	0	0
lncRNA:CR45526	0	0	0	0	0	0
lncRNA:CR45527	0	0	0	0	0	0
lncRNA:CR45529	0	0	0	0	0	0
lncRNA:CR45530	0	1	0	0	0	0
lncRNA:CR45531	0	0	0	0	0	37
lncRNA:CR45532	0	0	0	0	0	0
lncRNA:CR45533	0	0	0	0	0	0
lncRNA:CR45534	0	0	0	0	0	0
lncRNA:CR45536	0	0	0	0	0	0
lncRNA:CR45537	0	0	0	0	0	0
lncRNA:CR45539	0	0	0	0	0	0
lncRNA:CR45540	0	0	0	0	0	0
lncRNA:CR45541	0	0	0	0	0	0
lncRNA:CR45542	0	0	0	0	0	0
lncRNA:CR45543	0	0	0	0	0	0
lncRNA:CR45547	0	0	0	0	0	0
lncRNA:CR45550	0	0	0	0	0	0
lncRNA:CR45551	0	0	0	0	0	0
lncRNA:CR45552	0	0	0	0	0	0
lncRNA:CR45553	0	0	0	0	0	0
lncRNA:CR45554	0	0	0	0	0	0
lncRNA:CR45555	0	0	0	0	0	0
lncRNA:CR45556	0	0	0	0	0	0
lncRNA:CR45557	0	0	0	0	0	0
lncRNA:CR45558	0	0	0	0	0	0
lncRNA:CR45559	0	0	0	0	0	0
lncRNA:CR45560	0	0	0	0	0	0
lncRNA:CR45561	0	0	0	0	0	0
lncRNA:CR45562	0	0	0	0	0	0
lncRNA:CR45563	0	0	0	0	0	0
lncRNA:CR45564	0	0	0	0	0	0
lncRNA:CR45565	0	0	0	0	0	0
lncRNA:CR45566	0	0	0	0	0	0
lncRNA:CR45567	0	0	0	0	0	0
lncRNA:CR45568	0	0	0	0	0	0
lncRNA:CR45569	0	0	0	0	0	0
lncRNA:CR45570	0	0	0	0	0	0
lncRNA:CR45571	0	0	0	0	0	0
lncRNA:CR45572	0	0	0	0	0	0
lncRNA:CR45573	0	0	0	0	0	0
lncRNA:CR45574	0	0	0	0	0	0
lncRNA:CR45575	0	0	0	0	0	0
lncRNA:CR45576	0	0	0	0	0	0
lncRNA:CR45577	0	0	0	0	0	0
lncRNA:CR45578	0	0	0	0	0	0
lncRNA:CR45579	0	0	0	0	0	0
lncRNA:CR45580	0	0	0	0	0	0
lncRNA:CR45581	0	0	0	0	0	0
lncRNA:CR45582	0	0	0	0	0	0
lncRNA:CR45583	0	0	0	0	0	0
lncRNA:CR45584	0	0	0	0	0	0
lncRNA:CR45585	0	0	0	0	0	0
lncRNA:CR45586	0	0	0	0	0	0
lncRNA:CR45587	0	0	0	0	0	0
lncRNA:CR45588	0	0	0	0	0	0
lncRNA:CR45589	0	0	0	0	0	0
lncRNA:CR45590	0	0	0	0	0	0
lncRNA:CR45591	0	0	0	0	0	0
lncRNA:CR45592	0	0	0	0	0	0
lncRNA:CR45593	0	0	0	0	0	0
lncRNA:CR45594	0	0	0	0	0	0
lncRNA:CR45595	0	0	0	0	0	0
lncRNA:CR45596	0	0	0	0	0	0
lncRNA:CR45597	0	0	0	0	0	0
lncRNA:CR45598	0	0	0	0	0	0
lncRNA:CR45599	0	0	0	0	0	0
lncRNA:CR45602	0	0	0	0	0	0
lncRNA:CR45605	0	0	0	0	0	0
lncRNA:CR45606	0	0	0	0	0	0
lncRNA:CR45607	0	0	0	0	0	0
lncRNA:CR45608	0	0	0	0	0	0
lncRNA:CR45609	0	0	0	0	0	0
lncRNA:CR45610	0	0	0	0	0	0
lncRNA:CR45613	0	0	0	0	0	0
lncRNA:CR45614	0	0	0	0	0	0
lncRNA:CR45615	0	0	0	0	0	0
lncRNA:CR45616	0	0	0	0	0	0
lncRNA:CR45617	0	0	0	0	0	0
lncRNA:CR45618	0	0	0	0	0	0
lncRNA:CR45619	0	0	0	0	0	0
lncRNA:CR45622	0	0	0	0	0	0
lncRNA:CR45624	0	0	0	0	0	0
lncRNA:CR45625	0	0	0	0	0	5
lncRNA:CR45626	0	0	0	0	0	0
lncRNA:CR45627	0	0	0	0	0	0
lncRNA:CR45628	0	0	0	0	0	0
lncRNA:CR45630	0	0	0	0	0	0
lncRNA:CR45631	0	0	0	0	0	0
lncRNA:CR45632	0	0	0	9	0	0
lncRNA:CR45633	0	0	0	0	0	0
lncRNA:CR45634	0	0	0	0	0	0
lncRNA:CR45635	1151	0	0	0	0	0
lncRNA:CR45636	0	0	0	0	0	0
lncRNA:CR45637	0	0	0	0	0	0
lncRNA:CR45638	0	0	0	0	0	0
lncRNA:CR45639	0	0	0	0	0	0
lncRNA:CR45640	0	0	0	0	0	0
lncRNA:CR45641	0	0	0	0	0	0
lncRNA:CR45642	0	0	0	0	0	0
lncRNA:CR45643	0	0	0	0	0	0
lncRNA:CR45644	0	0	0	0	0	0
lncRNA:CR45645	0	0	0	0	0	0
lncRNA:CR45646	0	0	0	0	0	0
lncRNA:CR45647	0	0	0	0	0	0
lncRNA:CR45649	0	0	0	0	0	0
lncRNA:CR45650	0	0	0	0	0	0
lncRNA:CR45651	0	0	0	0	0	0
lncRNA:CR45652	0	0	0	7	0	0
lncRNA:CR45653	0	0	0	0	0	0
lncRNA:CR45654	0	0	0	0	0	0
lncRNA:CR45655	0	0	0	0	0	0
lncRNA:CR45656	0	0	0	0	0	0
lncRNA:CR45657	0	0	0	0	0	0
lncRNA:CR45658	0	0	0	0	0	0
lncRNA:CR45659	0	0	0	0	0	0
lncRNA:CR45660	0	0	0	0	0	0
lncRNA:CR45661	0	0	0	0	0	0
lncRNA:CR45662	0	0	0	0	0	0
lncRNA:CR45664	0	0	0	0	0	0
lncRNA:CR45665	0	0	0	0	0	0
lncRNA:CR45666	0	0	0	0	0	0
lncRNA:CR45667	0	0	0	0	0	0
lncRNA:CR45668	0	0	0	0	0	0
lncRNA:CR45669	0	0	0	0	0	0
lncRNA:CR45670	0	0	0	0	0	0
lncRNA:CR45671	0	0	0	0	0	0
lncRNA:CR45672	0	0	0	0	0	0
lncRNA:CR45673	0	0	0	0	0	0
lncRNA:CR45674	0	0	0	0	0	0
lncRNA:CR45675	0	0	0	0	0	0
lncRNA:CR45677	0	0	0	0	0	0
lncRNA:CR45678	0	0	0	0	0	0
lncRNA:CR45679	0	0	0	0	0	0
lncRNA:CR45680	0	0	0	0	0	0
lncRNA:CR45681	0	0	0	0	0	0
lncRNA:CR45684	1	0	0	0	0	0
lncRNA:CR45685	0	0	0	0	0	0
lncRNA:CR45687	0	0	0	0	0	0
lncRNA:CR45688	0	0	0	0	0	0
lncRNA:CR45689	0	0	0	0	0	0
lncRNA:CR45692	0	0	0	0	0	0
lncRNA:CR45693	0	0	0	0	0	0
lncRNA:CR45694	0	0	0	0	0	0
lncRNA:CR45695	0	0	0	0	0	0
lncRNA:CR45696	0	0	0	0	0	0
lncRNA:CR45697	0	0	0	0	0	0
lncRNA:CR45698	0	0	0	0	0	0
lncRNA:CR45699	0	0	0	0	0	0
lncRNA:CR45700	0	0	0	0	0	0
lncRNA:CR45702	0	0	0	0	0	0
lncRNA:CR45703	0	0	0	0	0	0
lncRNA:CR45704	0	0	0	0	0	0
lncRNA:CR45706	0	0	0	0	0	0
lncRNA:CR45707	0	0	0	0	0	0
lncRNA:CR45708	0	0	0	0	0	0
lncRNA:CR45709	0	0	0	0	0	0
lncRNA:CR45710	0	0	0	0	0	0
lncRNA:CR45711	0	0	0	0	0	0
lncRNA:CR45717	0	0	0	0	0	0
lncRNA:CR45718	0	0	0	0	0	0
lncRNA:CR45719	0	0	0	0	0	0
lncRNA:CR45720	0	0	0	0	0	0
lncRNA:CR45721	0	0	0	0	0	0
lncRNA:CR45722	0	0	0	0	0	0
lncRNA:CR45723	0	0	0	0	0	0
lncRNA:CR45724	0	0	0	0	0	0
lncRNA:CR45725	0	0	0	0	0	0
lncRNA:CR45726	0	0	0	0	0	0
lncRNA:CR45727	0	0	0	0	0	0
lncRNA:CR45728	0	0	0	0	0	0
lncRNA:CR45729	0	0	0	0	0	0
lncRNA:CR45730	0	0	0	0	0	0
lncRNA:CR45731	0	0	0	0	0	0
lncRNA:CR45732	0	0	0	0	0	0
lncRNA:CR45733	0	0	0	0	0	0
lncRNA:CR45734	0	0	0	0	0	0
lncRNA:CR45735	0	0	0	0	0	0
lncRNA:CR45736	0	0	0	0	0	0
lncRNA:CR45737	0	0	0	0	0	0
lncRNA:CR45739	0	0	0	0	0	0
lncRNA:CR45740	0	0	0	0	0	0
lncRNA:CR45741	0	0	0	0	0	0
lncRNA:CR45742	0	0	0	0	0	0
lncRNA:CR45743	0	0	0	0	0	0
lncRNA:CR45744	0	0	0	0	0	0
lncRNA:CR45745	0	0	0	0	0	0
lncRNA:CR45746	0	0	0	0	0	0
lncRNA:CR45747	0	0	0	0	0	0
lncRNA:CR45748	0	0	0	0	0	0
lncRNA:CR45749	0	0	0	0	0	0
lncRNA:CR45750	0	0	0	0	0	0
lncRNA:CR45752	0	0	0	0	0	0
lncRNA:CR45753	0	0	0	2	0	36
lncRNA:CR45754	0	0	0	0	0	0
lncRNA:CR45755	0	0	0	0	0	0
lncRNA:CR45756	0	0	0	0	0	0
lncRNA:CR45757	0	0	0	0	0	0
lncRNA:CR45758	0	0	0	0	0	0
lncRNA:CR45759	0	0	0	0	0	0
lncRNA:CR45761	0	0	0	0	0	0
lncRNA:CR45762	0	0	0	0	0	0
lncRNA:CR45788	0	0	0	0	0	0
lncRNA:CR45790	0	0	0	0	0	0
lncRNA:CR45791	0	0	0	0	0	0
lncRNA:CR45792	0	0	0	0	0	0
lncRNA:CR45793	0	0	0	0	0	0
lncRNA:CR45803	0	0	0	0	0	0
lncRNA:CR45805	0	0	0	0	0	0
lncRNA:CR45808	0	0	0	0	0	0
lncRNA:CR45809	0	0	0	0	0	0
lncRNA:CR45810	0	0	0	0	0	0
lncRNA:CR45811	40624	0	1	0	0	0
lncRNA:CR45819	0	0	0	0	0	0
lncRNA:CR45820	0	0	0	0	0	0
lncRNA:CR45821	0	0	0	0	0	0
lncRNA:CR45823	0	0	0	0	0	0
lncRNA:CR45824	0	0	0	0	0	0
lncRNA:CR45825	0	0	0	0	0	0
lncRNA:CR45826	0	0	0	0	0	0
lncRNA:CR45833	0	0	0	0	0	0
lncRNA:CR45866	0	0	0	0	0	0
lncRNA:CR45876	0	0	0	0	0	0
lncRNA:CR45877	0	0	0	0	0	0
lncRNA:CR45878	0	0	0	0	0	0
lncRNA:CR45879	0	0	0	0	0	0
lncRNA:CR45880	0	0	0	0	0	0
lncRNA:CR45881	0	0	0	0	0	0
lncRNA:CR45883	0	0	0	0	0	0
lncRNA:CR45884	0	0	0	0	0	0
lncRNA:CR45887	0	0	0	0	0	0
lncRNA:CR45888	0	0	0	0	0	0
lncRNA:CR45893	0	0	0	0	0	0
lncRNA:CR45897	0	0	0	0	0	158
lncRNA:CR45898	0	0	0	0	0	5
lncRNA:CR45899	0	0	0	0	0	0
lncRNA:CR45900	0	0	0	0	0	0
lncRNA:CR45901	0	0	0	0	0	0
lncRNA:CR45902	0	0	0	0	0	0
lncRNA:CR45903	0	0	0	0	0	0
lncRNA:CR45904	0	0	0	0	0	0
lncRNA:CR45905	0	0	0	0	0	0
lncRNA:CR45906	0	0	0	0	0	17
lncRNA:CR45910	0	0	0	0	0	0
lncRNA:CR45911	0	0	0	0	0	0
lncRNA:CR45913	0	0	0	0	0	0
lncRNA:CR45914	0	0	0	0	0	0
lncRNA:CR45915	0	0	0	0	0	0
lncRNA:CR45916	0	0	0	0	0	0
lncRNA:CR45917	0	0	0	0	0	0
lncRNA:CR45918	0	0	0	0	0	0
lncRNA:CR45919	0	0	0	0	0	0
lncRNA:CR45920	0	0	0	0	0	0
lncRNA:CR45921	0	0	0	0	0	0
lncRNA:CR45922	0	0	0	0	0	0
lncRNA:CR45923	0	0	0	0	0	0
lncRNA:CR45935	0	0	0	0	0	0
lncRNA:CR45936	0	0	0	0	0	0
lncRNA:CR45937	0	0	0	0	0	0
lncRNA:CR45938	0	0	0	0	0	0
lncRNA:CR45939	0	0	0	10	0	0
lncRNA:CR45940	0	0	0	0	0	0
lncRNA:CR45941	0	0	1	0	0	0
lncRNA:CR45942	0	0	0	0	0	0
lncRNA:CR45945	0	0	0	0	0	0
lncRNA:CR45949	0	0	0	0	0	0
lncRNA:CR45950	0	0	0	0	0	0
lncRNA:CR45953	0	0	0	0	0	0
lncRNA:CR45954	0	0	0	0	0	0
lncRNA:CR45956	0	0	0	0	0	0
lncRNA:CR45957	0	0	0	0	0	0
lncRNA:CR45958	0	0	0	0	0	0
lncRNA:CR45959	0	0	0	0	0	0
lncRNA:CR45961	0	0	0	0	0	0
lncRNA:CR45962	0	0	896	0	0	0
lncRNA:CR45963	0	0	0	0	0	0
lncRNA:CR45964	0	0	0	0	0	0
lncRNA:CR45965	0	0	0	0	0	0
lncRNA:CR45966	0	0	0	0	0	0
lncRNA:CR45967	0	0	0	0	0	0
lncRNA:CR45971	0	0	0	0	0	0
lncRNA:CR45972	0	0	0	0	0	0
lncRNA:CR45973	0	0	0	0	0	0
lncRNA:CR45975	0	0	0	0	0	0
lncRNA:CR45976	0	0	0	0	0	0
lncRNA:CR45977	0	0	0	0	0	0
lncRNA:CR45978	0	0	0	0	0	0
lncRNA:CR45979	0	0	0	0	0	0
lncRNA:CR45980	0	0	0	0	0	0
lncRNA:CR45981	0	0	0	0	0	0
lncRNA:CR45982	0	0	0	0	0	0
lncRNA:CR45983	0	0	0	0	0	0
lncRNA:CR45984	0	0	0	0	0	0
lncRNA:CR45985	0	0	0	0	0	0
lncRNA:CR45991	0	0	0	0	0	0
lncRNA:CR45993	0	0	0	0	0	0
lncRNA:CR45994	0	0	0	0	0	0
lncRNA:CR45996	0	0	0	0	0	0
lncRNA:CR45997	0	0	0	0	0	0
lncRNA:CR45998	0	0	0	0	0	0
lncRNA:CR46000	0	0	0	0	0	0
lncRNA:CR46001	0	0	0	0	0	0
lncRNA:CR46002	0	0	0	0	0	0
lncRNA:CR46003	0	2	0	2	0	0
lncRNA:CR46004	0	0	0	0	0	0
lncRNA:CR46005	0	0	0	0	0	0
lncRNA:CR46006	0	0	0	0	0	0
lncRNA:CR46007	0	0	0	0	0	0
lncRNA:CR46008	0	0	0	0	0	0
lncRNA:CR46009	0	0	0	0	0	0
lncRNA:CR46010	0	0	0	0	0	0
lncRNA:CR46011	0	0	0	0	0	0
lncRNA:CR46013	0	0	0	0	0	0
lncRNA:CR46014	0	0	0	0	0	0
lncRNA:CR46015	0	0	0	0	0	0
lncRNA:CR46016	0	0	0	0	0	0
lncRNA:CR46017	0	0	0	0	0	0
lncRNA:CR46019	0	0	0	0	0	0
lncRNA:CR46021	0	0	0	0	0	0
lncRNA:CR46022	0	0	0	0	0	0
lncRNA:CR46023	0	0	0	0	0	0
lncRNA:CR46024	0	0	0	0	0	0
lncRNA:CR46028	0	0	0	0	0	0
lncRNA:CR46030	0	0	0	0	0	0
lncRNA:CR46031	0	0	0	0	0	0
lncRNA:CR46032	0	0	0	0	0	0
lncRNA:CR46035	2	0	0	0	0	0
lncRNA:CR46036	0	0	0	0	0	0
lncRNA:CR46039	0	0	0	0	0	0
lncRNA:CR46040	0	0	0	0	0	0
lncRNA:CR46041	0	0	0	0	0	0
lncRNA:CR46042	0	0	0	0	0	0
lncRNA:CR46043	0	0	0	0	0	0
lncRNA:CR46046	0	0	0	0	0	0
lncRNA:CR46052	0	0	0	0	0	0
lncRNA:CR46053	0	0	0	0	0	0
lncRNA:CR46056	0	0	0	0	0	0
lncRNA:CR46057	0	0	0	0	0	0
lncRNA:CR46060	0	0	0	0	0	0
lncRNA:CR46061	0	0	0	0	0	0
lncRNA:CR46062	0	0	0	0	0	0
lncRNA:CR46063	0	0	0	0	0	0
lncRNA:CR46064	493	0	0	0	0	0
lncRNA:CR46073	0	0	0	0	0	0
lncRNA:CR46075	0	0	0	0	0	0
lncRNA:CR46076	0	0	0	0	0	0
lncRNA:CR46077	0	0	0	0	0	0
lncRNA:CR46078	0	0	0	0	0	0
lncRNA:CR46079	0	0	0	0	0	0
lncRNA:CR46080	0	0	0	0	0	0
lncRNA:CR46083	0	0	0	0	0	0
lncRNA:CR46084	0	0	0	0	0	0
lncRNA:CR46085	0	0	0	0	0	0
lncRNA:CR46086	0	0	0	0	0	0
lncRNA:CR46087	0	0	0	0	0	0
lncRNA:CR46088	0	0	0	0	0	0
lncRNA:CR46090	0	0	0	0	0	0
lncRNA:CR46094	0	0	0	0	0	0
lncRNA:CR46095	0	0	0	0	0	0
lncRNA:CR46098	0	0	0	0	0	0
lncRNA:CR46100	0	0	0	0	0	0
lncRNA:CR46102	0	0	0	0	0	0
lncRNA:CR46103	0	0	0	0	0	0
lncRNA:CR46106	0	0	0	0	0	0
lncRNA:CR46108	0	0	0	0	0	0
lncRNA:CR46110	0	0	0	0	0	0
lncRNA:CR46111	0	0	0	0	0	0
lncRNA:CR46112	0	0	0	0	0	0
lncRNA:CR46113	0	0	0	0	0	0
lncRNA:CR46114	0	0	0	0	0	0
lncRNA:CR46115	0	0	0	0	0	0
lncRNA:CR46116	0	0	0	0	0	0
lncRNA:CR46117	0	0	0	0	0	0
lncRNA:CR46118	0	0	0	0	0	0
lncRNA:CR46119	0	0	0	0	0	0
lncRNA:CR46120	0	0	0	0	0	0
lncRNA:CR46122	0	0	0	0	0	0
lncRNA:CR46123	0	0	0	0	0	0
lncRNA:CR46124	0	0	0	0	0	0
lncRNA:CR46125	0	0	0	0	0	0
lncRNA:CR46126	0	0	0	0	0	0
lncRNA:CR46127	0	0	0	0	0	0
lncRNA:CR46130	0	0	0	0	0	0
lncRNA:CR46131	0	0	0	0	0	0
lncRNA:CR46132	0	0	0	0	0	0
lncRNA:CR46141	0	0	0	0	0	0
lncRNA:CR46142	0	0	0	0	0	0
lncRNA:CR46143	0	0	0	0	0	0
lncRNA:CR46147	0	0	0	0	0	0
lncRNA:CR46148	0	0	0	0	0	0
lncRNA:CR46153	0	0	0	0	0	0
lncRNA:CR46156	0	0	0	0	0	0
lncRNA:CR46194	0	0	0	0	0	426
lncRNA:CR46196	0	0	0	0	0	0
lncRNA:CR46197	0	0	0	0	0	0
lncRNA:CR46198	0	0	0	0	0	0
lncRNA:CR46199	0	0	0	0	0	0
lncRNA:CR46200	0	0	0	0	0	0
lncRNA:CR46202	0	0	0	0	0	0
lncRNA:CR46203	0	0	0	0	0	0
lncRNA:CR46204	0	0	0	0	0	0
lncRNA:CR46205	0	0	0	0	0	0
lncRNA:CR46206	0	0	0	0	0	0
lncRNA:CR46207	0	0	0	0	0	0
lncRNA:CR46208	0	0	0	0	0	0
lncRNA:CR46209	0	0	0	0	0	0
lncRNA:CR46210	0	0	0	0	0	0
lncRNA:CR46211	0	0	0	0	0	0
lncRNA:CR46212	0	0	0	0	0	0
lncRNA:CR46213	0	0	0	0	0	0
lncRNA:CR46214	0	0	1	0	0	0
lncRNA:CR46215	0	0	0	0	0	0
lncRNA:CR46216	0	0	0	0	0	0
lncRNA:CR46217	0	0	0	0	0	0
lncRNA:CR46218	0	0	0	0	0	0
lncRNA:CR46219	0	0	0	0	0	0
lncRNA:CR46220	0	0	0	0	0	0
lncRNA:CR46221	0	0	0	0	0	0
lncRNA:CR46224	0	0	0	0	0	0
lncRNA:CR46225	0	0	0	0	0	0
lncRNA:CR46226	0	0	0	0	0	0
lncRNA:CR46227	0	0	0	0	0	0
lncRNA:CR46228	0	0	0	0	0	0
lncRNA:CR46229	0	0	0	0	0	0
lncRNA:CR46230	0	0	0	0	0	0
lncRNA:CR46231	0	0	0	0	0	0
lncRNA:CR46233	0	0	0	0	0	0
lncRNA:CR46234	0	0	0	0	0	0
lncRNA:CR46235	0	0	0	0	0	0
lncRNA:CR46236	0	0	0	0	0	0
lncRNA:CR46237	0	0	0	0	0	0
lncRNA:CR46238	0	0	0	0	0	0
lncRNA:CR46239	0	0	0	0	0	0
lncRNA:CR46240	0	0	0	0	0	0
lncRNA:CR46241	0	0	0	0	0	0
lncRNA:CR46242	0	0	0	0	0	0
lncRNA:CR46243	0	0	0	2	0	0
lncRNA:CR46245	0	0	0	0	0	0
lncRNA:CR46247	0	0	0	0	0	0
lncRNA:CR46248	0	0	0	0	0	0
lncRNA:CR46249	0	0	0	0	0	0
lncRNA:CR46250	0	0	0	0	0	0
lncRNA:CR46252	0	0	0	0	0	0
lncRNA:CR46253	0	0	0	0	0	0
lncRNA:CR46254	0	0	0	0	0	0
lncRNA:CR46257	0	0	0	0	0	0
lncRNA:CR46258	0	0	0	0	0	0
lncRNA:CR46259	0	0	0	0	0	0
lncRNA:CR46260	0	0	0	0	0	0
lncRNA:CR46265	0	0	0	0	0	0
lncRNA:CR46267	0	0	0	0	0	0
lncRNA:CR46268	0	0	0	0	0	0
lncRNA:CR46271	0	0	0	0	0	0
lncRNA:CR46299	0	0	0	0	0	0
lncRNA:CR46322	0	0	0	0	0	0
lncRNA:CR46326	0	0	0	0	0	0
lncRNA:CR46328	0	0	0	0	0	0
lncRNA:CR46336	0	0	0	0	0	0
lncRNA:CR46337	0	0	0	0	0	0
lncRNA:CR46348	0	0	0	0	0	0
lncRNA:CR46349	0	0	0	0	0	0
lncRNA:CR46350	0	0	0	0	0	0
lncRNA:CR46351	0	0	0	0	0	0
lncRNA:CR46352	0	0	0	0	0	0
lncRNA:CR46353	0	0	0	0	0	0
lncRNA:CR9162	0	0	0	0	0	0
lncRNA:CR9284	0	0	0	0	0	0
lncRNA:CRG	0	0	0	0	0	0
lncRNA:Hsromega	3570	1655	23523	3	2104	5674
lncRNA:TS1	0	0	0	0	0	0
lncRNA:TS11	0	0	0	0	0	0
lncRNA:TS14	0	0	0	0	0	0
lncRNA:TS16	0	0	0	0	0	0
lncRNA:TS18	0	0	0	0	0	0
lncRNA:TS2	0	0	0	0	0	0
lncRNA:TS20	0	0	0	0	0	0
lncRNA:TS25	0	0	0	0	0	0
lncRNA:TS26	0	0	0	0	0	0
lncRNA:TS27	0	0	0	0	0	0
lncRNA:TS3	0	0	0	0	0	0
lncRNA:TS4	0	0	0	0	0	0
lncRNA:TS6	0	0	0	0	0	0
lncRNA:TS9	0	0	0	0	0	0
lncRNA:Yu	0	0	0	0	0	0
lncRNA:acal	0	0	0	0	0	0
lncRNA:alphagamma-element	0	0	0	0	1008	65
lncRNA:bxd	0	0	0	0	0	0
lncRNA:flam	0	0	0	0	0	0
lncRNA:iab4	0	0	0	0	0	0
lncRNA:iab8	0	0	0	0	0	0
lncRNA:let7C	0	1	0	0	0	0
lncRNA:noe	0	0	0	0	0	0
lncRNA:roX1	0	0	0	0	0	0
lncRNA:roX2	0	0	0	0	1	0
lncRNA:sphinx	0	0	0	0	6	3
lncRNA:yar	0	0	0	0	0	0
lobo	0	0	0	0	0	0
loco	7	0	0	0	3	0
loh	0	0	0	0	0	0
loj	0	0	0	0	0	1788
lok	0	0	0	0	0	0
lola	0	1	6	7	6021	684
lolal	0	0	1441	1	33	1933
loopin-1	0	0	0	0	0	0
loqs	0	31	1	0	0	1349
lost	0	0	6836	10	2384	3736
lov	0	0	0	0	0	0
lqf	0	411	697	0	2416	275
lqfR	1	0	4	0	0	1200
lsn	13	16923	0	0	0	0
lt	0	0	0	0	0	0
ltl	6	0	0	21	0	0
luna	0	0	0	0	1577	0
lush	0	0	0	0	0	0
lute	0	1	0	0	0	0
lva	0	0	0	8	0	88
lwr	0	0	0	0	0	3359
lz	0	0	0	0	0	0
m	0	0	0	0	0	0
m-cup	0	0	0	0	0	0
mAChR-A	0	0	0	0	0	0
mAChR-B	0	0	0	0	0	0
mAChR-C	0	0	0	0	0	0
mEFG1	0	0	0	0	0	0
mEFTs	0	0	0	0	0	0
mEFTu1	0	0	1	1	0	1164
mEFTu2	23335	0	0	0	0	0
mGluR	0	0	0	0	0	0
mIF2	0	0	0	0	0	0
mIF3	0	0	0	0	0	12
mRF1	0	0	0	0	0	0
mRNA-cap	0	0	0	0	1	1
mRRF1	0	0	0	0	0	0
mRRF2	0	0	0	0	0	0
mRpL1	0	0	0	0	0	0
mRpL10	0	0	0	0	0	0
mRpL11	0	0	0	0	0	0
mRpL12	0	0	0	0	0	1079
mRpL13	0	0	0	0	0	202
mRpL14	0	0	0	0	0	0
mRpL15	0	0	0	0	0	830
mRpL16	0	0	0	0	0	0
mRpL17	0	0	0	0	0	841
mRpL18	0	0	0	0	0	752
mRpL19	0	0	0	14	0	2042
mRpL2	0	1	0	0	11488	228
mRpL20	0	0	1	0	0	0
mRpL21	0	0	6	0	0	43
mRpL22	0	0	0	0	20341	1
mRpL23	0	0	0	0	0	363
mRpL24	0	0	0	0	0	0
mRpL27	0	0	4733	0	0	1729
mRpL28	0	0	0	0	0	0
mRpL3	0	0	0	1	1	1706
mRpL30	0	0	0	0	0	656
mRpL32	0	0	0	0	0	0
mRpL33	0	0	0	0	0	0
mRpL34	0	0	0	0	0	144
mRpL35	0	0	0	0	0	0
mRpL36	0	0	0	0	0	908
mRpL37	0	0	0	0	0	2
mRpL38	0	0	0	0	0	0
mRpL39	2	0	0	0	0	2106
mRpL4	0	0	0	0	0	0
mRpL40	0	0	0	0	0	0
mRpL41	0	0	0	0	0	307
mRpL42	0	0	0	0	0	401
mRpL43	0	0	0	0	0	535
mRpL44	0	0	0	0	0	1726
mRpL45	2	2	0	0	0	5156
mRpL46	0	0	0	0	0	3101
mRpL47	0	0	0	0	0	0
mRpL48	0	0	0	0	0	1079
mRpL49	0	0	0	0	0	900
mRpL50	0	0	0	0	0	0
mRpL51	0	0	6733	0	0	2469
mRpL52	0	0	0	0	9390	929
mRpL53	0	0	0	0	0	0
mRpL54	0	0	0	0	0	1169
mRpL55	0	0	0	0	0	205
mRpL9	0	0	0	0	0	19
mRpS10	0	0	0	0	0	565
mRpS11	0	0	0	5	0	799
mRpS14	0	0	0	0	0	520
mRpS16	0	0	0	0	0	258
mRpS17	0	0	0	0	0	0
mRpS18A	0	0	6971	0	0	1551
mRpS18B	0	0	0	0	0	976
mRpS18C	0	0	0	0	0	193
mRpS2	0	0	0	0	0	202
mRpS21	0	0	0	0	0	0
mRpS22	0	0	0	0	0	0
mRpS23	0	0	0	0	0	0
mRpS24	0	0	24	0	0	0
mRpS25	0	0	0	0	0	0
mRpS26	472	0	1	0	0	0
mRpS28	0	0	0	0	0	1834
mRpS29	0	0	2	0	0	0
mRpS30	0	0	0	0	0	1079
mRpS31	7	0	0	0	1674	1555
mRpS33	0	0	0	0	1	458
mRpS34	0	0	1	0	0	73
mRpS35	0	0	0	0	2	43
mRpS5	215	0	0	0	0	90
mRpS6	0	0	0	0	2	879
mRpS7	0	0	0	1	0	80
mRpS9	0	0	0	0	0	472
mTTF	0	0	0	0	0	0
mTerf3	0	0	0	0	0	0
mTerf5	0	0	0	0	0	0
mab-21	0	0	0	0	0	0
mad2	0	0	0	0	1	1106
mael	0	0	0	0	0	0
maf-S	1	7326	0	0	0	400
mag	1940	0	1	0	0	0
mago	0	0	0	0	14984	0
magu	0	0	0	0	0	0
mah	0	0	0	0	0	0
mahe	0	0	694	1936	6	432
mahj	0	0	0	0	0	0
mal	0	0	0	0	0	0
mam	0	0	0	0	1293	473
mamo	5	5957	252	24	2644	3946
mars	0	0	0	0	0	0
mas	0	0	0	0	0	0
mask	0	1047	0	4	1	744
mats	0	0	0	0	1	1101
mav	0	0	0	0	0	0
mbc	52	0	1	22	5	4365
mbf1	0	0	0	0	0	0
mbl	15858	2214	1	190	439	810
mbm	0	0	0	0	472	0
mbo	0	0	3	0	0	0
mbt	0	0	0	0	0	0
mdlc	0	0	0	0	0	0
mdy	0	0	0	0	0	0
me31B	0	0	0	0	1749	2379
mei-217	0	0	0	0	0	0
mei-218	0	0	0	10008	0	0
mei-38	0	0	0	0	0	1830
mei-41	0	0	0	0	0	0
mei-9	0	0	0	0	0	0
mei-P22	0	0	0	0	0	0
mei-P26	171	18	220	14	7329	1576
mei-S332	0	0	0	0	0	0
mei-W68	0	0	0	0	0	0
meigo	4	0	0	0	2	1258
melt	0	0	0	0	0	0
meru	0	0	0	0	0	0
mesh	1	11884	4	1	0	0
meso18E	0	0	0	0	0	0
metl	0	0	0	0	0	0
metro	0	0	0	0	1	0
mew	0	3	1	10	7987	2551
mex1	0	0	7	0	0	0
mey	0	0	0	0	0	0
mfas	0	0	1	0	0	0
mfr	0	0	0	0	0	0
mfrn	0	15	0	0	2	761
mge	0	0	0	2	0	4066
mgl	0	42	270	1	7904	1529
mgr	0	0	0	3	27	2976
mh	0	0	0	0	0	0
mi	0	0	0	0	0	0
mia	0	0	0	0	0	0
mib1	0	0	0	0	0	0
mib2	0	0	0	0	0	0
mid	0	0	0	0	0	0
mil	0	0	0	0	0	0
milt	0	0	25	0	0	0
mim	1	0	0	0	0	0
mino	0	5	0	0	0	41
mio	0	0	0	0	1972	0
mip120	0	0	0	0	0	689
mip130	0	0	0	0	0	44
mip40	0	0	1	0	0	829
miple1	0	0	0	0	0	0
miple2	0	1179	7513	12	88	1832
mir-1	0	0	0	0	0	0
mir-10	0	0	0	0	0	0
mir-100	0	0	0	0	0	0
mir-1000	0	0	0	0	0	0
mir-1001	0	0	0	0	0	0
mir-1002	0	0	0	0	0	0
mir-1003	0	0	0	0	0	0
mir-1004	0	0	0	0	0	0
mir-1005	0	0	0	0	0	0
mir-1006	0	0	0	0	0	0
mir-1007	0	0	0	0	0	0
mir-1008	0	0	0	0	0	0
mir-1009	0	0	0	0	0	0
mir-1010	0	0	0	0	0	0
mir-1011	0	0	0	0	0	0
mir-1012	0	0	0	0	0	0
mir-1013	0	0	0	0	0	0
mir-1014	0	0	0	0	0	0
mir-1015	0	0	0	0	0	0
mir-1016	0	0	0	0	0	0
mir-1017	0	0	0	0	0	0
mir-10404-1	0	0	0	0	0	0
mir-10404-2	0	0	0	0	0	0
mir-11	0	0	0	0	0	0
mir-11182	0	0	0	0	0	0
mir-12	0	0	0	0	0	0
mir-124	0	0	0	0	0	0
mir-125	0	0	0	0	0	0
mir-133	0	0	0	0	0	0
mir-137	0	0	0	0	0	0
mir-13a	0	0	0	0	0	0
mir-13b-1	0	0	0	0	0	0
mir-13b-2	0	0	0	0	0	0
mir-14	0	0	0	0	0	0
mir-184	0	0	0	0	0	0
mir-190	0	0	0	0	0	0
mir-193	0	0	0	0	0	0
mir-210	0	0	0	0	0	0
mir-219	0	0	0	0	0	0
mir-2279	0	0	0	0	0	0
mir-2280	0	0	0	0	0	0
mir-2281	0	0	0	0	0	0
mir-2282	0	0	0	0	0	0
mir-2283	0	0	0	0	0	0
mir-2489	0	0	0	0	0	0
mir-2490	0	0	0	0	0	0
mir-2491	0	0	0	0	0	0
mir-2492	0	0	0	0	0	0
mir-2493	0	0	0	0	0	0
mir-2494	0	0	0	0	0	0
mir-2495	0	0	0	0	0	0
mir-2496	0	0	0	0	0	0
mir-2497	0	0	0	0	0	0
mir-2498	0	0	0	0	0	0
mir-2499	0	0	0	0	0	0
mir-2500	0	0	0	0	0	0
mir-2501	0	0	0	0	0	0
mir-252	0	0	0	0	0	0
mir-2535b	0	0	0	0	0	0
mir-263b	0	0	0	0	0	0
mir-274	0	0	0	0	0	0
mir-275	0	0	0	0	0	0
mir-276a	0	0	0	0	0	0
mir-276b	0	0	0	0	0	0
mir-277	0	0	0	0	0	0
mir-278	0	0	0	0	0	0
mir-279	0	0	0	0	0	0
mir-280	0	0	0	0	0	0
mir-281-1	0	0	0	0	0	0
mir-281-2	0	0	0	0	0	0
mir-282	0	0	0	0	0	0
mir-283	0	0	0	1	2131	104
mir-284	0	0	0	0	0	0
mir-285	0	0	0	0	0	0
mir-286	0	0	0	0	0	0
mir-287	0	0	0	0	0	0
mir-288	0	0	0	0	0	0
mir-289	0	0	0	0	0	0
mir-2a-1	0	0	0	0	0	0
mir-2a-2	0	0	0	0	0	0
mir-2b-1	0	0	0	0	0	0
mir-2b-2	0	0	0	0	0	0
mir-2c	0	0	0	0	0	0
mir-3	0	0	0	0	0	0
mir-303	0	0	0	0	0	0
mir-304	0	0	0	0	0	0
mir-305	0	0	0	0	0	0
mir-306	0	0	0	0	0	0
mir-307a	0	0	0	0	0	0
mir-307b	0	0	0	0	0	0
mir-308	0	0	0	0	0	0
mir-309	0	0	0	0	0	0
mir-310	0	0	0	0	0	0
mir-311	0	0	0	0	0	0
mir-312	0	0	0	0	0	0
mir-313	0	0	0	0	0	0
mir-314	0	0	0	0	0	0
mir-315	0	0	0	0	0	0
mir-316	0	0	0	0	0	0
mir-317	0	0	0	0	0	0
mir-318	0	0	0	0	0	0
mir-31a	0	0	0	0	0	0
mir-31b	0	0	0	0	0	0
mir-33	0	0	0	0	0	0
mir-34	0	0	0	0	0	0
mir-3641	0	0	0	0	0	0
mir-3642	0	0	0	0	0	0
mir-3643	0	0	0	0	0	0
mir-3644	0	0	0	0	0	0
mir-3645	0	0	0	0	0	8
mir-375	0	0	0	0	0	0
mir-4	0	0	0	0	0	0
mir-4908	0	0	0	0	0	0
mir-4909	0	0	0	0	0	0
mir-4910	0	0	0	0	0	0
mir-4911	0	0	0	0	0	0
mir-4912	0	0	0	0	0	0
mir-4913	0	0	0	0	0	0
mir-4914	0	0	0	0	0	0
mir-4915	0	0	0	0	0	0
mir-4916	0	0	0	0	0	0
mir-4917	0	0	0	0	0	0
mir-4918	0	0	0	0	0	0
mir-4919	0	0	0	0	0	0
mir-4939	0	0	0	0	0	0
mir-4940	0	0	0	0	0	0
mir-4941	0	0	0	0	0	0
mir-4942	0	0	0	0	0	0
mir-4943	0	0	0	0	0	0
mir-4944	0	0	0	0	0	0
mir-4945	0	0	0	0	0	0
mir-4946	0	0	0	0	0	0
mir-4947	0	0	0	0	0	0
mir-4948	0	0	0	0	0	0
mir-4949	0	0	0	0	0	0
mir-4950	0	0	0	0	0	0
mir-4951	0	0	0	0	0	0
mir-4952	0	0	0	0	0	0
mir-4953	0	0	0	0	0	0
mir-4954	0	0	0	0	0	0
mir-4955	0	0	0	0	0	0
mir-4956	0	0	0	0	0	0
mir-4957	0	0	0	0	0	3
mir-4958	0	0	0	0	0	0
mir-4959	0	0	0	0	0	0
mir-4960	0	0	0	0	0	0
mir-4961	0	0	0	0	0	0
mir-4962	0	0	0	0	0	0
mir-4963	0	0	0	0	0	0
mir-4964	0	0	0	0	0	0
mir-4965	0	0	0	0	0	0
mir-4966-1	0	0	0	0	0	0
mir-4966-2	0	0	0	0	0	0
mir-4967	0	0	0	0	0	0
mir-4968	0	0	0	0	0	0
mir-4969	0	0	0	0	0	0
mir-4970	0	0	0	0	0	0
mir-4971	0	0	0	0	0	0
mir-4972	0	0	0	0	0	0
mir-4973	0	0	0	0	0	0
mir-4974	0	0	0	0	0	0
mir-4975	0	0	0	0	0	0
mir-4976	0	0	0	0	0	0
mir-4977	0	0	0	0	0	0
mir-4978	0	0	0	0	0	0
mir-4979	0	0	0	0	0	0
mir-4980	0	0	0	0	0	0
mir-4981	0	0	0	0	0	0
mir-4982	0	0	0	0	0	0
mir-4983	0	0	0	0	0	0
mir-4984	0	0	0	0	0	0
mir-4985	0	0	0	0	0	0
mir-4986	0	0	0	0	0	0
mir-4987	0	0	0	0	0	0
mir-5	0	0	0	0	0	0
mir-6-1	0	0	0	0	0	0
mir-6-2	0	0	0	0	0	0
mir-6-3	0	0	0	0	0	0
mir-7	0	0	0	0	0	0
mir-79	0	0	0	0	0	0
mir-8	0	0	0	0	0	0
mir-87	0	0	0	0	0	0
mir-927	0	0	0	0	0	0
mir-929	0	0	0	0	0	0
mir-92a	0	0	0	0	0	0
mir-92b	0	0	0	0	0	0
mir-932	0	0	0	0	0	0
mir-9369	0	0	0	0	0	0
mir-9370	0	0	0	0	0	0
mir-9371	0	0	0	0	0	0
mir-9372	0	0	0	0	0	0
mir-9373	0	0	0	0	0	0
mir-9374	0	0	0	0	0	0
mir-9375	0	0	0	0	0	0
mir-9376	0	0	0	0	0	0
mir-9377	0	0	0	0	0	0
mir-9378	0	0	0	0	0	0
mir-9379	0	0	0	0	0	0
mir-9380	0	0	0	0	0	0
mir-9381	0	0	0	0	0	0
mir-9382	0	0	0	0	0	0
mir-9383	0	0	0	0	0	0
mir-9384	0	0	0	0	0	0
mir-9385	0	0	0	0	0	0
mir-9388	0	0	0	0	0	0
mir-954	0	0	0	0	0	0
mir-955	0	0	0	0	0	0
mir-956	0	0	0	0	0	0
mir-957	0	0	0	0	0	0
mir-958	0	0	0	0	0	0
mir-959	0	0	0	0	0	0
mir-960	0	0	0	0	0	0
mir-961	0	0	0	0	0	0
mir-962	0	0	0	0	0	0
mir-963	0	0	0	0	0	0
mir-964	0	0	0	0	0	0
mir-965	0	0	0	0	0	0
mir-966	0	0	0	0	0	0
mir-967	0	0	0	0	0	0
mir-968	0	0	0	0	0	0
mir-969	0	0	0	0	0	0
mir-970	0	0	0	0	0	0
mir-971	0	0	0	0	0	0
mir-972	0	0	0	0	0	0
mir-973	0	0	0	0	0	0
mir-974	0	0	0	0	0	0
mir-975	0	0	0	0	0	0
mir-976	0	0	0	0	0	0
mir-977	0	0	0	0	0	0
mir-978	0	0	0	0	0	0
mir-979	0	0	0	0	0	0
mir-980	0	0	0	0	0	0
mir-981	0	0	0	0	0	0
mir-982	0	0	0	0	0	0
mir-983-1	0	0	0	0	0	0
mir-983-2	0	0	0	0	0	0
mir-984	0	0	0	0	0	0
mir-985	0	0	0	0	0	0
mir-986	0	0	0	0	0	0
mir-987	0	0	0	0	0	0
mir-988	0	0	0	0	0	0
mir-989	0	0	0	0	0	0
mir-990	0	0	0	0	0	0
mir-991	0	0	0	0	0	0
mir-992	0	0	0	0	0	0
mir-993	0	0	0	0	0	0
mir-994	0	0	0	0	0	0
mir-995	0	0	0	0	0	0
mir-996	0	0	0	0	0	0
mir-998	0	0	0	0	0	0
mir-999	0	0	0	0	0	0
mir-9a	0	0	0	0	0	0
mir-9b	0	0	0	0	0	0
mir-9c	0	0	0	0	0	0
mir-iab-4	0	0	0	0	0	0
mir-iab-8	0	0	0	0	0	0
mira	0	0	0	0	0	0
mirr	0	0	2626	0	0	0
mkg-p	0	0	0	0	0	0
mld	0	0	0	0	0	7
mldr	0	0	0	0	0	0
mle	0	0	0	0	0	1879
mlt	520	0	36	22	743	683
mmd	0	0	2	0	0	0
mms4	0	0	0	0	0	3
mmy	0	0	0	0	0	0
mnb	0	17	0	0	1280	72
mnd	0	0	0	0	5924	13
mod	3	0	0	0	4	6285
mod(mdg4)	0	0	0	0	684	11
modSP	0	0	0	0	0	0
mof	0	0	0	0	54	0
moi	0	0	0	0	0	0
mol	0	0	0	0	0	0
mon2	0	0	0	0	0	201
moody	0	0	0	6	6807	1280
moon	0	0	0	0	0	0
mop	0	0	0	0	0	471
mor	0	0	0	0	1	0
morgue	0	0	0	0	0	81
mr	0	0	0	0	0	0
mre11	0	0	0	23	0	3587
mri	0	0	2	0	0	0
mrj	36670	3	242	1	7058	291
mrn	0	0	0	0	0	0
mrt	0	0	937	0	0	0
ms(2)34Fe	0	0	0	0	0	0
ms(2)35Ci	0	0	0	0	0	0
ms(3)76Ba	0	0	0	0	0	0
ms(3)76Ca	0	0	0	0	0	0
ms(3)76Cc	0	0	0	0	0	0
ms(3)K81	0	0	0	0	0	0
msb1l	0	0	0	0	0	846
msd1	0	0	0	0	0	0
msd5	0	0	0	0	0	879
msi	9	0	1	0	9222	634
msk	6	7	12	0	16	3214
msl-1	0	0	0	0	0	0
msl-2	0	0	0	0	1	0
msl-3	0	0	0	0	0	0
msn	1434	4	2	39	6992	1930
msopa	0	0	0	0	0	0
mspo	0	0	0	0	0	7
msps	0	0	0	0	0	858
mst	0	502	0	0	0	0
mt:ATPase6	90791	27439	91319	141538	24960	11386
mt:ATPase8	46	60	136	491	32	36
mt:CoI	196325	62094	212569	143780	86944	23979
mt:CoII	62917	5972	42236	110	15702	5871
mt:CoIII	120111	53855	77346	8740	30745	8238
mt:Cyt-b	25795	6572	44036	254110	5204	5733
mt:ND1	36189	16230	34925	44766	20905	2560
mt:ND2	1779	2414	5166	4887	258	483
mt:ND3	12305	1375	1517	16196	1261	158
mt:ND4	32228	13386	58290	307944	31453	4533
mt:ND4L	129	186	655	217	115	40
mt:ND5	12190	7795	28230	12639	7836	2508
mt:ND6	4862	378	243	1938	237	68
mt:lrRNA	1474791	266391	1035170	2227503	409021	101704
mt:ori	5	0	25	0	0	7
mt:srRNA	5530	4	554	2	1	88
mt:tRNA:Ala-TGC	2085	227	231	717	91	16
mt:tRNA:Arg-TCG	0	0	48	0	11	3
mt:tRNA:Asn-GTT	0	0	0	0	0	0
mt:tRNA:Asp-GTC	0	0	0	0	0	0
mt:tRNA:Cys-GCA	0	4	4	0	0	2
mt:tRNA:Gln-TTG	0	0	0	0	0	0
mt:tRNA:Glu-TTC	0	0	0	0	0	0
mt:tRNA:Gly-TCC	0	0	20	0	0	3
mt:tRNA:His-GTG	0	3	0	0	0	0
mt:tRNA:Ile-GAT	0	0	0	0	0	0
mt:tRNA:Leu-TAA	0	0	0	0	0	0
mt:tRNA:Leu-TAG	0	1	0	0	0	1
mt:tRNA:Lys-CTT	0	0	5	0	0	1
mt:tRNA:Met-CAT	0	0	0	0	0	0
mt:tRNA:Phe-GAA	0	8	24	0	0	0
mt:tRNA:Pro-TGG	0	0	0	0	0	0
mt:tRNA:Ser-GCT	0	0	2	0	0	0
mt:tRNA:Ser-TGA	0	0	0	0	0	0
mt:tRNA:Thr-TGT	0	0	0	0	0	0
mt:tRNA:Trp-TCA	0	0	0	0	0	0
mt:tRNA:Tyr-GTA	0	4	0	0	0	0
mt:tRNA:Val-TAC	0	0	0	0	0	0
mtDNA-helicase	0	0	0	0	0	0
mtRNApol	0	0	0	0	0	0
mtSSB	0	0	0	0	0	10
mtTFB1	0	0	0	0	0	0
mtTFB2	0	0	0	13	0	1028
mtd	7	0	0	1	0	247
mtg	0	0	0	0	0	0
mth	0	0	0	0	0	0
mthl1	0	0	0	0	0	44
mthl10	0	5046	0	0	2	2339
mthl11	0	0	0	0	0	0
mthl12	0	0	0	0	0	0
mthl13	0	0	0	0	0	0
mthl14	0	0	713	0	1	20
mthl15	0	0	0	5	1	0
mthl2	0	0	0	0	0	0
mthl3	0	0	0	1	0	0
mthl4	0	0	0	0	195	0
mthl5	1	0	0	0	2	3032
mthl6	0	0	0	0	0	0
mthl7	0	0	0	0	0	0
mthl8	0	0	0	0	0	0
mthl9	0	0	0	0	0	0
mtm	0	0	0	0	0	3792
mtrm	0	0	0	0	0	0
mts	17058	1746	1596	3	4811	1713
mtsh	0	0	0	0	0	0
mtt	0	0	0	0	0	0
mu2	0	0	0	0	0	0
mub	0	0	111	0	0	88
muc	1847	0	7	0	0	377
mud	0	0	0	0	0	0
mura	1	6067	6	0	0	52
mus101	0	0	0	0	0	0
mus201	0	0	0	0	0	0
mus205	0	0	0	0	0	0
mus301	0	0	0	0	0	0
mus304	0	0	0	0	0	0
mus308	0	0	0	0	0	0
mus312	0	0	0	0	0	0
mus81	0	0	0	0	0	0
muskelin	0	0	0	4	0	0
mute	0	0	0	0	0	0
mv	0	0	0	0	0	0
mwh	0	0	0	0	0	0
mxc	0	0	0	0	0	0
mxt	0	0	0	0	0	0
myo	0	0	1438	0	0	0
mys	1	37	88	155	7	4728
nAChRalpha1	0	0	0	0	0	0
nAChRalpha2	0	0	0	0	0	0
nAChRalpha3	0	0	0	0	0	0
nAChRalpha4	0	0	0	0	0	0
nAChRalpha5	5121	312	106	63	0	0
nAChRalpha6	0	0	0	2	0	0
nAChRalpha7	0	0	0	0	0	0
nAChRbeta1	0	0	0	0	0	0
nAChRbeta2	0	0	0	7	0	0
nAChRbeta3	0	0	0	0	0	0
nSyb	43	0	0	0	5	35
na	0	0	0	0	0	0
nab	0	0	0	0	0	0
nac	0	0	0	0	0	0
nahoda	0	0	0	0	0	0
nan	0	0	0	0	0	0
natalisin	0	0	0	0	0	0
nau	0	0	0	0	0	0
nbs	0	0	0	0	0	0
ncd	0	0	0	0	0	0
nclb	0	0	0	0	6	0
ncm	0	6	0	0	0	0
ndl	0	0	0	6	0	0
neb	0	0	0	0	0	0
nec	1	0	0	0	0	2137
nej	11	14264	2111	4	708	1422
nemy	0	0	0	0	0	0
neo	0	0	0	0	0	0
nerfin-1	12	0	0	0	0	0
nerfin-2	0	0	0	0	0	0
nero	14059	0	0	0	0	0
nes	0	0	0	3	0	1446
nesd	0	0	0	0	0	0
net	0	0	0	0	0	0
neur	0	0	0	0	0	0
ng1	0	0	0	0	0	0
ng2	0	0	0	0	0	0
ng3	0	0	0	0	0	0
ng4	0	0	0	0	0	0
nht	0	0	0	0	0	0
niki	0	0	0	0	0	0
ninaA	0	0	0	0	0	0
ninaB	0	0	0	0	0	0
ninaC	0	0	0	0	0	0
ninaD	0	0	0	0	0	0
ninaE	0	0	0	0	0	0
ninaG	0	0	0	0	0	0
nito	0	0	0	0	1	1198
nkd	0	0	0	0	0	159
nmd	0	0	0	0	0	0
nmdyn-D6	0	0	0	0	0	0
nmdyn-D7	0	0	0	0	0	0
nmo	0	34	2181	0	0	379
noc	0	0	4	9	7464	1
nocte	0	3	0	2	0	509
nod	0	0	0	0	0	0
noi	0	0	0	0	0	136
nol	0	0	0	0	0	0
nolo	0	0	0	0	0	0
nom	0	0	0	0	0	0
nompA	0	0	0	0	0	0
nompB	0	0	0	0	0	0
nompC	0	0	0	0	0	0
nonA	0	0	0	125	0	433
nonA-l	0	0	0	0	0	0
nonC	0	455	1536	0	9424	0
nop5	1097	5334	671	0	0	3134
nopo	0	0	0	0	0	26
nord	0	0	0	0	0	0
norpA	0	85	5074	0	0	24
nos	0	0	0	0	0	0
not	0	0	0	0	0	379
nrm	0	1	1	0	0	0
nrv1	0	0	2457	0	0	291
nrv2	0	0	0	0	0	46
nrv3	80	13659	767	0	6	104
nsl1	0	1	0	0	0	98
nsr	0	0	0	0	0	0
nst	0	0	0	0	0	50
ntc	0	0	0	0	0	47
nub	0	0	0	0	0	0
nudC	0	0	0	0	0	40
nudE	389	0	80	2	87	809
nuf	0	0	0	0	0	218
nullo	0	0	0	0	0	0
numb	1	0	0	0	0	44
nvd	0	0	0	0	0	0
nvy	0	0	0	0	0	0
nw	0	0	0	0	0	0
nwk	0	0	0	0	0	0
nxf2	0	0	0	0	0	0
nxf4	0	0	0	0	0	0
nyo	0	0	0	0	0	0
oaf	0	0	0	3	0	0
obe	0	0	0	9	0	0
obst-A	0	0	0	0	0	0
obst-B	0	0	0	0	0	0
obst-E	0	0	0	0	0	0
obst-F	0	0	0	0	0	0
obst-G	0	0	0	0	0	0
obst-H	0	0	0	0	0	0
obst-I	0	0	0	0	0	0
obst-J	0	0	0	0	0	0
oc	0	0	0	0	0	0
ocm	0	0	0	0	0	0
ocn	0	0	0	0	0	0
odd	0	0	2	0	0	0
ogre	0	0	3	0	0	0
ohgt	0	0	0	0	0	0
okr	0	0	0	0	0	0
olf186-F	0	0	0	0	0	24
olf186-M	0	0	0	0	0	236
olf413	0	0	0	0	0	0
omd	0	0	0	0	0	17
ome	5	0	0	11	0	0
onecut	0	0	1051	0	0	0
opa	0	0	0	0	0	0
opm	0	0	0	0	0	628
or	0	0	0	0	0	1030
orb	0	0	0	0	0	2
orb2	0	0	0	0	0	0
ord	0	0	0	0	0	0
org-1	1101	0	0	0	0	0
ort	0	0	0	0	0	0
osa	0	0	0	0	3	17
osk	0	0	0	0	0	0
osp	0	0	9867	0	59	20
otk	0	0	0	0	0	0
otk2	0	0	0	0	0	0
otp	9	0	0	2	0	0
otu	0	0	0	0	0	0
ouib	0	0	0	0	0	0
out	1	0	0	0	0	245
ovm	0	0	0	0	0	0
ovo	0	0	0	0	0	0
ox	1	732	1133	0	1344	528
oxt	0	0	0	0	0	0
oys	2	0	1	0	0	5273
p	0	0	0	2	0	1727
p-cup	0	0	0	0	0	0
p115	0	0	0	0	0	0
p120ctn	0	0	0	0	0	112
p130CAS	0	0	0	0	0	0
p23	0	4	48	12	20005	9543
p24-1	0	8	0	0	0	1644
p24-2	0	0	0	0	0	0
p38a	0	0	0	0	0	0
p38b	0	0	0	0	2	718
p38c	0	0	0	0	0	0
p47	0	0	0	0	0	2579
p53	0	0	0	0	0	0
pAbp	1913	2311	22071	27996	20639	23315
pHCl-1	0	0	658	0	0	1
pHCl-2	0	0	0	0	0	0
pad	0	0	0	0	0	0
pain	0	0	0	2	3503	5933
pall	0	0	0	0	0	0
pan	0	0	60	22	2	38
papi	0	0	0	4	0	0
par-1	0	1	1	13	3187	1710
par-6	0	22	0	7	0	0
para	0	0	0	33	0	0
park	0	0	0	0	0	0
parvin	1	0	0	0	0	181
pasha	0	0	0	0	0	0
pasi1	0	0	0	0	0	8
pasi2	0	0	0	0	2	1678
path	8	0	0	12	30	2799
pav	0	0	0	0	0	0
pb	0	0	0	0	0	0
pbl	0	0	0	0	0	0
pch2	0	0	0	0	0	19
pck	0	0	0	0	0	31
pcm	0	0	3054	2	0	0
pcs	0	383	1516	0	0	589
pcx	0	0	0	0	0	26
pdgy	0	0	0	0	0	1648
pdm2	0	0	0	0	0	0
pdm3	0	0	0	0	0	0
pds5	0	25	0	18	2912	1615
pea	0	0	0	0	0	0
peb	3	1726	4958	1	6681	4861
pelo	2	0	0	0	0	155
pen-2	0	0	0	0	0	0
peng	0	0	0	0	0	0
per	0	0	1	0	0	0
pes	0	172	0	0	0	1969
pgc	0	0	0	0	0	0
ph-d	0	0	0	0	0	0
ph-p	0	0	2004	0	0	43
phm	0	0	0	0	0	0
pho	0	0	0	1	0	0
phol	0	1	54	0	0	17
phr	0	0	0	0	0	0
phr6-4	0	0	0	0	0	0
phtf	0	0	0	0	0	148
phu	0	0	0	0	0	0
phyl	0	0	0	0	0	0
pic	0	28300	0	0	0	298
pico	0	0	7998	0	0	0
pie	0	0	0	0	0	0
pigeon	0	0	0	0	0	0
pigs	4	8401	61	3	647	911
pim	0	0	0	0	0	0
pins	0	0	0	0	0	0
pinta	0	0	0	0	0	533
pio	0	0	0	0	0	0
pip	0	0	0	0	0	0
pirk	33121	0	109	30	1	6855
pit	1009	0	0	0	0	0
pita	0	12	2	0	0	0
piwi	0	0	0	0	0	0
pix	0	27	0	0	4	2054
pk	0	1	0	0	0	0
pkaap	2	0	0	5	0	0
ple	27	0	0	0	0	1
plh	0	0	0	0	0	0
pll	0	0	0	0	0	3
plu	0	0	0	0	0	0
plum	0	260	815	0	4862	267
plx	0	243	0	0	0	0
pn	0	0	0	0	0	0
png	0	0	0	0	0	0
pnr	0	2	0	0	0	0
pns	0	0	0	0	17500	0
pnt	0	1081	0	0	0	232
pnut	1	0	0	0	897	666
pod1	1	0	0	0	31	2569
poe	0	0	0	0	4	2059
polo	0	0	0	0	1	0
poly	0	0	5331	0	0	0
polybromo	0	2	0	0	0	0
polyph	0	0	0	0	0	0
pon	0	0	0	0	0	0
pont	0	0	23493	0	0	3334
por	0	0	0	0	0	0
porin	3	73	16961	2	1211	19824
pot	0	0	0	0	0	0
ppan	0	0	0	0	0	114
ppk	0	0	0	0	0	0
ppk10	0	0	0	0	0	0
ppk11	0	0	0	0	0	0
ppk12	0	0	0	0	0	0
ppk13	0	0	0	0	0	0
ppk14	0	0	0	0	0	0
ppk15	0	0	0	0	0	0
ppk16	0	0	0	0	0	0
ppk17	0	165	0	0	0	0
ppk18	0	0	0	0	0	0
ppk19	0	0	0	0	0	0
ppk20	0	0	0	0	0	0
ppk21	0	0	0	0	0	0
ppk22	0	0	0	0	0	0
ppk23	0	0	0	0	0	0
ppk24	0	0	0	0	0	0
ppk25	0	0	0	0	0	0
ppk26	0	0	0	0	0	0
ppk27	0	0	0	0	0	0
ppk28	0	0	0	0	0	0
ppk29	0	0	0	0	1	0
ppk3	0	0	1	0	0	0
ppk30	0	0	0	0	0	0
ppk31	0	0	0	0	0	0
ppk5	0	0	0	0	0	0
ppk6	0	0	0	0	0	0
ppk7	0	0	0	0	0	0
ppk8	0	0	0	0	0	0
ppk9	0	0	0	0	0	0
ppl	0	0	0	0	0	0
pps	0	0	0	0	0	0
pr	0	0	0	0	0	0
prage	0	1	1	0	0	202
prc	0	0	0	0	0	0
prd	0	0	0	0	0	0
pre-lola-G	0	0	0	0	0	0
pre-mod(mdg4)-AA	0	0	0	0	0	0
pre-mod(mdg4)-AB	0	0	0	0	0	0
pre-mod(mdg4)-AD	0	0	0	0	0	0
pre-mod(mdg4)-AE	0	0	0	0	0	0
pre-mod(mdg4)-B	0	0	0	0	0	0
pre-mod(mdg4)-C	0	0	0	0	0	0
pre-mod(mdg4)-E	0	0	0	0	0	0
pre-mod(mdg4)-G	0	0	0	0	0	0
pre-mod(mdg4)-H	0	0	0	0	0	0
pre-mod(mdg4)-I	0	0	0	0	0	0
pre-mod(mdg4)-J	0	0	0	0	0	0
pre-mod(mdg4)-K	0	0	0	0	0	0
pre-mod(mdg4)-L	0	0	0	0	0	0
pre-mod(mdg4)-N	0	0	0	0	0	0
pre-mod(mdg4)-O	0	0	0	0	0	0
pre-mod(mdg4)-P	0	0	0	0	0	0
pre-mod(mdg4)-T	0	0	0	0	0	0
pre-mod(mdg4)-U	0	0	0	0	0	0
pre-mod(mdg4)-V	0	0	0	0	0	0
pre-mod(mdg4)-W	0	0	0	0	0	0
pre-mod(mdg4)-X	0	0	0	0	0	0
pre-mod(mdg4)-Y	0	0	0	0	0	0
pre-mod(mdg4)-Z	0	0	0	0	0	0
pre-rRNA:CR45845	61	50	28	0	256	42
pre-rRNA:CR45846	0	0	0	0	0	0
pre-rRNA:CR45847	0	0	0	0	0	0
pre-rRNA:CR45856	6	1	1	2	10	2
prel	13	0	0	0	0	919
prg	0	0	0	0	0	0
prim	0	0	0	0	0	0
primo-1	0	0	0	0	0	0
primo-2	0	0	0	0	0	0
prod	0	0	0	0	1	2408
prom	0	0	0	0	0	0
prominin-like	0	0	369	0	0	0
pros	391	1	382	8	0	311
prt	0	0	0	0	0	0
prtp	4	0	0	0	92	58
ps	716	719	13235	6626	17366	14214
psd	0	0	0	3	0	0
psh	0	0	0	0	0	0
psidin	0	0	0	0	0	0
psq	0	902	0	8	4786	428
pst	8752	2	712	0	0	3342
ptc	0	0	0	0	0	0
puc	259	63	6057	0	5533	115
puf	0	0	0	0	68	84
pug	0	0	0	0	0	1016
pum	1	379	5900	3	1394	460
put	0	0	0	0	1	146
pwn	0	0	0	0	0	0
px	0	3839	0	0	128	75
pxb	0	0	0	0	6	0
pyd	341	0	2	0	863	96
pyd3	0	0	0	0	0	0
pygo	0	0	0	0	0	2
pyr	0	0	0	0	0	474
pyx	0	0	0	1	0	0
pzg	0	0	0	0	1	1
qin	0	0	0	0	0	0
qjt	0	0	0	0	0	0
qkr54B	0	0	0	0	1	0
qkr58E-1	0	0	0	0	0	0
qkr58E-2	0	0	5039	0	0	83
qkr58E-3	1	0	5	0	0	139
qless	0	11696	1	0	0	661
qm	0	461	4	0	0	264
qsm	0	0	0	0	0	0
qtc	0	0	0	0	0	0
qua	0	0	0	0	0	0
qvr	3	0	0	0	0	0
r	0	0	0	1	11041	2603
r-cup	0	0	0	0	0	0
r-l	0	0	0	0	0	9
r2d2	0	0	0	0	0	0
rad	0	0	0	0	0	0
rad50	0	0	0	0	0	0
ranshi	0	0	0	0	0	0
raptor	0	0	0	0	0	4
ras	0	525	2	0	1	249
rasp	0	0	0	0	0	2203
rau	0	1570	0	0	2	3925
raw	0	0	5306	12	2216	139
rb	0	0	0	0	0	61
rdgA	0	0	1	1	1	0
rdgB	0	0	0	0	0	14
rdgBbeta	0	0	0	0	0	1370
rdgC	0	0	0	13	0	0
rdhB	0	0	0	0	0	0
rdo	0	0	0	0	0	0
rdog	0	4271	0	0	0	432
rdx	2	4	1	0	0	55
reb	0	0	0	0	0	0
rec	0	0	0	0	0	0
red	1	0	0	0	1	922
ref(2)P	0	0	2	2	0	0
regucalcin	0	6877	1	0	0	0
rempA	0	0	0	0	0	0
repo	0	0	0	0	0	0
rept	0	1	0	0	0	34
resilin	0	0	0	0	0	0
retinin	0	0	0	0	0	0
retm	0	0	0	0	0	153
retn	0	0	0	0	0	0
rev7	0	0	0	0	0	0
rg	0	0	0	0	0	0
rgn	0	0	0	10	0	891
rgr	0	0	0	0	0	124
rha	0	0	0	0	492	0
rhea	185	222	0	0	3	323
rhi	0	0	0	0	0	0
rho	0	0	0	0	0	0
rho-4	0	0	0	0	0	0
rho-5	0	0	1	0	0	0
rho-6	0	0	0	0	0	0
rho-7	0	0	0	0	0	0
rib	0	0	0	6	0	0
ric8a	39	0	0	0	0	0
ric8b	0	0	0	0	0	0
rictor	0	0	4	0	0	39
rig	9	0	0	3	0	0
rin	160	8563	3199	7	4176	2638
ringer	0	0	0	0	0	0
rk	239	0	0	0	0	0
rl	1	0	0	0	0	50
rn	0	0	0	0	0	0
rngo	0	0	0	0	0	0
rnh1	0	0	0	0	0	0
rno	0	24677	0	0	2	1163
ro	0	0	0	0	0	0
robl	0	0	4494	2	1	1685
robl22E	0	0	0	0	0	0
robl37BC	0	0	0	0	0	0
robl62A	0	0	0	0	0	0
robls54B	0	0	0	0	0	0
robo1	0	12	0	0	0	0
robo2	4	5151	3165	0	11062	2489
robo3	0	0	0	0	0	0
rod	0	0	0	0	0	0
rogdi	0	0	0	0	0	0
roh	0	14330	5528	0	0	3143
rols	0	9	0	0	0	86
roq	0	0	0	0	0	0
rost	0	7	0	2	0	993
row	123417	14	5	0	0	0
rpk	0	0	0	0	0	0
rpr	0	0	0	0	0	0
rst	0	0	782	4	8	52
rswl	0	0	0	0	0	0
rt	0	0	0	0	0	0
rtet	0	0	0	0	0	947
rtp	0	0	0	0	0	0
rtv	0	0	0	0	0	0
ru	0	0	0	0	0	0
rudhira	2	201	10537	16	2459	2021
rumi	0	0	0	0	12464	1526
rump	0	0	0	0	1	1066
run	1	0	0	0	0	0
rush	0	1552	1	0	0	0
rut	0	0	1	0	1	244
rux	0	0	0	0	0	0
ry	0	0	0	0	0	0
s-cup	0	0	0	0	0	0
sNPF	0	0	0	0	0	0
sNPF-R	0	0	0	0	1	0
sPLA2	0	0	0	0	0	0
sa	0	0	0	0	0	0
sad	0	0	0	0	0	0
sage	0	0	0	0	0	3
sala	0	0	0	0	0	0
salm	0	0	0	0	0	0
salr	0	0	0	0	0	0
sals	0	0	0	0	0	0
salt	0	0	0	0	0	0
san	0	0	0	0	0	989
sand	0	0	252	0	0	0
sano	0	0	0	0	0	0
santa-maria	0	0	0	0	0	0
sas	0	0	0	0	0	0
saturn	0	0	0	0	0	0
sau	0	0	5980	0	0	79
sav	0	0	0	0	0	0
sax	0	0	0	0	0	0
sba	0	0	535	37	0	1362
sbb	0	1	0	4	90	1309
sbr	0	0	0	0	2	0
sc	0	0	0	0	0	0
sca	0	0	0	0	0	0
scaRNA:MeU1b-A234	0	0	0	0	0	0
scaRNA:MeU2-48	0	0	0	0	0	0
scaRNA:MeU2-C28	0	0	0	0	0	0
scaRNA:MeU2-C41	0	0	0	0	0	0
scaRNA:MeU2-G25	0	0	0	0	0	0
scaRNA:MeU4-A65	0	0	0	0	0	0
scaRNA:MeU5-C46	0	0	0	0	0	0
scaRNA:MeU5-G38	0	0	0	0	0	0
scaRNA:MeU5-U42	0	0	0	0	0	0
scaRNA:PsiU1-6	0	0	0	0	0	0
scaRNA:PsiU2-35.45	0	0	0	0	0	0
scaRNA:PsiU2-38.40.42	0	0	0	0	0	0
scaRNA:PsiU2-55	0	0	0	0	0	0
scaRNA:PsiU5-44	0	0	0	0	0	0
scaRNA:PsiU6-40	0	0	0	0	0	0
scaf	0	0	0	0	0	0
scaf6	0	0	403	0	0	0
scat	0	0	0	0	0	0
scb	1	0	4	1	10340	4649
sced	0	0	0	0	0	0
scf	0	0	0	0	0	0
schlank	0	1	0	4	0	609
schuy	0	0	0	0	0	0
scny	0	9459	0	0	0	620
scpr-A	0	0	0	0	0	0
scpr-B	0	0	0	0	0	0
scpr-C	0	0	0	0	0	0
scra	0	0	0	0	0	0
scramb1	0	0	7	0	0	22
scramb2	0	0	0	0	0	784
scrib	0	0	4080	2	0	494
scro	0	0	0	0	0	0
scrt	0	0	0	20	0	0
scu	0	1	16078	0	8137	6179
scw	0	0	0	0	0	0
scyl	56383	511	8124	3	14097	7534
sd	7	56	1	899	19140	3550
sdk	0	0	0	11	0	0
sds22	0	0	0	0	0	89
sdt	2	0	0	0	0	0
se	0	0	0	0	0	55
sea	0	0	0	0	0	0
sei	0	0	0	0	7632	0
sel	23	0	31	0	0	1366
senju	0	0	0	0	0	2119
sens	0	0	0	0	0	0
sens-2	2	0	0	0	0	501
seq	0	0	0	0	0	0
serp	0	0	0	0	0	0
sesB	4345	10544	22329	35	55143	37868
sev	0	0	0	0	0	0
sff	0	0	1	0	0	0
sfl	0	1515	1	0	385	0
sgg	0	53	6821	1	1558	638
sgl	0	0	0	0	2	107
sgll	0	0	0	0	0	2574
sha	0	0	0	0	1	0
shakB	1	0	0	6	6	0
shams	0	0	0	0	0	0
shd	0	0	0	0	0	0
shep	539	4851	11974	50259	11677	4807
shf	0	0	0	0	0	0
shg	10	334	0	9	0	821
shi	491	3	1	2	9	414
shn	0	407	13	0	485	81
shot	20	1	691	31	15838	3750
shps	0	0	0	0	0	0
shrb	0	0	0	10	4	3259
shtd	0	0	0	0	0	0
shu	0	0	0	0	0	0
shv	0	0	2	0	0	427
sicily	0	22309	0	0	0	0
sick	0	0	0	0	0	0
side	0	0	0	0	0	0
side-II	0	0	0	0	0	0
side-III	0	0	0	0	0	0
side-IV	0	0	0	0	0	0
side-V	0	0	0	0	0	0
side-VI	0	0	0	0	0	0
side-VII	0	0	0	0	0	0
side-VIII	0	0	2	0	0	1
sif	0	0	0	0	19	0
sigmar	0	0	0	0	1428	0
sim	0	0	0	0	0	0
sima	0	0	203	0	1	156
simj	0	0	0	0	0	2308
sina	0	0	807	0	0	425
sinah	0	0	0	0	0	0
sing	0	0	0	0	0	0
sinu	0	0	0	0	0	0
sip1	0	0	0	0	0	0
sip2	0	0	0	0	0	0
sip3	572	0	0	0	0	0
sisA	0	0	0	0	0	0
sisRNA:1	0	0	0	0	0	0
sisRNA:4	0	0	0	0	0	0
sisRNA:CR46357	0	0	0	0	0	0
sisRNA:CR46358	0	0	0	0	0	0
sisRNA:CR46359	0	0	0	0	0	77
sisRNA:CR46360	0	0	0	0	0	0
sisRNA:CR46361	0	0	0	0	0	0
sisRNA:CR46362	0	0	0	0	0	0
sisRNA:CR46363	0	0	0	0	0	0
sisRNA:CR46364	0	0	0	0	0	0
sit	0	0	0	0	0	0
siz	0	0	2	0	0	111
skd	0	0	0	0	0	197
skl	0	0	0	0	0	0
sktl	0	0	0	0	0	281
sky	172	10	21	0	30	341
sl	0	0	0	0	0	0
slam	0	0	0	0	0	0
slbo	0	0	0	0	0	0
sle	0	0	0	0	0	662
slgA	0	0	0	0	1269	0
sli	5	13	0	2	0	1202
slif	0	73	0	0	0	0
slim	0	0	0	6	0	31
sll	0	0	949	0	0	0
slmb	1	21	0	0	1	316
slmo	0	0	0	0	0	0
slo	2	1687	0	0	0	653
slou	0	0	0	0	0	0
slow	0	0	0	0	0	0
slp1	0	0	0	0	0	0
slp2	0	0	0	0	0	0
slpr	4	3655	0	0	1162	209
sls	0	0	2	0	0	0
slv	0	0	0	0	0	679
slx1	0	0	0	0	0	0
sm	1	11607	482	0	0	522
smal	8	0	1	0	0	0
smg	0	0	0	0	0	135
smid	1	0	0	7	3615	1329
smo	0	0	0	0	0	0
smog	0	0	0	0	0	0
smp-30	8	183	8	0	0	0
smt3	2	221	23430	24	7602	14055
sn	0	19	0	0	0	0
snRNA:7SK	0	0	0	0	0	0
snRNA:LU	0	0	0	0	0	0
snRNA:U11	0	0	0	0	0	0
snRNA:U12	0	0	0	0	0	0
snRNA:U1:21D	0	0	0	0	0	0
snRNA:U1:82Eb	0	0	0	0	0	0
snRNA:U1:95Ca	0	0	0	12	0	0
snRNA:U1:95Cb	0	0	0	0	0	0
snRNA:U1:95Cc	0	0	0	0	0	0
snRNA:U2:14B	0	0	0	0	0	0
snRNA:U2:34ABa	0	0	0	0	0	0
snRNA:U2:34ABb	0	0	0	0	0	0
snRNA:U2:34ABc	0	0	0	0	0	0
snRNA:U2:38ABa	0	0	0	0	0	0
snRNA:U2:38ABb	0	0	0	0	0	0
snRNA:U3	0	0	0	0	0	0
snRNA:U4:25F	0	0	0	0	0	0
snRNA:U4:38AB	0	0	0	0	0	0
snRNA:U4:39B	0	0	0	0	0	0
snRNA:U4atac	0	0	0	0	0	0
snRNA:U5:14B	0	0	0	0	0	0
snRNA:U5:23D	0	0	0	0	0	0
snRNA:U5:34A	0	0	0	0	0	0
snRNA:U5:35D	0	0	0	0	0	0
snRNA:U5:38ABa	0	0	0	0	0	0
snRNA:U5:38ABb	0	0	0	0	0	0
snRNA:U5:63BC	0	0	0	0	0	0
snRNA:U6:96Aa	0	0	0	0	0	0
snRNA:U6:96Ab	0	0	0	0	0	0
snRNA:U6:96Ac	0	0	0	0	0	0
snRNA:U6atac	0	0	0	0	0	0
snRNA:U7	0	0	0	0	0	0
snRNP-U1-70K	0	0	0	0	0	0
snRNP-U1-C	0	0	0	4	0	190
sna	0	0	0	0	0	0
snama	0	0	0	1	21	2312
snf	0	0	94	0	0	2227
sni	0	0	0	0	0	1460
snk	0	0	0	0	0	0
snky	0	0	0	0	0	0
snmRNA:128	0	0	0	0	0	0
snmRNA:157	0	0	0	0	0	0
snmRNA:158	0	0	0	0	0	0
snmRNA:184	0	0	0	0	0	0
snmRNA:204	0	0	0	0	0	0
snmRNA:254	0	0	0	0	0	0
snmRNA:357	0	0	0	0	0	0
snmRNA:359	0	0	0	0	0	0
snmRNA:400	0	0	0	0	0	0
snmRNA:419	0	0	0	0	0	0
snmRNA:430a	0	0	0	0	0	0
snmRNA:430b	0	0	0	0	0	0
snmRNA:430c	0	0	0	0	0	0
snmRNA:430d	0	0	0	0	0	0
snmRNA:430e	0	0	0	0	0	0
snmRNA:430f	0	0	0	0	0	0
snmRNA:430g	0	0	0	0	0	0
snmRNA:430h	0	0	0	0	0	0
snmRNA:430i	0	0	0	0	0	0
snmRNA:430j	0	0	0	0	0	0
snmRNA:430k	0	0	0	0	0	0
snmRNA:430l	0	0	0	0	0	0
snmRNA:430m	0	0	0	0	0	0
snmRNA:430n	0	0	0	0	0	0
snmRNA:430o	0	0	0	0	0	0
snmRNA:430p	0	0	0	0	0	0
snmRNA:430q	0	0	0	0	0	0
snmRNA:430r	0	0	0	0	0	0
snmRNA:430s	0	0	0	0	0	0
snmRNA:430t	0	0	0	0	0	0
snmRNA:438	0	0	0	0	0	0
snmRNA:641	0	0	0	0	0	0
snmRNA:649	0	0	0	0	0	0
snmRNA:763	0	0	0	0	0	0
snmRNA:765	0	0	0	0	0	0
snmRNA:838	0	0	0	0	0	0
snmRNA:CR43603	0	0	0	0	0	0
snmRNA:CR43701	0	0	0	0	0	0
sno	0	1	114	6	0	2396
snoRNA:185	0	0	0	0	0	0
snoRNA:229	0	0	0	0	0	0
snoRNA:291	0	0	0	0	0	0
snoRNA:2R:9445205	0	0	0	0	0	0
snoRNA:2R:9445410	0	0	0	0	0	0
snoRNA:660	0	0	0	0	0	0
snoRNA:684	0	0	0	0	0	0
snoRNA:83E4-5	0	0	0	0	0	0
snoRNA:CD-24	0	0	0	0	0	0
snoRNA:CG16892-a	0	0	0	0	0	0
snoRNA:CG31191-a	0	0	0	0	0	0
snoRNA:CG32479-a	0	0	0	0	0	0
snoRNA:CG32479-b	0	0	0	0	0	0
snoRNA:CG43051-a	0	0	0	0	0	0
snoRNA:Dek-a	0	0	0	0	0	0
snoRNA:Edc3-a	0	0	0	0	0	0
snoRNA:Irbp-a	0	0	0	0	0	0
snoRNA:M	0	0	0	0	0	0
snoRNA:Me18S-A1061	0	0	0	0	0	0
snoRNA:Me18S-A1374	0	0	0	0	0	0
snoRNA:Me18S-A1494	0	0	0	0	0	0
snoRNA:Me18S-A1576	0	0	0	0	0	0
snoRNA:Me18S-A1597	0	0	0	0	0	0
snoRNA:Me18S-A1806	0	0	0	0	0	0
snoRNA:Me18S-A28a	0	0	0	0	0	0
snoRNA:Me18S-A425	0	0	0	0	0	0
snoRNA:Me18S-A469	0	0	0	0	0	0
snoRNA:Me18S-A627	0	0	0	0	0	0
snoRNA:Me18S-A934	0	0	0	0	0	0
snoRNA:Me18S-C1024	0	0	0	0	0	0
snoRNA:Me18S-C1096	0	0	0	0	0	0
snoRNA:Me18S-C1280	0	0	0	0	0	0
snoRNA:Me18S-C1366	0	0	0	0	0	0
snoRNA:Me18S-C1831	0	0	0	0	0	0
snoRNA:Me18S-C419	0	0	0	0	0	0
snoRNA:Me18S-G1189	0	0	0	0	0	0
snoRNA:Me18S-G1358a	0	0	0	0	0	0
snoRNA:Me18S-G1358b	0	0	0	0	0	0
snoRNA:Me18S-G1620	0	0	0	0	0	0
snoRNA:Me18S-G1952	0	0	0	0	0	0
snoRNA:Me18S-G393	0	0	0	0	0	0
snoRNA:Me18S-G423	0	0	0	0	0	0
snoRNA:Me18S-G642	0	0	0	0	0	0
snoRNA:Me18S-G894	0	0	0	0	0	0
snoRNA:Me18S-G962	0	0	0	0	0	0
snoRNA:Me18S-U1356a	0	0	0	0	0	0
snoRNA:Me18S-U1356b	0	0	0	0	0	0
snoRNA:Me18S-U1356c	0	0	0	0	0	0
snoRNA:Me28S-A1322	0	0	0	0	0	0
snoRNA:Me28S-A1666a	0	0	0	0	0	0
snoRNA:Me28S-A1705	0	0	0	0	0	0
snoRNA:Me28S-A2113	0	0	0	0	0	0
snoRNA:Me28S-A2486	0	0	0	0	0	0
snoRNA:Me28S-A2564	0	0	0	0	0	0
snoRNA:Me28S-A2589a	0	0	0	0	0	0
snoRNA:Me28S-A2589b	0	0	0	0	0	0
snoRNA:Me28S-A2589c	0	0	0	0	0	0
snoRNA:Me28S-A2634a	0	0	0	0	0	0
snoRNA:Me28S-A2634b	0	0	0	0	0	0
snoRNA:Me28S-A2634c	0	0	0	0	0	0
snoRNA:Me28S-A2958	0	0	0	0	0	0
snoRNA:Me28S-A30	0	0	0	0	0	0
snoRNA:Me28S-A3365	0	0	0	0	0	0
snoRNA:Me28S-A3407a	0	0	0	0	0	0
snoRNA:Me28S-A576	3	0	0	0	0	0
snoRNA:Me28S-A771	0	0	0	0	0	0
snoRNA:Me28S-A774a	0	0	0	0	0	0
snoRNA:Me28S-A774b	0	0	0	0	0	0
snoRNA:Me28S-A982a	0	0	0	0	0	0
snoRNA:Me28S-A982b	0	0	0	0	0	0
snoRNA:Me28S-A992	0	0	0	0	0	0
snoRNA:Me28S-C1237	0	0	0	0	0	0
snoRNA:Me28S-C2645a	0	0	0	0	0	0
snoRNA:Me28S-C2645b	0	0	0	0	0	0
snoRNA:Me28S-C2645c	0	0	0	0	0	0
snoRNA:Me28S-C3227a	0	0	0	0	0	0
snoRNA:Me28S-C3227b	0	0	0	0	0	0
snoRNA:Me28S-C3351	0	0	0	0	0	0
snoRNA:Me28S-C3420a	0	0	0	0	0	0
snoRNA:Me28S-C3420b	0	0	0	0	0	0
snoRNA:Me28S-C437	0	0	0	0	0	0
snoRNA:Me28S-C788a	0	0	0	0	0	0
snoRNA:Me28S-C788b	0	0	0	0	0	0
snoRNA:Me28S-G1083a	0	0	0	0	0	0
snoRNA:Me28S-G1083b	0	0	0	0	0	0
snoRNA:Me28S-G1083c	0	0	0	0	0	0
snoRNA:Me28S-G1083d	0	0	0	0	0	0
snoRNA:Me28S-G2017	0	0	0	0	0	0
snoRNA:Me28S-G2173	0	0	0	0	0	0
snoRNA:Me28S-G2596	0	0	0	0	0	0
snoRNA:Me28S-G2703a	0	0	0	0	0	0
snoRNA:Me28S-G2703b	0	0	0	0	0	0
snoRNA:Me28S-G2703c	0	0	0	0	0	0
snoRNA:Me28S-G2743	0	0	0	0	0	0
snoRNA:Me28S-G3081a	0	0	0	0	0	0
snoRNA:Me28S-G3113a	0	0	0	0	0	0
snoRNA:Me28S-G3113b	0	0	0	0	0	0
snoRNA:Me28S-G3253	0	0	0	0	0	0
snoRNA:Me28S-G3255a	0	0	0	0	0	0
snoRNA:Me28S-G3255b	0	0	0	0	0	0
snoRNA:Me28S-G3277a	0	0	0	0	0	0
snoRNA:Me28S-G764	0	0	0	0	0	0
snoRNA:Me28S-G980	0	0	0	0	0	0
snoRNA:Me28S-U1130	0	0	0	0	0	0
snoRNA:Me28S-U1230	0	0	0	0	0	0
snoRNA:Me28S-U1554	0	0	0	0	0	0
snoRNA:Me28S-U1688	0	0	0	0	0	0
snoRNA:Me28S-U1848	0	0	0	0	0	0
snoRNA:Me28S-U2134a	0	0	0	0	0	0
snoRNA:Me28S-U2134b	0	0	0	0	0	0
snoRNA:Me28S-U3344a	0	0	0	0	0	0
snoRNA:Me28S-U3344b	0	0	0	0	0	0
snoRNA:Me5.8S-G74	0	0	0	0	0	0
snoRNA:MeU2-A31	0	0	0	0	0	0
snoRNA:MeU6-A47	0	0	0	0	0	0
snoRNA:MeU6-C68	0	0	0	0	0	0
snoRNA:Or-CD1	0	0	0	0	0	0
snoRNA:Or-CD10	0	0	0	0	0	0
snoRNA:Or-CD11	0	0	0	0	0	0
snoRNA:Or-CD11a	0	0	0	0	0	0
snoRNA:Or-CD11b	0	0	0	0	0	0
snoRNA:Or-CD11c	0	0	0	0	0	0
snoRNA:Or-CD12	0	0	0	0	0	0
snoRNA:Or-CD2	0	0	0	0	0	0
snoRNA:Or-CD4	0	0	0	0	0	0
snoRNA:Or-CD8	0	0	0	0	0	0
snoRNA:Or-CD9a	0	0	0	0	0	0
snoRNA:Or-CD9b	0	0	0	0	0	0
snoRNA:Or-aca1	0	0	0	0	0	0
snoRNA:Or-aca2	0	0	0	0	0	0
snoRNA:Or-aca3	0	0	0	0	0	0
snoRNA:Or-aca4	0	0	0	0	0	0
snoRNA:Or-aca5	0	0	0	0	0	0
snoRNA:Pi4KIIalpha-a	0	0	0	0	0	0
snoRNA:Psi18S-1086	0	0	0	0	0	0
snoRNA:Psi18S-110	0	0	0	0	0	0
snoRNA:Psi18S-1275	0	0	0	0	0	0
snoRNA:Psi18S-1295	0	0	0	0	0	0
snoRNA:Psi18S-1347a	0	0	0	0	0	0
snoRNA:Psi18S-1347b	0	0	0	0	0	0
snoRNA:Psi18S-1347c	0	0	0	0	0	0
snoRNA:Psi18S-1377a	0	0	0	0	0	0
snoRNA:Psi18S-1377b	0	0	0	0	0	0
snoRNA:Psi18S-1377c	0	0	0	0	0	0
snoRNA:Psi18S-1377d	0	0	0	0	0	0
snoRNA:Psi18S-1377e	0	0	0	0	0	0
snoRNA:Psi18S-1389a	0	0	0	0	0	0
snoRNA:Psi18S-1389b	0	0	0	0	0	0
snoRNA:Psi18S-1397	0	0	0	0	0	0
snoRNA:Psi18S-176	0	0	0	0	0	0
snoRNA:Psi18S-1820	0	0	0	0	0	0
snoRNA:Psi18S-1854a	0	0	0	0	0	0
snoRNA:Psi18S-1854b	0	0	0	0	0	0
snoRNA:Psi18S-1854c	0	0	0	0	0	0
snoRNA:Psi18S-301	0	0	0	0	0	0
snoRNA:Psi18S-525a	0	0	0	0	0	0
snoRNA:Psi18S-525b	0	0	0	0	0	0
snoRNA:Psi18S-525c	0	0	0	0	0	0
snoRNA:Psi18S-525d	0	0	0	0	0	0
snoRNA:Psi18S-525e	0	0	0	0	0	0
snoRNA:Psi18S-525f	0	0	0	0	0	0
snoRNA:Psi18S-525g	0	0	0	0	0	0
snoRNA:Psi18S-525h	0	0	0	0	0	0
snoRNA:Psi18S-525i	0	0	0	0	0	0
snoRNA:Psi18S-525j	0	0	0	0	0	0
snoRNA:Psi18S-525k	0	0	0	0	0	0
snoRNA:Psi18S-531	0	0	0	0	0	602
snoRNA:Psi18S-640a	0	0	0	0	0	0
snoRNA:Psi18S-640b	0	0	0	0	0	0
snoRNA:Psi18S-640c	0	0	0	0	0	0
snoRNA:Psi18S-640d	0	0	0	0	0	0
snoRNA:Psi18S-640e	0	0	0	0	0	0
snoRNA:Psi18S-640f	0	0	0	0	0	0
snoRNA:Psi18S-640g	0	0	0	0	0	0
snoRNA:Psi18S-841a	0	0	0	0	0	0
snoRNA:Psi18S-841b	0	0	0	0	0	0
snoRNA:Psi18S-841c	0	0	0	0	0	0
snoRNA:Psi18S-841d	0	0	83	0	0	0
snoRNA:Psi18S-920	0	0	0	0	0	0
snoRNA:Psi18S-996	0	0	0	0	0	0
snoRNA:Psi28S-1060	0	0	0	0	0	0
snoRNA:Psi28S-1135a	0	0	0	0	0	0
snoRNA:Psi28S-1135b	0	0	0	0	0	0
snoRNA:Psi28S-1135c	0	0	0	0	0	0
snoRNA:Psi28S-1135d	0	0	0	0	0	0
snoRNA:Psi28S-1135e	0	0	0	0	0	0
snoRNA:Psi28S-1135f	0	0	0	0	0	0
snoRNA:Psi28S-1153	0	0	0	0	0	0
snoRNA:Psi28S-1175a	0	0	0	0	0	0
snoRNA:Psi28S-1175b	0	0	0	0	0	0
snoRNA:Psi28S-1175c	0	0	0	0	0	0
snoRNA:Psi28S-1180	0	0	0	0	0	0
snoRNA:Psi28S-1192a	0	0	0	0	0	0
snoRNA:Psi28S-1192b	0	0	0	0	0	0
snoRNA:Psi28S-1192c	0	0	0	0	0	0
snoRNA:Psi28S-1192d	0	0	0	0	0	0
snoRNA:Psi28S-1232	0	0	0	0	0	0
snoRNA:Psi28S-1837a	0	0	0	0	0	0
snoRNA:Psi28S-1837b	0	0	0	0	0	0
snoRNA:Psi28S-1837c	0	0	0	0	0	0
snoRNA:Psi28S-1936	0	0	0	0	0	0
snoRNA:Psi28S-2149	0	0	0	0	0	0
snoRNA:Psi28S-2179	0	0	0	0	0	0
snoRNA:Psi28S-2263	0	0	0	0	0	0
snoRNA:Psi28S-2442a	0	0	0	0	0	0
snoRNA:Psi28S-2442b	0	0	0	0	0	0
snoRNA:Psi28S-2444	0	0	0	0	0	0
snoRNA:Psi28S-2562	0	0	0	0	0	0
snoRNA:Psi28S-2566	0	0	0	0	0	0
snoRNA:Psi28S-2622	0	0	0	0	88	0
snoRNA:Psi28S-2626	0	0	0	0	0	0
snoRNA:Psi28S-2648	0	0	0	0	0	0
snoRNA:Psi28S-2876	0	0	0	0	0	0
snoRNA:Psi28S-291	0	0	0	0	0	0
snoRNA:Psi28S-2949	0	0	0	0	0	0
snoRNA:Psi28S-2996	0	0	0	0	0	0
snoRNA:Psi28S-3091a	0	0	0	0	0	0
snoRNA:Psi28S-3091b	0	0	0	0	0	0
snoRNA:Psi28S-3186	0	0	0	0	0	0
snoRNA:Psi28S-3305a	0	0	0	0	0	0
snoRNA:Psi28S-3305b	0	0	0	0	0	0
snoRNA:Psi28S-3305c	0	0	0	0	0	0
snoRNA:Psi28S-3308	0	0	0	0	0	0
snoRNA:Psi28S-3316a	0	0	0	0	0	0
snoRNA:Psi28S-3316b	0	0	0	0	0	0
snoRNA:Psi28S-3316c	0	0	0	0	0	0
snoRNA:Psi28S-3316d	0	0	0	0	0	0
snoRNA:Psi28S-3316e	0	0	0	0	0	0
snoRNA:Psi28S-3327a	0	0	0	0	0	0
snoRNA:Psi28S-3327b	0	0	0	0	0	0
snoRNA:Psi28S-3327c	0	0	0	0	0	0
snoRNA:Psi28S-3342	6	0	1305	0	0	0
snoRNA:Psi28S-3378	0	0	0	0	0	0
snoRNA:Psi28S-3385a	0	0	0	0	0	0
snoRNA:Psi28S-3385b	0	0	0	0	0	0
snoRNA:Psi28S-3405a	0	0	0	0	0	0
snoRNA:Psi28S-3405b	0	0	0	0	0	0
snoRNA:Psi28S-3405c	0	0	0	0	0	0
snoRNA:Psi28S-3405d	0	0	0	0	0	0
snoRNA:Psi28S-3436a	0	0	0	0	0	0
snoRNA:Psi28S-3436b	0	0	0	0	0	0
snoRNA:Psi28S-3571	0	0	0	0	0	0
snoRNA:Psi28S-612	0	0	0	0	0	0
snoRNA:SC35-a	0	0	0	0	0	0
snoRNA:SC35-b	0	0	0	0	0	0
snoRNA:Tudor-SN-a	0	0	0	0	0	0
snoRNA:U14:30Ea	0	0	0	0	0	0
snoRNA:U14:30Eb	0	0	0	0	0	0
snoRNA:U27:54Ea	0	0	0	0	0	0
snoRNA:U27:54Eb	0	0	0	0	0	0
snoRNA:U29:54Eb	0	0	0	0	0	0
snoRNA:U29:54Ec	0	0	0	0	0	0
snoRNA:U29:54Ed	0	0	0	0	0	0
snoRNA:U31:54Eb	0	0	0	0	0	0
snoRNA:U31:54Ec	0	0	0	0	0	0
snoRNA:U31:54Ed	0	0	0	0	0	0
snoRNA:U3:54Aa	0	0	0	0	0	0
snoRNA:U3:54Ab	0	0	0	0	0	0
snoRNA:U3:9B	0	0	0	0	0	0
snoRNA:U49:66Da	0	0	0	0	0	0
snoRNA:U49:66Db	0	0	0	0	0	0
snoRNA:U76:54Eb	0	0	0	0	0	0
snoRNA:abba-a	0	0	0	0	0	0
snoRNA:gcl-a	0	0	0	0	0	0
snoRNA:hts-a	0	0	0	0	0	0
snoRNA:kis-a	0	0	0	0	0	0
snoRNA:lola-a	0	0	0	0	0	0
snoRNA:lola-b	0	0	0	0	0	0
snoRNA:lola-c	0	0	0	0	0	0
snoRNA:lola-d	0	0	0	0	0	0
snoRNA:nop5-x16-a	0	0	0	0	0	0
snoRNA:snR38:54Eb	0	0	0	0	0	0
snoRNA:snR38:54Ec	0	0	0	0	0	0
sns	0	0	0	19	0	0
snsl	0	0	0	0	0	0
snu	0	0	0	0	0	0
snz	0	0	0	0	0	0
so	0	0	0	0	0	0
sob	0	0	0	0	0	0
sofe	0	0	0	0	0	0
sog	0	763	2226	292	0	935
sol	0	0	0	0	0	0
solo	0	0	0	0	0	0
sona	0	0	0	0	0	0
sosie	0	0	0	0	0	0
soti	0	0	0	0	0	143
sotv	0	0	0	0	0	1
sowah	0	0	0	0	0	0
sowi	0	0	0	0	0	0
spab	0	0	0	0	0	0
spag	0	0	0	0	0	0
spag4	0	0	0	0	0	0
spartin	0	0	0	0	0	0
spas	0	0	0	0	0	0
spaw	0	0	0	0	0	0
spd-2	0	0	0	0	0	0
spdo	0	0	0	10	0	1
spel1	0	0	0	0	0	0
spen	1231	9898	183	194	244	2415
spg	0	0	0	0	0	0
spheroide	0	0	74	1	0	0
sphinx1	0	0	0	0	0	0
sphinx2	0	0	0	0	0	0
spi	0	0	12759	0	0	2760
spict	0	0	0	3	0	1867
spidey	0	0	4563	0	0	1815
spin	0	2	0	0	1	68
spir	0	0	1000	0	0	0
spirit	0	0	0	0	0	0
spn-A	0	0	0	0	0	0
spn-B	0	0	0	0	0	0
spn-D	0	0	0	0	0	0
spn-E	0	0	0	0	0	0
spn-F	0	0	1	0	0	0
spo	0	0	0	0	0	0
spok	0	0	0	3	0	0
spoon	0	2299	126	0	17521	0
spri	0	0	1	0	0	0
sprt	0	0	0	0	0	0
spt4	0	0	0	0	0	0
spz	0	0	0	0	0	0
spz3	0	0	0	0	0	0
spz4	0	0	0	0	0	0
spz5	0	0	0	0	0	0
spz6	0	0	0	0	0	0
sqa	0	0	0	0	0	0
sqd	163	1727	1193	58	10028	6242
sqh	4	3	1	10	493	8368
squ	0	0	0	0	0	0
sqz	0	0	0	0	0	1290
sr	3	0	0	0	0	0
sra	0	4787	1	0	0	2
srl	0	0	0	0	2387	0
sro	0	0	0	0	0	0
srp	0	0	0	0	0	0
srw	0	0	0	0	0	0
ss	0	0	0	0	0	0
ssh	0	0	0	0	0	0
ssp	0	0	0	0	0	0
ssp2	0	0	0	0	0	0
ssp3	0	0	0	0	0	36
ssp5	0	0	0	0	0	0
ssp6	0	0	0	0	0	0
ssp7	0	0	0	0	0	0
sstn	0	0	0	0	0	0
ssx	0	0	0	0	0	0
st	0	1	0	0	0	0
sta	29857	11331	38308	57	72912	46666
stac	0	0	0	0	0	0
stai	0	2	0	0	0	0
stan	74	0	0	0	0	0
stas	0	5	0	0	0	1237
stau	0	0	0	0	0	1643
stc	0	0	0	11	0	0
stck	0	0	3	5	0	2332
ste14	0	0	0	0	0	0
ste24a	0	0	0	0	0	0
ste24b	0	0	0	0	0	0
ste24c	0	0	0	0	0	0
step	0	3	0	0	1492	504
stet	0	0	0	0	0	0
stg	0	0	0	0	0	14
stg1	0	0	0	0	0	0
sti	0	0	0	0	0	0
stil	0	23	0	2	0	0
stj	74	0	0	0	0	0
stl	0	0	0	0	0	0
stmA	0	0	0	0	0	2
stnA	0	0	0	0	0	0
stnB	0	0	0	0	0	0
stops	0	0	105	0	0	0
strat	0	0	0	0	0	755
stum	0	0	0	0	0	0
stumps	0	0	0	0	0	0
stv	143	2	0	12	0	642
stw	0	0	0	0	0	0
stwl	0	0	0	0	0	0
stx	0	0	0	3	142	332
sty	3	3993	1383	3	18063	5330
su(Hw)	0	0	0	0	903	1
su(f)	0	0	0	0	0	0
su(r)	0	0	0	0	0	214
su(sable)	0	0	0	0	0	474
su(w[a])	0	0	0	6	0	730
sub	0	0	0	0	2	0
subdued	0	0	0	0	0	0
sud1	0	0	0	0	0	0
sug	0	3	810	0	0	0
sun	4	7303	4189	0	1	2331
sunn	0	0	0	0	0	0
sunz	0	0	0	0	0	0
sut1	0	0	0	0	0	428
sut2	0	0	0	0	0	0
sut3	0	0	0	0	0	0
sut4	0	0	0	0	0	0
sv	0	0	0	0	0	0
svp	0	0	0	0	0	0
svr	21	2222	5649	0	2	22
sw	1	0	0	0	1	0
swa	0	0	0	0	0	0
swaPsi	0	0	0	0	0	0
swi2	0	0	0	0	0	0
swif	0	0	0	0	0	0
swm	0	392	1290	0	0	204
sws	0	177	0	0	288	42
sxc	37	0	0	0	1	341
sxe2	0	0	3813	0	0	0
syd	1	3	1	0	0	283
t	0	0	0	0	0	0
t-cup	0	0	0	0	0	0
tHMG1	0	0	0	0	0	0
tHMG2	0	0	0	0	0	0
tRNA:Ala-AGC-1-1	0	0	0	0	0	0
tRNA:Ala-AGC-2-1	0	0	0	0	0	0
tRNA:Ala-AGC-2-10	0	0	0	0	0	0
tRNA:Ala-AGC-2-11	0	0	0	0	0	0
tRNA:Ala-AGC-2-2	0	0	0	0	0	0
tRNA:Ala-AGC-2-3	0	0	0	0	0	0
tRNA:Ala-AGC-2-4	0	0	0	0	0	0
tRNA:Ala-AGC-2-5	0	0	0	0	0	0
tRNA:Ala-AGC-2-6	0	0	0	0	0	0
tRNA:Ala-AGC-2-7	0	0	0	0	0	0
tRNA:Ala-AGC-2-8	0	0	0	0	0	0
tRNA:Ala-AGC-2-9	0	0	0	0	0	0
tRNA:Ala-CGC-1-1	0	0	0	0	0	0
tRNA:Ala-CGC-1-2	0	0	0	0	0	0
tRNA:Ala-CGC-1-3	0	0	0	0	0	0
tRNA:Ala-TGC-1-1	0	0	0	0	0	0
tRNA:Ala-TGC-2-1	0	0	0	0	0	0
tRNA:Arg-ACG-1-1	0	0	0	0	0	0
tRNA:Arg-ACG-1-10	0	0	0	0	0	0
tRNA:Arg-ACG-1-2	0	0	0	0	0	0
tRNA:Arg-ACG-1-3	0	0	0	0	0	0
tRNA:Arg-ACG-1-4	0	0	0	0	0	0
tRNA:Arg-ACG-1-5	0	0	0	0	0	0
tRNA:Arg-ACG-1-6	0	0	0	0	0	0
tRNA:Arg-ACG-1-7	0	0	0	0	711	0
tRNA:Arg-ACG-1-8	0	0	0	0	0	0
tRNA:Arg-ACG-1-9	0	0	0	0	0	0
tRNA:Arg-CCT-1-1	0	0	0	0	0	0
tRNA:Arg-CCT-1-2	0	0	0	0	0	0
tRNA:Arg-CCT-1-3	0	0	0	0	0	0
tRNA:Arg-TCG-1-1	0	0	0	0	0	0
tRNA:Arg-TCG-2-1	0	0	0	0	0	0
tRNA:Arg-TCG-2-2	0	0	0	0	0	0
tRNA:Arg-TCG-2-3	0	0	0	0	0	0
tRNA:Arg-TCG-2-4	0	0	0	0	0	0
tRNA:Arg-TCG-3-1	0	0	0	0	0	0
tRNA:Arg-TCG-3-2	0	0	0	0	0	0
tRNA:Arg-TCG-3-3	0	0	0	0	0	0
tRNA:Arg-TCG-3-4	0	0	0	0	0	0
tRNA:Arg-TCG-4-1	0	0	0	0	0	0
tRNA:Arg-TCT-1-1	0	0	0	0	0	0
tRNA:Arg-TCT-2-1	0	0	0	0	0	0
tRNA:Arg-TCT-3-1	0	0	0	0	0	0
tRNA:Asn-GTT-1-1	0	0	0	0	0	0
tRNA:Asn-GTT-1-10	0	0	0	0	2	0
tRNA:Asn-GTT-1-2	0	0	0	0	0	0
tRNA:Asn-GTT-1-3	0	0	0	0	0	0
tRNA:Asn-GTT-1-4	0	0	0	0	0	0
tRNA:Asn-GTT-1-5	0	0	0	0	0	0
tRNA:Asn-GTT-1-6	0	0	0	0	0	0
tRNA:Asn-GTT-1-7	0	0	0	0	0	0
tRNA:Asn-GTT-1-8	0	0	0	0	0	0
tRNA:Asn-GTT-1-9	0	0	0	0	0	0
tRNA:Asp-GTC-1-1	0	0	0	0	0	0
tRNA:Asp-GTC-1-10	0	0	0	0	0	0
tRNA:Asp-GTC-1-11	0	0	0	0	0	0
tRNA:Asp-GTC-1-12	0	0	0	0	0	0
tRNA:Asp-GTC-1-2	0	0	0	0	0	0
tRNA:Asp-GTC-1-3	0	0	0	0	0	0
tRNA:Asp-GTC-1-4	0	0	0	0	0	0
tRNA:Asp-GTC-1-5	0	0	0	0	0	0
tRNA:Asp-GTC-1-6	0	0	0	0	0	0
tRNA:Asp-GTC-1-7	0	0	0	0	0	0
tRNA:Asp-GTC-1-8	0	0	0	0	0	0
tRNA:Asp-GTC-1-9	0	0	0	0	0	0
tRNA:Asp-GTC-2-1	0	0	0	0	0	0
tRNA:Asp-GTC-3-1	0	0	0	0	0	0
tRNA:CR32123:Psi	0	0	0	0	0	0
tRNA:Cys-GCA-1-1	0	0	0	0	0	0
tRNA:Cys-GCA-1-2	0	0	0	0	0	0
tRNA:Cys-GCA-1-3	0	0	0	0	0	0
tRNA:Cys-GCA-1-4	0	0	0	0	0	0
tRNA:Cys-GCA-2-1	0	0	0	0	0	0
tRNA:Cys-GCA-3-1	0	0	0	0	0	0
tRNA:Cys-GCA-4-1	0	0	0	0	0	0
tRNA:Gln-CTG-1-1	0	0	0	0	0	0
tRNA:Gln-CTG-2-1	0	0	0	0	0	0
tRNA:Gln-CTG-2-2	0	0	0	0	0	0
tRNA:Gln-CTG-2-3	0	0	0	0	0	0
tRNA:Gln-CTG-2-4	0	0	0	0	0	0
tRNA:Gln-CTG-2-5	0	0	0	0	0	0
tRNA:Gln-CTG-3-1	0	0	0	0	0	0
tRNA:Gln-CTG-4-1	0	0	0	0	0	0
tRNA:Gln-TTG-1-1	0	0	0	0	0	0
tRNA:Gln-TTG-1-2	0	0	0	0	0	0
tRNA:Gln-TTG-1-3	0	0	0	0	0	0
tRNA:Gln-TTG-2-1	0	0	0	0	0	0
tRNA:Glu-CTC-1-1	0	0	0	0	0	0
tRNA:Glu-CTC-2-1	0	0	0	0	0	0
tRNA:Glu-CTC-2-2	0	0	0	0	0	0
tRNA:Glu-CTC-3-1	0	0	0	0	0	0
tRNA:Glu-CTC-3-2	0	0	0	0	0	0
tRNA:Glu-CTC-3-3	0	0	0	0	0	0
tRNA:Glu-CTC-3-4	0	0	0	0	0	0
tRNA:Glu-CTC-3-5	0	0	0	0	0	0
tRNA:Glu-CTC-3-6	0	0	0	0	0	0
tRNA:Glu-CTC-3-7	0	0	0	0	0	0
tRNA:Glu-CTC-3-8	0	0	0	0	0	0
tRNA:Glu-CTC-3-9	0	0	0	0	0	0
tRNA:Glu-CTC-4-1	0	0	0	0	0	0
tRNA:Glu-CTC-5-1Psi	0	0	0	0	0	0
tRNA:Glu-CTC-6-1Psi	0	0	0	0	0	0
tRNA:Glu-TTC-1-1	0	0	0	0	0	0
tRNA:Glu-TTC-1-2	0	0	0	0	0	0
tRNA:Glu-TTC-1-3	0	0	0	0	0	0
tRNA:Glu-TTC-1-4	0	0	0	0	0	0
tRNA:Glu-TTC-1-5	0	0	0	0	0	0
tRNA:Glu-TTC-1-6	0	0	0	0	0	0
tRNA:Gly-GCC-1-1	0	0	0	0	0	0
tRNA:Gly-GCC-1-10	0	0	0	0	0	0
tRNA:Gly-GCC-1-11	0	0	0	0	0	0
tRNA:Gly-GCC-1-12	0	0	0	0	0	0
tRNA:Gly-GCC-1-13	0	0	0	0	0	0
tRNA:Gly-GCC-1-2	0	0	0	0	0	0
tRNA:Gly-GCC-1-3	0	0	0	0	0	0
tRNA:Gly-GCC-1-4	0	0	0	0	0	0
tRNA:Gly-GCC-1-5	0	0	0	0	0	0
tRNA:Gly-GCC-1-6	0	0	0	0	0	0
tRNA:Gly-GCC-1-7	0	0	0	0	0	0
tRNA:Gly-GCC-1-8	0	0	0	0	0	0
tRNA:Gly-GCC-1-9	0	0	0	0	0	0
tRNA:Gly-GCC-2-1	0	0	0	0	0	0
tRNA:Gly-TCC-1-1	0	0	0	0	0	0
tRNA:Gly-TCC-1-2	0	0	0	0	0	0
tRNA:Gly-TCC-1-3	0	0	0	0	0	0
tRNA:Gly-TCC-1-4	0	0	0	0	0	0
tRNA:Gly-TCC-2-1	0	0	0	0	0	0
tRNA:Gly-TCC-2-2	0	0	0	0	0	0
tRNA:His-GTG-1-1	0	0	0	0	0	0
tRNA:His-GTG-1-2	0	0	0	0	0	0
tRNA:His-GTG-1-3	0	0	0	0	0	0
tRNA:His-GTG-1-4	0	0	0	0	0	0
tRNA:His-GTG-1-5	0	0	0	0	0	0
tRNA:His-GTG-2-1Psi	0	0	0	0	0	0
tRNA:Ile-AAT-1-1	0	0	0	0	0	0
tRNA:Ile-AAT-1-2	0	0	0	0	0	0
tRNA:Ile-AAT-1-3	0	0	0	0	0	0
tRNA:Ile-AAT-1-4	0	0	0	0	0	0
tRNA:Ile-AAT-1-5	0	0	0	0	0	0
tRNA:Ile-AAT-1-6	0	0	0	0	0	0
tRNA:Ile-AAT-1-7	0	0	0	0	0	0
tRNA:Ile-AAT-1-8	0	0	0	0	0	0
tRNA:Ile-AAT-1-9	0	0	0	0	0	0
tRNA:Ile-AAT-2-1Psi	0	0	0	0	0	0
tRNA:Ile-TAT-1-1	0	0	0	0	0	0
tRNA:Ile-TAT-1-2	0	0	0	0	0	0
tRNA:Leu-AAG-1-1	0	0	0	0	0	0
tRNA:Leu-AAG-1-2	0	0	0	0	0	0
tRNA:Leu-AAG-1-3	0	0	0	0	0	0
tRNA:Leu-AAG-1-4	0	0	0	0	0	0
tRNA:Leu-CAA-1-1	0	0	0	0	0	0
tRNA:Leu-CAA-2-1	0	0	0	0	0	0
tRNA:Leu-CAA-2-2	0	0	0	0	0	0
tRNA:Leu-CAA-2-3	0	0	0	0	0	201
tRNA:Leu-CAG-1-1	0	0	0	0	0	0
tRNA:Leu-CAG-1-2	0	0	0	0	0	0
tRNA:Leu-CAG-1-3	0	0	0	0	0	0
tRNA:Leu-CAG-1-4	0	0	0	0	0	0
tRNA:Leu-CAG-1-5	0	0	0	0	0	0
tRNA:Leu-CAG-1-6	0	0	0	0	0	0
tRNA:Leu-CAG-1-7	0	0	0	0	0	0
tRNA:Leu-CAG-1-8	0	0	0	0	0	0
tRNA:Leu-TAA-1-1	0	0	0	0	0	0
tRNA:Leu-TAA-2-1	0	0	0	0	0	0
tRNA:Leu-TAA-3-1	0	0	0	0	0	0
tRNA:Leu-TAA-4-1	0	0	0	0	0	0
tRNA:Leu-TAG-1-1	0	0	0	0	0	0
tRNA:Leu-TAG-1-2	0	0	0	0	0	0
tRNA:Lys-CTT-1-1	0	0	0	0	0	0
tRNA:Lys-CTT-1-10	0	0	0	0	0	0
tRNA:Lys-CTT-1-11	0	0	0	0	0	0
tRNA:Lys-CTT-1-12	0	0	0	0	0	0
tRNA:Lys-CTT-1-13	0	0	0	0	0	0
tRNA:Lys-CTT-1-2	0	0	0	0	0	0
tRNA:Lys-CTT-1-3	0	0	0	0	0	0
tRNA:Lys-CTT-1-4	0	0	0	0	0	0
tRNA:Lys-CTT-1-5	0	0	0	0	0	0
tRNA:Lys-CTT-1-6	0	0	0	0	0	0
tRNA:Lys-CTT-1-7	0	0	0	0	0	0
tRNA:Lys-CTT-1-8	0	0	0	0	0	0
tRNA:Lys-CTT-1-9	0	0	0	0	0	0
tRNA:Lys-CTT-2-1Psi	0	0	0	0	0	0
tRNA:Lys-TTT-1-1	0	0	0	0	0	0
tRNA:Lys-TTT-2-1	0	0	0	0	0	0
tRNA:Lys-TTT-2-2	0	0	0	0	0	0
tRNA:Lys-TTT-2-3	0	0	0	0	0	0
tRNA:Lys-TTT-2-4	0	0	0	0	0	0
tRNA:Lys-TTT-2-5	0	0	0	0	0	0
tRNA:Met-CAT-1-1	0	0	0	0	0	0
tRNA:Met-CAT-1-2	0	0	0	0	0	0
tRNA:Met-CAT-1-3	0	0	0	0	0	0
tRNA:Met-CAT-1-4	0	0	0	0	0	0
tRNA:Met-CAT-1-5	0	0	0	0	0	0
tRNA:Met-CAT-2-1	0	0	0	0	0	0
tRNA:Phe-GAA-1-1	0	0	0	0	0	0
tRNA:Phe-GAA-1-2	0	0	0	0	0	0
tRNA:Phe-GAA-1-3	0	0	0	0	0	0
tRNA:Phe-GAA-1-4	0	0	0	0	0	0
tRNA:Phe-GAA-1-5	0	0	0	0	0	0
tRNA:Phe-GAA-1-6	0	0	0	0	0	0
tRNA:Phe-GAA-1-7	0	0	0	0	0	0
tRNA:Phe-GAA-1-8	0	0	0	0	0	0
tRNA:Pro-AGG-1-1	0	0	0	0	0	0
tRNA:Pro-AGG-1-2	0	0	0	0	0	0
tRNA:Pro-AGG-1-3	0	0	0	0	0	0
tRNA:Pro-AGG-1-4	0	0	0	0	0	0
tRNA:Pro-AGG-1-5	0	0	0	0	0	0
tRNA:Pro-AGG-1-6	0	0	0	0	0	0
tRNA:Pro-AGG-1-7	0	0	0	0	0	0
tRNA:Pro-CGG-1-1	0	1	0	0	0	0
tRNA:Pro-CGG-2-1	0	0	0	0	0	0
tRNA:Pro-CGG-2-2	0	0	0	0	0	0
tRNA:Pro-CGG-2-3	0	0	0	0	0	0
tRNA:Pro-CGG-3-1	0	0	0	0	0	0
tRNA:Pro-TGG-1-1	0	0	0	0	0	0
tRNA:Pro-TGG-1-2	0	0	0	0	0	0
tRNA:Pro-TGG-1-3	0	0	0	0	0	0
tRNA:Pro-TGG-1-4	0	0	0	0	0	0
tRNA:Pro-TGG-1-5	0	0	0	0	0	0
tRNA:SeC-TCA-1-1	0	0	0	0	0	0
tRNA:Ser-AGA-1-1	0	0	0	0	0	0
tRNA:Ser-AGA-2-1	0	0	0	0	0	0
tRNA:Ser-AGA-2-2	0	0	0	0	0	0
tRNA:Ser-AGA-2-3	0	0	0	0	0	0
tRNA:Ser-AGA-2-4	0	0	0	0	0	0
tRNA:Ser-AGA-2-5	0	0	0	0	0	0
tRNA:Ser-AGA-3-1	0	0	0	0	0	0
tRNA:Ser-AGA-3-2	0	0	0	0	0	0
tRNA:Ser-CGA-1-1	0	0	0	0	0	0
tRNA:Ser-CGA-1-2	0	0	0	0	0	0
tRNA:Ser-CGA-1-3	0	0	0	0	0	0
tRNA:Ser-CGA-1-4	0	0	0	0	0	0
tRNA:Ser-GCT-1-1	0	0	0	0	0	0
tRNA:Ser-GCT-2-1	0	0	0	0	0	0
tRNA:Ser-GCT-2-2	0	0	0	0	0	0
tRNA:Ser-GCT-2-3	0	0	0	0	0	0
tRNA:Ser-GCT-2-4	0	0	0	0	0	0
tRNA:Ser-GCT-2-5	0	0	0	0	0	0
tRNA:Ser-TGA-1-1	0	0	0	0	0	0
tRNA:Ser-TGA-2-1	0	0	0	0	0	0
tRNA:Thr-AGT-1-1	0	0	0	0	0	0
tRNA:Thr-AGT-1-2	0	0	0	0	0	0
tRNA:Thr-AGT-1-3	0	0	0	0	0	0
tRNA:Thr-AGT-1-4	0	0	0	0	0	0
tRNA:Thr-AGT-1-5	0	0	0	0	0	0
tRNA:Thr-AGT-1-6	0	0	0	0	0	0
tRNA:Thr-AGT-1-7	0	0	0	0	0	0
tRNA:Thr-AGT-2-1	0	0	0	0	0	0
tRNA:Thr-AGT-3-1Psi	0	0	0	0	0	0
tRNA:Thr-CGT-1-1	0	0	0	0	0	0
tRNA:Thr-CGT-1-2	0	0	0	0	0	0
tRNA:Thr-CGT-1-3	0	0	0	0	0	0
tRNA:Thr-TGT-1-1	0	0	0	0	0	0
tRNA:Thr-TGT-2-1	0	0	0	0	0	0
tRNA:Thr-TGT-2-2	0	0	0	0	0	0
tRNA:Thr-TGT-2-3	0	0	0	0	0	0
tRNA:Thr-TGT-2-4	0	0	0	0	0	0
tRNA:Thr-TGT-2-5	0	0	0	0	0	0
tRNA:Trp-CCA-1-1	0	0	0	0	0	0
tRNA:Trp-CCA-1-2	0	0	0	0	0	0
tRNA:Trp-CCA-2-1	0	0	0	0	0	0
tRNA:Trp-CCA-2-2	0	0	0	0	0	0
tRNA:Trp-CCA-2-3	0	0	0	0	0	0
tRNA:Trp-CCA-2-4	0	0	0	0	0	0
tRNA:Trp-CCA-2-5	0	0	0	0	0	0
tRNA:Trp-CCA-2-6	0	0	0	0	0	0
tRNA:Tyr-GTA-1-1	0	0	0	0	0	0
tRNA:Tyr-GTA-1-2	0	0	0	0	0	0
tRNA:Tyr-GTA-1-3	0	0	0	0	0	0
tRNA:Tyr-GTA-1-4	0	0	0	0	0	0
tRNA:Tyr-GTA-1-5	0	0	0	0	0	0
tRNA:Tyr-GTA-1-6	0	0	0	0	0	0
tRNA:Tyr-GTA-1-7	0	0	0	0	0	0
tRNA:Tyr-GTA-1-8	0	0	0	0	0	0
tRNA:Tyr-GTA-2-1	0	0	0	0	0	0
tRNA:Tyr-GTA-3-1	0	0	0	0	0	0
tRNA:Val-AAC-1-1	0	0	0	0	0	0
tRNA:Val-AAC-1-2	0	0	0	0	0	0
tRNA:Val-AAC-2-1	0	0	0	0	0	0
tRNA:Val-AAC-2-2	0	0	0	0	0	0
tRNA:Val-AAC-2-3	0	0	0	0	0	0
tRNA:Val-AAC-2-4	0	0	0	0	0	0
tRNA:Val-CAC-1-1	0	0	0	0	0	0
tRNA:Val-CAC-2-1	0	0	0	0	0	0
tRNA:Val-CAC-2-2	0	0	0	0	0	0
tRNA:Val-CAC-2-3	0	0	0	0	0	0
tRNA:Val-CAC-2-4	0	0	0	0	0	0
tRNA:Val-CAC-2-5	0	0	0	0	0	0
tRNA:Val-CAC-2-6	0	0	0	0	0	0
tRNA:Val-TAC-1-1	0	0	0	0	0	0
tRNA:Val-TAC-1-2	0	0	0	0	0	0
tRNA:iMet-CAT-1-1	0	0	0	0	0	0
tRNA:iMet-CAT-1-2	0	0	0	0	0	0
tRNA:iMet-CAT-1-3	0	0	0	0	0	0
tRNA:iMet-CAT-1-4	0	0	0	0	0	0
tRNA:iMet-CAT-1-5	0	0	0	0	0	0
tRNA:iMet-CAT-2-1	0	0	0	0	0	0
tacc	0	0	0	0	86	14
tadr	0	0	0	0	0	1457
tai	0	133	503	0	1213	1287
tal-1A	0	0	0	0	0	0
tal-2A	0	0	0	0	0	0
tal-3A	0	0	0	0	0	0
tal-AA	0	0	0	0	0	0
tam	0	0	0	0	0	0
tamo	0	0	0	0	1	24
tank	0	0	0	0	0	122
tant	0	0	0	0	0	0
tap	0	1	0	0	4862	321
tapas	0	0	0	0	0	20
tara	0	1	0	0	0	426
tau	0	182	0	0	0	0
tay	0	0	0	0	0	139
tbrd-1	0	0	0	0	0	0
tbrd-2	0	0	0	0	0	0
tbrd-3	0	0	0	0	0	0
tctn	0	0	0	0	0	0
tea	0	0	0	0	0	2398
tef	0	0	0	0	0	0
tefu	0	0	0	0	0	0
tej	0	0	0	0	0	0
temp	0	0	0	0	0	0
teq	0	0	0	0	1	0
term	0	0	0	0	0	0
tex	0	0	0	0	0	1471
tey	4	4	0	0	5	1
tfc	0	0	0	0	0	0
tgo	0	0	0	0	0	305
tgy	0	0	0	0	0	0
thetaTry	0	3163	0	0	0	1064
tho2	22213	0	0	0	0	851
thoc5	0	0	0	0	1	0
thoc6	0	0	1	0	0	1104
thoc7	0	0	0	0	0	0
thr	0	0	0	0	0	0
ths	0	0	0	0	0	0
thw	0	0	0	0	0	0
tilB	0	0	0	0	0	0
tim	0	1	0	12	20158	5398
timeout	0	0	0	0	0	829
tin	0	0	0	0	0	0
tinc	0	0	0	0	0	0
tio	0	0	0	0	0	0
tipE	0	0	0	0	0	0
tj	0	0	0	0	0	0
tko	0	0	0	0	0	1786
tkv	0	0	0	0	0	3309
tld	0	0	0	0	0	0
tll	0	0	0	0	0	0
tmod	0	0	109	0	0	0
tn	0	0	0	0	0	0
tna	1	0	10238	1	63	403
tnc	0	0	0	0	0	0
to	0	0	0	0	0	850
tobi	0	0	0	0	0	0
toc	1	0	0	0	0	0
toe	0	0	0	0	0	0
tok	0	0	0	0	0	0
tomb	0	0	0	0	0	0
tomboy20	0	0	0	0	0	0
tomboy40	0	0	0	0	0	0
topi	1	0	2899	0	0	0
tor	0	0	0	0	0	0
tos	0	0	0	0	0	0
tou	0	0	0	0	0	209
tow	0	0	0	0	0	2
toy	13	0	0	0	0	134
tra	7	7276	8332	0	0	114
tra2	0	0	2	0	1	3930
tral	333	343	3	0	1	187
trbd	0	0	0	0	0	0
trbl	0	0	0	0	0	49
trc	0	0	0	0	0	65
trem	0	0	0	0	0	2217
trh	0	0	0	0	0	0
trio	0	0	0	2	5967	1452
trk	0	0	0	0	0	2
trn	1670	233	8979	4	0	726
trol	11	20816	338	5	16729	911
trp	0	0	0	0	0	0
trpl	0	0	0	3	0	0
trr	0	1	0	0	4177	0
trsn	0	0	0	0	0	0
trus	0	0	0	0	0	0
trv	0	0	0	0	0	0
trx	0	0	0	0	1	504
tsg	0	0	0	0	0	0
tsh	0	0	0	0	0	0
tsl	0	0	0	0	0	0
tsr	1718	100	38047	0	73057	39581
tst	0	0	0	0	0	0
tsu	0	0	0	0	4	1144
tth	492	350	0	0	0	0
ttk	0	0	82	0	1	1484
ttm2	0	0	0	0	0	0
ttm3	0	0	2	0	0	0
ttm50	0	0	0	0	1	2714
ttv	0	11598	90	0	0	54
tty	0	0	0	1	0	0
tub	0	0	0	0	0	0
tud	0	0	1720	4986	27967	0
tum	0	0	0	0	0	0
tun	0	0	0	6	0	0
tup	0	0	0	0	0	0
tut	0	0	0	0	0	0
tutl	0	0	0	4	1541	157
tw	0	0	0	0	0	0
twe	0	1	0	0	0	44
tweek	0	0	1666	0	0	0
twf	0	0	0	0	0	0
twi	0	0	0	0	0	0
twin	5	0	0	0	0	0
twit	0	0	0	0	0	0
twr	0	0	2512	0	0	528
tws	0	0	0	0	1101	473
twz	0	0	0	0	0	0
tx	0	0	0	0	0	0
tyf	1	2	407	0	0	100
tyn	0	0	0	0	0	0
tzn	0	0	892	0	0	1181
ubl	0	0	0	0	0	94
udd	0	0	0	0	0	0
uex	0	24	1	23	0	1519
uif	0	0	0	0	0	0
unc	0	0	0	0	0	0
unc-104	0	0	0	0	2923	360
unc-119	4364	701	0	0	1	290
unc-13	881	2087	1	0	148	2784
unc-13-4A	2407	686	2326	3	32	208
unc-4	0	0	0	0	0	0
unc-45	0	0	0	0	0	0
unc-5	0	0	0	0	0	0
unc79	0	0	0	0	0	0
unc80	0	0	0	0	0	0
und	173	2902	0	1	4	6063
unk	0	0	0	1	1	26
unpg	0	0	0	0	0	0
up	0	0	0	0	0	0
upSET	14	0	0	8	0	746
upd1	0	0	0	0	0	0
upd2	0	0	0	0	0	0
upd3	0	0	0	0	1	126
uri	0	0	495	0	0	0
ush	0	0	0	0	0	0
usp	0	0	0	0	0	288
uzip	0	0	0	0	0	0
v	15	0	0	0	0	0
vanin-like	0	0	0	0	0	0
vap	6	0	0	0	487	3643
vari	0	0	0	0	0	0
vas	0	0	0	0	0	0
veil	0	0	0	0	0	0
veli	0	0	0	0	0	0
velo	0	0	0	0	0	0
ver	0	0	0	0	0	0
verm	0	0	0	0	0	0
vers	0	0	0	0	0	1127
vg	0	0	0	2	0	0
viaf	0	0	0	0	3581	4995
vib	0	22206	0	2	0	201
vig	0	0	4768	6	4024	488
vig2	0	1	0	1	3	4096
vih	0	0	0	0	0	0
vilya	0	0	0	0	0	0
vimar	0	0	0	0	0	0
vir	0	0	0	0	0	1097
vir-1	0	0	0	0	0	32
vis	0	0	0	0	0	0
vito	0	0	0	0	99	0
vkg	0	0	0	0	0	0
vlc	0	0	0	0	0	0
vls	0	0	0	0	0	0
vn	2	1	0	0	0	0
vnc	0	0	0	0	0	0
vnd	1	3	61	0	0	0
vret	0	0	0	0	1	0
vri	0	1	99	29	1672	135
vsg	23	1	0	15	21	3539
vtd	0	1	0	0	0	0
vvl	0	0	0	0	0	0
w	0	0	0	0	0	0
w-cup	0	0	0	0	0	0
wa-cup	0	0	0	0	0	0
wac	0	0	0	0	0	0
wake	0	2773	0	0	1	539
wal	0	0	88	1	1	3751
wap	0	0	0	2	265	75
wapl	11	10	5	0	19	43
wash	0	0	0	0	0	0
wat	0	0	0	0	0	0
waw	0	0	0	0	0	0
wb	9	597	0	0	0	1331
wbl	0	0	0	0	0	0
wcd	0	1	0	0	0	891
wcy	0	400	0	0	764	195
wda	0	0	0	0	0	8
wdb	3539	90	2	0	2265	280
wde	0	0	0	0	0	0
wdn	0	0	0	0	2218	0
wdp	0	0	0	2	14743	1455
wds	0	0	0	0	0	2
wech	0	11	0	1	4	29
wek	0	0	1354	0	0	1
wfs1	0	0	0	0	0	0
wg	0	0	0	0	0	0
wge	169	0	171	0	2	90
wgn	0	0	0	0	0	0
whd	0	0	0	0	0	880
whe	0	0	0	1	1	0
whip	0	0	0	0	0	0
wisp	0	0	0	0	0	0
wit	0	0	0	2	0	0
wkd	0	0	0	10	0	2146
wls	0	0	0	0	3	0
wmd	0	0	0	0	575	0
wnd	0	0	0	0	0	0
wntD	0	0	0	0	0	0
woc	0	0	0	0	0	130
wol	0	0	0	0	0	0
wor	0	0	0	0	0	0
wrapper	0	0	0	0	0	0
wrd	0	1	0	0	0	3230
wry	0	0	0	0	0	0
wtrw	0	0	0	0	0	0
wts	0	0	0	0	0	56
wuc	22	2	0	0	0	0
wuho	0	0	0	0	0	0
wun	0	0	401	0	0	419
wun2	0	0	236	0	600	2514
wupA	0	0	0	0	0	0
wus	0	0	0	0	0	0
x16	0	0	0	0	0	88
xio	0	0	1274	0	0	0
xit	0	0	0	0	0	0
xmas-1	0	0	0	0	0	0
xmas-2	0	0	0	0	0	0
y	0	0	0	0	0	0
yata	0	0	0	0	0	554
yellow-b	0	0	0	0	0	0
yellow-c	0	0	0	0	0	0
yellow-d	0	0	0	0	0	0
yellow-d2	0	0	0	0	0	0
yellow-e	0	0	0	0	0	0
yellow-e2	0	0	0	0	0	0
yellow-e3	0	0	0	0	0	0
yellow-f	0	0	0	0	0	0
yellow-f2	0	0	0	0	0	0
yellow-g	0	0	0	0	0	0
yellow-g2	0	0	0	0	0	0
yellow-h	1	0	0	0	0	0
yellow-k	0	0	0	0	0	0
yem	0	0	0	0	0	0
yin	0	0	0	0	0	0
yip2	0	0	510	0	0	6955
yip3	0	0	0	0	0	0
yip7	11341	98274	517958	39	44309	140760
yki	0	0	0	0	2131	1033
yl	0	0	0	3	0	0
ymp	0	0	0	0	0	0
yps	0	0	11628	1581	2675	2057
yrt	63	4	1	0	0	182
ytr	1	0	0	8	81	887
yuri	0	0	0	0	0	785
z	0	0	0	0	0	0
zda	0	0	0	0	0	133
zen	0	0	0	0	0	0
zen2	0	0	0	0	0	0
zetaCOP	0	0	0	0	0	1605
zetaTry	0	732	0	0	0	0
zf30C	0	0	0	0	0	2341
zfh1	0	0	0	0	0	0
zfh2	0	0	0	0	0	4
zip	74	10693	300	23582	41173	6579
zld	2	0	0	0	0	0
zormin	0	0	0	0	0	0
zpg	0	0	0	0	0	0
zuc	0	0	0	0	0	0
zyd	0	0	0	0	0	0
zye	0	0	0	0	0	0
__no_feature	323447	288625	286743	69271	329472	157867
__ambiguous	368616	403400	630650	36271	712305	555026
__too_low_aQual	1328	1608	6875	617	5614	2288
__not_aligned	11254163	10918466	3541944	6321743	3168860	2941047
__alignment_not_unique	5448051	2822522	2793226	620702	5620890	2919165
