# Supplementary material for: Probe-Seq enables transcriptional profiling of specific cell types from heterogeneous tissue by RNA-based isolation
Source: eLife. 2019 Dec 9;8:e51452. doi: 10.7554/eLife.51452 (PMC6901332; doi:10.7554/eLife.51452)
Supplement: Source code 1. [file elife-51452-code1.zip › Probe-Seq_Code/Gut_marker_scRNA-seq_ ROC_avg_diff_0.75_Major_Celltypes.txt]

Cluster_ID	Cluster_Name	fbgn	gene	avg_diff	pct1	pct2	myAUC	power	rank
1	aEC1	FBgn0039471	CG6295	2.41	0.97	0.34	0.95	0.9	
1	aEC1	FBgn0033774	CG12374	1.72	0.99	0.65	0.93	0.86	
1	aEC1	FBgn0010357	betaTry	1.49	0.99	0.69	0.93	0.86	
1	aEC1	FBgn0050025	CG30025	1.5	0.99	0.65	0.92	0.84	
1	aEC1	FBgn0003863	alphaTry	1.28	0.99	0.81	0.91	0.83	
1	aEC1	FBgn0003357	Jon99Ciii	1.35	0.98	0.71	0.89	0.78	
1	aEC1	FBgn0003356	Jon99Cii	1.29	0.97	0.62	0.87	0.75	
1	aEC1	FBgn0050031	CG30031	1.41	0.95	0.5	0.86	0.73	
1	aEC1	FBgn0010359	gammaTry	1.41	0.95	0.5	0.86	0.73	
1	aEC1	FBgn0010358	deltaTry	1.36	0.94	0.5	0.86	0.72	
1	aEC1	FBgn0039342	CG5107	1.45	0.93	0.48	0.85	0.7	
1	aEC1	FBgn0010425	epsilonTry	1.43	0.93	0.43	0.84	0.69	
1	aEC1	FBgn0035665	Jon65Aiii	1.27	0.96	0.67	0.82	0.64	
1	aEC1	FBgn0032049	Bace	0.97	0.97	0.65	0.82	0.64	top10
1	aEC1	FBgn0039472	CG17192	2.24	0.69	0.1	0.8	0.61	
1	aEC1	FBgn0085358	Diedel3	1.22	0.87	0.46	0.8	0.61	
1	aEC1	FBgn0003358	Jon99Ci	1.3	0.82	0.32	0.8	0.6	
1	aEC1	FBgn0020906	Jon25Bi	2.49	0.71	0.17	0.79	0.59	
1	aEC1	FBgn0000079	Amy-p	0.82	0.84	0.39	0.79	0.59	
1	aEC1	FBgn0250815	Jon65Aiv	1.07	0.96	0.67	0.79	0.58	top10
1	aEC1	FBgn0261575	tobi	1.65	0.74	0.28	0.78	0.56	
1	aEC1	FBgn0050360	Mal-A6	1.69	0.7	0.25	0.76	0.52	
1	aEC1	FBgn0027376	rha	1.24	0.63	0.18	0.74	0.49	
1	aEC1	FBgn0002570	Mal-A1	0.96	0.82	0.46	0.74	0.48	top10
1	aEC1	FBgn0031654	Jon25Bii	2.27	0.61	0.14	0.73	0.47	
1	aEC1	FBgn0000078	Amy-d	0.91	0.66	0.21	0.73	0.46	
1	aEC1	FBgn0015034	Cyp4e1	0.85	0.69	0.31	0.72	0.45	
1	aEC1	FBgn0027843	CAH2	1.05	0.54	0.14	0.71	0.43	top10
1	aEC1	FBgn0001248	Idh	0.92	0.68	0.3	0.71	0.42	
1	aEC1	FBgn0054026	CG34026	1.89	0.53	0.07	0.69	0.39	
1	aEC1	FBgn0263235	Phae2	1.03	0.51	0.13	0.68	0.37	top10
1	aEC1	FBgn0033297	Mal-A8	0.89	0.55	0.2	0.68	0.36	
1	aEC1	FBgn0031689	Cyp28d1	1.23	0.56	0.16	0.67	0.35	
1	aEC1	FBgn0030270	CG15199	0.89	0.41	0.07	0.67	0.35	
1	aEC1	FBgn0034664	CG4377	0.76	0.65	0.31	0.67	0.35	
1	aEC1	FBgn0030688	CG8952	0.98	0.51	0.14	0.67	0.34	top10
1	aEC1	FBgn0040060	yip7	0.87	0.75	0.52	0.67	0.34	
1	aEC1	FBgn0051104	CG31104	1.14	0.45	0.13	0.66	0.33	top10
1	aEC1	FBgn0029155	Men-b	0.99	0.45	0.19	0.65	0.31	top10
1	aEC1	FBgn0037146	CG7470	0.92	0.54	0.23	0.65	0.3	
1	aEC1	FBgn0034289	CG10910	0.86	0.39	0.06	0.65	0.3	
1	aEC1	FBgn0004425	LysB	0.88	0.49	0.18	0.64	0.29	
1	aEC1	FBgn0034663	CG4363	0.99	0.54	0.24	0.64	0.28	top10
1	aEC1	FBgn0025454	Cyp6g1	0.92	0.43	0.16	0.64	0.28	
1	aEC1	FBgn0004428	LysE	0.93	0.4	0.08	0.61	0.23	
1	aEC1	FBgn0034247	CG6484	0.99	0.42	0.13	0.6	0.21	top10
1	aEC1	FBgn0035189	CG9119	0.86	0.32	0.12	0.6	0.2	
1	aEC1	FBgn0037387	CG1213	0.9	0.47	0.24	0.59	0.19	
1	aEC1	FBgn0015575	alpha-Est7	0.86	0.34	0.08	0.58	0.17	
1	aEC1	FBgn0014865	Mtk	0.86	0.18	0.01	0.58	0.16	
1	aEC1	FBgn0000279	CecC	0.84	0.14	2.00E-03	0.57	0.14	
1	aEC1	FBgn0263234	Phae1	0.8	0.38	0.16	0.57	0.14	
4	aEC2	FBgn0032049	Bace	1.66	1	0.65	0.94	0.89	
4	aEC2	FBgn0010357	betaTry	1.34	1	0.69	0.91	0.83	
4	aEC2	FBgn0003863	alphaTry	1.23	1	0.82	0.91	0.82	
4	aEC2	FBgn0050025	CG30025	1.38	1	0.65	0.9	0.81	
4	aEC2	FBgn0036738	CG7542	1.92	0.91	0.27	0.9	0.8	
4	aEC2	FBgn0085358	Diedel3	1.44	0.98	0.46	0.89	0.78	
4	aEC2	FBgn0033296	Mal-A7	2.5	0.84	0.26	0.87	0.74	
4	aEC2	FBgn0039342	CG5107	1.38	0.97	0.48	0.87	0.74	
4	aEC2	FBgn0010425	epsilonTry	1.35	0.96	0.43	0.86	0.73	
4	aEC2	FBgn0010358	deltaTry	1.37	0.97	0.5	0.86	0.72	
4	aEC2	FBgn0050031	CG30031	1.34	0.97	0.5	0.86	0.72	
4	aEC2	FBgn0010359	gammaTry	1.34	0.97	0.5	0.86	0.72	
4	aEC2	FBgn0002570	Mal-A1	1.6	0.91	0.45	0.85	0.7	
4	aEC2	FBgn0250815	Jon65Aiv	1.07	0.99	0.67	0.85	0.7	top10
4	aEC2	FBgn0038973	Pebp1	1.24	0.97	0.56	0.84	0.68	
4	aEC2	FBgn0033733	CG8834	1.25	0.87	0.26	0.83	0.66	
4	aEC2	FBgn0035665	Jon65Aiii	0.89	0.99	0.67	0.82	0.65	
4	aEC2	FBgn0034664	CG4377	1.39	0.82	0.3	0.81	0.62	
4	aEC2	FBgn0015034	Cyp4e1	1.53	0.78	0.31	0.8	0.61	
4	aEC2	FBgn0033774	CG12374	0.85	0.94	0.66	0.77	0.55	
4	aEC2	FBgn0261575	tobi	1.54	0.74	0.28	0.77	0.54	
4	aEC2	FBgn0033297	Mal-A8	1.49	0.66	0.19	0.76	0.53	
4	aEC2	FBgn0034663	CG4363	1.32	0.68	0.23	0.75	0.51	
4	aEC2	FBgn0050360	Mal-A6	1.11	0.67	0.25	0.74	0.49	top10
4	aEC2	FBgn0035619	Alp10	0.91	0.61	0.2	0.72	0.44	top10
4	aEC2	FBgn0027376	rha	1.25	0.57	0.19	0.71	0.43	
4	aEC2	FBgn0051233	CG31233	1.03	0.65	0.26	0.71	0.43	top10
4	aEC2	FBgn0003358	Jon99Ci	0.9	0.71	0.33	0.71	0.43	
4	aEC2	FBgn0004427	LysD	1.13	0.6	0.2	0.71	0.42	top10
4	aEC2	FBgn0035620	Alp9	0.99	0.58	0.17	0.71	0.42	top10
4	aEC2	FBgn0262357	CG43055	1.34	0.53	0.14	0.7	0.41	
4	aEC2	FBgn0037387	CG1213	1.06	0.55	0.23	0.67	0.35	top10
4	aEC2	FBgn0026061	Mipp1	0.8	0.5	0.18	0.67	0.35	
4	aEC2	FBgn0054040	CG34040	0.95	0.35	0.06	0.64	0.29	top10
4	aEC2	FBgn0038740	CG4562	0.78	0.53	0.26	0.64	0.29	
4	aEC2	FBgn0031689	Cyp28d1	0.91	0.49	0.17	0.64	0.28	
4	aEC2	FBgn0004425	LysB	0.92	0.47	0.18	0.63	0.26	top10
4	aEC2	FBgn0034247	CG6484	0.94	0.4	0.13	0.62	0.24	top10
4	aEC2	FBgn0053181	CG33181	0.88	0.48	0.24	0.62	0.24	
4	aEC2	FBgn0001089	Gal	0.84	0.3	0.11	0.56	0.13	
18	aEC3	FBgn0039154	Npc2f	3.61	0.98	0.15	0.98	0.97	
18	aEC3	FBgn0250815	Jon65Aiv	2.15	1	0.69	0.98	0.97	
18	aEC3	FBgn0011555	thetaTry	3.09	0.98	0.14	0.98	0.96	
18	aEC3	FBgn0040060	yip7	2.33	1	0.53	0.97	0.95	
18	aEC3	FBgn0035665	Jon65Aiii	2.03	1	0.69	0.97	0.95	
18	aEC3	FBgn0040959	Peritrophin-15a	2.6	0.95	0.18	0.93	0.87	
18	aEC3	FBgn0032049	Bace	1.87	0.99	0.67	0.92	0.85	
18	aEC3	FBgn0050031	CG30031	1.38	1	0.53	0.91	0.83	
18	aEC3	FBgn0010359	gammaTry	1.38	1	0.53	0.91	0.83	
18	aEC3	FBgn0010358	deltaTry	1.35	1	0.53	0.89	0.78	
18	aEC3	FBgn0033826	CG4734	1.84	0.82	0.13	0.88	0.77	
18	aEC3	FBgn0039761	CG18404	4.08	0.84	0.16	0.87	0.75	
18	aEC3	FBgn0003863	alphaTry	1	1	0.83	0.87	0.74	top10
18	aEC3	FBgn0038973	Pebp1	1.52	0.94	0.59	0.86	0.73	
18	aEC3	FBgn0039760	CG9682	2.56	0.72	0.02	0.85	0.7	
18	aEC3	FBgn0050025	CG30025	1.03	1	0.67	0.84	0.68	top10
18	aEC3	FBgn0004425	LysB	1.32	0.82	0.19	0.83	0.67	
18	aEC3	FBgn0037996	CG4830	2.69	0.78	0.01	0.82	0.65	
18	aEC3	FBgn0035006	CG4563	2.41	0.77	0.06	0.81	0.63	
18	aEC3	FBgn0039342	CG5107	0.85	0.96	0.51	0.79	0.59	
18	aEC3	FBgn0010357	betaTry	0.85	1	0.71	0.78	0.57	
18	aEC3	FBgn0034664	CG4377	0.99	0.85	0.33	0.77	0.55	top10
18	aEC3	FBgn0010425	epsilonTry	0.79	0.95	0.46	0.77	0.55	
18	aEC3	FBgn0004427	LysD	1.19	0.77	0.22	0.76	0.53	top10
18	aEC3	FBgn0035661	CG10477	1.45	0.66	0.13	0.73	0.47	
18	aEC3	FBgn0002570	Mal-A1	0.75	0.89	0.48	0.73	0.47	
18	aEC3	FBgn0027611	LManII	0.96	0.7	0.17	0.73	0.46	top10
18	aEC3	FBgn0034663	CG4363	0.8	0.72	0.25	0.72	0.45	
18	aEC3	FBgn0035619	Alp10	0.77	0.71	0.22	0.71	0.43	
18	aEC3	FBgn0035620	Alp9	0.76	0.65	0.19	0.7	0.4	
18	aEC3	FBgn0038740	CG4562	1.14	0.68	0.27	0.69	0.39	top10
18	aEC3	FBgn0026061	Mipp1	1.02	0.65	0.2	0.69	0.38	top10
18	aEC3	FBgn0036738	CG7542	0.97	0.6	0.32	0.63	0.27	top10
18	aEC3	FBgn0037788	CAH7	0.92	0.47	0.15	0.58	0.17	top10
18	aEC3	FBgn0034296	CG10912	0.81	0.52	0.21	0.58	0.17	
18	aEC3	FBgn0038702	CG3739	0.76	0.37	0.1	0.54	0.08	
18	aEC3	FBgn0034588	CG9394	0.77	0.41	0.16	0.53	0.07	
18	aEC3	FBgn0039453	CG6403	1.37	0.15	0.03	0.52	0.04	
18	aEC3	FBgn0267519	28SrRNA-Psi:CR45859	0.94	0.41	0.29	0.5	0.01	top10
9	aEC4	FBgn0000079	Amy-p	3.75	0.92	0.41	0.92	0.85	
9	aEC4	FBgn0000078	Amy-d	3.45	0.71	0.23	0.82	0.64	
9	aEC4	FBgn0034198	CG11400	3.34	0.68	0.14	0.82	0.64	
9	aEC4	FBgn0036833	CG3819	3.36	0.65	0.12	0.8	0.6	
9	aEC4	FBgn0027556	CG4928	3.3	0.67	0.19	0.8	0.6	
9	aEC4	FBgn0030929	CG15043	3.07	0.64	0.15	0.79	0.58	
9	aEC4	FBgn0036831	CG6839	3.65	0.62	0.15	0.76	0.53	
9	aEC4	FBgn0036232	CG14125	4.94	0.56	0.19	0.74	0.48	
9	aEC4	FBgn0033788	CG13323	2.41	0.61	0.28	0.74	0.48	
9	aEC4	FBgn0000056	Adhr	1.61	0.54	0.2	0.7	0.41	
9	aEC4	FBgn0031910	CG15818	3.25	0.49	0.1	0.7	0.4	
9	aEC4	FBgn0000055	Adh	1.51	0.5	0.18	0.69	0.38	
9	aEC4	FBgn0032116	Mco1	2.43	0.42	0.06	0.68	0.37	
9	aEC4	FBgn0263598	Vha68-2	1.04	0.58	0.35	0.67	0.35	top10
9	aEC4	FBgn0039830	ATPsynC	0.81	0.78	0.65	0.67	0.35	
9	aEC4	FBgn0040968	CG14933	1.44	0.36	0.04	0.66	0.33	
9	aEC4	FBgn0036727	CG7589	2.21	0.38	0.07	0.65	0.31	
9	aEC4	FBgn0013981	His4r	1.35	0.49	0.28	0.65	0.31	
9	aEC4	FBgn0259989	CG42486	1.02	0.31	0.01	0.64	0.29	top10
9	aEC4	FBgn0040383	CG5254	1.07	0.29	0.1	0.63	0.26	top10
9	aEC4	FBgn0262512	Vha14-1	0.77	0.5	0.31	0.63	0.26	
9	aEC4	FBgn0003447	sn	1.24	0.3	0.07	0.62	0.25	
9	aEC4	FBgn0010786	l(3)02640	0.77	0.24	0.07	0.62	0.25	
9	aEC4	FBgn0015010	Ag5r	2.43	0.3	0.06	0.62	0.24	
9	aEC4	FBgn0015919	caup	1.01	0.25	0.01	0.62	0.24	top10
9	aEC4	FBgn0051974	CG31974	0.91	0.26	0.12	0.62	0.24	
9	aEC4	FBgn0034113	CG8060	0.75	0.26	0.04	0.62	0.24	
9	aEC4	FBgn0033789	CG13324	2.13	0.35	0.13	0.61	0.23	
9	aEC4	FBgn0004363	porin	0.99	0.58	0.5	0.61	0.23	
9	aEC4	FBgn0029898	CG14439	0.77	0.24	0.01	0.61	0.23	
9	aEC4	FBgn0031771	ND-51	0.75	0.3	0.17	0.61	0.23	
9	aEC4	FBgn0000064	Ald1	0.81	0.5	0.38	0.6	0.21	
9	aEC4	FBgn0027279	l(1)G0196	1.02	0.27	0.16	0.6	0.2	top10
9	aEC4	FBgn0010100	mAcon1	0.99	0.35	0.25	0.6	0.2	
9	aEC4	FBgn0038353	CG5399	0.89	0.49	0.37	0.6	0.2	
9	aEC4	FBgn0036999	isoQC	1.48	0.35	0.22	0.59	0.19	
9	aEC4	FBgn0030955	CG6891	1.11	0.31	0.18	0.59	0.19	top10
9	aEC4	FBgn0038431	CG10405	1.07	0.24	0.02	0.59	0.19	top10
9	aEC4	FBgn0261439	SdhA	0.8	0.28	0.18	0.59	0.19	
9	aEC4	FBgn0022097	Vha36-1	0.79	0.44	0.32	0.59	0.19	
9	aEC4	FBgn0001125	Got2	0.75	0.26	0.16	0.59	0.19	
9	aEC4	FBgn0035571	CG12493	1.7	0.27	0.08	0.59	0.18	
9	aEC4	FBgn0030396	CG2556	1.32	0.33	0.18	0.59	0.18	
9	aEC4	FBgn0000261	Cat	1.32	0.25	0.12	0.59	0.18	
9	aEC4	FBgn0053126	NLaz	1.07	0.32	0.16	0.59	0.18	top10
9	aEC4	FBgn0030946	CG6659	0.8	0.29	0.16	0.58	0.17	
9	aEC4	FBgn0015776	nrv1	0.8	0.25	0.17	0.58	0.17	
9	aEC4	FBgn0016120	ATPsynD	0.8	0.44	0.37	0.58	0.17	
9	aEC4	FBgn0028562	sut2	0.79	0.22	0.05	0.58	0.17	
9	aEC4	FBgn0267912	CanA-14F	0.96	0.33	0.22	0.57	0.15	
9	aEC4	FBgn0014869	Pglym78	0.8	0.28	0.2	0.57	0.15	
9	aEC4	FBgn0027108	Inx2	0.97	0.29	0.22	0.57	0.14	
9	aEC4	FBgn0040319	Gclc	0.87	0.27	0.18	0.57	0.14	
9	aEC4	FBgn0036553	CG17027	0.8	0.21	0.04	0.57	0.14	
9	aEC4	FBgn0034753	CG2852	0.8	0.28	0.22	0.57	0.14	
9	aEC4	FBgn0036728	UQCR-Q	0.77	0.38	0.31	0.57	0.14	
9	aEC4	FBgn0004629	Cys	1.2	0.28	0.17	0.56	0.13	
9	aEC4	FBgn0030958	CR6900	0.89	0.29	0.2	0.56	0.13	
9	aEC4	FBgn0250838	roh	0.84	0.38	0.31	0.56	0.13	
9	aEC4	FBgn0264562	Hr4	0.78	0.46	0.42	0.56	0.13	
9	aEC4	FBgn0053346	CG33346	1.38	0.21	0.02	0.56	0.12	
9	aEC4	FBgn0027291	Idh3a	0.84	0.45	0.4	0.56	0.12	
9	aEC4	FBgn0053993	CG33993	0.98	0.2	0.05	0.55	0.11	
9	aEC4	FBgn0031633	Fnta	1.26	0.27	0.2	0.55	0.1	
9	aEC4	FBgn0033624	CG12384	0.99	0.29	0.24	0.55	0.1	
9	aEC4	FBgn0033448	hebe	0.81	0.27	0.22	0.55	0.1	
9	aEC4	FBgn0261631	CG42714	1.19	0.17	0.05	0.54	0.09	top10
9	aEC4	FBgn0053995	CG33995	0.87	0.36	0.33	0.54	0.09	
9	aEC4	FBgn0264742	CG44000	0.84	0.35	0.31	0.54	0.09	
9	aEC4	FBgn0037917	wkd	0.76	0.24	0.2	0.54	0.09	
9	aEC4	FBgn0030928	CG15044	0.9	0.14	0.13	0.46	0.06	
9	aEC4	FBgn0001186	Hex-A	0.84	0.24	0.29	0.47	0.06	
9	aEC4	FBgn0015872	Drip	0.93	0.15	0.06	0.52	0.04	
9	aEC4	FBgn0259243	Pka-R1	0.87	0.21	0.17	0.51	0.03	
9	aEC4	FBgn0050104	NT5E-2	0.82	0.13	0.03	0.51	0.03	
9	aEC4	FBgn0001142	Gs1	0.77	0.17	0.12	0.51	0.02	
9	aEC4	FBgn0033875	CG6357	1.05	0.12	0.04	0.49	0.01	top10
9	aEC4	FBgn0031689	Cyp28d1	0.83	0.23	0.19	0.5	0.01	
9	aEC4	FBgn0085265	CG34236	1.01	0.19	0.14	0.5	6.00E-03	
9	aEC4	FBgn0002023	Lim3	0.8	0.2	0.16	0.5	4.00E-03	
6	Copper-Iron	FBgn0038790	MtnC	1.78	0.97	0.67	0.88	0.76	
6	Copper-Iron	FBgn0033926	Arc1	2.4	0.91	0.37	0.86	0.73	
6	Copper-Iron	FBgn0264296	CG43774	3.15	0.8	0.2	0.85	0.71	
6	Copper-Iron	FBgn0038353	CG5399	1.65	0.85	0.35	0.83	0.67	
6	Copper-Iron	FBgn0085359	CG34330	1.46	0.94	0.65	0.83	0.67	
6	Copper-Iron	FBgn0265487	mbl	2.14	0.85	0.38	0.83	0.66	
6	Copper-Iron	FBgn0053192	MtnD	2.67	0.77	0.3	0.81	0.62	
6	Copper-Iron	FBgn0002868	MtnA	1.46	0.95	0.69	0.81	0.62	
6	Copper-Iron	FBgn0031580	CG15423	1.94	0.73	0.16	0.8	0.61	
6	Copper-Iron	FBgn0031579	CG15422	1.74	0.73	0.24	0.77	0.55	
6	Copper-Iron	FBgn0016917	Stat92E	1.7	0.63	0.21	0.76	0.53	
6	Copper-Iron	FBgn0002869	MtnB	1.66	0.7	0.3	0.75	0.5	
6	Copper-Iron	FBgn0262736	Vha16-1	0.93	0.95	0.78	0.75	0.5	
6	Copper-Iron	FBgn0028658	Adat1	1.02	0.64	0.24	0.73	0.47	top10
6	Copper-Iron	FBgn0283536	Vha13	0.94	0.9	0.66	0.73	0.47	
6	Copper-Iron	FBgn0011555	thetaTry	1.94	0.62	0.13	0.73	0.46	
6	Copper-Iron	FBgn0039858	CycG	1.26	0.81	0.5	0.72	0.45	
6	Copper-Iron	FBgn0262146	MtnE	1.67	0.64	0.24	0.72	0.44	
6	Copper-Iron	FBgn0036043	CG8177	2.2	0.57	0.25	0.71	0.43	
6	Copper-Iron	FBgn0017581	Lk6	1.28	0.76	0.49	0.7	0.41	
6	Copper-Iron	FBgn0261836	Msp300	1.23	0.71	0.36	0.7	0.41	
6	Copper-Iron	FBgn0022710	Ac13E	1	0.49	0.21	0.68	0.37	
6	Copper-Iron	FBgn0028480	CG17841	0.85	0.67	0.39	0.68	0.37	
6	Copper-Iron	FBgn0040959	Peritrophin-15a	2.08	0.51	0.17	0.67	0.35	
6	Copper-Iron	FBgn0033124	Tsp42Ec	1.51	0.56	0.18	0.67	0.35	
6	Copper-Iron	FBgn0040723	CG5011	0.94	0.66	0.37	0.67	0.35	
6	Copper-Iron	FBgn0262511	Vha44	0.87	0.74	0.48	0.67	0.34	
6	Copper-Iron	FBgn0033787	CG13321	1.2	0.62	0.36	0.66	0.32	
6	Copper-Iron	FBgn0085330	CG34301	2.09	0.5	0.15	0.65	0.3	
6	Copper-Iron	FBgn0261552	ps	0.84	0.75	0.53	0.65	0.3	
6	Copper-Iron	FBgn0262579	Ect4	1.37	0.45	0.19	0.64	0.29	
6	Copper-Iron	FBgn0015222	Fer1HCH	1.16	0.59	0.36	0.64	0.29	top10
6	Copper-Iron	FBgn0262512	Vha14-1	0.85	0.57	0.31	0.63	0.27	
6	Copper-Iron	FBgn0027844	CAH1	1.32	0.46	0.14	0.63	0.26	
6	Copper-Iron	FBgn0021765	scu	0.88	0.45	0.24	0.63	0.26	
6	Copper-Iron	FBgn0000308	chic	0.77	0.63	0.42	0.63	0.26	
6	Copper-Iron	FBgn0031636	CG12194	1.93	0.37	0.08	0.62	0.24	
6	Copper-Iron	FBgn0030837	CG8661	1.36	0.41	0.15	0.62	0.24	
6	Copper-Iron	FBgn0052428	CG32428	0.89	0.4	0.15	0.62	0.24	
6	Copper-Iron	FBgn0028737	eEF1beta	0.81	0.54	0.32	0.61	0.23	
6	Copper-Iron	FBgn0036024	CG18180	2.33	0.32	0.11	0.61	0.22	
6	Copper-Iron	FBgn0034291	CG5770	1.61	0.31	0.02	0.6	0.21	
6	Copper-Iron	FBgn0038331	Ccm3	0.93	0.42	0.23	0.6	0.21	
6	Copper-Iron	FBgn0284248	Cyt-c-p	0.88	0.52	0.32	0.6	0.21	
6	Copper-Iron	FBgn0040060	yip7	0.86	0.69	0.53	0.6	0.21	
6	Copper-Iron	FBgn0038224	ATPsynE	0.79	0.49	0.27	0.6	0.21	
6	Copper-Iron	FBgn0085227	CG34198	1.21	0.43	0.19	0.6	0.2	
6	Copper-Iron	FBgn0026088	CG14818	1.15	0.4	0.15	0.6	0.2	top10
6	Copper-Iron	FBgn0001235	hth	0.9	0.32	0.12	0.6	0.2	
6	Copper-Iron	FBgn0033097	Zip42C.2	0.88	0.25	0.02	0.6	0.2	
6	Copper-Iron	FBgn0031263	Tspo	0.91	0.51	0.34	0.59	0.19	
6	Copper-Iron	FBgn0034988	cN-IIIB	1.18	0.32	0.08	0.58	0.17	top10
6	Copper-Iron	FBgn0037065	CG12974	0.78	0.37	0.16	0.58	0.17	
6	Copper-Iron	FBgn0026084	cib	0.77	0.48	0.32	0.58	0.17	
6	Copper-Iron	FBgn0040104	lectin-24A	1.39	0.21	0.01	0.58	0.16	
6	Copper-Iron	FBgn0032665	CG15152	0.93	0.4	0.18	0.58	0.16	
6	Copper-Iron	FBgn0034290	CG5773	1.84	0.35	0.02	0.57	0.15	
6	Copper-Iron	FBgn0040730	CG15127	1.75	0.35	0.07	0.57	0.15	
6	Copper-Iron	FBgn0038416	CG17930	1	0.3	0.05	0.57	0.14	
6	Copper-Iron	FBgn0011822	Pgcl	1.1	0.31	0.06	0.56	0.13	top10
6	Copper-Iron	FBgn0032140	CG13117	1.01	0.32	0.08	0.56	0.12	top10
6	Copper-Iron	FBgn0032144	CG17633	1	0.36	0.24	0.56	0.12	
6	Copper-Iron	FBgn0004921	Ggamma1	0.92	0.42	0.28	0.56	0.12	
6	Copper-Iron	FBgn0033788	CG13323	0.86	0.44	0.28	0.56	0.12	
6	Copper-Iron	FBgn0052267	CG32267	0.82	0.34	0.17	0.56	0.12	
6	Copper-Iron	FBgn0028670	Vha100-2	0.81	0.29	0.1	0.56	0.12	
6	Copper-Iron	FBgn0033340	CG13751	0.98	0.34	0.19	0.55	0.1	
6	Copper-Iron	FBgn0053533	lectin-37Db	0.97	0.39	0.23	0.55	0.1	
6	Copper-Iron	FBgn0033821	CG10799	1.31	0.19	2.00E-03	0.54	0.08	
6	Copper-Iron	FBgn0035781	CG8560	1.01	0.25	0.05	0.54	0.08	top10
6	Copper-Iron	FBgn0035661	CG10477	1.91	0.3	0.13	0.53	0.07	
6	Copper-Iron	FBgn0052483	CG32483	0.98	0.12	0.02	0.53	0.07	
6	Copper-Iron	FBgn0033301	CG12780	0.92	0.27	0.13	0.53	0.07	
6	Copper-Iron	FBgn0038702	CG3739	0.88	0.19	0.1	0.46	0.07	
6	Copper-Iron	FBgn0030777	CG9672	1.72	0.3	0.11	0.53	0.06	
6	Copper-Iron	FBgn0034318	CG14500	1.69	0.31	0.09	0.53	0.06	
6	Copper-Iron	FBgn0264295	CG43773	1.24	0.28	0.05	0.53	0.06	
6	Copper-Iron	FBgn0266362	lncRNA:CR45010	0.86	0.2	0.08	0.46	0.06	
6	Copper-Iron	FBgn0040551	CG11686	0.97	0.28	0.11	0.52	0.05	
6	Copper-Iron	FBgn0039453	CG6403	0.94	0.16	0.03	0.52	0.05	
6	Copper-Iron	FBgn0034296	CG10912	0.86	0.29	0.21	0.47	0.05	
6	Copper-Iron	FBgn0035154	hiro	1.75	0.26	0.07	0.52	0.04	
6	Copper-Iron	FBgn0039760	CG9682	0.98	0.14	0.03	0.47	0.04	
6	Copper-Iron	FBgn0262353	lncRNA:CR43051	0.93	0.29	0.17	0.52	0.04	
6	Copper-Iron	FBgn0036766	CG5506	0.83	0.33	0.3	0.52	0.04	
6	Copper-Iron	FBgn0262843	CG43207	1.14	0.26	0.07	0.51	0.03	top10
6	Copper-Iron	FBgn0039051	CG17109	1.03	0.27	0.14	0.48	0.03	top10
6	Copper-Iron	FBgn0035779	CG8562	0.76	0.12	0.07	0.51	0.03	
6	Copper-Iron	FBgn0025456	CREG	0.86	0.25	0.09	0.51	0.02	
6	Copper-Iron	FBgn0039474	CG6283	1.17	0.17	0.03	0.49	0.01	top10
2	dEC	FBgn0040827	CG13315	1.35	0.88	0.62	0.78	0.56	
2	dEC	FBgn0038790	MtnC	0.93	0.91	0.67	0.75	0.51	top10
2	dEC	FBgn0085359	CG34330	0.83	0.86	0.65	0.73	0.47	
2	dEC	FBgn0000253	Cam	0.94	0.87	0.7	0.73	0.46	top10
2	dEC	FBgn0035926	Acbp5	1.38	0.87	0.67	0.72	0.44	
2	dEC	FBgn0263081	CG43349	1.38	0.64	0.29	0.71	0.43	
2	dEC	FBgn0263396	sqd	0.91	0.71	0.44	0.69	0.39	top10
2	dEC	FBgn0037913	fabp	1	0.71	0.46	0.69	0.38	top10
2	dEC	FBgn0037874	Tctp	0.83	0.72	0.52	0.68	0.37	
2	dEC	FBgn0052230	ND-MLRQ	0.82	0.66	0.43	0.67	0.34	
2	dEC	FBgn0085205	CG34176	1.04	0.55	0.3	0.65	0.31	top10
2	dEC	FBgn0010387	Acbp2	0.79	0.57	0.36	0.64	0.29	
2	dEC	FBgn0040773	COX7C	0.75	0.59	0.38	0.64	0.29	
2	dEC	FBgn0002868	MtnA	1.24	0.79	0.7	0.63	0.27	
2	dEC	FBgn0040723	CG5011	0.85	0.57	0.37	0.63	0.27	
2	dEC	FBgn0040729	CG15126	1.01	0.44	0.24	0.62	0.25	top10
2	dEC	FBgn0261836	Msp300	0.87	0.54	0.37	0.61	0.23	top10
2	dEC	FBgn0047135	CG32276	0.75	0.42	0.25	0.6	0.2	
2	dEC	FBgn0250836	Acbp3	1.6	0.45	0.3	0.59	0.19	
2	dEC	FBgn0259238	CG42336	0.75	0.48	0.33	0.59	0.19	
2	dEC	FBgn0036820	Grx1	0.85	0.33	0.17	0.59	0.18	top10
2	dEC	FBgn0001145	Gs2	0.84	0.49	0.37	0.58	0.16	
2	dEC	FBgn0264294	Cyt-b5	0.8	0.37	0.22	0.58	0.16	
2	dEC	FBgn0052633	CG32633	0.83	0.37	0.24	0.57	0.15	
2	dEC	FBgn0035423	eIF1	0.76	0.35	0.22	0.57	0.14	
2	dEC	FBgn0038973	Pebp1	0.81	0.63	0.59	0.56	0.13	
2	dEC	FBgn0035355	CG16985	0.86	0.3	0.18	0.56	0.12	top10
2	dEC	FBgn0035356	CG16986	0.99	0.37	0.27	0.55	0.11	top10
7	LFC	FBgn0035670	CG10472	2.61	1	0.4	0.98	0.96	
7	LFC	FBgn0039777	Jon99Fii	3.23	0.94	0.25	0.93	0.86	
7	LFC	FBgn0031653	Jon25Biii	3.25	0.96	0.41	0.92	0.85	
7	LFC	FBgn0259998	CG17571	2.7	0.93	0.25	0.92	0.84	
7	LFC	FBgn0036996	mag	2.29	0.92	0.17	0.92	0.84	
7	LFC	FBgn0035926	Acbp5	1.37	0.99	0.67	0.91	0.83	
7	LFC	FBgn0031249	CG11911	2.16	0.93	0.34	0.9	0.8	
7	LFC	FBgn0035667	Jon65Ai	2.88	0.85	0.14	0.89	0.79	
7	LFC	FBgn0039778	Jon99Fi	3.26	0.86	0.22	0.88	0.76	
7	LFC	FBgn0028533	CG7953	2.72	0.8	0.2	0.86	0.72	
7	LFC	FBgn0032144	CG17633	2.4	0.81	0.22	0.85	0.71	
7	LFC	FBgn0037678	CG16749	1.55	0.89	0.27	0.85	0.71	
7	LFC	FBgn0028920	CG8997	3.17	0.8	0.26	0.84	0.69	
7	LFC	FBgn0036422	CG3868	1.4	0.9	0.33	0.84	0.69	
7	LFC	FBgn0035666	Jon65Aii	3.29	0.81	0.21	0.83	0.67	
7	LFC	FBgn0051198	CG31198	1.28	0.88	0.29	0.82	0.65	
7	LFC	FBgn0028534	CG7916	3.25	0.75	0.25	0.82	0.64	
7	LFC	FBgn0003356	Jon99Cii	1.72	0.95	0.64	0.82	0.64	
7	LFC	FBgn0038701	CG18493	1.59	0.79	0.23	0.82	0.64	
7	LFC	FBgn0051323	CG31323	1.13	0.83	0.32	0.81	0.62	top10
7	LFC	FBgn0003357	Jon99Ciii	1.73	0.96	0.72	0.8	0.61	
7	LFC	FBgn0033999	CG8093	1.53	0.67	0.09	0.8	0.6	
7	LFC	FBgn0266819	asRNA:CR45281	1.09	0.7	0.16	0.8	0.6	top10
7	LFC	FBgn0051233	CG31233	1.1	0.82	0.26	0.79	0.59	top10
7	LFC	FBgn0051086	CG31086	1.03	0.77	0.3	0.78	0.57	top10
7	LFC	FBgn0011834	Ser6	1.02	0.7	0.17	0.77	0.54	top10
7	LFC	FBgn0030148	CG3106	1.98	0.63	0.04	0.76	0.53	
7	LFC	FBgn0043470	lambdaTry	1.34	0.74	0.22	0.76	0.53	
7	LFC	FBgn0035886	Jon66Ci	2.02	0.55	0.04	0.76	0.52	
7	LFC	FBgn0020508	Ag5r2	1.91	0.65	0.11	0.74	0.49	
7	LFC	FBgn0003358	Jon99Ci	0.82	0.8	0.34	0.74	0.49	
7	LFC	FBgn0001285	Jon44E	2.09	0.51	0.06	0.73	0.47	
7	LFC	FBgn0053127	CG33127	0.75	0.73	0.28	0.73	0.46	
7	LFC	FBgn0038845	Alp5	1.12	0.62	0.14	0.72	0.45	top10
7	LFC	FBgn0033327	PGRP-SC1b	0.84	0.45	7.00E-03	0.72	0.44	
7	LFC	FBgn0001235	hth	0.89	0.56	0.11	0.7	0.41	
7	LFC	FBgn0043575	PGRP-SC2	1.69	0.47	0.15	0.68	0.36	
7	LFC	FBgn0035661	CG10477	1.27	0.44	0.12	0.67	0.35	
7	LFC	FBgn0051148	Gba1a	0.8	0.45	0.09	0.67	0.34	
7	LFC	FBgn0031865	Nha1	1.19	0.5	0.08	0.66	0.32	top10
7	LFC	FBgn0085484	Pdxk	0.8	0.54	0.18	0.65	0.3	
7	LFC	FBgn0043576	PGRP-SC1a	0.88	0.3	9.00E-03	0.64	0.29	
7	LFC	FBgn0053306	CG33306	0.98	0.43	0.13	0.64	0.28	top10
7	LFC	FBgn0037782	Npc2d	0.83	0.48	0.12	0.64	0.28	
7	LFC	FBgn0033294	Mal-A4	0.78	0.46	0.18	0.64	0.28	
7	LFC	FBgn0031248	CG11912	1.13	0.49	0.07	0.63	0.26	top10
7	LFC	FBgn0035781	CG8560	2.4	0.29	0.05	0.62	0.25	
7	LFC	FBgn0032614	CG13284	0.82	0.45	0.16	0.62	0.24	
7	LFC	FBgn0051041	CG31041	1.52	0.4	0.02	0.61	0.22	
7	LFC	FBgn0259748	CG42397	0.89	0.3	0.09	0.61	0.22	top10
7	LFC	FBgn0030098	CG12057	1.61	0.47	0.36	0.6	0.2	
7	LFC	FBgn0002571	Mal-A3	0.84	0.41	0.12	0.57	0.15	
7	LFC	FBgn0036024	CG18180	0.78	0.31	0.11	0.57	0.15	
7	LFC	FBgn0040342	CG3706	0.88	0.38	0.06	0.57	0.14	
7	LFC	FBgn0035779	CG8562	1.9	0.21	0.07	0.56	0.13	
7	LFC	FBgn0034783	CG9825	0.8	0.3	0.04	0.56	0.12	
7	LFC	FBgn0033760	CG8785	0.85	0.33	0.1	0.53	0.07	
7	LFC	FBgn0031141	CG1304	0.77	0.33	0.11	0.52	0.05	
8	mEC	FBgn0262736	Vha16-1	2.33	1	0.78	0.96	0.93	
8	mEC	FBgn0034292	CG5767	4.18	0.94	0.17	0.96	0.92	
8	mEC	FBgn0002869	MtnB	3.42	0.94	0.29	0.94	0.88	
8	mEC	FBgn0283536	Vha13	1.86	0.99	0.66	0.94	0.88	
8	mEC	FBgn0050479	CG30479	3.36	0.89	0.13	0.91	0.82	
8	mEC	FBgn0031580	CG15423	2.52	0.89	0.16	0.9	0.81	
8	mEC	FBgn0028658	Adat1	2.41	0.88	0.24	0.9	0.81	
8	mEC	FBgn0005671	Vha55	2.3	0.95	0.41	0.89	0.79	
8	mEC	FBgn0050480	CG30480	2.29	0.8	0.05	0.89	0.78	
8	mEC	FBgn0263598	Vha68-2	2.12	0.93	0.34	0.89	0.78	
8	mEC	FBgn0262511	Vha44	2.24	0.96	0.47	0.88	0.77	
8	mEC	FBgn0038353	CG5399	2.16	0.91	0.35	0.88	0.77	
8	mEC	FBgn0285910	VhaAC39-1	2.24	0.91	0.32	0.88	0.76	
8	mEC	FBgn0262512	Vha14-1	1.91	0.9	0.29	0.88	0.76	
8	mEC	FBgn0033124	Tsp42Ec	2.5	0.83	0.17	0.86	0.73	
8	mEC	FBgn0031579	CG15422	1.93	0.88	0.24	0.86	0.73	
8	mEC	FBgn0027779	VhaSFD	2.06	0.86	0.24	0.86	0.72	
8	mEC	FBgn0283535	Vha26	1.87	0.87	0.3	0.84	0.69	
8	mEC	FBgn0022097	Vha36-1	1.8	0.86	0.3	0.84	0.69	
8	mEC	FBgn0000116	Argk	1.76	0.9	0.38	0.84	0.68	
8	mEC	FBgn0262515	VhaAC45	1.73	0.87	0.32	0.83	0.67	
8	mEC	FBgn0026409	Mpcp2	1.87	0.95	0.55	0.83	0.66	
8	mEC	FBgn0028663	VhaM9.7-b	1.61	0.84	0.3	0.83	0.66	
8	mEC	FBgn0036762	CG7430	2.01	0.79	0.29	0.82	0.65	
8	mEC	FBgn0027844	CAH1	2.27	0.77	0.13	0.82	0.64	
8	mEC	FBgn0051087	CG31087	2.07	0.75	0.2	0.82	0.64	
8	mEC	FBgn0033926	Arc1	1.49	0.88	0.38	0.82	0.64	
8	mEC	FBgn0030837	CG8661	3.32	0.75	0.14	0.81	0.63	
8	mEC	FBgn0003360	sesB	1	0.98	0.76	0.81	0.62	
8	mEC	FBgn0001258	Ldh	1.3	0.72	0.16	0.8	0.61	
8	mEC	FBgn0028662	VhaPPA1-1	1.94	0.78	0.25	0.8	0.6	
8	mEC	FBgn0085330	CG34301	1.39	0.71	0.15	0.8	0.6	
8	mEC	FBgn0040827	CG13315	1.07	0.92	0.63	0.79	0.59	top10
8	mEC	FBgn0027291	Idh3a	1.49	0.82	0.39	0.79	0.58	
8	mEC	FBgn0000042	Act5C	0.92	0.98	0.89	0.78	0.56	
8	mEC	FBgn0053192	MtnD	1.64	0.74	0.31	0.77	0.54	
8	mEC	FBgn0265487	mbl	1.15	0.82	0.39	0.77	0.54	top10
8	mEC	FBgn0027082	ProRS-m	0.76	0.63	0.18	0.77	0.54	
8	mEC	FBgn0085317	CG34288	1.56	0.7	0.15	0.76	0.53	
8	mEC	FBgn0264296	CG43774	1.06	0.71	0.21	0.76	0.53	
8	mEC	FBgn0039858	CycG	1.5	0.89	0.5	0.76	0.52	
8	mEC	FBgn0036030	CG6767	1.23	0.65	0.22	0.76	0.52	
8	mEC	FBgn0023514	CG14805	0.87	0.67	0.26	0.76	0.52	
8	mEC	FBgn0262116	RNASEK	1.28	0.75	0.28	0.75	0.51	
8	mEC	FBgn0051098	CG31098	1.11	0.62	0.18	0.75	0.51	top10
8	mEC	FBgn0000370	crc	1.06	0.75	0.38	0.75	0.5	
8	mEC	FBgn0261955	kdn	1.15	0.78	0.39	0.74	0.49	top10
8	mEC	FBgn0038613	Vha100-4	2.93	0.66	0.04	0.74	0.48	
8	mEC	FBgn0010352	Nc73EF	1.14	0.61	0.17	0.74	0.48	top10
8	mEC	FBgn0039475	CG6277	3.36	0.64	0.11	0.73	0.47	
8	mEC	FBgn0051446	CG31446	2.6	0.65	0.06	0.73	0.47	
8	mEC	FBgn0033448	hebe	1.46	0.65	0.2	0.73	0.47	
8	mEC	FBgn0027610	Dic1	1.66	0.63	0.16	0.73	0.46	
8	mEC	FBgn0026088	CG14818	1.49	0.64	0.15	0.72	0.45	
8	mEC	FBgn0033787	CG13321	1.03	0.77	0.36	0.72	0.45	
8	mEC	FBgn0039051	CG17109	2.09	0.64	0.13	0.72	0.44	
8	mEC	FBgn0010341	Cdc42	0.87	0.64	0.26	0.71	0.43	
8	mEC	FBgn0033788	CG13323	1.13	0.69	0.27	0.7	0.41	top10
8	mEC	FBgn0002522	lab	0.77	0.51	0.06	0.7	0.41	
8	mEC	FBgn0038790	MtnC	0.97	0.88	0.68	0.7	0.4	
8	mEC	FBgn0011211	blw	0.91	0.86	0.54	0.7	0.4	
8	mEC	FBgn0040609	CG3348	1.57	0.57	0.14	0.69	0.39	
8	mEC	FBgn0010043	GstD7	0.83	0.49	0.04	0.69	0.39	
8	mEC	FBgn0284248	Cyt-c-p	0.98	0.67	0.31	0.68	0.37	
8	mEC	FBgn0004888	Scsalpha1	0.98	0.53	0.14	0.68	0.36	
8	mEC	FBgn0039635	Pdhb	0.91	0.55	0.2	0.68	0.36	
8	mEC	FBgn0263396	sqd	0.84	0.81	0.45	0.68	0.36	
8	mEC	FBgn0027493	AdSS	1.46	0.59	0.2	0.67	0.34	
8	mEC	FBgn0038331	Ccm3	0.89	0.55	0.23	0.66	0.33	
8	mEC	FBgn0035040	CG4741	1.68	0.53	0.05	0.66	0.32	
8	mEC	FBgn0040660	CG13551	1.02	0.65	0.32	0.66	0.32	
8	mEC	FBgn0058002	ND-AGGG	0.85	0.63	0.33	0.66	0.32	
8	mEC	FBgn0019624	COX5A	0.76	0.7	0.38	0.65	0.3	
8	mEC	FBgn0039476	CG6271	1.1	0.42	5.00E-03	0.64	0.29	top10
8	mEC	FBgn0034877	levy	0.78	0.65	0.39	0.63	0.27	
8	mEC	FBgn0037671	ATP6AP2	1.02	0.49	0.15	0.63	0.26	
8	mEC	FBgn0032453	CG6180	0.82	0.5	0.22	0.63	0.26	
8	mEC	FBgn0040773	COX7C	0.77	0.65	0.38	0.63	0.26	
8	mEC	FBgn0085227	CG34198	1.2	0.51	0.18	0.62	0.25	
8	mEC	FBgn0039760	CG9682	1.04	0.11	0.03	0.37	0.25	
8	mEC	FBgn0264295	CG43773	1.95	0.44	0.05	0.62	0.24	
8	mEC	FBgn0015795	Rab7	0.91	0.48	0.21	0.61	0.23	
8	mEC	FBgn0038972	CG7054	0.78	0.49	0.19	0.61	0.23	
8	mEC	FBgn0262146	MtnE	1.91	0.53	0.25	0.61	0.22	
8	mEC	FBgn0031514	OtopLb	1.58	0.48	0.08	0.61	0.22	
8	mEC	FBgn0030610	CG9065	0.82	0.43	0.16	0.6	0.21	
8	mEC	FBgn0035360	CG1246	1.38	0.49	0.2	0.6	0.2	
8	mEC	FBgn0031263	Tspo	1.06	0.56	0.34	0.59	0.19	top10
8	mEC	FBgn0037724	Fst	1.02	0.48	0.2	0.59	0.19	
8	mEC	FBgn0030836	CG8664	0.88	0.37	0.02	0.58	0.17	
8	mEC	FBgn0262843	CG43207	0.85	0.4	0.06	0.58	0.16	
8	mEC	FBgn0011822	Pgcl	1.16	0.4	0.06	0.56	0.13	top10
8	mEC	FBgn0040551	CG11686	1.05	0.39	0.11	0.56	0.13	
8	mEC	FBgn0040959	Peritrophin-15a	1.18	0.26	0.19	0.43	0.12	top10
8	mEC	FBgn0038416	CG17930	1.06	0.38	0.05	0.55	0.11	
8	mEC	FBgn0038595	CG7142	0.9	0.37	0.08	0.55	0.11	
8	mEC	FBgn0013995	Calx	0.84	0.22	0.06	0.44	0.11	
8	mEC	FBgn0040985	CG6115	0.77	0.47	0.28	0.55	0.11	
8	mEC	FBgn0026879	CG13364	0.96	0.39	0.16	0.55	0.1	
8	mEC	FBgn0035578	CG13707	0.95	0.36	0.1	0.55	0.1	
8	mEC	FBgn0037643	ScsbetaA	0.81	0.36	0.12	0.54	0.09	
8	mEC	FBgn0030679	CG8206	0.77	0.39	0.18	0.54	0.08	
8	mEC	FBgn0030336	CG1578	1.06	0.37	0.15	0.53	0.06	
8	mEC	FBgn0038414	CG6901	0.93	0.26	0.01	0.46	0.06	
8	mEC	FBgn0039761	CG18404	1.94	0.32	0.16	0.47	0.05	
8	mEC	FBgn0031904	CG5149	0.85	0.25	0.04	0.47	0.05	
8	mEC	FBgn0034296	CG10912	1.02	0.41	0.21	0.51	0.03	
8	mEC	FBgn0039474	CG6283	1.41	0.31	0.03	0.51	0.02	
8	mEC	FBgn0265177	CG44242	0.91	0.34	0.17	0.51	0.02	
8	mEC	FBgn0085223	CG34194	0.8	0.31	0.14	0.49	0.01	
8	mEC	FBgn0011361	ND-ACP	0.75	0.35	0.2	0.5	0.01	
5	pEC1	FBgn0032069	LManVI	3.28	0.97	0.24	0.97	0.95	
5	pEC1	FBgn0032068	LManV	2.9	0.91	0.11	0.94	0.88	
5	pEC1	FBgn0051343	CG31343	2.03	0.97	0.29	0.94	0.88	
5	pEC1	FBgn0002939	ninaD	2.63	0.87	0.12	0.9	0.81	
5	pEC1	FBgn0027611	LManII	2.17	0.86	0.14	0.9	0.8	
5	pEC1	FBgn0039769	CG15534	2.29	0.85	0.13	0.88	0.77	
5	pEC1	FBgn0015001	iotaTry	1.84	0.83	0.17	0.86	0.73	
5	pEC1	FBgn0038194	Cyp6d5	1.65	0.89	0.33	0.86	0.73	
5	pEC1	FBgn0033294	Mal-A4	1.91	0.81	0.16	0.85	0.71	
5	pEC1	FBgn0031249	CG11911	1.27	0.94	0.34	0.85	0.71	
5	pEC1	FBgn0043470	lambdaTry	1.5	0.86	0.21	0.85	0.7	
5	pEC1	FBgn0012037	Ance	1.2	0.88	0.28	0.83	0.67	
5	pEC1	FBgn0032253	LManI	1.7	0.76	0.1	0.83	0.66	
5	pEC1	FBgn0031930	CG7025	1.7	0.79	0.13	0.83	0.66	
5	pEC1	FBgn0040398	CG14629	1.45	0.74	0.13	0.83	0.66	
5	pEC1	FBgn0266819	asRNA:CR45281	1.13	0.74	0.15	0.82	0.65	top10
5	pEC1	FBgn0032066	LManIII	2.2	0.69	0.05	0.82	0.64	
5	pEC1	FBgn0030775	CG9673	1.09	0.84	0.22	0.82	0.64	
5	pEC1	FBgn0039768	CG15533	1.47	0.68	0.06	0.81	0.62	
5	pEC1	FBgn0037913	fabp	0.92	0.92	0.46	0.8	0.61	
5	pEC1	FBgn0053127	CG33127	1.14	0.83	0.27	0.8	0.6	top10
5	pEC1	FBgn0051148	Gba1a	1.12	0.66	0.08	0.8	0.6	
5	pEC1	FBgn0030519	CG11151	0.95	0.85	0.3	0.8	0.6	
5	pEC1	FBgn0035589	CHMP2B	0.93	0.7	0.21	0.8	0.6	
5	pEC1	FBgn0053306	CG33306	1.12	0.71	0.12	0.79	0.59	
5	pEC1	FBgn0011556	zetaTry	1.08	0.73	0.17	0.79	0.59	
5	pEC1	FBgn0051198	CG31198	0.89	0.85	0.29	0.79	0.58	
5	pEC1	FBgn0030776	CG4653	1.03	0.75	0.2	0.78	0.57	
5	pEC1	FBgn0036321	CG14120	1.13	0.68	0.11	0.78	0.56	top10
5	pEC1	FBgn0029608	CG3091	1.01	0.72	0.16	0.78	0.56	
5	pEC1	FBgn0031929	CG18585	0.96	0.65	0.09	0.77	0.55	
5	pEC1	FBgn0051323	CG31323	0.83	0.8	0.32	0.77	0.55	
5	pEC1	FBgn0036367	CG10116	1.33	0.75	0.2	0.77	0.54	
5	pEC1	FBgn0037788	CAH7	1.12	0.64	0.12	0.76	0.53	
5	pEC1	FBgn0263081	CG43349	0.77	0.82	0.29	0.76	0.53	
5	pEC1	FBgn0037782	Npc2d	1.7	0.68	0.11	0.76	0.52	
5	pEC1	FBgn0030774	sphe	1.09	0.73	0.22	0.76	0.52	
5	pEC1	FBgn0038845	Alp5	1.17	0.69	0.13	0.75	0.51	top10
5	pEC1	FBgn0035588	CG10672	1.15	0.65	0.21	0.75	0.51	top10
5	pEC1	FBgn0030098	CG12057	1.29	0.78	0.34	0.75	0.5	
5	pEC1	FBgn0028945	CG7631	1.1	0.59	0.09	0.75	0.5	
5	pEC1	FBgn0033423	Alp6	0.82	0.58	0.06	0.74	0.48	
5	pEC1	FBgn0000454	Dip-B	0.9	0.66	0.25	0.73	0.47	
5	pEC1	FBgn0052407	CG32407	1.08	0.61	0.14	0.72	0.45	
5	pEC1	FBgn0032715	CG17597	1.18	0.67	0.21	0.72	0.44	top10
5	pEC1	FBgn0043471	kappaTry	1.06	0.7	0.24	0.72	0.44	
5	pEC1	FBgn0037934	CG6830	1	0.62	0.19	0.72	0.44	
5	pEC1	FBgn0030594	fiz	0.91	0.63	0.18	0.72	0.44	
5	pEC1	FBgn0031813	CG9527	0.87	0.7	0.25	0.72	0.44	
5	pEC1	FBgn0052633	CG32633	0.83	0.68	0.22	0.72	0.44	
5	pEC1	FBgn0040069	vanin-like	0.97	0.54	0.04	0.71	0.43	
5	pEC1	FBgn0028532	CG7968	1.13	0.58	0.08	0.71	0.42	top10
5	pEC1	FBgn0025814	Mgstl	0.84	0.64	0.21	0.71	0.42	
5	pEC1	FBgn0032088	CG13102	0.83	0.57	0.1	0.71	0.42	
5	pEC1	FBgn0030731	Mfe2	0.77	0.65	0.22	0.71	0.42	
5	pEC1	FBgn0264776	CG44014	0.84	0.6	0.16	0.7	0.41	
5	pEC1	FBgn0035006	CG4563	0.8	0.52	0.04	0.7	0.4	
5	pEC1	FBgn0038136	CG8774	1.07	0.6	0.14	0.69	0.39	
5	pEC1	FBgn0085819	28SrRNA-Psi:CR41609	0.93	0.77	0.44	0.69	0.39	
5	pEC1	FBgn0085771	28SrRNA-Psi:CR40741	0.87	0.77	0.43	0.69	0.39	
5	pEC1	FBgn0086687	Desat1	0.79	0.57	0.16	0.69	0.39	
5	pEC1	FBgn0031968	CG7231	0.75	0.58	0.14	0.69	0.39	
5	pEC1	FBgn0261675	Npc1b	1.29	0.55	0.09	0.68	0.37	
5	pEC1	FBgn0002569	Mal-A2	0.9	0.61	0.18	0.68	0.36	
5	pEC1	FBgn0040260	Ugt37D1	1.12	0.59	0.22	0.66	0.33	top10
5	pEC1	FBgn0038135	CG8773	0.99	0.59	0.2	0.66	0.33	
5	pEC1	FBgn0002571	Mal-A3	1.37	0.55	0.11	0.66	0.32	
5	pEC1	FBgn0036756	Cln3	0.85	0.49	0.09	0.65	0.31	
5	pEC1	FBgn0036623	Agpat3	0.8	0.53	0.14	0.64	0.29	
5	pEC1	FBgn0031011	CG8034	1.14	0.51	0.18	0.63	0.27	top10
5	pEC1	FBgn0038700	CG3734	0.96	0.52	0.19	0.62	0.25	
5	pEC1	FBgn0027547	CG1927	0.76	0.48	0.18	0.62	0.24	
5	pEC1	FBgn0046302	CG10650	0.8	0.49	0.17	0.6	0.21	
5	pEC1	FBgn0035619	Alp10	0.83	0.51	0.21	0.6	0.2	
5	pEC1	FBgn0034436	CG11961	0.77	0.5	0.23	0.6	0.2	
5	pEC1	FBgn0259175	ome	0.8	0.49	0.19	0.59	0.18	
5	pEC1	FBgn0011554	etaTry	0.82	0.43	0.12	0.58	0.16	
5	pEC1	FBgn0000565	Eip71CD	1.01	0.42	0.1	0.57	0.15	
5	pEC1	FBgn0040342	CG3706	0.81	0.39	0.06	0.56	0.13	
5	pEC1	FBgn0035718	CG14820	0.8	0.41	0.11	0.56	0.13	
5	pEC1	FBgn0051463	CG31463	1.08	0.4	0.06	0.56	0.12	
5	pEC1	FBgn0039774	CDase	0.87	0.38	0.06	0.56	0.12	
5	pEC1	FBgn0023541	Cyp4d14	1.16	0.4	0.09	0.55	0.11	top10
5	pEC1	FBgn0029994	Ldsdh1	0.96	0.4	0.14	0.55	0.1	
5	pEC1	FBgn0034488	Hacl	0.9	0.37	0.15	0.53	0.07	
5	pEC1	FBgn0032614	CG13284	0.82	0.32	0.17	0.47	0.06	
5	pEC1	FBgn0031141	CG1304	0.8	0.36	0.11	0.52	0.05	
5	pEC1	FBgn0039114	Lsd-1	0.77	0.26	0.04	0.47	0.05	
5	pEC1	FBgn0034067	CG8399	0.75	0.32	0.13	0.48	0.04	
5	pEC1	FBgn0030509	CG11162	0.79	0.29	0.02	0.48	0.03	
5	pEC1	FBgn0005670	Cyp4d1	0.9	0.33	0.05	0.51	0.02	
5	pEC1	FBgn0051636	CG31636	0.93	0.32	0.06	0.5	0.01	
5	pEC1	FBgn0038098	CG7381	0.87	0.31	0.09	0.49	0.01	
5	pEC1	FBgn0033048	CG7881	0.84	0.32	0.07	0.5	0.01	
5	pEC1	FBgn0051810	CG31810	0.86	0.31	0.09	0.49	6.00E-03	
11	pEC2	FBgn0001145	Gs2	2.55	0.97	0.36	0.96	0.92	
11	pEC2	FBgn0250836	Acbp3	2.79	0.97	0.29	0.95	0.91	
11	pEC2	FBgn0051343	CG31343	1.8	0.98	0.31	0.92	0.85	
11	pEC2	FBgn0011556	zetaTry	2.24	0.87	0.18	0.9	0.8	
11	pEC2	FBgn0034662	CG13492	1.89	0.87	0.21	0.89	0.78	
11	pEC2	FBgn0030775	CG9673	1.7	0.89	0.23	0.88	0.76	
11	pEC2	FBgn0037913	fabp	1.28	0.96	0.47	0.86	0.72	
11	pEC2	FBgn0028949	CG15254	2.53	0.79	0.13	0.84	0.68	
11	pEC2	FBgn0002868	MtnA	1.17	0.98	0.69	0.84	0.68	top10
11	pEC2	FBgn0036367	CG10116	1.76	0.81	0.21	0.83	0.67	
11	pEC2	FBgn0001098	Gdh	1.71	0.76	0.19	0.83	0.67	
11	pEC2	FBgn0038136	CG8774	2.03	0.76	0.14	0.83	0.66	
11	pEC2	FBgn0052473	CG32473	2.61	0.73	0.14	0.81	0.63	
11	pEC2	FBgn0036622	Agpat4	1.52	0.76	0.19	0.81	0.63	
11	pEC2	FBgn0031913	CG5958	1.77	0.72	0.17	0.8	0.6	
11	pEC2	FBgn0034356	Pepck2	1.73	0.65	0.09	0.79	0.59	
11	pEC2	FBgn0029762	NAAT1	1.99	0.66	0.05	0.79	0.58	
11	pEC2	FBgn0010497	dmGlut	1.42	0.65	0.09	0.79	0.58	
11	pEC2	FBgn0052633	CG32633	1.25	0.75	0.23	0.78	0.57	
11	pEC2	FBgn0034295	CG10911	0.94	0.89	0.4	0.78	0.57	
11	pEC2	FBgn0030776	CG4653	1.4	0.73	0.22	0.78	0.56	
11	pEC2	FBgn0051266	CG31266	2.37	0.67	0.08	0.77	0.55	
11	pEC2	FBgn0035926	Acbp5	0.77	0.97	0.67	0.77	0.55	
11	pEC2	FBgn0051267	CG31267	2.27	0.56	0.03	0.76	0.53	
11	pEC2	FBgn0030774	sphe	1.37	0.71	0.23	0.76	0.53	
11	pEC2	FBgn0032166	CG4619	1.06	0.58	0.14	0.76	0.52	
11	pEC2	FBgn0017558	Pdk	1.76	0.64	0.15	0.75	0.51	
11	pEC2	FBgn0028950	CG15255	0.97	0.74	0.26	0.75	0.5	
11	pEC2	FBgn0263081	CG43349	0.88	0.78	0.3	0.75	0.5	
11	pEC2	FBgn0037934	CG6830	1.34	0.62	0.2	0.74	0.49	
11	pEC2	FBgn0051091	CG31091	1.97	0.5	0.03	0.74	0.48	
11	pEC2	FBgn0038482	CG4053	1.81	0.57	0.03	0.74	0.48	
11	pEC2	FBgn0027348	bgm	1.4	0.55	0.07	0.74	0.48	
11	pEC2	FBgn0037933	Ho	1.03	0.63	0.26	0.74	0.48	
11	pEC2	FBgn0053127	CG33127	1.12	0.72	0.29	0.73	0.47	top10
11	pEC2	FBgn0051004	mesh	1.01	0.67	0.29	0.73	0.47	
11	pEC2	FBgn0010246	Myo61F	0.88	0.73	0.32	0.73	0.47	
11	pEC2	FBgn0051265	CG31265	1.89	0.58	0.05	0.73	0.46	
11	pEC2	FBgn0085771	28SrRNA-Psi:CR40741	0.97	0.78	0.44	0.72	0.45	
11	pEC2	FBgn0035298	SCOT	0.81	0.61	0.27	0.72	0.45	
11	pEC2	FBgn0085819	28SrRNA-Psi:CR41609	0.95	0.77	0.45	0.72	0.44	
11	pEC2	FBgn0267511	28SrRNA-Psi:CR45851	0.89	0.82	0.52	0.72	0.44	
11	pEC2	FBgn0000479	dnc	1.1	0.63	0.29	0.71	0.43	top10
11	pEC2	FBgn0032167	CG5853	1.23	0.52	0.08	0.71	0.42	
11	pEC2	FBgn0001404	egh	1.2	0.58	0.21	0.71	0.42	
11	pEC2	FBgn0001128	Gpdh1	0.95	0.59	0.19	0.71	0.42	
11	pEC2	FBgn0003067	Pepck1	1.43	0.51	0.17	0.7	0.41	
11	pEC2	FBgn0028491	CG2930	0.85	0.68	0.3	0.7	0.41	
11	pEC2	FBgn0051269	CG31269	1.34	0.43	7.00E-03	0.69	0.38	
11	pEC2	FBgn0267506	pre-rRNA:CR45846	0.75	0.86	0.59	0.69	0.38	
11	pEC2	FBgn0032087	CG9568	0.8	0.6	0.22	0.68	0.37	
11	pEC2	FBgn0038481	CG17475	1.9	0.41	5.00E-03	0.68	0.36	
11	pEC2	FBgn0267516	pre-rRNA:CR45856	0.83	0.77	0.5	0.67	0.35	
11	pEC2	FBgn0033443	CG1698	0.76	0.42	0.05	0.67	0.34	
11	pEC2	FBgn0050043	CG30043	1.3	0.41	0.01	0.65	0.31	
11	pEC2	FBgn0036623	Agpat3	0.88	0.5	0.15	0.65	0.31	
11	pEC2	FBgn0034052	CG8299	3.1	0.41	0.05	0.65	0.3	
11	pEC2	FBgn0035718	CG14820	1.2	0.47	0.11	0.65	0.3	
11	pEC2	FBgn0037203	slif	1.2	0.45	0.1	0.65	0.3	
11	pEC2	FBgn0011554	etaTry	1.16	0.5	0.13	0.65	0.3	top10
11	pEC2	FBgn0000454	Dip-B	0.78	0.55	0.27	0.65	0.3	
11	pEC2	FBgn0052379	CG32379	1.28	0.42	8.00E-03	0.64	0.29	
11	pEC2	FBgn0002569	Mal-A2	0.77	0.51	0.19	0.64	0.29	
11	pEC2	FBgn0004876	cdi	1.01	0.53	0.24	0.64	0.28	
11	pEC2	FBgn0015001	iotaTry	0.88	0.49	0.19	0.63	0.26	
11	pEC2	FBgn0024361	Tsp2A	0.79	0.52	0.27	0.63	0.26	
11	pEC2	FBgn0040364	CG11378	1.1	0.46	0.18	0.62	0.25	top10
11	pEC2	FBgn0086691	UK114	0.83	0.41	0.17	0.62	0.25	
11	pEC2	FBgn0259175	ome	1.02	0.51	0.19	0.62	0.24	
11	pEC2	FBgn0012037	Ance	0.75	0.57	0.3	0.62	0.24	
11	pEC2	FBgn0038700	CG3734	0.83	0.48	0.2	0.61	0.23	
11	pEC2	FBgn0040384	CG32795	0.91	0.4	0.14	0.61	0.22	
11	pEC2	FBgn0264776	CG44014	0.86	0.43	0.18	0.61	0.22	
11	pEC2	FBgn0038984	AdipoR	0.81	0.42	0.21	0.61	0.22	
11	pEC2	FBgn0043471	kappaTry	0.77	0.52	0.26	0.61	0.22	
11	pEC2	FBgn0031930	CG7025	0.95	0.43	0.16	0.6	0.2	
11	pEC2	FBgn0010241	Mdr50	0.77	0.38	0.13	0.6	0.2	
11	pEC2	FBgn0036321	CG14120	0.76	0.39	0.14	0.59	0.19	
11	pEC2	FBgn0034971	Gpat4	0.75	0.37	0.14	0.59	0.19	
11	pEC2	FBgn0033292	Cyp4ad1	1.09	0.35	0.03	0.59	0.18	top10
11	pEC2	FBgn0027547	CG1927	0.88	0.42	0.19	0.59	0.18	
11	pEC2	FBgn0030932	Ggt-1	1.26	0.35	0.03	0.58	0.17	
11	pEC2	FBgn0028948	CG15253	1.04	0.34	0.04	0.58	0.16	
11	pEC2	FBgn0050047	CG30047	1.1	0.28	3.00E-03	0.57	0.15	top10
11	pEC2	FBgn0033048	CG7881	1.08	0.35	0.07	0.57	0.15	
11	pEC2	FBgn0259111	Ndae1	1.08	0.38	0.14	0.57	0.14	top10
11	pEC2	FBgn0263080	CG43348	0.81	0.32	0.09	0.57	0.14	
11	pEC2	FBgn0051901	Mur29B	1.27	0.37	0.19	0.56	0.13	
11	pEC2	FBgn0262844	CG43208	1.09	0.3	0.02	0.56	0.13	top10
11	pEC2	FBgn0051410	Npc2e	0.93	0.35	0.16	0.56	0.13	
11	pEC2	FBgn0030520	Pdcd4	0.8	0.43	0.27	0.56	0.13	
11	pEC2	FBgn0034629	Acox57D-d	0.76	0.32	0.12	0.56	0.13	
11	pEC2	FBgn0053258	CG33258	1.06	0.15	0.03	0.55	0.11	
11	pEC2	FBgn0034628	Acox57D-p	0.86	0.32	0.12	0.55	0.1	
11	pEC2	FBgn0038484	CG5246	0.83	0.28	0.07	0.55	0.1	
11	pEC2	FBgn0037724	Fst	0.83	0.38	0.21	0.55	0.1	
11	pEC2	FBgn0031012	CG8051	0.82	0.31	0.1	0.55	0.1	
11	pEC2	FBgn0053306	CG33306	1.2	0.35	0.14	0.54	0.09	
11	pEC2	FBgn0030928	CG15044	1.15	0.35	0.13	0.54	0.09	top10
11	pEC2	FBgn0039304	CG10425	0.86	0.32	0.16	0.54	0.09	
11	pEC2	FBgn0036449	bmm	0.79	0.3	0.16	0.54	0.09	
11	pEC2	FBgn0050502	fa2h	0.81	0.3	0.11	0.54	0.08	
11	pEC2	FBgn0034439	CG10062	0.87	0.24	0.02	0.52	0.05	
13	pEC3	FBgn0053926	CG33926	2.1	0.95	0.22	0.92	0.84	
13	pEC3	FBgn0034296	CG10912	2.21	0.9	0.2	0.91	0.82	
13	pEC3	FBgn0034295	CG10911	1.58	0.96	0.4	0.89	0.78	
13	pEC3	FBgn0052368	CG32368	2.16	0.85	0.16	0.88	0.76	
13	pEC3	FBgn0051901	Mur29B	2.56	0.8	0.18	0.85	0.71	
13	pEC3	FBgn0034317	CG14499	3.01	0.76	0.07	0.84	0.68	
13	pEC3	FBgn0262007	CG42825	2.22	0.76	0.11	0.84	0.68	
13	pEC3	FBgn0053532	lectin-37Da	2.7	0.75	0.08	0.83	0.67	
13	pEC3	FBgn0051323	CG31323	1.74	0.83	0.33	0.82	0.64	
13	pEC3	FBgn0051086	CG31086	1.53	0.8	0.31	0.82	0.64	
13	pEC3	FBgn0038701	CG18493	1.46	0.75	0.25	0.79	0.58	
13	pEC3	FBgn0051410	Npc2e	2.19	0.69	0.15	0.77	0.55	
13	pEC3	FBgn0028950	CG15255	1.35	0.77	0.26	0.77	0.55	
13	pEC3	FBgn0265081	asRNA:CR44192	1.34	0.63	0.15	0.77	0.55	
13	pEC3	FBgn0015221	Fer2LCH	0.98	0.89	0.47	0.77	0.54	
13	pEC3	FBgn0053533	lectin-37Db	1.33	0.68	0.22	0.75	0.51	
13	pEC3	FBgn0032087	CG9568	1.63	0.68	0.22	0.75	0.5	
13	pEC3	FBgn0029766	CG15784	1.53	0.67	0.28	0.73	0.47	
13	pEC3	FBgn0015222	Fer1HCH	0.83	0.8	0.36	0.73	0.47	
13	pEC3	FBgn0035770	pst	0.75	0.72	0.28	0.73	0.47	
13	pEC3	FBgn0034759	CG13511	0.99	0.64	0.31	0.73	0.46	
13	pEC3	FBgn0034758	CG13510	0.93	0.64	0.3	0.73	0.46	
13	pEC3	FBgn0051004	mesh	1.15	0.67	0.29	0.72	0.45	top10
13	pEC3	FBgn0051198	CG31198	1.14	0.72	0.3	0.72	0.45	top10
13	pEC3	FBgn0028949	CG15254	0.87	0.58	0.14	0.72	0.45	
13	pEC3	FBgn0036419	CG13482	1.49	0.62	0.21	0.71	0.43	
13	pEC3	FBgn0050160	CG30160	1.09	0.62	0.29	0.71	0.43	top10
13	pEC3	FBgn0042086	Tsp42Eb	1.09	0.62	0.29	0.71	0.43	top10
13	pEC3	FBgn0024361	Tsp2A	1.04	0.65	0.27	0.71	0.43	
13	pEC3	FBgn0036766	CG5506	0.99	0.7	0.29	0.71	0.43	
13	pEC3	FBgn0085205	CG34176	0.93	0.72	0.3	0.71	0.43	
13	pEC3	FBgn0035583	CG13704	0.84	0.61	0.2	0.71	0.42	
13	pEC3	FBgn0035670	CG10472	1.58	0.72	0.42	0.7	0.41	
13	pEC3	FBgn0265185	CG44250	0.93	0.67	0.27	0.7	0.41	
13	pEC3	FBgn0030774	sphe	0.91	0.64	0.24	0.7	0.41	
13	pEC3	FBgn0036422	CG3868	0.86	0.73	0.34	0.7	0.41	
13	pEC3	FBgn0032805	CG10337	0.81	0.58	0.29	0.7	0.41	
13	pEC3	FBgn0037562	Nazo	1.15	0.51	0.12	0.7	0.4	top10
13	pEC3	FBgn0001218	Hsc70-3	0.77	0.76	0.38	0.7	0.4	
13	pEC3	FBgn0035926	Acbp5	0.93	0.83	0.68	0.69	0.39	
13	pEC3	FBgn0034318	CG14500	0.82	0.51	0.09	0.69	0.39	
13	pEC3	FBgn0032002	CG8353	1.63	0.53	0.15	0.69	0.38	
13	pEC3	FBgn0030521	CtsB1	0.95	0.67	0.33	0.68	0.37	
13	pEC3	FBgn0028533	CG7953	1.16	0.61	0.22	0.68	0.36	top10
13	pEC3	FBgn0263081	CG43349	0.95	0.67	0.31	0.68	0.36	
13	pEC3	FBgn0033787	CG13321	0.76	0.7	0.36	0.68	0.36	
13	pEC3	FBgn0262732	mbf1	0.76	0.49	0.19	0.68	0.36	
13	pEC3	FBgn0043470	lambdaTry	1.36	0.62	0.24	0.67	0.35	
13	pEC3	FBgn0053127	CG33127	1.01	0.65	0.29	0.67	0.35	
13	pEC3	FBgn0014020	Rho1	0.95	0.56	0.22	0.67	0.35	
13	pEC3	FBgn0031263	Tspo	0.93	0.63	0.34	0.67	0.34	
13	pEC3	FBgn0034052	CG8299	0.96	0.39	0.05	0.66	0.33	
13	pEC3	FBgn0036320	CG10943	1.39	0.49	0.15	0.66	0.32	
13	pEC3	FBgn0031249	CG11911	1.11	0.66	0.37	0.66	0.32	top10
13	pEC3	FBgn0003231	ref(2)P	0.95	0.47	0.14	0.66	0.32	
13	pEC3	FBgn0036945	Ssk	0.9	0.53	0.2	0.66	0.32	
13	pEC3	FBgn0030040	CG15347	0.83	0.56	0.24	0.66	0.32	
13	pEC3	FBgn0036367	CG10116	0.75	0.59	0.22	0.66	0.32	
13	pEC3	FBgn0250836	Acbp3	1.24	0.62	0.3	0.65	0.31	
13	pEC3	FBgn0031489	CG17224	0.76	0.4	0.07	0.65	0.31	
13	pEC3	FBgn0039778	Jon99Fi	0.9	0.56	0.25	0.65	0.3	
13	pEC3	FBgn0001168	h	0.78	0.52	0.27	0.65	0.3	
13	pEC3	FBgn0051704	CG31704	1.01	0.43	0.07	0.64	0.29	
13	pEC3	FBgn0030775	CG9673	0.76	0.59	0.24	0.64	0.29	
13	pEC3	FBgn0031913	CG5958	1.26	0.48	0.18	0.64	0.28	
13	pEC3	FBgn0015039	Cyp9b2	0.96	0.42	0.12	0.64	0.28	
13	pEC3	FBgn0051343	CG31343	0.78	0.63	0.32	0.64	0.28	
13	pEC3	FBgn0264776	CG44014	0.96	0.47	0.18	0.62	0.25	
13	pEC3	FBgn0033733	CG8834	0.92	0.57	0.29	0.62	0.25	
13	pEC3	FBgn0051087	CG31087	0.77	0.46	0.22	0.62	0.25	
13	pEC3	FBgn0035094	CG9380	0.76	0.44	0.16	0.62	0.25	
13	pEC3	FBgn0012037	Ance	0.9	0.56	0.3	0.62	0.24	
13	pEC3	FBgn0263930	dally	0.83	0.44	0.19	0.62	0.24	
13	pEC3	FBgn0032088	CG13102	0.79	0.43	0.11	0.62	0.24	
13	pEC3	FBgn0038845	Alp5	0.77	0.46	0.15	0.62	0.24	
13	pEC3	FBgn0038082	Ugt37A2	0.85	0.37	0.08	0.61	0.23	
13	pEC3	FBgn0039714	Zip99C	0.87	0.37	0.09	0.61	0.22	
13	pEC3	FBgn0264987	lncRNA:CR44138	1.06	0.28	0.03	0.6	0.2	top10
13	pEC3	FBgn0031248	CG11912	2.45	0.41	0.08	0.59	0.19	
13	pEC3	FBgn0035743	Acbp6	1.96	0.13	0.02	0.4	0.19	
13	pEC3	FBgn0259998	CG17571	1.92	0.5	0.28	0.59	0.19	
13	pEC3	FBgn0033205	CG2064	1.03	0.4	0.16	0.59	0.19	
13	pEC3	FBgn0033659	Damm	0.95	0.34	0.06	0.59	0.19	
13	pEC3	FBgn0030098	CG12057	1.58	0.51	0.36	0.59	0.18	
13	pEC3	FBgn0004431	LysX	1.2	0.14	0.03	0.41	0.18	
13	pEC3	FBgn0266019	rudhira	0.82	0.43	0.22	0.59	0.18	
13	pEC3	FBgn0036948	CG7298	1.04	0.33	0.06	0.58	0.17	
13	pEC3	FBgn0005664	Crys	1.05	0.31	0.02	0.58	0.16	top10
13	pEC3	FBgn0037065	CG12974	0.83	0.39	0.17	0.58	0.16	
13	pEC3	FBgn0034709	Swim	0.86	0.32	0.08	0.57	0.15	
13	pEC3	FBgn0011554	etaTry	0.84	0.4	0.13	0.57	0.15	
13	pEC3	FBgn0001257	ImpL2	0.95	0.28	0.1	0.57	0.14	
13	pEC3	FBgn0040850	CG15210	0.92	0.3	0.08	0.55	0.11	
13	pEC3	FBgn0261560	Thor	0.86	0.31	0.18	0.55	0.1	
13	pEC3	FBgn0046689	Takl1	0.75	0.2	0.07	0.45	0.08	
13	pEC3	FBgn0000043	Act42A	1.01	0.34	0.19	0.53	0.07	
13	pEC3	FBgn0035868	CG7194	0.8	0.31	0.12	0.53	0.07	
13	pEC3	FBgn0024986	CG3719	0.78	0.31	0.18	0.52	0.04	
13	pEC3	FBgn0261989	CG42807	1.5	0.14	0.02	0.49	0.01	
13	pEC3	FBgn0051041	CG31041	1.09	0.24	0.03	0.5	0.01	top10
13	pEC3	FBgn0263080	CG43348	0.84	0.22	0.09	0.49	0.01	
12	AstA-EE	FBgn0031294	IA-2	2.64	0.99	0.4	0.96	0.92	
12	AstA-EE	FBgn0032946	nrv3	2.24	0.9	0.24	0.91	0.83	
12	AstA-EE	FBgn0041707	7B2	2.09	0.91	0.23	0.91	0.82	
12	AstA-EE	FBgn0283509	Phm	1.79	0.86	0.23	0.88	0.76	
12	AstA-EE	FBgn0262728	Pal2	2.07	0.78	0.14	0.85	0.7	
12	AstA-EE	FBgn0003996	w	2.29	0.75	0.2	0.84	0.68	
12	AstA-EE	FBgn0004595	pros	2.01	0.76	0.18	0.84	0.68	
12	AstA-EE	FBgn0050183	CG30183	1.96	0.73	0.13	0.83	0.67	
12	AstA-EE	FBgn0001233	Hsp83	1.33	0.85	0.37	0.81	0.62	
12	AstA-EE	FBgn0001122	Galphao	1.91	0.69	0.17	0.8	0.6	
12	AstA-EE	FBgn0011224	heph	1.84	0.66	0.1	0.8	0.6	
12	AstA-EE	FBgn0001105	Gbeta13F	1.36	0.77	0.33	0.79	0.59	
12	AstA-EE	FBgn0038199	CCHa1	2.95	0.6	0.11	0.77	0.55	
12	AstA-EE	FBgn0001224	Hsp23	1.86	0.7	0.31	0.77	0.55	
12	AstA-EE	FBgn0001223	Hsp22	1.71	0.72	0.34	0.77	0.55	
12	AstA-EE	FBgn0286778	CG46385	1.16	0.74	0.32	0.77	0.55	top10
12	AstA-EE	FBgn0004648	svr	1.11	0.68	0.24	0.77	0.55	
12	AstA-EE	FBgn0001225	Hsp26	1.35	0.8	0.43	0.77	0.54	
12	AstA-EE	FBgn0038198	Npc2b	2.62	0.59	0.12	0.76	0.53	
12	AstA-EE	FBgn0035756	unc-13-4A	2.27	0.63	0.17	0.76	0.53	
12	AstA-EE	FBgn0023179	amon	1.94	0.63	0.12	0.76	0.53	
12	AstA-EE	FBgn0263995	cpo	1.63	0.67	0.27	0.76	0.53	
12	AstA-EE	FBgn0027287	Gmap	1.57	0.64	0.21	0.76	0.53	
12	AstA-EE	FBgn0002578	Kaz-m1	1.56	0.62	0.18	0.76	0.53	
12	AstA-EE	FBgn0038975	Nrx-1	1.64	0.57	0.09	0.75	0.51	
12	AstA-EE	FBgn0052865	lncRNA:alphagamma-element:CR32865	1.61	0.66	0.28	0.75	0.51	
12	AstA-EE	FBgn0002921	Atpalpha	1.59	0.67	0.3	0.75	0.51	
12	AstA-EE	FBgn0052423	shep	1.35	0.65	0.24	0.75	0.51	
12	AstA-EE	FBgn0001218	Hsc70-3	1.31	0.76	0.38	0.75	0.51	
12	AstA-EE	FBgn0020238	14-3-3epsilon	1.02	0.82	0.46	0.75	0.51	
12	AstA-EE	FBgn0013276	Hsp70Ab	1.45	0.68	0.35	0.74	0.49	
12	AstA-EE	FBgn0264750	CG44008	0.84	0.86	0.57	0.74	0.49	
12	AstA-EE	FBgn0260658	CG42541	2.09	0.54	0.13	0.74	0.48	
12	AstA-EE	FBgn0263316	Mrp4	1.85	0.52	0.05	0.74	0.48	
12	AstA-EE	FBgn0013275	Hsp70Aa	1.44	0.68	0.35	0.74	0.48	
12	AstA-EE	FBgn0030521	CtsB1	1.02	0.7	0.33	0.74	0.48	
12	AstA-EE	FBgn0037724	Fst	1.5	0.58	0.21	0.73	0.47	
12	AstA-EE	FBgn0264001	bru3	1.4	0.66	0.35	0.73	0.47	
12	AstA-EE	FBgn0263352	Unr	1.15	0.7	0.38	0.73	0.47	top10
12	AstA-EE	FBgn0266410	CG45050	0.94	0.75	0.4	0.73	0.47	
12	AstA-EE	FBgn0001234	lncRNA:Hsromega	1.18	0.58	0.21	0.73	0.46	top10
12	AstA-EE	FBgn0031453	Bacc	1.02	0.64	0.27	0.73	0.46	
12	AstA-EE	FBgn0264006	dysc	1.65	0.52	0.1	0.72	0.45	
12	AstA-EE	FBgn0031306	CG4577	1.52	0.5	0.03	0.72	0.45	
12	AstA-EE	FBgn0035043	CG4781	1.4	0.52	0.18	0.72	0.45	
12	AstA-EE	FBgn0037976	Tk	3.46	0.55	0.21	0.72	0.44	
12	AstA-EE	FBgn0035321	CG1275	1.42	0.5	0.11	0.72	0.44	
12	AstA-EE	FBgn0031636	CG12194	1.14	0.49	0.09	0.72	0.44	
12	AstA-EE	FBgn0261113	Xrp1	0.91	0.65	0.28	0.72	0.44	
12	AstA-EE	FBgn0015221	Fer2LCH	0.81	0.8	0.48	0.72	0.44	
12	AstA-EE	FBgn0259101	CG42249	1.67	0.54	0.2	0.71	0.43	
12	AstA-EE	FBgn0261822	Bsg	1.01	0.67	0.34	0.71	0.43	
12	AstA-EE	FBgn0032087	CG9568	2.22	0.55	0.22	0.71	0.42	
12	AstA-EE	FBgn0052547	CG32547	1.67	0.46	0.05	0.71	0.42	
12	AstA-EE	FBgn0261262	CG42613	1.57	0.45	0.04	0.71	0.42	
12	AstA-EE	FBgn0033775	Cyp9h1	1.91	0.45	0.06	0.7	0.41	
12	AstA-EE	FBgn0034356	Pepck2	1.48	0.47	0.1	0.7	0.41	
12	AstA-EE	FBgn0051451	lncRNA:CR31451	1.48	0.46	0.06	0.7	0.41	
12	AstA-EE	FBgn0029761	SK	1.32	0.47	0.1	0.7	0.41	
12	AstA-EE	FBgn0003165	pum	1.31	0.53	0.21	0.7	0.41	
12	AstA-EE	FBgn0264490	Eip93F	1.17	0.66	0.39	0.7	0.41	top10
12	AstA-EE	FBgn0085205	CG34176	0.94	0.64	0.31	0.7	0.41	
12	AstA-EE	FBgn0033787	CG13321	0.85	0.7	0.36	0.7	0.41	
12	AstA-EE	FBgn0265182	CG44247	1.23	0.45	0.06	0.7	0.4	
12	AstA-EE	FBgn0026160	tna	1.12	0.59	0.31	0.7	0.4	
12	AstA-EE	FBgn0263106	DnaJ-1	0.94	0.55	0.24	0.7	0.4	
12	AstA-EE	FBgn0264494	CG17646	1.6	0.45	0.09	0.69	0.39	
12	AstA-EE	FBgn0035542	DOR	1.3	0.51	0.22	0.69	0.39	
12	AstA-EE	FBgn0039831	CG12054	1.27	0.53	0.26	0.69	0.39	
12	AstA-EE	FBgn0022893	Df31	1.21	0.57	0.25	0.69	0.39	
12	AstA-EE	FBgn0010651	MFS14	1.11	0.49	0.19	0.69	0.39	
12	AstA-EE	FBgn0029687	Vap33	1.08	0.58	0.31	0.69	0.39	
12	AstA-EE	FBgn0034225	veil	1.31	0.49	0.18	0.69	0.38	
12	AstA-EE	FBgn0261090	Sytbeta	1.27	0.42	0.03	0.69	0.38	
12	AstA-EE	FBgn0036111	Aps	1.21	0.48	0.21	0.69	0.38	
12	AstA-EE	FBgn0001991	Ca-alpha1D	1.21	0.39	0.02	0.69	0.38	
12	AstA-EE	FBgn0285926	Imp	1.03	0.6	0.34	0.69	0.38	
12	AstA-EE	FBgn0000416	Sap-r	0.95	0.66	0.38	0.69	0.38	
12	AstA-EE	FBgn0051140	CG31140	1.24	0.41	0.05	0.68	0.37	
12	AstA-EE	FBgn0038725	CG6184	1.18	0.41	0.05	0.68	0.37	top10
12	AstA-EE	FBgn0004868	Gdi	1	0.59	0.32	0.68	0.37	
12	AstA-EE	FBgn0042101	CG18744	1.47	0.44	0.16	0.68	0.36	
12	AstA-EE	FBgn0039098	GILT3	1.27	0.39	0.05	0.68	0.36	
12	AstA-EE	FBgn0053126	NLaz	1.25	0.49	0.16	0.68	0.36	
12	AstA-EE	FBgn0035583	CG13704	1.02	0.5	0.21	0.68	0.36	
12	AstA-EE	FBgn0086558	Ubi-p5E	0.79	0.62	0.33	0.68	0.36	
12	AstA-EE	FBgn0264089	sli	1.42	0.43	0.09	0.67	0.35	
12	AstA-EE	FBgn0261999	Ca-Ma2d	1.31	0.41	0.05	0.67	0.35	
12	AstA-EE	FBgn0053547	Rim	1.2	0.39	0.04	0.67	0.35	
12	AstA-EE	FBgn0000108	Appl	1.17	0.41	0.08	0.67	0.35	top10
12	AstA-EE	FBgn0051004	mesh	1	0.55	0.3	0.67	0.35	
12	AstA-EE	FBgn0001404	egh	0.94	0.47	0.21	0.67	0.35	
12	AstA-EE	FBgn0030396	CG2556	0.84	0.44	0.18	0.67	0.35	
12	AstA-EE	FBgn0032336	AstC	3.2	0.52	0.3	0.67	0.34	
12	AstA-EE	FBgn0266098	rg	1.13	0.53	0.31	0.67	0.34	
12	AstA-EE	FBgn0259927	CG42450	1.09	0.37	0.04	0.67	0.34	
12	AstA-EE	FBgn0000479	dnc	1.06	0.53	0.29	0.67	0.34	
12	AstA-EE	FBgn0003943	Ubi-p63E	0.86	0.52	0.26	0.67	0.34	
12	AstA-EE	FBgn0003721	Tm1	0.83	0.53	0.28	0.67	0.34	
12	AstA-EE	FBgn0003435	sm	1.4	0.43	0.11	0.66	0.33	
12	AstA-EE	FBgn0087007	bbg	1.36	0.45	0.2	0.66	0.33	
12	AstA-EE	FBgn0262475	bru2	1.3	0.4	0.15	0.66	0.33	
12	AstA-EE	FBgn0250869	CG42240	1.26	0.46	0.22	0.66	0.33	
12	AstA-EE	FBgn0020545	kraken	1.19	0.43	0.21	0.66	0.33	top10
12	AstA-EE	FBgn0016977	spen	1.11	0.48	0.25	0.66	0.33	
12	AstA-EE	FBgn0010014	CanB	1.1	0.37	0.05	0.66	0.33	
12	AstA-EE	FBgn0013334	Sap47	1.04	0.39	0.14	0.66	0.33	
12	AstA-EE	FBgn0000659	fkh	1.03	0.51	0.28	0.66	0.33	
12	AstA-EE	FBgn0014009	Rab2	1.01	0.44	0.2	0.66	0.33	
12	AstA-EE	FBgn0040070	Trx-2	0.92	0.57	0.33	0.66	0.33	
12	AstA-EE	FBgn0050502	fa2h	1.12	0.35	0.11	0.66	0.32	
12	AstA-EE	FBgn0035246	CG13928	1.08	0.38	0.06	0.66	0.32	
12	AstA-EE	FBgn0259246	brp	1.04	0.35	0.02	0.66	0.32	
12	AstA-EE	FBgn0024150	Ac78C	1.02	0.35	0.04	0.66	0.32	
12	AstA-EE	FBgn0013343	Syx1A	1.13	0.41	0.2	0.65	0.31	
12	AstA-EE	FBgn0023526	CG2865	1.01	0.51	0.31	0.65	0.31	
12	AstA-EE	FBgn0265595	CG44422	1	0.32	0.02	0.65	0.31	
12	AstA-EE	FBgn0023529	CG2918	0.9	0.41	0.19	0.65	0.31	
12	AstA-EE	FBgn0000173	ben	0.77	0.57	0.36	0.65	0.31	
12	AstA-EE	FBgn0039674	CG1907	1.08	0.44	0.24	0.65	0.3	
12	AstA-EE	FBgn0010300	brat	1.04	0.41	0.15	0.65	0.3	
12	AstA-EE	FBgn0037291	CG14662	1.04	0.3	9.00E-03	0.65	0.3	
12	AstA-EE	FBgn0001230	Hsp68	1.03	0.55	0.36	0.65	0.3	
12	AstA-EE	FBgn0036945	Ssk	0.97	0.45	0.21	0.65	0.3	
12	AstA-EE	FBgn0000084	AnxB10	0.94	0.33	0.08	0.65	0.3	
12	AstA-EE	FBgn0262739	AGO1	0.93	0.47	0.27	0.65	0.3	
12	AstA-EE	FBgn0039644	rdog	0.88	0.31	0.04	0.65	0.3	
12	AstA-EE	FBgn0010228	HmgZ	0.88	0.41	0.17	0.65	0.3	
12	AstA-EE	FBgn0032949	Lamp1	0.79	0.45	0.23	0.65	0.3	
12	AstA-EE	FBgn0028743	Dhit	1.25	0.4	0.17	0.64	0.29	
12	AstA-EE	FBgn0014343	mirr	1.15	0.35	0.07	0.64	0.29	
12	AstA-EE	FBgn0263445	asRNA:CR43468	1.09	0.42	0.22	0.64	0.29	
12	AstA-EE	FBgn0033437	CG12926	1.01	0.4	0.19	0.64	0.29	
12	AstA-EE	FBgn0264328	asRNA:CR43787	1.01	0.47	0.29	0.64	0.29	
12	AstA-EE	FBgn0039106	CG10301	1	0.3	0.02	0.64	0.29	
12	AstA-EE	FBgn0053100	eIF4EHP	0.96	0.4	0.21	0.64	0.29	
12	AstA-EE	FBgn0033717	CG8839	0.95	0.44	0.23	0.64	0.29	
12	AstA-EE	FBgn0050411	CG30411	0.89	0.31	0.12	0.64	0.29	
12	AstA-EE	FBgn0030234	CG15211	0.86	0.38	0.18	0.64	0.29	
12	AstA-EE	FBgn0034753	CG2852	0.8	0.4	0.21	0.64	0.29	
12	AstA-EE	FBgn0024361	Tsp2A	1.16	0.5	0.27	0.64	0.28	top10
12	AstA-EE	FBgn0259735	mtgo	1.12	0.45	0.2	0.64	0.28	
12	AstA-EE	FBgn0015380	drl	1.12	0.39	0.18	0.64	0.28	
12	AstA-EE	FBgn0035720	CG10077	0.99	0.45	0.27	0.64	0.28	
12	AstA-EE	FBgn0041094	scyl	0.94	0.55	0.36	0.64	0.28	
12	AstA-EE	FBgn0014455	Ahcy	0.91	0.45	0.26	0.64	0.28	
12	AstA-EE	FBgn0262738	norpA	0.88	0.32	0.09	0.64	0.28	
12	AstA-EE	FBgn0035904	GstO3	0.85	0.43	0.22	0.64	0.28	
12	AstA-EE	FBgn0261612	CngA	0.81	0.31	0.04	0.64	0.28	
12	AstA-EE	FBgn0020496	CtBP	0.79	0.46	0.26	0.64	0.28	
12	AstA-EE	FBgn0001316	klar	0.79	0.37	0.17	0.64	0.28	
12	AstA-EE	FBgn0004242	Syt1	0.78	0.56	0.39	0.64	0.28	
12	AstA-EE	FBgn0052506	CG32506	1.25	0.37	0.04	0.63	0.27	
12	AstA-EE	FBgn0032801	CG10165	1.1	0.44	0.23	0.63	0.27	
12	AstA-EE	FBgn0052767	CG32767	1.02	0.41	0.22	0.63	0.27	
12	AstA-EE	FBgn0053995	CG33995	0.9	0.49	0.32	0.63	0.27	
12	AstA-EE	FBgn0003231	ref(2)P	0.89	0.35	0.15	0.63	0.27	
12	AstA-EE	FBgn0285917	sbb	0.87	0.35	0.14	0.63	0.27	
12	AstA-EE	FBgn0264307	orb2	0.84	0.34	0.15	0.63	0.27	
12	AstA-EE	FBgn0283521	lola	0.84	0.43	0.23	0.63	0.27	
12	AstA-EE	FBgn0001226	Hsp27	0.83	0.49	0.31	0.63	0.27	
12	AstA-EE	FBgn0002569	Mal-A2	0.83	0.41	0.19	0.63	0.27	
12	AstA-EE	FBgn0010473	tutl	0.82	0.32	0.05	0.63	0.27	
12	AstA-EE	FBgn0003053	peb	0.77	0.49	0.31	0.63	0.27	
12	AstA-EE	FBgn0036576	CG5151	1.07	0.45	0.29	0.63	0.26	
12	AstA-EE	FBgn0025692	Lfg	0.98	0.33	0.12	0.63	0.26	
12	AstA-EE	FBgn0011481	Ssdp	0.94	0.41	0.25	0.63	0.26	
12	AstA-EE	FBgn0266579	tau	0.93	0.33	0.09	0.63	0.26	
12	AstA-EE	FBgn0034718	wdp	0.93	0.44	0.25	0.63	0.26	
12	AstA-EE	FBgn0015371	chn	0.92	0.35	0.09	0.63	0.26	
12	AstA-EE	FBgn0027492	wdb	0.88	0.36	0.2	0.63	0.26	
12	AstA-EE	FBgn0030090	fend	0.84	0.35	0.12	0.63	0.26	
12	AstA-EE	FBgn0267001	Ten-a	0.82	0.28	0.03	0.63	0.26	
12	AstA-EE	FBgn0005585	Calr	0.8	0.44	0.22	0.63	0.26	
12	AstA-EE	FBgn0033221	CG12825	0.79	0.44	0.21	0.63	0.26	
12	AstA-EE	FBgn0263111	cac	1.37	0.37	0.06	0.62	0.25	
12	AstA-EE	FBgn0033502	CG12910	1.04	0.34	0.16	0.62	0.25	
12	AstA-EE	FBgn0013278	Hsp70Bb	0.98	0.45	0.28	0.62	0.25	
12	AstA-EE	FBgn0033579	CG13229	0.97	0.28	0.04	0.62	0.25	
12	AstA-EE	FBgn0029093	cathD	0.96	0.37	0.15	0.62	0.25	
12	AstA-EE	FBgn0036725	CG18265	0.93	0.31	0.06	0.62	0.25	
12	AstA-EE	FBgn0030400	Pits	0.91	0.41	0.25	0.62	0.25	
12	AstA-EE	FBgn0032805	CG10337	0.9	0.45	0.29	0.62	0.25	
12	AstA-EE	FBgn0038926	CG13409	0.8	0.27	0.02	0.62	0.25	
12	AstA-EE	FBgn0026206	mei-P26	0.8	0.42	0.26	0.62	0.25	
12	AstA-EE	FBgn0035237	CG13917	0.78	0.33	0.13	0.62	0.25	
12	AstA-EE	FBgn0003134	Pp1alpha-96A	0.75	0.32	0.15	0.62	0.25	
12	AstA-EE	FBgn0031945	CG7191	2.81	0.33	0.07	0.62	0.24	
12	AstA-EE	FBgn0085415	CG34386	2.74	0.29	0.07	0.62	0.24	
12	AstA-EE	FBgn0051345	CG31345	1.18	0.3	0.04	0.62	0.24	top10
12	AstA-EE	FBgn0035432	ZnT63C	1.01	0.29	0.1	0.62	0.24	
12	AstA-EE	FBgn0259108	futsch	0.95	0.3	0.07	0.62	0.24	
12	AstA-EE	FBgn0264742	CG44000	0.83	0.46	0.31	0.62	0.24	
12	AstA-EE	FBgn0028562	sut2	0.81	0.29	0.05	0.62	0.24	
12	AstA-EE	FBgn0032587	CG5953	0.78	0.37	0.2	0.62	0.24	
12	AstA-EE	FBgn0262733	Src64B	0.77	0.3	0.1	0.62	0.24	
12	AstA-EE	FBgn0051145	CG31145	0.76	0.32	0.15	0.62	0.24	
12	AstA-EE	FBgn0035397	CG11486	0.75	0.49	0.34	0.62	0.24	
12	AstA-EE	FBgn0004656	fs(1)h	0.75	0.42	0.25	0.62	0.24	
12	AstA-EE	FBgn0035871	BI-1	0.75	0.34	0.18	0.62	0.24	
12	AstA-EE	FBgn0038658	CG14292	2.04	0.32	0.09	0.61	0.23	
12	AstA-EE	FBgn0004509	Fur1	1.28	0.35	0.14	0.61	0.23	
12	AstA-EE	FBgn0037475	Fer1	1.01	0.27	0.02	0.61	0.23	
12	AstA-EE	FBgn0001994	crp	0.95	0.38	0.22	0.61	0.23	
12	AstA-EE	FBgn0021800	Reph	0.89	0.35	0.18	0.61	0.23	
12	AstA-EE	FBgn0038179	CG9312	0.87	0.26	2.00E-03	0.61	0.23	
12	AstA-EE	FBgn0260634	eIF4G2	0.82	0.36	0.21	0.61	0.23	
12	AstA-EE	FBgn0014037	Su(Tpl)	0.79	0.42	0.29	0.61	0.23	
12	AstA-EE	FBgn0038147	CCHa2	4.29	0.4	0.24	0.61	0.22	
12	AstA-EE	FBgn0263289	scrib	1.05	0.39	0.23	0.61	0.22	
12	AstA-EE	FBgn0040153	l(1)G0469	0.89	0.46	0.34	0.61	0.22	
12	AstA-EE	FBgn0265276	l(3)neo38	0.85	0.34	0.19	0.61	0.22	
12	AstA-EE	FBgn0085442	NKAIN	0.84	0.33	0.19	0.61	0.22	
12	AstA-EE	FBgn0051354	Hsp70Bbb	0.83	0.42	0.27	0.61	0.22	
12	AstA-EE	FBgn0261793	Trf2	0.79	0.37	0.22	0.61	0.22	
12	AstA-EE	FBgn0050160	CG30160	0.75	0.44	0.29	0.61	0.22	
12	AstA-EE	FBgn0042086	Tsp42Eb	0.75	0.44	0.29	0.61	0.22	
12	AstA-EE	FBgn0001235	hth	1.24	0.33	0.13	0.6	0.21	
12	AstA-EE	FBgn0027550	CG6495	0.85	0.29	0.04	0.6	0.21	
12	AstA-EE	FBgn0022382	Pka-R2	0.85	0.36	0.22	0.6	0.21	
12	AstA-EE	FBgn0052137	CG32137	0.81	0.35	0.22	0.6	0.21	
12	AstA-EE	FBgn0262483	Rbp	0.81	0.28	0.04	0.6	0.21	
12	AstA-EE	FBgn0003257	r-l	0.8	0.33	0.16	0.6	0.21	
12	AstA-EE	FBgn0037705	mura	0.8	0.33	0.19	0.6	0.21	
12	AstA-EE	FBgn0027596	Kank	0.78	0.31	0.16	0.6	0.21	
12	AstA-EE	FBgn0000412	D1	0.76	0.4	0.28	0.6	0.21	
12	AstA-EE	FBgn0266707	lncRNA:CR45197	0.76	0.43	0.31	0.6	0.21	
12	AstA-EE	FBgn0267912	CanA-14F	0.75	0.38	0.22	0.6	0.21	
12	AstA-EE	FBgn0261089	Sytalpha	1.42	0.34	0.09	0.6	0.2	
12	AstA-EE	FBgn0086674	Tpst	1.22	0.39	0.21	0.6	0.2	
12	AstA-EE	FBgn0010044	GstD8	0.94	0.25	0.02	0.6	0.2	
12	AstA-EE	FBgn0003093	Pkc98E	0.87	0.35	0.2	0.6	0.2	
12	AstA-EE	FBgn0086677	jeb	0.86	0.22	0.02	0.6	0.2	
12	AstA-EE	FBgn0024734	PRL-1	0.86	0.44	0.33	0.6	0.2	
12	AstA-EE	FBgn0013277	Hsp70Ba	0.8	0.41	0.27	0.6	0.2	
12	AstA-EE	FBgn0036451	CG9425	0.77	0.36	0.23	0.6	0.2	
12	AstA-EE	FBgn0041188	Atx2	0.77	0.34	0.21	0.6	0.2	
12	AstA-EE	FBgn0015591	AstA	3.21	0.28	0.09	0.59	0.19	
12	AstA-EE	FBgn0025726	unc-13	1.1	0.29	0.06	0.59	0.19	
12	AstA-EE	FBgn0003371	sgg	1	0.45	0.33	0.59	0.19	
12	AstA-EE	FBgn0030479	Rbp1-like	0.87	0.35	0.22	0.59	0.19	
12	AstA-EE	FBgn0005586	Rab3	0.85	0.28	0.04	0.59	0.19	
12	AstA-EE	FBgn0039647	jus	0.81	0.26	0.06	0.59	0.19	
12	AstA-EE	FBgn0001297	kay	0.75	0.38	0.26	0.59	0.19	
12	AstA-EE	FBgn0029843	Nep1	1.52	0.3	0.09	0.59	0.18	
12	AstA-EE	FBgn0013342	nSyb	1.13	0.3	0.04	0.59	0.18	
12	AstA-EE	FBgn0265523	Smr	0.79	0.39	0.27	0.59	0.18	
12	AstA-EE	FBgn0027339	jim	0.78	0.3	0.17	0.59	0.18	
12	AstA-EE	FBgn0028397	Tob	0.76	0.33	0.2	0.59	0.18	
12	AstA-EE	FBgn0035495	CG14989	2.37	0.36	0.2	0.58	0.17	
12	AstA-EE	FBgn0032734	CG15169	1.47	0.23	0.05	0.58	0.17	
12	AstA-EE	FBgn0036927	Gabat	0.97	0.27	0.07	0.58	0.17	
12	AstA-EE	FBgn0085419	Rgk2	0.83	0.24	0.02	0.58	0.17	
12	AstA-EE	FBgn0038292	CG3987	0.8	0.26	0.14	0.58	0.17	
12	AstA-EE	FBgn0266411	sima	1.06	0.39	0.27	0.58	0.16	
12	AstA-EE	FBgn0038799	MFS9	1.01	0.22	0.05	0.58	0.16	
12	AstA-EE	FBgn0030196	Psf3	0.76	0.37	0.29	0.58	0.16	
12	AstA-EE	FBgn0010905	Spn	0.76	0.26	0.14	0.58	0.16	
12	AstA-EE	FBgn0085370	Pde11	0.75	0.23	0.1	0.58	0.16	
12	AstA-EE	FBgn0035934	TrpA1	1.22	0.26	0.06	0.57	0.15	
12	AstA-EE	FBgn0263980	Stacl	1.16	0.27	0.04	0.57	0.15	top10
12	AstA-EE	FBgn0029826	CG6041	0.78	0.26	0.13	0.57	0.15	
12	AstA-EE	FBgn0038803	CG5191	0.78	0.26	0.08	0.57	0.15	
12	AstA-EE	FBgn0028953	CG14478	0.77	0.29	0.19	0.57	0.15	
12	AstA-EE	FBgn0031118	RhoGAP19D	0.89	0.31	0.23	0.57	0.14	
12	AstA-EE	FBgn0015040	Cyp9c1	0.83	0.3	0.17	0.57	0.14	
12	AstA-EE	FBgn0243512	puc	0.83	0.28	0.18	0.57	0.14	
12	AstA-EE	FBgn0029881	pigs	0.81	0.38	0.27	0.57	0.14	
12	AstA-EE	FBgn0085223	CG34194	0.75	0.26	0.14	0.57	0.14	
12	AstA-EE	FBgn0036043	CG8177	0.85	0.36	0.26	0.56	0.13	
12	AstA-EE	FBgn0263993	CG43736	0.82	0.31	0.23	0.56	0.13	
12	AstA-EE	FBgn0003067	Pepck1	0.82	0.29	0.17	0.56	0.13	
12	AstA-EE	FBgn0038257	smp-30	0.94	0.27	0.16	0.56	0.12	
12	AstA-EE	FBgn0000083	AnxB9	0.92	0.28	0.14	0.56	0.12	
12	AstA-EE	FBgn0034736	gas	0.97	0.26	0.13	0.55	0.11	
12	AstA-EE	FBgn0030897	Frq1	0.9	0.22	0.01	0.55	0.11	
12	AstA-EE	FBgn0003463	sog	0.86	0.25	0.14	0.55	0.1	
12	AstA-EE	FBgn0266377	Pde8	0.8	0.24	0.13	0.55	0.1	
12	AstA-EE	FBgn0035521	VhaM9.7-a	0.8	0.2	0.02	0.55	0.1	
12	AstA-EE	FBgn0030847	CG12991	0.76	0.21	0.1	0.55	0.1	
12	AstA-EE	FBgn0026262	bip2	0.77	0.26	0.19	0.54	0.09	
12	AstA-EE	FBgn0003447	sn	0.84	0.22	0.07	0.54	0.08	
12	AstA-EE	FBgn0266346	CngB	0.83	0.24	0.12	0.54	0.08	
12	AstA-EE	FBgn0035094	CG9380	0.81	0.23	0.17	0.54	0.08	
12	AstA-EE	FBgn0039927	CG11155	0.79	0.21	0.04	0.54	0.08	
12	AstA-EE	FBgn0016797	fz2	0.82	0.23	0.15	0.53	0.07	
12	AstA-EE	FBgn0039419	CG12290	0.77	0.24	0.2	0.53	0.07	
12	AstA-EE	FBgn0033093	CG3270	1.05	0.19	0.08	0.53	0.06	
12	AstA-EE	FBgn0020251	sfl	0.82	0.19	0.11	0.53	0.06	
12	AstA-EE	FBgn0032048	Dh31	2.46	0.13	0.06	0.49	0.02	
15	AstC-EE	FBgn0034935	Orcokinin	5.32	1	0.29	1	1	
15	AstC-EE	FBgn0032336	AstC	3.33	0.99	0.29	0.98	0.97	
15	AstC-EE	FBgn0004648	svr	3	0.97	0.24	0.96	0.93	
15	AstC-EE	FBgn0035756	unc-13-4A	2.94	0.96	0.16	0.95	0.91	
15	AstC-EE	FBgn0032946	nrv3	2.64	0.95	0.24	0.93	0.87	
15	AstC-EE	FBgn0031294	IA-2	2.18	0.99	0.4	0.93	0.87	
15	AstC-EE	FBgn0041707	7B2	2.12	0.95	0.23	0.92	0.85	
15	AstC-EE	FBgn0283509	Phm	2.48	0.93	0.23	0.92	0.84	
15	AstC-EE	FBgn0015550	tap	1.98	0.85	0.03	0.91	0.83	
15	AstC-EE	FBgn0004595	pros	2.42	0.87	0.18	0.89	0.79	
15	AstC-EE	FBgn0011224	heph	2.31	0.84	0.1	0.89	0.79	
15	AstC-EE	FBgn0050183	CG30183	1.74	0.88	0.13	0.89	0.79	
15	AstC-EE	FBgn0035495	CG14989	3.79	0.87	0.19	0.88	0.76	
15	AstC-EE	FBgn0264386	Ca-alpha1T	2.28	0.78	0.05	0.88	0.76	
15	AstC-EE	FBgn0003429	slo	1.87	0.78	0.04	0.88	0.76	
15	AstC-EE	FBgn0085426	Rgk3	2.17	0.76	0.02	0.87	0.75	
15	AstC-EE	FBgn0262728	Pal2	2.28	0.84	0.15	0.87	0.74	
15	AstC-EE	FBgn0039647	jus	1.6	0.76	0.05	0.87	0.74	
15	AstC-EE	FBgn0051451	lncRNA:CR31451	1.54	0.78	0.06	0.87	0.74	
15	AstC-EE	FBgn0000659	fkh	1.85	0.87	0.27	0.86	0.73	
15	AstC-EE	FBgn0265182	CG44247	1.8	0.78	0.06	0.86	0.73	
15	AstC-EE	FBgn0052423	shep	1.87	0.87	0.24	0.86	0.72	
15	AstC-EE	FBgn0286778	CG46385	1.94	0.9	0.32	0.85	0.71	
15	AstC-EE	FBgn0001122	Galphao	1.76	0.8	0.17	0.85	0.71	
15	AstC-EE	FBgn0023537	CG17896	1.68	0.82	0.21	0.85	0.71	
15	AstC-EE	FBgn0052506	CG32506	1.62	0.74	0.04	0.85	0.71	
15	AstC-EE	FBgn0004652	fru	1.6	0.78	0.14	0.85	0.71	
15	AstC-EE	FBgn0263111	cac	1.53	0.75	0.05	0.85	0.71	
15	AstC-EE	FBgn0000108	Appl	1.42	0.75	0.07	0.85	0.71	
15	AstC-EE	FBgn0259246	brp	1.35	0.73	0.02	0.85	0.71	
15	AstC-EE	FBgn0051140	CG31140	1.33	0.75	0.04	0.85	0.71	
15	AstC-EE	FBgn0038975	Nrx-1	1.33	0.77	0.09	0.85	0.71	
15	AstC-EE	FBgn0010014	CanB	1.1	0.74	0.04	0.85	0.71	
15	AstC-EE	FBgn0028496	CG30116	1.27	0.71	0.01	0.85	0.7	
15	AstC-EE	FBgn0005677	dac	1.24	0.71	0.01	0.85	0.7	
15	AstC-EE	FBgn0032479	CG16974	1.54	0.77	0.22	0.84	0.69	
15	AstC-EE	FBgn0261999	Ca-Ma2d	1.33	0.73	0.04	0.84	0.69	
15	AstC-EE	FBgn0038725	CG6184	1.3	0.73	0.04	0.84	0.69	
15	AstC-EE	FBgn0259927	CG42450	1.1	0.72	0.03	0.84	0.69	
15	AstC-EE	FBgn0053547	Rim	1.1	0.72	0.04	0.84	0.69	
15	AstC-EE	FBgn0039831	CG12054	1.74	0.8	0.25	0.84	0.68	
15	AstC-EE	FBgn0003996	w	1.73	0.79	0.2	0.84	0.68	
15	AstC-EE	FBgn0003165	pum	1.64	0.8	0.2	0.84	0.68	
15	AstC-EE	FBgn0052865	lncRNA:alphagamma-element:CR32865	1.33	0.84	0.28	0.84	0.68	
15	AstC-EE	FBgn0029761	SK	1.25	0.75	0.1	0.84	0.68	
15	AstC-EE	FBgn0033437	CG12926	1.13	0.76	0.19	0.84	0.68	
15	AstC-EE	FBgn0052547	CG32547	1.1	0.71	0.05	0.84	0.68	
15	AstC-EE	FBgn0005586	Rab3	1.09	0.7	0.03	0.84	0.68	
15	AstC-EE	FBgn0001123	Galphas	0.86	0.73	0.15	0.84	0.68	
15	AstC-EE	FBgn0264006	dysc	1.6	0.73	0.09	0.83	0.67	
15	AstC-EE	FBgn0020912	Ptx1	1.36	0.75	0.17	0.83	0.67	
15	AstC-EE	FBgn0039064	CG4467	1.16	0.7	0.01	0.83	0.67	top10
15	AstC-EE	FBgn0029843	Nep1	0.94	0.72	0.08	0.83	0.67	
15	AstC-EE	FBgn0052677	X11Lbeta	0.86	0.7	0.04	0.83	0.67	
15	AstC-EE	FBgn0011642	Zyx	0.83	0.69	0.08	0.83	0.67	
15	AstC-EE	FBgn0001296	kar	0.83	0.69	0.06	0.83	0.67	
15	AstC-EE	FBgn0027339	jim	0.82	0.74	0.16	0.83	0.67	
15	AstC-EE	FBgn0263397	Ih	0.81	0.74	0.09	0.83	0.67	
15	AstC-EE	FBgn0010105	comm	0.78	0.69	0.02	0.83	0.67	
15	AstC-EE	FBgn0263352	Unr	1.64	0.88	0.37	0.83	0.66	
15	AstC-EE	FBgn0052066	CG32066	1.01	0.73	0.15	0.83	0.66	
15	AstC-EE	FBgn0031673	CG31650	1	0.7	0.06	0.83	0.66	
15	AstC-EE	FBgn0004362	HmgD	0.96	0.73	0.11	0.83	0.66	
15	AstC-EE	FBgn0028369	kirre	0.91	0.7	0.08	0.83	0.66	
15	AstC-EE	FBgn0010222	Nmdmc	0.9	0.7	0.08	0.83	0.66	
15	AstC-EE	FBgn0259108	futsch	0.85	0.7	0.07	0.83	0.66	
15	AstC-EE	FBgn0032721	CG10602	1.45	0.74	0.16	0.82	0.65	
15	AstC-EE	FBgn0035321	CG1275	1.36	0.74	0.11	0.82	0.65	
15	AstC-EE	FBgn0035246	CG13928	1.19	0.73	0.05	0.82	0.65	top10
15	AstC-EE	FBgn0002921	Atpalpha	1.18	0.84	0.3	0.82	0.65	top10
15	AstC-EE	FBgn0038881	CG16791	1.09	0.69	0.09	0.82	0.65	
15	AstC-EE	FBgn0039928	Cals	1.05	0.72	0.15	0.82	0.65	
15	AstC-EE	FBgn0005771	noc	1.04	0.71	0.14	0.82	0.65	
15	AstC-EE	FBgn0001994	crp	1	0.75	0.21	0.82	0.65	
15	AstC-EE	FBgn0261089	Sytalpha	0.99	0.71	0.08	0.82	0.65	
15	AstC-EE	FBgn0026262	bip2	0.94	0.73	0.18	0.82	0.65	
15	AstC-EE	FBgn0001105	Gbeta13F	1.82	0.85	0.33	0.82	0.64	
15	AstC-EE	FBgn0026206	mei-P26	1.32	0.78	0.25	0.82	0.64	
15	AstC-EE	FBgn0036725	CG18265	1.19	0.69	0.06	0.82	0.64	top10
15	AstC-EE	FBgn0267252	Ggamma30A	1.01	0.69	0.05	0.82	0.64	
15	AstC-EE	FBgn0025391	Scgdelta	0.89	0.79	0.3	0.82	0.64	
15	AstC-EE	FBgn0011817	nmo	0.84	0.69	0.12	0.82	0.64	
15	AstC-EE	FBgn0019662	qm	0.77	0.71	0.13	0.82	0.64	
15	AstC-EE	FBgn0004656	fs(1)h	1.09	0.78	0.25	0.81	0.63	
15	AstC-EE	FBgn0003093	Pkc98E	1.05	0.72	0.2	0.81	0.63	
15	AstC-EE	FBgn0264270	Sxl	0.96	0.7	0.14	0.81	0.63	
15	AstC-EE	FBgn0262475	bru2	0.83	0.7	0.14	0.81	0.63	
15	AstC-EE	FBgn0262527	nsl1	0.77	0.69	0.14	0.81	0.63	
15	AstC-EE	FBgn0023526	CG2865	1.36	0.8	0.3	0.81	0.62	
15	AstC-EE	FBgn0035720	CG10077	1.24	0.77	0.26	0.81	0.62	
15	AstC-EE	FBgn0004456	mew	1.19	0.74	0.2	0.81	0.62	top10
15	AstC-EE	FBgn0026160	tna	1.05	0.81	0.31	0.81	0.62	
15	AstC-EE	FBgn0041775	tral	1.02	0.74	0.23	0.81	0.62	
15	AstC-EE	FBgn0013275	Hsp70Aa	0.88	0.84	0.35	0.81	0.62	
15	AstC-EE	FBgn0013276	Hsp70Ab	0.87	0.84	0.34	0.81	0.62	
15	AstC-EE	FBgn0023179	amon	2.74	0.78	0.12	0.8	0.61	
15	AstC-EE	FBgn0259740	CG42394	1.66	0.71	0.11	0.8	0.61	
15	AstC-EE	FBgn0029881	pigs	1.47	0.76	0.26	0.8	0.61	
15	AstC-EE	FBgn0032901	sky	1.16	0.72	0.21	0.8	0.61	top10
15	AstC-EE	FBgn0032801	CG10165	1.05	0.74	0.23	0.8	0.61	
15	AstC-EE	FBgn0052767	CG32767	0.99	0.72	0.22	0.8	0.61	
15	AstC-EE	FBgn0051721	Trim9	0.87	0.71	0.16	0.8	0.61	
15	AstC-EE	FBgn0027492	wdb	0.84	0.72	0.19	0.8	0.61	
15	AstC-EE	FBgn0003159	CG2841	0.82	0.7	0.21	0.8	0.61	
15	AstC-EE	FBgn0261854	aPKC	0.81	0.71	0.19	0.8	0.61	
15	AstC-EE	FBgn0010228	HmgZ	0.76	0.75	0.16	0.8	0.61	
15	AstC-EE	FBgn0033138	Tsp42Eq	0.76	0.72	0.2	0.8	0.61	
15	AstC-EE	FBgn0259735	mtgo	2.01	0.75	0.19	0.8	0.6	
15	AstC-EE	FBgn0031081	Nep3	1.62	0.69	0.07	0.8	0.6	
15	AstC-EE	FBgn0016977	spen	1.1	0.77	0.25	0.8	0.6	
15	AstC-EE	FBgn0001981	esg	1.06	0.74	0.18	0.8	0.6	
15	AstC-EE	FBgn0037705	mura	0.87	0.71	0.18	0.8	0.6	
15	AstC-EE	FBgn0036451	CG9425	0.75	0.71	0.22	0.8	0.6	
15	AstC-EE	FBgn0004242	Syt1	1.54	0.82	0.38	0.79	0.59	
15	AstC-EE	FBgn0036272	Sms	1.25	0.68	0.08	0.79	0.59	
15	AstC-EE	FBgn0262739	AGO1	1.07	0.76	0.27	0.79	0.59	
15	AstC-EE	FBgn0032949	Lamp1	1.04	0.77	0.22	0.79	0.59	
15	AstC-EE	FBgn0011481	Ssdp	0.98	0.73	0.24	0.79	0.59	
15	AstC-EE	FBgn0020309	crol	0.87	0.72	0.25	0.79	0.59	
15	AstC-EE	FBgn0260634	eIF4G2	0.82	0.71	0.2	0.79	0.59	
15	AstC-EE	FBgn0029979	mahe	0.77	0.7	0.2	0.79	0.59	
15	AstC-EE	FBgn0039927	CG11155	1.2	0.64	0.03	0.79	0.58	
15	AstC-EE	FBgn0266411	sima	0.87	0.73	0.27	0.79	0.58	
15	AstC-EE	FBgn0035521	VhaM9.7-a	0.87	0.64	0.01	0.79	0.58	
15	AstC-EE	FBgn0035424	Larp4B	0.79	0.68	0.17	0.79	0.58	
15	AstC-EE	FBgn0261016	clos	0.75	0.79	0.36	0.79	0.58	
15	AstC-EE	FBgn0015371	chn	1.19	0.68	0.08	0.78	0.57	top10
15	AstC-EE	FBgn0250789	alpha-Spec	1	0.76	0.3	0.78	0.57	
15	AstC-EE	FBgn0034718	wdp	0.99	0.74	0.24	0.78	0.57	
15	AstC-EE	FBgn0265487	mbl	0.98	0.88	0.4	0.78	0.57	
15	AstC-EE	FBgn0266019	rudhira	0.97	0.72	0.22	0.78	0.57	
15	AstC-EE	FBgn0041605	cpx	0.95	0.66	0.04	0.78	0.57	
15	AstC-EE	FBgn0029093	cathD	0.84	0.69	0.14	0.78	0.57	
15	AstC-EE	FBgn0001223	Hsp22	0.83	0.8	0.34	0.78	0.57	
15	AstC-EE	FBgn0086708	stv	0.8	0.71	0.15	0.78	0.57	
15	AstC-EE	FBgn0264001	bru3	0.79	0.79	0.35	0.78	0.57	
15	AstC-EE	FBgn0031150	bves	0.79	0.66	0.13	0.78	0.57	
15	AstC-EE	FBgn0010415	Sdc	0.78	0.71	0.23	0.78	0.57	
15	AstC-EE	FBgn0028863	CG4587	2.96	0.74	8.00E-03	0.78	0.56	
15	AstC-EE	FBgn0285926	Imp	1.32	0.8	0.34	0.78	0.56	
15	AstC-EE	FBgn0021872	Xbp1	0.93	0.71	0.17	0.78	0.56	
15	AstC-EE	FBgn0004880	scrt	0.83	0.63	0.01	0.78	0.56	
15	AstC-EE	FBgn0033341	MrgBP	0.76	0.68	0.17	0.78	0.56	
15	AstC-EE	FBgn0031285	CG3662	0.75	0.76	0.24	0.78	0.56	
15	AstC-EE	FBgn0263980	Stacl	1.94	0.65	0.03	0.77	0.55	
15	AstC-EE	FBgn0001233	Hsp83	1.51	0.89	0.37	0.77	0.55	
15	AstC-EE	FBgn0027287	Gmap	1.43	0.71	0.21	0.77	0.55	
15	AstC-EE	FBgn0259481	Mob2	1.29	0.69	0.18	0.77	0.55	
15	AstC-EE	FBgn0020496	CtBP	0.82	0.74	0.26	0.77	0.54	
15	AstC-EE	FBgn0013334	Sap47	0.89	0.65	0.13	0.76	0.53	
15	AstC-EE	FBgn0000479	dnc	0.8	0.73	0.29	0.76	0.53	
15	AstC-EE	FBgn0015229	glec	0.75	0.67	0.17	0.76	0.53	
15	AstC-EE	FBgn0286516	aqz	1.38	0.94	0.5	0.76	0.52	
15	AstC-EE	FBgn0050340	CG30340	0.89	0.61	2.00E-03	0.76	0.52	
15	AstC-EE	FBgn0028743	Dhit	1.39	0.66	0.17	0.75	0.51	
15	AstC-EE	FBgn0265194	Trpm	1.14	0.61	0.06	0.75	0.51	top10
15	AstC-EE	FBgn0031453	Bacc	0.78	0.79	0.27	0.75	0.51	
15	AstC-EE	FBgn0050106	CCHa1-R	1.23	0.62	0.01	0.75	0.5	
15	AstC-EE	FBgn0000416	Sap-r	1.08	0.84	0.38	0.75	0.5	
15	AstC-EE	FBgn0004838	Hrb27C	0.89	0.8	0.29	0.75	0.5	
15	AstC-EE	FBgn0264490	Eip93F	0.82	0.79	0.39	0.75	0.5	
15	AstC-EE	FBgn0029687	Vap33	0.8	0.75	0.31	0.75	0.5	
15	AstC-EE	FBgn0041094	scyl	0.91	0.78	0.36	0.74	0.49	
15	AstC-EE	FBgn0029941	CG1677	0.8	0.62	0.14	0.74	0.48	
15	AstC-EE	FBgn0000064	Ald1	1.35	0.86	0.38	0.73	0.47	
15	AstC-EE	FBgn0283521	lola	1.26	0.69	0.23	0.73	0.47	
15	AstC-EE	FBgn0013342	nSyb	1.33	0.61	0.03	0.73	0.46	
15	AstC-EE	FBgn0004828	His3.3B	1.12	0.93	0.58	0.73	0.46	
15	AstC-EE	FBgn0001225	Hsp26	0.96	0.85	0.43	0.72	0.45	
15	AstC-EE	FBgn0261113	Xrp1	0.87	0.76	0.28	0.72	0.45	
15	AstC-EE	FBgn0262483	Rbp	0.82	0.59	0.03	0.72	0.45	
15	AstC-EE	FBgn0030400	Pits	0.95	0.68	0.24	0.72	0.44	
15	AstC-EE	FBgn0038653	Octalpha2R	1.44	0.61	0.04	0.71	0.43	
15	AstC-EE	FBgn0032075	Tsp29Fb	1.28	0.88	0.44	0.71	0.43	
15	AstC-EE	FBgn0000250	cact	0.96	0.59	0.14	0.71	0.43	
15	AstC-EE	FBgn0086558	Ubi-p5E	0.91	0.8	0.33	0.71	0.43	
15	AstC-EE	FBgn0030955	CG6891	0.9	0.62	0.18	0.71	0.43	
15	AstC-EE	FBgn0051547	NKCC	0.99	0.56	0.01	0.71	0.42	
15	AstC-EE	FBgn0005585	Calr	0.9	0.66	0.21	0.7	0.41	
15	AstC-EE	FBgn0030261	CG15203	0.88	0.54	1.00E-03	0.7	0.41	
15	AstC-EE	FBgn0020238	14-3-3epsilon	0.78	0.86	0.46	0.7	0.41	
15	AstC-EE	FBgn0040309	Jafrac1	1.25	0.63	0.2	0.69	0.39	
15	AstC-EE	FBgn0284243	betaTub56D	1.19	0.64	0.2	0.69	0.39	top10
15	AstC-EE	FBgn0085223	CG34194	0.92	0.56	0.14	0.69	0.38	
15	AstC-EE	FBgn0034753	CG2852	0.87	0.63	0.21	0.69	0.38	
15	AstC-EE	FBgn0001991	Ca-alpha1D	0.96	0.17	0.02	0.31	0.37	
15	AstC-EE	FBgn0285963	CG46339	0.88	0.15	0.02	0.32	0.36	
15	AstC-EE	FBgn0032602	ppk17	0.87	0.16	0.01	0.31	0.36	
15	AstC-EE	FBgn0261836	Msp300	0.76	0.78	0.37	0.68	0.36	
15	AstC-EE	FBgn0266599	Hsc70-4	1.1	0.84	0.47	0.66	0.33	
15	AstC-EE	FBgn0041156	exex	0.87	0.18	0.06	0.33	0.32	
15	AstC-EE	FBgn0033313	Cirl	0.87	0.53	0.1	0.65	0.3	
15	AstC-EE	FBgn0023534	CG17778	2.02	0.55	0.01	0.64	0.29	
15	AstC-EE	FBgn0037408	NPFR	1.5	0.53	9.00E-03	0.64	0.29	
15	AstC-EE	FBgn0000633	CG17716	1.13	0.21	0.01	0.35	0.29	
15	AstC-EE	FBgn0264607	CaMKII	0.91	0.5	0.07	0.64	0.29	
15	AstC-EE	FBgn0029939	CG9650	1.11	0.51	0.03	0.64	0.28	
15	AstC-EE	FBgn0003435	sm	1.04	0.51	0.11	0.62	0.25	
15	AstC-EE	FBgn0010905	Spn	1.01	0.5	0.13	0.61	0.23	
15	AstC-EE	FBgn0031306	CG4577	2.29	0.54	0.03	0.6	0.2	
15	AstC-EE	FBgn0262109	lncRNA:CR42862	0.81	0.21	0.13	0.39	0.2	
15	AstC-EE	FBgn0037341	CG12746	0.79	0.44	0.07	0.6	0.2	
15	AstC-EE	FBgn0040726	dpr1	1.31	0.46	9.00E-03	0.59	0.19	
15	AstC-EE	FBgn0016013	Faa	1.55	0.25	1.00E-03	0.4	0.18	
15	AstC-EE	FBgn0085370	Pde11	0.87	0.26	0.1	0.41	0.17	
15	AstC-EE	FBgn0014009	Rab2	0.76	0.5	0.2	0.58	0.17	
15	AstC-EE	FBgn0025726	unc-13	1.29	0.44	0.05	0.58	0.16	
15	AstC-EE	FBgn0262843	CG43207	1.01	0.29	0.07	0.42	0.14	
15	AstC-EE	FBgn0263102	psq	0.97	0.47	0.16	0.57	0.14	
15	AstC-EE	FBgn0266758	Esyt2	1.99	0.46	0.01	0.56	0.12	
15	AstC-EE	FBgn0261090	Sytbeta	1.99	0.48	0.03	0.55	0.11	
15	AstC-EE	FBgn0036844	Mkp3	0.94	0.3	0.12	0.44	0.11	
15	AstC-EE	FBgn0263316	Mrp4	0.93	0.4	0.05	0.54	0.08	
15	AstC-EE	FBgn0001234	lncRNA:Hsromega	0.8	0.32	0.21	0.45	0.08	
15	AstC-EE	FBgn0020503	CLIP-190	1.01	0.32	0.17	0.46	0.07	
15	AstC-EE	FBgn0014857	His3.3A	0.78	0.34	0.19	0.46	0.06	
15	AstC-EE	FBgn0028341	Ptpmeg2	0.97	0.34	0.13	0.47	0.05	
15	AstC-EE	FBgn0027872	rdgBbeta	0.91	0.33	0.06	0.47	0.04	
15	AstC-EE	FBgn0267336	Glut4EF	0.99	0.35	0.16	0.48	0.03	
15	AstC-EE	FBgn0038842	hdly	0.79	0.37	0.06	0.51	0.03	
15	AstC-EE	FBgn0035043	CG4781	1.09	0.41	0.18	0.51	0.02	
15	AstC-EE	FBgn0037630	Ir85a	1.17	0.33	1.00E-03	0.49	0.01	top10
15	AstC-EE	FBgn0003896	tup	1.03	0.36	0.02	0.49	4.00E-03	
14	NPF-EE	FBgn0027109	NPF	5.14	0.98	0.29	0.98	0.97	
14	NPF-EE	FBgn0031294	IA-2	3.21	1	0.4	0.98	0.97	
14	NPF-EE	FBgn0041707	7B2	3.04	0.92	0.23	0.93	0.86	
14	NPF-EE	FBgn0283509	Phm	2.66	0.89	0.23	0.91	0.82	
14	NPF-EE	FBgn0004648	svr	2.56	0.86	0.24	0.89	0.79	
14	NPF-EE	FBgn0037976	Tk	2.44	0.85	0.21	0.89	0.79	
14	NPF-EE	FBgn0036165	chrb	3.5	0.84	0.28	0.88	0.76	
14	NPF-EE	FBgn0032946	nrv3	2.25	0.82	0.24	0.86	0.73	
14	NPF-EE	FBgn0286778	CG46385	2.21	0.83	0.32	0.85	0.7	
14	NPF-EE	FBgn0050183	CG30183	2.18	0.76	0.12	0.85	0.7	
14	NPF-EE	FBgn0001981	esg	2.22	0.76	0.18	0.84	0.68	
14	NPF-EE	FBgn0035756	unc-13-4A	1.71	0.75	0.16	0.83	0.66	
14	NPF-EE	FBgn0001224	Hsp23	2.84	0.78	0.31	0.82	0.65	
14	NPF-EE	FBgn0001258	Ldh	2.23	0.72	0.17	0.82	0.65	
14	NPF-EE	FBgn0263995	cpo	2.44	0.76	0.27	0.82	0.64	
14	NPF-EE	FBgn0262728	Pal2	2.15	0.74	0.14	0.82	0.64	
14	NPF-EE	FBgn0001223	Hsp22	1.85	0.77	0.34	0.82	0.64	
14	NPF-EE	FBgn0001233	Hsp83	1.74	0.84	0.37	0.82	0.64	
14	NPF-EE	FBgn0265487	mbl	1.25	0.86	0.39	0.82	0.64	
14	NPF-EE	FBgn0263352	Unr	1.97	0.8	0.37	0.81	0.63	
14	NPF-EE	FBgn0263397	Ih	2.43	0.66	0.09	0.8	0.61	
14	NPF-EE	FBgn0052423	shep	1.89	0.72	0.24	0.8	0.61	
14	NPF-EE	FBgn0001225	Hsp26	1.83	0.84	0.43	0.8	0.61	
14	NPF-EE	FBgn0286516	aqz	1.64	0.9	0.5	0.8	0.6	
14	NPF-EE	FBgn0285926	Imp	1.77	0.75	0.34	0.79	0.59	
14	NPF-EE	FBgn0031453	Bacc	1.57	0.74	0.27	0.79	0.59	
14	NPF-EE	FBgn0027287	Gmap	1.87	0.68	0.21	0.79	0.58	
14	NPF-EE	FBgn0013275	Hsp70Aa	1.7	0.72	0.35	0.78	0.57	
14	NPF-EE	FBgn0013276	Hsp70Ab	1.67	0.71	0.35	0.78	0.56	
14	NPF-EE	FBgn0030174	CG15312	1.95	0.59	0.07	0.77	0.55	
14	NPF-EE	FBgn0264006	dysc	1.87	0.61	0.09	0.77	0.55	
14	NPF-EE	FBgn0267033	mamo	1.69	0.69	0.32	0.76	0.53	
14	NPF-EE	FBgn0001122	Galphao	1.55	0.62	0.17	0.76	0.53	
14	NPF-EE	FBgn0264001	bru3	1.76	0.7	0.35	0.76	0.52	
14	NPF-EE	FBgn0035321	CG1275	1.6	0.57	0.11	0.76	0.52	
14	NPF-EE	FBgn0004595	pros	1.88	0.66	0.18	0.75	0.51	
14	NPF-EE	FBgn0014343	mirr	1.84	0.55	0.07	0.75	0.51	
14	NPF-EE	FBgn0001105	Gbeta13F	1.49	0.71	0.33	0.75	0.51	
14	NPF-EE	FBgn0005585	Calr	1.48	0.63	0.21	0.75	0.51	
14	NPF-EE	FBgn0004828	His3.3B	1.01	0.86	0.58	0.75	0.51	
14	NPF-EE	FBgn0003996	w	1.6	0.62	0.21	0.75	0.5	
14	NPF-EE	FBgn0263106	DnaJ-1	1.56	0.63	0.24	0.75	0.5	
14	NPF-EE	FBgn0041094	scyl	1.43	0.72	0.36	0.75	0.5	
14	NPF-EE	FBgn0001218	Hsc70-3	1.28	0.77	0.38	0.75	0.5	
14	NPF-EE	FBgn0051140	CG31140	1.56	0.52	0.05	0.74	0.48	
14	NPF-EE	FBgn0264490	Eip93F	1.53	0.71	0.39	0.74	0.48	
14	NPF-EE	FBgn0020238	14-3-3epsilon	1.37	0.8	0.46	0.74	0.48	
14	NPF-EE	FBgn0263220	Hk	1.89	0.49	0.02	0.73	0.47	
14	NPF-EE	FBgn0029881	pigs	1.71	0.6	0.26	0.73	0.47	
14	NPF-EE	FBgn0003380	Sh	1.69	0.49	0.04	0.73	0.47	
14	NPF-EE	FBgn0029093	cathD	1.64	0.53	0.14	0.73	0.47	
14	NPF-EE	FBgn0030090	fend	1.65	0.52	0.12	0.73	0.46	
14	NPF-EE	FBgn0038975	Nrx-1	1.55	0.51	0.09	0.73	0.46	
14	NPF-EE	FBgn0035246	CG13928	1.68	0.48	0.05	0.72	0.45	
14	NPF-EE	FBgn0026319	Traf4	1.46	0.49	0.06	0.72	0.45	
14	NPF-EE	FBgn0029939	CG9650	1.41	0.47	0.03	0.72	0.45	
14	NPF-EE	FBgn0052865	lncRNA:alphagamma-element:CR32865	1.51	0.61	0.28	0.72	0.44	
14	NPF-EE	FBgn0026160	tna	1.48	0.61	0.31	0.72	0.44	
14	NPF-EE	FBgn0031081	Nep3	1.47	0.49	0.08	0.72	0.44	
14	NPF-EE	FBgn0037623	CG9801	1.45	0.47	0.07	0.72	0.44	
14	NPF-EE	FBgn0000108	Appl	1.45	0.5	0.08	0.72	0.44	
14	NPF-EE	FBgn0265182	CG44247	1.37	0.49	0.06	0.72	0.44	
14	NPF-EE	FBgn0051451	lncRNA:CR31451	1.35	0.5	0.06	0.72	0.44	
14	NPF-EE	FBgn0000416	Sap-r	1.27	0.7	0.38	0.72	0.44	
14	NPF-EE	FBgn0016977	spen	1.53	0.56	0.25	0.71	0.43	
14	NPF-EE	FBgn0038725	CG6184	1.39	0.47	0.05	0.71	0.43	
14	NPF-EE	FBgn0014163	fax	1.37	0.49	0.07	0.71	0.43	
14	NPF-EE	FBgn0001316	klar	1.23	0.49	0.17	0.71	0.43	
14	NPF-EE	FBgn0031016	kek5	1.42	0.51	0.16	0.71	0.42	
14	NPF-EE	FBgn0053547	Rim	1.35	0.47	0.04	0.71	0.42	
14	NPF-EE	FBgn0027339	jim	1.3	0.49	0.16	0.71	0.42	
14	NPF-EE	FBgn0283521	lola	1.22	0.55	0.23	0.71	0.42	
14	NPF-EE	FBgn0032949	Lamp1	1.09	0.55	0.22	0.71	0.42	
14	NPF-EE	FBgn0085409	smal	1.4	0.45	0.04	0.7	0.41	
14	NPF-EE	FBgn0039595	AstA-R2	1.32	0.42	0.01	0.7	0.41	
14	NPF-EE	FBgn0029761	SK	1.31	0.48	0.1	0.7	0.41	
14	NPF-EE	FBgn0004656	fs(1)h	1.26	0.55	0.25	0.7	0.41	
14	NPF-EE	FBgn0015371	chn	1.2	0.46	0.08	0.7	0.41	
14	NPF-EE	FBgn0039831	CG12054	1.31	0.54	0.26	0.7	0.4	
14	NPF-EE	FBgn0000479	dnc	1.19	0.58	0.29	0.7	0.4	top10
14	NPF-EE	FBgn0003943	Ubi-p63E	1.12	0.57	0.26	0.7	0.4	
14	NPF-EE	FBgn0263111	cac	1.12	0.44	0.05	0.7	0.4	
14	NPF-EE	FBgn0029826	CG6041	1.05	0.43	0.12	0.7	0.4	
14	NPF-EE	FBgn0024814	Clc	0.9	0.49	0.18	0.7	0.4	
14	NPF-EE	FBgn0039640	CG14516	1.34	0.4	0.01	0.69	0.39	
14	NPF-EE	FBgn0035934	TrpA1	1.25	0.42	0.06	0.69	0.39	
14	NPF-EE	FBgn0022893	Df31	1.23	0.57	0.25	0.69	0.39	
14	NPF-EE	FBgn0035720	CG10077	1.18	0.56	0.27	0.69	0.39	top10
14	NPF-EE	FBgn0010473	tutl	1.1	0.43	0.05	0.69	0.39	
14	NPF-EE	FBgn0003165	pum	1.2	0.52	0.21	0.69	0.38	
14	NPF-EE	FBgn0033153	Gadd45	1.05	0.46	0.14	0.69	0.38	
14	NPF-EE	FBgn0262483	Rbp	1.04	0.4	0.03	0.69	0.38	
14	NPF-EE	FBgn0004362	HmgD	1.02	0.45	0.12	0.69	0.38	
14	NPF-EE	FBgn0037222	CG14642	0.95	0.4	0.03	0.69	0.38	
14	NPF-EE	FBgn0266410	CG45050	0.91	0.71	0.4	0.69	0.38	
14	NPF-EE	FBgn0087002	apolpp	0.85	0.38	0.01	0.69	0.38	
14	NPF-EE	FBgn0000064	Ald1	0.84	0.69	0.38	0.69	0.38	
14	NPF-EE	FBgn0261089	Sytalpha	1.53	0.46	0.09	0.68	0.37	
14	NPF-EE	FBgn0027492	wdb	1.08	0.46	0.2	0.68	0.37	
14	NPF-EE	FBgn0034501	CG13868	1.05	0.42	0.12	0.68	0.37	
14	NPF-EE	FBgn0023529	CG2918	0.96	0.47	0.19	0.68	0.37	
14	NPF-EE	FBgn0038541	TyrRII	0.86	0.38	0.02	0.68	0.37	
14	NPF-EE	FBgn0261836	Msp300	0.85	0.67	0.37	0.68	0.37	
14	NPF-EE	FBgn0013688	mt:srRNA	0.78	0.76	0.48	0.68	0.37	
14	NPF-EE	FBgn0052506	CG32506	1.26	0.43	0.04	0.68	0.36	
14	NPF-EE	FBgn0014009	Rab2	1.19	0.48	0.2	0.68	0.36	top10
14	NPF-EE	FBgn0003896	tup	1.14	0.37	0.02	0.68	0.36	top10
14	NPF-EE	FBgn0023526	CG2865	1.05	0.56	0.3	0.68	0.36	
14	NPF-EE	FBgn0037705	mura	0.96	0.45	0.18	0.68	0.36	
14	NPF-EE	FBgn0052767	CG32767	0.95	0.48	0.22	0.68	0.36	
14	NPF-EE	FBgn0262160	CG9932	0.89	0.39	0.07	0.68	0.36	
14	NPF-EE	FBgn0020496	CtBP	0.87	0.53	0.26	0.68	0.36	
14	NPF-EE	FBgn0086708	stv	0.85	0.44	0.16	0.68	0.36	
14	NPF-EE	FBgn0001230	Hsp68	1.45	0.59	0.36	0.67	0.35	
14	NPF-EE	FBgn0264089	sli	1.28	0.43	0.09	0.67	0.35	
14	NPF-EE	FBgn0260000	CG17570	1.21	0.41	0.11	0.67	0.35	
14	NPF-EE	FBgn0003371	sgg	1.08	0.55	0.33	0.67	0.35	
14	NPF-EE	FBgn0028743	Dhit	1.01	0.45	0.17	0.67	0.35	
14	NPF-EE	FBgn0041605	cpx	1.01	0.39	0.05	0.67	0.35	
14	NPF-EE	FBgn0030521	CtsB1	0.98	0.61	0.33	0.67	0.35	
14	NPF-EE	FBgn0023537	CG17896	0.97	0.48	0.22	0.67	0.35	
14	NPF-EE	FBgn0015221	Fer2LCH	0.96	0.73	0.48	0.67	0.35	
14	NPF-EE	FBgn0043005	prt	0.91	0.37	0.01	0.67	0.35	
14	NPF-EE	FBgn0036725	CG18265	0.91	0.4	0.06	0.67	0.35	
14	NPF-EE	FBgn0259740	CG42394	0.82	0.41	0.11	0.67	0.35	
14	NPF-EE	FBgn0085447	sif	0.78	0.38	0.04	0.67	0.35	
14	NPF-EE	FBgn0013770	Cp1	0.78	0.58	0.3	0.67	0.35	
14	NPF-EE	FBgn0001234	lncRNA:Hsromega	1.44	0.51	0.21	0.67	0.34	
14	NPF-EE	FBgn0030479	Rbp1-like	1.19	0.47	0.21	0.67	0.34	top10
14	NPF-EE	FBgn0266019	rudhira	1.17	0.5	0.22	0.67	0.34	top10
14	NPF-EE	FBgn0010113	hdc	1.06	0.48	0.22	0.67	0.34	
14	NPF-EE	FBgn0259176	bun	1.06	0.69	0.44	0.67	0.34	
14	NPF-EE	FBgn0038053	CG18549	1.04	0.35	0.05	0.67	0.34	
14	NPF-EE	FBgn0265605	Ric	0.98	0.43	0.16	0.67	0.34	
14	NPF-EE	FBgn0261793	Trf2	0.96	0.47	0.22	0.67	0.34	
14	NPF-EE	FBgn0040309	Jafrac1	0.96	0.5	0.2	0.67	0.34	
14	NPF-EE	FBgn0035505	Teh2	0.91	0.37	0.03	0.67	0.34	
14	NPF-EE	FBgn0029504	CHES-1-like	0.9	0.41	0.18	0.67	0.34	
14	NPF-EE	FBgn0004838	Hrb27C	0.83	0.57	0.29	0.67	0.34	
14	NPF-EE	FBgn0029002	miple2	1.14	0.48	0.23	0.66	0.33	top10
14	NPF-EE	FBgn0014037	Su(Tpl)	1.08	0.5	0.28	0.66	0.33	
14	NPF-EE	FBgn0011481	Ssdp	1.06	0.47	0.24	0.66	0.33	
14	NPF-EE	FBgn0004907	14-3-3zeta	1.01	0.72	0.46	0.66	0.33	
14	NPF-EE	FBgn0039562	Gp93	0.88	0.38	0.13	0.66	0.33	
14	NPF-EE	FBgn0260634	eIF4G2	0.87	0.45	0.21	0.66	0.33	
14	NPF-EE	FBgn0039644	rdog	0.82	0.36	0.04	0.66	0.33	
14	NPF-EE	FBgn0261554	CG42672	0.8	0.41	0.13	0.66	0.33	
14	NPF-EE	FBgn0030400	Pits	1.08	0.47	0.25	0.66	0.32	
14	NPF-EE	FBgn0038881	CG16791	0.98	0.36	0.09	0.66	0.32	
14	NPF-EE	FBgn0003093	Pkc98E	0.97	0.45	0.2	0.66	0.32	
14	NPF-EE	FBgn0261617	nej	0.97	0.43	0.2	0.66	0.32	
14	NPF-EE	FBgn0039928	Cals	0.93	0.42	0.16	0.66	0.32	
14	NPF-EE	FBgn0013278	Hsp70Bb	0.9	0.5	0.27	0.66	0.32	
14	NPF-EE	FBgn0051354	Hsp70Bbb	0.89	0.5	0.27	0.66	0.32	
14	NPF-EE	FBgn0028963	Or49b	0.88	0.34	2.00E-03	0.66	0.32	
14	NPF-EE	FBgn0013277	Hsp70Ba	0.87	0.5	0.27	0.66	0.32	
14	NPF-EE	FBgn0264753	Rgk1	0.85	0.36	0.06	0.66	0.32	
14	NPF-EE	FBgn0031263	Tspo	0.84	0.58	0.34	0.66	0.32	
14	NPF-EE	FBgn0000568	Eip75B	0.81	0.4	0.18	0.66	0.32	
14	NPF-EE	FBgn0036272	Sms	0.77	0.37	0.09	0.66	0.32	
14	NPF-EE	FBgn0014388	sty	0.77	0.5	0.28	0.66	0.32	
14	NPF-EE	FBgn0015550	tap	1.35	0.42	0.03	0.65	0.31	
14	NPF-EE	FBgn0259481	Mob2	1.11	0.44	0.18	0.65	0.31	
14	NPF-EE	FBgn0038653	Octalpha2R	1.06	0.36	0.04	0.65	0.31	
14	NPF-EE	FBgn0002524	lace	0.96	0.36	0.1	0.65	0.31	
14	NPF-EE	FBgn0011305	Rsf1	0.91	0.41	0.17	0.65	0.31	
14	NPF-EE	FBgn0266731	lncRNA:CR45204	0.91	0.44	0.21	0.65	0.31	
14	NPF-EE	FBgn0004507	GlyP	0.85	0.39	0.17	0.65	0.31	
14	NPF-EE	FBgn0262975	cnc	0.81	0.53	0.32	0.65	0.31	
14	NPF-EE	FBgn0035142	Hipk	0.79	0.38	0.17	0.65	0.31	
14	NPF-EE	FBgn0005278	Sam-S	0.75	0.44	0.22	0.65	0.31	
14	NPF-EE	FBgn0053126	NLaz	1.54	0.47	0.16	0.65	0.3	
14	NPF-EE	FBgn0035656	CG10479	1.27	0.37	0.04	0.65	0.3	
14	NPF-EE	FBgn0035132	mthl10	1.05	0.4	0.16	0.65	0.3	
14	NPF-EE	FBgn0266000	CG44774	1.02	0.46	0.26	0.65	0.3	
14	NPF-EE	FBgn0261113	Xrp1	1	0.54	0.28	0.65	0.3	
14	NPF-EE	FBgn0035909	ergic53	0.99	0.42	0.22	0.65	0.3	
14	NPF-EE	FBgn0030078	CG10970	0.97	0.41	0.15	0.65	0.3	
14	NPF-EE	FBgn0086674	Tpst	0.93	0.44	0.21	0.65	0.3	
14	NPF-EE	FBgn0000382	csw	0.9	0.38	0.14	0.65	0.3	
14	NPF-EE	FBgn0266599	Hsc70-4	0.87	0.73	0.47	0.65	0.3	
14	NPF-EE	FBgn0010228	HmgZ	0.85	0.44	0.17	0.65	0.3	
14	NPF-EE	FBgn0004177	mts	0.85	0.5	0.28	0.65	0.3	
14	NPF-EE	FBgn0036451	CG9425	0.84	0.44	0.23	0.65	0.3	
14	NPF-EE	FBgn0012036	Aldh	0.78	0.35	0.11	0.65	0.3	
14	NPF-EE	FBgn0051721	Trim9	0.77	0.39	0.16	0.65	0.3	
14	NPF-EE	FBgn0034802	CNBP	0.76	0.58	0.34	0.65	0.3	
14	NPF-EE	FBgn0001149	GstD1	1.01	0.47	0.24	0.64	0.29	
14	NPF-EE	FBgn0039487	gb	0.96	0.35	0.08	0.64	0.29	
14	NPF-EE	FBgn0036576	CG5151	0.95	0.49	0.29	0.64	0.29	
14	NPF-EE	FBgn0263102	psq	0.78	0.39	0.16	0.64	0.29	
14	NPF-EE	FBgn0024291	Sirt1	0.78	0.38	0.16	0.64	0.29	
14	NPF-EE	FBgn0025800	Smox	0.76	0.51	0.33	0.64	0.29	
14	NPF-EE	FBgn0003435	sm	1.24	0.4	0.11	0.64	0.28	
14	NPF-EE	FBgn0262739	AGO1	0.94	0.47	0.27	0.64	0.28	
14	NPF-EE	FBgn0004242	Syt1	0.81	0.57	0.39	0.64	0.28	
14	NPF-EE	FBgn0033140	CG12836	0.76	0.33	0.02	0.64	0.28	
14	NPF-EE	FBgn0266707	lncRNA:CR45197	0.76	0.48	0.31	0.64	0.28	
14	NPF-EE	FBgn0259735	mtgo	1.61	0.45	0.2	0.63	0.27	
14	NPF-EE	FBgn0010303	hep	0.92	0.42	0.21	0.63	0.27	
14	NPF-EE	FBgn0021800	Reph	0.91	0.39	0.18	0.63	0.27	
14	NPF-EE	FBgn0003884	alphaTub84B	0.9	0.49	0.26	0.63	0.27	
14	NPF-EE	FBgn0027095	Manf	0.79	0.39	0.2	0.63	0.27	
14	NPF-EE	FBgn0001078	ftz-f1	0.79	0.36	0.15	0.63	0.27	
14	NPF-EE	FBgn0011224	heph	1.22	0.42	0.11	0.63	0.26	
14	NPF-EE	FBgn0040153	l(1)G0469	0.82	0.52	0.33	0.63	0.26	
14	NPF-EE	FBgn0001226	Hsp27	0.76	0.49	0.31	0.63	0.26	
14	NPF-EE	FBgn0035043	CG4781	1.32	0.43	0.18	0.62	0.25	
14	NPF-EE	FBgn0262733	Src64B	0.87	0.34	0.1	0.62	0.25	
14	NPF-EE	FBgn0035625	Blimp-1	0.8	0.41	0.24	0.62	0.25	
14	NPF-EE	FBgn0020372	TM4SF	0.79	0.31	0.02	0.62	0.25	
14	NPF-EE	FBgn0020907	Scp2	1.39	0.36	0.03	0.62	0.24	
14	NPF-EE	FBgn0020912	Ptx1	1.3	0.43	0.18	0.62	0.24	
14	NPF-EE	FBgn0035397	CG11486	0.91	0.53	0.34	0.62	0.24	
14	NPF-EE	FBgn0032901	sky	0.84	0.38	0.21	0.62	0.24	
14	NPF-EE	FBgn0020309	crol	0.8	0.41	0.26	0.62	0.24	
14	NPF-EE	FBgn0030230	Rph	0.8	0.31	0.03	0.62	0.24	
14	NPF-EE	FBgn0025335	Cpes	1.09	0.33	0.13	0.61	0.22	
14	NPF-EE	FBgn0032770	CG13086	1.06	0.28	0.07	0.61	0.22	
14	NPF-EE	FBgn0259108	futsch	0.9	0.34	0.07	0.61	0.22	
14	NPF-EE	FBgn0262952	mt:ND4	0.75	0.48	0.3	0.61	0.22	
14	NPF-EE	FBgn0051992	gw	0.75	0.37	0.19	0.61	0.22	
14	NPF-EE	FBgn0000575	emc	0.77	0.36	0.17	0.6	0.21	
14	NPF-EE	FBgn0266101	CG44838	0.77	0.29	0.02	0.6	0.21	
14	NPF-EE	FBgn0027550	CG6495	0.78	0.3	0.04	0.6	0.2	
14	NPF-EE	FBgn0001994	crp	0.76	0.17	0.23	0.4	0.19	
14	NPF-EE	FBgn0035424	Larp4B	0.75	0.34	0.18	0.59	0.19	
14	NPF-EE	FBgn0284243	betaTub56D	1	0.42	0.21	0.59	0.18	
14	NPF-EE	FBgn0013342	nSyb	0.97	0.31	0.04	0.58	0.17	
14	NPF-EE	FBgn0036844	Mkp3	0.8	0.29	0.12	0.58	0.17	
14	NPF-EE	FBgn0034083	lbk	0.78	0.25	0.08	0.58	0.17	
14	NPF-EE	FBgn0023179	amon	1.29	0.42	0.13	0.58	0.16	
14	NPF-EE	FBgn0265276	l(3)neo38	0.9	0.35	0.19	0.58	0.16	
14	NPF-EE	FBgn0035538	DopEcR	0.96	0.26	0.01	0.57	0.15	
14	NPF-EE	FBgn0011817	nmo	0.78	0.13	0.14	0.42	0.15	
14	NPF-EE	FBgn0261090	Sytbeta	1.1	0.31	0.03	0.57	0.14	
14	NPF-EE	FBgn0261999	Ca-Ma2d	0.81	0.28	0.05	0.57	0.14	
14	NPF-EE	FBgn0000250	cact	0.75	0.3	0.15	0.57	0.14	
14	NPF-EE	FBgn0264953	Piezo	0.81	0.11	0.01	0.43	0.13	
14	NPF-EE	FBgn0263316	Mrp4	1.22	0.29	0.05	0.55	0.11	
14	NPF-EE	FBgn0026206	mei-P26	1.14	0.39	0.26	0.55	0.11	top10
14	NPF-EE	FBgn0035542	DOR	0.81	0.37	0.23	0.55	0.11	
14	NPF-EE	FBgn0015778	rin	0.8	0.39	0.27	0.55	0.11	
14	NPF-EE	FBgn0285917	sbb	0.8	0.18	0.14	0.44	0.11	
14	NPF-EE	FBgn0283657	Tlk	0.78	0.17	0.16	0.44	0.11	
14	NPF-EE	FBgn0039172	Spase22-23	0.77	0.18	0.18	0.44	0.11	
14	NPF-EE	FBgn0264386	Ca-alpha1T	0.93	0.18	0.06	0.45	0.1	
14	NPF-EE	FBgn0050106	CCHa1-R	0.78	0.25	0.02	0.55	0.1	
14	NPF-EE	FBgn0028341	Ptpmeg2	1.05	0.28	0.13	0.54	0.09	
14	NPF-EE	FBgn0262475	bru2	0.84	0.27	0.15	0.54	0.09	
14	NPF-EE	FBgn0031673	CG31650	0.84	0.16	0.07	0.45	0.09	
14	NPF-EE	FBgn0010825	Gug	0.84	0.26	0.13	0.54	0.09	
14	NPF-EE	FBgn0085261	CG34232	0.83	0.26	0.14	0.54	0.09	
14	NPF-EE	FBgn0034753	CG2852	1.03	0.34	0.22	0.54	0.08	
14	NPF-EE	FBgn0029979	mahe	0.85	0.2	0.21	0.45	0.08	
14	NPF-EE	FBgn0014455	Ahcy	0.83	0.27	0.27	0.45	0.08	
14	NPF-EE	FBgn0263236	SP1029	0.8	0.15	0.04	0.46	0.08	
14	NPF-EE	FBgn0005586	Rab3	0.77	0.23	0.04	0.54	0.08	
14	NPF-EE	FBgn0000633	CG17716	1.48	0.26	8.00E-03	0.53	0.07	
14	NPF-EE	FBgn0265413	CG44325	1.44	0.32	0.14	0.53	0.07	
14	NPF-EE	FBgn0010909	msn	0.84	0.31	0.21	0.53	0.07	
14	NPF-EE	FBgn0039209	REPTOR	0.78	0.18	0.18	0.46	0.07	
14	NPF-EE	FBgn0039629	CG11842	1.06	0.16	0.02	0.46	0.06	
14	NPF-EE	FBgn0026592	Fie	0.89	0.17	0.03	0.46	0.06	
14	NPF-EE	FBgn0034282	Mapmodulin	0.84	0.27	0.16	0.53	0.06	
14	NPF-EE	FBgn0005771	noc	0.76	0.27	0.15	0.53	0.06	
14	NPF-EE	FBgn0001991	Ca-alpha1D	0.91	0.17	0.02	0.47	0.05	
14	NPF-EE	FBgn0034736	gas	0.8	0.24	0.13	0.52	0.05	
14	NPF-EE	FBgn0023534	CG17778	1.45	0.27	0.02	0.52	0.04	
14	NPF-EE	FBgn0025726	unc-13	1.13	0.24	0.06	0.52	0.04	
14	NPF-EE	FBgn0266758	Esyt2	1.07	0.2	0.02	0.47	0.04	
14	NPF-EE	FBgn0039085	Ugt303B3	1.04	0.19	0.06	0.52	0.04	
14	NPF-EE	FBgn0259927	CG42450	0.97	0.24	0.04	0.52	0.04	
14	NPF-EE	FBgn0027588	GCS2alpha	0.93	0.26	0.24	0.48	0.04	
14	NPF-EE	FBgn0038740	CG4562	1.07	0.34	0.28	0.51	0.03	
14	NPF-EE	FBgn0004428	LysE	1	0.19	0.1	0.48	0.03	
14	NPF-EE	FBgn0037533	CD98hc	0.84	0.24	0.14	0.51	0.03	
14	NPF-EE	FBgn0032021	CG7781	0.79	0.19	0.06	0.48	0.03	
14	NPF-EE	FBgn0052369	CG32369	1.17	0.22	0.12	0.49	0.02	top10
14	NPF-EE	FBgn0038321	CG6218	1.19	0.24	0.12	0.5	0.01	top10
14	NPF-EE	FBgn0265523	Smr	0.86	0.31	0.27	0.49	0.01	
14	NPF-EE	FBgn0037012	Rcd2	0.82	0.23	0.17	0.5	0.01	
14	NPF-EE	FBgn0033663	ERp60	0.8	0.22	0.14	0.5	0.01	
14	NPF-EE	FBgn0015299	Ssb-c31a	0.75	0.21	0.17	0.49	8.00E-03	
14	NPF-EE	FBgn0028577	hfp	0.81	0.17	0.09	0.5	6.00E-03	
14	NPF-EE	FBgn0040813	Nplp2	1.41	0.18	0.02	0.49	4.00E-03	
14	NPF-EE	FBgn0013334	Sap47	0.94	0.22	0.14	0.49	4.00E-03	
14	NPF-EE	FBgn0264607	CaMKII	0.84	0.18	0.08	0.49	4.00E-03	
14	NPF-EE	FBgn0002921	Atpalpha	0.78	0.35	0.31	0.49	4.00E-03	
14	NPF-EE	FBgn0011336	Stt3B	0.76	0.24	0.19	0.5	2.00E-03	
14	NPF-EE	FBgn0010300	brat	1.1	0.28	0.16	0.5	0	
3	ISC/EB	FBgn0058469	lncRNA:CR40469	2.3	0.99	0.9	0.97	0.94	
3	ISC/EB	FBgn0267910	lncRNA:CR34335	2.05	0.99	0.8	0.96	0.93	
3	ISC/EB	FBgn0026084	cib	1.86	0.71	0.3	0.79	0.58	
3	ISC/EB	FBgn0259176	bun	1.4	0.8	0.41	0.79	0.58	
3	ISC/EB	FBgn0286516	aqz	0.98	0.86	0.48	0.78	0.57	
3	ISC/EB	FBgn0263392	Tet	1.95	0.6	0.16	0.77	0.54	
3	ISC/EB	FBgn0022893	Df31	1.71	0.66	0.23	0.77	0.54	
3	ISC/EB	FBgn0001981	esg	1.62	0.62	0.16	0.76	0.53	
3	ISC/EB	FBgn0266599	Hsc70-4	0.81	0.84	0.45	0.76	0.53	
3	ISC/EB	FBgn0262656	Myc	1.43	0.7	0.34	0.75	0.51	
3	ISC/EB	FBgn0014388	sty	1.89	0.61	0.26	0.75	0.5	
3	ISC/EB	FBgn0033717	CG8839	1.41	0.58	0.21	0.74	0.48	
3	ISC/EB	FBgn0267516	pre-rRNA:CR45856	0.9	0.74	0.48	0.72	0.45	
3	ISC/EB	FBgn0000181	bic	0.82	0.76	0.44	0.72	0.45	
3	ISC/EB	FBgn0004828	His3.3B	0.75	0.82	0.57	0.72	0.44	
3	ISC/EB	FBgn0002733	E(spl)mbeta-HLH	1.83	0.49	0.12	0.71	0.43	
3	ISC/EB	FBgn0003053	peb	1.23	0.59	0.29	0.71	0.43	
3	ISC/EB	FBgn0010113	hdc	1.68	0.53	0.21	0.71	0.42	
3	ISC/EB	FBgn0004456	mew	1.48	0.52	0.19	0.7	0.4	
3	ISC/EB	FBgn0259993	lncRNA:CR42491	0.75	0.73	0.48	0.7	0.4	
3	ISC/EB	FBgn0024238	Fim	0.96	0.54	0.26	0.68	0.37	
3	ISC/EB	FBgn0002732	E(spl)malpha-BFM	1.69	0.43	0.11	0.68	0.36	
3	ISC/EB	FBgn0002526	LanA	1.3	0.39	0.05	0.68	0.36	
3	ISC/EB	FBgn0265434	zip	1.23	0.43	0.14	0.68	0.36	
3	ISC/EB	FBgn0266203	lncRNA:CR44898	1.18	0.41	0.09	0.68	0.36	top10
3	ISC/EB	FBgn0264975	Nrg	1.37	0.47	0.21	0.67	0.34	
3	ISC/EB	FBgn0038826	Syp	0.95	0.56	0.34	0.67	0.34	
3	ISC/EB	FBgn0000659	fkh	1.14	0.5	0.27	0.66	0.33	top10
3	ISC/EB	FBgn0267033	mamo	1.06	0.52	0.31	0.66	0.33	top10
3	ISC/EB	FBgn0028473	Non1	0.84	0.47	0.21	0.66	0.33	
3	ISC/EB	FBgn0015778	rin	1	0.48	0.26	0.66	0.32	
3	ISC/EB	FBgn0015268	Nap1	0.92	0.48	0.24	0.65	0.31	
3	ISC/EB	FBgn0000463	Dl	1.46	0.35	0.06	0.65	0.3	
3	ISC/EB	FBgn0029508	Tsp42Ea	1.22	0.35	0.07	0.65	0.3	
3	ISC/EB	FBgn0261260	mgl	1.18	0.37	0.11	0.65	0.3	top10
3	ISC/EB	FBgn0267521	18SrRNA-Psi:CR45861	0.8	0.59	0.42	0.65	0.3	
3	ISC/EB	FBgn0002609	E(spl)m3-HLH	1.43	0.36	0.06	0.64	0.29	
3	ISC/EB	FBgn0261444	CG3638	1.27	0.42	0.2	0.64	0.29	
3	ISC/EB	FBgn0011837	Tis11	1.03	0.47	0.3	0.64	0.29	
3	ISC/EB	FBgn0285926	Imp	0.85	0.52	0.33	0.64	0.29	
3	ISC/EB	FBgn0263706	CG43658	1.32	0.36	0.11	0.64	0.28	
3	ISC/EB	FBgn0004652	fru	1.07	0.36	0.14	0.64	0.28	top10
3	ISC/EB	FBgn0030520	Pdcd4	0.97	0.45	0.26	0.64	0.28	
3	ISC/EB	FBgn0002543	robo2	1.33	0.37	0.08	0.63	0.27	
3	ISC/EB	FBgn0036007	path	1.25	0.41	0.24	0.63	0.27	
3	ISC/EB	FBgn0259984	kuz	1.06	0.35	0.12	0.63	0.27	top10
3	ISC/EB	FBgn0085813	18SrRNA-Psi:CR41602	0.75	0.56	0.41	0.63	0.27	
3	ISC/EB	FBgn0004647	N	1.34	0.36	0.1	0.63	0.26	
3	ISC/EB	FBgn0010909	msn	1.09	0.39	0.2	0.63	0.26	top10
3	ISC/EB	FBgn0033313	Cirl	0.98	0.34	0.09	0.63	0.26	
3	ISC/EB	FBgn0052062	Rbfox1	0.97	0.31	0.05	0.63	0.26	
3	ISC/EB	FBgn0022959	yps	0.92	0.44	0.29	0.63	0.26	
3	ISC/EB	FBgn0000547	ed	0.9	0.3	0.07	0.63	0.26	
3	ISC/EB	FBgn0005278	Sam-S	1.06	0.39	0.22	0.62	0.25	top10
3	ISC/EB	FBgn0010300	brat	1.05	0.36	0.14	0.62	0.25	
3	ISC/EB	FBgn0000568	Eip75B	0.77	0.34	0.17	0.62	0.25	
3	ISC/EB	FBgn0267002	unc-104	1.1	0.32	0.08	0.62	0.24	top10
3	ISC/EB	FBgn0029002	miple2	1.02	0.39	0.23	0.62	0.24	
3	ISC/EB	FBgn0031016	kek5	1.01	0.35	0.15	0.62	0.24	
3	ISC/EB	FBgn0030400	Pits	0.78	0.38	0.24	0.62	0.24	
3	ISC/EB	FBgn0026206	mei-P26	0.75	0.4	0.26	0.62	0.24	
3	ISC/EB	FBgn0032633	Lrch	1.03	0.31	0.11	0.61	0.23	
3	ISC/EB	FBgn0035625	Blimp-1	0.94	0.38	0.23	0.61	0.23	
3	ISC/EB	FBgn0011674	insc	0.83	0.29	0.08	0.61	0.23	
3	ISC/EB	FBgn0023526	CG2865	0.75	0.44	0.3	0.61	0.23	
3	ISC/EB	FBgn0034647	pirk	0.87	0.29	0.1	0.61	0.22	
3	ISC/EB	FBgn0036746	Crtc	0.85	0.34	0.21	0.61	0.22	
3	ISC/EB	FBgn0015019	CCT3	0.83	0.38	0.24	0.61	0.22	
3	ISC/EB	FBgn0031381	Npc2a	1.01	0.33	0.17	0.6	0.21	
3	ISC/EB	FBgn0266350	lncRNA:CR44999	0.87	0.34	0.18	0.6	0.21	
3	ISC/EB	FBgn0263776	CG43693	0.84	0.31	0.15	0.6	0.21	
3	ISC/EB	FBgn0014018	Rel	0.78	0.29	0.15	0.6	0.21	
3	ISC/EB	FBgn0261793	Trf2	0.78	0.35	0.21	0.6	0.21	
3	ISC/EB	FBgn0013469	klu	0.96	0.29	0.11	0.6	0.2	
3	ISC/EB	FBgn0004362	HmgD	0.91	0.3	0.12	0.6	0.2	
3	ISC/EB	FBgn0263987	spoon	0.75	0.36	0.25	0.6	0.2	
3	ISC/EB	FBgn0015372	RabX1	0.83	0.31	0.18	0.59	0.19	
3	ISC/EB	FBgn0267534	asRNA:CR45874	0.81	0.43	0.34	0.59	0.19	
3	ISC/EB	FBgn0267912	CanA-14F	0.8	0.35	0.22	0.59	0.19	
3	ISC/EB	FBgn0021776	mira	1.04	0.27	0.02	0.59	0.18	
3	ISC/EB	FBgn0003888	betaTub60D	0.85	0.23	0.05	0.58	0.17	
3	ISC/EB	FBgn0029657	CG12535	0.81	0.35	0.25	0.58	0.17	
3	ISC/EB	FBgn0015229	glec	0.81	0.28	0.17	0.58	0.16	
3	ISC/EB	FBgn0052170	CG32170	0.77	0.23	0.04	0.58	0.16	
3	ISC/EB	FBgn0261800	LanB1	0.9	0.24	0.04	0.57	0.15	
3	ISC/EB	FBgn0000412	D1	0.83	0.35	0.28	0.57	0.15	
3	ISC/EB	FBgn0085430	CG34401	0.93	0.25	0.12	0.57	0.14	
3	ISC/EB	FBgn0020257	Ppa	0.92	0.3	0.2	0.57	0.14	
3	ISC/EB	FBgn0038071	Dtg	1.05	0.23	0.03	0.56	0.13	top10
3	ISC/EB	FBgn0026196	nop5	0.8	0.22	0.14	0.56	0.13	
3	ISC/EB	FBgn0262127	kibra	0.75	0.27	0.18	0.56	0.12	
3	ISC/EB	FBgn0003391	shg	0.87	0.25	0.13	0.55	0.11	
3	ISC/EB	FBgn0020224	Cbl	0.88	0.25	0.16	0.55	0.1	
3	ISC/EB	FBgn0034670	CG13488	0.84	0.21	0.06	0.55	0.1	
3	ISC/EB	FBgn0003731	Egfr	0.84	0.18	0.03	0.52	0.05	
									
									
									
									
									
									
									
									
									
									
									
									
									
									
									
									
									
									
									
									
									
									
									
									
									
									
									
									
									
									
									
									
									
									
									
									
									
									
									
									
									
									
									
									
									
									
									
									
									
									
									
									
									
									
									
									
									
									
									
									
									
									
									
									
									
									
									
									
									
									
									
									
									
									
									
									
									
									
									
									
									
									
									
									
									
									
									
									
									
									
									
									
									
									
									
									
									
									
									
									
									
									
									
									
									
									
									
									
									
									
									
									
									
									
									
									
									
									
									
									
									
									
									
									
									
									
									
									
									
									
									
									
									
									
									
									
									
									
									
									
									
									
									
									
									
									
									
									
									
									
									
									
									
									
									
									
									
									
									
									
									
									
									
									
									
									
									
									
									
									
									
									
									
									
									
									
									
									
									
									
									
									
									
									
									
									
									
									
									
									
									
									
									
									
									
									
									
									
									
									
									
									
									
									
									
									
									
									
									
									
									
									
									
									
									
									
									
									
									
									
									
									
									
									
									
									
									
									
									
									
									
									
									
									
									
									
									
									
									
									
									
									
									
									
									
									
									
									
									
									
									
									
									
									
									
									
									
									
									
									
									
									
									
									
									
									
									
									
									
									
									
									
									
									
									
									
									
									
									
									
									
									
									
									
									
									
									
									
									
									
									
									
									
									
									
									
									
									
									
									
									
									
									
									
									
									
									
									
									
									
									
									
									
									
									
									
									
									
									
									
									
									
									
									
									
									
									
									
									
									
									
									
									
									
									
									
									
									
									
									
									
									
									
									
									
									
									
									
									
									
									
									
									
									
									
									
									
									
									
									
									
									
									
									
									
									
									
									
									
									
									
									
									
									
									
									
									
									
									
									
									
									
									
									
									
									
									
									
									
									
									
									
									
									
									
									
									
									
									
									
									
									
									
									
									
									
									
									
									
									
									
									
									
									
									
									
									
									
									
									
									
									
									
									
									
									
									
									
									
									
									
									
									
									
									
									
									
									
									
									
									
									
									
									
									
									
									
									
									
									
									
									
									
									
									
									
									
									
									
									
									
									
									
									
									
									
									
									
									
									
									
									
									
									
									
									
									
									
									
									
									
									
									
									
									
									
									
									
									
									
									
									
									
									
									
									
									
									
									
									
									
									
									
									
									
									
									
									
									
									
									
									
									
									
									
									
									
									
									
									
									
									
									
									
									
									
									
									
									
									
									
									
									
									
									
									
									
									
									
									
									
									
									
									
									
									
									
									
									
									
									
									
									
									
									
									
									
									
									
									
									
									
									
									
									
									
									
									
									
									
									
									
									
									
									
									
									
									
									
									
									
									
									
									
									
									
									
									
									
									
									
									
									
									
									
									
									
									
									
									
									
									
									
									
									
									
									
									
									
									
									
									
									
									
									
									
									
									
									
									
									
									
									
									
									
									
									
									
									
									
									
									
									
									
									
									
									
									
									
									
									
									
									
									
									
									
									
									
									
									
									
									
									
									
									
									
									
									
									
									
									
									
									
									
									
									
									
									
									
									
									
									
									
									
									
									
									
									
									
									
									
									
									
									
									
									
									
									
									
									
									
									
									
									
									
									
									
									
									
									
									
									
									
									
									
									
									
									
									
									
									
									
									
									
									
									
									
									
									
									
									
									
									
									
									
									
									
									
									
									
									
									
									
									
									
									
									
									
									
									
									
									
									
									
									
									
									
									
									
									
									
									
									
									
									
									
									
									
									
									
									
									
									
									
									
									
									
									
									
									
									
									
									
									
									
									
									
									
									
									
									
									
									
									
									
									
									
									
									
									
									
									
									
									
									
									
									
									
									
									
									
									
									
									
									
									
									
									
									
									
									
									
									
									
									
									
									
									
									
									
									
									
									
									
									
									
									
									
									
									
									
									
									
									
									
									
									
									
									
									
									
									
									
									
									
									
									
									
									
									
									
									
									
									
									
									
									
									
									
									
									
									
									
									
									
									
									
									
									
									
									
									
									
									
									
									
									
									
									
									
									
									
									
									
									
									
									
									
									
									
									
									
									
									
									
									
									
									
									
									
									
									
									
									
									
									
									
									
									
									
									
									
									
									
									
									
									
									
									
									
									
									
									
									
									
									
									
									
									
									
									
									
									
									
									
									
									
									
									
									
									
									
									
									
									
									
									
									
									
									
									
									
									
									
									
									
									
									
									
									
									
									
									
									
									
									
									
									
									
									
									
									
									
									
									
									
									
									
									
									
									
									
									
									
									
									
									
									
									
									
									
									
									
									
									
									
									
									
									
									
									
									
									
									
									
									
									
									
									
									
									
									
									
									
									
									
									
									
									
									
									
									
									
									
									
									
									
									
									
									
									
									
									
									
									
									
									
									
									
									
									
									
									
									
									
									
									
									
									
									
									
									
									
									
									
									
									
									
									
									
									
									
									
									
									
									
									
									
									
									
									
									
									
									
									
									
									
									
									
									
									
									
									
									
									
									
									
									
									
									
									
									
									
									
									
									
									
									
									
									
									
									
									
									
									
									
									
									
									
									
									
									
									
									
									
									
									
									
									
									
									
									
									
									
									
									
									
									
									
									
									
									
									
									
									
									
									
									
									
									
									
									
									
									
									
									
									
									
									
									
									
									
									
									
									
									
									
									
									
									
									
									
									
									
									
									
									
									
									
									
									
									
									
									
									
									
									
									
									
									
									
									
									
									
									
									
									
									
									
									
									
									
									
									
									
									
									
									
									
									
									
									
									
									
									
									
									
									
									
									
									
									
									
									
									
									
									
									
									
									
									
									
									
									
									
									
									
									
									
									
									
									
									
									
									
									
									
									
									
									
									
									
									
									
									
									
									
									
									
									
									
									
									
									
									
									
									
									
									
									
									
									
									
									
									
									
									
									
									
									
									
									
									
									
									
									
									
									
									
									
									
									
									
									
									
									
									
									
									
									
									
									
									
									
									
									
									
									
									
									
									
									
									
									
									
									
									
									
									
									
									
									
									
									
									
									
									
									
									
									
									
									
									
									
									
									
									
									
									
									
									
									
									
									
									
									
									
									
									
									
									
									
									
									
									
									
									
									
									
									
									
									
									
									
									
									
									
									
									
									
									
									
									
									
									
									
									
									
									
									
									
									
									
									
									
									
									
									
									
									
									
									
									
									
									
									
									
									
									
									
									
									
									
									
									
									
									
									
									
									
									
									
									
									
									
									
									
									
									
									
									
									
									
									
									
									
									
									
									
									
									
									
									
									
									
									
									
									
									
									
									
									
									
									
									
									
									
									
									
									
									
									
									
									
									
									
									
									
									
									
									
									
									
									
									
									
									
									
									
									
									
									
									
									
									
									
									
									
									
									
									
									
									
									
									
									
									
									
									
									
									
									
									
									
									
									
									
									
									
									
									
									
									
									
									
									
									
									
									
									
									
									
									
									
									
									
									
									
									
									
									
									
									
									
									
									
									
									
									
									
									
									
									
									
									
									
									
									
									
									
									
									
									
									
									
									
									
									
									
									
									
									
									
									
									
									
									
									
									
									
									
									
									
									
									
									
									
									
									
									
									
									
									
									
									
									
									
									
									
									
									
									
									
									
									
									
									
									
									
									
									
									
									
									
									
									
									
									
									
									
									
									
									
									
									
									
									
									
									
									
									
									
									
									
									
									
									
									
									
									
									
									
									
									
									
									
									
									
									
									
									
									
									
									
									
									
									
									
									
									
									
									
									
									
									
									
									
									
									
									
									
									
									
									
									
									
									
									
									
									
									
									
									
									
									
									
									
									
									
									
									
									
									
									
									
									
									
									
									
									
									
									
									
									
									
									
									
									
									
									
									
									
									
									
									
									
									
									
									
									
									
									
									
									
									
									
									
									
									
									
									
									
									
									
									
									
									
									
									
									
									
									
									
									
									
									
									
									
									
									
									
									
									
									
									
									
									
									
									
									
									
									
									
									
									
									
									
									
									
									
									
									
									
									
									
									
									
									
									
									
									
									
									
									
									
									
									
									
									
									
									
									
									
									
									
									
									
									
									
									
									
									
									
									
									
									
									
									
									
									
									
									
									
									
									
									
									
									
									
									
									
									
									
									
									
									
									
									
									
									
									
									
									
									
									
									
									
									
									
									
									
									
									
									
									
									
									
									
									
									
									
									
									
									
									
									
									
									
									
									
									
									
									
									
									
									
									
									
									
									
									
									
									
									
									
									
									
									
									
									
									
									
									
									
									
									
									
									
									
									
									
									
									
									
									
									
									
									
									
									
									
									
									
									
									
									
									
									
									
									
									
									
									
									
									
									
									
									
									
									
									
									
									
									
									
									
									
									
									
									
									
									
									
									
									
									
									
									
									
									
									
									
									
									
									
									
									
									
									
									
									
									
									
									
									
									
									
									
									
									
									
									
									
									
									
									
									
									
									
									
									
									
									
									
									
									
									
									
									
									
									
									
									
									
									
									
									
									
									
									
									
									
									
									
									
									
									
									
									
									
									
									
									
									
									
									
									
									
									
									
									
									
									
									
									
									
									
									
									
									
									
									
									
									
									
									
									
									
									
									
									
									
									
									
									
									
									
									
									
									
									
									
									
									
									
									
									
									
									
									
									
									
									
									
									
									
									
									
									
									
									
									
									
									
									
									
									
									
									
									
									
									
									
									
									
									
									
									
									
									
									
									
									
									
									
									
									
									
									
									
									
									
									
									
									
									
									
									
									
									
									
									
									
									
									
									
									
									
									
									
									
									
									
									
									
									
									
									
									
									
									
									
									
									
									
									
									
									
									
									
									
									
									
									
									
									
									
									
									
									
									
									
									
									
									
									
									
									
									
									
									
									
									
									
									
									
									
									
									
									
									
									
									
									
									
									
									
									
									
									
									
									
									
									
									
									
									
									
									
									
									
									
									
									
									
									
									
									
									
									
									
									
									
									
									
									
									
									
									
									
									
									
									
									
									
									
									
									
									
									
									
									
									
									
									
									
									
									
									
									
									
									
									
									
									
									
									
									
									
									
									
									
									
									
									
									
									
									
									
									
									
									
									
									
									
									
									
									
									
									
									
									
									
									
									
									
									
									
									
									
									
									
									
									
									
									
									
									
									
									
									
									
									
									
									
									
									
									
									
									
									
									
									
									
									
									
									
									
									
									
									
									
									
									
									
									
									
									
									
									
									
									
									
									
									
									
									
									
									
									
									
									
									
									
									
									
									
									
									
									
									
									
									
									
									
									
									
									
									
									
									
									
									
									
									
									
									
									
									
									
									
									
									
									
									
									
									
									
									
									
									
									
									
									
									
									
									
									
									
									
									
									
									
									
									
									
									
									
									
									
									
									
									
									
									
									
									
									
									
									
									
									
									
									
									
									
									
									
									
									
									
									
									
									
									
									
									
									
									
									
									
									
									
									
									
									
									
									
									
									
									
									
									
									
									
									
									
									
									
									
									
									
									
									
									
									
									
									
									
									
									
									
									
									
									
									
									
									
									
									
									
									
									
									
									
									
									
									
									
									
									
									
									
									
									
									
									
									
									
									
									
									
									
									
									
									
									
									
									
									
									
									
									
									
									
									
									
									
									
									
									
									
									
									
									
									
									
									
									
									
									
									
									
									
									
									
									
									
									
									
									
									
									
									
									
									
									
									
									
									
									
									
									
									
									
									
									
									
									
									
									
									
									
									
									
									
									
									
									
									
									
									
									
									
									
									
									
									
									
									
									
									
									
									
									
									
									
									
									
									
									
									
									
									
									
									
									
									
									
									
									
									
									
									
									
									
									
									
									
									
									
									
									
									
									
									
									
									
									
									
									
									
									
									
									
									
									
									
									
									
									
									
									
									
									
									
									
									
									
									
									
									
									
									
									
									
									
									
									
									
									
									
									
									
									
									
									
									
									
									
									
									
									
									
									
									
									
									
									
									
									
									
									
									
									
									
									
									
									
									
									
									
									
									
									
									
									
									
									
									
									
									
									
									
									
									
									
									
									
									
									
									
									
									
									
									
									
									
									
									
									
									
									
									
									
									
									
									
									
									
									
									
									
									
									
									
									
									
									
									
									
									
									
									
									
									
									
									
									
									
									
									
									
									
									
									
									
									
									
									
									
									
									
									
									
									
									
									
									
									
									
									
									
									
									
									
									
									
									
									
									
									
									
									
									
									
									
									
									
									
									
									
									
									
									
									
									
									
									
									
									
									
									
									
									
									
									
									
									
									
									
									
									
									
									
									
									
									
									
									
									
									
									
									
									
									
									
									
									
									
									
									
									
									
									
									
									
									
									
									
									
									
									
									
									
									
									
									
									
									
									
									
									
									
									
									
									
									
									
									
									
									
									
									
									
									
									
									
									
									
									
									
									
									
									
									
									
									
									
									
									
									
									
									
									
									
									
									
									
									
									
									
									
									
									
									
									
									
									
									
									
									
									
									
									
									
									
									
									
									
									
									
									
									
									
									
									
									
									
									
									
									
									
									
									
									
									
									
									
									
									
									
									
									
									
									
									
									
									
									
									
									
									
									
									
									
									
									
									
									
									
									
									
									
									
									
									
									
									
									
									
									
									
									
									
									
									
									
									
									
									
									
									
									
									
									
									
									
									
									
									
									
									
									
									
									
									
									
									
									
									
									
									
									
									
									
									
									
									
									
									
									
									
									
									
									
									
									
									
									
									
									
									
									
									
									
									
									
									
									
									
									
									
									
									
									
									
									
									
									
									
									
									
									
									
									
									
									
									
									
									
									
									
									
									
									
									
									
									
									
									
									
									
									
									
									
									
									
									
									
									
									
									
									
									
									
									
									
									
									
									
									
									
									
									
									
									
									
									
									
									
									
									
									
									
									
									
									
									
									
									
									
									
									
									
									
									
									
									
									
									
									
									
									
									
									
									
									
									
									
									
									
									
									
									
									
									
									
									
									
									
									
									
									
									
									
									
									
									
									
									
									
									
									
									
									
									
									
									
									
									
									
									
									
									
									
									
									
									
									
									
									
									
									
									
									
									
									
									
									
									
									
									
									
									
									
									
									
									
									
									
									
									
									
									
									
									
									
									
									
									
									
									
									
									
									
									
									
									
									
									
									
									
									
									
									
									
									
									
									
									
									
									
									
									
									
									
									
									
									
									
									
									
									
									
									
									
									
									
									
									
									
									
									
									
									
									
									
									
									
									
									
									
									
									
									
									
									
									
									
									
									
									
									
									
									
									
									
									
									
									
									
									
									
									
									
									
									
									
									
									
									
									
									
									
									
									
									
									
									
									
									
									
									
									
									
									
									
									
									
									
									
									
									
									
									
									
									
									
									
									
									
									
									
									
									
									
									
									
									
									
									
									
									
									
									
									
									
									
									
									
									
									
									
									
									
									
									
									
									
									
									
									
									
									
									
									
									
									
									
									
									
									
									
									
									
									
									
									
									
									
									
									
									
									
									
									
									
									
									
									
									
									
									
									
									
									
									
									
									
									
									
									
									
									
									
									
									
									
									
									
									
									
									
									
									
									
									
									
									
									
									
									
									
									
									
									
									
									
									
									
									
									
									
									
									
									
									
									
									
									
									
									
									
									
									
									
									
									
									
									
									
									
									
									
									
									
									
									
									
									
									
									
									
									
									
									
									
									
									
									
									
									
									
									
									
									
									
									
									
									
									
									
									
									
									
									
									
									
									
									
									
									
									
									
									
									
									
									
									
									
									
									
									
									
									
									
									
									
									
									
									
									
									
									
									
									
									
									
									
									
									
									
									
									
									
									
									
									
									
									
									
									
									
									
									
									
									
									
									
									
									
									
									
									
									
									
									
									
									
									
									
									
									
									
									
									
									
									
									
									
									
									
									
									
									
									
									
									
									
									
									
									
									
									
									
									
									
									
									
									
									
									
									
									
									
									
									
									
									
									
									
									
									
									
									
									
									
									
									
									
									
									
									
									
									
									
									
									
									
									
									
									
									
									
									
									
									
									
									
									
									
									
									
									
									
									
									
									
									
									
									
									
									
									
									
									
									
									
									
									
									
									
									
									
									
									
									
									
									
									
									
									
									
									
									
									
									
									
									
									
									
									
									
									
									
									
									
									
									
									
									
									
									
									
									
									
									
									
									
									
									
									
									
									
									
									
									
									
									
									
									
									
									
									
									
									
									
									
									
									
									
									
									
									
									
									
									
									
									
									
									
									
									
									
									
									
									
									
									
									
									
									
									
									
									
									
									
									
									
									
									
									
									
									
									
									
									
									
									
									
									
									
									
									
									
									
									
									
									
									
									
									
									
									
									
									
									
									
									
									
									
									
									
									
									
									
									
									
									
									
									
									
									
									
									
									
									
									
									
									
									
									
									
									
									
									
									
									
									
									
									
									
									
									
									
									
									
									
									
									
									
									
									
									
									
									
									
									
									
									
									
									
									
									
									
									
									
									
									
									
									
									
									
									
									
									
									
									
									
									
									
									
									
									
									
									
									
									
									
									
									
									
									
									
									
									
									
									
									
									
									
									
									
									
									
									
									
									
									
									
									
									
									
									
									
									
									
									
									
									
									
									
									
									
									
									
									
									
									
									
									
									
									
									
									
									
									
									
									
									
									
									
									
									
									
									
									
									
									
									
									
									
									
									
									
									
									
									
									
									
									
									
									
									
									
									
									
									
									
									
									
									
									
									
									
									
									
									
									
									
									
									
									
									
									
									
									
									
									
									
									
									
									
									
									
									
									
									
									
									
									
									
									
									
									
									
									
									
									
									
									
									
									
									
									
									
									
									
									
									
									
									
									
									
									
									
									
									
									
									
									
									
									
									
									
									
									
									
									
									
									
									
									
									
									
									
									
									
									
									
									
									
									
									
									
									
									
									
									
									
									
									
									
									
									
									
									
									
									
									
									
									
									
									
									
									
									
									
									
									
									
									
									
									
									
									
									
									
									
									
									
									
									
									
									
									
									
									
									
									
									
									
									
									
									
									
									
									
									
									
									
									
									
									
									
									
									
									
									
									
									
									
									
									
									
									
									
									
									
									
									
									
									
									
									
									
									
									
									
									
									
									
									
									
									
									
									
									
									
									
									
									
									
									
									
									
									
									
									
									
									
									
									
									
									
									
									
									
									
									
									
									
									
									
									
									
									
									
									
									
									
									
									
									
									
									
									
									
									
									
									
									
									
									
									
									
									
									
									
									
									
									
									
									
									
									
									
									
									
									
									
									
									
									
									
									
									
									
									
									
									
									
									
									
									
									
									
									
									
									
									
									
									
									
									
									
									
									
									
									
									
									
									
									
									
									
									
									
									
									
									
									
									
									
									
									
									
									
									
									
									
									
									
									
									
									
									
									
									
									
									
									
									
									
									
									
									
									
									
									
									
									
									
									
									
									
									
									
									
									
									
									
									
									
									
									
									
									
									
									
									
									
									
									
									
									
									
									
									
									
									
									
									
									
									
									
									
									
									
									
									
									
									
									
									
									
									
									
									
									
									
									
									
									
									
									
									
									
									
									
									
									
									
									
									
									
									
									
									
									
									
									
									
									
									
									
									
									
									
									
									
									
									
									
									
									
									
									
									
									
									
									
									
									
									
									
									
									
									
									
									
									
									
									
									
									
									
									
									
									
									
									
									
									
									
									
									
									
									
									
									
									
									
									
									
									
									
									
									
									
									
									
									
									
									
									
									
									
									
									
									
									
									
									
									
									
									
									
									
									
									
									
									
									
									
									
									
									
									
									
									
									
									
									
									
									
									
									
									
									
									
									
									
									
									
									
									
									
									
									
									
									
									
									
									
									
									
									
									
									
									
									
									
									
									
									
									
									
									
									
									
									
									
									
									
									
									
									
									
									
									
									
									
									
									
									
									
									
									
									
									
									
									
									
									
									
									
									
									
									
									
									
									
									
									
									
									
									
									
									
									
									
									
									
									
									
									
									
									
									
									
									
									
									
									
									
									
									
									
									
									
									
									
									
									
									
									
									
									
									
									
									
									
									
									
									
									
									
									
									
									
									
									
									
									
									
									
									
									
									
									
									
									
									
									
									
									
									
									
									
									
									
									
									
									
									
									
									
									
									
									
									
									
									
									
									
									
									
									
									
									
									
									
									
									
									
									
									
									
									
									
									
									
									
									
									
									
									
									
									
									
									
									
									
									
									
									
									
									
									
									
									
									
									
									
									
									
									
									
									
									
									
									
									
									
									
									
									
									
									
									
									
									
									
									
									
									
									
									
									
									
									
									
									
									
									
									
									
									
									
									
									
									
									
									
									
									
									
									
									
									
									
									
									
									
									
									
									
									
									
									
									
									
									
									
									
									
									
									
									
									
									
									
									
									
									
									
									
									
									
									
									
									
									
									
									
									
									
									
									
									
									
									
									
									
									
									
									
									
									
									
									
									
									
									
									
									
									
									
									
									
									
									
									
									
									
									
									
									
									
									
									
									
									
									
									
									
									
									
									
									
									
									
									
									
									
									
									
									
									
									
									
									
									
									
									
									
									
									
									
									
									
									
									
									
									
									
									
									
									
									
									
									
									
									
									
									
									
									
									
									
									
									
									
									
									
									
									
									
									
									
									
									
									
									
									
									
									
									
									
									
									
									
									
									
									
									
									
									
									
									
									
									
									
									
									
									
									
									
									
									
									
									
									
									
									
									
									
									
									
									
									
									
									
									
									
									
									
									
									
									
									
									
									
									
									
									
									
									
									
									
									
									
									
									
									
									
									
									
									
									
									
									
									
									
									
									
									
									
									
									
									
									
									
									
									
									
									
									
									
									
									
									
									
									
									
									
									
									
									
									
									
									
									
									
									
									
									
									
									
									
									
									
									
									
									
									
									
									
									
									
									
									
									
									
									
									
									
									
									
									
									
									
									
									
									
									
									
									
									
									
									
									
									
									
									
									
									
									
									
									
									
									
									
									
									
									
									
									
									
									
									
									
									
									
									
									
									
									
									
									
									
									
									
									
									
									
									
									
									
									
									
									
									
									
									
									
									
									
									
									
									
									
									
									
									
									
									
									
									
									
									
									
									
									
									
									
									
									
									
									
									
									
									
									
									
									
									
									
									
									
									
									
									
									
									
									
									
									
									
									
									
									
									
									
									
									
									
									
									
									
									
									
									
									
									
									
									
									
									
									
									
									
									
									
									
									
									
									
									
									
									
									
									
									
									
									
									
									
									
									
									
									
									
									
									
									
									
									
									
									
									
									
									
									
									
									
									
									
									
									
									
									
									
									
									
									
									
									
									
									
									
									
									
									
									
									
									
									
									
									
									
									
									
									
									
									
									
									
									
									
									
									
									
									
									
									
									
									
									
									
									
									
									
									
									
									
									
									
									
									
									
									
									
									
									
									
									
									
									
									
									
									
									
									
									
									
									
									
									
									
									
									
									
									
									
									
									
									
									
									
									
									
									
									
									
									
									
									
									
									
									
									
									
									
									
									
									
									
									
									
									
									
									
									
									
									
									
									
									
									
									
									
									
									
									
									
									
									
									
									
									
									
									
									
									
									
									
									
									
									
									
									
									
									
									
									
									
									
									
									
									
									
									
									
									
									
									
									
									
									
									
									
									
									
									
									
									
									
									
									
									
									
									
									
									
									
									
									
									
									
									
									
									
									
									
									
									
									
									
									
									
									
									
									
									
									
									
									
									
									
									
									
									
									
									
									
									
									
									
									
									
									
									
									
									
									
									
									
									
									
									
									
									
									
									
									
									
									
									
									
									
									
									
									
									
									
									
									
									
									
									
									
									
									
									
									
									
									
									
									
									
									
									
									
									
									
									
									
									
									
									
									
									
									
									
									
									
									
									
									
									
									
									
									
									
									
									
									
									
									
									
									
									
									
									
									
									
									
									
									
									
									
									
									
									
									
									
									
									
									
									
									
									
									
									
									
									
									
									
									
									
									
									
									
									
									
									
									
									
									
									
									
									
									
									
									
									
									
									
									
									
									
									
									
									
									
									
									
									
									
									
									
									
									
									
									
									
									
									
									
									
									
									
									
									
									
									
									
									
									
									
									
									
									
									
									
									
									
									
									
									
									
									
									
									
									
									
									
									
									
									
									
									
									
									
									
									
									
									
									
									
									
									
									
									
									
									
									
									
									
									
									
									
									
									
									
									
									
									
									
									
									
									
									
									
									
									
									
									
									
									
									
									
									
									
									
									
									
									
									
									
									
									
									
									
									
									
									
									
									
									
									
									
									
									
									
									
									
									
									
									
									
									
									
									
									
									
									
									
									
									
									
									
									
									
									
									
									
									
									
									
									
									
									
									
									
									
									
									
									
									
									
									
									
									
									
									
									
									
									
									
									
									
									
									
									
									
									
									
									
									
									
									
									
									
									
									
									
									
									
									
									
									
									
									
									
									
									
									
									
									
									
									
									
									
									
									
									
									
									
									
									
									
									
									
									
									
									
									
									
									
									
									
									
									
									
									
									
									
									
									
									
									
									
									
									
									
									
									
									
									
									
									
									
									
									
									
									
									
									
									
									
									
									
									
									
									
									
									
									
									
									
									
									
									
									
									
									
									
									
									
									
									
									
									
									
									
									
									
									
									
									
									
									
									
									
									
									
									
									
									
									
									
									
									
									
									
									
									
									
									
									
									
									
									
									
									
									
									
									
									
									
									
									
									
									
									
									
									
									
									
									
									
									
									
									
									
									
									
									
									
									
									
									
									
									
									
									
									
									
									
									
									
									
									
									
									
									
									
									
									
									
									
									
									
									
									
									
									
									
									
									
									
									
									
									
									
									
									
									
									
									
									
									
									
									
									
									
									
									
									
									
									
									
									
									
									
									
									
									
									
									
									
									
									
									
									
									
									
									
									
									
									
									
									
									
									
									
									
									
									
									
									
									
									
									
									
									
									
									
									
									
									
									
									
									
									
									
									
									
									
									
									
									
									
									
									
									
									
									
									
									
									
									
									
									
									
									
									
									
									
									
									
									
									
									
									
									
									
									
									
									
									
									
									
									
									
									
									
									
									
									
									
									
									
									
									
									
									
									
									
									
									
									
									
									
									
									
									
									
									
									
									
									
									
									
									
									
									
									
									
									
									
									
									
									
									
									
									
									
									
									
									
									
									
									
									
									
									
									
									
									
									
									
									
									
									
									
									
									
									
									
									
									
									
									
									
									
									
									
									
									
									
									
									
									
									
									
									
									
									
									
									
									
									
									
									
									
									
									
									
									
									
									
									
									
									
									
									
									
									
									
									
									
									
									
									
									
									
									
									
									
									
									
									
									
									
									
									
									
									
									
									
									
									
									
									
									
									
									
									
									
									
									
									
									
									
									
									
									
									
									
									
									
									
									
									
									
									
									
									
									
									
									
									
									
									
									
									
									
									
									
									
									
									
									
									
									
									
									
									
									
									
									
									
									
									
									
									
									
									
									
									
									
									
									
									
									
									
									
									
									
									
									
									
									
									
									
									
									
									
									
									
									
									
									
									
									
									
									
									
									
									
									
									
									
									
									
									
									
									
									
									
									
									
									
									
									
									
									
									
									
									
									
									
									
									
									
									
									
									
									
									
									
									
									
									
									
									
									
									
									
									
									
									
									
									
									
									
									
									
									
									
									
									
									
									
									
									
									
									
									
									
									
									
									
									
									
									
									
									
									
									
									
									
									
									
									
									
									
									
									
									
									
									
									
									
									
									
									
									
									
									
									
									
									
									
									
									
									
									
									
									
									
									
									
									
									
									
									
									
									
									
									
									
									
									
									
									
									
									
									
									
									
									
									
									
									
									
									
									
									
									
									
									
									
									
									
									
									
									
									
									
									
									
									
									
									
									
									
									
									
									
									
									
									
									
									
									
									
									
									
									
									
									
									
									
									
									
									
									
									
									
									
									
									
									
									
									
									
									
									
									
									
									
									
									
									
									
									
									
									
									
									
									
									
									
									
									
									
									
									
									
									
									
									
									
									
									
									
									
									
									
									
									
									
									
									
									
									
									
									
									
									
									
									
									
									
									
									
									
									
									
									
									
									
									
									
									
									
									
									
									
									
									
									
									
									
									
									
									
									
									
									
									
									
									
									
									
									
									
									
									
									
									
									
									
									
									
									
									
									
									
									
									
									
									
									
									
									
									
									
									
									
									
									
									
									
									
									
									
									
									
									
									
									
									
									
									
									
									
									
									
									
									
									
									
									
									
									
									
									
									
									
									
									
									
									
									
									
									
									
									
									
									
									
									
									
									
									
									
									
									
									
									
									
									
									
									
									
									
									
									
									
									
									
									
									
									
									
									
									
									
									
									
									
									
									
									
									
									
									
									
									
									
									
									
									
									
									
									
									
									
									
									
									
									
									
									
									
									
									
									
									
									
									
									
									
									
									
									
									
									
									
									
									
									
									
									
									
									
									
									
									
									
									
									
									
									
									
									
									
									
									
									
									
									
									
									
									
									
									
									
									
									
									
									
									
									
									
									
									
									
									
									
									
									
									
									
									
									
									
									
									
									
									
									
									
									
									
									
									
									
									
									
									
									
									
									
									
									
									
									
									
									
									
									
									
									
									
									
									
									
									
									
									
									
									
									
									
									
									
									
									
									
									
									
									
									
									
									
									
									
									
									
									
									
									
									
									
									
									
									
									
									
									
									
									
									
									
									
									
									
									
									
									
									
									
									
									
									
									
									
									
									
									
									
									
									
									
									
									
									
									
									
									
									
									
									
									
									
									
									
									
									
									
									
									
									
									
									
									
									
									
									
									
									
									
									
									
									
									
									
									
									
									
									
									
									
									
									
									
									
									
									
									
									
									
									
									
									
									
									
									
									
									
									
									
									
									
									
									
									
									
									
									
									
									
									
									
									
									
									
									
									
									
									
									
									
									
									
									
									
									
									
									
									
									
									
									
									
									
									
									
									
									
									
									
									
									
									
									
									
									
									
									
									
									
									
									
									
									
									
									
									
									
									
									
									
									
									
									
									
									
									
									
									
									
									
									
									
									
									
									
									
									
									
									
									
									
									
									
									
									
									
									
									
									
									
									
									
									
									
									
									
									
									
									
									
									
									
									
									
									
									
									
									
									
									
									
									
									
									
									
									
									
									
									
									
									
									
									
									
									
									
									
									
									
									
									
									
									
									
									
									
									
									
									
									
									
									
									
									
									
									
									
									
									
									
									
									
									
									
									
									
									
									
									
									
									
									
									
									
									
									
									
									
									
									
									
									
									
									
									
									
									
									
									
									
									
									
									
									
									
									
									
									
									
									
									
									
									
									
									
									
									
									
									
									
									
									
									
									
									
									
									
									
									
									
									
									
									
									
									
									
									
									
									
									
									
									
									
									
									
									
									
									
									
									
									
									
									
									
									
									
									
									
									
									
									
									
									
									
									
									
									
									
									
									
									
									
									
									
									
									
									
									
									
									
									
									
									
									
									
									
									
									
									
									
									
									
									
									
									
									
									
									
									
									
									
									
									
									
									
									
									
									
									
									
									
									
									
									
									
									
									
									
									
									
									
									
									
									
									
									
									
									
									
									
									
									
									
									
									
									
									
									
									
									
									
									
									
									
									
									
									
									
									
									
									
									
									
									
									
									
									
									
									
									
									
									
									
									
									
									
									
									
									
									
									
									
									
									
									
									
									
									
									
									
									
									
									
									
									
									
									
									
									
									
									
									
									
									
									
									
									
									
									
									
									
									
									
									
									
									
									
									
									
									
									
									
									
									
									
									
									
									
									
									
									
									
									
									
									
									
									
									
									
									
									
									
									
									
									
									
									
									
									
									
									
									
									
									
									
									
									
									
									
									
									
									
									
									
									
									
									
									
									
									
									
									
									
									
									
									
									
									
									
									
									
									
									
									
									
									
									
									
									
									
									
									
									
									
									
									
									
									
									
									
									
									
									
									
									
									
									
									
									
									
									
									
									
									
									
									
									
									
									
									
									
									
									
									
									
									
									
									
									
									
									
									
									
									
									
									
									
									
									
									
									
									
									
									
									
									
									
									
									
									
									
									
									
									
									
									
									
									
									
									
									
									
									
									
									
									
									
									
									
									
									
									
									
									
									
									
									
									
									
									
									
									
									
									
									
									
									
									
									
									
									
									
									
									
									
									
									
									
									
									
									
									
									
									
									
									
									
									
									
									
									
									
									
									
									
									
									
									
									
									
									
									
									
									
									
									
									
									
									
									
									
									
									
									
									
									
									
									
									
									
									
									
									
									
									
									
									
									
									
									
									
									
									
									
									
									
									
									
									
									
									
									
									
									
									
									
									
									
									
									
									
									
									
									
									
									
									
									
									
									
									
									
									
									
									
									
									
									
									
									
									
									
									
									
									
									
									
									
									
									
									
									
									
									
									
									
									
									
									
									
									
									
									
									
									
									
									
									
									
									
									
									
									
									
									
									
									
									
									
									
									
									
									
									
									
									
									
									
									
									
									
									
									
									
									
									
									
									
									
									
									
									
									
									
									
									
									
									
									
									
									
									
									
									
									
									
									
									
									
									
									
									
									
									
									
									
									
									
									
									
									
									
									
									
									
									
									
									
									
									
									
									
									
									
									
									
									
									
									
									
									
									
									
									
									
									
									
									
									
									
									
									
									
									
									
									
									
									
									
									
									
									
									
									
									
									
									
									
									
									
									
									
									
									
									
									
									
									
									
									
									
									
									
									
									
									
									
									
									
									
									
									
									
									
									
									
									
									
									
									
									
									
									
									
									
									
									
									
									
									
									
									
									
									
									
									
									
									
									
									
									
									
									
									
									
									
									
									
									
									
									
									
									
									
									
									
									
									
									
									
									
									
									
									
									
									
									
									
									
									
									
									
									
									
									
									
									
									
									
									
									
									
									
									
									
									
									
									
									
									
									
									
									
									
									
									
									
									
									
									
									
									
									
									
									
									
									
									
									
									
									
									
									
									
									
									
									
									
									
									
									
									
									
									
									
									
									
									
									
									
									
									
									
									
									
									
									
									
									
									
									
									
									
									
									
									
									
									
									
									
									
									
									
									
									
									
									
									
									
									
									
									
									
									
									
									
									
									
									
									
									
									
									
									
									
									
									
									
									
									
									
									
									
									
									
									
									
									
									
									
									
									
									
									
									
									
									
									
									
									
									
									
									
									
									
									
									
									
									
									
									
									
									
									
									
									
									
									
									
									
									
									
									
									
									
									
									
									
									
									
									
									
									
									
									
									
									
									
									
									
									
									
									
									
									
									
									
									
									
									
									
									
									
									
									
									
									
									
									
									
									
									
									
									
									
									
									
									
									
									
									
									
									
									
									
									
									
									
									
									
									
									
									
									
									
									
									
									
									
									
									
									
									
									
									
									
									
									
									
									
									
									
									
									
									
									
									
									
									
									
									
									
									
									
									
									
									
									
									
									
									
									
									
									
									
									
									
									
									
									
									
									
									
									
									
									
									
									
									
									
									
									
									
									
									
									
									
									
									
									
									
									
									
									
									
									
									
									
									
									
									
									
									
									
									
									
									
									
									
									
									
									
									
									
									
									
									
									
									
									
									
									
									
									
									
									
									
									
									
									
									
									
									
									
									
									
									
									
									
									
									
									
									
									
									
									
									
									
									
									
									
									
									
									
									
									
									
									
									
									
									
									
									
									
									
									
									
									
									
									
									
									
									
									
									
									
									
									
									
									
									
									
									
									
									
									
									
									
									
									
									
									
									
									
									
									
									
									
									
									
									
									
									
									
									
									
									
									
									
									
									
									
									
									
									
									
									
									
									
									
									
									
									
									
									
									
									
									
									
									
									
									
									
									
									
									
									
									
									
									
									
									
									
									
									
									
									
									
									
									
									
									
									
									
									
									
									
									
									
									
									
									
									
									
									
									
									
									
									
									
									
									
									
									
									
									
									
									
									
									
									
									
									
									
									
									
									
									
									
									
									
									
									
									
									
									
									
									
									
									
									
									
									
									
									
									
									
									
									
									
									
									
									
									
									
									
									
									
									
									
									
									
									
									
									
									
									
									
									
									
									
									
									
									
									
									
									
									
									
									
									
									
									
									
									
									
									
									
									
									
									
									
									
									
									
									
									
									
									
									
									
									
									
									
									
									
									
									
									
									
									
									
									
									
									
									
									
									
									
									
									
									
									
									
									
									
									
									
									
									
									
									
									
									
									
									
									
									
									
									
									
									
									
									
									
									
									
									
									
									
									
									
									
									
									
									
									
									
									
									
									
									
									
									
									
									
									
									
									
									
									
									
									
									
									
									
									
									
									
									
									
									
									
									
									
									
									
									
									
									
									
									
									
									
									
									
									
									
									
									
									
									
									
									
									
									
									
									
									
									
									
									
									
									
									
									
									
									
									
									
									
									
									
									
									
									
									
									
									
									
									
									
									
									
									
									
									
									
									
									
									
									
									
									
									
									
									
									
									
									
									
									
									
									
									
									
									
									
									
									
									
									
									
									
									
									
									
									
									
									
									
									
									
									
									
									
									
									
									
									
									
									
									
									
									
									
									
									
									
									
									
									
									
									
									
									
									
									
									
									
									
									
									
									
									
									
									
									
									
									
									
									
									
									
									
									
									
									
									
									
									
									
									
									
									
									
									
									
									
									
									
									
									
									
									
									
									
									
									
									
									
									
									
									
									
									
									
									
									
									
									
									
									
									
									
									
									
									
									
									
									
									
									
									
									
									
									
									
									
									
									
									
									
									
									
									
									
									
									
									
									
									
									
									
									
									
									
									
									
									
									
									
									
									
									
									
									
									
									
									
									
									
									
									
									
									
									
									
									
									
									
									
									
									
									
									
									
									
									
									
									
									
									
									
									
									
									
									
									
									
									
									
									
									
									
									
									
									
									
									
									
									
									
									
									
									
									
									
									
									
									
									
									
									
									
									
									
									
									
									
									
									
									
									
									
									
									
									
									
									
									
									
									
									
									
									
									
									
									
									
									
									
									
									
									
									
									
									
									
									
									
									
									
									
									
									
									
									
									
									
									
									
									
									
									
									
									
									
									
									
									
									
									
									
									
									
									
									
									
									
									
									
									
									
									
									
									
									
									
									
									
									
									
									
									
									
									
									
									
									
									
									
									
									
									
									
									
									
									
									
									
									
									
									
									
									
									
									
									
									
									
									
									
									
									
									
									
									
									
									
									
									
									
									
									
									
									
									
									
									
									
									
									
									
									
									
									
									
									
									
									
									
									
									
									
									
									
									
									
									
									
									
									
									
									
									
									
									
									
									
									
									
									
									
									
									
									
									
									
									
									
									
									
									
									
									
									
									
									
									
									
									
									
									
									
									
									
									
									
									
									
									
									
									
									
									
									
									
									
									
									
									
									
									
									
									
									
									
									
									
									
									
									
									
									
									
									
									
									
									
									
									
									
									
									
									
									
									
									
									
									
									
									
									
									
									
									
									
									
									
									
									
									
									
									
									
									
									
									
									
									
									
									
									
									
									
									
									
									
									
									
									
									
									
									
									
									
									
									
									
									
									
									
									
									
									
									
									
									
									
									
									
									
									
									
									
									
									
									
									
									
									
									
									
									
									
									
									
									
									
									
									
									
									
									
									
									
									
									
									
									
									
									
									
									
									
									
									
									
									
									
									
									
									
									
									
									
									
									
									
									
									
									
									
									
									
									
									
									
									
									
									
									
									
									
									
									
									
									
									
									
									
									
									
									
									
									
									
									
									
									
									
									
									
									
									
									
									
									
									
									
									
									
									
									
									
									
									
									
									
									
									
									
									
									
									
									
									
									
									
									
									
									
									
									
									
									
									
									
									
									
									
									
									
									
									
									
									
									
									
									
									
									
									
									
									
									
									
									
									
									
									
									
									
									
									
									
									
									
									
									
									
									
									
									
									
									
									
									
									
									
									
									
									
									
									
									
									
									
									
									
									
									
									
									
									
									
									
									
									
									
									
									
									
									
									
									
									
									
									
									
									
									
									
									
									
									
									
									
									
									
									
									
									
									
									
									
									
									
									
									
									
									
									
									
									
									
									
									
									
									
									
									
									
									
									
									
									
									
									
									
									
									
									
									
									
									
									
									
									
									
									
									
									
									
									
									
									
									
									
									
									
									
									
									
									
									
									
									
									
									
									
									
									
									
									
									
									
									
									
									
									
									
									
									
									
									
									
									
									
									
									
									
									
									
									
									
									
									
									
									
									
									
									
									
									
									
									
									
									
									
									
									
									
									
									
									
									
									
									
									
									
									
									
									
									
									
									
									
									
									
									
									
									
									
									
									
									
									
									
									
									
									
									
									
									
									
									
									
									
									
									
									
									
									
									
									
									
									
									
									
									
									
									
									
									
									
									
									
									
									
									
									
									
									
									
									
									
									
									
									
									
									
									
									
									
									
									
									
									
									
									
									
									
									
									
									
									
									
									
									
									
									
									
									
									
									
									
									
									
									
									
									
									
									
									
									
									
									
									
									
									
									
									
									
									
									
									
									
									
									
									
									
									
									
									
									
									
									
									
									
									
									
									
									
									
									
									
									
									
									
									
									
									
									
									
									
									
									
									
									
									
									
									
									
									
									
									
									
									
									
									
									
									
									
									
									
									
									
									
									
									
									
									
									
									
									
									
									
									
									
									
									
									
									
									
									
									
									
									
									
									
									
									
									
									
									
									
									
									
									
									
									
									
									
									
									
									
									
									
									
									
									
									
									
									
									
									
									
									
									
									
									
									
									
									
									
									
									
									
									
									
									
									
									
									
									
									
									
									
									
									
									
									
									
									
									
									
									
									
									
									
									
									
									
									
									
									
									
									
									
									
									
									
									
									
									
									
									
									
									
									
									
									
									
									
									
									
									
									
									
									
									
									
									
									
									
									
									
									
									
									
									
									
									
									
									
									
									
									
									
									
									
									
									
									
									
									
									
									
									
									
									
									
									
									
									
									
									
									
									
									
									
									
									
									
									
									
									
									
									
									
									
									
									
									
									
									
									
									
									
									
									
									
									
									
									
									
									
									
									
									
									
									
									
									
									
									
									
									
									
									
									
									
									
									
									
									
									
									
									
									
									
									
									
									
									
									
									
									
									
									
									
									
									
									
									
									
									
									
									
									
									
									
									
									
									
									
									
									
									
									
									
									
									
									
									
									
									
									
									
									
									
									
									
									
									
									
									
									
									
									
									
									
									
									
									
									
									
									
									
									
									
									
									
									
									
									
									
									
									
									
									
									
									
									
									
									
									
									
									
									
									
									
									
									
									
									
									
									
									
									
									
									
									
									
									
									
									
									
									
									
									
									
									
									
									
									
									
									
									
									
									
									
									
									
									
									
									
									
									
									
									
									
									
									
									
									
									
									
									
									
									
									
									
									
									
									
									
									
									
									
									
									
									
									
									
									
									
									
									
									
									
									
									
									
									
									
									
									
									
									
									
									
									
									
									
									
									
									
									
									
									
									
									
									
									
									
									
									
									
									
									
									
									
									
									
									
									
									
									
									
									
									
									
									
									
									
									
									
									
									
									
									
									
									
									
									
									
									
									
									
									
									
									
									
									
									
									
									
									
									
									
									
									
									
									
									
									
									
									
									
									
									
									
									
									
									
									
									
									
									
									
									
									
									
									
									
									
									
									
									
									
									
									
									
									
									
									
									
									
									
									
									
									
									
									
									
									
									
									
									
									
									
									
									
									
									
									
									
									
									
									
									
									
									
									
									
									
									
									
									
									
									
									
									
									
									
									
									
									
									
									
									
									
									
									
									
									
									
									
									
									
									
									
									
									
									
									
									
									
									
									
									
									
									
									
									
									
									
									
									
									
									
									
									
									
									
									
									
									
									
									
									
									
									
									
									
									
									
									
									
									
									
									
									
									
									
									
									
									
									
									
									
									
									
									
									
									
									
									
									
									
									
									
									
									
									
									
									
									
									
									
									
									
									
									
									
									
									
									
									
									
									
									
									
									
									
									
									
									
									
									
									
									
									
									
									
									
									
									
									
									
									
									
									
									
									
									
									
									
									
									
									
									
									
									
									
									
									
									
									
									
									
									
									
									
									
									
									
									
									
									
									
									
									
									
									
									
									
									
									
									
									
									
									
									
									
									
									
									
									
									
									
									
									
									
									
									
									
									
									
									
									
									
									
									
									
									
									
									
									
									
									
									
									
									
									
									
									
									
									
									
									
									
									
									
									
									
									
									
									
									
									
									
									
									
									
									
									
									
									
									
									
									
									
									
									
									
									
									
									
									
									
									
									
									
									
									
									
									
									
									
									
									
									
									
									
									
									
									
									
									
									
									
									
									
									
									
									
									
									
									
									
									
									
									
									
									
									
									
									
									
									
									
									
									
									
									
									
									
									
									
									
									
									
									
									
									
									
									
									
									
									
									
									
									
									
									
									
									
									
									
									
									
									
									
									
									
									
									
									
									
									
									
									
									
									
									
									
									
									
									
									
									
									
									
									
									
									
									
									
									
									
									
									
									
									
									
									
									
									
									
									
									
									
									
									
									
									
									
									
									
									
									
									
									
									
									
									
									
									
									
									
									
									
									
									
									
									
									
									
									
									
									
									
									
									
									
									
									
									
									
									
									
									
									
									
									
									
									
									
									
									
									
									
									
									
									
									
									
									
									
									
									
									
									
									
									
									
									
									
									
									
									
									
									
									
									
									
									
									
									
									
									
									
									
									
									
									
									
									
									
									
									
									
									
									
									
									
									
									
									
									
									
									
									
									
									
									
									
									
									
									
									
									
									
									
									
									
									
									
									
									
									
									
									
									
									
									
									
									
									
									
									
									
									
									
									
									
									
									
									
									
									
									
									
									
									
									
									
									
									
									
									
									
									
									
									
									
									
									
									
									
									
									
									
									
									
									
									
									
									
									
									
									
									
									
									
									
									
									
									
									
									
									
									
									
									
									
									
									
									
									
									
									
									
									
									
									
									
									
									
									
									
									
									
									
									
									
									
									
									
									
									
									
									
									
									
									
									
									
									
									
									
									
									
									
									
									
									
									
									
									
									
									
									
									
									
									
									
									
									
									
									
									
									
									
									
									
									
									
									
									
									
									
									
									
									
									
									
									
									
									
									
									
									
									
									
									
									
									
									
									
									
									
									
									
									
									
									
									
									
									
									
									
									
									
									
									
									
									
									
									
									
									
									
									
									
									
									
									
									
									
									
									
									
									
									
									
									
									
									
									
									
									
									
									
									
									
									
									
									
									
									
									
									
									
									
									
									
									
									
									
									
									
									
									
									
									
									
									
									
									
									
									
									
									
									
									
									
									
									
									
									
									
									
									
									
									
									
									
									
									
									
									
									
									
									
									
									
									
									
									
									
									
									
									
									
									
									
									
									
									
									
									
									
									
									
									
									
									
									
									
									
									
									
									
									
									
									
									
									
									
									
									
									
									
									
									
									
									
									
									
									
									
									
									
									
									
									
									
									
									
									
									
									
									
									
									
									
									
									
									
									
									
									
									
									
									
									
									
									
									
									
									
									
									
									
									
									
									
									
									
									
									
									
									
									
									
									
									
									
									
									
									
									
									
									
									
									
									
									
									
									
									
									
									
									
									
									
									
									
									
									
									
									
									
									
									
									
									
									
									
									
									
									
									
									
									
									
									
									
									
									
									
									
									
									
									
									
									
									
									
									
									
									
									
									
									
									
									
									
									
									
									
									
									
									
									
									
									
									
									
									
									
									
									
									
									
									
									
									
									
									
									
									
									
									
									
									
									
									
									
									
									
									
									
									
									
									
									
									
									
									
									
									
									
									
									
									
									
									
									
									
									
									
									
									
									
									
									
									
									
									
									
									
									
									
									
									
									
									
									
									
									
									
									
									
									
									
									
									
									
									
									
									
									
									
									
									
									
									
									
									
									
									
									
									
									
									
									
									
									
									
									
									
									
									
									
									
									
									
									
									
									
									
									
									
									
									
									
									
									
									
									
									
									
									
									
									
									
									
									
									
									
									
									
									
									
									
									
									
									
									
									
									
									
									
									
									
									
									
									
									
									
									
									
									
									
									
									
									
									
									
									
									
									
									
									
									
									
									
									
									
									
									
									
									
									
									
									
									
									
									
									
									
									
									
									
									
									
									
									
									
									
									
									
									
									
									
									
									
									
									
									
									
									
									
									
									
									
									
									
									
									
									
									
									
									
									
									
									
									
									
									
									
									
									
									
									
									
									
									
									
									
									
									
									
									
									
									
									
									
									
									
									
									
									
									
									
									
									
									
									
									
									
									
									
									
									
									
									
									
									
									
									
									
									
									
									
									
									
									
									
									
									
									
									
									
									
									
									
									
									
									
									
									
									
									
									
									
									
									
									
									
									
									
									
									
									
									
									
									
									
									
									
									
									
									
									
									
									
									
									
									
									
									
									
									
									
									
									
									
									
									
									
									
									
									
									
									
									
									
									
									
									
									
									
									
									
									
									
									
									
									
									
									
									
									
									
									
									
									
									
									
									
									
									
									
									
									
									
									
									
									
									
									
									
									
									
									
									
									
									
									
									
									
									
									
									
									
									
									
									
									
									
									
									
									
									
									
									
									
									
									
									
									
									
									
									
									
									
									
									
									
									
									
									
									
									
									
									
									
									
									
									
									
									
									
									
									
									
									
									
									
									
									
									
									
									
									
									
									
									
									
									
									
									
									
									
									
									
									
									
									
									
									
									
									
									
									
									
									
									
									
									
									
									
									
									
									
									
									
									
									
									
									
									
									
									
									
									
									
									
									
									
									
									
									
									
									
									
									
									
									
									
									
									
									
									
									
									
									
									
									
									
									
									
									
									
									
									
									
									
									
									
									
									
									
									
									
									
									
									
									
									
									
									
									
									
									
									
									
									
									
									
									
									
									
									
									
									
									
									
									
									
									
									
									
									
									
									
									
									
									
									
									
									
									
									
									
									
									
									
									
									
									
									
									
									
									
									
									
									
									
									
									
									
									
									
									
									
									
									
									
									
									
									
									
									
									
									
									
									
									
									
									
									
									
									
									
									
									
									
									
									
									
									
									
									
									
									
									
									
									
									
									
									
									
									
									
									
									
									
									
									
									
									
									
									
									
									
									
									
									
									
									
									
									
									
									
									
									
									
									
									
									
									
									
									
									
									
									
									
									
									
									
									
									
									
									
									
									
									
									
									
									
									
									
									
									
									
									
									
									
									
									
									
									
									
									
									
									
									
									
									
									
									
									
									
									
									
									
									
									
									
									
									
									
									
									
									
									
									
									
									
									
									
									
									
									
									
									
									
									
									
									
									
									
									
									
									
									
									
									
									
									
									
									
									
									
									
									
									
									
									
									
									
									
									
									
									
									
									
									
									
									
									
									
									
									
									
									
									
									
									
									
									
									
									
									
									
									
									
									
									
									
									
									
									
									
									
									
									
									
									
									
									
									
									
									
									
									
									
									
									
									
									
									
									
									
									
									
									
									
									
									
									
									
									
									
									
									
									
									
									
									
									
									
									
									
									
									
									
									
									
									
									
									
									
									
									
									
									
									
									
									
									
									
									
									
									
									
									
									
									
									
									
									
									
									
									
									
									
									
									
									
									
									
									
									
									
									
									
									
									
									
									
									
									
									
									
									
									
									
									
									
									
									
									
									
									
									
									
									
									
									
									
									
									
									
									
									
									
									
									
									
									
									
									
									
									
									
									
									
									
									
									
									
									
									
									
									
									
									
									
									
									
									
									
									
									
									
									
									
									
									
									
									
									
									
									
									
									
									
									
									
									
									
									
									
									
									
									
									
									
									
									
									
									
									
									
									
									
									
									
									
									
									
									
									
									
									
									
									
									
									
									
									
									
									
									
									
									
									
									
									
									
									
									
									
									
									
									
									
									
									
									
									
									
									
									
									
									
									
									
									
									
									
									
									
									
									
									
									
									
									
									
									
									
									
									
									
									
									
									
									
									
									
									
									
									
									
									
									
									
									
									
									
									
									
									
									
									
									
									
									
									
									
									
									
									
									
									
									
									
									
									
									
									
									
									
									
									
									
									
									
									
									
									
									
									
									
									
									
									
									
									
									
									
									
									
									
									
									
									
									
									
									
									
									
									
									
									
									
									
									
									
									
									
									
									
									
									
									
									
									
									
									
									
									
									
									
									
									
									
									
									
									
									
									
									
									
									
									
									
									
									
									
									
									
									
									
									
									
									
									
									
									
									
									
									
									
									
									
									
									
									
									
									
									
									
									
									
									
									
									
									
									
									
									
									
									
									
									
									
									
									
									
									
									
									
									
									
									
									
									
									
									
									
									
									
									
									
									
									
									
									
									
									
									
									
									
									
									
									
									
									
									
									
									
									
									
									
									
									
									
									
									
									
									
									
									
									
									
									
									
									
									
									
									
									
									
									
									
									
									
									
									
									
									
									
									
									
									
									
									
									
									
									
									
									
									
									
									
									
									
									
									
									
									
									
									
									
									
									
									
									
									
									
									
									
									
									
									
									
									
									
									
									
									
									
									
									
									
									
									
									
									
									
									
									
									
									
									
									
									
									
									
									
									
									
									
									
									
									
									
									
									
									
									
									
									
									
									
									
									
									
									
									
									
									
									
									
									
									
									
									
									
									
									
									
									
									
									
									
									
									
									
									
									
									
									
									
									
									
									
									
									
									
									
									
									
									
									
									
									
									
									
									
									
									
									
									
									
									
									
									
									
									
									
									
									
									
									
									
									
									
									
									
									
									
									
									
									
									
									
									
									
									
									
									
									
									
									
									
									
									
									
									
									
									
									
									
									
									
									
									
									
									
									
									
									
									
									
									
									
									
									
									
									
									
									
									
									
									
									
									
									
									
									
									
									
									
									
									
									
									
									
									
									
									
									
									
									
									
									
									
									
									
									
									
									
									
									
									
									
									
									
									
									
									
									
									
									
									
									
									
									
									
									
									
									
									
									
									
									
									
									
									
									
									
									
									
									
									
									
									
									
									
									
									
									
									
									
									
									
									
									
									
									
									
									
									
									
									
									
									
									
									
									
									
									
									
									
									
									
									
									
									
									
									
									
									
									
									
									
									
									
									
									
									
									
									
									
									
									
									
									
									
									
									
									
									
									
									
									
									
									
									
									
									
									
									
									
									
									
									
									
									
									
									
									
									
									
									
									
									
									
									
									
									
									
									
									
									
									
									
									
									
									
									
									
									
									
									
									
									
									
									
									
									
									
									
									
									
									
									
									
									
									
									
									
									
									
									
									
									
									
									
									
									
									
									
									
									
									
									
									
									
									
									
									
									
									
									
									
									
									
									
									
									
									
									
									
									
									
									
									
									
									
									
									
									
									
									
									
									
									
									
									
									
									
									
									
									
									
									
									
									
									
									
									
									
									
									
									
									
									
									
									
									
									
									
									
									
									
									
									
									
									
									
									
									
									
									
									
									
									
									
									
									
									
									
									
									
									
									
									
									
									
									
									
									
									
									
									
									
									
									
									
									
									
									
									
									
									
									
									
									
									
									
									
									
									
									
									
									
									
									
									
									
									
									
									
									
									
									
									
									
									
									
									
									
									
									
									
									
									
									
									
									
									
									
									
									
									
									
									
									
									
									
									
									
									
									
									
									
									
									
									
									
									
									
									
									
									
									
									
									
									
									
									
									
									
									
									
									
									
									
									
									
									
									
									
									
									
									
									
									
									
									
									
									
									
									
									
									
									
									
									
									
									
									
									
									
									
									
									
									
									
									
									
									
									
									
									
									
									
									
									
									
									
									
									
									
									
									
									
									
									
									
									
									
									
									
									
									
									
									
									
									
									
									
									
									
									
									
									
									
									
									
									
									
									
									
									
									
									
									
									
									
									
									
									
									
									
									
									
									
									
									
									
									
									
									
									
									
									
									
									
									
									
									
									
									
									
									
									
									
									
									
									
									
									
									
									
									
									
									
									
									
									
									
									
									
									
									
									
									
									
									
									
									
									
									
									
									
									
									
									
									
									
									
									
									
									
									
									
									
									
									
									
									
									
									
									
									
									
									
									
									
									
									
									
									
									
									
									
									
									
									
									
									
									
									
									
									
									
									
									
									
									
									
									
									
									
									
									
									
									
									
									
									
									
									
									
									
									
									
									
									
									
									
									
									
									
									
									
									
									
									
									
									
									
									
									
									
									
									
									
									
									
									
									
									
									
									
									
									
									
									
									
									
									
									
									
									
									
									
									
									
									
									
									
									
									
									
									
									
									
									
									
									
									
									
									
									
									
									
									
									
									
									
									
									
									
									
									
									
									
									
									
									
									
									
									
									
									
									
									
									
									
									
									
									
									
									
									
									
									
									
									
									
									
									
									
									
									
									
									
									
									
									
									
									
									
									
									
									
									
									
									
									
									
									
									
									
									
									
									
									
									
									
									
									
									
									
									
									
									
									
									
									
									
									
									
									
									
									
									
									
									
									
									
									
									
									
									
									
									
									
									
									
									
									
									
									
									
									
									
									
									
									
									
									
									
									
									
									
									
									
									
									
									
									
									
									
									
									
									
									
									
									
									
									
									
									
									
									
									
									
									
									
									
									
									
									
									
									
									
									
									
									
									
									
									
									
									
									
									
									
									
									
									
									
									
									
									
									
									
									
									
									
									
									
									
									
									
									
									
									
									
									
									
									
									
									
									
									
									
									
									
									
									
									
									
									
									
									
									
									
									
									
									
									
									
									
									
									
									
									
									
									
									
									
									
									
									
									
									
									
									
									
									
									
									
									
									
									
									
									
									
									
									
									
									
									
									
									
									
									
									
									
									
									
									
									
									
									
									
									
									
									
									
									
									
									
									
									
									
									
									
									
									
									
									
									
									
									
									
									
									
									
									
									
									
									
									
									
									
									
									
									
									
									
									
									
									
									
									
									
									
									
									
									
									
									
									
									
									
									
									
									
									
									
									
									
									
									
									
									
									
									
									
									
									
									
									
									
									
									
									
									
									
									
									
									
									
									
									
									
									
									
									
									
									
									
									
									
									
									
									
									
									
									
									
									
									
									
									
									
									
									
									
									
									
									
									
									
									
									
									
									
									
									
									
									
									
									
									
									
									
									
									
									
									
									
									
									
									
									
									
									
									
									
									
									
									
									
									
									
									
									
									
									
									
									
									
									
									
									
									
									
									
									
									
									
									
									
									
									
									
									
									
									
									
									
									
									
									
									
									
									
									
									
									
									
									
									
									
									
									
									
									
									
									
									
									
									
									
									
									
									
									
									
									
									
									
									
									
									
									
									
									
									
									
									
									
									
									
									
									
									
									
									
									
									
									
									
									
									
									
									
									
									
									
									
									
									
									
									
									
									
									
									
									
									
									
									
									
									
									
									
									
									
									
									
									
									
									
									
									
									
									
									
									
									
									
									
									
									
									
									
									
									
									
									
									
									
									
									
									
									
									
									
									
									
									
									
									
									
									
									
									
									
									
									
									
									
									
									
									
									
									
									
									
									
									
									
									
									
									
									
									
									
									
									
									
									
									
									
									
									
									
									
									
									
									
									
									
									
									
									
									
									
									
									
									
									
									
									
									
									
									
									
									
									
									
									
									
									
									
									
									
									
									
									
									
									
									
									
									
									
									
									
									
									
									
									
									
									
									
									
									
									
									
									
									
									
									
									
									
									
									
									
									
									
									
									
									
									
									
									
									
									
									
									
									
									
									
									
									
									
									
									
									
									
									
									
									
									
									
									
									
									
									
									
									
									
									
									
									
									
									
									
									
									
									
									
									
									
									
									
									
									
									
									
									
									
									
									
									
									
									
									
									
									
									
									
									
									
									
									
									
									
									
									
									
									
									
									
									
									
									
									
									
									
									
									
									
									
									
									
									
									
									
									
									
									
									
									
									
									
									
									
									
									
									
									
									
									
									
									
									
									
									
									
									
									
									
									
									
									
									
									
									
									
									
									
									
									
									
									
									
									
									
									
									
									
									
									
									
									
									
									
									
									
									
									
									
									
									
									
									
									
									
									
									
									
									
									
									
									
									
									
									
									
									
									
									
									
									
									
									
									
									
									
									
									
									
									
									
									
									
									
									
									
									
									
									
									
									
									
									
									
									
									
									
									
									
									
									
									
									
									
									
									
									
									
									
									
									
									
									
									
									
									
									
									
									
									
									
									
									
									
									
									
									
									
									
									
									
									
									
									
									
									
									
									
									
									
									
									
									
									
									
									
									
									
									
									
									
									
									
									
									
									
									
									
									
									
									
									
									
									
									
									
									
									
									
									
									
									
									
									
									
									
									
									
									
									
									
									
									
									
									
									
									
									
									
									
									
									
									
									
									
									
									
									
									
									
									
									
									
									
									
									
									
									
									
									
									
									
									
									
									
									
									
									
									
									
									
									
									
									
									
									
									
									
									
									
									
									
									
									
									
									
									
									
									
									
									
									
									
									
									
									
									
									
									
									
									
									
									
									
									
									
									
									
									
									
									
									
									
									
									
									
									
									
									
									
									
									
									
									
									
									
									
									
									
									
									
									
									
									
									
									
									
									
									
									
									
									
									
									
									
									
									
									
									
									
									
									
									
									
									
									
									
									
									
									
									
									
									
									
									
									
									
									
									
									
									
									
									
									
									
									
									
									
									
									
									
									
									
									
									
									
									
									
									
									
									
									
									
									
									
									
									
									
									
									
									
									
									
									
									
									
									
									
									
									
									
									
									
									
									
									
									
									
									
									
									
									
									
									
									
									
									
									
									
									
									
									
									
									
									
									
									
									
									
									
									
									
									
									
									
									
									
									
									
									
									
									
									
									
									
									
									
									
									
									
									
									
									
									
									
									
									
									
									
									
									
									
									
									
									
									
									
									
									
									
									
									
									
									
									
									
									
									
									
									
									
									
									
									
									
									
									
									
									
									
									
									
									
									
									
									
									
									
									
									
									
									
									
									
									
									
									
									
									
									
									
									
									
									
									
									
									
									
									
									
									
									
									
									
									
									
									
									
									
									
									
									
									
									
									
									
									
									
									
									
									
									
									
									
									
									
									
									
									
									
									
									
									
									
									
									
									
									
									
									
									
									
									
									
									
									
									
									
									
									
									
									
									
									
									
									
									
									
									
									
									
									
									
									
									
									
									
									
									
									
									
									
									
									
									
									
									
									
									
									
									
									
									
									
									
									
									
									
									
									
									
									
									
									
									
									
									
									
									
									
									
									
									
									
									
									
									
									
									
									
									
									
									
									
									
									
									
									
									
									
									
									
									
									
									
									
									
									
									
									
									
									
									
									
									
									
									
									
									
									
									
									
									
									
									
									
									
									
									
									
									
									
									
									
									
									
									
									
									
									
									
									
									
									
									
									
									
									
									
									
									
									
									
									
									
									
									
									
									
									
									
									
									
									
									
									
									
									
									
									
									
									
									
									
									
									
									
									
									
									
									
									
									
									
									
									
									
									
									
									
									
									
									
									
									
									
									
									
									
									
									
									
									
									
									
									
									
									
									
									
									
									
									
									
									
									
									
									
									
									
									
									
									
									
									
									
									
									
									
									
									
									
									
									
									
									
									
									
									
									
									
									
									
									
									
									
									
									
									
									
									
									
									
									
									
									
									
									
									
									
									
									
									
									
									
									
									
									
									
									
									
									
									
									
									
									
									
									
									
									
									
									
									
									
									
									
									
									
									
									
									
									
									
									
									
									
									
									
									
									
									
									
									
									
									
									
									
									
									
									
									
									
									
									
									
									
									
									
									
									
									
									
									
									
									
									
									
									
									
									
									
									
									
									
									
									
									
									
									
									
									
									
									
									
									
									
									
									
									
									
									
									
									
									
									
									
									
									
									
									
									
									
									
									
									
									
									
									
									
									
									
									
									
									
									
									
									
									
									
									
									
									
									
									
									
									
									
									
									
									
									
									
									
									
									
									
									
									
									
									
									
									
									
									
									
									
									
									
									
									
									
									
									
									
									
									
									
									
									
									
									
									
									
									
									
									
									
									
									
									
									
									
									
									
									
									
									
									
									
									
									
									
									
									
									
									
									
									
									
									
									
									
									
									
									
									
									
									
									
									
									
									
									
									
									
									
									
									
									
									
									
									
									
									
									
									
									
									
									
									
									
									
									
									
									
									
									
									
									
									
									
									
									
									
									
									
									
									
									
									
									
									
									
									
									
									
									
									
									
									
									
									
									
									
									
									
									
									
									
									
									
									
									
									
									
									
									
									
									
									
									
									
									
									
									
									
									
									
									
									
									
									
									
									
									
									
									
									
									
									
									
									
									
									
									
									
									
									
									
									
									
									
									
									
									
									
									
									
									
									
									
									
									
									
									
									
									
									
									
									
									
									
									
									
									
									
									
									
									
									
									
									
									
									
									
									
									
									
									
									
									
									
									
									
									
									
									
									
									
									
									
									
									
									
									
									
									
									
									
									
									
									
									
									
									
									
									
									
									
									
									
									
									
									
									
									
									
									
									
									
									
									
									
									
									
									
									
									
									
									
									
									
									
									
									
									
									
									
									
									
									
									
									
									
									
									
									
									
									
									
									
									
									
									
									
									
									
									
									
									
									
									
									
									
									
									
									
									
									
									
									
									
									
									
									
									
									
									
									
									
									
									
									
									
									
									
									
									
									
									
									
									
									
									
									
									
									
									
									
									
									
									
									
									
									
									
									
									
									
									
									
									
									
									
									
									
									
									
									
									
									
									
									
									
									
									
									
									
									
									
									
									
									
									
									
									
									
									
									
									
									
									
									
									
									
									
									
									
									
									
									
									
									
									
									
									
									
									
									
									
									
									
									
									
									
									
									
									
									
									
									
									
									
									
									
									
									
									
									
									
									
									
									
									
									
									
									
									
									
									
									
									
									
									
									
									
									
									
									
									
									
									
									
									
									
									
									
									
									
									
									
									
									
									
									
									
									
									
									
									
									
									
									
									
									
									
									
									
									
									
									
									
									
									
									
									
									
									
									
									
									
									
									
									
									
									
									
									
									
									
									
									
									
									
									
									
									
									
									
									
									
									
									
									
									
									
									
									
									
									
									
									
									
									
									
									
									
									
									
									
									
									
									
									
									
									
									
									
									
									
									
									
									
									
									
									
									
									
									
									
									
									
									
									
									
									
									
									
									
									
									
									
									
									
									
									
									
									
									
									
									
									
									
									
									
									
									
									
									
									
									
									
									
									
									
									
									
									
									
									
									
									
									
									
									
									
									
									
									
									
									
									
									
									
									
									
									
									
									
									
									
									
									
									
									
									
									
									
									
									
									
									
									
									
									
									
									
									
									
									
									
									
									
									
									
									
									
									
									
									
									
									
									
									
									
									
									
									
									
									
									
									
									
									
									
									
									
									
									
									
									
									
									
									
									
									
									
									
									
									
									
									
									
									
									
									
									
									
									
									
									
									
									
									
									
									
									
									
									
									
									
									
									
									
									
									
									
									
									
									
									
									
									
									
									
									
									
									
									
									
									
									
									
									
									
									
									
									
									
									
									
									
									
									
									
									
									
									
									
									
									
									
									
									
									
									
									
									
									
									
									
									
									
									
									
									
									
									
									
									
									
									
									
									
									
									
									
									
									
									
									
									
									
									
									
									
									
									
									
									
									
									
									
									
									
									
									
									
									
									
									
									
									
									
									
									
									
									
									
									
									
									
									
									
									
									
									
									
									
									
									
									
									
									
									
									
									
									
									
									
									
									
									
									
									
									
									
									
									
									
									
									
									
									
									
									
									
									
									
									
									
									
									
									
									
									
									
									
									
									
									
									
									
									
									
									
									
									
									
									
									
									
									
									
									
									
									
									
									
									
									
									
									
									
									
									
									
									
									
									
									
									
									
									
									
									
									
									
									
									
									
									
									
									
									
									
									
									
									
									
									
									
									
									
									
									
									
									
									
									
									
									
									
									
									
									
									
									
									
									
									
									
									
									
									
									
									
									
									
									
									
									
									
									
									
									
									
									
									
									
									
									
									
									
									
									
									
									
									
									
									
									
									
									
									
									
									
									
									
									
									
									
									
									
									
									
									
									
									
									
									
									
									
									
									
									
									
									
									
									
									
									
									
									
									
									
									
									
									
									
									
									
									
									
									
									
									
									
									
									
									
									
									
									
									
									
									
									
									
									
									
									
									
									
									
									
									
									
									
									
									
									
									
									
									
									
									
									
									
									
									
									
									
									
									
									
									
									
									
									
									
									
									
									
									
									
									
									
									
									
									
									
									
									
									
									
									
									
									
									
									
									
									
									
									
									
									
									
									
									
									
									
									
									
									
									
									
									
									
									
									
									
									
									
									
									
									
									
									
									
									
									
									
									
									
									
									
									
									
									
									
									
									
									
									
									
									
									
									
									
									
									
									
									
									
									
									
									
									
									
									
									
									
									
									
									
									
									
									
									
									
									
									
									
									
									
									
									
									
									
									
									
									
									
									
									
									
									
									
									
									
									
									
									
									
									
									
									
									
									
									
									
									
									
									
									
									
									
									
									
									
									
									
									
									
									
									
									
									
									
									
									
									
									
									
									
									
									
									
									
									
									
									
									
									
									
									
									
									
									
									
									
									
									
									
									
									
									
									
									
									
									
									
									
									
									
									
									
									
									
									
									
									
									
									
									
									
									
									
									
									
									
									
									
									
									
									
									
									
									
									
									
									
									
									
									
									
									
									
									
									
									
									
									
									
									
									
									
									
									
									
									
									
									
									
									
									
									
									
									
									
									
									
									
									
									
									
									
									
									
									
									
									
									
									
									
									
									
									
									
									
									
									
									
									
									
									
									
									
									
									
									
									
									
									
									
									
									
									
									
									
									
									
									
									
									
									
									
									
									
									
									
									
									
									
									
									
									
									
									
									
									
									
									
									
									
									
									
									
									
									
									
									
									
									
									
									
									
									
									
									
									
									
									
									
									
									
									
									
									
									
									
									
									
									
									
									
									
									
									
									
									
									
									
									
									
									
									
									
									
									
									
									
									
									
									
									
									
									
									
									
									
									
									
									
									
									
									
									
									
									
									
									
									
									
									
									
									
									
									
									
									
									
									
									
									
									
									
									
									
									
									
									
									
									
									
									
									
									
									
									
									
									
									
									
									
									
									
									
									
									
									
									
									
									
									
									
									
									
									
									
									
									
									
									
									
									
									
									
									
									
									
									
									
									
									
									
									
									
									
									
									
									
									
									
									
									
									
									
									
									
									
									
									
									
									
									
									
									
									
									
									
									
									
									
									
									
									
									
									
									
									
									
									
									
									
									
									
									
									
									
									
									
									
									
									
									
									
									
									
									
									
									
									
									
									
									
									
									
									
									
									
									
									
									
									
									
									
									
									
									
									
									
									
									
									
									
									
									
									
									
									
									
									
									
									
									
									
									
									
									
									
									
									
									
									
									
									
									
									
									
									
									
									
									
									
									
									
									
									
									
									
									
									
									
									
									
									
									
									
									
									
									
									
									
									
									
									
									
									
									
									
									
									
									
									
									
									
									
									
									
									
									
									
									
									
									
									
									
									
									
									
									
									
									
									
									
									
									
									
									
									
									
									
									
									
									
									
									
									
									
									
									
									
									
									
									
									
									
									
									
									
									
									
									
									
									
									
									
									
									
									
									
									
									
									
									
									
									
									
									
									
									
									
									
									
									
									
									
									
									
									
									
									
									
									
									
									
									
									
									
									
									
									
									
									
									
									
									
									
									
									
									
									
									
									
									
									
									
									
									
									
									
									
									
									
									
									
									
									
									
									
									
									
									
									
									
									
									
									
									
									
									
									
									
									
									
									
									
									
									
									
									
									
									
									
									
									
									
									
									
									
									
									
									
									
									
									
									
									
									
									
									
									
									
									
									
									
									
									
									
									
									
									
									
									
									
									
									
									
									
									
									
									
									
									
									
									
									
									
									
									
									
									
									
									
									
									
									
									
									
									
									
									
									
									
									
									
									
									
									
									
									
									
									
									
									
									
									
									
									
									
									
									
									
									
									
									
									
									
									
									
									
									
									
									
									
									
									
									
									
									
									
									
									
									
									
									
									
									
									
									
									
									
									
									
									
									
									
									
									
									
									
									
									
									
									
									
									
									
									
									
									
									
									
									
									
									
									
									
									
									
									
									
									
									
									
									
									
									
									
									
									
									
									
									
									
									
									
									
									
									
									
									
									
									
									
									
									
									
									
									
									
									
									
									
									
									
									
									
									
									
									
									
									
									
									
									
									
									
									
									
									
									
									
									
									
									
									
									
									
									
									
									
									
									
									
									
									
									
									
									
									
									
									
									
									
									
									
									
									
									
									
									
									
									
									
									
									
									
									
									
									
									
									
									
									
									
									
									
									
									
									
									
									
									
									
									
									
									
									
									
									
									
									
									
									
									
									
									
									
									
									
									
									
									
									
									
									
									
									
									
									
									
									
									
									
									
									
									
									
									
									
									
									
									
									
									
									
									
									
									
									
									
									
									
									
									
									
									
									
									
									
									
									
									
									
									
									
									
									
									
									
									
									
									
									
									
									
									
									
									
									
									
									
									
									
									
									
									
									
									
									
									
									
									
									
									
									
									
									
									
									
									
									
									
									
									
									
									
									
									
									
									
									
									
									
									
									
									
									
									
									
									
									
									
									
									
									
									
									
									
									
									
									
									
									
									
									
									
									
									
									
									
									
									
									
									
									
									
									
									
									
									
									
									
									
									
									
									
									
									
									
									
									
									
									
									
									
									
									
									
									
									
									
									
									
									
									
									
									
									
									
									
									
									
									
									
									
									
									
									
									
									
									
									
									
									
									
									
									
									
									
									
									
									
									
									
									
									
									
									
									
									
									
									
									
									
									
									
									
									
									
									
									
									
									
									
									
									
									
									
									
									
									
									
									
									
									
									
									
									
									
									
									
									
									
									
									
									
									
									
									
									
									
									
									
									
									
									
									
									
									
									
									
									
									
									
									
									
									
									
									
									
									
									
									
									
									
									
									
									
									
									
									
									
									
									
									
									
									
									
									
									
									
									
									
									
									
									
									
									
									
									
									
									
									
									
									
									
									
									
									
									
									
									
									
									
									
									
									
									
									
									
									
									
									
									
									
									
									
									
									
									
									
									
									
									
									
									
									
									
									
									
									
									
									
									
									
									
									
									
									
									
									
									
									
									
									
									
									
									
									
									
									
									
									
									
									
									
									
									
									
									
									
									
									
									
									
									
									
									
									
									
									
									
									
									
									
									
									
									
									
									
									
									
									
									
									
									
									
									
									
									
									
									
									
									
									
									
									
									
									
									
									
									
									
									
									
									
									
									
									
									
									
									
									
									
									
									
									
									
									
									
									
									
									
									
									
									
									
									
									
									
									
									
									
									
									
									
									
									
									
									
									
									
									
									
									
									
									
									
									
									
									
									
									
									
									
									
									
									
									
									
									
									
									
									
									
									
									
									
									
									
									
									
									
									
									
									
									
									
									
									
									
									
									
									
									
									
									
									
									
									
									
									
									
									
									
									
									
									
									
									
									
									
									
									
									
									
									
									
									
									
									
									
									
									
									
									
									
									
									
									
									
									
									
									
									
									
									
									
									
									
									
									
									
									
									
									
									
									
									
									
									
									
									
									
									
									
									
									
									
									
									
									
									
									
									
									
									
									
									
									
									
									
									
									
									
									
									
									
									
									
									
									
									
									
									
									
									
									
									
									
									
									
									
									
									
									
									
									
									
									
									
									
									
									
									
									
									
									
									
									
									
									
									
									
									
									
									
									
									
									
									
									
									
									
									
									
									
									
									
									
									
									
									
									
									
									
									
									
									
									
									
									
									
									
									
									
									
									
									
									
									
									
									
									
									
									
									
									
									
									
									
									
									
									
									
									
									
									
									
									
									
									
									
									
									
									
									
									
									
									
									
									
									
									
									
									
									
									
									
									
									
									
									
									
									
									
									
									
									
									
									
									
									
									
									
									
									
									
									
									
									
									
									
									
									
									
									
									
									
									
									
									
									
									
									
									
									
									
									
									
									
									
									
									
									
									
									
									
									
									
									
									
									
									
									
									
									
									
									
									
									
									
									
									
									
									
									
									
									
									
									
									
									
									
									
									
									
									
									
									
									
									
									
									
									
									
									
									
									
									
									
									
									
									
									
									
									
									
									
									
									
									
									
									
									
									
									
									
									
									
									
									
									
									
									
									
									
									
									
									
									
									
									
									
									
									
									
									
									
									
									
									
									
									
									
									
									
									
									
									
									
									
									
									
									
									
									
									
									
									
									
									
									
									
									
									
									
									
									
									
									
									
									
									
									
									
									
									
									
									
									
									
									
									
									
									
									
									
									
									
									
									
									
									
									
									
									
									
									
									
									
									
									
									
									
									
									
									
									
									
									
									
									
									
									
									
									
									
									
									
									
									
									
									
									
									
									
									
									
									
									
									
									
									
									
									
									
									
									
									
									
									
									
									
									
									
									
									
									
									
									
									
									
									
									
									
									
									
									
									
									
									
									
									
									
									
									
									
									
									
									
									
									
									
									
									
									
									
									
									
									
									
									
									
									
									
									
									
									
									
									
									
									
									
									
									
									
									
									
									
									
									
									
									
									
									
									
									
									
									
									
									
									
									
									
									
									
									
									
									
									
									
									
									
									
									
									
									
									
									
									
									
									
									
									
									
									
									
									
									
									
									
									
									
									
									
									
									
									
									
									
									
									
									
									
									
									
									
									
									
									
									
									
									
									
									
									
									
									
									
									
									
									
									
									
									
									
									
									
									
									
									
									
									
									
									
									
									
									
									
									
									
									
									
									
									
									
									
									
									
									
									
									
									
									
									
									
									
									
									
									
									
									
									
									
									
									
									
									
									
									
									
									
									
									
									
									
									
									
									
									
									
									
									
									
									
									
									
									
									
									
									
									
									
									
									
									
									
									
									
									
									
									
									
									
									
									
									
									
									
									
									
									
									
									
									
									
									
									
									
									
									
									
									
									
									
									
									
									
									
									
									
									
									
									
									
									
									
									
									
									
									
									
									
									
									
									
									
									
									
									
									
									
									
									
									
									
									
									
									
									
									
									
									
									
									
									
									
									
									
									
									
									
									
									
									
									
									
									
									
									
									
									
									
									
									
									
									
									
									
									
									
									
									
									
									
									
									
									
									
									
									
									
									
									
									
									
									
									
									
									
									
									
									
									
									
									
									
									
									
									
									
									
									
									
									
									
									
									
									
									
									
									
									
									
									
									
									
									
									
									
									
									
									
									
									
									
									
									
									
									
									
									
									
									
									
									
									
									
									
									
									
									
									
									
									
									
									
									
									
									
									
									
									
									
									
									
									
									
									
									
									
									
									
									
									
									
									
									
									
									
									
									
									
									
									
									
									
									
									
									
									
									
									
									
									
									
									
									
									
									
									
									
									
									
									
									
									
									
									
									
									
									
									
									
									
									
									
									
									
									
									
									
									
									
									
									
									
									
									
									
									
									
									
									
									
									
									
									
									
									
									
									
									
									
									
									
									
									
									
									
									
									
									
									
									
									
									
									
									
									
									
									
									
									
									
									
									
									
									
									
									
									
									
									
									
									
									
									
									
									
									
									
									
									
									
									
									
									
									
									
									
									
									
									
									
									
									
									
									
									
									
									
									
									
									
									
									
									
									
									
									
									
									
									
									
									
									
									
									
									
									
									
									
									
									
									
									
									
									
									
									
									
									
									
									
									
									
									
									
									
									
									
									
									
									
									
									
									
									
									
									
									
									
									
									
									
									
									
									
									
									
									
									
									
									
									
									
									
									
									
									
									
									
									
									
									
									
									
									
									
									
									
									
									
									
									
									
									
									
									
									
									
									
									
									
									
									
									
									
									
									
									
									
									
									
									
									
									
									
									
									
									
									
									
									
									
									
									
									
									
									
									
									
									
									
									
									
									
									
									
									
									
									
									
									
									
									
									
									
									
									
									
									
									
									
									
									
									
									
									
									
									
									
									
									
									
									
									
									
									
									
									
									
									
									
									
									
									
									
									
									
									
									
									
									
									
									
									
									
									
									
									
									
									
									
									
									
									
									
									
									
									
									
									
									
									
									
									
									
									
									
									
									
									
									
									
									
									
									
									
									
									
									
									
									
									
									
									
									
									
									
									
									
									
									
									
									
									
									
									
									
									
									
									
									
									
									
									
									
									
									
									
									
									
									
									
									
									
									
									
									
									
									
									
									
									
									
									
									
									
									
									
									
									
									
									
									
									
									
									
									
									
									
									
									
									
									
									
									
									
									
									
									
									
									
									
									
									
									
									
									
									
									
									
									
									
									
									
									
									
									
									
									
									
									
									
									
									
									
									
									
									
									
									
									
									
									
									
									
									
									
									
									
									
									
									
									
									
									
									
									
									
									
									
									
									
									
									
									
									
									
									
									
									
									
									
									
									
									
									
									
									
									
									
									
									
									
									
									
									
									
									
									
									
									
									
									
									
									
									
									
									
									
									
									
									
									
									
									
									
									
									
									
									
									
									
									
									
									
									
									
									
									
									
									
									
									
									
									
									
									
									
									
									
									
									
									
									
									
									
									
									
									
									
									
									
									
									
									
									
									
									
									
									
									
									
									
									
									
									
									
									
									
									
									
									
									
									
									
									
									
									
									
									
									
									
									
									
									
									
									
									
									
									
									
									
									
									
									
									
									
									
									
									
									
									
									
									
									
									
									
									
									
									
									
									
									
									
									
									
									
									
									
									
									
									
									
									
									
									
									
									
									
									
									
									
									
									
									
									
									
									
									
									
									
									
									
									
									
									
									
									
									
									
									
									
									
									
									
									
									
									
									
									
									
									
									
									
									
									
									
									
									
									
									
									
									
									
									
									
									
									
									
									
									
									
									
									
									
									
									
									
									
									
									
									
									
									
									
									
									
									
									
									
									
									
									
									
									
									
									
									
									
									
									
									
									
									
									
									
									
									
									
									
									
									
									
									
									
									
									
									
									
									
									
									
									
									
									
									
									
									
									
									
									
									
									
									
									
									
									
									
									
									
									
									
									
									
									
									
									
									
									
									
									
									
									
									
									
									
									
									
									
									
									
									
									
									
									
									
									
									
									
									
									
									
									
									
									
									
									
									
									
									
									
									
									
									
									
									
									
									
									
									
									
									
									
									
									
									
									
									
									
									
									
									
									
									
									
									
									
									
									
									
									
									
									
									
									
									
									
									
									
									
									
									
									
									
									
									
									
									
									
									
									
									
									
									
									
									
									
									
									
									
									
									
									
									
									
									
									
									
									
									
									
									
									
									
									
									
									
									
									
									
									
									
									
									
									
									
									
									
									
									
									
									
									
									
									
									
									
									
									
									
									
									
									
									
									
									
									
									
									
									
									
									
									
									
									
									
									
									
									
									
									
									
									
									
									
									
									
									
									
									
									
									
									
									
									
									
									
									
									
									
									
									
									
									
									
									
									
									
									
									
									
									
									
									
									
									
									
									
									
									
									
									
									
									
									
									
									
									
									
									
									
									
									
									
									
									
									
									
									
									
									
									
									
									
									
									
									
									
									
									
									
									
									
									
									
									
									
									
									
									
									
									
									
									
									
									
									
									
									
									
									
									
									
									
									
									
									
									
									
									
									
									
									
									
									
									
									
									
									
									
									
									
									
									
									
									
									
									
									
									
									
									
									
									
									
									
									
									
									
									
									
									
									
									
									
									
									
									
									
									
									
									
									
									
									
									
									
									
									
									
									
									
									
									
									
									
									
									
									
									
									
									
									
									
									
									
									
									
									
									
									
									
									
									
									
									
									
									
									
									
									
									
									
									
									
									
									
									
									
									
									
									
									
									
									
									
									
									
									
									
									
									
									
									
									
									
									
									
									
									
									
									
									
									
									
									
									
									
									
									
									
									
									
									
									
									
									
									
									
									
									
									
									
									
									
									
									
									
									
									
									
									
									
									
									
									
									
									
									
									
									
									
									
									
									
									
									
									
									
									
									
									
									
									
									
									
									
									
									
									
									
									
									
									
									
									
									
									
									
									
									
									
									
									
									
									
									
									
									
									
									
									
									
									
									
									
									
									
									
									
									
									
									
									
									
									
									
									
									
									
									
									
									
									
									
									
									
									
									
									
									
									
									
									
									
									
									
									
									
									
									
									
									
									
									
									
									
									
									
									
									
									
									
									
									
									
									
									
									
									
									
									
									
									
									
									
									
									
									
									
									
									
									
									
									
									
									
									
									
									
									
									
									
									
									
									
									
									
									
									
									
									
									
									
									
									
									
									
									
									
									
									
									
									
									
									
									
									
									
									
									
									
									
									
									
									
									
									
									
									
									
									
									
									
									
									
									
									
									
									
									
									
									
									
									
									
									
									
									
									
									
									
									
									
									
									
									
									
									
									
									
									
									
									
									
									
									
									
									
									
									
									
									
									
									
									
									
									
									
									
									
									
									
									
									
									
									
									
									
									
									
									
									
									
									
									
									
									
									
									
									
									
									
									
									
									
									
									
									
									
									
									
									
									
									
									
									
									
									
									
									
									
									
									
									
									
									
									
									
									
									
									
									
									
									
									
									
									
									
									
									
									
									
									
									
									
									
									
									
									
									
									
									
									
									
									
									
									
									
									
									
									
									
									
									
									
									
									
									
									
									
									
									
									
									
									
									
									
									
									
									
									
									
									
									
									
									
									
									
									
									
									
									
									
									
									
									
									
									
									
									
									
									
									
									
									
									
									
									
									
									
									
									
									
									
									
									
									
									
									
									
									
									
									
									
									
									
									
									
									
									
									
									
									
									
									
									
									
									
									
									
									
									
									
									
									
									
									
									
									
									
									
									
									
									
									
									
									
									
									
									
									
									
									
									
									
									
									
									
									
									
									
									
									
									
									
									
									
									
									
									
									
									
									
									
									
									
									
									
									
									
									
									
									
									
									
									
									
									
									
									
									
									
									
									
									
									
									
									
									
									
									
									
									
									
									
									
									
									
									
									
									
									
									
									
									
									
									
									
									
									
									
									
									
									
									
									
									
									
									
									
									
									
									
									
									
									
									
									
									
									
									
									
									
									
									
									
									
									
									
									
									
									
									
									
									
									
									
									
									
									
									
									
									
									
									
									
									
									
									
									
									
									
									
									
									
									
									
									
									
									
									
									
									
									
									
									
									
									
									
									
									
									
									
									
									
									
									
									
									
									
									
									
									
									
									
									
									
									
									
									
									
									
									
									
									
									
									
									
									
									
									
									
									
									
									
									
									
									
									
									
									
									
									
									
									
									
									
									
									
									
									
									
									
									
									
									
									
									
									
									
									
									
									
									
									
									
									
									
									
									
									
									
									
									
									
									
									
									
									
									
									
									
									
									
									
									
									
									
									
									
									
									
									
									
									
									
									
									
									
									
									
									
									
									
									
									
									
									
									
									
									
									
									
									
									
									
									
									
									
									
									
									
									
									
									
									
									
									
									
									
									
									
									
									
									
									
									
									
									
									
									
									
									
									
									
									
									
									
									
									
									
									
									
									
									
									
									
									
									
									
									
									
									
									
									
									
									
									
									
									
									
									
									
									
									
									
									
									
									
									
									
									
									
									
									
									
									
									
									
									
									
									
									
									
									
									
									
									
									
									
									
									
									
									
									
									
									
									
									
									
									
									
									
									
									
									
									
									
									
									
									
									
									
									
									
									
									
									
									
									
									
									
									
									
									
									
									
									
									
									
									
									
									
									
									
									
									
									
									
									
									
									
									
									
									
									
									
									
									
									
									
									
									
									
									
									
									
									
									
									
									
									
									
									
									
									
									
									
									
									
									
									
									
									
									
									
									
									
									
									
									
									
									
									
									
									
									
									
									
									
									
									
									
									
									
									
									
									
									
									
									
									
									
									
									
									
									
									
									
									
									
									
									
									
									
									
									
									
									
									
									
									
									
									
									
									
									
									
									
									
									
									
									
									
									
									
									
									
									
									
									
									
									
									
									
									
									
									
									
									
									
									
									
									
									
									
									
									
									
									
									
									
									
									
									
									
									
									
									
									
									
									
									
									
									
									
									
									
									
									
									
									
									
									
									
									
									
									
									
									
									
									
									
									
									
									
									
									
									
									
									
									
									
									
									
									
									
									
									
									
									
									
									
									
									
									
									
									
									
									
									
									
									
									
									
									
									
									
									
									
									
									
									
									
									
									
									
									
									
									
									
									
									
									
									
									
									
									
									
									
									
									
									
									
									
									
									
									
									
									
									
									
									
									
									
									
									
									
									
									
									
									
									
									
									
									
									
									
									
									
									
									
									
									
									
									
									
									
									
									
									
									
									
									
									
									
									
									
									
									
									
									
									
									
									
									
									
									
									
									
									
									
									
									
									
									
									
									
									
									
									
									
									
									
									
									
									
									
									
									
									
									
									
									
									
									
									
									
									
									
									
									
									
									
									
									
									
									
									
									
									
									
									
									
									
									
									
									
									
									
									
									
									
									
									
									
									
									
									
									
									
									
									
									
									
									
									
									
									
									
									
									
									
									
									
									
									
									
									
									
									
									
									
									
									
									
									
									
									
									
									
									
									
									
									
									
									
									
									
									
									
									
									
									
									
									
									
									
									
									
									
									
									
									
									
									
									
									
									
									
									
									
									
									
									
									
									
									
									
									
									
									
									
									
									
									
									
									
									
									
									
									
									
									
									
									
									
									
									
									
									
									
									
									
									
									
									
									
									
									
									
									
									
									
									
									
									
									
									
									
									
									
									
									
									
									
									
									
									
									
									
									
									
									
									
									
									
									
									
									
									
									
									
									
									
									
									
									
									
									
									
									
									
									
									
									
									
									
									
									
									
									
									
									
									
									
									
									
									
									
									
									
									
									
									
									
									
									
									
									
									
									
									
									
									
									
									
									
									
									
									
									
									
									
									
									
									
									
									
									
									
									
									
									
									
									
									
									
									
									
									
									
									
									
									
									
									
									
									
									
									
									
									
									
									
									
									
									
									
									
									
									
									
									
									
									
									
									
									
									
									
									
									
									
									
									
									
									
									
									
									
									
									
									
									
									
									
									
									
									
									
									
									
									
									
									
									
									
									
									
									
									
									
									
									
									
									
									
									
									
									
									
									
									
									
									
									
									
									
									
									
									
									
									
									
									
									
									
									
									
									
									
									
									
									
									
									
									
									
									
									
									
									
									
									
									
									
									
									
									
									
									
									
									
									
									
									
									
									
									
									
									
									
									
									
									
									
									
									
									
									
									
									
									
									
									
									
									
									
									
									
									
									
									
									
									
									
									
									
									
									
									
									
									
									
									
									
									
									
									
									
									
									
									
									
									
									
									
									
									
									
									
									
									
									
									
									
									
									
									
									
									
									
									
									
									
									
									
									
									
									
									
									
									
									
									
									
									
									
									
									
									
									
									
									
									
									
									
									
									
									
									
									
									
									
									
									
									
									
									
									
									
									
									
									
									
									
									
									
									
									
									
									
									
									
									
									
									
									
									
									
									
									
									
									
									
									
									
									
									
									
									
									
									
									
									
									
									
									
									
									
									
									
									
									
									
									
									
									
									
									
									
									
									
									
									
									
									
									
									
									
									
									
									
									
									
									
									
									
									
									
									
									
									
									
									
									
									
									
									
									
									
									
									
									
									
									
									
									
									
									
									
									
									
									
									
									
									
									
									
									
									
									
									
									
									
									
									
									
									
									
									
									
									
									
									
									
									
									
									
									
									
									
									
									
									
									
									
									
									
									
									
									
									
									
									
									
									
									
									
									
									
									
									
									
									
									
									
									
									
									
									
									
									
									
									
									
									
									
									
									
									
									
									
									
									
									
									
									
									
									
									
									
									
									
									
									
									
									
									
									
									
									
									
									
									
									
									
									
									
									
									
									
									
									
									
									
									
									
									
									
									
									
									
									
									
									
									
									
									
									
									
									
									
									
									
									
									
									
									
									
									
									
									
									
									
									
									
									
									
									
									
									
									
									
									
									
									
									
									
									
									
									
									
									
									
									
									
									
									
									
									
									
									
									
									
									
									
									
									
									
									
									
									
									
									
									
									
									
									
									
									
									
									
									
									
									
									
									
									
									
									
									
									
									
									
									
									
									
									
									
									
									
									
									
									
									
									
									
									
									
									
									
									
									
									
									
									
									
									
									
									
									
									
									
									
									
									
									
									
									
									
									
									
									
									
									
									
									
									
									
									
									
									
									
									
									
									
									
									
									
									
									
									
									
									
									
									
									
									
									
									
									
									
									
									
									
									
									
									
									
									
									
									
									
									
									
									
									
									
									
									
									
									
									
									
									
									
									
									
									
									
									
									
									
									
									
									
									
									
									
									
									
									
									
									
									
									
									
									
									
									
									
									
									
									
									
									
									
									
									
									
									
									
									
									
									
									
									
									
									
									
									
									
									
									
									
									
									
									
									
									
									
									
									
									
									
									
									
									
									
									
									
									
									
									
									
									
									
									
									
									
									
									
									
									
									
									
									
									
									
									
									
									
									
									
									
									
									
									
									
									
									
									
									
									
									
									
									
									
									
									
									
									
									
									
									
									
									
									
									
									
									
									
									
									
									
									
									
									
									
									
									
									
									
									
									
									
									
									
									
									
									
									
									
									
									
									
									
									
									
									
									
									
									
									
									
									
									
									
									
									
									
									
									
									
									
									
									
									
									
									
									
									
									
									
									
									
									
									
									
									
									
									
									
									
									
									
									
									
									
									
									
									
									
									
									
									
									
									
									
									
									
									
									
									
									
									
									
									
									
									
									
									
									
									
									
									
									
									
									
									
									
									
									
									
									
									
									
									
									
									
									
									
									
									
									
									
									
									
									
									
									
									
									
									
									
									
									
									
									
									
									
									
									
									
									
									
									
									
									
									
									
									
									
									
									
									
									
									
									
									
									
									
									
									
									
									
									
									
									
									
									
									
									
									
									
									
									
									
									
									
									
									
									
									
									
									
									
									
									
									
									
									
									
									
									
									
									
									
									
									
									
									
									
									
									
									
									
									
									
									
									
									
									
									
									
									
									
									
									
									
									
									
									
									
									
									
									
									
									
									
									
									
									
									
									
									
									
									
									
									
									
									
									
									
									
									
									
									
									
									
									
									
									
									
									
									
									
									
									
									
									
									
									
									
									
									
									
									
									
									
									
									
									
									
									
									
									
									
									
									
									
									
									
									
									
									
									
									
									
									
									
									
									
									
									
									
									
									
									
									
									
									
									
									
									
									
									
									
									
									
									
									
									
									
									
									
									
									
									
									
									
									
									
									
									
									
									
									
									
									
									
									
									
									
									
									
									
									
									
									
									
									
									
									
									
									
									
									
									
									
									
									
									
									
									
									
									
									
									
									
									
									
									
									
									
									
									
									
									
									
									
									
									
									
									
									
									
									
									
									
									
									
									
									
									
									
									
									
									
									
									
									
									
									
									
									
									
									
									
									
									
									
									
									
									
									
									
									
									
									
									
									
									
									
									
									
									
									
									
									
									
									
									
									
									
									
									
									
									
									
									
									
									
									
									
									
									
									
									
									
									
									
									
									
									
									
									
									
									
									
									
									
									
									
									
									
									
									
									
									
									
									
									
									
									
									
									
									
									
									
									
									
									
									
									
									
									
									
									
									
									
									
									
									
									
									
									
									
									
									
									
									
									
									
									
									
									
									
									
									
									
									
									
									
									
									
									
									
									
									
									
									
									
									
									
									
									
									
									
									
									
									
									
									
									
									
									
									
									
									
									
									
									
									
									
									
									
									
									
									
									
									
									
									
									
									
									
									
									
									
									
									
									
									
									
									
									
									
									
									
									
									
									
									
									
									
									
									
									
									
									
									
									
									
									
									
									
									
									
									
									
									
									
									
									
									
									
									
									
									
									
									
									
									
									
									
									
									
									
									
									
									
									
									
									
									
									
									
									
									
									
									
									
									
									
									
									
									
									
									
									
									
									
									
									
									
									
									
									
									
									
									
									
									
									
									
									
									
									
									
									
									
									
									
									
									
									
									
									
									
									
									
									
									
									
									
									
									
									
									
									
									
									
									
									
									
									
									
									
									
									
									
									
									
									
									
									
									
									
									
									
									
									
									
									
									
									
									
									
									
									
									
									
									
									
									
									
									
									
									
									
									
									
									
									
									
									
									
									
									
									
									
									
									
									
									
									
									
									
									
									
									
									
									
									
									
									
									
									
									
									
									
									
									
									
									
									
									
									
									
									
									
									
									
									
									
									
									
									
									
									
									
									
									
									
									
									
									
									
									
									
									
									
									
									
									
									
									
									
									
									
									
									
									
									
									
									
									
									
									
									
									
									
									
									
									
									
									
									
									
									
									
									
									
									
									
									
									
									
									
									
									
									
									
									
									
									
									
									
									
									
									
									
									
									
									
									
									
									
									
									
									
									
									
									
									
									
									
									
									
									
									
									
									
									
									
									
									
									
									
									
									
									
									
									
									
									
									
									
									
									
									
									
									
									
									
									
									
									
									
									
									
									
									
									
									
									
									
									
									
									
									
									
									
									
									
									
									
									
									
									
									
									
									
									
									
									
									
									
									
									
									
									
									
									
									
									
									
									
									
									
									
									
									
									
									
									
									
									
									
									
									
									
									
									
									
									
									
									
									
									
									
									
									
									
									
									
									
									
									
									
									
									
									
									
									
									
									
									
									
									
									
									
									
									
									
									
									
									
									
									
									
									
									
									
									
									
									
									
									
									
									
									
									
									
									
									
									
									
									
									
									
									
									
									
									
									
									
									
									
									
									
									
									
									
									
									
									
									
									
									
									
									
									
									
									
									
									
									
									
									
									
									
									
									
									
									
									
									
									
									
									
									
									
									
									
									
									
									
									
									
									
									
									
									
									
									
									
									
									
									
									
									
									
									
									
									
									
									
									
									
									
									
									
									
									
									
									
									
									
									
									
									
									
									
									
									
									
									
									
									
									
									
									
									
									
									
									
									
									
									
									
									
									
									
									
									
									
									
									
									
									
									
									
									
									
									
									
									
									
									
									
									
									
									
									
									
									
									
									
									
									
									
									
									
									
									
									
									
									
									
									
									
									
									
									
									
									
									
									
									
									
									
									
									
									
									
									
									
									
									
									
									
									
									
									
									
									
									
									
									
									
									
									
									
									
									
									
									
									
									
									
									
									
									
									
									
									
									
									
									
									
									
									
									
									
									
									
									
									
									
									
									
									
									
									
									
									
									
									
									
									
									
									
									
									
									
									
									
									
									
									
									
									
									
									
									
									
									
									
									
									
									
									
									
									
									
									
									
									
									
									
									
									
									
									
									
									
									
									
									
									
									
									
									
									
									
									
									
									
									
									
									
									
									
									
									
									
									
									
									
									
									
									
									
									
									
									
									
									
									
									
									
									
									
									
									
									
									
									
									
									
									
									
									
									
									
									
									
									
									
									
									
									
									
									
									
									
									
									
									
									
									
									
									
									
									
									
									
									
									
									
									
									
									
									
									
									
									
									
									
									
									
									
									
									
									
									
									
									
									
									
									
									
									
									
									
									
									
									
									
									
									
									
									
									
									
									
									
									
									
									
									
									
									
									
									
									
									
									
									
									
									
									
									
									
									
									
									
									
									
									
									
									
									
									
									
									
									
									
									
									
									
									
									
									
									
									
									
									
									
									
									
									
									
									
									
									
									
									
									
									
									
									
									
									
									
									
									
									
									
									
									
									
									
									
									
									
									
									
									
									
									
									
									
									
									
									
									
									
									
									
									
									
									
									
									
									
									
									
									
									
									
									
									
									
									
									
									
									
									
									
									
									
									
									
									
									
									
									
									
									
									
									
									
									
									
									
									
									
									
									
									
									
									
									
									
									
									
									
									
									
									
									
									
									
									
									
									
									
									
									
									
									
									
									
									
									
									
									
									
									
									
									
									
									
									
									
									
									
									
									
									
									
									
									
									
									
									
									
									
									
									
									
									
									
									
									
									
									
									
									
									
									
									
									
									
									
									
									
									
									
									
									
									
									
									
									
									
									
									
									
									
									
									
									
									
									
									
									
									
									
									
									
									
									
									
									
									
									
									
									
									
									
									
									
									
									
									
									
									
									
									
									
									
									
									
									
									
									
									
									
									
									
									
									
									
									
									
									
									
									
									
									
									
									
									
									
									
									
									
									
									
									
									
									
									
									
									
									
									
									
									
									
									
									
									
									
									
									
									
									
									
									
									
									
									
									
									
									
									
									
									
									
									
									
									
									
									
									
									
									
									
									
									
									
									
									
									
									
									
									
									
									
									
									
									
									
									
									
									
									
									
									
									
									
									
									
									
									
									
									
									
									
									
									
									
									
									
									
									
									
									
									
									
									
									
									
									
									
									
									
									
									
									
									
									
									
									
									
									
									
									
									
									
									
									
									
									
									
									
									
									
									
									
									
									
									
									
									
									
									
									
									
									
									
									
									
									
									
									
									
									
									
									
									
									
									
									
									
									
									
									
									
									
									
									
									
									
									
									
									
									
									
									
									
									
									
									
									
									
									
									
									
									
									
									
