# Supplementary material for: Probe-Seq enables transcriptional profiling of specific cell types from heterogeneous tissue by RNA-based isolation
Source: eLife. 2019 Dec 9;8:e51452. doi: 10.7554/eLife.51452 (PMC6901332; doi:10.7554/eLife.51452)
Supplement: Source code 1. [file elife-51452-code1.zip › Probe-Seq_Code/Mouse_BC2-BC4_Hi_Conf.csv]

Gng2	3.426087355	1.32E-219	0.317	0.013	8
A930009A15Rik	3.385803494	2.17E-244	0.359	0.011	8
Slc16a7	3.384021239	1.61E-239	0.338	0.01	8
Lrrtm3	2.907071491	6.22E-187	0.328	0.016	8
Otor	2.824501438	0	2.518	0.079	8
Prkar2b	2.54195159	2.60E-292	0.704	0.041	8
Cacna2d2	2.528174076	0.00E+00	0.76	0.048	8
Slitrk6	2.509933782	0	1.394	0.079	8
Nnat	2.495205533	0	3.987	0.123	8
Dner	2.241781265	5.53E-218	0.572	0.057	8
Gsg1	2.110060722	0	3.377	0.291	8
Grik1	2.085820211	0	3.646	0.219	8
Fezf2	2.026571841	3.87E-194	0.638	0.086	8
Rbp3	2.019768296	1.32E-113	0.291	0.038	8
Ppm1j	1.998405668	9.68E-93	0.257	0.033	8
Kcnip4	1.964219029	3.55E-169	0.575	0.067	8
Lhfpl3	1.957274229	2.54E-145	0.446	0.058	8
Dlc1	1.93189621	5.74E-105	0.311	0.042	8
Fam19a3	1.904334534	0	1.635	0.178	8
Gm4980	1.815046318	2.36E-114	0.378	0.055	8
Esam	1.813716485	7.83E-94	0.285	0.053	8
Meis2	1.789270793	1.92E-173	0.69	0.157	8
Cacna2d1	1.710322997	2.02E-163	0.671	0.103	8
A930003A15Rik	1.704872309	5.68E-83	0.322	0.063	8
Gngt2	1.647449671	4.94065645841247e-324	1.789	0.275	8
Pde6g	1.645256285	4.91E-113	0.476	0.136	8
Lrrtm2	1.632667644	1.08E-75	0.316	0.058	8
Pcdh7	1.622149604	2.07E-75	0.3	0.071	8
Pitpnc1	1.575984324	3.96E-102	0.46	0.086	8
Rpgrip1	1.557770361	3.53E-176	0.999	0.201	8
Gnat2	1.480946636	2.11E-125	0.592	0.146	8
Tulp1	1.467889587	4.74E-78	0.4	0.113	8
Ndrg1	1.449479225	1.26E-57	0.246	0.057	8
Camk4	1.379315653	1.04E-87	0.455	0.116	8
Nfib	1.372731177	7.60E-88	0.517	0.126	8
Sox9	1.344032608	5.61E-63	0.354	0.101	8
Cpne7	1.287070832	1.93E-52	0.301	0.073	8
Dach1	1.284937953	3.06E-65	0.377	0.104	8
Ctnna1	1.262110546	2.40E-47	0.271	0.074	8
Iqsec3	1.213979479	4.56E-44	0.233	0.07	8
Lbh	1.156612819	7.93E-188	1.501	0.362	8
Hpcal4	1.155630018	3.46E-48	0.31	0.098	8
A730046J19Rik	1.152468932	3.18E-65	0.504	0.181	8
Gm10605	1.120220141	5.85E-47	0.333	0.105	8
Gngt1	1.094960756	1.49E-165	1.624	0.942	8
Diras2	1.06917958	8.32E-42	0.273	0.09	8
Lhx4	1.034248841	1.11E-168	1.743	0.498	8
Spred1	1.023096046	1.67E-46	0.388	0.126	8
Dmd	1.020847169	2.41E-46	0.431	0.154	8
Prkcb	0.940574093	1.20E-34	0.296	0.116	8
4930447C04Rik	0.936734074	2.90E-88	0.924	0.31	8
Cuedc1	0.92694713	3.82E-73	0.672	0.232	8
Snhg11	0.923472164	1.20E-47	0.682	0.363	8
Slc24a3	0.911172563	9.96E-54	0.554	0.215	8
Elovl4	0.904806869	5.68E-83	0.803	0.27	8
Cxxc5	0.894200197	1.57E-67	0.7	0.269	8
Sphkap	0.88915666	1.32E-117	1.225	0.47	8
Zfp804b	0.888811661	1.14E-38	0.431	0.171	8
Ackr1	0.872321712	9.31E-26	0.233	0.1	8
Stmn1	0.87159736	4.52E-25	0.247	0.101	8
Sdc4	0.861663248	1.55E-29	0.3	0.129	8
Lyve1	0.85732914	2.93E-76	0.916	0.339	8
Samsn1	0.844412525	2.76E-71	0.849	0.355	8
Glra1	0.81585333	2.91E-39	0.471	0.205	8
Phyhipl	0.760501796	1.89E-106	1.436	0.529	8
Cadm3	0.747812594	1.78E-42	0.55	0.253	8
Apba2	0.744459214	2.40E-19	0.244	0.115	8
Gria1	0.735070803	3.31E-20	0.253	0.123	8
Trib2	0.707541379	4.76E-25	0.354	0.17	8
Marcks	0.707380206	1.86E-52	0.754	0.478	8
Scgn	0.70241775	4.92E-75	1.318	0.911	8
Tmcc3	0.701793179	7.57E-24	0.34	0.171	8
Dnajc21	0.694356145	2.96E-18	0.312	0.143	8
Gng13	-0.706219606	0	0.76	4.477	8
Trpm1	-0.826995781	0	0.869	5.595	8
Gnb3	-0.984365312	0	0.332	1.474	8
Cltb	-0.987949438	0	0.261	1.006	8
Itm2c	-1.077792622	0	0.29	1.206	8
Chgb	-1.084160361	0	0.448	2.992	8
Pcp2	-1.157565407	0	0.661	8.957	8
Ebf1	5.104490767	0	0.894	0.004	10
Lamp5	4.341478191	0	1.342	0.019	10
Kcna1	4.331300879	1.14E-191	0.299	0.004	10
Syt2	4.082897661	6.75889540997313e-312	0.575	0.008	10
Neto1	4.059367163	0	1.649	0.014	10
Chrnb3	3.797357446	2.05E-288	0.556	0.013	10
Chrm2	3.34882824	3.63E-191	0.541	0.018	10
Bhlhe22	3.32223521	0	0.961	0.027	10
Nxph1	3.105566583	2.32E-286	0.767	0.039	10
A330008L17Rik	3.056065054	3.62E-248	0.69	0.026	10
Pde1a	3.036624261	1.20E-279	0.909	0.03	10
Chrna6	3.031629214	1.46973166127916e-318	0.918	0.035	10
Gjc1	3.014100855	1.88E-149	0.385	0.016	10
6430573F11Rik	2.977561993	2.63E-113	0.272	0.012	10
Chst1	2.927679623	3.90E-104	0.269	0.013	10
Mgat4c	2.926632961	1.02E-111	0.323	0.014	10
Tacr3	2.846083006	0	1.435	0.062	10
Rcvrn	2.827967253	1.30E-253	1.084	0.064	10
Irx6	2.778433318	1.23E-119	0.326	0.021	10
Rpp25	2.754527797	9.47E-106	0.263	0.015	10
Chrna4	2.716397927	1.13E-104	0.262	0.017	10
Grip1	2.689124511	2.62E-131	0.384	0.022	10
Gpr22	2.601640161	9.44E-104	0.335	0.024	10
Tmeff2	2.524774223	1.78E-108	0.337	0.025	10
Cdh8	2.434459329	0	2.319	0.117	10
Esam	2.375418591	8.16E-167	0.638	0.048	10
Slitrk6	2.220481801	6.95E-225	1.054	0.098	10
Slit2	2.218434608	6.89E-279	1.5	0.129	10
Lhx3	2.130872882	5.72E-116	0.468	0.052	10
Dlgap1	2.060947069	1.05E-65	0.244	0.034	10
Jph4	2.051949717	4.40E-67	0.283	0.031	10
Tnnt1	1.932547388	1.92E-263	2.002	0.179	10
Galnt7	1.896320038	9.50E-64	0.297	0.043	10
Zfhx4	1.883531196	2.82E-268	2.186	0.203	10
Psd3	1.854365101	1.62E-54	0.267	0.036	10
Tenm2	1.797604065	1.69E-115	0.695	0.094	10
Gfra4	1.75540371	1.13E-81	0.4	0.061	10
Kcnab1	1.72004583	5.79E-55	0.281	0.056	10
Casp3	1.701008262	1.00E-97	0.575	0.087	10
Fam69a	1.697062836	1.12E-56	0.292	0.05	10
AI504432	1.679821029	1.33E-58	0.332	0.057	10
Vsx1	1.614951875	4.04E-190	2.134	0.459	10
Phactr1	1.551874861	8.55E-79	0.559	0.096	10
Pcp4l1	1.524724723	9.87E-235	2.115	0.315	10
Six3	1.519396283	6.31E-192	1.729	0.23	10
A730046J19Rik	1.437650603	2.18E-87	0.837	0.177	10
Cpne7	1.416572982	5.85E-49	0.351	0.074	10
Glra1	1.381809107	1.52E-118	1.014	0.196	10
Grik1	1.37459961	2.88E-107	0.991	0.307	10
Six3os1	1.369760769	4.05E-117	1.043	0.294	10
Prkcb	1.342467347	3.23E-64	0.464	0.115	10
Pcdh9	1.330200387	8.61E-128	1.362	0.26	10
Tcf12	1.329250666	1.15E-63	0.523	0.115	10
Mpp6	1.316745618	8.69E-63	0.513	0.125	10
Chst2	1.280628559	4.96E-45	0.394	0.094	10
Ppef2	1.279198545	7.70E-33	0.267	0.067	10
1500009C09Rik	1.27039552	4.96E-49	0.392	0.099	10
Lrpprc	1.256154613	2.64E-34	0.297	0.074	10
Slc6a11	1.247729446	5.10E-39	0.333	0.085	10
Hpcal4	1.194492537	2.12E-37	0.346	0.1	10
Osbpl1a	1.175130394	2.40E-27	0.26	0.079	10
Stmn1	1.129236913	2.31E-34	0.351	0.101	10
Rest	1.114226676	1.23E-31	0.348	0.1	10
Tmem65	1.104824599	2.65E-40	0.385	0.131	10
Scgn	1.097563701	1.11E-197	3.658	0.866	10
Syt13	1.082521807	2.43E-43	0.466	0.137	10
Irf2	1.078023627	2.60E-26	0.271	0.088	10
Camk2n1	1.069325469	1.49E-50	0.559	0.195	10
Gria2	1.06363489	9.34E-189	3.989	0.673	10
Snhg11	1.061922072	1.27E-48	0.832	0.363	10
Dmd	1.056909092	6.16E-36	0.523	0.155	10
Mfsd4	1.050293624	2.18E-29	0.303	0.107	10
Akap13	1.022856139	1.34E-22	0.258	0.087	10
Uchl1	1.017510209	1.87E-33	0.364	0.14	10
Ccng1	1.010401033	2.84E-120	2.034	0.439	10
Lyve1	1.010164862	3.93E-84	1.168	0.339	10
Tmem35	1.008892327	5.43E-27	0.306	0.104	10
Mdga2	1.008841003	1.90E-48	0.572	0.19	10
Sulf1	1.001896337	1.63E-22	0.278	0.096	10
Gnb1	0.997484765	2.01E-24	0.271	0.13	10
Cabp1	0.991543	5.38E-94	1.487	0.351	10
Dcakd	0.987666404	1.52E-33	0.392	0.126	10
Gstm5	0.975116956	1.87E-76	1.056	0.296	10
Kcnc1	0.971297585	3.61E-28	0.353	0.123	10
Hsph1	0.96245959	1.10E-32	0.48	0.155	10
Tmem145	0.945920232	2.40E-37	0.457	0.155	10
Cuedc1	0.945902552	2.37E-54	0.731	0.235	10
Fam161a	0.928022331	2.97E-22	0.31	0.121	10
Rab3c	0.907445473	1.66E-21	0.305	0.126	10
Cd47	0.896315003	1.77E-52	0.81	0.265	10
Ntng1	0.868574307	6.27E-87	1.857	0.538	10
Fgf13	0.867808445	4.22E-18	0.254	0.103	10
Cntn1	0.848750705	3.23E-35	0.588	0.214	10
Pgm2l1	0.842731608	2.63E-51	1.007	0.317	10
2510009E07Rik	0.838023183	2.84E-30	0.473	0.192	10
Elovl6	0.818378661	5.24E-17	0.296	0.12	10
Frrs1l	0.814110681	9.05E-18	0.305	0.125	10
Cadm3	0.809393714	1.85E-36	0.604	0.254	10
Cited2	0.805025919	2.42E-45	0.835	0.306	10
Dusp26	0.788897511	1.41E-24	0.427	0.18	10
Ebpl	0.788449937	1.03E-26	0.443	0.198	10
Hes6	0.788246384	1.06E-19	0.308	0.134	10
Hprt	0.787136114	3.56E-45	0.815	0.292	10
A530058N18Rik	0.785262321	3.28E-26	0.466	0.228	10
3-Sep	0.7815903	3.46E-26	0.487	0.192	10
Fam155a	0.77935861	1.50E-20	0.392	0.16	10
Igf1	0.776602379	4.93E-34	0.663	0.292	10
Kdm7a	0.771708444	7.26E-32	0.613	0.246	10
Lbh	0.769668259	1.39E-42	0.9	0.385	10
Magi3	0.765319892	1.31E-23	0.45	0.206	10
Epha5	0.756508934	1.11E-21	0.423	0.209	10
Cd200	0.751082837	5.01E-14	0.26	0.116	10
Lnx1	0.74445415	4.26E-17	0.312	0.134	10
Guk1	0.738856375	1.00E-85	1.912	0.647	10
Lppr4	0.735870406	3.92E-18	0.333	0.155	10
Nrxn2	0.733971495	8.50E-15	0.256	0.128	10
Slc17a7	0.73067285	7.54E-20	0.342	0.156	10
Acbd6	0.706109244	4.62E-30	0.636	0.264	10
Zbtb38	0.704273901	9.10E-21	0.453	0.221	10
Pde4b	0.701487766	1.82E-13	0.267	0.124	10
Gjd2	0.698118032	1.77E-16	0.319	0.19	10
Myo5a	0.695119391	2.50E-31	0.789	0.336	10
Camk2b	-0.752352508	0	0.303	0.879	10
Mt1	-0.841680237	0	0.303	1.313	10
Pcp2	-1.140901393	0	0.478	8.881	10
Angpt1	4.85497404	1.35E-236	0.398	0.002	12
Erbb4	4.339249605	0	0.712	0.007	12
Kcnh7	3.884273092	6.01E-146	0.26	0.005	12
Irx6	3.613260908	9.67E-296	0.665	0.014	12
Irx5	3.093019218	7.79E-220	0.707	0.021	12
Chrnb3	3.087399462	1.04E-136	0.372	0.017	12
Gpr22	2.916896127	1.33E-150	0.458	0.022	12
Chrna6	2.751645548	1.97E-216	0.658	0.041	12
Esam	2.547683056	2.43E-207	0.733	0.047	12
Aipl1	2.458114133	1.14E-88	0.303	0.03	12
Slit2	2.333026118	0	1.908	0.122	12
Plxna4	2.258514904	4.47E-107	0.456	0.04	12
A330008L17Rik	2.177445689	4.12E-73	0.299	0.034	12
Sox2ot	2.072723562	1.38E-85	0.363	0.042	12
Gsg1	2.072012293	0	4.441	0.303	12
Rnd3	2.035329425	2.45E-203	1.23	0.115	12
Scd3	2.006982462	4.42E-71	0.31	0.038	12
Mpped2	1.948796911	6.05E-56	0.241	0.032	12
Cdh8	1.899527884	1.42E-156	0.983	0.146	12
Fezf2	1.869869771	1.81E-104	0.557	0.093	12
Zfhx4	1.810259091	4.40E-224	1.669	0.215	12
Grik1	1.787866718	4.93E-248	2.116	0.285	12
Fam161a	1.695695941	1.20E-117	0.796	0.112	12
Pcdh7	1.585403351	1.30E-48	0.297	0.074	12
Amer2	1.556345825	2.79E-52	0.314	0.061	12
Lhfpl3	1.527199814	7.92E-47	0.325	0.065	12
Tnnt1	1.490672552	7.82E-106	0.888	0.203	12
Gngt2	1.452187312	3.60E-147	1.45	0.298	12
Lipa	1.424034689	1.86E-40	0.28	0.064	12
Gnat2	1.409886342	3.94E-74	0.594	0.151	12
Gngt1	1.355204804	2.57E-228	3.207	0.918	12
Dmd	1.355041818	3.40E-69	0.731	0.151	12
Gnb2	1.29298777	2.67E-46	0.379	0.101	12
Tmem237	1.271759469	1.35E-55	0.484	0.119	12
Sag	1.21981503	7.51E-32	0.338	0.184	12
Stmn1	1.215975949	1.96E-40	0.385	0.1	12
Fam57b	1.206825873	4.46E-42	0.359	0.103	12
Ackr1	1.197818939	7.90E-40	0.359	0.099	12
Phactr1	1.194447817	1.29E-35	0.361	0.101	12
Scgn	1.159244134	1.29E-235	4.447	0.853	12
A730046J19Rik	1.115909554	1.11E-40	0.493	0.184	12
Cuedc1	1.095711901	1.20E-78	0.901	0.232	12
Cplx4	1.07356372	8.45E-47	0.527	0.199	12
Rock2	1.0600971	1.89E-60	0.856	0.253	12
Hpcal4	1.059917703	3.10E-26	0.312	0.1	12
A530058N18Rik	1.058164662	1.95E-54	0.632	0.225	12
St3gal5	1.052540938	2.91E-33	0.381	0.117	12
Gzmm	1.036588086	2.19E-23	0.267	0.087	12
Pitpnc1	1.034924469	8.02E-22	0.277	0.094	12
Cd200	1.016632222	6.43E-28	0.331	0.114	12
Eml5	1.015738846	1.10E-78	1.193	0.314	12
Serpini1	0.988353077	2.16E-23	0.273	0.101	12
Zfp804b	0.97679869	1.74E-33	0.484	0.173	12
Gjd2	0.976140431	9.33E-36	0.467	0.187	12
Cadm3	0.947358296	8.12E-53	0.729	0.252	12
Atxn2	0.941550399	6.42E-19	0.236	0.088	12
Snhg11	0.924541427	1.72E-32	0.68	0.367	12
Nrxn2	0.923172535	1.72E-24	0.303	0.127	12
Glra1	0.899183269	4.50E-34	0.46	0.208	12
Steap2	0.898635797	3.22E-22	0.305	0.124	12
Hprt	0.891577333	2.44E-60	0.921	0.291	12
Gstm5	0.883660708	4.10E-56	0.925	0.299	12
Mdga2	0.8832685	5.98E-33	0.594	0.19	12
Apba2	0.86591072	5.77E-19	0.29	0.116	12
Trib2	0.855705248	5.51E-27	0.432	0.171	12
Igf1	0.846360653	1.08E-40	0.8	0.289	12
Ntng1	0.84211093	1.33E-76	1.632	0.543	12
Sorbs2	0.835899228	8.31E-16	0.243	0.107	12
Socs2	0.81536804	6.43E-18	0.307	0.125	12
Gria2	0.809521435	7.73E-78	1.77	0.72	12
Slitrk3	0.795139401	4.41E-16	0.256	0.113	12
Rab3c	0.779228457	1.71E-14	0.28	0.127	12
Lhx4	0.769450543	5.00E-50	1.142	0.523	12
Uchl1	0.743338887	4.82E-15	0.284	0.141	12
Tma7	0.740135218	4.41E-32	0.621	0.259	12
Kcnc1	0.729367863	9.69E-14	0.264	0.125	12
Kat2b	0.724436023	2.42E-14	0.273	0.13	12
Camk2n1	0.720215522	4.40E-18	0.398	0.198	12
Abcd2	0.719337513	8.14E-22	0.49	0.207	12
Sdc4	0.708048419	6.64E-13	0.254	0.132	12
Agtpbp1	0.696127809	1.02E-18	0.434	0.192	12
B3galt2	-0.696709907	0	0.527	1.879	12
Pcp4	-1.058979968	0	0.492	3.79	12
Gng13	-1.295972256	0	0.364	4.446	12
Col11a1	4.122433828	2.06E-258	0.774	0.01	14
Calml4	3.872996668	1.60E-185	0.492	0.008	14
Nxph4	3.792286376	5.29E-149	0.344	0.007	14
Postn	3.474804319	6.74E-107	0.364	0.009	14
Fam19a4	3.080297414	1.25E-142	0.45	0.018	14
Mmp2	2.989688533	3.65E-83	0.261	0.012	14
Ppm1j	2.652257983	3.21E-136	0.568	0.031	14
Kcnd3	2.649388541	5.17E-122	0.54	0.031	14
Cnnm1	2.634035821	3.56E-153	0.646	0.038	14
Cacng2	2.555866138	5.93E-94	0.397	0.028	14
A930003A15Rik	2.551371748	5.44E-177	0.829	0.06	14
Pygl	2.466684591	8.67E-85	0.362	0.028	14
Dner	2.461066032	5.25E-171	0.837	0.061	14
Fezf2	2.423084263	3.31E-203	1.196	0.086	14
Adora1	2.409168168	2.19E-65	0.307	0.025	14
Kcnip4	2.377099897	1.32E-181	0.987	0.069	14
1500009L16Rik	2.327030306	5.81E-74	0.329	0.03	14
Smpd3	2.311025352	1.39E-83	0.394	0.035	14
Otor	2.216067341	1.46E-155	1.412	0.133	14
Lhfpl3	2.182224074	1.85E-114	0.636	0.061	14
Tmem200c	2.174783806	5.15E-91	0.497	0.045	14
Kcnmb4	2.100610365	7.27E-50	0.251	0.029	14
Dlc1	1.982467034	9.99E-62	0.364	0.045	14
Grik1	1.980278917	5.89E-291	4.068	0.266	14
Fam19a3	1.974121517	1.59E-244	2.57	0.186	14
Cacna2d1	1.963802408	3.77E-139	1.055	0.106	14
Gsg1	1.954238042	7.51E-263	2.751	0.348	14
Rpgrip1	1.949226044	3.59E-203	2.193	0.196	14
A730046J19Rik	1.948935475	1.22E-177	1.94	0.165	14
Cpne7	1.927801365	6.09E-95	0.603	0.072	14
Camk4	1.883261347	1.02E-123	0.945	0.114	14
Esam	1.714913842	3.68E-42	0.286	0.057	14
Nfib	1.670561051	4.31E-84	0.744	0.128	14
Slitrk6	1.660298526	1.12E-62	0.518	0.112	14
Rnf182	1.602084797	4.11E-36	0.256	0.051	14
Lrrtm2	1.563727207	2.76E-35	0.314	0.062	14
Cacna2d2	1.562948087	2.93E-35	0.274	0.066	14
Cd200	1.522567992	1.43E-66	0.643	0.111	14
Pitpnc1	1.422844023	1.23E-39	0.442	0.092	14
Ackr1	1.370993505	1.35E-44	0.46	0.099	14
Lrrc4c	1.364791217	1.27E-28	0.274	0.069	14
Snhg11	1.359384005	1.94E-72	1.161	0.361	14
Glra1	1.358415653	1.72E-82	1.04	0.201	14
Iqsec3	1.344343195	1.18E-30	0.274	0.072	14
Hpcal4	1.343187303	3.28E-38	0.432	0.1	14
Ppm1l	1.315274755	2.57E-32	0.379	0.086	14
Hcn3	1.304526657	1.08E-28	0.284	0.073	14
Tulp1	1.296369137	9.53E-29	0.367	0.118	14
Tmem35	1.287777199	2.71E-38	0.379	0.104	14
Slc35f1	1.286707226	1.19E-30	0.322	0.088	14
Lsamp	1.270022775	3.44E-57	0.781	0.202	14
Stmn1	1.269766749	7.29E-35	0.387	0.102	14
Tmem65	1.258436273	1.94E-42	0.55	0.13	14
Cabp2	1.25501377	6.16E-48	0.565	0.166	14
Dmd	1.23272426	3.60E-40	0.618	0.155	14
Lbh	1.224978775	3.58E-117	1.683	0.377	14
Ly6h	1.218911078	5.78E-24	0.254	0.079	14
Cadm3	1.193088256	2.49E-77	1.045	0.25	14
Osbpl1a	1.19194866	5.09E-21	0.281	0.08	14
Scgn	1.136932639	8.65E-167	4.116	0.876	14
Ybx3	1.119953541	6.69E-21	0.284	0.083	14
Stxbp5	1.095662552	9.37E-20	0.269	0.085	14
Dach1	1.095499367	3.57E-22	0.352	0.108	14
Nnat	1.08499837	1.35E-26	0.5	0.234	14
Slc1a7	1.056902787	6.60E-34	0.503	0.16	14
Nfat5	1.042394991	2.77E-21	0.349	0.108	14
Marcks	1.03572018	2.84E-75	1.513	0.471	14
Zfhx3	1.013722165	3.57E-33	0.585	0.191	14
Trib2	1.009196336	2.11E-31	0.58	0.17	14
1700025G04Rik	1.007551932	1.36E-27	0.47	0.157	14
Aplp1	1.006972836	3.95E-71	1.251	0.322	14
Diras2	0.989191542	5.20E-18	0.279	0.093	14
Unc13c	0.975491195	6.27E-28	0.59	0.221	14
Sphkap	0.974114597	1.32E-78	1.751	0.474	14
Phf20l1	0.95082979	1.70E-28	0.563	0.187	14
Nrsn1	0.950424334	2.47E-33	0.726	0.223	14
Prkcb	0.943729168	2.35E-18	0.322	0.119	14
Gnb1	0.933894489	2.06E-15	0.244	0.131	14
Sdc4	0.909965991	9.26E-18	0.367	0.131	14
Phyhipl	0.907517199	2.83E-91	2.394	0.529	14
4930447C04Rik	0.902596456	4.69E-41	0.839	0.32	14
Lhx4	0.899805364	6.52E-58	1.362	0.523	14
Gm10605	0.899177369	3.18E-14	0.244	0.11	14
3-Sep	0.893264876	8.21E-27	0.55	0.192	14
Cdh11	0.870859481	3.72E-28	0.568	0.246	14
Apba2	0.864485854	1.40E-14	0.266	0.117	14
Pnmal2	0.862106357	4.62E-58	1.467	0.442	14
Cystm1	0.861511759	1.10E-15	0.314	0.117	14
Syt13	0.857416848	1.22E-17	0.349	0.141	14
Nrxn2	0.856782632	1.00E-15	0.302	0.128	14
Zeb2	0.848075994	3.32E-25	0.628	0.259	14
Slc24a3	0.832561103	3.30E-22	0.447	0.222	14
Fam155a	0.82886313	1.30E-17	0.43	0.161	14
Gria1	0.826949279	4.00E-14	0.312	0.124	14
Gnat2	0.81147058	2.80E-13	0.286	0.158	14
Zfp804b	0.811071672	3.11E-16	0.402	0.176	14
Dpp6	0.81049263	7.25E-17	0.389	0.159	14
Nap1l1	0.806044371	7.30E-31	0.794	0.282	14
Clip1	0.795359212	2.37E-19	0.467	0.195	14
Dusp26	0.795179048	1.67E-18	0.435	0.181	14
Marcksl1	0.791408522	1.87E-21	0.49	0.205	14
Lyve1	0.78937117	1.18E-31	0.899	0.348	14
Tmem237	0.787620103	1.45E-12	0.271	0.124	14
Fam114a2	0.77821473	4.31E-32	0.879	0.305	14
Smim13	0.76514671	1.87E-12	0.284	0.127	14
Osgep	0.742576773	1.18E-11	0.317	0.13	14
Sptssa	0.74035684	2.23E-20	0.503	0.224	14
Pcdh9	0.739961198	4.54E-19	0.558	0.279	14
Gngt2	0.736467954	2.18E-17	0.472	0.318	14
Cxxc5	0.727499297	8.05E-21	0.585	0.277	14
Camta1	0.712543382	1.77E-25	0.756	0.313	14
Tagln3	0.707464529	1.97E-23	0.636	0.298	14
Pgm2l1	0.705851926	4.76E-24	0.726	0.325	14
Cltb	-0.897955101	0	0.264	0.995	14
Pcp2	-1.193129796	0	0.492	8.831	14
Gng13	-1.324108212	0	0.332	4.426	14
