# Supplementary material for: Probe-Seq enables transcriptional profiling of specific cell types from heterogeneous tissue by RNA-based isolation
Source: eLife. 2019 Dec 9;8:e51452. doi: 10.7554/eLife.51452 (PMC6901332; doi:10.7554/eLife.51452)
Supplement: Source code 1. [file elife-51452-code1.zip › Probe-Seq_Code/Mouse_Bipolar_cluster_HiConf_unique.txt]

	x
1	Fezf1
2	RP23-124H2.4
3	Wls
4	Pclo
5	Hmgn5
6	Smarca1
7	Trnp1
8	Frmd3
9	Lin7a
10	Ebf1
11	Lamp5
12	Kcna1
13	Syt2
14	Neto1
15	Gjc1
16	6430573F11Rik
17	Chst1
18	Mgat4c
19	Rcvrn
20	Rpp25
21	Chrna4
22	Grip1
23	Dlgap1
24	Jph4
25	Galnt7
26	Psd3
27	Gfra4
28	Fam69a
29	Chst2
30	Slc6a11
31	Rest
32	Irf2
33	Akap13
34	Dcakd
35	Tmem145
36	Cd47
37	Cntn1
38	2510009E07Rik
39	Elovl6
40	Hes6
41	Kdm7a
42	Slc17a7
43	Acbd6
44	Angpt1
45	Erbb4
46	Kcnh7
47	Irx5
48	Aipl1
49	Plxna4
50	Sox2ot
51	Scd3
52	Mpped2
53	Amer2
54	Sag
55	Gzmm
56	Atxn2
57	Sorbs2
58	Slitrk3
59	Kat2b
60	Abcd2
61	Agtpbp1
62	B3galt2
63	Gng2
64	A930009A15Rik
65	Slc16a7
66	Lrrtm3
67	Prkar2b
68	Rbp3
69	Sox9
70	Ctnna1
71	Spred1
72	Elovl4
73	Dnajc21
74	Col11a1
75	Calml4
76	Nxph4
77	Postn
78	Fam19a4
79	Mmp2
80	Kcnd3
81	Pygl
82	Adora1
83	1500009L16Rik
84	Smpd3
85	Kcnmb4
86	Rnf182
87	Lrrc4c
88	Ppm1l
89	Hcn3
90	Slc35f1
91	Ybx3
92	Nfat5
93	Phf20l1
94	Pnmal2
95	Cystm1
96	Dpp6
97	Clip1
98	Fam114a2
99	Sptssa
100	Camta1
101	BC046251
102	Ptprt
103	Sox6
104	Pla2g7
105	Tjp1
106	Chodl
107	Adgrl3
108	Rrbp1
109	Slc4a3
110	Tfrc
111	Kbtbd11
112	Sh3bgrl3
113	Ide
114	Cryab
115	Tpm1
116	Robo2
117	Dapl1
118	Higd1a
119	Fuom
120	App
121	Ncald
122	Hlf
123	Slc48a1
124	Acsl3
125	Rtn4
126	C1ql3
127	Tubb3
128	Cacna1h
129	Gas1
130	Prph2
131	Maged2
132	Epb4.1l2
133	Tro
134	Mtss1
135	Platr17
136	Celf4
137	Areg
138	Slitrk5
139	Gabrr3
140	Msrb2
141	Plxdc2
142	Vwc2l
143	Pcdh8
144	Igfbp4
145	A330050F15Rik
146	Flrt3
147	Slc43a2
148	Zfp804a
149	Tbx2
150	Ezh2
151	Prkar1b
152	Ddx1
153	Cygb
154	Cadm1
155	Irx3
156	Kirrel3
157	Lrrtm1
158	Cxcl14
159	Cplx2
160	Mycn
161	Cald1
162	Prdm5
163	Csdc2
164	Pknox1
165	Zfp119b
166	Cadm2
167	E130114P18Rik
168	Ahcyl2
169	Basp1
170	Smtn
171	Nsg1
172	1500012F01Rik
173	Pde1b
174	Kdm4c
175	Cyth2
176	Trak2
177	Col23a1
178	Acyp2
179	Cep170
180	Six6
181	Nudt4
182	Vps37b
183	Ube2e3
184	Nasp
185	Dnmt1
186	Kat6b
187	Rpl36al
188	Oxct1
189	Kif3a
190	Selm
191	Ormdl3
192	Scrn1
193	Map2
194	Hmgb3
195	BC029214
196	Snhg8
197	Rplp0
198	Cck
199	Spock3
200	Lect1
201	Cdc25c
202	Tmem150c
203	Adam9
204	Mapk6
205	Plekhb2
206	Ntrk2
207	Icmt
208	Negr1
209	Tecpr1
210	Etfa
211	Laptm4b
212	Gnat3
213	A930006I01Rik
214	Rgs3
215	Sox5
216	Igfn1
217	Palld
218	Serpine2
219	Col1a2
220	Tmtc4
221	Igfbp5
222	Sdc2
223	Gstp1
224	Atox1
225	Gpsm2
226	Acly
227	Sh3bgrl
228	Tpst1
229	Bdnf
230	Epha4
231	Pde1c
232	Faim2
233	Plch2
234	Tenm4
235	Plcb4
236	Lonp2
237	Gde1
238	Desi1
239	Stk25
240	Fam174a
241	Cyth3
242	Pdap1
243	A830039N20Rik
244	Atcay
245	Gm4792
246	Cpne9
247	Tshz2
248	Plcb1
249	Timeless
250	Unc5d
251	Rbp1
252	Myt1l
253	Pnpla3
254	Nrcam
255	Mcu
256	Serinc3
257	Lpin2
258	Rwdd4a
259	Cys1
260	Rmdn3
261	Lhfpl4
262	Gm27032
263	Mir124a-1hg
264	Spon1
265	Rasa2
266	Ankrd46
267	Zfp462
268	Cpe
269	Prox1
270	Car2
271	Lrrtm4
272	Kcne2
273	Il1rap
274	Casp7
275	Adrb1
276	Prkca
277	Strip2
278	Nebl
279	Vstm2b
280	Tpbg
281	Rph3a
282	Slco5a1
283	Sebox
284	Ptprr
285	Rapgef5
286	Car8
287	Cep112
288	Ablim1
289	Wscd2
290	Ralgapa2
291	Slc24a4
292	Adamts5
293	Rap1gap
294	Myo10
295	Gem
296	Dusp4
297	Cttnbp2
298	Prkd3
299	Ccdc136
300	Fam13c
301	Amigo2
302	Vax2os
303	Rpa1
304	Klhl5
305	Nfasc
306	Pam
307	Cntn4
308	Dab1
309	Rgs8
310	Arid5b
311	Syt9
312	Ivns1abp
313	Rgs7
314	1190005I06Rik
315	Gadd45g
316	Rgs16
317	Sh2d5
318	Cacna2d3
319	Ppm1e
320	Zbtb20
321	Mtus2
322	Stim2
323	Mt2
324	Fam184b
325	Rnf152
326	Fbxw7
327	Pwwp2a
328	Fmn1
329	Ttc1
330	Kif13a
331	Impdh1
332	Tceal6
333	Cntnap2
334	Dnaja1
335	Syne1
336	Cyld
337	Ppp2r5e
338	Prkce
339	Ldb2
340	Abcc5
341	Lars
342	Ppp1r1a
343	Rab3ip
344	2900011O08Rik
345	AI480526
346	Usp48
347	BC033916
348	1110008F13Rik
349	Fcho2
350	Fstl5
351	Hopx
352	Ankrd37
353	Chga
354	Mtcl1
355	Kif2a
356	Elmo1
357	Gpm6a
