# Supplementary material for: Probe-Seq enables transcriptional profiling of specific cell types from heterogeneous tissue by RNA-based isolation
Source: eLife. 2019 Dec 9;8:e51452. doi: 10.7554/eLife.51452 (PMC6901332; doi:10.7554/eLife.51452)
Supplement: Source code 1. [file elife-51452-code1.zip › Probe-Seq_Code/Mouse_Live_vs_Probe-Seq_Grik1_Read_Counts.txt]

0610005C13Rik	15	7	0	0	0	0
0610006L08Rik	6	11	0	0	0	0
0610009B22Rik	3822	1573	4381	3309	3433	1545
0610009E02Rik	12	4	11	0	298	81
0610009L18Rik	84	41	176	272	487	187
0610009O20Rik	174	120	131	925	308	107
0610010F05Rik	216	144	233	1409	656	126
0610010K14Rik	4	4	17	0	77	1
0610012D04Rik	0	0	0	0	0	0
0610012G03Rik	3121	1173	4233	5479	3810	3716
0610025J13Rik	0	0	8	0	0	0
0610030E20Rik	478	232	354	1111	259	21
0610031O16Rik	0	0	0	0	0	0
0610033M10Rik	0	0	0	56	0	0
0610037L13Rik	1465	1216	1908	1210	2121	3207
0610038B21Rik	77	49	74	0	52	0
0610039K10Rik	0	2	0	0	0	0
0610040B10Rik	175	95	219	293	151	764
0610040F04Rik	0	0	16	0	0	0
0610040J01Rik	114	30	86	1	0	96
0610043K17Rik	5	4	5	0	6	0
1010001B22Rik	45	17	15	0	0	75
1010001N08Rik	0	0	0	0	0	0
1110002E22Rik	1	6	5	0	1	0
1110002J07Rik	0	0	0	0	0	0
1110002L01Rik	313	170	139	561	591	734
1110002O04Rik	15	1	32	0	0	0
1110003F10Rik	26	10	3	0	4	21
1110004E09Rik	3217	1457	3735	1459	3401	2287
1110004F10Rik	6596	2906	8088	2028	5340	2971
1110006O24Rik	51	22	71	0	0	0
1110008E08Rik	0	0	0	0	0	0
1110008F13Rik	1037	319	1759	692	1027	775
1110008L16Rik	51	7	11	0	0	0
1110008P14Rik	909	421	1182	2361	1877	1826
1110012L19Rik	1092	552	1145	1097	257	351
1110015O18Rik	1	0	29	859	210	0
1110017D15Rik	14	2	0	0	0	0
1110018N20Rik	94	116	205	35	239	125
1110019D14Rik	12	37	66	0	0	57
1110020A21Rik	101	50	157	84	229	0
1110025L11Rik	0	0	0	0	0	0
1110025M09Rik	0	2	0	0	0	3
1110028F11Rik	0	0	0	0	0	0
1110028F18Rik	0	0	0	3	0	0
1110032A03Rik	860	570	1203	1145	1302	446
1110032F04Rik	0	0	0	0	0	0
1110034G24Rik	870	496	1142	717	853	622
1110035H17Rik	0	5	18	8	112	0
1110036E04Rik	0	0	0	0	0	0
1110038B12Rik	229	69	203	629	72	31
1110038F14Rik	1353	768	2540	851	205	1179
1110046J04Rik	3	10	55	0	0	0
1110051M20Rik	2641	2043	3666	3189	3464	4069
1110057P08Rik	0	0	0	0	0	0
1110059E24Rik	1076	523	693	403	639	927
1110059G10Rik	464	178	457	468	1612	749
1110060G06Rik	0	0	0	0	0	0
1110065P20Rik	168	32	201	89	148	181
1190002N15Rik	357	389	722	0	40	228
1190005I06Rik	57	89	118	65	50	67
1190007I07Rik	48	27	38	348	164	243
1190028D05Rik	0	0	0	0	0	0
1200007C13Rik	38	24	29	0	0	0
1300002E11Rik	422	262	382	1247	837	100
1300017J02Rik	20	5	9	169	58	3
1500002C15Rik	7	11	21	0	1	0
1500002F19Rik	28	8	36	0	15	0
1500004A13Rik	160	149	115	505	79	306
1500005C15Rik	0	0	0	0	0	0
1500009C09Rik	475	260	714	2232	1044	501
1500009L16Rik	348	106	301	1538	1210	1860
1500011B03Rik	2172	1045	2269	2384	2212	2254
1500011K16Rik	1100	235	1276	870	1881	1518
1500012K07Rik	14	5	24	0	1	0
1500015A07Rik	134	75	93	601	17	11
1500015L24Rik	0	0	0	0	0	0
1500015O10Rik	23	59	0	0	0	0
1500026H17Rik	90	16	95	44	0	161
1500035N22Rik	23	6	44	0	66	0
1520401A03Rik	0	0	39	1	0	0
1600002D24Rik	0	0	0	0	0	0
1600002H07Rik	457	219	264	179	382	75
1600002K03Rik	127	67	103	1194	289	553
1600010M07Rik	0	0	0	0	0	0
1600012H06Rik	680	564	478	206	341	160
1600012P17Rik	0	0	0	0	0	0
1600014C10Rik	325	238	662	1068	242	390
1600014C23Rik	90	54	193	193	472	102
1600015I10Rik	0	0	0	0	0	0
1600017P15Rik	2	2	3	0	0	0
1600019K03Rik	0	0	0	0	0	0
1600020E01Rik	1263	827	3206	1569	1348	1825
1600023N17Rik	232	68	175	0	119	0
1600025M17Rik	0	0	0	0	0	0
1600027J07Rik	0	0	2	0	0	0
1600029O15Rik	0	2	0	0	0	0
1700001C02Rik	0	0	0	0	0	0
1700001C19Rik	0	0	0	0	0	0
1700001D01Rik	0	0	0	0	0	0
1700001F09Rik	0	0	3	0	0	0
1700001G01Rik	0	0	0	0	0	0
1700001G11Rik	3	4	9	0	0	0
1700001G17Rik	10	10	44	0	0	0
1700001J03Rik	0	4	8	0	0	0
1700001J04Rik	0	0	0	0	0	0
1700001J11Rik	0	0	0	0	0	0
1700001K19Rik	25	4	0	0	0	0
1700001L05Rik	0	0	13	0	0	0
1700001L19Rik	201	43	245	150	258	0
1700001N15Rik	0	0	0	0	0	0
1700001O22Rik	17	37	179	0	50	0
1700001P01Rik	1	1	11	91	0	0
1700003C15Rik	0	0	0	0	0	0
1700003D09Rik	0	0	3	0	0	0
1700003E16Rik	304	191	132	0	179	0
1700003E24Rik	0	0	0	0	0	0
1700003F12Rik	3	4	2	0	42	0
1700003G13Rik	0	0	0	0	0	0
1700003G18Rik	12	0	12	226	0	2
1700003H04Rik	0	0	0	0	0	0
1700003I16Rik	0	0	0	0	0	0
1700003I22Rik	0	0	0	0	0	0
1700003L19Rik	0	0	0	0	0	0
1700003M07Rik	0	0	0	0	0	0
1700003N22Rik	0	0	0	1	0	0
1700003P14Rik	0	0	0	0	0	0
1700006A11Rik	0	0	0	0	0	0
1700006E09Rik	0	0	0	24	23	0
1700006F04Rik	0	0	5	0	0	0
1700006H21Rik	0	0	0	0	0	0
1700006J14Rik	30	65	15	31	18	0
1700006P03Rik	7	0	0	0	0	0
1700007E05Rik	1	0	0	0	0	0
1700007F19Rik	7	0	0	0	0	0
1700007G11Rik	4	2	25	7	0	0
1700007J10Rik	0	0	0	0	0	1
1700007K09Rik	0	0	0	0	0	0
1700007K13Rik	94	47	187	0	0	4
1700007L15Rik	179	122	163	189	264	386
1700007M16Rik	0	0	0	0	0	0
1700007P06Rik	0	0	0	0	0	0
1700008A23Rik	0	0	3	0	0	0
1700008B11Rik	0	0	0	0	0	0
1700008H02Rik	0	0	0	0	0	0
1700008J07Rik	59	45	87	42	0	0
1700008K24Rik	0	0	0	0	0	0
1700008N11Rik	0	0	0	0	0	0
1700008O03Rik	5	15	22	0	0	106
1700008P02Rik	0	0	0	0	0	0
1700009C05Rik	0	0	0	0	0	0
1700009J07Rik	0	0	0	0	0	0
1700009N14Rik	0	0	0	0	0	0
1700010B08Rik	0	0	0	0	0	0
1700010B13Rik	0	0	0	0	0	0
1700010D01Rik	0	0	0	0	0	0
1700010H22Rik	0	0	0	0	0	0
1700010I02Rik	0	0	0	0	0	0
1700010I14Rik	54	7	0	2	13	84
1700010J16Rik	0	0	0	0	0	0
1700010K23Rik	0	0	0	0	0	0
1700010K24Rik	13	7	27	70	21	66
1700010L04Rik	1	1	8	0	0	0
1700010N08Rik	0	0	0	0	0	0
1700011B04Rik	0	0	0	0	0	0
1700011C11Rik	0	0	0	0	0	0
1700011D18Rik	0	1	0	0	0	0
1700011H14Rik	0	0	0	0	0	0
1700011I03Rik	0	0	9	0	15	0
1700011L03Rik	0	0	0	0	0	0
1700011L22Rik	0	4	1	0	0	0
1700011M02Rik	0	0	0	0	0	0
1700012A03Rik	0	0	0	0	0	0
1700012B07Rik	0	0	0	0	0	0
1700012B09Rik	0	0	0	0	0	0
1700012C08Rik	0	0	0	0	0	0
1700012C14Rik	0	0	0	0	0	0
1700012D14Rik	190	117	296	0	0	208
1700012D16Rik	0	0	0	0	0	0
1700012E03Rik	0	0	0	0	0	0
1700012I11Rik	0	0	0	0	0	0
1700012J15Rik	0	0	0	0	0	0
1700012J22Rik	0	0	0	0	0	0
1700012P22Rik	0	0	0	0	0	0
1700013A02Rik	0	0	0	0	0	0
1700013D24Rik	0	0	0	0	0	0
1700013F07Rik	2	7	0	0	0	0
1700013G24Rik	0	0	0	0	0	0
1700013H16Rik	0	0	0	0	0	0
1700013M08Rik	0	1	7	0	0	0
1700013N06Rik	0	0	0	0	0	0
1700014D04Rik	5	0	0	0	0	0
1700014F14Rik	0	0	0	0	0	0
1700014L14Rik	0	0	0	0	0	0
1700015C17Rik	0	0	0	0	0	0
1700015F17Rik	0	3	14	0	23	0
1700015G11Rik	0	0	0	0	0	0
1700015I17Rik	0	0	0	0	1	0
1700015O11Rik	0	0	0	0	0	0
1700016A09Rik	10	1	0	0	0	0
1700016B01Rik	0	0	0	0	0	0
1700016B15Rik	0	0	0	0	0	0
1700016C15Rik	9	0	0	0	0	0
1700016D06Rik	0	0	0	0	0	0
1700016D08Rik	0	0	0	0	0	0
1700016F12Rik	0	0	0	0	0	0
1700016G14Rik	0	0	0	0	0	21
1700016G22Rik	0	0	0	0	0	0
1700016H13Rik	0	0	0	0	3	0
1700016K19Rik	0	16	23	0	0	0
1700016L21Rik	27	5	23	0	0	114
1700016P03Rik	6	5	45	56	0	0
1700016P04Rik	0	0	0	0	0	0
1700017B05Rik	14	45	54	235	0	7
1700017D01Rik	0	0	0	0	0	0
1700017G19Rik	0	0	0	0	0	0
1700017I07Rik	0	0	0	0	0	0
1700017J07Rik	0	0	0	0	0	0
1700017L05Rik	0	0	0	0	0	0
1700017M07Rik	0	2	13	0	0	0
1700017N19Rik	0	0	5	0	0	0
1700018A04Rik	0	2	1	0	0	32
1700018A14Rik	7	5	15	0	0	0
1700018A23Rik	0	0	0	0	0	0
1700018B08Rik	0	0	0	0	0	0
1700018B24Rik	0	0	0	0	0	0
1700018F24Rik	0	0	0	0	0	0
1700018G05Rik	0	0	0	0	0	0
1700018L02Rik	179	94	246	0	207	152
1700018M17Rik	0	0	0	0	0	0
1700018P08Rik	0	0	0	0	0	0
1700019A02Rik	8	0	0	0	0	0
1700019A23Rik	0	1	0	0	0	0
1700019B21Rik	0	0	0	0	0	0
1700019D03Rik	106	63	223	3	37	11
1700019E08Rik	0	0	0	0	0	0
1700019F05Rik	0	0	0	0	0	0
1700019G24Rik	5	0	0	43	0	0
1700019M22Rik	0	0	0	0	0	0
1700019N19Rik	0	0	0	0	0	0
1700019P21Rik	0	0	0	0	0	0
1700020A23Rik	0	0	0	0	0	0
1700020D05Rik	0	2	28	99	75	247
1700020G03Rik	9	2	0	0	0	0
1700020G17Rik	0	0	0	0	0	0
1700020I14Rik	1195	836	1812	4488	3669	2027
1700020L24Rik	0	0	0	0	0	0
1700020M21Rik	0	0	0	0	0	0
1700020N01Rik	0	3	0	0	0	0
1700020N15Rik	0	0	0	0	0	0
1700020N18Rik	0	0	0	0	0	0
1700021A07Rik	0	0	0	0	0	0
1700021F02Rik	0	0	0	0	0	0
1700021F05Rik	1494	404	1625	1131	1379	504
1700021F07Rik	0	0	0	0	0	0
1700021F13Rik	0	0	0	0	0	0
1700021J08Rik	0	0	0	2	0	0
1700021L23Rik	0	0	0	0	0	0
1700021N21Rik	36	7	22	346	384	0
1700021P04Rik	0	0	0	0	0	0
1700022A21Rik	0	0	0	0	0	0
1700022A22Rik	0	0	0	0	0	0
1700022E09Rik	94	43	77	829	593	312
1700022H16Rik	0	0	0	0	0	0
1700022I11Rik	0	0	0	0	0	0
1700022N22Rik	9	20	52	317	0	0
1700023C21Rik	0	0	0	0	0	0
1700023F02Rik	0	0	0	0	0	0
1700023F06Rik	8	7	47	113	97	32
1700023G09Rik	0	0	0	0	0	0
1700023H06Rik	35	14	32	0	392	1
1700024B05Rik	0	0	0	0	0	0
1700024B18Rik	0	0	0	0	0	0
1700024G13Rik	0	0	0	0	0	0
1700024J04Rik	0	0	0	0	0	0
1700024P04Rik	0	0	0	52	0	0
1700025A08Rik	0	0	0	0	0	0
1700025B11Rik	0	1	0	0	0	0
1700025C18Rik	0	0	0	0	0	0
1700025D23Rik	0	0	0	0	0	0
1700025F22Rik	0	0	0	5	0	0
1700025F24Rik	0	0	0	0	0	0
1700025G04Rik	165	151	174	1867	377	595
1700025H01Rik	0	0	0	0	0	0
1700025J12Rik	0	0	0	0	0	0
1700025K24Rik	0	0	0	1	0	0
1700025L06Rik	6	1	0	0	0	0
1700025M24Rik	0	0	0	0	0	0
1700025N21Rik	0	0	0	0	0	33
1700025N23Rik	0	0	0	0	0	0
1700025O08Rik	0	0	0	0	0	0
1700026D11Rik	0	0	0	0	0	0
1700026F02Rik	20	6	3	81	388	59
1700026J12Rik	0	0	0	0	0	0
1700026J14Rik	21	4	106	0	0	0
1700027A07Rik	0	0	0	0	0	0
1700027A15Rik	0	0	0	0	0	0
1700027F06Rik	0	0	0	0	0	0
1700027F09Rik	0	0	0	0	0	0
1700027H10Rik	0	0	0	0	0	0
1700027I24Rik	0	0	0	0	0	0
1700028B04Rik	1	0	2	2	0	0
1700028D13Rik	0	0	0	0	0	0
1700028E10Rik	242	224	248	758	468	0
1700028I16Rik	0	0	0	0	0	0
1700028J19Rik	0	0	0	0	0	0
1700028K03Rik	24	7	100	635	560	307
1700028M03Rik	0	0	0	0	0	0
1700028N14Rik	1	2	5	0	0	0
1700028P14Rik	0	1	0	0	0	0
1700028P15Rik	0	0	0	0	0	0
1700029B22Rik	0	0	0	0	0	0
1700029B24Rik	79	86	62	0	0	0
1700029E06Rik	0	0	0	0	0	0
1700029F12Rik	0	0	0	0	0	0
1700029H14Rik	13	0	0	0	118	0
1700029I15Rik	20	60	1	442	5	635
1700029J03Rik	0	0	0	0	0	0
1700029J07Rik	676	365	897	208	373	403
1700029M03Rik	0	0	0	0	0	0
1700029M20Rik	0	0	0	0	0	0
1700029N11Rik	10	1	15	0	113	0
1700029P11Rik	0	0	0	0	0	0
1700030A11Rik	0	0	0	0	0	0
1700030C10Rik	26	0	1	5	47	612
1700030C12Rik	0	0	0	0	0	0
1700030C14Rik	0	0	0	0	0	0
1700030F04Rik	0	0	0	0	0	0
1700030I03Rik	0	0	0	0	0	0
1700030J22Rik	158	108	30	69	440	6
1700030K09Rik	126	237	64	414	155	240
1700030L20Rik	0	2	0	0	0	0
1700030M09Rik	0	0	0	0	0	0
1700030N03Rik	0	0	0	0	0	0
1700030N18Rik	0	0	0	0	0	0
1700030O20Rik	0	2	0	0	0	0
1700031A10Rik	0	0	0	0	0	0
1700031F05Rik	0	0	0	0	0	0
1700031F10Rik	0	0	0	0	0	0
1700031L13Rik	0	0	0	0	0	0
1700031M16Rik	0	0	0	0	0	0
1700031P21Rik	0	0	0	0	0	0
1700034B16Rik	0	0	0	0	0	0
1700034E13Rik	0	0	0	0	0	0
1700034G24Rik	0	0	0	0	0	0
1700034H15Rik	21	20	15	1	1	0
1700034I23Rik	6	0	7	1	0	0
1700034J04Rik	0	0	0	0	0	0
1700034J05Rik	0	0	0	0	0	0
1700034K08Rik	0	0	0	0	0	0
1700034O15Rik	0	0	0	0	0	0
1700034P13Rik	8	3	0	0	0	0
1700036A12Rik	0	0	0	0	0	0
1700036G14Rik	0	0	0	0	0	0
1700036O09Rik	0	0	0	0	0	0
1700037C06Rik	0	0	0	0	0	0
1700037C18Rik	195	154	251	0	114	0
1700037F24Rik	0	0	0	0	0	0
1700037H04Rik	574	335	1085	212	295	299
1700039E22Rik	0	0	0	0	0	0
1700039I01Rik	0	0	0	0	0	0
1700039M10Rik	0	0	0	0	1	0
1700039M15Rik	0	0	0	0	0	0
1700040D17Rik	80	25	87	0	114	75
1700040F15Rik	0	0	0	0	0	0
1700040F17Rik	0	0	0	0	0	0
1700040K01Rik	17	0	0	0	0	0
1700040L02Rik	0	6	26	0	0	0
1700040L08Rik	2	2	0	0	0	0
1700041C23Rik	0	0	0	0	0	0
1700041G16Rik	15	0	0	0	0	0
1700041I07Rik	0	0	0	0	0	0
1700041M05Rik	0	0	0	0	0	0
1700041M19Rik	0	0	0	0	0	0
1700042D02Rik	0	0	0	0	0	0
1700042G07Rik	0	0	0	0	0	0
1700042G15Rik	0	0	0	0	0	0
1700042O10Rik	0	0	0	0	0	0
1700044C05Rik	0	0	0	0	0	0
1700044K03Rik	0	0	0	0	0	0
1700045H11Rik	0	0	0	0	0	0
1700045I11Rik	0	0	0	0	0	0
1700046C09Rik	0	0	0	0	0	0
1700047A11Rik	0	0	4	0	0	0
1700047F07Rik	42	0	0	0	0	0
1700047G03Rik	0	0	0	0	0	0
1700047G07Rik	0	0	0	0	0	0
1700047I17Rik2	0	0	0	0	0	0
1700047K16Rik	34	14	56	0	0	0
1700047L14Rik	0	0	0	0	0	0
1700047M11Rik	0	14	64	0	0	0
1700047N06Rik	3	0	0	0	0	0
1700047O18Rik	0	0	0	0	0	0
1700048F04Rik	0	0	0	0	0	0
1700048M11Rik	20	7	0	27	0	0
1700048O20Rik	509	198	270	505	1037	984
1700049E15Rik	0	0	0	0	0	0
1700049E17Rik1	0	0	0	0	0	0
1700049E22Rik	0	0	0	0	0	0
1700049J03Rik	32	12	0	0	0	0
1700049L16Rik	0	0	0	0	0	0
1700051A21Rik	0	1	0	0	0	0
1700051K13Rik	0	0	0	0	0	0
1700051O22Rik	0	0	0	0	0	0
1700052H01Rik	0	0	0	0	0	0
1700052I22Rik	0	0	0	0	0	0
1700052K11Rik	83	63	102	0	153	167
1700054A03Rik	0	0	0	0	0	0
1700054K02Rik	0	0	0	0	0	0
1700054K19Rik	0	0	0	0	0	0
1700054M17Rik	0	0	0	0	0	0
1700054O19Rik	0	0	0	0	0	0
1700055C04Rik	0	0	0	0	0	0
1700055D18Rik	123	35	83	382	82	0
1700056E22Rik	0	0	0	0	0	0
1700056N10Rik	3	24	74	4	425	254
1700057G04Rik	0	0	0	0	0	0
1700057H15Rik	0	0	0	0	0	0
1700057H21Rik	4	0	0	0	0	0
1700058P15Rik	2	0	0	0	0	0
1700060C16Rik	0	0	0	0	0	0
1700060C20Rik	0	0	0	111	0	0
1700060J05Rik	0	0	0	0	0	0
1700060O08Rik	0	0	0	0	0	0
1700061E17Rik	0	0	0	0	0	0
1700061E18Rik	0	0	0	0	0	0
1700061F12Rik	0	0	0	0	0	0
1700061G19Rik	8	1	0	1	4	0
1700061H18Rik	0	0	0	0	0	0
1700061I17Rik	0	0	0	0	0	0
1700061J23Rik	0	0	0	0	0	0
1700061N14Rik	0	0	0	0	0	0
1700063A18Rik	0	0	0	0	0	0
1700063D05Rik	2	0	0	0	0	0
1700063H04Rik	0	2	0	0	0	0
1700063H06Rik	0	0	0	0	0	0
1700063I16Rik	0	0	0	0	0	0
1700063K16Rik	0	0	0	0	0	0
1700063O14Rik	0	0	0	0	0	0
1700064H15Rik	30	10	10	0	0	0
1700064J06Rik	0	0	0	0	0	0
1700064M15Rik	0	1	0	0	0	0
1700065D16Rik	0	0	9	77	0	0
1700065I16Rik	0	0	0	0	0	0
1700065J11Rik	0	0	0	0	0	0
1700065J18Rik	0	0	0	0	0	0
1700065L07Rik	0	0	0	0	0	0
1700065O20Rik	0	1	0	0	0	0
1700066B17Rik	0	0	0	0	0	0
1700066B19Rik	12	5	39	48	3	0
1700066C05Rik	0	0	0	0	0	0
1700066J03Rik	0	0	0	0	0	0
1700066M21Rik	210	103	207	0	246	0
1700066N21Rik	0	0	0	0	0	0
1700066O22Rik	0	0	0	0	0	0
1700067G17Rik	0	0	0	0	0	0
1700067K01Rik	87	17	28	0	0	0
1700067P10Rik	0	4	0	0	0	0
1700069B07Rik	0	0	0	0	0	0
1700069L16Rik	0	0	0	0	0	0
1700069P05Rik	0	0	0	0	0	0
1700071G01Rik	0	0	0	0	0	0
1700071K01Rik	0	0	0	0	0	0
1700071M16Rik	21	19	14	0	154	0
1700072B07Rik	0	0	0	0	0	0
1700072G22Rik	0	0	0	78	0	0
1700072O05Rik	0	0	0	0	0	0
1700073E17Rik	0	0	0	0	0	0
1700074A21Rik	0	0	0	0	0	0
1700074H08Rik	0	0	0	0	0	0
1700074P13Rik	0	4	0	0	0	0
1700080E11Rik	0	0	0	0	0	0
1700080G11Rik	0	0	0	0	0	0
1700080N15Rik	20	1	17	6	6	70
1700080O16Rik	0	0	0	0	0	0
1700081B01Rik	0	0	0	0	0	0
1700081H04Rik	0	0	0	0	0	0
1700082M22Rik	0	0	0	0	0	0
1700083H02Rik	0	0	0	0	0	0
1700084C06Rik	0	0	0	0	0	0
1700084E18Rik	37	4	21	28	30	75
1700084F23Rik	1	0	2	0	0	0
1700084J12Rik	27	1	5	0	225	0
1700084M14Rik	0	0	0	0	0	0
1700085C21Rik	0	0	0	0	0	0
1700086D15Rik	0	0	0	0	0	0
1700086L19Rik	0	0	9	0	0	0
1700086O06Rik	238	71	235	14	219	124
1700086P04Rik	12	14	65	0	225	0
1700088E04Rik	62	34	34	0	1	19
1700091H14Rik	0	0	0	0	0	0
1700092C02Rik	0	0	0	0	0	0
1700092C10Rik	0	0	0	0	0	0
1700092C17Rik	0	0	0	0	0	0
1700092E19Rik	0	0	0	0	0	0
1700092K14Rik	0	0	0	0	0	0
1700092M07Rik	2	2	3	0	0	0
1700093J21Rik	0	0	0	0	0	0
1700093K21Rik	0	1	0	0	0	0
1700094J05Rik	0	0	0	1	0	0
1700094M23Rik	0	0	0	0	0	0
1700094M24Rik	0	0	0	0	0	0
1700095A13Rik	0	0	0	0	0	0
1700095A21Rik	0	0	0	0	0	0
1700095B10Rik	0	0	0	0	0	0
1700095J03Rik	0	0	0	0	0	0
1700095J07Rik	0	0	0	0	0	0
1700095J12Rik	0	0	0	0	0	0
1700095K22Rik	0	0	0	0	0	0
1700096J18Rik	0	0	0	0	0	0
1700096K18Rik	288	153	260	415	314	535
1700097M23Rik	0	0	0	0	0	0
1700097N02Rik	0	0	1	0	0	0
1700099I09Rik	0	0	0	0	0	0
1700100L14Rik	0	0	0	0	0	0
1700101I11Rik	76	52	79	0	0	0
1700101I19Rik	0	0	0	1	0	0
1700101O22Rik	0	2	3	0	0	0
1700102F20Rik	0	0	0	0	0	0
1700102P08Rik	1	1	53	19	3	190
1700104B16Rik	0	0	0	0	0	0
1700105P06Rik	4	0	11	0	0	0
1700108F19Rik	0	0	0	189	1	0
1700108J01Rik	0	0	0	0	0	0
1700108N06Rik	0	0	0	0	0	5
1700108N11Rik	0	0	0	0	0	0
1700109G14Rik	0	4	0	0	0	0
1700109G15Rik	0	0	0	0	0	0
1700109H08Rik	29	8	21	0	0	15
1700109I08Rik	0	0	0	0	0	0
1700109K24Rik	0	0	0	0	0	0
1700110C19Rik	0	2	0	0	0	0
1700110I01Rik	0	0	0	0	0	0
1700110I07Rik	0	0	0	0	0	0
1700110K17Rik	0	0	12	0	0	0
1700111E14Rik	3	0	4	0	41	35
1700111N16Rik	0	0	0	0	0	40
1700112D23Rik	8	2	17	0	0	0
1700112H15Rik	0	0	0	0	0	0
1700112J05Rik	0	0	0	0	0	0
1700112J16Rik	117	79	167	0	3	303
1700112K13Rik	0	0	0	0	0	0
1700112L15Rik	0	0	0	0	0	0
1700113A16Rik	12	10	62	44	42	0
1700113B19Rik	0	0	0	0	0	0
1700113H08Rik	0	0	2	113	0	0
1700116B05Rik	17	8	10	0	101	0
1700119H24Rik	61	60	39	1	109	0
1700119I11Rik	0	0	0	0	0	0
1700120B22Rik	12	2	0	0	0	0
1700120C14Rik	157	54	296	0	97	0
1700120C18Rik	0	0	0	0	0	0
1700120E14Rik	0	0	0	0	0	0
1700120G07Rik	0	0	0	0	0	0
1700120G11Rik	0	0	0	0	0	0
1700120K04Rik	0	0	0	0	0	0
1700120O09Rik	0	0	0	0	0	0
1700121C08Rik	0	0	0	0	0	0
1700121L03Rik	0	0	0	0	0	0
1700121L16Rik	0	0	0	0	0	0
1700121N20Rik	0	0	0	0	0	0
1700122D07Rik	0	0	0	0	0	0
1700122E12Rik	10	0	9	0	0	0
1700122H20Rik	0	0	0	0	0	0
1700122O11Rik	0	0	0	0	0	0
1700123J17Rik	0	0	0	0	0	0
1700123K08Rik	10	0	0	0	0	0
1700123L14Rik	0	0	0	0	0	0
1700123M08Rik	4	6	25	107	0	126
1700123O12Rik	0	0	0	0	0	0
1700123O20Rik	1039	648	1538	670	444	265
1700123O21Rik	0	0	0	0	0	0
1700124L16Rik	11	0	16	50	116	0
1700125G02Rik	0	2	0	0	0	0
1700125G22Rik	6	3	12	0	49	0
1700125H03Rik	0	0	0	0	0	0
1700125H20Rik	0	2	0	0	172	109
1700126A01Rik	0	0	0	0	0	0
1700126G02Rik	0	0	0	0	0	0
1700126H18Rik	0	0	0	0	0	0
1700128A07Rik	0	0	0	0	0	0
1700128E19Rik	33	0	0	0	0	0
1700128F08Rik	0	0	0	0	0	0
1700129C05Rik	0	0	0	0	0	0
1700129L04Rik	0	0	0	1	0	0
1810006J02Rik	0	0	0	0	0	0
1810007C17Rik	0	0	0	0	0	0
1810007D17Rik	0	0	0	0	0	0
1810008B01Rik	0	0	0	0	0	0
1810008I18Rik	0	0	0	0	0	0
1810009A15Rik	12	22	28	0	53	48
1810009J06Rik	0	0	0	0	0	0
1810010D01Rik	0	0	6	0	0	0
1810010H24Rik	269	306	755	737	21	268
1810010K12Rik	296	235	366	0	796	0
1810011H11Rik	15	9	0	0	0	0
1810011O10Rik	57	20	20	0	0	0
1810012K08Rik	6	0	0	0	0	0
1810012K16Rik	2	8	0	305	318	0
1810013D15Rik	2	0	0	1	0	0
1810013L24Rik	205	119	141	581	799	16
1810014B01Rik	81	67	132	36	11	42
1810017P11Rik	0	0	0	0	0	1
1810018F18Rik	0	0	0	0	0	0
1810019D21Rik	0	3	0	0	0	0
1810019N24Rik	26	0	0	0	0	0
1810020O05Rik	0	0	0	0	0	0
1810021B22Rik	143	84	126	434	288	20
1810022K09Rik	2307	659	2719	1943	3400	1865
1810024B03Rik	51	16	69	0	0	76
1810026B05Rik	1192	665	1714	2030	2292	1542
1810030O07Rik	505	279	272	739	246	609
1810032O08Rik	149	94	228	145	446	89
1810034E14Rik	0	7	0	0	0	0
1810037I17Rik	2779	803	3646	2371	3676	2183
1810041H14Rik	8	6	23	2	82	117
1810041L15Rik	533	560	277	5013	4010	3820
1810043G02Rik	988	644	955	1725	1307	408
1810044D09Rik	59	34	137	81	606	830
1810046K07Rik	0	0	0	0	0	0
1810049I09Rik	0	0	0	0	0	0
1810049J17Rik	0	1	0	0	0	0
1810053B23Rik	0	0	0	0	0	0
1810055G02Rik	376	265	754	0	501	8
1810058I24Rik	1374	499	1789	567	2810	1548
1810059C17Rik	21	9	23	0	27	13
1810059H22Rik	43	38	38	438	614	92
1810062G17Rik	18	2	0	0	0	0
1810062O18Rik	12	0	12	0	0	0
1810063I02Rik	2	3	8	0	0	0
1810064F22Rik	4	0	0	1	0	1
1810065E05Rik	0	0	0	0	0	0
2010001A14Rik	188	105	220	334	66	63
2010001K21Rik	4	7	2	69	14	1
2010003K11Rik	0	0	0	0	0	0
2010005H15Rik	0	0	0	0	0	0
2010007H06Rik	0	0	0	0	0	0
2010008C14Rik	0	0	0	0	0	0
2010009K17Rik	0	0	0	0	0	0
2010010A06Rik	0	0	0	0	0	0
2010013B24Rik	0	0	0	0	0	0
2010015M23Rik	99	31	54	5	462	105
2010016I18Rik	2	1	14	0	0	0
2010103J01Rik	1	0	0	0	0	0
2010106C02Rik	0	0	0	0	0	0
2010106E10Rik	0	0	0	0	0	0
2010107E04Rik	5246	1810	6793	6371	10059	7536
2010107G23Rik	763	340	813	1176	201	17
2010109A12Rik	73	29	49	337	9	0
2010109I03Rik	0	0	0	7	0	0
2010109P13Rik	0	0	0	0	0	0
2010110E17Rik	0	0	0	0	0	0
2010110G14Rik	0	0	1	0	0	0
2010110K18Rik	0	0	0	0	0	0
2010111I01Rik	447	342	603	89	247	225
2010204K13Rik	28	10	69	0	0	142
2010300C02Rik	0	0	0	0	0	0
2010300F17Rik	0	4	0	0	0	0
2010308F09Rik	13	0	1	0	0	0
2010309G21Rik	0	0	0	0	0	0
2010310C07Rik	0	0	0	0	0	0
2010315B03Rik	370	253	452	615	143	377
2010320M18Rik	1267	321	1992	530	1949	512
2010320O07Rik	0	0	0	0	0	0
2200002A13Rik	0	0	0	0	0	0
2200002D01Rik	38	8	15	0	0	0
2200002J24Rik	0	1	0	0	0	0
2200007N16Rik	0	0	0	0	0	0
2210008F06Rik	11	4	73	0	0	0
2210010C04Rik	0	0	0	0	0	0
2210011C24Rik	0	0	0	0	0	0
2210011K15Rik	0	0	0	0	0	0
2210013O21Rik	433	209	491	1194	1815	427
2210016F16Rik	1240	660	1848	1739	1098	1070
2210016L21Rik	2176	1164	2809	2282	2751	2747
2210017I01Rik	0	0	0	0	0	0
2210406H18Rik	1	1	20	0	0	0
2210406O10Rik	13	28	28	0	171	318
2210407C18Rik	0	0	0	0	0	0
2210408F21Rik	93	18	139	0	0	77
2210408I21Rik	104	74	88	0	9	737
2210409E12Rik	0	0	0	0	0	0
2210411M09Rik	0	0	0	0	0	0
2210412B16Rik	0	1	0	1	0	0
2210414B05Rik	0	0	0	0	0	0
2210417A02Rik	0	0	0	0	0	0
2210418O10Rik	0	0	0	2	4	1
2210420H20Rik	0	0	0	0	0	0
2300002M23Rik	0	0	0	0	0	0
2300003K06Rik	0	0	0	0	0	0
2300009A05Rik	127	45	111	532	171	293
2310001H17Rik	28	33	35	0	119	2
2310001K20Rik	0	0	0	0	0	0
2310001K24Rik	11	7	9	0	0	0
2310002F09Rik	0	0	0	0	0	0
2310002L09Rik	0	0	0	0	0	0
2310003L06Rik	0	0	0	0	0	0
2310005A03Rik	0	0	0	0	0	0
2310005E17Rik	0	0	0	0	0	0
2310007B03Rik	0	0	0	0	0	0
2310008N11Rik	0	0	0	0	0	0
2310009A05Rik	116	41	276	340	203	383
2310009B15Rik	405	212	327	846	195	279
2310010J17Rik	36	10	38	42	78	61
2310011J03Rik	881	735	1084	119	302	1043
2310014F06Rik	26	13	89	0	0	0
2310015A10Rik	142	125	222	559	738	871
2310015D24Rik	0	0	0	0	0	0
2310015K22Rik	0	0	0	0	0	0
2310016D03Rik	0	0	0	0	0	0
2310016D23Rik	0	0	0	0	0	0
2310016G11Rik	23	12	42	0	123	0
2310020H05Rik	0	0	0	0	0	0
2310022A10Rik	241	119	103	126	319	135
2310022B05Rik	39	83	48	53	0	596
2310026I22Rik	16	12	7	0	104	299
2310026L22Rik	81	23	112	0	98	145
2310030A07Rik	3	3	13	56	0	0
2310030G06Rik	115	50	65	305	0	0
2310031A07Rik	0	0	0	0	0	0
2310033P09Rik	238	63	336	440	486	286
2310034C09Rik	0	0	0	0	0	0
2310034G01Rik	166	123	396	489	537	218
2310034O05Rik	13	9	15	170	109	5
2310035C23Rik	456	207	342	891	1287	785
2310039H08Rik	961	255	1583	472	369	516
2310039L15Rik	0	0	0	0	0	0
2310040G07Rik	12	1	0	0	0	0
2310040G24Rik	53	24	31	228	0	0
2310043L19Rik	0	0	0	0	0	0
2310043M15Rik	0	0	0	0	0	0
2310043O21Rik	0	0	0	0	0	0
2310043P16Rik	0	12	43	0	31	0
2310044K18Rik	0	0	0	0	0	0
2310046K23Rik	0	0	0	0	0	0
2310047D07Rik	10	7	15	0	0	0
2310050C09Rik	0	0	0	0	0	0
2310057J18Rik	0	0	0	0	0	0
2310057M21Rik	500	246	450	1170	180	146
2310057N15Rik	0	0	0	0	0	0
2310058D17Rik	87	41	102	0	129	0
2310061I04Rik	551	414	471	1101	2598	1415
2310061N02Rik	0	0	0	9	57	0
2310065F04Rik	0	0	0	0	0	0
2310068J16Rik	5	1	11	47	34	0
2310069B03Rik	0	0	0	0	0	0
2310069G16Rik	2	8	26	0	31	164
2310074N15Rik	39	14	24	0	0	121
2310075C17Rik	0	0	0	0	0	0
2310079G19Rik	0	0	0	0	0	0
2310081O03Rik	0	0	0	0	0	0
2400006E01Rik	0	0	0	2	0	0
2410002F23Rik	633	693	788	1110	2393	1671
2410003L11Rik	0	0	0	0	0	0
2410004B18Rik	1099	633	1954	766	1042	722
2410004I01Rik	0	5	0	0	0	0
2410004P03Rik	39	0	2	0	0	1
2410006H16Rik	133	61	165	231	217	135
2410012E07Rik	0	0	30	0	0	0
2410015M20Rik	1480	674	2508	2245	2284	1798
2410017I17Rik	0	0	0	0	0	0
2410018L13Rik	1	1	6	8	2	9
2410021H03Rik	35	7	0	291	710	197
2410022M11Rik	146	75	113	0	1	0
2410024N13Rik	0	0	0	0	0	0
2410080I02Rik	9	0	6	48	35	5
2410089E03Rik	279	170	340	789	2358	528
2410124H12Rik	19	17	41	158	44	0
2410131K14Rik	931	1248	1684	2623	2103	873
2410137M14Rik	12	0	7	8	100	0
2410141K09Rik	0	0	0	0	0	0
2410152P15Rik	0	0	0	0	22	0
2500002B13Rik	119	42	65	0	0	0
2500004C02Rik	88	93	145	169	25	0
2510002D24Rik	899	557	1184	243	297	1208
2510009E07Rik	457	308	338	779	1118	1614
2510016D11Rik	0	0	0	0	0	0
2510017J16Rik	10	3	9	336	0	15
2510039O18Rik	587	751	529	232	120	1095
2510046G10Rik	80	25	117	36	108	44
2600006K01Rik	2	0	9	0	0	1
2600014E21Rik	1	1	0	0	0	0
2610001A08Rik	7	0	21	0	0	6
2610001J05Rik	1776	893	1271	2054	1601	1269
2610002M06Rik	204	100	153	1296	3	137
2610005L07Rik	283	82	243	518	277	341
2610008E11Rik	139	265	184	581	528	590
2610011E03Rik	0	3	0	15	31	80
2610012C04Rik	4	6	3	347	161	0
2610016A17Rik	0	0	0	0	0	0
2610017A05Rik	89	46	35	0	0	0
2610020C07Rik	86	99	245	0	693	355
2610020F03Rik	0	0	0	0	0	0
2610021A01Rik	149	196	107	988	416	245
2610024D14Rik	0	0	0	0	0	0
2610027F03Rik	0	0	0	0	0	0
2610027K06Rik	43	29	37	572	0	76
2610028E06Rik	0	0	0	0	0	0
2610028H24Rik	0	0	0	0	0	0
2610034O05Rik	0	0	0	0	0	0
2610035D17Rik	171	153	348	0	0	513
2610035F20Rik	0	3	0	0	52	0
2610037D02Rik	1	21	67	42	103	353
2610042L04Rik	3	0	1	2	0	4
2610044O15Rik8	326	253	325	718	0	27
2610105M22Rik	0	0	0	0	0	0
2610203C20Rik	38	39	75	1	0	0
2610203C22Rik	0	1	10	0	0	0
2610204G07Rik	0	0	0	43	0	0
2610206C17Rik	5	8	0	0	0	0
2610300A13Rik	0	0	0	0	0	0
2610300M13Rik	0	1	38	0	0	0
2610301B20Rik	1029	765	1239	729	958	2
2610303G11Rik	0	0	0	0	0	0
2610306M01Rik	583	168	706	371	121	401
2610306O10Rik	0	0	0	0	0	0
2610307P16Rik	31	14	0	0	0	0
2610316D01Rik	203	51	230	0	0	0
2610318N02Rik	60	25	154	192	0	639
2610507B11Rik	1221	566	794	2507	2845	2769
2610507I01Rik	16	7	0	1	0	0
2610509F24Rik	0	0	0	0	0	0
2610524H06Rik	986	501	1115	234	702	1115
2610528A11Rik	42	46	85	0	0	1
2610528J11Rik	0	0	0	0	0	0
2700012I20Rik	53	14	55	0	0	0
2700016F22Rik	0	7	17	21	0	242
2700029L08Rik	0	0	0	84	69	0
2700033N17Rik	128	34	202	128	209	232
2700038G22Rik	246	243	452	253	420	188
2700046A07Rik	11	29	46	0	0	14
2700046G09Rik	180	106	138	177	192	216
2700049A03Rik	1506	636	1958	1817	866	292
2700060E02Rik	1206	728	1337	4308	1587	2471
2700062C07Rik	987	524	1389	923	1126	971
2700068H02Rik	0	0	0	0	0	0
2700069I18Rik	13	2	1	144	329	0
2700078F05Rik	1	0	0	0	0	20
2700080J24Rik	0	2	0	0	0	0
2700081O15Rik	5	8	66	61	32	113
2700089I24Rik	0	0	0	0	0	0
2700097O09Rik	580	439	398	1054	985	1754
2700099C18Rik	11	9	1	0	0	0
2810001G20Rik	975	387	1073	2294	420	747
2810002D19Rik	183	60	112	222	399	105
2810004N23Rik	195	144	237	833	299	386
2810006K23Rik	259	401	491	2202	288	559
2810013P06Rik	2082	1144	2542	1942	2175	1322
2810021J22Rik	54	126	56	567	469	188
2810025M15Rik	577	271	594	252	177	397
2810029C07Rik	1115	793	1488	1916	73	347
2810030D12Rik	525	97	514	708	91	121
2810032G03Rik	33	104	1	0	241	14
2810039B14Rik	411	199	79	71	118	29
2810047C21Rik1	0	0	1	0	0	0
2810049E08Rik	29	14	19	1	104	267
2810402E24Rik	167	132	302	85	629	298
2810403A07Rik	700	585	474	2389	2584	2133
2810403D21Rik	75	32	26	0	299	0
2810404F17Rik	0	0	0	0	0	0
2810404M03Rik	0	0	0	0	0	0
2810405F15Rik	120	37	177	23	0	234
2810405F17Rik	340	79	270	0	639	1
2810407A14Rik	0	2	71	0	0	0
2810408A11Rik	55	18	70	0	0	0
2810408I11Rik	42	12	34	0	116	76
2810410L24Rik	122	75	77	771	806	423
2810414N06Rik	0	0	0	0	0	0
2810425M01Rik	4	1	0	0	0	2
2810428I15Rik	1717	666	2390	2519	2277	2643
2810428J06Rik	1	1	0	0	267	0
2810429I04Rik	0	0	26	0	0	0
2810430I11Rik	0	0	0	0	0	0
2810432F15Rik	3	2	3	90	75	32
2810433D01Rik	46	17	1	0	0	0
2810442N19Rik	0	1	19	0	0	0
2810454H06Rik	105	22	142	160	138	103
2810455O05Rik	21	11	20	38	371	132
2810459M11Rik	0	4	0	0	0	2
2810468N07Rik	206	158	436	1308	106	86
2810471M01Rik	4	0	0	0	0	0
2810474O19Rik	526	283	492	2151	113	927
2900002M20Rik	0	0	1	571	0	32
2900005J15Rik	93	26	0	0	0	0
2900009J06Rik	1	0	0	1	0	0
2900011O08Rik	984	495	783	512	693	420
2900018N21Rik	0	3	22	0	0	0
2900022M07Rik	12	12	55	768	592	882
2900026A02Rik	58	43	42	269	133	62
2900027M19Rik	1	6	59	924	510	330
2900035J10Rik	8	2	0	0	0	0
2900037B21Rik	0	0	0	0	0	0
2900041M22Rik	0	0	0	0	0	0
2900042K21Rik	0	0	0	0	0	0
2900052L18Rik	95	52	110	1724	905	443
2900052N01Rik	50	196	91	25	37	12
2900055J20Rik	828	232	639	3885	4642	4115
2900060B14Rik	6	1	0	0	0	0
2900064F13Rik	0	0	0	0	0	0
2900064K03Rik	46	26	13	2786	1635	874
2900069G24Rik	0	0	0	0	0	0
2900072N19Rik	75	58	55	225	684	75
2900076A07Rik	351	118	384	458	340	506
2900076G11Rik	0	4	0	39	34	122
2900079G21Rik	1	0	0	0	0	0
2900089D17Rik	5	0	1	18	0	0
2900092C05Rik	0	0	0	0	0	0
2900092N22Rik	0	0	0	0	0	0
2900092O11Rik	0	0	0	0	0	0
2900093K20Rik	387	91	540	177	910	579
2900097C17Rik	278	329	437	361	803	378
3000002C10Rik	116	126	102	3	537	7
3010001F23Rik	116	87	221	150	369	38
3010003L21Rik	0	1	3	0	0	51
3100002H09Rik	0	0	0	0	0	0
3100003L05Rik	0	0	0	0	0	0
3110001I22Rik	73	67	244	0	0	0
3110002H16Rik	1761	965	1753	506	1137	301
3110004A20Rik	21	3	3	160	137	172
3110009E18Rik	124	25	173	327	76	350
3110009M11Rik	0	0	0	0	0	0
3110018I06Rik	0	0	0	0	0	0
3110021N24Rik	168	51	112	1131	1059	371
3110031N09Rik	2	0	6	0	0	0
3110035E14Rik	0	0	0	0	0	0
3110039M20Rik	0	0	0	0	0	0
3110040N11Rik	454	214	667	810	228	857
3110043O21Rik	358	297	498	805	685	480
3110045C21Rik	0	4	0	0	118	0
3110053B16Rik	2	0	16	0	0	0
3110056K07Rik	785	488	1365	1211	1818	645
3110062G12Rik	0	0	0	0	0	0
3110062M04Rik	128	34	181	315	390	360
3110067C02Rik	46	13	7	5	8	0
3110070M22Rik	158	120	137	173	222	0
3110079O15Rik	0	0	0	0	5	0
3110080E11Rik	0	0	1	0	0	0
3110080O07Rik	24	2	35	97	0	64
3110082I17Rik	230	141	176	352	392	3
3110082J24Rik	0	0	0	0	0	0
3110083C13Rik	62	21	43	0	0	0
3110099E03Rik	0	0	0	0	0	0
3222401L13Rik	611	269	760	2151	802	801
3300002A11Rik	0	0	0	0	0	0
3300002I08Rik	33	19	19	3	0	0
3300002P13Rik	17	5	2	0	0	0
3300005D01Rik	0	0	0	0	0	0
3425401B19Rik	0	0	1	0	0	0
3632451O06Rik	993	524	608	36	442	0
3632454L22Rik	1	0	1	0	0	0
3830403N18Rik	0	0	63	0	0	0
3830406C13Rik	694	260	601	241	575	285
3830408C21Rik	81	56	145	634	84	135
3830417A13Rik	0	0	0	0	0	0
3830422I06Rik	0	0	0	0	0	0
3830432H09Rik	0	0	0	0	229	0
3930402G23Rik	0	3	0	0	0	0
4430402I18Rik	35	17	59	0	0	0
4631405J19Rik	20	29	49	0	285	0
4631405K08Rik	0	0	0	0	0	0
4632404H12Rik	75	135	228	53	0	117
4632404M16Rik	0	0	0	0	0	0
4632411P08Rik	52	8	40	0	0	0
4632415L05Rik	1600	823	1716	2308	2829	3674
4632427E13Rik	7383	2280	6064	4643	4952	3929
4632428C04Rik	32	2	50	0	0	0
4632432E15Rik	93	35	248	225	0	15
4633401B06Rik	6	6	0	0	69	87
4731419I09Rik	0	0	0	0	0	0
4732414G09Rik	54	19	53	0	233	371
4732416N19Rik	176	39	156	759	362	216
4732419C18Rik	11	8	0	0	0	0
4732440D04Rik	235	111	197	523	489	1
4732463B04Rik	8	2	17	0	93	0
4732465J04Rik	0	0	0	0	0	0
4732471J01Rik	227	85	78	75	246	161
4732487G21Rik	0	3	0	0	29	141
4732490B19Rik	0	0	0	0	0	0
4732491K20Rik	132	99	253	122	0	0
4732496C06Rik	240	139	363	0	30	82
4831440D22Rik	23	0	21	41	0	183
4831440E17Rik	81	38	91	210	345	324
4833403J16Rik	0	0	0	0	0	0
4833404L02Rik	0	0	0	0	0	0
4833407H14Rik	0	0	0	0	0	0
4833411C07Rik	18	11	19	0	0	0
4833412C05Rik	12	7	0	0	0	0
4833412K13Rik	0	5	0	157	169	0
4833413E03Rik	0	6	24	0	0	0
4833413G10Rik	17	1	0	0	0	0
4833417C18Rik	158	75	186	133	185	0
4833418N02Rik	0	34	21	320	0	0
4833418N17Rik	0	0	0	0	0	0
4833420G17Rik	903	652	842	1812	1358	514
4833421G17Rik	10	0	0	1	10	59
4833421K07Rik	0	0	0	0	0	0
4833422C13Rik	41	14	0	51	0	246
4833422M21Rik	0	0	0	0	0	0
4833423E24Rik	0	0	0	0	0	0
4833427F10Rik	0	0	0	0	0	0
4833427G06Rik	0	0	0	0	0	0
4833428L15Rik	15	10	52	0	381	0
4833439L19Rik	6301	5424	5827	1781	4422	3869
4833445I07Rik	53	74	5	0	0	0
4921501E09Rik	0	3	0	0	0	0
4921504A21Rik	595	180	676	744	718	522
4921504E06Rik	0	0	0	0	0	0
4921507G05Rik	11	18	9	0	0	0
4921507P07Rik	12	4	0	0	152	0
4921508D12Rik	0	0	0	0	0	0
4921508M14Rik	0	0	0	0	0	0
4921509A06Rik	0	0	0	0	0	0
4921509C19Rik	0	0	0	0	0	0
4921511C10Rik	11	6	52	0	0	0
4921511C20Rik	0	0	0	0	0	0
4921511E07Rik	0	0	0	0	0	0
4921511M17Rik	0	0	0	0	0	0
4921513H07Rik	0	0	0	0	320	0
4921513I03Rik	0	0	0	0	0	0
4921513I08Rik	0	0	0	0	0	0
4921514A10Rik	0	0	0	0	1	1
4921515E04Rik	0	0	0	0	0	0
4921517D22Rik	0	0	0	0	2	0
4921518K17Rik	0	0	0	0	0	0
4921521D15Rik	0	0	0	0	0	0
4921522P10Rik	0	4	14	0	0	65
4921523L03Rik	0	0	0	0	0	0
4921524J17Rik	471	153	510	364	160	118
4921524L21Rik	0	0	0	0	0	0
4921527H02Rik	0	0	0	0	0	0
4921528I07Rik	0	0	0	0	0	0
4921529L05Rik	0	0	0	0	0	0
4921530L21Rik	0	0	0	0	0	0
4921531C22Rik	270	259	422	27	36	99
4921534H16Rik	0	0	0	0	0	0
4921536K21Rik	0	0	10	0	0	0
4921539E11Rik	0	0	0	0	0	0
4921539H07Rik	9	1	0	0	0	0
4922502D21Rik	0	0	0	0	0	0
4922502N22Rik	0	0	0	0	0	0
4930401G09Rik	10	2	0	0	0	0
4930401O10Rik	0	4	19	0	0	0
4930401O12Rik	0	0	0	0	0	0
4930402C01Rik	0	0	0	0	0	0
4930402F06Rik	0	0	0	0	0	0
4930402F11Rik	0	0	0	0	0	0
4930402H05Rik	0	0	0	0	0	0
4930402H24Rik	522	369	678	1536	2306	2122
4930402K13Rik	0	0	0	0	0	0
4930403D09Rik	0	0	0	0	0	0
4930403P22Rik	0	6	6	0	230	0
4930404A12Rik	0	0	0	0	0	0
4930404H24Rik	0	0	0	0	0	0
4930404I05Rik	4	8	26	0	0	0
4930404I20Rik	0	0	0	0	0	0
4930404N11Rik	1	2	0	0	0	0
4930405A21Rik	221	259	232	244	402	480
4930405D11Rik	0	0	0	0	0	0
4930405G09Rik	0	0	0	0	0	0
4930405H06Rik	9	0	0	137	0	0
4930405L22Rik	0	0	0	0	0	0
4930405N21Rik	0	0	0	0	0	0
4930405O22Rik	1	4	0	1	0	103
4930406D18Rik	0	0	0	0	0	0
4930407G08Rik	0	0	0	0	0	0
4930407I10Rik	0	0	0	0	0	0
4930408K08Rik	0	0	0	0	0	0
4930408O17Rik	0	0	0	12	0	0
4930412B13Rik	0	0	0	25	0	0
4930412C18Rik	225	31	166	19	0	0
4930412E21Rik	0	0	0	0	0	0
4930412F09Rik	0	0	0	0	0	161
4930412F12Rik	1	2	9	0	24	0
4930412L05Rik	2	6	26	0	0	0
4930412M03Rik	0	1	30	0	0	0
4930412O13Rik	0	0	0	0	0	0
4930413E15Rik	0	0	0	0	0	0
4930413G21Rik	9	2	18	60	17	28
4930415F15Rik	23	16	43	0	0	0
4930415H17Rik	0	0	0	0	0	0
4930415L06Rik	0	0	0	0	0	0
4930415O20Rik	0	0	0	0	0	84
4930417H01Rik	0	0	0	0	0	0
4930417O13Rik	0	0	0	0	0	0
4930417O22Rik	0	0	0	0	0	0
4930419G24Rik	30	13	38	25	0	10
4930420N18Rik	0	0	0	0	0	0
4930421C12Rik	0	0	0	0	0	0
4930421P07Rik	0	0	0	0	0	0
4930422C21Rik	0	0	0	0	0	0
4930422M22Rik	0	8	0	0	0	0
4930423C22Rik	0	0	0	0	0	0
4930423M02Rik	0	0	0	0	0	0
4930425K10Rik	0	0	0	0	0	0
4930425L21Rik	0	0	0	0	0	0
4930425O10Rik	0	0	0	0	0	0
4930426D05Rik	0	0	0	0	0	0
4930426I24Rik	0	6	0	0	0	0
4930426L09Rik	0	2	0	0	0	0
4930427A07Rik	36	31	0	0	58	0
4930428D20Rik	0	0	0	0	0	0
4930428N03Rik	0	0	0	0	0	0
4930428O21Rik	0	0	0	0	0	0
4930429D17Rik	0	0	0	1	0	0
4930429F24Rik	2	5	3	0	0	0
4930429H19Rik	0	0	0	0	0	0
4930429P21Rik	0	0	0	0	0	0
4930430A15Rik	0	0	0	0	0	0
4930430E12Rik	0	0	1	2	1	0
4930430F08Rik	498	125	369	505	574	49
4930430O22Rik	0	5	0	0	0	0
4930431F12Rik	0	0	0	3	0	1
4930431L21Rik	0	0	0	0	0	0
4930431P03Rik	0	0	0	0	0	0
4930431P19Rik	209	78	88	520	172	514
4930432B10Rik	3	0	0	22	0	0
4930432E11Rik	0	0	0	0	0	0
4930432H08Rik	0	0	0	0	0	0
4930432K21Rik	67	67	45	0	0	378
4930432L08Rik	0	0	0	0	0	0
4930432M17Rik	0	0	0	0	0	0
4930433B08Rik	0	0	0	0	0	0
4930433I11Rik	0	0	0	0	0	0
4930433J02Rik	0	0	0	0	0	0
4930433N12Rik	4	1	11	0	0	0
4930434B07Rik	0	2	0	0	0	0
4930434O05Rik	0	4	0	0	0	0
4930435C17Rik	0	0	0	0	0	0
4930435E12Rik	0	0	0	0	0	0
4930435N07Rik	0	0	0	0	0	0
4930437M23Rik	0	0	0	0	0	0
4930438A08Rik	0	0	0	0	0	0
4930438E09Rik	0	0	0	0	0	0
4930439A04Rik	0	4	0	0	4	234
4930439D14Rik	19	19	29	0	0	0
4930440C22Rik	0	0	0	0	0	0
4930440I19Rik	0	0	0	0	0	0
4930441H08Rik	0	0	0	0	0	0
4930441J16Rik	0	0	0	0	0	0
4930442H23Rik	1	0	0	0	0	0
4930442J19Rik	0	0	0	0	0	0
4930442L01Rik	0	0	0	0	0	0
4930442P19Rik	1	0	0	0	0	0
4930443G03Rik	0	0	0	0	0	0
4930443O20Rik	0	0	0	19	0	96
4930444A19Rik	2	1	0	0	0	0
4930444E06Rik	0	0	0	0	0	0
4930444G20Rik	0	0	0	0	0	0
4930444M15Rik	0	0	0	0	3	0
4930444P10Rik	12	0	25	0	0	0
4930445B16Rik	0	0	0	0	0	49
4930445N08Rik	0	0	0	0	0	2
4930445N18Rik	14	18	0	0	0	0
4930447A16Rik	7	0	3	0	0	0
4930447C04Rik	1316	275	699	5759	4907	5404
4930447C11Rik	0	0	0	0	0	0
4930447F04Rik	0	0	0	0	0	0
4930447F24Rik	37	24	40	0	0	0
4930447M23Rik	0	0	30	0	0	0
4930447N08Rik	0	0	0	0	0	0
4930448A20Rik	0	0	0	75	0	0
4930448D08Rik	0	0	0	0	0	0
4930448E22Rik	0	0	0	0	0	0
4930448H16Rik	0	0	0	0	0	0
4930448I06Rik	0	0	0	0	0	0
4930448I18Rik	0	0	0	0	0	0
4930448K20Rik	0	0	0	0	0	0
4930449A18Rik	0	0	0	0	0	0
4930449E01Rik	0	1	0	0	0	0
4930449I04Rik	0	0	0	0	0	0
4930449I24Rik	0	0	0	0	0	0
4930451E10Rik	5	0	0	0	0	0
4930451G09Rik	112	121	67	67	335	291
4930451I11Rik	0	2	0	0	0	0
4930452B06Rik	0	0	0	215	0	0
4930452N14Rik	0	0	0	0	0	0
4930453H23Rik	0	0	0	0	0	0
4930453L07Rik	0	0	0	0	0	0
4930453N24Rik	471	346	763	368	869	65
4930453O03Rik	0	0	0	0	0	0
4930455B14Rik	0	0	0	0	0	0
4930455D15Rik	0	0	0	0	0	0
4930455G09Rik	0	5	13	0	0	0
4930455H04Rik	0	0	0	0	0	0
4930456G14Rik	0	0	0	0	0	0
4930456L15Rik	0	0	0	0	0	0
4930458A03Rik	0	0	0	0	0	0
4930458B22Rik	0	0	0	0	0	0
4930458D05Rik	16	3	0	0	0	0
4930459L07Rik	0	0	0	0	0	0
4930461C15Rik	5	3	36	0	0	0
4930461G14Rik	0	0	0	0	0	0
4930463O16Rik	0	0	0	0	0	0
4930465I24Rik	0	0	0	0	0	0
4930465K10Rik	77	35	0	0	25	0
4930465M20Rik	0	0	0	0	0	0
4930466I24Rik	0	0	0	0	0	0
4930467D21Rik	0	1	5	0	0	0
4930467E23Rik	0	0	0	0	7	0
4930467K11Rik	0	4	0	0	0	0
4930469B13Rik	0	0	0	0	0	0
4930469K13Rik	0	0	0	0	0	0
4930470B04Rik	0	0	0	0	0	0
4930470G03Rik	1	0	1	0	0	0
4930470O06Rik	0	0	0	102	0	0
4930470P17Rik	0	0	0	0	0	0
4930471C04Rik	17	0	15	0	0	0
4930471C06Rik	0	0	0	0	0	0
4930471D02Rik	0	0	0	0	0	0
4930471M09Rik	0	0	0	0	0	0
4930473A02Rik	1	4	1	0	0	0
4930473D10Rik	0	0	0	0	0	0
4930474B08Rik	0	0	0	0	0	0
4930474H06Rik	0	0	0	0	0	0
4930474N05Rik	0	0	0	0	0	0
4930477E14Rik	0	0	0	0	0	0
4930477O15Rik	0	0	0	0	0	0
4930478K11Rik	2	1	0	0	0	0
4930478M09Rik	0	0	0	1	0	0
4930478P22Rik	0	0	0	0	43	0
4930479D17Rik	4	0	0	0	0	0
4930479H17Rik	0	0	0	0	12	0
4930480C01Rik	0	0	0	0	0	0
4930480E11Rik	0	0	0	0	0	0
4930480G23Rik	0	0	0	0	0	0
4930480K02Rik	0	0	0	0	0	0
4930480K15Rik	0	7	3	19	0	23
4930480K23Rik	343	122	189	0	461	10
4930481A15Rik	61	58	16	412	0	330
4930481B07Rik	110	13	48	0	0	0
4930483J18Rik	3	0	0	0	0	0
4930483K19Rik	0	0	4	0	0	0
4930483O08Rik	0	0	0	0	0	0
4930486I03Rik	0	0	0	0	0	0
4930486L24Rik	0	0	0	0	0	0
4930486N12Rik	0	0	0	0	0	0
4930487D11Rik	0	0	0	0	0	0
4930488B22Rik	0	0	0	0	0	0
4930488L21Rik	0	4	2	2	0	0
4930488N15Rik	0	0	0	0	0	0
4930488N24Rik	33	0	0	0	0	0
4930500F04Rik	0	0	0	0	0	0
4930500F10Rik	3	2	0	0	0	0
4930500L23Rik	0	0	0	0	0	0
4930500M09Rik	6	5	1	0	0	0
4930502C17Rik	0	0	0	0	0	0
4930502E09Rik	0	0	0	0	0	0
4930502E18Rik	0	2	0	0	0	0
4930503B20Rik	0	0	0	0	0	0
4930503E14Rik	0	0	0	0	0	0
4930503H13Rik	0	0	0	0	0	0
4930503L19Rik	45	80	213	781	21	0
4930503O07Rik	0	0	0	0	0	0
4930504D19Rik	0	0	0	0	0	0
4930504O13Rik	0	0	0	0	0	0
4930505A04Rik	0	3	11	0	0	0
4930505G20Rik	0	0	0	0	0	0
4930505K13Rik	0	0	0	0	0	0
4930505K14Rik	0	0	0	0	0	0
4930505M18Rik	0	1	0	0	43	75
4930505N22Rik	4	5	4	0	70	0
4930505O20Rik	0	0	0	0	0	0
4930506C21Rik	38	5	16	171	211	11
4930507D05Rik	0	0	57	0	0	0
4930507D10Rik	0	0	0	0	0	0
4930509E16Rik	0	0	0	0	0	0
4930509G22Rik	0	0	0	0	0	0
4930509H03Rik	164	38	96	1	276	0
4930509J09Rik	4	0	0	49	1	150
4930509K18Rik	0	0	0	0	0	0
4930510E17Rik	0	0	0	0	0	0
4930511A02Rik	0	0	0	0	0	0
4930511E03Rik	0	5	0	0	0	0
4930511M06Rik	0	0	1	0	0	0
4930511M18Rik	0	0	0	0	0	0
4930511O05Rik	0	0	0	0	0	0
4930512B01Rik	3	3	1	1	12	1
4930512H18Rik	1	9	4	0	0	0
4930512J16Rik	0	0	0	0	0	0
4930512M02Rik	0	0	0	0	0	0
4930512P04Rik	0	0	0	0	0	0
4930513D17Rik	0	0	0	0	0	0
4930513N10Rik	28	8	0	1	0	0
4930513N20Rik	21	7	24	29	22	33
4930513O06Rik	0	0	0	0	0	0
4930515B02Rik	0	0	0	0	0	0
4930515G01Rik	0	15	0	0	0	0
4930515G13Rik	0	0	0	0	0	0
4930515G16Rik	0	0	0	0	0	0
4930515L19Rik	0	0	0	0	0	0
4930516B21Rik	67	7	52	976	77	537
4930516K23Rik	0	0	0	0	0	0
4930517E11Rik	0	0	0	0	0	0
4930517G19Rik	3	1	0	0	0	1
4930517J16Rik	0	0	0	0	0	0
4930517L18Rik	6	0	0	0	0	0
4930517O19Rik	0	0	0	122	0	0
4930518C09Rik	0	0	0	171	212	99
4930518I15Rik	76	43	196	18	50	68
4930518I17Rik	0	0	0	0	0	0
4930518J20Rik	0	0	3	0	0	0
4930518J21Rik	0	0	0	0	0	0
4930519A11Rik	0	0	0	0	0	0
4930519D14Rik	0	0	0	0	0	0
4930519E07Rik	0	0	0	0	0	0
4930519F09Rik	0	0	0	0	0	0
4930519F16Rik	0	0	0	0	0	0
4930519F24Rik	0	0	0	0	0	0
4930519G04Rik	0	0	0	0	1	0
4930519H02Rik	0	0	0	0	0	0
4930519L02Rik	0	0	0	0	0	0
4930519P11Rik	6	2	13	0	0	0
4930520M14Rik	0	4	0	0	0	0
4930520O04Rik	0	0	28	0	0	0
4930521E06Rik	3	4	5	0	0	0
4930522H14Rik	0	0	0	0	0	0
4930522L14Rik	97	13	58	223	1	36
4930522N08Rik	0	0	0	0	0	0
4930522O17Rik	0	0	0	0	0	0
4930523C07Rik	10	22	40	0	0	0
4930524B15Rik	0	0	0	0	0	0
4930524B17Rik	0	0	0	0	0	0
4930524J08Rik	80	23	65	194	131	0
4930524N10Rik	0	0	0	0	0	0
4930524O07Rik	0	5	12	0	0	0
4930524O08Rik	0	0	0	0	0	0
4930525G20Rik	30	41	26	0	151	0
4930526A20Rik	118	71	100	86	31	94
4930526F13Rik	0	0	0	0	0	0
4930526L06Rik	0	0	0	0	0	0
4930526M16Rik	0	0	0	0	0	0
4930527A07Rik	0	0	0	0	0	0
4930527B05Rik	0	0	0	0	0	0
4930527E20Rik	0	1	4	0	0	0
4930527J03Rik	0	0	0	0	0	0
4930528D03Rik	0	0	0	0	0	0
4930528G23Rik	0	0	0	0	0	0
4930528H21Rik	0	0	0	0	0	0
4930528J11Rik	0	0	0	0	42	195
4930528P14Rik	0	0	0	0	0	0
4930529C04Rik	0	0	0	0	0	7
4930529I22Rik	0	0	0	0	0	0
4930532G15Rik	0	6	0	1	1	0
4930532M18Rik	0	0	0	0	0	0
4930533B01Rik	26	2	8	472	260	19
4930533D04Rik	0	1	0	0	0	0
4930533I22Rik	0	0	0	0	0	0
4930533K18Rik	0	0	0	0	0	0
4930533L02Rik	0	0	0	0	0	0
4930533N22Rik	0	0	0	0	0	0
4930533O14Rik	1223	869	639	873	26	888
4930533P14Rik	0	0	0	0	0	0
4930534D22Rik	25	12	24	0	111	0
4930535E02Rik	0	0	0	0	0	0
4930535G08Rik	0	0	0	0	0	0
4930535I16Rik	0	0	0	0	0	0
4930535L15Rik	0	0	0	0	0	0
4930535O05Rik	0	0	0	0	0	0
4930537H20Rik	0	1	0	0	0	0
4930538E20Rik	0	0	0	0	0	0
4930539C22Rik	0	0	0	0	1	0
4930539E08Rik	6	14	0	0	0	0
4930539J05Rik	0	0	13	0	0	2
4930539M17Rik	0	0	0	0	0	0
4930540E01Rik	0	0	0	0	0	0
4930540M05Rik	0	0	0	0	0	0
4930542C12Rik	0	0	0	0	0	0
4930542C16Rik	0	0	0	0	0	0
4930543E12Rik	0	0	0	15	0	0
4930543N07Rik	0	0	0	0	0	0
4930544D05Rik	0	0	0	0	0	0
4930544G11Rik	0	0	0	0	0	0
4930544I03Rik	0	0	0	0	0	0
4930544L04Rik	0	0	0	0	0	0
4930544M13Rik	0	0	0	0	0	0
4930545L23Rik	0	0	0	0	0	0
4930546C10Rik	0	0	0	0	0	0
4930547E08Rik	0	0	0	0	0	0
4930547M16Rik	0	34	118	0	0	0
4930548G14Rik	0	0	0	0	0	0
4930548H24Rik	2	0	0	0	0	0
4930548K13Rik	0	0	0	0	0	0
4930550C14Rik	0	2	0	0	0	0
4930550C17Rik	0	0	0	0	0	0
4930550L24Rik	0	9	0	0	0	0
4930551L18Rik	0	0	0	0	0	0
4930551O13Rik	9	5	6	3	0	0
4930552P12Rik	0	0	0	0	0	0
4930553I04Rik	0	0	0	0	0	0
4930553J12Rik	0	0	0	0	0	0
4930553M12Rik	0	0	0	0	0	0
4930553P18Rik	84	22	0	0	0	0
4930554C24Rik	0	0	0	0	0	0
4930554G22Rik	0	0	0	0	0	0
4930554G24Rik	0	0	0	0	0	0
4930554H23Rik	17	14	11	0	25	0
4930555A03Rik	0	6	0	0	0	0
4930555B11Rik	1	0	0	0	0	0
4930555B12Rik	0	0	0	0	0	0
4930555F03Rik	3	5	1	61	120	0
4930555G01Rik	0	0	0	0	0	0
4930555K19Rik	0	0	0	0	0	0
4930555M17Rik	0	1	0	0	0	0
4930555O08Rik	0	0	0	0	0	0
4930556G01Rik	0	0	0	0	0	0
4930556G22Rik	0	0	0	0	0	0
4930556I23Rik	0	0	0	0	0	0
4930556J24Rik	0	0	0	0	0	0
4930556L07Rik	0	0	0	0	0	0
4930556M19Rik	2	8	16	0	0	100
4930556N13Rik	0	0	0	0	0	0
4930557B06Rik	0	0	0	0	0	0
4930557F10Rik	0	0	0	0	0	0
4930557J02Rik	0	0	0	0	0	0
4930557K07Rik	0	2	0	0	0	0
4930558C23Rik	0	0	0	0	0	0
4930558F17Rik	0	0	0	0	0	0
4930558G05Rik	0	0	0	0	0	0
4930558J18Rik	0	0	0	0	0	0
4930558J22Rik	0	0	0	0	0	0
4930558K02Rik	0	0	2	0	0	0
4930558N11Rik	0	0	0	0	0	0
4930560O18Rik	0	0	0	0	0	0
4930562A09Rik	0	0	0	0	0	0
4930562C15Rik	29	36	10	62	30	277
4930562D21Rik	0	0	0	0	0	0
4930562F07Rik	0	0	0	0	0	0
4930562F17Rik	0	0	0	0	0	0
4930563D23Rik	0	0	0	0	0	0
4930563E18Rik	4	23	0	0	1	0
4930563E22Rik	143	110	321	611	661	47
4930563F08Rik	0	2	9	106	46	52
4930563H07Rik	0	0	0	0	0	0
4930563I02Rik	0	0	0	0	0	0
4930563M21Rik	0	0	0	8	0	2
4930564D02Rik	0	0	0	0	0	0
4930565D16Rik	0	0	0	0	0	0
4930565N06Rik	0	0	0	0	0	0
4930566F21Rik	0	0	0	0	0	0
4930566N20Rik	0	0	0	0	0	0
4930567H12Rik	7	0	0	0	0	0
4930567H17Rik	0	0	0	0	0	0
4930567K12Rik	0	0	0	0	0	1
4930568A12Rik	0	0	0	0	0	0
4930568A13Rik	0	0	0	0	0	0
4930568D16Rik	0	0	0	0	0	0
4930568G15Rik	0	0	0	0	0	0
4930569F06Rik	0	0	0	0	0	0
4930570D08Rik	0	0	0	0	0	0
4930570G19Rik	292	92	666	803	452	623
4930570N18Rik	0	0	0	0	0	0
4930571K23Rik	0	0	0	0	0	0
4930571N24Rik	0	0	0	0	0	0
4930572K03Rik	0	0	0	0	0	0
4930572O03Rik	0	0	0	0	0	0
4930573C15Rik	0	0	0	0	0	0
4930573H18Rik	0	0	0	0	0	2
4930573I07Rik	0	0	0	0	0	0
4930577H14Rik	0	0	0	0	0	0
4930577N17Rik	9	11	23	0	0	39
4930578C19Rik	15	2	66	0	0	0
4930578G10Rik	0	0	0	0	0	0
4930578I06Rik	0	0	0	0	0	0
4930578I07Rik	0	0	0	0	0	0
4930578M01Rik	74	22	51	0	260	0
4930578M07Rik	40	8	30	2	6	0
4930579C12Rik	62	24	86	38	69	0
4930579D09Rik	0	0	0	0	0	0
4930579F01Rik	0	0	0	0	0	0
4930579G18Rik	0	4	0	0	0	220
4930579G24Rik	275	174	406	0	39	478
4930579H20Rik	0	0	0	0	0	0
4930579K19Rik	187	67	182	0	0	0
4930579M01Rik	0	0	0	0	0	0
4930579O11Rik	0	0	0	0	0	0
4930580E04Rik	0	0	0	0	0	0
4930581F22Rik	142	109	160	879	521	11
4930583I09Rik	0	0	0	0	0	0
4930583K01Rik	0	0	0	171	0	0
4930583P06Rik	0	0	0	0	0	0
4930584F24Rik	0	0	0	0	0	0
4930586N03Rik	0	0	0	0	0	0
4930587A21Rik	0	0	0	0	0	0
4930587E11Rik	0	0	0	4	0	0
4930588G17Rik	0	2	0	0	0	0
4930588K23Rik	0	0	0	0	0	0
4930589L23Rik	0	0	0	0	0	0
4930589O11Rik	37	3	44	161	0	0
4930589P08Rik	0	0	14	0	0	0
4930590H14Rik	0	0	0	0	0	0
4930590J08Rik	0	4	0	0	0	42
4930590L14Rik	0	0	0	0	0	0
4930590L20Rik	0	0	0	0	0	0
4930591A17Rik	0	0	0	0	0	0
4930592C13Rik	41	16	77	210	142	0
4930593A02Rik	0	1	0	0	0	7
4930593C16Rik	0	0	0	0	0	0
4930594C11Rik	0	0	0	0	18	0
4930594M17Rik	0	0	0	0	0	0
4930594M22Rik	5	7	77	0	50	24
4930594O21Rik	0	0	0	0	0	0
4930595D18Rik	11	0	0	0	13	34
4930595L18Rik	31	25	55	0	104	111
4930595M18Rik	0	0	0	0	0	0
4930595O18Rik	0	0	0	0	0	0
4930596D02Rik	0	0	0	0	0	0
4930596I21Rik	0	0	0	0	0	0
4930597A21Rik	0	0	0	0	0	0
4930597L12Rik	0	0	0	0	0	0
4930597O21Rik	0	0	0	0	0	0
4930598A11Rik	8	2	17	0	0	0
4930598F16Rik	0	0	0	0	0	0
4930598N05Rik	0	1	0	0	0	0
4930599A14Rik	0	0	0	0	0	0
4930599N23Rik	13	8	6	0	0	0
4930599N24Rik	0	0	0	0	0	11
4931400O07Rik	0	0	0	0	0	0
4931403E22Rik	0	0	0	0	0	0
4931403G20Rik	0	0	0	0	0	0
4931406B18Rik	0	0	0	0	0	0
4931406C07Rik	162	90	173	992	261	26
4931406G06Rik	0	0	7	0	0	0
4931406P16Rik	366	136	32	748	506	249
4931408C20Rik	0	0	0	0	0	0
4931409K22Rik	0	2	0	0	0	0
4931412I15Rik	0	0	0	0	0	0
4931413I07Rik	0	0	0	0	0	0
4931413K12Rik	0	0	0	0	0	0
4931414P19Rik	26	33	0	0	0	0
4931415C17Rik	148	175	201	397	422	0
4931417E11Rik	0	0	0	0	0	0
4931419H13Rik	0	0	0	0	0	0
4931422A03Rik	3	6	0	24	1	132
4931423N10Rik	4	3	9	0	72	12
4931428F04Rik	121	81	27	64	15	161
4931428L18Rik	0	0	0	0	0	0
4931429L15Rik	0	0	0	0	0	65
4931429P17Rik	0	0	0	0	0	0
4931431B13Rik	0	0	0	0	0	0
4931431C16Rik	0	3	0	0	0	0
4931440F15Rik	5	32	29	75	326	0
4931440J10Rik	0	0	1	0	0	0
4931440P22Rik	65	12	134	26	297	0
4932411K12Rik	0	0	0	0	0	0
4932411N23Rik	0	0	0	0	0	0
4932412D23Rik	0	5	0	1	0	0
4932413F04Rik	6	1	0	0	0	0
4932414J04Rik	0	0	0	0	0	0
4932414N04Rik	0	0	0	0	0	0
4932415D10Rik	0	0	0	5	0	0
4932415M13Rik	0	0	0	0	0	0
4932416K20Rik	0	0	0	0	0	0
4932422M17Rik	1	1	3	121	0	0
4932429P05Rik	0	0	0	0	0	0
4932430I15Rik	0	0	0	0	0	0
4932431L22Rik	0	0	0	0	0	0
4932431P20Rik	0	0	0	0	0	0
4932435O22Rik	0	0	0	1	0	0
4932438A13Rik	688	379	413	1549	3064	1831
4932438H23Rik	0	0	0	0	0	0
4932441J04Rik	4	5	7	11	15	57
4932442E05Rik	0	0	0	0	0	0
4932443I19Rik	0	0	11	2	0	0
4932443L11Rik	37	7	34	35	15	64
4932702P03Rik	0	0	0	0	0	1
4933400A11Rik	0	0	0	0	0	0
4933400C23Rik	0	0	0	0	0	0
4933400F21Rik	0	0	0	2	7	0
4933400L20Rik	0	0	0	0	0	0
4933401B06Rik	0	0	0	0	0	0
4933401H06Rik	0	0	0	0	0	0
4933401J01Rik	0	0	0	0	0	0
4933402C05Rik	0	0	0	0	0	0
4933402C06Rik	0	0	0	0	0	0
4933402D24Rik	0	0	0	0	0	0
4933402E13Rik	0	0	0	0	0	0
4933402J07Rik	0	0	0	0	0	1
4933402J10Rik	0	0	0	0	0	0
4933402N03Rik	0	0	0	0	0	0
4933402N22Rik	0	0	0	0	0	0
4933402P03Rik	0	0	0	0	0	0
4933403L11Rik	0	0	0	0	0	0
4933403O08Rik	0	0	0	0	0	0
4933404I11Rik	12	0	0	0	0	0
4933404K08Rik	0	0	0	0	0	0
4933404O12Rik	18	19	51	57	0	0
4933405D12Rik	0	0	0	0	0	0
4933405E24Rik	0	0	0	0	0	0
4933405L10Rik	27	4	0	3	0	0
4933405O20Rik	0	0	0	0	0	0
4933406B17Rik	0	0	0	0	0	0
4933406C10Rik	40	1	0	0	0	0
4933406D12Rik	0	0	0	0	0	0
4933406F09Rik	0	0	0	0	0	0
4933406G16Rik	0	0	0	0	0	0
4933406I18Rik	2	8	29	0	0	0
4933406J09Rik	0	0	0	0	0	0
4933406J10Rik	1	2	7	0	0	0
4933406K04Rik	0	0	0	0	0	0
4933406L23Rik	0	0	0	0	0	0
4933406M09Rik	0	0	0	0	0	0
4933406P04Rik	38	46	20	0	0	0
4933407E24Rik	0	0	0	0	0	0
4933407I08Rik	0	0	0	0	0	0
4933407K13Rik	63	58	50	166	61	166
4933407L21Rik	0	0	0	0	0	0
4933408A14Rik	0	0	0	0	0	0
4933408B17Rik	3	0	26	0	152	0
4933408J17Rik	0	0	0	0	97	0
4933408N05Rik	0	0	8	237	39	0
4933409D19Rik	0	0	0	0	0	0
4933409G03Rik	0	0	0	0	0	0
4933411E06Rik	0	0	0	0	0	0
4933411G06Rik	0	0	0	0	0	0
4933411K16Rik	0	0	0	0	0	0
4933411O13Rik	0	0	8	89	49	35
4933412A08Rik	10	0	0	0	0	0
4933412E24Rik	0	0	0	0	0	0
4933412L11Rik	7	1	0	65	0	0
4933413C19Rik	0	0	0	0	0	0
4933413G19Rik	0	0	0	0	0	0
4933413J09Rik	0	2	12	0	0	93
4933413L06Rik	159	62	435	122	129	95
4933414I15Rik	0	0	0	0	0	0
4933415A04Rik	4	1	2	29	13	19
4933415F23Rik	0	0	0	0	0	0
4933415J04Rik	0	0	0	0	0	0
4933416C03Rik	0	2	0	0	0	0
4933416E03Rik	0	0	0	0	0	0
4933416E14Rik	0	0	0	0	0	0
4933416I08Rik	13	1	8	0	0	0
4933416M07Rik	0	0	0	0	0	0
4933417A18Rik	0	0	0	0	0	0
4933417C20Rik	116	37	62	0	382	0
4933417D19Rik	0	0	1	0	0	5
4933417E11Rik	0	0	0	0	0	0
4933417G07Rik	1	0	0	0	1	0
4933417O13Rik	0	0	0	0	0	0
4933421A08Rik	0	1	0	0	0	0
4933421D24Rik	0	0	0	0	0	0
4933421I07Rik	0	0	0	0	0	0
4933421O10Rik	228	48	216	335	487	515
4933423L19Rik	0	0	0	0	0	0
4933423P22Rik	0	0	1	0	7	0
4933424G06Rik	0	6	0	0	144	0
4933424H11Rik	0	0	0	0	0	0
4933424L21Rik	0	3	0	0	0	0
4933424M12Rik	0	3	0	0	0	0
4933424N20Rik	0	0	0	0	0	0
4933425D22Rik	18	4	19	0	0	0
4933425L06Rik	0	0	0	0	0	0
4933425M03Rik	0	0	0	0	0	0
4933426K07Rik	0	0	0	0	0	0
4933427D06Rik	0	0	0	0	0	0
4933427D14Rik	107	34	46	1002	209	1113
4933427E11Rik	9	8	10	0	0	0
4933427E13Rik	0	0	0	0	0	0
4933427G23Rik	24	2	15	194	0	7
4933427I04Rik	0	0	0	0	0	0
4933427I22Rik	0	5	0	0	0	0
4933427J07Rik	0	0	0	2	0	0
4933428C19Rik	2	2	0	48	0	0
4933428G20Rik	8	11	2	65	0	24
4933428M09Rik	0	0	0	0	0	0
4933428P19Rik	0	0	0	0	1	0
4933429H19Rik	3	2	0	0	0	18
4933430A20Rik	0	0	0	0	0	0
4933430H06Rik	0	0	0	0	0	0
4933430H16Rik	0	0	0	0	0	0
4933430I17Rik	2	2	3	0	0	0
4933430L12Rik	0	0	0	0	0	0
4933430M04Rik	0	0	0	0	0	0
4933430N04Rik	0	0	0	0	7	0
4933431C10Rik	0	0	0	0	35	0
4933431E20Rik	13	58	36	681	604	194
4933431G14Rik	0	2	0	0	187	0
4933431K14Rik	236	71	124	698	275	0
4933431K23Rik	0	2	0	0	0	0
4933431M02Rik	0	0	0	0	0	0
4933432K03Rik	0	3	0	0	0	0
4933433F19Rik	0	0	0	0	0	0
4933433G15Rik	42	13	26	15	0	0
4933434E20Rik	2179	1536	3297	2017	2565	3325
4933434M16Rik	0	0	0	0	0	0
4933435F18Rik	0	0	0	0	0	0
4933435G04Rik	0	0	0	0	0	0
4933436E23Rik	0	0	0	0	0	0
4933436F18Rik	0	0	0	0	0	0
4933436H12Rik	0	0	0	0	0	0
4933436I01Rik	0	0	0	0	0	0
4933436I20Rik	0	0	0	0	0	0
4933437G19Rik	3	0	0	0	0	3
4933438A12Rik	0	0	0	0	0	0
4933438B17Rik	0	0	0	62	0	0
4933438K21Rik	0	0	0	0	1	0
4933439C10Rik	393	314	511	510	775	569
4933439J24Rik	0	0	0	0	0	0
4933439K11Rik	0	0	1	0	0	0
4933439N06Rik	0	0	0	0	0	0
4933439N14Rik	0	0	0	0	0	0
4933440J02Rik	0	0	0	0	0	0
4933440M02Rik	0	2	5	0	0	0
4933440N22Rik	33	13	7	0	0	0
5031410I06Rik	0	0	0	0	0	0
5031415H12Rik	0	0	0	0	71	0
5031425E22Rik	726	416	1136	1120	558	881
5031425F14Rik	0	0	0	0	0	0
5031434C07Rik	0	0	0	0	0	0
5031434O11Rik	24	33	63	870	142	3
5031439G07Rik	250	221	191	1560	882	1093
5033403F01Rik	0	0	0	0	0	0
5033403H07Rik	0	0	0	0	0	0
5033404E19Rik	0	10	0	0	0	0
5033417F24Rik	54	49	55	136	62	0
5033423K11Rik	0	0	0	0	0	0
5033426E14Rik	0	25	16	1	0	169
5033426O07Rik	0	0	0	0	0	0
5033428I22Rik	0	0	0	1	0	0
5033430I15Rik	460	215	845	488	386	794
5330406M23Rik	28	24	126	220	635	169
5330411J11Rik	0	0	0	0	0	0
5330411O13Rik	18	4	0	0	0	89
5330413D20Rik	0	0	0	0	0	0
5330413P13Rik	143	63	102	65	24	37
5330416C01Rik	0	0	0	0	0	0
5330417C22Rik	49	5	29	0	318	74
5330417H12Rik	0	0	0	0	0	0
5330425B07Rik	0	0	0	0	0	0
5330426L24Rik	0	0	0	0	0	0
5330429C05Rik	0	0	0	0	0	0
5330434G04Rik	1247	325	603	2839	2567	1496
5330437M03Rik	0	0	0	8	1	0
5330438D12Rik	634	248	746	836	889	1189
5330438I03Rik	0	0	0	0	0	0
5330439A09Rik	0	0	0	0	0	0
5330439B14Rik	0	0	0	0	0	0
5330439K02Rik	33	45	169	48	0	441
5430400D12Rik	247	38	102	53	0	62
5430401F13Rik	0	0	0	0	0	0
5430402E10Rik	0	0	0	0	0	0
5430402O13Rik	77	26	63	0	0	145
5430402P08Rik	0	0	0	0	0	0
5430403G16Rik	76	63	219	11	83	272
5430403N17Rik	0	0	0	0	0	0
5430405H02Rik	430	209	735	830	1422	655
5430416N02Rik	1	12	19	35	16	0
5430419D17Rik	104	223	552	82	177	132
5430420F09Rik	0	0	0	28	0	0
5430421F17Rik	0	0	0	0	0	0
5430427M07Rik	0	0	0	0	0	0
5430427N15Rik	0	0	0	0	0	0
5430427O19Rik	0	25	0	0	0	0
5430430B14Rik	0	0	0	0	0	0
5430431A17Rik	3	5	25	40	0	0
5430433H01Rik	0	0	0	0	0	0
5430434F05Rik	0	0	2	7	3	341
5430434I15Rik	0	0	0	0	0	0
5430435K18Rik	0	0	0	0	0	0
5430437J10Rik	0	0	0	0	0	0
5530400C23Rik	0	0	0	0	0	0
5530400K19Rik	0	0	0	0	0	0
5530401A14Rik	16	20	47	12	0	0
5530601H04Rik	1103	726	1390	1432	1799	1649
5730403I07Rik	0	0	0	0	0	0
5730405O15Rik	254	102	227	0	0	0
5730408A14Rik	7	0	19	0	0	0
5730409E04Rik	104	53	99	676	418	66
5730412P04Rik	0	0	0	1	0	0
5730416F02Rik	0	0	0	0	0	0
5730419F03Rik	123	101	182	0	0	67
5730420D15Rik	9	1	0	82	0	0
5730422E09Rik	11	11	1	0	0	25
5730435O14Rik	0	0	0	0	0	0
5730437C11Rik	0	0	0	0	0	0
5730455P16Rik	807	514	381	722	695	575
5730460C07Rik	0	0	0	0	0	0
5730480H06Rik	398	315	533	743	276	1298
5730488B01Rik	0	0	0	0	0	0
5730507A11Rik	24	12	48	1169	434	370
5730507C01Rik	23	4	7	12	4	14
5730508B09Rik	53	32	82	0	12	9
5730522E02Rik	3	9	28	19	95	1
5730559C18Rik	0	0	0	0	0	0
5730585A16Rik	0	0	0	0	0	0
5730596B20Rik	0	0	0	0	0	0
5830405F06Rik	0	0	0	0	0	0
5830408C22Rik	30	13	34	5	151	0
5830411K02Rik	0	0	0	0	0	0
5830411N06Rik	0	0	0	0	0	0
5830415G21Rik	0	0	1	0	0	0
5830416I19Rik	0	0	0	5	0	0
5830417I10Rik	6	6	5	42	59	261
5830418P13Rik	0	0	0	0	0	0
5830432E09Rik	0	0	0	0	0	11
5830437K03Rik	0	0	0	0	0	0
5830444B04Rik	0	3	0	77	1	0
5830444F18Rik	2	4	0	82	0	167
5830454E08Rik	159	58	302	0	0	26
5830462I19Rik	0	3	0	56	74	0
5830468F06Rik	0	0	0	0	0	0
5830473C10Rik	0	0	0	0	0	0
5830487J09Rik	5	3	0	7	73	0
5930403N24Rik	34	6	0	0	0	0
5930409G06Rik	18	3	0	0	348	22
5930412G12Rik	8	15	12	0	0	0
5930420M18Rik	0	7	8	14	265	69
5930422O12Rik	0	1	0	0	0	0
5930430L01Rik	1196	504	1114	951	2059	1182
5930435M05Rik	0	0	2	0	0	0
6030400A10Rik	6	2	0	0	0	0
6030407O03Rik	11	11	5	0	5	0
6030408B16Rik	0	4	11	0	0	0
6030419C18Rik	7	4	1	40	0	0
6030442E23Rik	0	0	0	0	0	0
6030442K20Rik	5	16	24	89	0	4
6030443J06Rik	22	8	19	97	123	0
6030445D17Rik	25	3	0	139	0	0
6030452D12Rik	0	0	0	0	0	0
6030458C11Rik	398	284	334	367	552	414
6030460B20Rik	8	0	11	12	0	0
6030466F02Rik	0	0	0	0	0	0
6030468B19Rik	0	11	0	0	0	0
6030469F06Rik	0	0	0	0	0	0
6030471H07Rik	0	0	0	0	0	0
6030498E09Rik	0	3	0	0	0	0
6230400D17Rik	96	44	64	496	97	93
6330403K07Rik	371	172	407	359	0	0
6330403L08Rik	35	0	4	0	0	0
6330403N20Rik	0	0	0	0	0	0
6330408A02Rik	91	69	30	578	43	5
6330409D20Rik	16	0	16	0	37	0
6330410L21Rik	0	0	0	0	0	0
6330411D24Rik	0	1	16	14	0	8
6330415B21Rik	46	8	2	546	386	229
6330418K02Rik	54	17	125	66	237	79
6330419E04Rik	9	0	0	0	0	0
6330420H09Rik	0	0	0	0	0	0
6330537M06Rik	0	9	10	0	0	0
6330549D23Rik	47	36	65	0	38	50
6330562C20Rik	13	11	18	0	0	98
6430500D05Rik	0	0	0	0	0	0
6430503K07Rik	0	0	0	0	0	0
6430511E19Rik	0	29	26	82	403	98
6430531B16Rik	9	4	13	0	0	0
6430548M08Rik	1023	704	578	2518	4250	4750
6430550D23Rik	22	71	74	0	69	3
6430562O15Rik	4	3	7	0	0	0
6430571L13Rik	536	418	263	368	214	411
6430573F11Rik	22	47	44	322	502	1187
6430573P05Rik	99	27	119	2	89	37
6430584L05Rik	0	0	0	0	0	1
6430590A07Rik	1538	523	1988	2568	1518	2433
6430628N08Rik	0	0	0	0	0	0
6430710C18Rik	0	0	0	0	0	0
6430710M23Rik	5	2	0	37	1	50
6530401F13Rik	3	8	5	0	12	0
6530402F18Rik	141	97	64	1	370	23
6530403H02Rik	0	0	0	0	0	0
6530409C15Rik	15	2	4	60	0	0
6530411M01Rik	0	8	6	0	0	0
6530437J22Rik	8	5	15	0	63	0
6720427I07Rik	13	11	37	304	0	0
6720464F23Rik	0	10	13	37	281	17
6720469O03Rik	50	7	76	0	299	0
6720475M21Rik	0	0	0	0	0	0
6720482G16Rik	0	4	21	0	0	0
6720483E21Rik	0	10	2	820	0	0
6720489N17Rik	0	6	0	0	0	5
6820402A03Rik	0	0	0	0	0	0
6820408C15Rik	7	6	11	0	0	97
6820426E19Rik	0	0	0	0	0	0
6820431F20Rik	60	24	78	108	74	79
7330404K18Rik	0	0	0	0	0	0
7330423F06Rik	0	0	0	0	0	0
7420426K07Rik	0	0	0	0	0	0
7420461P10Rik	0	0	0	0	0	0
7420700N18Rik	0	0	0	0	0	0
7530416G11Rik	0	0	0	0	0	0
7530428D23Rik	12	9	35	0	0	0
7630403G23Rik	13	0	0	0	0	0
8030411F24Rik	0	0	0	0	0	0
8030423F21Rik	0	0	0	0	0	0
8030423J24Rik	14	0	0	0	0	0
8030442B05Rik	0	0	0	0	0	0
8030443G20Rik	4	0	0	3	0	0
8030445P17Rik	2	3	21	871	806	622
8030451A03Rik	0	0	0	0	0	0
8030453O22Rik	1	0	1	0	0	0
8030455M16Rik	0	0	0	0	0	0
8030462N17Rik	1	39	27	0	2	42
8030474K03Rik	0	0	0	0	0	0
8030487O14Rik	6	8	0	396	30	4
8430408G22Rik	308	464	2170	0	0	0
8430419K02Rik	16	4	0	0	0	0
8430422M14Rik	29	36	95	67	747	541
8430423G03Rik	0	0	0	0	0	0
8430429K09Rik	200	126	170	36	231	8
8430432A02Rik	91	30	123	0	537	0
8430436N08Rik	4	7	0	0	0	0
8430437L04Rik	0	0	0	0	0	0
9030204H09Rik	19	18	0	240	0	0
9030407P20Rik	9	9	30	146	7	52
9030607J07Rik	0	0	0	0	0	0
9030612E09Rik	51	22	15	19	0	0
9030616G12Rik	0	0	0	0	0	0
9030617O03Rik	135	171	124	0	0	1
9030619P08Rik	0	0	0	0	0	0
9030622O22Rik	0	0	0	0	0	0
9030624G23Rik	111	102	86	92	291	249
9030624J02Rik	1154	870	838	782	1787	449
9130008F23Rik	0	2	0	0	2	0
9130011E15Rik	162	179	246	1072	701	10
9130015G15Rik	0	4	0	0	0	0
9130015L21Rik	5	14	20	0	0	0
9130017K11Rik	0	0	0	0	0	0
9130019O22Rik	25	46	82	0	158	40
9130019P16Rik	0	1	4	0	0	0
9130023H24Rik	120	154	169	327	69	0
9130024F11Rik	0	0	7	0	0	0
9130204K15Rik	0	0	0	0	0	0
9130204L05Rik	0	0	0	0	0	0
9130208D14Rik	0	0	0	0	0	0
9130213A22Rik	2	3	0	0	0	0
9130214F15Rik	0	0	0	0	0	0
9130221F21Rik	1	13	0	0	0	0
9130221H12Rik	0	0	0	43	11	25
9130227L01Rik	31	63	69	0	0	0
9130230L23Rik	0	0	0	0	5	0
9130230N09Rik	15	5	1	0	0	0
9130401M01Rik	170	56	225	360	267	137
9130409I23Rik	0	0	0	0	0	0
9130409J20Rik	0	0	0	0	0	0
9130410C08Rik	0	0	0	0	0	0
9130604C24Rik	26	11	16	63	0	0
9230009I02Rik	0	0	0	0	0	0
9230019H11Rik	0	0	0	0	0	0
9230020A06Rik	0	0	0	0	0	0
9230102O04Rik	0	0	0	0	0	0
9230104L09Rik	9	2	0	0	0	60
9230104M06Rik	4	2	2	0	0	0
9230105E05Rik	0	4	0	0	0	0
9230106D20Rik	0	0	0	5	5	0
9230109A22Rik	0	0	0	0	0	0
9230110C19Rik	50	23	13	0	188	513
9230110F11Rik	0	0	0	0	0	0
9230110F15Rik	0	0	0	0	0	0
9230111E07Rik	0	0	0	0	0	0
9230112D13Rik	0	0	0	0	0	0
9230112E08Rik	0	8	29	48	319	0
9230113P08Rik	0	0	0	0	0	0
9230114J08Rik	0	0	0	0	0	0
9230114K14Rik	430	139	238	244	389	98
9230116N13Rik	52	66	71	0	0	218
9230117E06Rik	0	0	0	0	0	0
9330020H09Rik	37	13	44	23	342	10
9330102E08Rik	1	3	10	0	0	105
9330104G04Rik	37	9	140	0	0	88
9330111N05Rik	36	0	0	0	0	0
9330118I20Rik	0	0	2	0	2	0
9330121J05Rik	0	0	0	0	0	0
9330121K16Rik	0	0	0	0	0	52
9330132A10Rik	3	2	0	0	10	280
9330136K24Rik	26	14	30	42	1	0
9330151L19Rik	672	515	789	305	394	491
9330154J02Rik	0	16	70	0	0	4
9330154K18Rik	0	0	0	0	0	0
9330158H04Rik	7	5	4	174	48	91
9330159F19Rik	31	26	57	1201	372	451
9330159M07Rik	65	28	80	19	225	8
9330160F10Rik	224	93	291	0	178	21
9330161L09Rik	0	0	0	0	0	0
9330162012Rik	48	28	55	0	0	22
9330162B11Rik	0	3	32	203	520	327
9330162G02Rik	107	56	193	1737	1649	629
9330171B17Rik	0	0	7	0	0	0
9330175E14Rik	14	0	0	0	0	0
9330175M20Rik	0	0	0	0	0	0
9330178D15Rik	0	0	0	0	0	0
9330179D12Rik	0	4	25	0	0	0
9330182L06Rik	72	47	13	0	507	25
9330182O14Rik	0	0	0	0	0	0
9330185C12Rik	0	0	0	0	0	0
9330198I05Rik	0	2	0	0	0	0
9330198N18Rik	1	2	0	0	0	0
9430002A10Rik	0	0	0	0	0	0
9430007A20Rik	0	0	0	0	0	0
9430007M09Rik	0	0	0	0	0	0
9430015G10Rik	338	269	181	214	1022	1760
9430018G01Rik	0	5	0	0	0	0
9430021M05Rik	0	1	0	0	0	0
9430024E24Rik	0	0	2	0	0	0
9430025C20Rik	5	7	14	0	0	153
9430034N14Rik	14	5	17	32	68	0
9430037G07Rik	59	38	24	5	178	0
9430037O13Rik	0	0	0	0	0	0
9430038I01Rik	127	28	174	0	0	0
9430041J12Rik	60	37	23	347	454	362
9430053O09Rik	18	0	0	14	0	0
9430060I03Rik	230	66	372	664	179	359
9430062P05Rik	0	0	0	0	0	0
9430064I24Rik	0	0	0	0	0	80
9430065F17Rik	27	10	7	3	1	0
9430069I07Rik	0	0	0	0	0	0
9430073C21Rik	0	0	0	0	0	0
9430083B18Rik	0	0	0	0	0	0
9430085M18Rik	0	0	0	0	0	0
9430087B13Rik	0	2	0	0	0	0
9430087J23Rik	0	0	0	0	0	0
9430091E24Rik	5	0	0	0	17	0
9430092D12Rik	0	0	0	114	0	0
9430093N23Rik	0	0	0	0	0	0
9430097D07Rik	0	1	0	0	0	0
9430098F02Rik	0	0	0	0	0	0
9430099M06Rik	0	0	0	0	0	0
9530002B09Rik	0	0	0	0	0	0
9530003J23Rik	0	0	0	0	0	0
9530003O04Rik	0	0	0	0	125	0
9530013L04Rik	0	0	0	0	0	1
9530018H14Rik	0	0	0	0	0	0
9530022L04Rik	0	0	0	0	0	0
9530026F06Rik	0	0	0	0	0	3
9530026P05Rik	0	11	0	0	0	0
9530027J09Rik	0	0	1	0	14	0
9530034A14Rik	0	0	0	0	0	0
9530034E10Rik	31	11	23	0	0	0
9530036M11Rik	0	0	0	0	0	0
9530036O11Rik	0	0	0	0	0	0
9530046B11Rik	12	1	0	112	90	0
9530051G07Rik	3	19	19	0	0	0
9530052C20Rik	0	1	0	2	0	0
9530052E02Rik	0	0	14	0	0	0
9530053A07Rik	12	1	0	0	0	0
9530056K15Rik	5	7	55	0	0	0
9530059O14Rik	41	41	16	0	0	0
9530062K07Rik	109	51	112	0	150	0
9530068E07Rik	2426	2044	1862	3693	1132	1221
9530077C05Rik	324	242	191	474	799	576
9530078K11Rik	10	3	12	0	123	0
9530080O11Rik	20	9	48	0	0	0
9530082P21Rik	365	311	199	2303	1417	1421
9530085L11Rik	1174	571	1654	0	791	591
9530085P06Rik	0	0	0	0	0	0
9530086O07Rik	0	0	0	1	0	0
9530097N15Rik	0	0	0	0	0	73
9630001P10Rik	32	8	23	0	194	19
9630010A21Rik	633	370	627	1891	627	1402
9630013D21Rik	0	0	0	0	0	0
9630013K17Rik	0	0	0	0	0	0
9630028B13Rik	1	1	0	0	0	0
9630028H03Rik	0	6	0	0	0	0
9630041A04Rik	5	1	0	0	0	0
9830004L10Rik	0	0	0	0	0	0
9830107B12Rik	0	0	0	10	0	0
9830132P13Rik	0	0	0	0	0	0
9830144P21Rik	21	20	32	0	0	0
9930004E17Rik	0	4	40	0	0	0
9930012K11Rik	0	4	0	0	0	0
9930014A18Rik	10	2	0	0	1	0
9930021J03Rik	443	151	376	3172	1943	1104
9930022D16Rik	0	0	0	0	0	0
9930038B18Rik	0	0	0	0	0	0
9930104L06Rik	144	224	246	501	155	459
9930111H07Rik	0	0	0	0	0	0
9930111J21Rik1	0	0	0	0	0	0
9930111J21Rik2	0	3	2	0	0	0
9930120I10Rik	31	2	11	0	0	3
A030001D20Rik	93	44	76	138	20	0
A030005K14Rik	0	0	0	0	0	0
A030012G06Rik	0	0	0	0	0	0
A130006I12Rik	21	4	39	0	0	0
A130010J15Rik	193	347	277	4	237	220
A130014A01Rik	249	156	184	82	306	141
A130023I24Rik	0	0	0	0	0	0
A130030D18Rik	0	0	0	0	0	0
A130048G24Rik	0	1	1	0	0	0
A130050O07Rik	22	2	14	90	104	205
A130051J06Rik	0	4	0	0	0	0
A130071D04Rik	0	0	0	0	0	0
A1bg	29	6	68	0	51	0
A1cf	0	0	0	0	0	0
A230001M10Rik	0	0	19	0	0	0
A230004M16Rik	4	0	1	238	0	304
A230005M16Rik	0	1	0	0	0	0
A230006K03Rik	13	1	0	0	0	0
A230009B12Rik	1	0	0	0	0	0
A230020J21Rik	4	0	0	0	0	0
A230028O05Rik	0	1	0	0	0	0
A230050P20Rik	603	354	571	239	607	1238
A230052G05Rik	5	8	42	0	0	0
A230056P14Rik	24	10	23	109	96	192
A230057D06Rik	68	73	123	2058	2174	1785
A230059L01Rik	0	0	0	0	0	0
A230060F14Rik	17	3	44	0	0	0
A230065H16Rik	0	0	0	0	0	0
A230065N10Rik	0	2	2	23	46	15
A230072C01Rik	371	103	255	732	243	33
A230072E10Rik	12	4	13	0	0	0
A230072I06Rik	0	0	0	0	0	0
A230077H06Rik	64	175	116	0	0	65
A230083G16Rik	63	8	18	14	6	3
A230083N12Rik	29	30	30	4	164	5
A230085B16Rik	0	1	0	57	0	34
A230087F16Rik	15	11	0	0	0	0
A230098N10Rik	0	0	0	0	0	0
A230103J11Rik	0	1	0	2	128	0
A230103L15Rik	39	14	61	980	690	1239
A230107N01Rik	121	32	163	60	0	0
A230108P19Rik	9	0	0	0	0	0
A26c2	0	0	0	0	0	0
A2m	219	116	161	2378	2063	307
A2ml1	9	8	21	0	0	2
A330008L17Rik	132	23	25	1184	586	552
A330009N23Rik	51	9	55	0	0	0
A330015K06Rik	4	0	1	356	0	0
A330023F24Rik	255	117	149	1806	3064	1440
A330032B11Rik	0	0	2	0	0	0
A330033J07Rik	0	0	0	0	0	0
A330035P11Rik	5	12	4	0	0	0
A330040F15Rik	111	18	29	425	117	0
A330041J22Rik	2	3	18	0	7	5
A330043C09Rik	0	0	0	0	0	0
A330044P14Rik	0	0	0	0	0	0
A330048O09Rik	25	5	14	0	0	0
A330058E17Rik	0	0	0	0	0	0
A330069E16Rik	168	30	248	129	103	70
A330069K06Rik	0	1	0	0	0	0
A330070K13Rik	0	0	0	0	0	0
A330074H02Rik	0	0	0	0	0	0
A330074K22Rik	6	22	17	133	9	89
A330076H08Rik	1130	254	385	9146	5685	4670
A330087D11Rik	0	0	0	0	0	0
A330093E20Rik	0	0	1	0	0	0
A330094K24Rik	1313	1014	1688	461	33	1782
A330102I10Rik	182	66	261	176	107	1086
A3galt2	12	15	24	0	43	0
A430005L14Rik	3002	1271	4271	1404	1325	860
A430010J10Rik	6	1	5	34	28	6
A430018G15Rik	1	0	4	7	0	0
A430027C01Rik	20	0	15	53	148	118
A430027H14Rik	3	0	0	0	0	0
A430033K04Rik	412	316	380	1183	524	1001
A430034D21Rik	0	0	0	0	0	0
A430035B10Rik	766	410	1134	516	784	454
A430046D13Rik	87	96	224	479	298	34
A430048G15Rik	0	0	0	0	0	0
A430050A11Rik	0	0	0	0	0	0
A430057M04Rik	0	4	0	0	0	0
A430060F13Rik	0	0	0	0	0	0
A430072C10Rik	0	0	0	0	0	0
A430072P03Rik	0	0	0	0	0	0
A430073D23Rik	0	2	2	1	0	93
A430078G23Rik	0	0	0	0	0	0
A430078I02Rik	15	3	1	0	113	0
A430089I19Rik	0	0	0	0	0	0
A430093F15Rik	25	5	17	0	0	0
A430105I19Rik	63	19	0	1751	120	413
A430105J06Rik	350	91	108	229	246	159
A430106G13Rik	16	3	31	150	86	0
A430108G06Rik	1	1	1	0	0	0
A430110C17Rik	0	0	1	0	0	0
A430110L20Rik	0	3	0	0	0	0
A4galt	0	31	0	0	0	0
A4gnt	0	0	0	0	0	0
A530006G24Rik	0	0	0	0	0	0
A530010F05Rik	0	0	0	0	0	0
A530010L16Rik	0	0	0	0	0	0
A530013C23Rik	0	2	0	0	0	0
A530016L24Rik	0	0	1	0	0	0
A530017D24Rik	4	2	5	43	87	45
A530020G20Rik	0	0	0	0	0	0
A530021J07Rik	0	0	0	0	43	0
A530030E21Rik	0	0	0	0	0	0
A530032D15Rik	0	0	0	8	0	1
A530040E14Rik	0	0	0	0	0	0
A530041M06Rik	314	148	398	456	74	631
A530053G22Rik	0	0	0	0	0	0
A530053M12Rik	0	0	0	0	0	0
A530058N18Rik	2688	1095	2627	5861	5853	3868
A530064D06Rik	2	0	0	0	0	0
A530064N14Rik	0	0	0	0	16	0
A530072M11Rik	66	24	76	0	0	3
A530076I17Rik	22	0	0	0	0	0
A530083I20Rik	117	91	24	772	57	186
A530083M17Rik	0	0	0	0	0	0
A530084C06Rik	0	0	0	0	0	0
A530095I07Rik	0	0	0	0	0	0
A530099J19Rik	0	0	0	0	0	0
A630001G21Rik	0	8	0	0	0	0
A630001O12Rik	0	0	0	0	0	0
A630009H07Rik	1	0	0	0	0	0
A630010A05Rik	0	0	0	0	0	0
A630012P03Rik	0	0	0	0	0	0
A630014C17Rik	3	2	0	0	0	0
A630023A22Rik	0	0	0	0	0	0
A630023P12Rik	62	29	60	0	0	278
A630031M04Rik	0	4	0	0	0	0
A630033H20Rik	0	0	0	0	0	0
A630035G10Rik	0	0	0	0	0	0
A630050E04Rik	0	0	0	0	0	0
A630052C17Rik	143	199	474	508	144	0
A630072L19Rik	0	0	1	0	110	0
A630072M18Rik	9	0	3	67	0	27
A630073D07Rik	0	0	0	0	0	0
A630075F10Rik	0	0	0	0	0	0
A630076J17Rik	0	0	0	0	0	0
A630081D01Rik	0	0	0	0	0	0
A630091E08Rik	0	0	0	0	0	0
A630095E13Rik	0	0	0	0	0	0
A630095N17Rik	15	0	13	0	0	0
A730004F24Rik	0	0	0	0	0	0
A730011C13Rik	34	24	26	214	113	164
A730013G03Rik	32	0	70	0	0	0
A730015C16Rik	4	0	0	0	112	0
A730017C20Rik	446	318	192	670	1628	1470
A730017L22Rik	35	31	14	43	109	62
A730018C14Rik	0	0	0	0	0	0
A730020E08Rik	189	95	206	272	355	580
A730020M07Rik	0	0	0	0	0	0
A730032A03Rik	0	0	0	0	0	0
A730035I17Rik	10	11	0	0	0	0
A730036I17Rik	0	1	41	0	0	0
A730045E13Rik	0	0	0	0	0	0
A730046J19Rik	1539	375	240	5055	4915	1272
A730049H05Rik	0	1	0	0	0	0
A730056A06Rik	0	0	0	0	3	0
A730060N03Rik	62	15	10	512	263	141
A730061H03Rik	9	1	2	12	0	0
A730062M13Rik	0	0	24	131	0	32
A730071L15Rik	34	2	15	0	0	2
A730081D07Rik	30	14	49	336	0	0
A730082K24Rik	0	0	0	0	0	0
A730085K08Rik	0	0	0	0	0	0
A730089K16Rik	0	0	0	0	0	0
A730090N16Rik	5	3	11	66	0	0
A730094K22Rik	4	0	0	0	0	0
A730098A19Rik	10	3	0	189	0	0
A830005F24Rik	33	8	59	0	0	0
A830008E24Rik	9	22	3	0	0	0
A830009L08Rik	2	6	7	365	12	13
A830011K09Rik	0	4	14	0	1	0
A830012C17Rik	0	0	0	0	0	0
A830018L16Rik	6	0	32	0	0	0
A830019L24Rik	0	0	0	0	0	0
A830019P07Rik	12	21	43	0	130	9
A830029E22Rik	0	0	0	0	0	0
A830031A19Rik	0	0	0	0	0	0
A830035A12Rik	0	0	0	0	0	0
A830036E02Rik	0	0	0	0	0	0
A830052D11Rik	5	13	22	0	0	0
A830073O21Rik	0	0	36	1	0	0
A830080D01Rik	470	121	52	823	41	166
A830082K12Rik	121	38	163	118	122	3
A830092H15Rik	0	8	1	0	0	0
A930001A20Rik	45	11	18	0	0	87
A930001C03Rik	0	1	0	0	0	0
A930002H02Rik	0	0	0	217	1	0
A930002H24Rik	72	14	108	313	0	200
A930002I21Rik	0	0	0	0	0	0
A930003A15Rik	7485	2845	11750	4835	7310	6694
A930003O13Rik	275	160	313	898	415	263
A930004D18Rik	1034	458	1291	451	518	946
A930004J17Rik	38	45	78	613	511	138
A930005G22Rik	381	224	735	6	506	611
A930005H10Rik	331	138	512	767	1115	723
A930005N03Rik	12	8	0	0	0	0
A930006I01Rik	2555	2168	2997	922	1791	1022
A930006K02Rik	75	72	203	547	19	348
A930006L05Rik	47	15	0	0	415	0
A930007I19Rik	173	74	112	80	210	610
A930009A15Rik	1357	421	907	3299	3847	2182
A930012L18Rik	87	7	46	540	67	0
A930012O16Rik	19	5	0	0	187	134
A930014E01Rik	0	0	0	0	0	0
A930014E10Rik	18	8	38	0	1	0
A930015D03Rik	16	6	10	1	1	0
A930016O22Rik	69	32	93	812	321	184
A930017K11Rik	0	7	59	0	0	0
A930017M01Rik	0	26	14	0	0	0
A930018M24Rik	951	319	595	0	772	1002
A930018P22Rik	35	7	73	0	0	58
A930019D19Rik	12	4	1	40	0	0
A930024E05Rik	40	31	93	333	254	251
A930024N18Rik	0	8	0	261	66	0
A930028O11Rik	0	0	0	0	0	0
A930029G22Rik	185	79	218	116	38	343
A930030B08Rik	92	22	50	367	1061	146
A930031H19Rik	123	121	223	0	0	0
A930032L01Rik	15	7	1	12	0	0
A930033H14Rik	106	98	82	0	504	0
A930035D04Rik	1	5	0	0	0	0
A930036I15Rik	0	0	0	0	0	6
A930036K24Rik	7346	5826	10025	2442	2274	4515
A930037H05Rik	63	67	15	52	168	283
A930038B10Rik	66	20	30	0	0	28
A930041C12Rik	476	299	803	468	1018	588
A930104D05Rik	0	0	0	0	0	0
AA386476	140	67	67	57	575	120
AA387200	0	6	0	0	0	0
AA413626	0	20	51	278	0	41
AA414768	72	42	136	0	0	404
AA465934	17	9	38	69	18	31
AA467197	24	1	13	85	0	105
AA474408	127	36	227	2	57	318
AA543186	12	10	7	0	0	38
AA543401	0	0	0	0	0	0
AA545190	0	0	0	0	0	0
AA619741	0	0	0	0	0	0
AA623943	0	0	0	0	0	0
AA645442	0	0	0	0	0	0
AA672651	0	0	0	1	0	0
AA792892	0	0	0	0	0	0
AA914427	189	107	181	339	0	0
AA986860	6	48	0	76	0	0
AB041806	18	0	0	0	0	0
AB124611	47	19	35	0	0	0
AC022682.1	0	0	0	0	0	0
AC022682.2	0	0	0	0	0	0
AC025913.1	0	0	0	0	0	0
AC025913.2	0	0	0	0	0	0
AC025913.3	0	0	0	0	0	0
AC025913.4	0	0	0	0	0	0
AC025913.5	0	0	0	0	0	0
AC027700.1	0	0	0	0	0	0
AC027700.2	0	0	0	0	0	0
AC027700.3	0	0	1	4	1	0
AC034099.1	0	0	0	0	0	0
AC055772.1	0	0	0	0	0	0
AC055772.2	0	0	0	0	0	0
AC055777.1	20	81	28	0	113	27
AC055777.2	0	0	0	0	0	0
AC055818.1	84	39	110	71	29	42
AC061963.1	43	10	8	3	0	0
AC061963.2	0	0	1	285	0	0
AC061963.3	61	26	19	31	0	8
AC061963.4	0	0	0	0	1	0
AC068459.1	0	0	0	0	0	0
AC068459.2	0	0	0	0	0	0
AC068905.1	0	0	0	0	0	0
AC069074.1	0	0	0	0	0	0
AC069074.2	0	0	0	0	0	0
AC069074.3	0	0	0	0	0	0
AC069308.1	0	0	0	0	0	0
AC069559.1	0	0	0	0	0	0
AC069559.2	0	0	0	0	0	0
AC069561.1	0	0	0	0	0	0
AC069561.2	0	0	0	0	0	0
AC069561.3	0	0	0	0	0	0
AC069561.4	0	0	0	0	0	0
AC069561.5	0	0	0	0	0	0
AC069562.1	0	0	0	0	0	0
AC069562.2	57	5	0	0	0	0
AC069562.3	0	0	0	0	0	0
AC069563.1	0	0	0	0	0	0
AC073562.1	58	27	38	42	0	0
AC073945.1	0	0	0	0	0	0
AC073945.2	0	0	0	0	0	0
AC073945.3	0	0	0	0	0	0
AC073945.4	0	0	0	0	0	0
AC073945.5	0	0	0	0	0	0
AC073947.1	0	0	0	0	0	0
AC073947.2	0	0	0	0	0	0
AC073947.3	0	0	1	2	1	0
AC073947.4	0	0	0	0	0	0
AC079245.1	0	0	0	5	0	0
AC079245.2	0	0	0	0	0	0
AC079644.1	0	0	0	2	1	1
AC079644.10	0	0	0	0	0	0
AC079644.11	0	0	0	0	0	0
AC079644.12	0	0	0	0	0	0
AC079644.13	0	0	0	0	0	0
AC079644.14	0	0	0	1	1	0
AC079644.15	0	0	0	0	0	1
AC079644.16	1	0	0	0	0	0
AC079644.17	0	0	0	0	0	0
AC079644.18	0	0	0	0	0	0
AC079644.2	0	0	0	0	0	0
AC079644.3	0	0	0	0	0	0
AC079644.4	0	0	0	0	0	0
AC079644.5	0	0	0	0	0	0
AC079644.6	0	0	0	0	0	0
AC079644.7	1	0	0	0	0	0
AC079644.8	0	0	0	0	0	0
AC079644.9	0	0	0	3	1	1
AC079680.1	0	0	0	0	0	0
AC079680.2	0	0	0	0	0	0
AC079680.3	0	0	0	0	2	0
AC079680.4	0	0	0	0	0	0
AC079680.5	0	0	0	1	0	0
AC079681.1	14	3	20	0	0	0
AC079681.2	0	0	22	0	0	0
AC084391.1	0	0	0	0	0	0
AC087540.1	0	0	0	0	1	0
AC087559.1	0	0	0	0	0	0
AC087559.2	0	0	0	0	0	0
AC087559.3	0	0	0	0	0	0
AC087890.1	0	0	0	0	0	0
AC087891.1	0	0	0	0	0	0
AC087891.2	0	0	2	5	0	0
AC090496.1	0	0	0	0	0	0
AC090654.1	0	0	0	0	0	0
AC090659.1	0	0	0	0	0	0
AC090659.2	0	0	0	0	0	0
AC090962.1	0	0	0	0	0	0
AC090962.2	0	0	0	0	0	0
AC091237.1	0	5	1	0	0	0
AC091260.1	0	0	0	0	0	0
AC091260.2	0	0	0	0	0	0
AC091458.1	0	0	0	0	0	0
AC091458.2	0	0	0	0	0	0
AC091458.3	0	0	0	0	0	0
AC091458.4	0	0	0	0	0	0
AC091458.5	0	0	0	0	0	0
AC091458.6	0	0	0	0	0	0
AC091522.1	0	0	0	0	0	0
AC091683.1	0	0	0	0	0	0
AC091683.2	0	0	0	0	0	0
AC091683.3	0	0	0	0	0	0
AC091683.4	1	0	0	0	0	0
AC091683.5	0	0	0	0	0	0
AC091764.1	0	0	0	0	0	0
AC091764.2	0	0	0	0	0	0
AC091764.3	3	0	0	0	0	0
AC091783.1	0	0	0	0	0	0
AC091783.2	0	0	0	0	0	0
AC091783.3	0	0	0	0	0	0
AC091783.4	0	0	0	0	0	0
AC091783.5	0	0	0	0	0	0
AC091785.1	24	27	141	0	0	43
AC091785.2	155	117	114	15	301	466
AC091785.3	0	0	7	0	0	0
AC092710.1	0	0	0	0	0	166
AC092710.2	0	0	0	1	0	1
AC092710.3	15	7	20	76	138	0
AC093316.1	0	0	0	0	0	0
AC093316.2	0	0	0	0	0	0
AC093467.1	0	0	0	0	0	0
AC093467.2	0	0	1	0	0	0
AC093926.1	0	0	0	0	0	0
AC093926.2	0	0	0	0	0	0
AC096628.1	0	0	0	0	0	0
AC096628.2	0	0	0	0	0	0
AC098712.1	3	0	0	0	0	0
AC098716.1	0	0	0	0	0	0
AC098716.2	0	0	0	0	0	0
AC098839.1	6	7	10	0	0	0
AC098839.2	0	0	0	0	0	0
AC098839.3	0	0	0	0	0	0
AC099578.1	0	0	0	0	0	0
AC099578.2	0	0	0	0	0	0
AC099715.1	0	0	0	0	0	0
AC099760.1	0	0	0	0	0	0
AC099761.1	0	0	0	0	0	0
AC099934.1	0	0	0	0	0	0
AC099934.2	0	0	0	0	0	0
AC099934.3	0	0	0	0	0	0
AC099934.4	0	0	0	0	0	0
AC099934.5	0	0	0	0	0	0
AC099934.6	11	4	13	7	14	2
AC099934.7	0	0	0	0	0	0
AC100209.1	0	0	14	0	0	0
AC100209.2	0	0	0	0	0	0
AC100378.1	0	0	0	0	0	0
AC100386.1	0	0	0	0	0	0
AC100406.1	1	0	0	2	6	0
AC100406.2	0	0	0	0	0	0
AC100406.3	0	0	0	2	0	1
AC100590.1	0	0	0	0	0	0
AC100590.2	0	0	0	0	0	0
AC100590.3	0	0	0	0	0	0
AC100729.1	0	0	0	0	26	0
AC101677.1	0	0	0	2	0	0
AC101677.2	21	0	0	98	0	0
AC101709.1	0	0	0	0	0	0
AC101709.2	0	0	0	0	0	3
AC101875.1	0	0	0	1	0	2
AC101882.1	0	0	0	0	0	0
AC101882.2	0	0	0	0	0	0
AC101984.1	0	0	0	0	0	0
AC102009.1	0	0	0	0	0	0
AC102114.1	0	0	0	0	0	0
AC102228.1	1	0	0	0	2	0
AC102264.1	0	0	0	0	0	0
AC102287.1	0	0	0	0	0	0
AC102312.1	0	0	20	0	0	0
AC102312.2	0	0	0	0	0	0
AC102312.3	0	0	0	0	0	0
AC102312.4	0	0	0	0	0	0
AC102350.1	21	0	0	2	1	0
AC102352.1	0	0	0	0	0	0
AC102369.1	0	0	0	0	0	1
AC102369.2	0	0	0	0	0	0
AC102369.3	0	0	0	3	3	3
AC102369.4	0	0	0	0	0	0
AC102431.1	0	0	0	0	0	0
AC102431.2	0	1	0	0	0	0
AC102435.1	0	0	0	0	0	0
AC102435.2	0	0	0	0	0	0
AC102435.3	0	3	0	0	19	0
AC102542.1	0	0	1	0	0	0
AC102554.1	26	5	40	63	0	0
AC102569.1	0	0	0	1	0	0
AC102569.2	0	0	0	0	0	0
AC102575.1	0	0	0	0	0	0
AC102582.1	0	0	0	0	156	0
AC102582.2	0	0	0	0	0	0
AC102582.3	0	0	0	0	0	0
AC102626.1	0	0	0	0	0	0
AC102689.1	0	0	0	0	0	1
AC103936.1	0	0	0	0	0	0
AC104200.1	0	0	0	0	0	0
AC104832.1	24	6	39	0	0	65
AC104834.1	0	0	0	0	0	0
AC104880.1	0	0	0	0	0	0
AC104897.1	0	0	0	2	1	2
AC104906.1	0	0	0	0	0	0
AC105167.1	0	0	0	0	0	0
AC105169.1	0	0	0	0	0	0
AC105169.2	0	0	0	0	0	0
AC105169.3	0	0	0	0	0	0
AC105169.4	0	0	0	0	0	0
AC105407.1	0	0	0	0	0	0
AC105407.2	0	0	0	0	0	0
AC105407.3	0	0	0	0	0	0
AC105950.1	14	0	45	0	0	0
AC105950.2	0	2	0	220	0	49
AC105958.1	0	13	1	60	19	0
AC105958.2	0	0	0	0	0	0
AC107635.1	0	0	0	0	0	0
AC107638.1	0	0	4	0	0	0
AC107661.1	0	0	0	0	0	0
AC107662.1	0	0	0	0	0	0
AC107663.1	0	0	0	0	0	0
AC107663.2	0	0	0	0	0	0
AC107663.3	0	0	0	0	0	0
AC107669.1	0	0	0	0	0	0
AC107669.2	0	0	0	0	0	0
AC107681.1	0	0	0	0	0	0
AC107681.2	0	0	0	0	0	0
AC107740.1	0	0	0	0	0	0
AC107752.1	0	0	0	0	0	0
AC107752.2	0	0	0	0	0	0
AC107755.1	0	0	0	0	0	0
AC107763.1	0	0	0	1	0	0
AC107808.1	1	0	5	0	0	0
AC107808.2	0	0	0	0	0	0
AC107819.1	0	0	0	0	0	0
AC107819.2	0	0	0	0	2	0
AC107819.3	99	27	20	143	0	0
AC107851.1	0	0	0	0	0	0
AC107851.2	15	0	0	0	0	0
AC107864.1	0	0	0	0	0	0
AC108401.1	0	0	0	0	0	0
AC108401.2	0	0	0	0	0	0
AC108401.3	150	54	296	12	478	324
AC108401.4	0	0	0	0	0	0
AC108437.1	0	0	0	0	0	2
AC108802.1	0	0	0	111	0	0
AC108846.1	0	0	0	0	0	0
AC108846.2	0	0	0	0	0	0
AC108846.3	0	0	0	0	0	0
AC108846.4	0	0	0	0	0	0
AC108846.5	0	0	0	0	0	0
AC108947.1	0	0	0	0	0	0
AC109180.1	0	0	0	0	0	0
AC109180.2	0	0	0	0	0	0
AC109212.1	0	0	0	0	0	0
AC109214.1	0	0	0	0	0	0
AC109214.2	0	0	0	0	0	0
AC109214.3	0	0	0	0	0	0
AC109214.4	0	0	0	0	0	0
AC110043.1	0	0	0	0	0	0
AC110091.1	0	0	0	0	0	0
AC110091.2	0	0	0	0	0	0
AC110091.3	0	0	0	0	0	0
AC110091.4	0	0	0	0	0	0
AC110235.1	0	0	0	0	0	0
AC110377.1	14	4	18	32	61	44
AC110381.1	0	0	0	0	0	0
AC110381.2	2	1	0	91	31	0
AC110381.3	4	0	0	0	315	3
AC110521.1	15	2	0	0	0	0
AC110521.2	0	0	0	488	0	0
AC110816.1	0	0	0	0	0	0
AC110816.2	0	0	0	0	0	0
AC110817.1	0	0	0	0	0	0
AC110901.1	0	0	0	0	0	0
AC111044.1	0	0	0	0	0	0
AC111046.1	0	0	0	0	0	0
AC111092.1	0	0	0	0	0	0
AC112146.1	0	0	0	0	0	0
AC112157.1	0	0	0	0	0	0
AC112259.1	0	0	0	0	0	0
AC112259.2	0	0	0	0	0	0
AC112265.1	0	0	0	9	0	0
AC112274.1	1	0	1	0	0	9
AC112274.2	0	0	0	0	0	0
AC112520.1	0	0	0	0	0	0
AC112680.1	0	0	0	0	0	0
AC112680.2	0	0	0	0	0	0
AC112680.3	0	0	0	68	0	19
AC112680.4	0	0	0	0	0	0
AC112956.1	0	0	0	1	1	0
AC113001.1	0	0	0	0	0	0
AC113059.1	2	4	21	71	276	6
AC113059.2	0	1	0	0	0	0
AC113059.3	0	0	0	0	0	0
AC113059.4	0	0	0	0	0	0
AC113060.1	0	0	0	0	0	0
AC113082.1	0	0	0	0	0	0
AC113082.2	0	0	0	0	0	0
AC113082.3	0	0	0	0	0	0
AC113082.4	0	0	0	0	0	0
AC113095.1	0	0	0	0	0	0
AC113107.1	0	0	0	0	0	0
AC113158.1	0	3	0	3	0	0
AC113204.1	0	0	0	0	0	0
AC113282.1	0	0	0	0	0	0
AC113282.2	0	0	0	0	0	0
AC113282.3	0	0	0	0	0	0
AC113282.4	0	0	0	0	0	0
AC113282.5	0	0	0	0	0	0
AC113291.1	0	0	0	0	1	0
AC113291.2	0	0	0	16	0	0
AC113291.3	0	1	0	0	0	0
AC113304.1	0	0	0	0	0	0
AC113305.1	0	0	0	325	3	0
AC113439.1	0	0	0	0	0	0
AC113441.1	0	0	0	0	0	0
AC113441.2	0	0	0	0	0	0
AC113441.3	0	0	18	0	0	0
AC113470.1	0	0	0	0	0	0
AC113475.1	0	0	0	0	0	0
AC113508.1	0	0	0	0	0	0
AC113508.2	0	0	0	0	0	0
AC113508.3	0	0	0	0	0	0
AC113508.4	0	0	0	0	0	0
AC113527.1	0	0	0	0	0	0
AC114002.1	0	0	0	0	0	0
AC114002.2	0	0	0	2	0	0
AC114002.3	0	0	0	0	0	0
AC114010.1	0	0	0	0	0	0
AC114412.1	0	0	0	0	0	0
AC114412.2	0	1	0	0	0	0
AC114573.1	0	0	0	0	0	0
AC114575.1	0	0	0	0	0	0
AC114575.2	0	0	0	0	0	0
AC114575.3	0	0	0	0	0	1
AC114645.1	0	0	0	0	0	0
AC114645.2	0	0	0	0	84	0
AC114645.3	3	0	3	0	0	0
AC114645.4	4	0	0	0	203	0
AC114645.5	0	1	0	0	0	0
AC114678.1	0	0	0	0	0	0
AC115034.1	0	0	0	0	0	1
AC115037.1	32	39	87	1	0	2
AC115037.2	1	0	0	3	2	2
AC115047.1	0	0	0	0	0	0
AC115047.2	0	0	0	0	0	0
AC115122.1	3	1	4	0	0	0
AC115288.1	0	0	0	1	0	0
AC115289.1	0	0	0	0	0	0
AC115289.2	1	0	0	0	0	0
AC115290.1	0	0	0	0	0	0
AC115290.2	0	0	1	0	1	1
AC115297.1	132	7	9	118	0	172
AC115300.1	0	0	0	0	0	0
AC115744.1	0	0	0	191	1	349
AC115747.1	0	0	0	0	0	0
AC115750.1	0	0	0	0	0	0
AC115760.1	7	1	2	148	4	9
AC115785.1	0	0	0	0	0	0
AC115793.1	0	0	0	0	0	0
AC115805.1	5	2	1	421	4	0
AC115805.2	0	0	0	0	0	0
AC115863.1	0	2	0	167	0	0
AC115880.1	0	0	0	0	0	0
AC115880.2	0	0	0	0	0	0
AC115891.1	0	0	0	0	0	0
AC115891.2	0	0	0	0	0	0
AC115891.3	0	0	0	4	26	13
AC115910.1	14	34	78	668	1790	606
AC115970.1	0	0	0	0	0	0
AC116180.1	0	0	0	16	0	0
AC116395.1	4	5	7	1559	820	951
AC116421.1	0	0	0	0	0	0
AC116460.1	0	0	0	0	0	0
AC116465.1	0	0	0	0	0	0
AC116465.2	0	0	0	0	0	0
AC116471.1	0	0	0	0	0	0
AC116502.1	0	0	0	0	0	0
AC116503.1	0	0	0	0	0	0
AC116557.1	0	0	0	0	0	0
AC116587.1	0	0	0	2	3	0
AC116589.1	0	0	0	0	0	0
AC116589.10	0	0	0	0	0	0
AC116589.11	0	0	0	0	0	0
AC116589.12	0	0	0	0	0	0
AC116589.2	0	0	0	0	0	0
AC116589.3	0	0	0	0	0	0
AC116589.4	0	0	0	0	0	0
AC116589.5	0	0	0	0	0	0
AC116589.6	0	0	0	0	0	0
AC116589.7	0	0	0	0	0	0
AC116589.8	0	0	0	1	0	3
AC116589.9	0	0	0	0	0	0
AC116679.1	0	0	0	0	0	0
AC116680.1	0	0	0	0	0	0
AC116699.1	2	0	5	0	0	1
AC116713.1	0	0	0	0	0	0
AC116726.1	0	0	0	0	0	0
AC116726.2	0	0	0	0	0	0
AC116797.1	0	0	0	0	0	0
AC116797.2	0	0	0	0	0	0
AC117194.1	0	0	0	0	0	0
AC117195.1	0	0	0	0	0	0
AC117198.1	0	0	0	0	0	0
AC117199.1	0	2	20	1	4	0
AC117205.1	0	0	0	0	0	0
AC117209.1	0	0	0	0	0	0
AC117226.1	0	0	0	0	0	0
AC117226.2	0	0	0	0	0	0
AC117232.1	0	0	0	0	0	0
AC117232.2	0	0	0	0	0	1
AC117232.3	4	2	2	7	5	1
AC117232.4	3	0	0	0	0	0
AC117232.5	0	1	2	3	2	1
AC117236.1	25	6	63	117	0	0
AC117237.1	0	0	0	0	0	0
AC117240.1	0	0	0	0	0	0
AC117240.2	0	0	0	0	0	0
AC117245.1	0	0	0	0	0	0
AC117245.2	0	0	0	0	0	0
AC117245.3	0	0	0	0	0	0
AC117245.4	3	0	0	1	0	0
AC117245.5	0	0	0	0	0	0
AC117570.1	0	0	0	0	0	0
AC117608.1	0	0	0	0	0	0
AC117608.2	0	0	0	0	0	0
AC117635.1	0	0	0	0	0	0
AC117639.1	0	0	0	0	0	0
AC117639.2	28	2	0	0	47	0
AC117648.1	0	0	0	2	0	0
AC117656.1	0	0	0	0	0	0
AC117656.2	0	0	0	0	0	0
AC117656.3	0	0	0	0	0	0
AC117688.1	0	0	0	0	0	0
AC117689.1	0	0	0	0	0	0
AC117703.1	0	0	0	0	0	0
AC117769.1	0	1	6	344	1	147
AC117769.2	16	0	0	0	0	0
AC117769.3	4	0	0	1	0	0
AC117769.4	12	7	17	0	0	0
AC117797.1	1	0	2	0	9	8
AC117797.2	0	0	0	0	0	0
AC117949.1	0	0	0	0	0	0
AC117949.2	5	0	5	226	92	96
AC118006.1	0	0	0	0	0	0
AC118006.2	0	0	0	0	0	0
AC118006.3	0	0	0	0	0	0
AC118020.1	7	0	9	14	0	0
AC118202.1	3	3	0	0	0	0
AC118222.1	0	0	2	0	0	1
AC118222.2	0	0	0	0	0	0
AC118224.1	0	0	0	0	0	0
AC118230.1	0	0	0	0	0	0
AC118249.1	0	0	0	0	0	0
AC118476.1	200	188	235	207	197	197
AC118476.2	0	0	0	0	0	0
AC118476.3	0	0	0	0	0	0
AC118476.4	0	0	0	0	0	0
AC118476.5	0	0	0	0	0	0
AC118476.6	0	0	0	0	0	0
AC118476.7	0	0	0	0	0	0
AC118704.1	0	0	0	0	0	0
AC118733.1	0	0	0	0	0	0
AC118733.2	0	0	0	0	0	0
AC118750.1	0	0	0	0	0	0
AC119241.1	0	0	0	0	0	0
AC119892.1	0	0	0	0	0	0
AC119892.2	0	0	0	0	0	0
AC119894.1	0	0	0	0	0	0
AC119894.2	0	0	0	0	107	0
AC119896.1	0	0	0	0	0	0
AC119987.1	0	0	0	0	0	0
AC120002.1	0	0	0	0	0	0
AC120002.2	68	34	102	153	0	0
AC120002.3	1	0	0	0	0	0
AC120011.1	0	0	0	0	0	0
AC120148.1	0	0	0	0	0	0
AC120347.1	10	0	0	0	118	0
AC120347.2	0	0	0	0	0	0
AC120383.1	0	0	0	0	0	0
AC120383.2	0	0	0	0	0	0
AC120383.3	0	0	0	0	0	0
AC120386.1	0	0	0	0	0	0
AC120394.1	3	9	17	0	87	0
AC120394.2	23	19	11	134	118	105
AC120394.3	65	13	0	0	60	240
AC120394.4	0	30	20	0	0	0
AC120406.1	1	0	0	3	1	1
AC120425.1	0	0	0	0	0	0
AC120540.1	0	3	0	0	0	0
AC120540.2	0	0	0	0	0	0
AC120555.1	0	0	0	0	0	0
AC120843.1	1	0	0	0	0	0
AC121094.1	0	0	0	0	0	0
AC121137.1	122	56	141	0	78	0
AC121264.1	0	0	0	0	0	0
AC121286.1	0	0	0	0	0	0
AC121286.2	0	0	0	0	0	0
AC121504.1	0	0	0	0	0	0
AC121569.1	0	0	0	0	0	0
AC121569.2	0	0	0	0	0	1
AC121569.3	0	0	0	0	0	0
AC121569.4	0	0	0	0	0	0
AC121583.1	27	15	17	70	477	0
AC121583.2	0	0	0	0	0	0
AC121599.1	0	1	4	0	117	0
AC121788.1	0	0	0	0	0	0
AC121788.2	0	0	0	0	0	0
AC121788.3	0	2	0	0	0	0
AC121788.4	0	0	0	0	0	0
AC121788.5	0	0	0	0	0	0
AC121788.6	0	0	0	0	0	0
AC121793.1	4	0	0	0	0	0
AC121793.2	2	0	50	9	120	115
AC121801.1	6	0	0	46	109	0
AC121804.1	0	0	0	0	0	0
AC121804.2	0	0	0	0	0	0
AC121804.3	14	13	10	0	51	173
AC121804.4	0	0	0	0	0	0
AC121804.5	0	0	0	0	0	0
AC121805.1	0	0	4	23	7	4
AC121805.2	2	3	0	0	1	1
AC121821.1	0	0	0	0	0	0
AC121844.1	0	0	0	0	0	0
AC121844.2	0	1	0	0	0	0
AC121844.3	0	0	0	0	429	1
AC121870.1	0	0	0	0	0	0
AC121870.2	308	296	111	193	18	205
AC121871.1	0	0	0	0	0	0
AC121872.1	0	12	0	0	0	0
AC121872.2	0	1	0	1	2	5
AC121872.3	0	0	0	0	0	0
AC121902.1	0	0	0	0	0	0
AC121927.1	0	0	0	0	0	0
AC121937.1	0	0	0	0	0	0
AC121942.1	0	0	0	0	0	0
AC121942.2	0	0	0	4	0	0
AC121942.3	0	3	0	0	0	0
AC121947.1	0	0	0	0	0	0
AC121947.2	0	0	0	0	0	0
AC121961.1	0	0	0	0	0	0
AC121964.1	0	0	0	0	0	0
AC121965.1	886	236	934	1686	3436	2510
AC121966.1	0	0	0	0	0	0
AC121986.1	0	0	0	0	1	0
AC121988.1	0	0	0	0	0	0
AC122013.1	0	0	0	0	0	0
AC122013.2	0	0	0	0	0	0
AC122018.1	58	1	0	0	0	0
AC122018.2	0	0	0	0	0	0
AC122024.1	0	0	0	0	0	0
AC122024.2	0	0	0	0	0	0
AC122024.3	0	0	0	0	0	0
AC122024.4	0	0	0	0	0	0
AC122188.1	0	0	0	0	0	0
AC122188.2	0	0	0	0	0	0
AC122190.1	0	0	0	0	0	0
AC122194.1	0	0	0	0	0	0
AC122194.2	0	0	0	0	0	0
AC122194.3	0	0	0	0	0	0
AC122197.1	24	3	32	27	0	0
AC122197.2	0	0	0	0	0	0
AC122210.1	0	0	0	0	0	0
AC122210.2	0	0	0	0	0	0
AC122210.3	0	0	0	0	0	0
AC122220.1	0	0	0	0	0	0
AC122220.2	0	0	0	0	0	0
AC122225.1	0	0	0	0	0	0
AC122228.1	0	0	0	0	0	0
AC122235.1	7	3	9	16	7	15
AC122242.1	0	0	0	0	0	0
AC122262.1	0	0	0	0	0	0
AC122264.1	0	0	0	0	0	0
AC122273.1	5	4	9	9	64	0
AC122273.2	0	0	0	0	0	27
AC122290.1	0	0	0	0	0	0
AC122293.1	0	0	0	0	0	0
AC122293.2	0	0	0	0	0	0
AC122295.1	0	0	0	0	0	1
AC122297.1	0	0	0	0	0	0
AC122298.1	0	0	0	0	0	0
AC122301.1	0	0	0	0	0	0
AC122301.2	1	0	0	1	11	1
AC122301.3	0	0	0	0	112	0
AC122302.1	32	93	201	0	25	2
AC122305.1	31	0	13	34	0	0
AC122305.2	0	0	0	0	0	0
AC122305.3	0	0	0	0	0	0
AC122305.4	0	0	0	0	0	0
AC122305.5	0	0	0	0	0	0
AC122313.1	0	0	2	0	0	0
AC122313.2	0	0	0	0	0	0
AC122313.3	0	0	0	0	0	0
AC122314.1	0	0	0	2	0	0
AC122317.1	0	0	0	0	0	0
AC122317.2	0	0	0	0	0	0
AC122317.3	0	0	0	0	0	0
AC122326.1	0	0	0	0	0	0
AC122327.1	0	4	0	0	0	19
AC122327.2	0	0	0	0	0	0
AC122327.3	0	0	0	0	0	0
AC122327.4	6	0	5	5	2	1
AC122332.1	0	0	0	0	0	0
AC122332.2	0	0	0	0	0	0
AC122332.3	0	0	0	1	0	0
AC122334.1	0	0	0	0	0	0
AC122335.1	0	0	2	0	0	0
AC122335.2	0	0	0	0	0	0
AC122335.3	69	21	58	19	0	0
AC122337.1	0	0	0	0	0	0
AC122344.1	0	0	0	0	0	0
AC122346.1	0	5	0	0	0	0
AC122346.2	0	0	0	0	0	0
AC122346.3	0	0	0	0	0	0
AC122351.1	9	2	7	15	9	14
AC122354.1	0	0	0	0	0	0
AC122354.2	0	0	0	0	0	0
AC122357.1	0	3	5	2	1	0
AC122357.2	0	8	0	0	0	0
AC122357.3	7	1	20	68	0	0
AC122357.4	0	0	0	0	0	0
AC122360.1	0	0	0	0	0	0
AC122367.1	0	0	0	0	0	0
AC122367.2	2	0	0	73	0	0
AC122367.3	11	4	2	13	68	1
AC122371.1	0	0	0	0	0	0
AC122371.2	0	0	1	0	9	0
AC122371.3	0	0	0	0	0	0
AC122371.4	0	0	0	0	0	0
AC122371.5	0	0	0	0	0	0
AC122371.6	0	0	0	0	0	0
AC122371.7	0	0	0	0	0	0
AC122371.8	0	0	0	0	0	0
AC122372.1	0	0	0	0	0	0
AC122372.2	0	0	0	0	0	0
AC122372.3	0	2	0	0	1	1
AC122379.1	0	0	0	0	0	0
AC122379.2	0	0	0	1	0	4
AC122382.1	0	0	0	0	0	0
AC122382.2	0	0	0	0	0	0
AC122390.1	2	0	1	0	0	6
AC122395.1	0	0	0	0	0	0
AC122395.2	0	0	0	0	0	0
AC122395.3	0	0	0	0	0	0
AC122402.1	0	0	0	0	0	0
AC122405.1	0	0	0	0	0	0
AC122405.2	0	0	0	0	0	0
AC122408.1	0	0	0	0	0	0
AC122408.2	3	0	1	2	9	0
AC122408.3	0	0	0	0	0	0
AC122408.4	0	0	0	0	0	0
AC122418.1	0	1	4	0	0	0
AC122426.1	0	0	0	0	0	0
AC122426.2	0	0	0	0	0	0
AC122428.1	0	0	0	0	0	0
AC122428.2	0	0	0	0	0	0
AC122428.3	218	94	306	0	313	184
AC122428.4	0	5	0	0	5	0
AC122428.5	0	0	0	0	0	0
AC122447.1	0	1	0	0	0	0
AC122463.1	0	0	0	0	0	0
AC122464.1	0	0	0	0	0	0
AC122465.1	0	0	0	0	0	0
AC122465.2	0	0	0	0	0	0
AC122465.3	0	0	0	0	0	0
AC122484.1	0	0	1	1	0	0
AC122486.1	0	0	0	0	0	0
AC122507.1	0	0	0	0	0	0
AC122508.1	0	0	0	0	0	0
AC122525.1	8	3	0	0	0	0
AC122525.2	8	1	18	0	2	66
AC122533.1	0	0	0	0	0	0
AC122533.2	0	0	0	0	0	0
AC122539.1	0	0	0	0	0	0
AC122539.2	0	0	3	2	0	0
AC122539.3	34	24	57	79	74	35
AC122539.4	0	0	0	0	0	0
AC122542.1	0	0	0	0	0	0
AC122546.1	0	0	0	0	0	0
AC122556.1	0	0	0	0	0	0
AC122734.1	0	0	0	0	0	0
AC122811.1	0	0	0	0	0	0
AC122811.2	0	0	0	0	7	0
AC122824.1	0	0	0	0	0	0
AC122824.2	1	0	3	0	0	0
AC122828.1	0	0	0	0	0	0
AC122828.2	4	1	0	0	52	0
AC122828.3	2	0	12	44	0	0
AC122828.4	0	5	2	35	37	4
AC122829.1	0	0	0	0	0	0
AC122829.2	0	0	0	0	0	0
AC122829.3	0	0	0	0	0	0
AC122832.1	0	0	0	0	0	0
AC122832.2	1	0	0	2	1	3
AC122832.3	0	0	0	0	0	0
AC122840.1	0	0	0	0	0	0
AC122840.2	0	0	0	0	0	0
AC122840.3	0	0	0	0	0	0
AC122840.4	0	0	0	0	0	0
AC122840.5	0	0	0	1	0	2
AC122844.1	0	0	0	8	26	0
AC122850.1	0	0	0	0	0	2
AC122860.1	0	0	0	0	0	0
AC122860.2	0	0	0	0	0	0
AC122876.1	0	0	0	0	0	0
AC122881.1	0	0	0	0	0	0
AC122886.1	0	0	0	1	0	0
AC122887.1	0	0	1	0	0	0
AC122887.2	0	0	0	0	0	0
AC122891.1	0	0	0	0	0	0
AC122891.2	0	0	0	0	0	0
AC122901.1	53	27	41	1	0	11
AC122901.2	0	0	0	0	0	0
AC122905.1	0	0	0	0	6	0
AC122905.2	0	0	0	0	0	0
AC122923.1	0	0	0	0	0	0
AC122924.1	0	0	0	0	0	0
AC122924.2	0	0	0	0	0	0
AC123035.1	0	0	0	0	0	0
AC123036.1	0	0	0	0	0	0
AC123036.2	0	0	0	0	1	0
AC123042.1	1	0	0	18	156	91
AC123043.1	0	0	0	0	0	0
AC123043.2	0	0	0	0	0	2
AC123043.3	0	0	0	0	0	0
AC123052.1	0	0	0	0	0	0
AC123058.1	0	0	0	0	0	0
AC123062.1	0	0	0	0	0	0
AC123064.1	0	0	0	0	0	0
AC123064.2	0	0	0	0	0	0
AC123067.1	0	0	0	0	1	0
AC123067.2	0	0	0	0	0	0
AC123069.1	1151	827	1909	1104	1579	1417
AC123074.1	0	0	0	0	0	0
AC123534.1	0	0	0	0	0	0
AC123618.1	0	0	0	0	0	0
AC123619.1	0	0	0	0	6	0
AC123619.2	0	0	0	0	0	0
AC123620.1	0	1	0	0	70	0
AC123629.1	0	0	0	0	0	0
AC123694.1	0	0	0	0	0	0
AC123694.2	12	0	0	0	0	0
AC123694.3	0	0	0	0	0	0
AC123705.1	0	0	0	0	0	0
AC123705.2	39	2	64	147	0	0
AC123705.3	0	0	1	1	99	80
AC123705.4	12	3	3	27	0	21
AC123708.1	0	0	0	0	0	0
AC123708.2	44	19	99	0	214	0
AC123709.1	0	0	0	0	0	0
AC123720.1	43	54	104	0	41	0
AC123738.1	175	99	116	302	473	67
AC123738.2	0	2	0	0	0	0
AC123803.1	0	0	0	0	1	0
AC123808.1	0	1	0	0	2	1
AC123830.1	0	0	0	0	0	0
AC123832.1	0	0	0	232	0	21
AC123832.2	2	0	1	0	0	1
AC123834.1	0	0	0	0	0	0
AC123834.2	0	0	30	0	0	0
AC123835.1	0	0	0	0	39	0
AC123842.1	0	0	0	0	0	0
AC123842.2	0	0	0	0	0	0
AC123857.1	0	0	2	0	0	0
AC123857.2	0	0	0	0	0	0
AC123867.1	0	0	0	0	0	0
AC123873.1	0	0	0	0	0	0
AC123873.2	0	0	0	0	0	0
AC123873.3	0	0	0	0	0	0
AC123920.1	1	0	1	10	13	4
AC123935.1	20	41	21	37	104	69
AC123939.1	0	0	0	0	0	0
AC123944.1	0	0	0	0	0	0
AC123944.2	0	0	0	0	0	0
AC123954.1	36	22	29	45	19	12
AC124011.1	7	0	5	0	0	0
AC124134.1	0	0	7	1	0	0
AC124171.1	0	0	0	52	0	0
AC124171.2	1	0	0	2	1	0
AC124171.3	0	0	0	0	0	0
AC124173.1	0	0	0	0	0	0
AC124179.1	0	0	0	0	0	0
AC124179.2	0	0	0	0	0	0
AC124183.1	0	0	0	0	0	0
AC124184.1	0	0	0	0	0	0
AC124193.1	0	0	0	0	0	0
AC124196.1	0	0	0	0	0	0
AC124196.2	0	0	0	0	0	0
AC124346.1	0	0	2	0	3	1
AC124346.2	1	0	0	0	0	0
AC124346.3	0	0	0	6	0	190
AC124353.1	0	0	0	0	0	0
AC124356.1	0	0	0	0	0	0
AC124356.2	0	0	0	0	0	0
AC124360.1	0	0	0	0	0	0
AC124360.2	0	0	0	0	0	0
AC124392.1	0	0	0	0	3	0
AC124395.1	0	0	0	0	0	0
AC124397.1	0	0	5	0	0	0
AC124397.2	0	0	0	0	0	0
AC124399.1	0	0	0	0	0	0
AC124399.2	0	0	0	0	0	0
AC124399.3	0	0	0	0	0	0
AC124400.1	0	0	0	0	0	0
AC124400.2	0	0	0	0	0	0
AC124413.1	0	0	0	0	0	0
AC124413.2	0	0	0	0	0	0
AC124413.3	0	0	0	0	0	0
AC124414.1	1	1	0	2	0	3
AC124420.1	0	0	0	0	0	0
AC124421.1	3	1	1	0	0	0
AC124421.2	20	4	5	0	0	0
AC124426.1	0	0	0	0	0	0
AC124426.2	1	0	2	1	1	1
AC124426.3	0	1	0	0	0	0
AC124426.4	1	8	1	0	0	125
AC124426.5	0	0	0	0	1	0
AC124433.1	9	0	6	28	0	0
AC124433.2	0	0	0	0	0	0
AC124436.1	0	0	0	0	0	0
AC124445.1	0	0	0	0	0	2
AC124446.1	0	0	0	0	1	0
AC124450.1	0	0	0	0	0	0
AC124453.1	18	10	22	212	0	327
AC124456.1	0	0	0	3	0	0
AC124457.1	0	0	0	0	0	2
AC124458.1	0	0	0	0	0	0
AC124465.1	4	1	0	159	0	100
AC124484.1	0	0	0	0	0	0
AC124489.1	0	0	0	0	0	0
AC124489.2	4	0	5	0	0	0
AC124489.3	0	0	0	0	0	0
AC124503.1	0	0	0	0	0	0
AC124503.2	0	0	0	0	0	0
AC124503.3	0	0	0	0	0	0
AC124510.1	0	0	0	0	0	0
AC124510.2	0	0	0	0	0	0
AC124510.3	0	0	1	0	0	0
AC124510.4	0	0	0	0	0	0
AC124516.1	0	4	11	1	0	0
AC124516.2	0	0	0	0	0	0
AC124516.3	0	4	12	0	0	114
AC124516.4	0	0	0	0	0	0
AC124524.1	0	0	0	0	0	0
AC124524.2	0	3	0	0	0	0
AC124537.1	0	0	0	0	0	0
AC124537.2	0	0	0	0	0	0
AC124542.1	0	0	0	0	0	0
AC124546.1	1	0	0	0	0	0
AC124549.1	0	0	0	0	0	0
AC124549.2	0	0	0	0	1	0
AC124549.3	4	0	0	0	0	0
AC124556.1	0	1	0	0	0	0
AC124556.2	0	0	0	0	0	0
AC124562.1	0	0	0	0	0	0
AC124562.2	0	0	0	0	1	0
AC124569.1	0	0	0	0	0	0
AC124569.2	0	0	0	0	0	0
AC124569.3	0	0	0	0	0	0
AC124569.4	0	0	0	0	0	0
AC124572.1	13	7	36	78	0	0
AC124572.2	0	0	0	0	0	0
AC124577.1	1	0	0	3	0	0
AC124577.2	2	3	0	171	0	0
AC124577.3	73	37	73	270	186	25
AC124577.4	140	107	174	0	67	0
AC124579.1	4	5	0	31	0	0
AC124581.1	0	0	0	0	0	0
AC124581.2	0	0	0	0	0	0
AC124581.3	0	0	0	0	0	0
AC124581.4	0	0	0	0	0	0
AC124585.1	0	0	0	0	0	0
AC124586.1	44	3	0	523	814	383
AC124595.1	30	0	0	0	26	0
AC124595.2	0	0	0	1	2	0
AC124601.1	0	0	0	0	0	0
AC124601.2	28	34	55	282	273	3
AC124601.3	1	4	0	0	0	4
AC124603.1	0	1	0	0	0	0
AC124606.1	0	0	0	0	0	0
AC124606.2	0	0	0	0	0	0
AC124613.1	0	0	0	0	0	0
AC124680.1	0	0	0	0	0	1
AC124686.1	0	0	0	0	0	0
AC124687.1	0	0	0	0	0	0
AC124687.2	0	0	0	0	0	0
AC124687.3	0	0	0	0	0	0
AC124687.4	0	0	0	0	0	0
AC124687.5	0	0	0	0	0	0
AC124712.1	0	0	0	0	0	0
AC124721.1	0	0	0	0	0	0
AC124729.1	0	0	0	0	0	0
AC124732.1	0	2	0	0	0	0
AC124732.2	0	0	0	0	0	0
AC124732.3	0	0	0	0	0	0
AC124732.4	13	11	46	318	4	67
AC124733.1	103	44	211	459	27	130
AC124739.1	0	0	0	0	0	0
AC124739.2	0	0	0	0	0	0
AC124739.3	3	1	0	12	0	21
AC124739.4	0	0	0	0	0	0
AC124739.5	3	0	2	4	21	13
AC124742.1	39	7	55	60	7	0
AC124744.1	0	0	0	0	0	0
AC124744.2	7	4	8	189	20	11
AC124751.1	0	0	0	0	0	0
AC124752.1	0	0	0	0	0	0
AC124772.1	2	0	3	1	0	2
AC124772.2	0	0	0	0	0	0
AC124772.3	0	0	0	0	0	0
AC124772.4	15	15	19	4	44	0
AC124772.5	0	0	0	7	0	1
AC124776.1	0	0	0	0	0	0
AC124778.1	0	0	0	0	0	0
AC124778.2	0	0	0	0	0	0
AC124778.3	0	1	0	0	0	0
AC124826.1	0	0	0	0	0	0
AC124992.1	0	0	0	0	0	0
AC125019.1	1	0	0	0	2	0
AC125020.1	0	0	0	0	0	0
AC125020.2	0	0	0	0	0	0
AC125020.3	0	1	0	7	0	0
AC125041.1	0	0	0	0	0	0
AC125041.2	0	0	0	0	0	0
AC125041.3	0	0	0	0	0	0
AC125064.1	0	0	0	1	0	0
AC125070.1	0	0	0	0	0	0
AC125070.2	0	0	0	0	0	0
AC125070.3	0	0	0	0	0	0
AC125070.4	0	0	0	0	0	0
AC125071.1	2	2	0	297	82	0
AC125099.1	0	0	0	0	0	0
AC125099.2	0	0	0	0	0	0
AC125106.1	14	0	0	0	0	0
AC125108.1	18	3	5	0	0	0
AC125149.1	0	0	0	0	0	0
AC125149.2	0	0	0	0	0	0
AC125149.3	0	1	0	0	0	0
AC125149.4	0	0	0	0	0	0
AC125149.5	0	0	0	0	0	0
AC125167.1	0	0	0	0	0	0
AC125178.1	0	0	0	0	0	0
AC125178.2	0	0	0	0	0	0
AC125178.3	0	0	0	0	0	0
AC125190.1	0	0	0	0	0	0
AC125190.2	0	0	0	0	0	0
AC125190.3	0	0	0	0	1	2
AC125190.4	0	0	0	0	0	0
AC125190.5	0	0	0	0	0	0
AC125190.6	0	0	0	0	0	0
AC125190.7	0	0	0	0	0	0
AC125206.1	0	0	1	0	28	0
AC125206.2	1	1	0	0	0	0
AC125206.3	0	0	0	0	4	0
AC125209.1	0	0	0	0	0	0
AC125223.1	0	0	0	0	0	0
AC125223.2	0	0	0	0	0	0
AC125223.3	0	0	0	0	0	0
AC125312.1	0	0	0	0	0	0
AC125321.1	3	2	5	0	5	1
AC125321.2	0	0	0	0	0	0
AC125344.1	0	0	0	0	0	0
AC125350.1	0	0	0	0	0	0
AC125350.2	6	0	8	0	0	0
AC125350.3	0	0	0	0	0	0
AC125350.4	0	0	0	0	0	0
AC125350.5	21	3	0	150	0	0
AC125351.1	0	0	0	7	136	0
AC125361.1	0	0	0	0	0	0
AC125361.2	0	0	0	0	0	0
AC125374.1	114	96	49	0	164	110
AC125374.2	21	12	52	61	453	1
AC125374.3	2	0	1	181	0	153
AC125374.4	0	0	0	0	0	0
AC125374.5	0	0	0	0	0	0
AC125379.1	0	0	0	0	0	0
AC125379.2	2	0	0	0	0	59
AC125399.1	0	0	0	0	0	0
AC125409.1	37	31	93	4	21	295
AC125409.2	0	0	0	426	750	0
AC125409.3	0	0	0	0	0	0
AC125444.1	0	0	0	0	0	0
AC125444.2	0	0	0	0	0	0
AC125444.3	0	0	0	48	0	47
AC125444.4	0	0	0	0	0	0
AC125444.5	0	0	7	0	0	0
AC125444.6	0	0	0	0	0	0
AC125484.1	0	0	0	0	0	0
AC125484.2	0	0	0	0	0	0
AC125486.1	0	0	0	0	0	0
AC125487.1	0	0	0	0	0	0
AC125487.2	3	0	0	0	0	0
AC125487.3	0	0	0	0	0	0
AC125488.1	0	0	0	0	0	0
AC125488.2	0	0	0	0	0	0
AC125531.1	0	0	0	0	0	0
AC125532.1	2	2	0	5	0	200
AC125532.2	0	0	0	0	0	0
AC125535.1	0	2	0	0	0	0
AC125543.1	0	0	0	0	0	0
AC125543.2	0	0	0	0	0	0
AC125543.3	19	5	5	3	33	3
AC125543.4	2	1	13	6	7	3
AC125543.5	0	0	0	3	0	0
AC125543.6	0	0	0	0	0	0
AC125543.7	0	0	0	0	0	0
AC126035.1	0	0	0	0	0	0
AC126043.1	0	0	0	0	0	0
AC126257.1	0	0	0	0	0	0
AC126257.2	0	0	0	0	0	0
AC126257.3	0	0	0	0	0	0
AC126257.4	5	3	32	0	0	71
AC126262.1	0	0	2	0	0	0
AC126262.2	30	0	0	0	0	0
AC126267.1	0	0	0	0	0	0
AC126267.2	0	0	0	0	0	0
AC126268.1	0	0	0	0	0	0
AC126269.1	0	1	13	0	1	0
AC126275.1	0	0	0	0	0	0
AC126275.2	0	0	0	0	0	0
AC126276.1	0	0	0	0	0	0
AC126408.1	0	0	0	0	0	0
AC126426.1	1	1	8	11	50	1
AC126444.1	0	0	0	0	1	0
AC126459.1	0	0	1	0	0	0
AC126459.2	0	0	9	0	0	0
AC126459.3	21	0	0	0	0	0
AC126459.4	0	0	0	0	0	0
AC126459.5	5	0	14	147	2	0
AC126549.1	3	0	0	0	1	0
AC126549.2	0	5	2	0	0	0
AC126554.1	0	3	0	0	0	0
AC126554.10	0	0	0	0	0	0
AC126554.2	0	0	0	0	0	0
AC126554.3	0	0	0	0	0	0
AC126554.4	0	0	0	0	0	0
AC126554.5	0	1	0	3	1	2
AC126554.6	0	0	0	0	0	0
AC126554.7	0	0	0	0	0	0
AC126554.8	0	0	0	0	0	0
AC126554.9	0	0	0	0	0	0
AC126672.1	0	0	0	0	0	0
AC126672.2	1	0	0	0	0	0
AC126673.1	0	0	0	0	0	0
AC126673.2	2	9	37	0	0	0
AC126673.3	0	0	1	1	0	0
AC126685.1	0	0	0	0	0	0
AC126687.1	2	0	2	6	5	7
AC126796.1	0	1	0	0	0	0
AC126799.1	0	0	0	1	0	0
AC126799.2	3	0	1	3	3	0
AC126804.1	103	34	116	536	55	0
AC126804.2	97	42	82	264	455	329
AC126805.1	0	0	0	0	0	0
AC126806.1	0	0	0	0	0	0
AC126806.2	0	0	0	0	0	0
AC126806.3	0	0	0	0	0	0
AC126939.1	0	0	0	0	0	0
AC126939.2	5	1	2	4	3	4
AC126939.3	0	0	0	0	0	0
AC126939.4	0	0	0	0	0	0
AC126943.1	33	12	42	0	521	0
AC127224.1	0	0	0	0	0	0
AC127224.2	0	1	0	2	0	0
AC127224.3	0	0	0	0	0	0
AC127242.1	13	10	10	118	141	86
AC127242.2	0	0	0	0	0	0
AC127242.3	0	0	0	0	0	0
AC127242.4	0	0	0	0	0	0
AC127242.5	5	3	7	10	44	31
AC127254.1	2	0	0	0	0	0
AC127270.1	0	0	0	0	0	0
AC127270.2	0	0	0	0	0	0
AC127270.3	0	0	0	0	0	0
AC127279.1	0	0	0	0	0	0
AC127281.1	0	0	1	0	0	0
AC127302.1	0	0	0	0	0	0
AC127302.2	0	0	0	0	0	0
AC127302.3	0	0	0	0	0	0
AC127318.1	0	0	0	0	0	0
AC127337.1	0	0	0	0	0	0
AC127337.2	22	28	47	0	392	53
AC127349.1	0	0	0	0	0	0
AC127563.1	0	0	0	0	0	0
AC127568.1	0	0	0	0	0	0
AC127568.2	0	0	0	0	0	0
AC127581.1	0	0	0	0	0	0
AC127582.1	4	0	6	19	6	10
AC127583.1	0	0	0	1	0	0
AC127590.1	0	0	0	1	1	1
AC127593.1	0	0	0	0	0	0
AC127596.1	0	0	0	0	0	0
AC127596.2	0	0	0	0	0	0
AC127597.1	0	0	0	0	0	0
AC127597.2	0	0	0	0	0	0
AC129016.1	0	0	0	0	0	0
AC129016.2	29	9	25	45	19	17
AC129018.1	0	0	0	0	0	0
AC129019.1	0	0	2	4	3	2
AC129019.2	0	0	0	0	0	1
AC129019.3	0	0	0	0	0	0
AC129022.1	0	5	0	254	7	0
AC129085.1	0	0	0	1	0	0
AC129085.2	15	0	11	339	152	2
AC129085.3	0	0	0	0	0	0
AC129085.4	0	1	0	2	0	0
AC129085.5	0	1	0	0	0	0
AC129202.1	0	0	0	0	0	0
AC129202.2	0	0	0	0	0	0
AC129202.3	0	0	0	0	0	0
AC129217.1	4	0	6	0	18	0
AC129219.1	0	0	0	0	0	0
AC129219.2	11	3	15	20	9	11
AC129219.3	2	0	2	9	2	1
AC129304.1	0	0	0	0	0	0
AC129304.2	0	1	0	0	0	0
AC129308.1	0	0	0	0	0	0
AC129308.2	0	0	0	0	0	0
AC129308.3	0	0	0	0	0	0
AC129323.1	0	0	0	0	0	0
AC129329.1	0	0	0	6	5	6
AC129336.1	8	0	0	0	0	0
AC129336.2	0	0	0	0	0	0
AC129590.1	0	0	0	0	0	0
AC129597.1	17	6	8	2	5	106
AC129975.1	0	0	0	0	0	0
AC129975.2	0	0	1	0	1	0
AC130217.1	0	0	0	0	0	0
AC130217.2	0	0	0	0	0	0
AC130222.1	0	0	1	0	0	0
AC130536.1	0	0	0	0	0	0
AC130661.1	0	5	0	107	0	0
AC130711.1	0	0	0	0	0	0
AC130821.1	0	0	0	0	0	0
AC130821.2	0	0	0	0	0	0
AC130824.1	9	5	5	5	2	18
AC130824.2	0	0	0	0	0	0
AC130824.3	0	1	2	1	0	0
AC130827.1	1	0	0	0	0	1
AC130829.1	0	0	0	0	2	0
AC130829.2	12	7	0	0	0	0
AC130829.3	0	0	0	1	0	0
AC130830.1	0	2	2	1	0	0
AC130831.1	0	0	0	0	0	0
AC131081.1	0	7	4	0	18	0
AC131085.1	0	0	0	0	0	0
AC131104.1	0	0	0	0	0	0
AC131117.1	0	0	0	0	0	0
AC131117.2	0	0	0	0	0	0
AC131120.1	92	36	59	165	248	0
AC131120.2	8	3	11	12	11	14
AC131187.1	0	0	0	0	0	0
AC131187.2	112	114	193	2	2	46
AC131283.1	0	0	0	0	0	0
AC131283.2	0	0	0	0	0	0
AC131329.1	0	0	0	539	221	8
AC131596.1	0	0	0	0	0	0
AC131654.1	0	0	0	0	0	0
AC131660.1	2	0	55	0	4	0
AC131660.2	0	0	0	0	0	0
AC131667.1	0	0	0	0	0	0
AC131677.1	0	0	0	0	0	0
AC131677.2	0	0	0	0	0	0
AC131684.1	0	0	8	0	0	0
AC131687.1	33	1	0	14	495	0
AC131690.1	0	0	0	1	0	0
AC131709.1	13	5	0	0	0	0
AC131717.1	0	0	0	0	0	0
AC131717.2	0	0	0	0	0	0
AC131720.1	2	0	13	0	0	0
AC131720.2	0	0	0	0	0	0
AC131720.3	0	0	0	0	0	0
AC131739.1	12	13	37	0	0	0
AC131743.1	3	0	0	0	170	0
AC131743.2	0	0	0	0	0	0
AC131743.3	0	0	0	0	1	0
AC131743.4	0	0	0	0	0	0
AC131743.5	4	1	0	13	1	2
AC131743.6	0	1	0	1	0	0
AC131743.7	1	3	2	26	291	59
AC131745.1	0	0	0	0	0	0
AC131745.2	0	0	0	0	0	0
AC131745.3	0	0	0	0	0	0
AC131759.1	0	0	0	169	1	0
AC131759.2	0	0	0	0	0	0
AC131760.1	0	0	0	0	0	0
AC131762.1	0	0	0	0	0	0
AC131762.2	0	0	0	0	0	0
AC131767.1	0	0	0	0	0	0
AC131777.1	0	0	0	0	0	0
AC131777.2	0	0	0	0	0	0
AC131777.3	0	0	0	0	0	0
AC131795.1	0	0	0	0	0	0
AC131795.2	0	0	0	0	0	0
AC131801.1	0	0	0	0	0	0
AC131801.2	0	0	0	0	0	0
AC131912.1	0	0	0	0	0	0
AC131977.1	0	0	0	0	0	0
AC131977.2	0	0	0	0	0	0
AC131991.1	0	0	0	0	0	0
AC132085.1	0	0	22	0	0	0
AC132104.1	0	0	0	0	0	0
AC132104.2	0	0	0	0	0	0
AC132114.1	0	0	0	0	0	0
AC132121.1	12	0	0	0	0	0
AC132139.1	0	0	0	0	0	0
AC132139.2	0	0	0	0	0	0
AC132139.3	0	0	0	0	0	0
AC132221.1	0	0	0	0	0	0
AC132232.1	0	0	0	0	0	0
AC132237.1	0	0	0	2	0	0
AC132237.2	0	0	0	0	0	0
AC132237.3	0	0	0	0	0	0
AC132239.1	0	0	0	0	0	0
AC132239.2	0	0	0	0	0	0
AC132239.3	0	0	0	0	0	0
AC132247.1	0	0	0	0	0	0
AC132260.1	0	0	0	0	0	0
AC132260.2	0	0	0	0	0	0
AC132265.1	143	34	37	0	0	0
AC132304.1	0	0	0	4	0	25
AC132304.2	0	0	0	0	0	5
AC132304.3	0	0	0	0	0	0
AC132315.1	0	3	0	0	0	0
AC132324.1	0	0	0	0	0	0
AC132325.1	0	0	0	0	0	0
AC132325.2	4	0	4	26	7	0
AC132332.1	0	0	0	9	10	5
AC132336.1	0	0	14	0	0	0
AC132336.2	4	0	0	0	0	0
AC132336.3	0	0	0	0	0	0
AC132344.1	166	86	321	0	474	442
AC132344.2	23	15	5	0	0	0
AC132344.3	0	0	0	0	0	170
AC132384.1	0	0	0	0	0	0
AC132384.10	0	0	0	0	0	0
AC132384.11	0	0	0	0	0	0
AC132384.12	0	0	0	0	0	0
AC132384.13	0	0	0	0	0	0
AC132384.14	0	0	0	0	0	0
AC132384.15	0	0	0	0	0	0
AC132384.16	0	0	0	0	0	0
AC132384.17	0	0	0	0	0	0
AC132384.18	0	0	0	0	0	0
AC132384.19	0	0	0	0	0	0
AC132384.2	0	0	0	0	0	0
AC132384.20	0	0	0	0	0	0
AC132384.3	0	0	0	0	0	0
AC132384.4	0	0	0	0	0	0
AC132384.5	0	0	0	0	0	0
AC132384.6	0	0	0	0	0	0
AC132384.7	0	0	0	0	0	0
AC132384.8	0	0	0	0	0	0
AC132384.9	0	0	0	0	0	0
AC132392.1	0	0	0	0	0	0
AC132412.1	0	0	0	0	0	0
AC132414.1	0	0	0	0	0	0
AC132415.1	0	0	0	0	0	0
AC132422.1	0	0	0	0	0	0
AC132433.1	0	0	0	0	0	0
AC132437.1	0	0	0	0	0	0
AC132444.1	0	0	0	0	0	0
AC132444.2	0	0	0	0	0	0
AC132444.3	0	0	0	0	0	0
AC132444.4	0	0	0	0	0	0
AC132444.5	0	0	0	0	0	0
AC132444.6	0	0	0	0	0	0
AC132446.1	0	0	0	0	0	0
AC132465.1	0	0	0	0	0	0
AC132465.2	0	4	0	0	4	0
AC132465.3	9	0	1	0	0	0
AC132465.4	0	0	0	0	0	0
AC132468.1	0	0	0	0	0	0
AC132474.1	74	5	76	31	398	62
AC132474.2	0	0	0	0	0	0
AC132474.3	0	0	0	0	0	0
AC132474.4	1	0	0	401	1	1
AC132587.1	0	1	0	0	0	85
AC132590.1	0	0	0	0	0	0
AC132596.1	0	0	0	0	0	0
AC132604.1	0	0	0	0	0	0
AC132604.2	0	0	0	0	0	0
AC132609.1	0	0	0	0	0	0
AC132609.2	4	6	10	0	5	100
AC132615.1	0	0	0	0	0	0
AC132615.2	0	0	0	0	0	0
AC132621.1	0	0	0	0	0	0
AC132623.1	0	0	0	0	0	0
AC132623.2	0	0	0	0	0	0
AC132623.3	0	0	0	0	2	0
AC132852.1	0	0	0	0	0	0
AC132852.2	0	0	0	0	0	0
AC132881.1	0	0	0	0	3	0
AC132881.2	0	0	0	0	0	0
AC132901.1	0	0	0	0	0	0
AC132954.1	0	0	0	0	141	0
AC132954.2	120	78	155	0	0	376
AC132954.3	0	0	0	0	0	0
AC132954.4	0	1	3	2	0	2
AC132954.5	17	0	3	9	27	0
AC133079.1	0	0	0	0	0	0
AC133080.1	0	0	0	0	0	1
AC133083.1	0	0	0	0	1	0
AC133083.2	0	0	0	0	0	0
AC133083.3	12	0	1	0	0	0
AC133083.4	0	1	12	0	0	0
AC133087.1	0	0	0	0	0	0
AC133095.1	0	0	0	0	0	0
AC133095.2	0	0	0	0	0	0
AC133103.1	0	2	0	0	0	0
AC133103.2	0	0	0	0	0	0
AC133103.3	0	0	0	0	0	0
AC133103.4	0	0	0	0	0	0
AC133103.5	0	0	0	0	0	0
AC133103.6	0	0	0	0	0	0
AC133103.7	0	0	0	0	0	0
AC133174.1	0	0	0	0	0	0
AC133183.1	0	0	0	0	0	0
AC133183.2	0	0	0	0	0	0
AC133189.1	0	0	0	0	0	0
AC133192.1	0	0	0	0	0	0
AC133207.1	0	0	0	0	0	0
AC133207.2	2	1	6	0	0	0
AC133207.3	0	0	0	0	0	0
AC133207.4	0	0	0	0	0	0
AC133207.5	0	0	0	0	0	0
AC133496.1	0	0	0	188	0	0
AC133498.1	0	0	0	0	0	0
AC133511.1	0	0	0	0	0	2
AC133517.1	0	0	0	0	0	0
AC133521.1	0	0	0	0	0	0
AC133598.1	0	0	0	0	0	0
AC133598.2	0	0	0	0	0	0
AC133598.3	0	1	0	0	0	0
AC133598.4	0	0	0	0	0	0
AC133598.5	0	0	0	0	0	0
AC133650.1	790	251	1410	1463	799	500
AC133650.2	0	0	0	0	0	1
AC133650.3	0	0	0	0	0	0
AC133866.1	0	0	0	0	0	0
AC133934.1	0	0	0	619	0	0
AC133934.2	10	4	29	0	0	0
AC133947.1	15	8	15	0	0	0
AC133947.2	7	9	19	0	0	233
AC133948.1	0	0	0	0	0	0
AC133948.2	0	0	0	0	0	0
AC134248.1	0	0	0	56	0	1
AC134249.1	0	0	0	0	0	0
AC134254.1	1	1	1	0	0	1
AC134254.2	0	0	0	0	0	0
AC134254.3	3	3	4	31	11	50
AC134254.4	0	2	0	0	29	0
AC134254.5	0	0	0	0	0	0
AC134324.1	0	0	0	1	0	0
AC134328.1	0	3	0	0	0	0
AC134329.1	140	44	294	138	143	252
AC134329.2	3	1	0	134	0	0
AC134333.1	0	0	0	0	0	0
AC134334.1	0	0	0	0	0	0
AC134334.2	0	0	0	0	0	0
AC134439.1	3	1	0	0	0	0
AC134439.2	5	1	0	0	0	0
AC134439.3	2	0	0	0	0	0
AC134457.1	0	0	0	0	0	0
AC134457.2	0	0	0	0	0	0
AC134457.3	1	0	0	0	1	0
AC134462.1	0	0	0	0	0	0
AC134468.1	0	0	0	0	0	0
AC134468.2	0	0	0	0	0	0
AC134468.3	0	0	0	0	0	0
AC134528.1	5	0	0	0	0	0
AC134528.2	0	0	0	0	0	0
AC134528.3	0	0	0	1	0	0
AC134537.1	0	0	0	0	0	0
AC134537.2	0	0	0	0	0	0
AC134537.3	6	5	7	0	0	0
AC134586.1	0	0	0	0	0	0
AC134590.1	0	0	0	0	0	0
AC134596.1	0	0	0	0	0	0
AC134596.2	0	0	0	0	0	0
AC134596.3	0	0	0	0	0	0
AC134601.1	8	0	1	0	0	0
AC134601.2	0	4	0	2	3	0
AC134601.3	0	0	0	0	0	0
AC134601.4	0	0	0	0	0	0
AC134606.1	0	0	0	0	0	0
AC134607.1	0	0	2	5	1	3
AC134607.2	0	0	0	0	0	0
AC134608.1	0	0	0	0	0	0
AC134826.1	0	0	0	0	0	0
AC134859.1	0	0	0	0	0	0
AC134859.2	0	0	0	0	0	0
AC134860.1	211	138	461	156	109	105
AC134860.2	0	0	0	0	0	0
AC134860.3	0	5	0	0	0	0
AC134860.4	7	0	18	0	0	0
AC134860.5	0	0	0	0	0	0
AC134860.6	0	0	0	0	0	0
AC134867.1	0	0	0	0	0	0
AC134867.2	0	0	0	0	0	0
AC134867.3	0	0	0	0	0	0
AC134869.1	0	0	0	0	0	0
AC134869.2	0	0	0	0	0	0
AC134869.3	0	0	0	0	0	0
AC134869.4	0	0	0	0	0	0
AC134898.1	0	0	0	0	0	0
AC134900.1	0	0	0	0	0	0
AC134913.1	0	0	0	0	0	0
AC134913.2	19	24	100	20	36	0
AC134917.1	17	32	20	11	102	45
AC134917.2	59	51	14	1	16	1
AC134917.3	21	7	23	0	46	35
AC134917.4	7	7	13	55	34	31
AC135019.1	0	1	0	0	0	0
AC135019.2	0	0	0	0	0	0
AC135019.3	0	0	0	0	0	0
AC135353.1	0	0	0	0	0	0
AC135360.1	0	0	0	0	0	0
AC135360.2	0	0	0	0	0	0
AC135377.1	1	1	3	2	1	139
AC135469.1	12	3	9	0	0	0
AC135633.1	8	8	11	0	3	31
AC135641.1	4	0	0	0	0	0
AC135667.1	0	0	0	0	0	0
AC135669.1	0	0	0	0	0	0
AC135669.2	0	0	0	0	0	268
AC135672.1	0	0	0	0	0	0
AC135859.1	0	0	0	0	1	0
AC135963.1	0	0	0	0	0	0
AC136146.1	0	0	0	0	0	0
AC136457.1	0	0	0	0	0	0
AC136640.1	0	0	0	1	0	0
AC136743.1	0	0	0	0	0	0
AC136976.1	0	0	0	0	0	0
AC136986.1	5	12	78	0	0	0
AC136986.2	0	12	23	0	0	0
AC137067.1	0	2	7	0	0	0
AC137067.2	0	0	0	0	0	4
AC137127.1	0	8	0	0	0	0
AC137127.2	0	0	0	0	0	0
AC137127.3	0	0	0	0	0	0
AC137127.4	0	0	0	0	0	0
AC137584.1	0	0	0	0	0	0
AC137678.1	0	0	0	0	0	0
AC137680.1	0	0	0	0	0	0
AC137692.1	2	0	0	3	2	3
AC137843.1	20	16	79	0	223	0
AC138027.1	0	0	0	0	0	0
AC138214.1	0	0	0	0	0	0
AC138221.1	0	0	0	0	0	0
AC138284.1	0	1	0	0	28	156
AC138284.2	0	0	0	0	0	0
AC138284.3	21	3	32	0	0	0
AC138284.4	0	0	0	0	1	48
AC138284.5	0	0	0	0	0	0
AC138284.6	0	0	1	2	4	13
AC138284.7	0	0	0	0	0	0
AC138290.1	2	0	0	0	0	0
AC138290.2	0	0	0	0	0	0
AC138292.1	0	0	0	0	0	0
AC138307.1	2	1	0	3	0	1
AC138329.1	0	0	0	0	0	0
AC138329.2	0	0	0	0	0	0
AC138330.1	0	0	0	0	0	0
AC138401.1	0	0	0	0	0	0
AC138401.2	0	0	0	0	0	0
AC138459.1	0	0	0	0	0	1
AC138616.1	11	0	1	3	1	2
AC138667.1	0	0	0	0	0	0
AC138667.2	0	0	0	0	0	0
AC138718.1	0	3	0	0	0	0
AC138739.1	0	0	0	0	0	0
AC138767.1	2	7	29	2	1	1
AC139155.1	0	0	0	0	84	0
AC139186.1	0	0	0	0	0	0
AC139238.1	0	0	0	0	0	0
AC139238.2	0	0	0	9	5	1
AC139319.1	0	0	0	0	0	0
AC139323.1	0	1	6	0	0	0
AC139376.1	14	0	0	106	265	0
AC139381.1	52	40	57	0	197	0
AC139382.1	0	0	0	0	0	0
AC139568.1	0	0	0	0	0	0
AC139568.2	0	0	0	0	0	0
AC139568.3	0	1	0	0	15	0
AC139569.1	0	0	0	0	0	0
AC139579.1	0	0	0	0	0	0
AC139580.1	0	0	0	0	0	0
AC139638.1	1	1	1	0	0	30
AC139638.2	0	0	0	0	0	0
AC139750.1	0	0	0	0	0	0
AC139750.2	0	4	0	0	0	0
AC139752.1	1	0	2	0	0	0
AC139754.1	0	1	0	0	0	0
AC139754.2	0	0	0	2	0	0
AC139754.3	0	0	0	0	0	0
AC139754.4	0	0	0	0	0	0
AC139941.1	18	34	56	11	11	11
AC139941.2	0	0	0	0	140	0
AC140070.1	0	0	0	0	0	0
AC140070.2	0	0	0	0	0	0
AC140111.1	0	0	0	0	0	0
AC140210.1	0	0	0	0	0	0
AC140254.1	0	0	0	0	0	0
AC140264.1	0	2	5	1	8	3
AC140264.2	0	4	0	0	0	0
AC140264.3	1	0	0	0	0	0
AC140264.4	0	0	0	0	0	0
AC140285.1	2	0	0	0	0	0
AC140285.2	0	0	0	0	0	0
AC140293.1	0	0	0	0	0	0
AC140299.1	0	5	2	142	55	0
AC140299.2	0	2	18	12	0	254
AC140314.1	0	0	0	0	0	0
AC140314.2	0	0	0	0	0	0
AC140325.1	0	0	0	0	0	0
AC140325.2	0	0	0	0	0	0
AC140325.3	0	0	0	0	0	0
AC140325.4	0	0	0	0	0	0
AC140338.1	0	1	0	0	0	0
AC140344.1	0	0	0	0	0	0
AC140354.1	0	0	0	0	0	0
AC140360.1	1	0	0	0	0	0
AC140363.1	0	0	0	0	0	0
AC140363.2	0	0	0	0	0	0
AC140365.1	0	0	0	0	0	0
AC140375.1	6	0	3	77	184	0
AC140375.2	3	0	9	0	0	0
AC140376.1	0	0	0	0	0	0
AC140381.1	0	0	0	0	0	0
AC140381.2	0	0	0	0	0	0
AC140397.1	15	10	38	0	26	190
AC140397.2	0	0	0	0	0	0
AC140409.1	0	0	0	0	0	0
AC140409.2	13	0	0	0	29	1
AC140409.3	0	0	0	0	0	0
AC140409.4	0	0	0	0	0	0
AC140409.5	0	0	0	0	0	0
AC140448.1	0	1	0	0	0	0
AC140449.1	0	0	0	2	0	0
AC140460.1	0	0	0	0	0	0
AC140462.1	9	1	5	8	6	5
AC140462.2	0	0	0	0	0	0
AC140477.1	0	0	0	0	0	0
AC140477.2	0	0	0	0	0	0
AC140477.3	346	107	361	493	277	823
AC140477.4	25	1	1	0	0	0
AC140488.1	0	0	0	0	0	0
AC140785.1	0	0	0	0	0	0
AC140851.1	0	0	0	0	0	0
AC140851.2	0	0	0	0	0	0
AC140930.1	1	0	0	0	0	0
AC140930.2	0	0	0	0	0	0
AC140930.3	1	0	0	0	0	0
AC140930.4	0	0	0	0	0	0
AC141425.1	0	0	0	0	0	0
AC141438.1	0	0	0	0	0	0
AC141438.2	0	0	0	0	0	0
AC141438.3	0	0	0	0	0	0
AC141476.1	0	6	0	0	0	0
AC141560.1	1	0	0	0	0	0
AC141642.1	0	0	0	0	0	0
AC141642.2	0	0	0	0	0	0
AC141647.1	0	0	0	0	0	0
AC141895.1	0	0	0	0	0	0
AC141900.1	0	0	0	2	4	2
AC142111.1	0	0	0	0	0	0
AC142113.1	0	0	0	0	0	0
AC142113.2	42	7	35	249	28	22
AC142191.1	0	0	0	5	0	0
AC142227.1	0	0	0	0	0	0
AC142227.2	0	0	2	0	108	0
AC142263.1	0	0	0	0	0	0
AC142273.1	0	0	0	0	0	0
AC142273.2	0	0	0	0	0	0
AC142407.1	6	4	1	9	0	0
AC142407.2	0	5	0	0	0	0
AC142499.1	0	0	0	0	0	0
AC142499.2	0	0	0	3	4	2
AC142500.1	0	0	0	0	0	0
AC144410.1	1	0	0	0	0	0
AC144461.1	2	0	0	0	0	0
AC144461.2	0	3	0	0	0	0
AC144543.1	0	1	0	0	0	0
AC144543.2	0	0	0	0	0	0
AC144671.1	0	0	0	0	0	0
AC144733.1	0	0	0	0	0	0
AC144733.2	0	0	0	0	0	0
AC144783.1	0	0	0	0	0	0
AC144783.2	0	0	0	0	0	0
AC144938.1	4	8	0	87	32	113
AC144942.1	0	0	0	0	0	0
AC144949.1	8	2	21	141	0	0
AC145348.1	0	0	0	0	0	0
AC145392.1	0	0	0	0	0	0
AC145731.1	0	0	0	0	0	0
AC145731.2	0	0	0	0	0	0
AC145731.3	0	0	0	0	0	0
AC145736.1	0	0	0	0	1	0
AC145736.2	0	0	0	0	0	0
AC145740.1	0	20	30	0	0	0
AC146296.1	0	0	0	0	0	0
AC146596.1	0	0	0	0	0	0
AC147029.1	3	2	4	3	7	3
AC147044.1	0	0	0	0	0	0
AC147101.1	0	0	0	0	0	0
AC147101.2	1	0	0	0	0	0
AC147101.3	0	0	0	0	0	0
AC147101.4	0	0	0	0	0	0
AC147162.1	0	0	0	0	0	0
AC147240.1	0	0	0	0	0	0
AC147241.1	32	4	0	0	219	0
AC147245.1	0	0	0	0	0	0
AC147250.1	0	0	0	0	0	0
AC147256.1	0	0	0	0	0	0
AC147256.2	10	0	0	0	0	0
AC147512.1	17	9	48	0	0	0
AC147512.2	1	0	1	0	1	2
AC147560.1	0	0	0	0	0	0
AC147565.1	0	0	0	0	0	0
AC147615.1	0	0	0	0	0	0
AC147615.2	0	0	0	0	0	0
AC147633.1	0	0	0	0	0	0
AC147634.1	0	0	0	0	0	0
AC147639.1	0	0	0	0	0	0
AC147639.2	1	0	0	0	0	0
AC147782.1	0	0	0	0	0	0
AC147782.2	0	0	0	0	0	0
AC147782.3	0	0	0	0	0	0
AC148324.1	610	209	687	775	321	1034
AC148328.1	13	22	32	0	25	0
AC148328.2	0	0	0	0	0	0
AC148334.1	0	0	0	0	0	0
AC148334.2	6	0	0	0	0	0
AC148334.3	0	0	0	0	0	0
AC148335.1	0	0	0	0	0	0
AC149090.1	1204	1502	1085	5011	3670	2838
AC149222.1	0	0	0	0	0	0
AC149586.1	7	0	18	0	0	0
AC149586.2	0	1	3	0	0	0
AC150314.1	0	0	0	0	0	0
AC150314.2	0	0	0	0	0	0
AC150314.3	0	0	0	0	0	0
AC150314.4	6	0	0	0	0	0
AC150661.1	1	1	0	3	14	8
AC150661.2	0	0	0	0	0	0
AC150899.1	0	0	0	0	0	0
AC150901.1	0	0	0	0	0	0
AC151275.1	6	0	0	33	15	0
AC151286.1	0	0	0	0	0	0
AC151530.1	0	0	0	0	0	0
AC151730.1	0	0	0	0	0	0
AC151730.2	0	0	0	0	0	0
AC151730.3	0	0	0	0	0	0
AC151769.1	0	0	0	0	0	0
AC151828.1	153	60	15	0	231	722
AC151843.1	0	0	0	0	0	0
AC151843.2	0	0	0	0	0	0
AC151843.3	0	0	0	0	0	0
AC151846.1	4	0	1	6	4	2
AC151895.1	0	0	0	0	0	0
AC151901.1	0	0	0	0	0	0
AC151904.1	0	0	0	0	0	0
AC151904.2	0	0	0	0	0	0
AC151904.3	0	0	0	0	0	0
AC151904.4	0	0	0	0	0	0
AC151904.5	0	0	0	0	0	0
AC151904.6	0	0	0	0	0	0
AC151904.7	0	0	0	0	0	0
AC151904.8	0	0	0	0	0	0
AC151904.9	0	0	0	0	0	0
AC151967.1	0	0	0	0	0	0
AC151968.1	0	0	0	0	0	0
AC151971.1	0	0	0	0	0	0
AC151971.10	0	1	15	0	172	67
AC151971.2	0	0	0	1	0	0
AC151971.3	0	5	17	2	2	2
AC151971.4	0	0	0	0	0	0
AC151971.5	10	0	1	151	147	207
AC151971.6	1	0	0	0	0	0
AC151971.7	3	1	14	0	0	0
AC151971.8	0	0	0	0	1	1
AC151971.9	0	0	0	41	0	18
AC151982.1	1	0	0	2	0	0
AC151984.1	0	0	0	0	0	0
AC152061.1	94	105	76	99	54	107
AC152062.1	0	0	0	0	0	0
AC152065.1	0	0	0	0	0	0
AC152065.2	0	1	0	202	223	0
AC152162.1	0	0	0	0	0	0
AC152169.1	0	0	0	0	0	0
AC152169.2	0	0	0	0	0	0
AC152414.1	0	0	0	0	0	1
AC152414.2	0	0	4	102	0	27
AC152414.3	0	0	0	0	0	0
AC152415.1	0	0	0	0	0	0
AC152453.1	0	0	0	0	0	0
AC152501.1	0	0	0	0	0	0
AC152819.1	0	0	0	0	0	0
AC152827.1	322	153	355	592	165	635
AC152827.2	33	16	51	0	0	0
AC152827.3	0	0	0	0	0	0
AC152827.4	2	0	0	0	0	0
AC152922.1	4	0	0	0	0	0
AC152922.2	0	3	0	0	10	0
AC152944.1	5	0	4	124	543	62
AC152945.1	15	0	7	0	0	168
AC152945.2	10	7	1	1	1	0
AC152946.1	9	0	0	0	0	0
AC152946.2	0	0	0	0	0	0
AC152946.3	0	0	0	0	0	0
AC152946.4	0	0	0	0	0	0
AC152947.1	0	0	1	1	0	0
AC152947.2	0	0	0	0	0	0
AC152947.3	0	0	3	0	0	0
AC152949.1	0	0	0	0	0	0
AC152949.2	227	62	126	145	130	140
AC152949.3	0	0	0	0	0	0
AC152951.1	0	0	0	0	0	0
AC152951.2	0	0	0	0	0	2
AC152953.1	0	0	0	0	0	0
AC152953.2	0	0	0	0	0	0
AC152979.1	0	0	0	0	0	0
AC152979.2	0	0	0	0	0	0
AC152979.3	0	0	0	0	0	0
AC152979.4	0	0	0	0	0	0
AC152979.5	0	0	0	0	0	0
AC152981.1	0	0	0	0	0	0
AC153132.1	0	0	0	0	0	0
AC153132.2	0	0	0	0	0	6
AC153141.1	0	0	0	0	0	0
AC153141.2	0	0	0	0	0	0
AC153141.3	0	0	0	0	0	0
AC153143.1	0	14	6	192	69	127
AC153143.2	0	1	0	134	0	0
AC153144.1	0	3	0	494	34	417
AC153144.2	0	1	0	0	0	34
AC153144.3	0	0	6	26	13	1
AC153150.1	0	0	0	0	0	0
AC153152.1	0	0	0	0	0	0
AC153152.2	0	1	10	1	0	1
AC153152.3	0	0	0	4	0	1
AC153152.4	0	0	0	0	0	0
AC153152.5	0	0	3	1	0	0
AC153153.1	0	0	0	1	3	0
AC153153.2	12	4	7	29	35	47
AC153356.1	1	0	0	4	0	0
AC153357.1	0	0	0	0	0	0
AC153357.2	0	0	0	0	0	0
AC153361.1	0	0	0	0	0	0
AC153361.2	0	0	0	0	0	0
AC153363.1	0	0	0	0	0	0
AC153364.1	0	0	0	0	0	0
AC153365.1	242	280	794	293	47	189
AC153365.2	1	2	4	0	0	0
AC153366.1	1	0	7	0	0	4
AC153366.2	2	2	0	0	0	145
AC153367.1	0	0	0	0	1	0
AC153368.1	809	495	970	1035	1713	1323
AC153369.1	0	0	0	0	0	0
AC153369.2	1	2	3	6	8	2
AC153370.1	0	0	0	0	0	0
AC153370.2	0	0	0	0	0	0
AC153379.1	0	0	0	0	0	0
AC153379.2	0	0	0	0	0	0
AC153379.3	0	0	0	0	0	0
AC153380.1	1	0	0	0	0	0
AC153382.1	0	0	0	0	0	0
AC153382.2	0	1	0	0	1	0
AC153484.1	0	0	0	0	0	0
AC153494.1	0	0	0	0	0	0
AC153495.1	0	0	0	0	0	0
AC153497.1	26	17	170	0	146	0
AC153498.1	0	0	0	0	0	0
AC153500.1	0	0	0	0	0	0
AC153501.1	0	0	1	0	1	18
AC153504.1	53	39	31	18	151	27
AC153504.2	0	8	9	0	0	0
AC153505.1	0	0	0	0	0	0
AC153505.2	0	0	0	0	0	0
AC153506.1	115	42	21	0	399	104
AC153506.2	0	0	0	0	0	0
AC153506.3	0	0	0	0	0	0
AC153508.1	0	0	0	0	0	0
AC153509.1	0	0	0	0	0	0
AC153509.2	0	0	1	0	0	1
AC153512.1	0	0	0	0	0	0
AC153512.2	0	0	0	0	0	0
AC153512.3	0	0	0	0	6	0
AC153512.4	0	0	0	0	0	0
AC153516.1	5	1	0	1	0	65
AC153517.1	0	0	0	2	0	0
AC153521.1	0	0	0	0	0	0
AC153522.1	0	0	0	0	0	0
AC153522.2	0	0	0	0	0	0
AC153524.1	0	0	0	0	0	0
AC153524.2	0	3	0	0	0	0
AC153524.3	24	7	7	4	4	0
AC153524.4	0	6	5	2	150	88
AC153525.1	17	16	9	371	7	2
AC153526.1	0	0	0	0	0	0
AC153526.2	12	3	0	0	18	0
AC153526.3	0	0	0	0	0	0
AC153526.4	0	0	0	0	0	0
AC153526.5	0	0	0	0	0	0
AC153527.1	0	0	0	0	0	0
AC153527.2	0	0	0	0	0	0
AC153528.1	0	0	0	0	0	0
AC153529.1	0	0	0	0	0	0
AC153529.2	0	0	4	0	0	0
AC153530.1	0	0	0	0	0	0
AC153530.2	0	0	0	0	0	0
AC153532.1	0	0	0	0	0	1
AC153532.2	0	0	0	0	0	0
AC153532.3	0	0	0	0	0	1
AC153536.1	0	0	0	0	0	0
AC153536.2	0	0	0	0	0	0
AC153536.3	0	0	0	0	0	0
AC153537.1	0	0	0	0	0	0
AC153541.1	0	0	0	0	0	0
AC153541.2	0	0	0	0	0	0
AC153541.3	0	0	0	0	0	0
AC153544.1	0	0	0	0	0	0
AC153544.2	0	0	0	0	0	0
AC153544.3	0	0	0	1	0	0
AC153546.1	33	21	39	15	25	15
AC153547.1	0	0	0	0	0	0
AC153548.1	0	0	0	0	1	2
AC153548.2	0	0	0	0	0	0
AC153548.3	0	0	0	0	0	0
AC153548.4	0	0	0	0	0	0
AC153548.5	0	0	0	0	0	0
AC153548.6	0	0	0	0	0	0
AC153549.1	0	0	21	0	0	0
AC153550.1	0	0	0	10	0	0
AC153553.1	0	0	0	0	0	0
AC153555.1	0	0	0	0	0	0
AC153556.1	0	0	0	0	0	0
AC153556.2	0	0	0	0	0	0
AC153556.3	0	0	0	0	0	0
AC153556.4	0	0	0	0	0	0
AC153557.1	0	0	1	2	0	0
AC153557.2	0	0	0	0	0	0
AC153557.3	0	1	0	0	0	0
AC153561.1	0	2	0	0	0	0
AC153562.1	0	0	0	5	3	0
AC153562.2	0	0	0	0	0	0
AC153563.1	71	11	51	88	69	111
AC153564.1	0	0	0	0	0	0
AC153564.2	0	0	0	0	0	0
AC153566.1	0	0	0	0	0	0
AC153566.2	0	0	0	0	0	0
AC153567.1	0	0	0	0	0	0
AC153567.2	0	0	0	0	0	0
AC153568.1	0	0	0	0	0	0
AC153569.1	0	0	0	0	0	0
AC153569.2	0	0	1	79	74	0
AC153646.1	0	0	0	0	0	0
AC153646.2	0	0	0	0	0	0
AC153662.1	0	0	0	0	0	0
AC153662.2	0	0	0	0	0	0
AC153663.1	8	3	8	16	9	4
AC153663.2	0	0	0	0	0	0
AC153663.3	0	0	0	0	0	0
AC153727.1	0	0	2	4	3	70
AC153729.1	0	0	2	0	0	0
AC153729.2	2	5	8	7	9	17
AC153729.3	0	0	0	0	0	0
AC153729.4	0	0	0	0	0	0
AC153729.5	0	0	0	0	0	0
AC153793.1	0	0	0	0	0	0
AC153793.2	0	0	0	0	0	0
AC153794.1	0	0	0	0	0	0
AC153794.2	1	6	8	0	0	1
AC153798.1	0	0	0	0	0	0
AC153800.1	0	0	0	0	0	0
AC153800.2	0	0	0	0	0	0
AC153801.1	0	0	0	100	0	0
AC153801.2	4	0	2	0	0	0
AC153816.1	0	0	0	0	0	0
AC153821.1	0	0	0	0	0	0
AC153821.2	0	0	0	0	0	0
AC153821.3	0	0	0	0	0	0
AC153821.4	0	0	0	0	0	0
AC153825.1	0	0	1	0	0	0
AC153829.1	0	0	0	0	0	0
AC153829.2	0	0	0	0	0	0
AC153830.1	0	0	0	0	0	0
AC153840.1	0	0	0	0	0	0
AC153840.2	0	0	0	0	0	0
AC153843.1	0	0	0	0	0	0
AC153845.1	0	0	0	0	0	0
AC153845.2	0	0	0	0	0	0
AC153845.3	3	1	0	105	120	0
AC153847.1	0	0	0	0	0	0
AC153852.1	0	0	0	0	0	0
AC153856.1	0	0	0	0	0	0
AC153856.2	0	0	0	0	0	0
AC153856.3	0	0	0	0	0	0
AC153856.4	0	0	0	0	0	0
AC153856.5	0	0	0	0	0	0
AC153856.6	0	0	0	1	0	0
AC153862.1	0	0	0	0	0	0
AC153862.2	0	0	0	0	0	0
AC153863.1	0	0	0	0	0	0
AC153863.2	0	0	0	0	0	0
AC153864.1	0	0	0	1	0	0
AC153864.2	0	0	0	0	0	0
AC153864.3	0	0	0	0	0	0
AC153864.4	0	0	0	0	0	0
AC153870.1	0	0	0	0	0	0
AC153872.1	0	0	0	0	0	0
AC153874.1	0	0	0	0	0	0
AC153876.1	0	0	0	0	0	0
AC153881.1	0	0	0	0	1	0
AC153881.2	0	0	0	0	0	0
AC153881.3	0	0	0	0	0	0
AC153887.1	0	0	0	0	0	0
AC153887.2	0	0	0	11	0	0
AC153887.3	0	0	0	0	0	0
AC153887.4	0	0	0	0	0	0
AC153889.1	0	0	0	0	0	0
AC153889.2	0	0	0	0	0	0
AC153889.3	0	0	0	0	0	0
AC153889.4	0	0	0	0	0	0
AC153890.1	5	0	0	13	0	127
AC153890.2	0	0	0	0	0	0
AC153891.1	0	0	0	0	0	0
AC153897.1	0	0	0	0	0	0
AC153897.2	0	0	0	0	0	0
AC153899.1	157	116	271	153	674	375
AC153899.2	0	0	5	0	0	0
AC153911.1	18	2	31	0	0	74
AC153912.1	0	0	0	0	0	0
AC153912.2	9	6	8	0	0	0
AC153912.3	27	7	0	0	0	2
AC153912.4	0	12	51	17	0	399
AC153912.5	0	0	0	0	0	0
AC153917.1	0	0	0	0	0	0
AC153924.1	0	0	0	0	0	0
AC153929.1	4	0	0	0	0	0
AC153930.1	0	0	0	31	0	0
AC153932.1	0	0	0	0	0	0
AC153935.1	0	0	0	0	0	0
AC153936.1	0	0	0	0	0	0
AC153937.1	0	0	0	0	0	0
AC153937.2	4	4	0	0	0	0
AC153937.3	0	0	0	0	0	0
AC153937.4	0	0	0	0	0	0
AC153937.5	0	0	0	0	0	0
AC153937.6	0	0	0	0	0	0
AC153938.1	2	0	0	0	0	0
AC153938.2	7	1	0	0	0	0
AC153938.3	0	0	0	0	0	0
AC153939.1	0	0	0	0	0	0
AC153940.1	0	0	0	0	0	0
AC153940.2	0	0	0	0	0	0
AC153943.1	0	0	0	0	1	0
AC153943.2	0	0	0	0	0	0
AC153943.3	0	0	0	0	0	0
AC153943.4	0	0	0	0	0	0
AC153945.1	0	0	0	0	0	0
AC153945.2	0	0	0	0	0	0
AC153947.1	0	0	1	2	0	2
AC153947.2	0	0	2	0	0	0
AC153948.1	0	0	0	1	0	1
AC153948.2	0	0	0	0	0	0
AC153948.3	0	0	0	0	0	0
AC153949.1	15	20	13	0	109	268
AC153950.1	0	0	0	0	0	0
AC153950.2	0	0	0	0	0	0
AC153952.1	0	0	0	1	0	0
AC153954.1	1	4	0	0	0	1
AC153954.2	0	0	0	0	0	0
AC153954.3	0	0	0	0	0	0
AC153954.4	0	0	0	0	0	0
AC153954.5	0	0	0	0	0	0
AC153955.1	0	0	0	0	0	0
AC153955.2	0	0	0	0	0	0
AC153955.3	0	0	0	0	0	0
AC153955.4	0	0	0	0	0	0
AC153955.5	0	0	0	0	0	0
AC153955.6	0	0	0	0	0	0
AC153957.1	0	0	0	0	0	0
AC153958.1	0	0	0	0	0	0
AC153959.1	0	0	12	0	0	0
AC153961.1	0	0	0	0	0	0
AC153961.2	0	0	0	0	0	0
AC153962.1	21	13	29	0	0	0
AC153962.2	0	0	2	0	0	0
AC153962.3	39	17	37	443	799	209
AC153962.4	0	0	0	0	1	0
AC153962.5	0	0	0	0	0	0
AC153964.1	0	0	0	0	0	0
AC153964.2	0	0	0	0	0	0
AC153966.1	0	0	0	0	0	0
AC153966.2	0	0	0	2	0	0
AC153967.1	0	0	0	0	9	0
AC153968.1	0	0	0	0	0	0
AC153968.2	0	0	0	0	0	0
AC153969.1	1	4	1	0	0	0
AC153970.1	0	0	0	0	0	0
AC153970.2	0	0	0	0	0	0
AC153971.1	0	0	6	0	31	19
AC153971.2	3	2	7	1	0	14
AC153974.1	0	0	0	0	0	24
AC153974.2	0	0	0	0	0	0
AC153975.1	0	0	0	0	0	0
AC153975.2	0	0	0	0	0	0
AC153975.3	0	0	0	0	0	0
AC153977.1	0	0	0	0	0	0
AC153977.2	0	0	0	0	0	0
AC153977.3	0	0	0	0	0	0
AC153977.4	0	0	0	0	0	0
AC153979.1	0	0	0	0	0	0
AC154028.1	0	0	0	0	0	1
AC154039.1	0	1	0	0	0	0
AC154039.2	0	0	0	0	0	0
AC154136.1	0	0	0	0	0	0
AC154141.1	0	0	0	0	0	0
AC154171.1	6	3	20	0	0	0
AC154171.2	119	119	97	0	272	15
AC154171.3	240	89	128	113	0	51
AC154176.1	0	0	2	4	5	3
AC154176.2	427	109	294	1092	865	308
AC154184.1	0	0	0	0	0	0
AC154184.2	0	0	0	0	0	0
AC154184.3	0	0	0	0	0	0
AC154197.1	0	0	0	0	0	0
AC154198.1	0	0	0	0	0	0
AC154207.1	0	0	0	0	1	0
AC154219.1	0	0	1	0	1	0
AC154220.1	0	0	0	0	0	0
AC154221.1	0	0	0	1	0	0
AC154222.1	0	0	0	0	0	0
AC154222.2	0	0	0	0	0	0
AC154224.1	0	0	0	1	0	1
AC154231.1	2	0	0	1	6	3
AC154231.2	0	0	0	0	1	0
AC154231.3	0	3	0	0	0	0
AC154231.4	0	0	5	0	0	72
AC154241.1	0	0	0	0	0	0
AC154245.1	0	0	0	0	0	0
AC154248.1	0	0	1	2	1	1
AC154248.2	0	0	0	0	0	0
AC154248.3	0	1	1	118	0	0
AC154250.1	0	0	0	0	0	1
AC154252.1	0	0	0	0	0	0
AC154252.2	0	0	0	0	0	0
AC154257.1	0	0	0	0	0	0
AC154257.2	0	0	3	0	0	0
AC154262.1	0	0	0	0	0	0
AC154262.2	0	0	0	0	0	0
AC154264.1	0	1	0	0	0	0
AC154264.2	0	0	0	0	0	0
AC154264.3	0	0	0	0	0	0
AC154266.1	16	3	37	0	0	275
AC154266.2	0	0	0	0	0	0
AC154269.1	0	0	0	0	0	0
AC154271.1	0	0	0	0	0	0
AC154280.1	0	0	0	0	0	0
AC154282.1	0	0	0	0	0	0
AC154290.1	0	0	1	0	1	0
AC154295.1	0	0	0	0	0	0
AC154296.1	0	0	0	0	0	0
AC154296.2	0	0	0	0	0	0
AC154296.3	0	0	0	0	0	0
AC154297.1	0	1	0	2	3	0
AC154300.1	0	0	0	1	0	0
AC154305.1	0	0	0	0	0	0
AC154305.2	0	0	0	0	0	0
AC154305.3	0	0	0	0	0	0
AC154305.4	0	0	0	0	0	0
AC154307.1	0	0	0	0	0	0
AC154307.2	0	0	0	0	0	0
AC154313.1	0	0	0	0	0	0
AC154313.2	0	0	0	1	0	1
AC154314.1	0	0	0	0	0	0
AC154314.2	0	0	0	0	0	0
AC154319.1	0	0	0	0	0	0
AC154319.2	0	0	0	3	0	1
AC154328.1	0	0	0	0	0	0
AC154329.1	0	0	0	0	0	0
AC154329.2	0	0	0	0	0	0
AC154335.1	30	17	17	100	146	59
AC154335.2	56	27	73	164	110	120
AC154336.1	0	0	0	0	0	0
AC154347.1	10	12	14	14	15	40
AC154347.2	0	0	0	0	0	0
AC154352.1	0	0	0	0	0	0
AC154352.2	0	0	1	0	0	0
AC154354.1	0	0	0	0	0	0
AC154355.1	0	0	0	0	0	0
AC154358.1	0	0	0	0	0	0
AC154361.1	0	0	0	0	0	0
AC154361.2	3	1	1	1	5	0
AC154367.1	0	0	0	0	0	0
AC154367.2	0	0	16	0	0	0
AC154368.1	0	0	10	0	0	0
AC154368.2	0	0	0	0	0	1
AC154374.1	0	0	0	0	0	0
AC154382.1	0	0	0	0	4	0
AC154386.1	0	0	0	0	0	0
AC154389.1	0	0	1	0	1	0
AC154390.1	0	0	0	0	0	0
AC154404.1	0	0	0	0	0	0
AC154406.1	0	0	0	260	42	403
AC154417.1	0	0	0	0	0	0
AC154424.1	0	0	0	0	0	0
AC154426.1	0	0	0	0	0	0
AC154431.1	0	0	0	0	0	0
AC154431.2	0	0	0	0	0	0
AC154433.1	3	16	14	570	137	262
AC154435.1	0	2	0	0	0	0
AC154441.1	0	0	0	0	0	0
AC154450.1	0	0	0	0	0	0
AC154450.2	0	0	0	0	0	0
AC154452.1	0	0	0	0	0	0
AC154454.1	0	0	0	0	0	0
AC154461.1	0	0	0	0	0	0
AC154461.2	0	0	0	0	0	0
AC154461.3	0	0	0	0	0	0
AC154461.4	0	0	0	0	0	0
AC154461.5	0	0	0	0	0	17
AC154461.6	0	0	0	0	0	0
AC154471.1	0	0	0	0	0	0
AC154472.1	0	0	0	0	0	0
AC154472.2	0	0	0	0	0	0
AC154481.1	0	0	0	0	0	0
AC154481.2	0	0	0	0	0	0
AC154482.1	2	3	0	0	0	0
AC154485.1	0	0	0	0	0	0
AC154487.1	0	0	0	0	0	0
AC154502.1	0	0	0	0	0	0
AC154502.2	0	0	0	0	0	0
AC154502.3	0	0	0	0	0	0
AC154506.1	0	0	0	0	1	0
AC154506.2	0	0	0	0	0	0
AC154506.3	0	0	0	0	0	0
AC154506.4	0	0	0	0	0	0
AC154510.1	0	0	0	0	0	0
AC154511.1	0	2	0	0	0	3
AC154515.1	0	0	0	0	0	0
AC154515.2	0	0	0	0	0	0
AC154515.3	0	0	0	1	0	0
AC154517.1	0	5	0	0	0	64
AC154517.2	3	1	2	3	3	0
AC154517.3	0	0	0	18	13	8
AC154521.1	0	0	0	0	0	0
AC154522.1	0	0	0	0	0	0
AC154527.1	0	0	0	0	0	0
AC154527.2	0	0	0	0	0	0
AC154527.3	0	0	0	0	0	0
AC154527.4	0	0	0	0	0	0
AC154527.5	0	0	0	0	0	0
AC154537.1	0	0	0	0	0	0
AC154540.1	0	0	0	0	0	0
AC154548.1	6	5	13	61	74	3
AC154548.2	15	0	6	12	0	0
AC154550.1	0	0	0	0	0	0
AC154552.1	0	0	0	0	0	0
AC154552.2	22	0	0	0	142	0
AC154552.3	0	0	0	0	0	0
AC154552.4	0	0	0	0	0	6
AC154552.5	0	2	0	81	0	0
AC154552.6	0	0	0	0	0	0
AC154552.7	32	6	9	192	56	503
AC154552.8	0	0	0	0	0	0
AC154552.9	0	0	0	0	0	0
AC154556.1	0	5	0	1	0	0
AC154558.1	0	0	0	0	0	0
AC154572.1	0	0	0	0	0	1
AC154572.2	12	7	19	21	26	11
AC154573.1	0	0	0	0	0	0
AC154573.2	21	8	25	27	0	63
AC154576.1	0	0	0	0	0	0
AC154576.2	0	0	0	0	0	0
AC154581.1	0	0	0	0	0	0
AC154583.1	0	0	0	0	0	0
AC154585.1	2	7	17	0	0	0
AC154592.1	1	0	0	4	2	1
AC154594.1	0	0	0	0	0	0
AC154595.1	0	0	0	0	0	0
AC154595.2	0	0	0	0	0	0
AC154595.3	0	0	0	0	0	0
AC154597.1	18	2	1	0	0	0
AC154603.1	0	0	0	0	0	0
AC154603.2	0	0	0	0	0	0
AC154612.1	0	0	0	0	0	0
AC154623.1	0	0	0	0	0	0
AC154626.1	0	1	0	0	0	0
AC154630.1	0	0	0	0	0	1
AC154633.1	0	0	0	0	0	0
AC154634.1	0	0	0	2	0	1
AC154634.2	0	0	0	0	0	0
AC154634.3	0	0	0	0	0	0
AC154634.4	0	0	0	0	0	0
AC154635.1	0	0	0	0	0	0
AC154636.1	461	176	294	916	1117	733
AC154636.2	33	17	16	11	3	0
AC154636.3	138	66	91	9	736	36
AC154639.1	0	3	0	0	0	0
AC154642.1	0	0	0	0	0	0
AC154642.2	0	0	0	0	0	1
AC154643.1	0	0	0	0	0	0
AC154646.1	1	3	24	0	0	0
AC154669.1	0	0	0	0	0	0
AC154680.1	0	0	0	0	0	0
AC154681.1	0	3	0	0	0	0
AC154682.1	0	0	0	0	0	0
AC154687.1	0	0	0	0	0	0
AC154687.2	0	0	0	0	0	0
AC154693.1	0	0	0	1	0	0
AC154699.1	1	0	1	9	2	1
AC154699.2	0	0	0	0	0	0
AC154706.1	0	0	0	0	0	0
AC154709.1	0	0	0	0	0	0
AC154713.1	0	0	0	0	0	0
AC154714.1	0	0	0	0	0	0
AC154724.1	7	0	11	3	10	5
AC154725.1	0	0	0	0	0	0
AC154729.1	0	0	0	0	0	0
AC154733.1	0	0	0	0	0	0
AC154734.1	0	0	0	0	74	0
AC154734.2	0	0	0	0	0	0
AC154740.1	0	0	0	0	0	0
AC154740.2	0	0	0	0	0	0
AC154742.1	0	1	0	0	0	0
AC154742.2	0	0	0	0	0	0
AC154747.1	0	0	0	0	0	0
AC154747.2	0	0	0	0	0	0
AC154747.3	5	0	0	0	0	0
AC154747.4	0	0	0	0	0	0
AC154755.1	0	0	0	0	0	0
AC154755.2	0	0	0	0	0	0
AC154759.1	0	0	0	0	0	0
AC154765.1	0	0	0	0	0	0
AC154767.1	0	0	0	0	22	0
AC154767.2	0	0	0	0	0	0
AC154767.3	40	22	61	15	9	33
AC154780.1	0	0	1	0	0	0
AC154785.1	0	0	0	0	0	0
AC154785.2	0	0	0	0	0	0
AC154785.3	0	0	0	0	0	0
AC154788.1	0	0	0	0	0	0
AC154795.1	0	0	0	0	0	0
AC154808.1	0	0	0	0	0	0
AC154816.1	0	0	0	0	0	0
AC154816.2	0	0	0	0	0	0
AC154816.3	0	0	0	0	0	0
AC154826.1	0	0	0	0	0	0
AC154826.2	0	0	0	0	0	5
AC154828.1	0	0	0	0	0	0
AC154828.2	1	0	0	80	37	0
AC154834.1	0	0	0	0	0	0
AC154840.1	0	0	0	1	0	1
AC154848.1	2	0	0	0	0	0
AC154849.1	0	6	25	1	0	0
AC154849.2	60	114	236	0	45	449
AC154849.3	63	25	42	0	68	0
AC154849.4	0	0	0	0	0	0
AC154850.1	0	0	0	0	0	0
AC154851.1	0	0	0	0	0	0
AC154851.2	0	0	0	0	0	0
AC154861.1	0	0	0	0	0	0
AC154862.1	3	0	0	0	0	0
AC154863.1	0	0	0	0	0	0
AC154864.1	0	0	0	0	0	0
AC154903.1	0	0	0	0	0	0
AC154904.1	0	0	0	0	0	0
AC154994.1	0	0	0	0	0	0
AC154994.2	0	0	0	0	0	0
AC155230.1	0	0	0	0	0	0
AC155232.1	0	0	0	0	0	0
AC155234.1	2	1	0	0	25	0
AC155235.1	0	0	0	0	0	0
AC155236.1	0	0	0	0	0	0
AC155241.1	0	0	0	0	0	0
AC155241.2	0	0	0	0	0	1
AC155241.3	0	0	0	0	0	0
AC155243.1	0	0	0	0	0	0
AC155245.1	0	0	0	0	0	0
AC155249.1	0	1	0	0	0	0
AC155249.2	0	0	0	0	0	0
AC155255.1	0	0	0	0	0	0
AC155255.2	0	0	0	0	0	0
AC155256.1	1	0	0	55	1	2
AC155256.2	0	1	1	0	0	0
AC155256.3	1	4	0	0	0	0
AC155258.1	0	0	0	0	0	0
AC155258.2	0	0	0	0	0	0
AC155258.3	0	0	0	0	0	0
AC155259.1	0	0	0	0	0	0
AC155259.2	0	0	0	0	0	0
AC155259.3	0	0	0	0	0	0
AC155260.1	0	0	1	1	0	0
AC155266.1	0	0	0	0	1	0
AC155269.1	0	0	0	0	0	0
AC155269.2	0	0	0	0	0	0
AC155270.1	0	0	0	0	0	0
AC155273.1	0	13	0	0	0	0
AC155286.1	0	0	0	0	0	0
AC155293.1	10	5	20	11	12	7
AC155293.2	0	0	0	0	0	0
AC155293.3	0	0	0	0	0	0
AC155293.4	0	0	0	0	0	0
AC155295.1	0	0	0	0	0	0
AC155298.1	0	0	0	0	0	0
AC155298.2	0	1	0	0	0	0
AC155298.3	0	0	0	0	0	2
AC155300.1	0	0	0	0	0	0
AC155300.2	0	0	0	1	1	1
AC155300.3	0	0	0	0	0	0
AC155300.4	0	0	0	0	0	0
AC155305.1	0	0	0	0	0	1
AC155324.1	0	0	0	0	0	1
AC155634.1	0	0	0	0	0	0
AC155634.2	0	0	0	0	0	0
AC155637.1	0	0	0	0	0	0
AC155637.2	0	0	0	0	0	0
AC155643.1	0	0	0	0	0	0
AC155644.1	0	0	0	0	0	0
AC155644.2	0	3	0	0	0	0
AC155709.1	0	0	0	0	0	0
AC155709.2	0	0	0	0	0	0
AC155710.1	0	0	0	0	0	0
AC155710.2	0	0	0	0	0	0
AC155712.1	0	0	0	0	0	0
AC155712.2	0	0	0	0	0	0
AC155713.1	0	0	0	0	0	0
AC155714.1	0	0	0	0	0	0
AC155715.1	0	0	0	0	0	0
AC155805.1	0	0	0	0	0	0
AC155805.2	0	0	0	0	0	1
AC155808.1	0	0	0	0	0	63
AC155813.1	0	0	0	0	0	0
AC155819.1	0	0	0	0	0	0
AC155830.1	0	0	0	88	0	3
AC155832.1	0	0	0	0	0	0
AC155832.2	0	0	0	1	0	0
AC155834.1	0	0	0	0	0	0
AC155834.2	0	0	0	0	0	0
AC155839.1	0	0	0	0	0	0
AC155907.1	0	0	0	0	0	0
AC155907.2	0	0	0	0	0	0
AC155909.1	0	0	0	0	0	0
AC155921.1	0	0	1	0	0	0
AC155922.1	0	0	0	0	0	0
AC155922.2	4	5	9	0	0	0
AC155923.1	0	0	0	0	0	0
AC155927.1	0	0	0	0	0	0
AC155929.1	0	0	0	0	25	0
AC155929.2	0	0	0	18	0	0
AC155929.3	0	0	0	0	0	0
AC155929.4	0	0	0	0	0	0
AC155934.1	0	0	0	0	0	0
AC155937.1	3	3	0	0	0	0
AC155939.1	0	0	0	1	68	0
AC155941.1	0	0	0	0	0	0
AC155941.2	1	1	5	0	0	0
AC155941.3	0	0	0	0	0	0
AC155941.4	0	0	0	0	0	0
AC155941.5	0	0	0	0	0	0
AC155941.6	0	0	0	0	0	0
AC156025.1	0	3	0	515	145	363
AC156025.2	27	26	164	2854	2839	1738
AC156025.3	0	0	0	0	0	0
AC156031.1	0	0	0	0	0	0
AC156031.2	0	0	0	0	0	0
AC156031.3	0	0	0	0	0	0
AC156031.4	0	0	0	0	0	0
AC156037.1	0	0	0	0	1	0
AC156037.2	0	0	0	0	0	0
AC156163.1	1	0	7	0	162	9
AC156164.1	0	0	0	0	0	0
AC156164.2	0	0	0	0	0	0
AC156268.1	0	0	0	0	0	0
AC156271.1	0	0	0	0	0	0
AC156273.1	0	0	0	0	0	0
AC156273.2	0	0	0	0	0	0
AC156273.3	0	0	0	0	0	0
AC156274.1	115	81	77	0	0	0
AC156389.1	1	0	0	1	0	0
AC156504.1	0	0	0	0	0	0
AC156504.2	0	0	0	0	0	0
AC156558.1	0	0	0	0	0	11
AC156559.1	0	0	0	3	1	1
AC156559.2	0	0	0	0	0	0
AC156560.1	2	3	2	0	16	0
AC156560.2	0	0	0	0	0	0
AC156560.3	0	0	0	0	1	0
AC156561.1	0	0	0	0	0	0
AC156563.1	0	0	0	0	0	0
AC156568.1	0	0	0	0	1	0
AC156568.2	0	0	0	0	0	0
AC156568.3	0	0	0	0	0	0
AC156569.1	0	0	0	0	0	0
AC156572.1	7	7	12	12	0	11
AC156572.2	0	0	0	0	1	0
AC156576.1	0	0	0	12	0	2
AC156576.2	0	0	0	1	0	0
AC156576.3	0	0	0	0	0	1
AC156576.4	3	0	0	9	11	7
AC156576.5	0	0	0	32	0	0
AC156576.6	0	0	0	0	0	0
AC156631.1	0	0	0	0	0	0
AC156632.1	0	0	0	0	0	0
AC156633.1	0	0	0	0	0	0
AC156636.1	0	0	0	0	0	0
AC156636.2	0	0	4	0	0	102
AC156639.1	0	0	0	0	0	0
AC156645.1	0	0	0	0	0	0
AC156791.1	0	0	0	0	0	0
AC156793.1	0	0	1	0	0	0
AC156794.1	0	0	0	0	0	0
AC156795.1	3	4	3	0	2	0
AC156795.2	0	0	0	0	0	0
AC156798.1	0	0	0	0	0	0
AC156798.2	0	0	11	0	0	78
AC156801.1	0	0	0	0	0	0
AC156801.2	0	0	0	0	2	0
AC156802.1	0	0	0	0	0	0
AC156802.2	12	0	0	0	0	0
AC156803.1	0	1	0	0	0	1
AC156832.1	0	0	0	0	0	0
AC156832.2	0	0	0	0	0	0
AC156832.3	55	10	66	0	0	0
AC156832.4	0	0	0	0	0	0
AC156833.1	0	0	0	0	0	0
AC156950.1	0	0	0	0	0	0
AC156952.1	0	0	0	84	0	0
AC156953.1	0	0	0	0	0	0
AC157017.1	0	4	0	0	0	0
AC157017.2	0	0	0	0	0	0
AC157017.3	0	0	0	0	0	0
AC157019.1	0	0	0	0	0	0
AC157019.2	0	0	0	0	0	0
AC157021.1	0	0	0	0	0	0
AC157085.1	0	0	0	0	0	0
AC157085.2	0	0	0	1	0	0
AC157092.1	0	0	1	0	0	0
AC157213.1	0	0	0	1	1	2
AC157278.1	0	0	0	0	0	0
AC157278.2	0	0	0	0	0	0
AC157352.1	0	0	0	0	0	0
AC157352.2	0	0	0	0	0	0
AC157353.1	0	0	0	0	0	0
AC157353.2	0	0	0	0	0	0
AC157353.3	0	0	0	0	0	0
AC157476.1	0	0	0	0	0	0
AC157476.2	0	0	0	0	0	0
AC157494.1	0	0	0	0	0	0
AC157494.2	16	0	0	150	0	0
AC157515.1	0	0	0	0	0	0
AC157515.2	6	8	8	0	3	0
AC157516.1	0	0	0	0	0	0
AC157570.1	0	0	0	4	0	0
AC157570.2	0	0	0	0	0	0
AC157570.3	0	0	0	0	0	0
AC157570.4	0	0	0	0	0	0
AC157571.1	0	0	0	0	0	0
AC157588.1	0	1	0	0	0	0
AC157591.1	55	49	71	27	93	27
AC157602.1	0	0	0	0	0	0
AC157650.1	0	1	0	0	0	0
AC157650.2	0	0	0	0	0	0
AC157650.3	4	5	0	0	50	0
AC157652.1	0	0	0	0	0	0
AC157652.2	0	0	0	0	1	1
AC157654.1	0	0	0	0	0	1
AC157658.1	0	0	0	0	0	0
AC157658.2	0	0	0	0	0	0
AC157822.1	0	0	0	0	0	0
AC157822.2	0	0	0	0	0	0
AC157822.3	0	1	0	0	2	0
AC157822.4	0	0	16	0	0	0
AC157931.1	0	0	0	0	0	0
AC157950.1	0	0	6	0	0	0
AC157950.2	48	43	55	135	198	0
AC158115.1	13	4	0	62	86	149
AC158115.2	12	7	4	1501	511	46
AC158232.1	16	10	8	248	136	0
AC158238.1	0	0	0	0	0	0
AC158238.2	0	0	0	0	0	0
AC158239.1	0	0	0	0	0	0
AC158239.2	1	0	2	7	2	2
AC158354.1	0	0	0	0	0	0
AC158354.2	0	1	2	4	0	0
AC158355.1	0	1	0	1	0	0
AC158365.1	8	1	10	7	7	38
AC158388.1	0	0	0	0	0	0
AC158388.2	0	0	0	0	0	0
AC158388.3	0	0	0	0	0	0
AC158392.1	0	0	0	0	1	0
AC158392.2	0	0	1	0	0	0
AC158392.3	17	11	42	15	12	6
AC158398.1	0	5	10	59	0	0
AC158511.1	0	0	0	0	0	0
AC158516.1	0	0	0	2	0	0
AC158518.1	0	0	0	0	0	0
AC158521.1	0	4	0	0	0	0
AC158523.1	0	0	0	0	0	0
AC158523.2	0	0	0	0	0	0
AC158523.3	0	0	0	0	0	0
AC158525.1	0	0	0	3	5	4
AC158529.1	0	0	0	0	0	0
AC158531.1	0	0	0	0	0	0
AC158531.2	0	0	0	0	0	0
AC158535.1	0	0	0	0	0	0
AC158536.1	0	0	0	1	0	0
AC158537.1	0	0	0	0	0	0
AC158537.2	0	0	0	0	0	0
AC158538.1	0	1	0	0	0	0
AC158538.2	11	0	0	0	0	0
AC158543.1	0	0	0	0	0	0
AC158545.1	0	0	0	2	2	1
AC158589.1	0	0	0	0	0	0
AC158592.1	0	0	0	0	0	0
AC158592.2	0	0	0	0	0	0
AC158593.1	0	0	0	0	0	0
AC158595.1	7	0	0	0	0	0
AC158595.2	0	0	0	0	0	0
AC158596.1	0	0	0	0	0	0
AC158597.1	0	0	0	0	0	0
AC158598.1	0	0	0	0	0	0
AC158598.2	0	0	0	3	1	0
AC158600.1	0	0	0	0	0	0
AC158600.2	0	0	0	0	0	0
AC158600.3	0	0	0	0	0	0
AC158600.4	0	0	0	0	0	0
AC158600.5	0	0	0	0	0	0
AC158600.6	0	0	0	0	0	0
AC158603.1	0	0	0	0	0	0
AC158603.2	0	0	0	0	0	0
AC158603.3	0	0	0	0	0	0
AC158603.4	0	0	0	0	0	0
AC158605.1	13	8	62	248	0	0
AC158605.2	29	7	9	154	73	240
AC158605.3	24	5	17	240	308	365
AC158606.1	11	0	0	0	0	0
AC158606.2	4	5	0	0	5	0
AC158607.1	0	0	0	0	0	0
AC158617.1	0	0	0	0	0	0
AC158619.1	0	0	0	0	0	0
AC158620.1	49	9	5	0	0	0
AC158620.2	11	8	32	166	47	346
AC158622.1	0	0	0	1	0	0
AC158622.2	0	0	0	0	0	0
AC158622.3	339	298	408	0	51	11
AC158622.4	0	0	0	0	0	0
AC158622.5	0	0	0	0	0	0
AC158624.1	0	0	0	0	0	0
AC158630.1	0	0	0	25	0	0
AC158630.2	0	0	0	0	0	0
AC158630.3	8	8	7	70	0	0
AC158631.1	0	0	0	0	0	36
AC158631.2	0	0	0	0	0	0
AC158633.1	0	0	3	0	0	0
AC158633.2	0	0	0	0	0	0
AC158633.3	0	0	0	0	0	0
AC158636.1	5	5	14	0	0	0
AC158636.2	0	0	0	0	0	0
AC158641.1	0	0	0	0	0	0
AC158686.1	3	0	17	0	0	0
AC158686.2	0	0	0	0	0	0
AC158798.1	0	0	0	0	0	0
AC158799.1	0	0	0	0	0	0
AC158802.1	0	0	0	0	0	0
AC158802.2	0	0	0	0	0	0
AC158803.1	0	2	5	0	0	0
AC158803.2	0	0	0	0	0	0
AC158803.3	0	0	0	0	0	0
AC158804.1	1	0	0	0	0	0
AC158804.2	0	0	0	0	0	0
AC158805.1	0	0	0	0	0	0
AC158807.1	0	0	0	0	0	0
AC158807.2	0	0	0	0	0	0
AC158938.1	0	0	0	0	0	0
AC158979.1	0	0	0	225	0	0
AC158983.1	0	0	0	0	23	0
AC158987.1	13	0	0	0	0	0
AC158990.1	0	0	0	0	0	0
AC158990.2	0	0	0	0	0	0
AC158992.1	0	0	0	0	0	0
AC159008.1	0	0	0	0	0	0
AC159104.1	0	0	0	0	0	0
AC159106.1	0	0	0	0	0	0
AC159106.2	0	0	0	0	0	0
AC159114.1	0	0	0	0	0	0
AC159139.1	0	0	0	4	0	2
AC159188.1	0	0	0	0	0	0
AC159188.2	0	0	0	0	0	0
AC159188.3	0	0	0	0	0	0
AC159190.1	4	1	6	0	5	3
AC159190.2	0	0	0	0	0	0
AC159190.3	5	1	2	11	14	6
AC159193.1	32	0	0	314	113	138
AC159193.2	12	6	9	0	0	0
AC159193.3	14	5	2	100	0	29
AC159193.4	8	8	0	0	0	154
AC159193.5	11	11	5	539	320	337
AC159195.1	11	0	0	0	0	0
AC159195.2	0	0	0	0	0	0
AC159195.3	2	8	4	189	186	282
AC159196.1	0	0	0	0	0	0
AC159196.2	0	0	0	0	0	1
AC159196.3	0	0	0	0	0	0
AC159203.1	0	0	0	0	0	0
AC159203.2	0	0	0	0	0	0
AC159203.3	0	0	0	0	0	0
AC159203.4	0	0	1	0	1	0
AC159205.1	0	0	0	0	0	0
AC159205.2	0	0	0	0	0	0
AC159205.3	0	0	2	0	0	0
AC159205.4	0	0	0	0	0	0
AC159205.5	0	0	0	0	0	0
AC159205.6	0	0	0	0	0	0
AC159205.7	0	0	0	0	0	0
AC159208.1	0	0	0	0	2	0
AC159208.2	0	0	0	0	0	0
AC159210.1	3	1	29	0	0	0
AC159228.1	0	0	0	0	0	0
AC159231.1	0	0	0	0	0	0
AC159232.1	0	0	0	0	1	0
AC159232.2	0	0	0	0	0	0
AC159237.1	0	0	0	0	0	1
AC159238.1	0	0	0	0	0	0
AC159238.2	0	0	0	0	0	0
AC159238.3	0	0	0	0	0	0
AC159239.1	0	2	0	1	0	0
AC159239.2	0	3	0	0	0	0
AC159239.3	0	6	0	0	0	0
AC159242.1	0	0	0	0	0	0
AC159243.1	0	0	0	0	0	0
AC159243.2	0	0	0	0	0	0
AC159244.1	19	11	11	1	0	2
AC159244.2	0	0	0	0	0	2
AC159244.3	28	21	5	88	174	26
AC159244.4	882	454	1129	591	688	593
AC159245.1	0	0	0	0	0	0
AC159246.1	0	6	0	0	0	0
AC159246.2	0	0	0	0	0	0
AC159251.1	0	0	0	0	0	0
AC159251.2	0	0	0	0	0	0
AC159251.3	0	0	0	0	0	0
AC159252.1	0	0	0	0	0	0
AC159256.1	0	0	0	0	0	0
AC159261.1	10	3	0	0	0	0
AC159261.2	0	0	0	0	0	0
AC159263.1	0	0	0	0	0	0
AC159263.2	0	0	0	0	0	0
AC159263.3	0	0	0	0	0	0
AC159264.1	0	3	1	0	0	0
AC159272.1	39	10	0	0	0	0
AC159282.1	263	145	199	24	315	339
AC159283.1	0	1	0	0	0	0
AC159283.2	0	0	0	0	0	0
AC159290.1	0	1	5	0	0	0
AC159290.2	0	0	0	0	0	0
AC159293.1	0	0	0	0	0	0
AC159293.2	0	0	0	0	0	0
AC159294.1	0	0	0	0	0	0
AC159294.2	0	0	0	0	0	0
AC159295.1	0	0	0	0	0	36
AC159296.1	0	0	12	0	0	0
AC159297.1	0	0	0	0	0	0
AC159297.2	0	0	0	4	8	5
AC159297.3	34	15	43	28	29	15
AC159297.4	0	0	0	0	0	0
AC159301.1	0	0	0	0	0	0
AC159307.1	4	0	0	0	7	0
AC159308.1	0	0	0	0	0	0
AC159308.2	0	0	0	0	0	0
AC159308.3	0	1	9	1	0	0
AC159308.4	30	9	0	0	0	0
AC159308.5	4	1	4	0	2	1
AC159308.6	17	3	0	0	0	0
AC159312.1	0	0	0	0	0	0
AC159313.1	0	0	0	0	0	0
AC159313.2	0	0	0	0	0	0
AC159313.3	0	0	0	0	0	0
AC159314.1	0	0	0	0	0	0
AC159315.1	0	0	0	0	0	0
AC159315.2	0	0	0	0	0	0
AC159315.3	0	0	0	0	0	0
AC159315.4	0	3	0	0	0	0
AC159324.1	0	0	0	0	2	2
AC159326.1	0	0	0	0	0	0
AC159326.2	0	0	0	0	0	0
AC159327.1	0	0	0	0	0	0
AC159334.1	1	0	1	1	0	0
AC159376.1	0	0	0	0	0	0
AC159378.1	0	0	0	0	0	0
AC159379.1	0	0	0	0	0	0
AC159379.2	0	0	0	0	0	0
AC159380.1	0	0	0	0	0	0
AC159462.1	0	0	0	0	0	0
AC159462.2	0	0	0	0	0	0
AC159462.3	0	0	0	0	0	0
AC159462.4	0	0	0	0	0	0
AC159466.1	0	0	0	0	0	0
AC159472.1	0	0	0	0	0	0
AC159474.1	0	0	0	0	0	0
AC159475.1	13	3	23	73	29	26
AC159475.2	0	0	0	0	0	0
AC159475.3	0	0	1	3	0	0
AC159476.1	0	0	0	0	0	0
AC159476.2	0	0	0	0	0	0
AC159476.3	0	0	0	0	0	0
AC159477.1	0	0	4	0	0	0
AC159502.1	0	0	0	0	0	0
AC159504.1	0	0	0	0	0	0
AC159542.1	3	0	0	0	30	0
AC159617.1	0	0	0	0	0	0
AC159619.1	0	0	0	0	0	0
AC159619.2	0	0	0	0	0	0
AC159619.3	0	0	0	0	0	0
AC159619.4	0	0	0	0	0	0
AC159620.1	0	0	0	0	0	0
AC159621.1	0	0	0	0	0	0
AC159621.2	3	0	10	0	0	0
AC159622.1	0	0	0	0	0	2
AC159622.2	0	0	0	0	0	0
AC159622.3	0	0	0	0	0	0
AC159624.1	0	0	0	0	4	18
AC159625.1	0	0	0	1	3	0
AC159627.1	0	0	0	0	0	0
AC159629.1	0	0	0	0	0	0
AC159632.1	2	1	3	0	0	0
AC159633.1	0	24	0	259	0	215
AC159633.2	0	1	8	0	0	0
AC159635.1	0	1	1	0	0	0
AC159635.2	241	120	439	90	94	31
AC159637.1	0	0	0	0	0	0
AC159639.1	0	0	0	0	0	0
AC159639.2	0	0	0	0	0	0
AC159641.1	0	0	0	0	0	0
AC159642.1	0	0	0	0	0	0
AC159646.1	0	0	0	0	0	0
AC159647.1	0	0	0	0	0	0
AC159649.1	0	0	0	0	120	0
AC159649.2	10	0	0	0	0	0
AC159649.3	8	0	0	5	9	0
AC159652.1	0	0	0	0	0	0
AC159709.1	0	0	0	0	0	0
AC159709.2	0	0	0	0	0	0
AC159710.1	0	0	0	0	0	0
AC159739.1	0	0	0	0	0	0
AC159747.1	0	0	1	0	0	0
AC159807.1	0	0	0	0	0	0
AC159809.1	0	0	0	0	0	0
AC159809.2	0	0	0	0	0	0
AC159810.1	0	0	0	0	0	0
AC159813.1	32	45	65	737	3	163
AC159813.2	0	0	0	0	0	0
AC159813.3	0	0	0	0	0	0
AC159815.1	4	1	2	5	4	13
AC159815.2	8	0	12	0	4	0
AC159818.1	0	0	0	7	13	7
AC159819.1	0	0	0	0	0	0
AC159819.2	0	1	17	1	0	0
AC159819.3	1	0	0	105	0	0
AC159820.1	0	0	0	0	0	0
AC159821.1	0	0	2	0	0	0
AC159821.2	0	0	0	0	0	0
AC159885.1	0	0	0	0	0	0
AC159885.2	0	0	0	0	0	0
AC159885.3	0	0	0	0	0	0
AC159886.1	0	0	0	0	0	0
AC159886.2	0	0	0	0	0	0
AC159886.3	0	5	0	0	0	0
AC159886.4	21	3	0	0	0	0
AC159888.1	0	0	0	0	0	0
AC159888.2	0	0	0	0	0	0
AC159890.1	10	1	0	0	0	0
AC159892.1	30	2	11	4	8	6
AC159895.1	7	0	0	0	0	0
AC159896.1	0	0	0	0	0	0
AC159896.2	0	0	1	6	0	0
AC159896.3	0	0	0	1	0	0
AC159899.1	12	0	0	0	0	0
AC159899.2	12	0	0	0	0	0
AC159910.1	0	0	0	0	0	0
AC160016.1	0	0	0	0	0	0
AC160028.1	0	0	0	0	0	0
AC160028.2	162	84	392	423	0	0
AC160028.3	0	0	0	0	0	0
AC160028.4	0	0	0	0	0	0
AC160029.1	0	0	0	0	0	0
AC160029.2	0	0	0	0	0	0
AC160029.3	0	0	0	0	0	0
AC160030.1	0	0	0	0	0	0
AC160031.1	0	0	0	0	0	0
AC160031.2	0	0	0	0	0	0
AC160031.3	0	0	1	0	0	0
AC160051.1	0	0	0	0	5	0
AC160051.2	0	0	0	0	0	0
AC160051.3	0	0	13	0	0	0
AC160052.1	0	0	0	2	0	0
AC160060.1	0	0	0	0	0	0
AC160060.2	0	0	0	0	0	0
AC160060.3	4	1	10	17	21	16
AC160060.4	0	0	0	0	0	0
AC160061.1	0	0	0	0	0	0
AC160063.1	0	0	0	0	0	0
AC160105.1	0	2	0	0	0	0
AC160107.1	0	0	0	0	0	0
AC160108.1	0	9	39	0	0	0
AC160109.1	0	0	0	0	0	0
AC160110.1	0	0	0	0	0	0
AC160112.1	0	0	0	0	0	0
AC160114.1	0	0	0	0	0	0
AC160114.2	1	1	15	0	0	8
AC160114.3	0	0	0	0	0	0
AC160114.4	0	0	0	0	0	0
AC160114.5	0	0	0	0	0	0
AC160114.6	0	0	0	0	0	0
AC160115.1	0	0	0	0	0	0
AC160116.1	0	0	0	0	0	0
AC160116.2	0	3	0	0	0	0
AC160117.1	0	0	0	0	0	0
AC160118.1	126	21	65	55	392	0
AC160121.1	0	0	0	0	0	0
AC160122.1	0	0	0	0	0	0
AC160123.1	0	0	0	0	0	0
AC160123.2	0	0	0	0	0	0
AC160124.1	0	0	0	0	0	0
AC160130.1	0	0	0	1	0	0
AC160130.2	0	1	0	2	0	23
AC160133.1	0	0	0	0	0	0
AC160134.1	0	0	0	0	0	0
AC160138.1	0	0	0	0	0	0
AC160138.2	0	0	0	0	0	0
AC160146.1	0	0	0	0	0	0
AC160249.1	0	3	0	14	0	0
AC160249.2	0	0	0	0	0	0
AC160334.1	0	0	0	0	0	0
AC160334.2	0	0	0	0	0	0
AC160334.3	0	0	0	0	0	0
AC160334.4	0	0	0	0	0	0
AC160337.1	3	2	3	5	3	3
AC160337.2	0	0	1	0	2	0
AC160338.1	0	0	0	0	0	0
AC160338.2	5	2	4	10	6	12
AC160338.3	0	0	0	0	0	0
AC160338.4	0	0	0	0	0	0
AC160338.5	0	0	0	0	0	0
AC160339.1	0	0	0	0	0	0
AC160340.1	0	0	0	1	115	0
AC160340.2	4	21	6	730	294	0
AC160391.1	0	0	0	0	0	0
AC160393.1	0	0	0	0	0	0
AC160393.2	0	0	0	0	0	0
AC160394.1	0	0	0	0	0	0
AC160394.2	0	0	0	0	0	0
AC160394.3	0	0	0	0	0	0
AC160394.4	0	0	0	0	0	0
AC160394.5	0	0	0	0	0	0
AC160401.1	0	0	0	0	0	0
AC160403.1	0	0	0	0	0	0
AC160403.2	0	1	9	1	2	3
AC160404.1	0	0	0	0	0	0
AC160405.1	0	0	0	0	0	0
AC160405.2	4	3	0	0	0	0
AC160405.3	0	0	1	0	0	0
AC160409.1	3	0	0	0	0	0
AC160410.1	0	0	0	0	0	0
AC160411.1	0	0	0	0	0	0
AC160411.2	0	0	0	0	0	0
AC160413.1	0	0	0	0	0	0
AC160413.2	0	0	0	34	7	9
AC160561.1	0	0	0	0	0	0
AC160562.1	0	3	0	0	0	0
AC160562.2	0	7	0	0	0	0
AC160562.3	0	0	0	0	0	0
AC160635.1	0	0	0	0	0	1
AC160635.2	0	0	0	0	0	0
AC160637.1	50	38	15	0	61	0
AC160765.1	0	0	0	0	0	0
AC160863.1	0	1	1	0	0	0
AC160863.2	0	0	0	0	0	0
AC160863.3	0	0	0	0	0	0
AC160863.4	0	0	0	0	0	0
AC160865.1	0	0	0	0	0	0
AC160929.1	0	0	0	0	0	0
AC160929.2	0	0	0	0	0	0
AC160931.1	0	0	0	0	0	0
AC160931.2	0	0	0	0	0	0
AC160931.3	0	0	0	0	0	0
AC160931.4	0	0	0	0	0	0
AC160958.1	1	0	3	0	0	0
AC160960.1	0	0	1	0	0	0
AC160962.1	0	0	0	0	0	0
AC160962.2	0	0	0	0	0	0
AC160962.3	0	0	0	0	0	0
AC160966.1	0	0	0	0	0	0
AC160966.2	0	0	0	0	0	0
AC160970.1	0	0	0	0	0	0
AC160972.1	2	1	0	0	44	6
AC160976.1	0	0	0	0	0	0
AC160980.1	71	85	78	41	45	9
AC160980.2	0	0	0	0	1	0
AC160984.1	0	0	0	0	0	0
AC160984.2	0	0	0	0	0	0
AC160991.1	0	0	0	0	0	0
AC160991.2	0	0	0	0	0	0
AC160995.1	11	1	0	0	0	0
AC160997.1	0	4	0	0	0	0
AC160997.2	0	0	0	0	0	0
AC160997.3	0	0	0	0	0	0
AC160999.1	0	0	0	0	0	0
AC161050.1	1	0	3	0	106	0
AC161052.1	0	0	0	0	0	0
AC161052.2	0	0	0	0	0	0
AC161052.3	0	0	0	0	0	0
AC161052.4	0	0	0	0	0	0
AC161052.5	0	0	0	0	0	0
AC161054.1	0	0	0	0	0	0
AC161054.2	37	23	43	0	0	0
AC161114.1	0	0	0	0	0	0
AC161114.2	0	0	0	0	0	0
AC161117.1	0	0	0	1	1	0
AC161117.2	1	0	2	12	6	10
AC161117.3	0	0	0	0	0	0
AC161117.4	0	0	0	0	0	0
AC161180.1	0	0	0	0	0	0
AC161180.2	0	0	0	0	0	0
AC161245.1	0	0	0	0	0	0
AC161245.2	0	0	0	0	0	0
AC161247.1	0	0	0	0	0	0
AC161250.1	1	0	0	4	3	0
AC161250.2	0	0	0	0	0	0
AC161252.1	0	0	0	0	0	0
AC161252.2	0	7	0	0	0	0
AC161252.3	0	0	0	0	0	0
AC161254.1	0	0	0	0	0	0
AC161254.2	0	0	0	0	0	0
AC161256.1	0	0	0	0	0	0
AC161256.2	0	0	0	0	0	0
AC161259.1	0	0	0	0	0	0
AC161259.2	0	0	0	0	0	0
AC161265.1	0	0	0	0	2	0
AC161275.1	0	0	0	0	0	0
AC161371.1	0	0	0	0	0	0
AC161374.1	0	0	0	0	0	0
AC161374.2	0	0	0	0	0	0
AC161419.1	14	2	19	289	1	0
AC161424.1	7	3	9	0	27	0
AC161426.1	0	0	0	0	0	0
AC161453.1	0	0	0	0	0	0
AC161456.1	0	0	0	0	0	0
AC161520.1	0	0	0	0	0	0
AC161586.1	0	0	0	0	0	0
AC161590.1	0	0	0	0	0	0
AC161590.2	0	0	0	0	0	0
AC161592.1	0	0	0	0	0	0
AC161595.1	0	0	0	0	0	0
AC161595.2	0	0	0	0	0	0
AC161596.1	0	0	0	0	0	0
AC161596.2	0	0	0	105	0	0
AC161609.1	0	1	0	0	0	0
AC161825.1	4	0	2	0	0	0
AC161825.2	2	0	3	0	1	1
AC161829.1	0	0	0	0	0	0
AC161884.1	0	0	0	0	0	0
AC161884.2	0	0	0	0	0	0
AC162176.1	0	0	0	0	0	0
AC162179.1	0	0	0	0	0	0
AC162181.1	0	3	0	34	0	0
AC162183.1	0	0	0	0	0	0
AC162376.1	0	0	0	0	0	0
AC162376.2	0	0	0	0	0	0
AC162376.3	0	0	0	0	0	0
AC162384.1	0	0	0	0	0	0
AC162387.1	0	0	1	1	0	1
AC162467.1	0	0	0	0	0	0
AC162467.2	0	0	21	0	1	0
AC162467.3	0	1	10	1	0	0
AC162467.4	0	0	0	0	0	0
AC162801.1	0	0	0	0	0	0
AC162801.2	0	0	0	0	0	0
AC162801.3	0	0	1	1	2	1
AC162801.4	0	0	0	0	0	0
AC162893.1	0	2	4	13	257	36
AC162908.1	53	35	31	923	1692	338
AC162910.1	0	0	0	0	0	0
AC162931.1	0	0	0	0	0	0
AC162931.2	0	0	0	0	0	0
AC162932.1	0	0	9	0	0	0
AC162932.2	0	0	0	0	0	0
AC162934.1	0	0	0	0	0	0
AC162934.2	0	0	0	0	0	0
AC162934.3	0	0	0	0	0	0
AC162934.4	0	0	0	0	0	0
AC162934.5	0	0	0	1	0	0
AC162934.6	0	0	0	0	0	0
AC162936.1	0	0	0	0	0	0
AC162938.1	0	0	0	0	0	0
AC162938.2	4	0	15	49	4	29
AC162938.3	192	27	89	783	1272	747
AC162940.1	0	0	0	0	0	0
AC162941.1	0	0	0	0	0	0
AC162946.1	0	0	0	0	0	0
AC163032.1	164	93	45	908	964	1055
AC163033.1	0	0	0	0	0	0
AC163033.2	102	50	137	0	109	1
AC163038.1	0	2	0	0	0	0
AC163038.2	3	0	8	0	0	0
AC163038.3	1	0	0	0	5	136
AC163038.4	0	0	0	0	0	0
AC163040.1	0	0	0	0	0	0
AC163040.2	4	0	0	0	438	0
AC163040.3	0	0	0	0	0	0
AC163041.1	4	0	1	19	4	1
AC163041.2	0	0	4	13	0	0
AC163102.1	12	4	0	155	0	251
AC163282.1	20	3	18	15	34	61
AC163282.2	0	0	0	0	0	0
AC163286.1	89	86	102	18	0	14
AC163286.2	0	0	0	0	0	0
AC163289.1	0	0	0	0	0	0
AC163289.2	0	0	0	0	0	0
AC163296.1	0	0	0	0	0	0
AC163296.2	1501	1855	3712	375	632	1132
AC163296.3	0	0	0	0	0	0
AC163342.1	0	2	0	0	0	0
AC163342.2	1	8	0	0	0	0
AC163343.1	0	0	0	0	0	0
AC163350.1	0	0	0	0	0	0
AC163350.2	79	64	139	233	260	2
AC163351.1	0	0	0	0	0	0
AC163354.1	0	0	0	0	0	0
AC163354.2	0	0	0	0	0	0
AC163354.3	0	0	0	0	0	0
AC163357.1	0	0	0	0	0	0
AC163610.1	0	0	0	0	0	0
AC163611.1	0	0	0	0	0	0
AC163611.2	0	0	0	0	0	0
AC163621.1	0	0	0	0	0	0
AC163621.2	0	0	0	0	0	0
AC163621.3	0	0	0	54	0	33
AC163621.4	26	2	16	116	129	0
AC163623.1	64	7	58	100	237	95
AC163623.2	0	0	0	0	0	0
AC163623.3	36	23	35	0	0	0
AC163631.1	0	0	0	0	0	0
AC163631.2	0	0	0	0	0	0
AC163633.1	0	1	1	0	3	7
AC163637.1	0	0	0	0	0	0
AC163637.2	0	0	0	0	0	15
AC163638.1	0	0	0	0	0	0
AC163638.2	0	0	0	0	0	0
AC163651.1	0	0	0	0	0	0
AC163651.2	0	0	0	0	0	0
AC163651.3	0	0	0	0	0	0
AC163660.1	0	0	0	0	3	0
AC163660.2	0	0	0	0	0	0
AC163660.3	0	0	0	0	0	0
AC163660.4	0	0	0	0	0	0
AC163661.1	0	0	0	0	0	0
AC163667.1	0	9	36	0	0	0
AC163667.2	0	0	0	0	0	0
AC163667.3	0	0	0	0	0	0
AC163670.1	0	0	0	0	0	0
AC163684.1	0	0	0	0	0	0
AC163703.1	0	0	0	0	0	0
AC163719.1	3	1	0	0	203	0
AC163719.2	0	2	0	0	24	0
AC163721.1	0	0	0	14	7	4
AC163731.1	0	0	0	0	0	0
AC163743.1	0	0	0	0	0	0
AC163903.1	15	11	56	0	0	0
AC164084.1	0	0	0	0	0	0
AC164084.2	0	0	0	0	0	0
AC164084.3	0	0	0	0	0	0
AC164086.1	0	0	0	0	0	0
AC164087.1	0	0	0	0	0	0
AC164087.2	0	4	6	45	390	227
AC164092.1	0	0	0	0	0	0
AC164092.2	0	0	0	0	0	0
AC164092.3	0	0	0	0	0	0
AC164092.4	0	0	0	0	0	130
AC164092.5	0	0	0	0	0	0
AC164102.1	0	0	0	0	0	0
AC164102.2	0	0	0	0	0	0
AC164105.1	0	0	0	0	0	0
AC164105.2	0	0	0	9	0	0
AC164105.3	0	0	0	0	0	0
AC164105.4	0	0	0	0	0	0
AC164116.1	0	0	0	0	0	0
AC164116.2	0	0	0	0	0	0
AC164117.1	0	0	0	0	0	0
AC164117.2	0	0	0	0	0	0
AC164117.3	0	0	0	0	0	0
AC164117.4	0	0	0	0	0	0
AC164123.1	0	0	0	0	0	0
AC164161.1	6	0	0	0	0	0
AC164161.2	0	0	0	0	0	0
AC164161.3	0	0	0	0	0	0
AC164164.1	4	1	14	237	656	164
AC164164.2	0	0	0	0	0	0
AC164164.3	0	0	0	0	0	67
AC164176.1	0	0	0	0	0	0
AC164177.1	0	0	0	0	0	0
AC164179.1	4	1	0	137	0	0
AC164294.1	0	0	0	0	0	0
AC164297.1	0	0	0	0	0	0
AC164297.2	0	0	0	0	0	0
AC164297.3	0	0	0	0	0	0
AC164297.4	0	0	0	0	0	0
AC164297.5	0	0	0	0	0	0
AC164297.6	0	0	0	0	0	0
AC164424.1	0	0	0	0	0	0
AC164424.2	86	63	50	92	31	176
AC164424.3	0	0	0	0	0	0
AC164424.4	0	1	0	0	0	1
AC164424.5	0	0	0	1	0	0
AC164426.1	0	0	0	0	0	0
AC164426.2	12	12	50	4	163	44
AC164429.1	0	0	0	0	0	0
AC164441.1	27	6	7	111	78	63
AC164441.2	107	68	56	142	450	255
AC164550.1	0	6	6	0	0	0
AC164550.2	15	4	20	0	25	0
AC164552.1	0	0	0	0	0	0
AC164552.2	0	0	0	0	0	0
AC164556.1	0	0	0	60	0	0
AC164556.2	0	0	0	0	0	0
AC164561.1	1	1	1	1	1	1
AC164561.2	0	0	0	0	0	0
AC164565.1	171	116	444	337	0	287
AC164567.1	0	0	0	0	0	0
AC164567.2	0	0	0	0	0	0
AC164567.3	0	0	0	2	0	2
AC164567.4	0	0	0	0	0	0
AC164567.5	0	0	0	0	0	0
AC164567.6	0	0	0	0	0	0
AC164567.7	0	0	0	0	0	0
AC164573.1	3	0	0	0	0	0
AC164575.1	0	0	0	0	0	0
AC164576.1	0	0	0	0	0	0
AC164597.1	0	0	0	0	0	0
AC164612.1	0	0	0	0	0	0
AC164612.2	0	0	0	0	0	0
AC164614.1	0	0	1	0	0	0
AC164614.2	0	0	0	0	0	0
AC164616.1	0	3	0	0	0	0
AC164618.1	3	3	0	0	0	0
AC164618.2	0	0	0	0	0	0
AC164618.3	0	0	0	0	0	0
AC164623.1	11	0	39	0	0	0
AC164624.1	1	1	3	285	19	15
AC164625.1	2	0	0	1	1	3
AC164627.1	0	0	0	0	0	0
AC164627.2	0	0	0	0	0	0
AC164629.1	0	0	0	0	0	0
AC164629.10	0	0	0	0	0	0
AC164629.2	0	0	0	0	0	0
AC164629.3	0	0	0	0	0	0
AC164629.4	0	0	0	0	0	0
AC164629.5	0	0	0	0	0	0
AC164629.6	0	0	0	0	0	0
AC164629.7	0	0	0	0	0	0
AC164629.8	0	0	0	0	0	0
AC164629.9	0	0	0	0	0	0
AC164662.1	0	0	0	0	0	0
AC164662.2	0	0	0	0	0	0
AC164702.1	0	0	0	0	0	0
AC164702.2	0	0	0	0	1	1
AC164881.1	0	0	0	0	0	0
AC164881.2	0	0	0	0	0	0
AC164984.1	0	0	0	0	0	0
AC165080.1	0	0	0	0	0	0
AC165080.2	16	8	20	0	0	0
AC165080.3	0	0	4	0	0	0
AC165080.4	0	19	0	0	0	0
AC165092.1	0	0	0	0	0	0
AC165092.2	0	0	0	0	0	0
AC165092.3	0	0	0	0	0	0
AC165092.4	0	0	0	0	0	0
AC165146.1	2	0	0	0	0	2
AC165148.1	0	0	1	0	1	0
AC165149.1	1	0	0	0	1	0
AC165149.2	0	0	0	0	0	0
AC165157.1	0	0	1	0	0	0
AC165157.2	1	4	1	0	11	0
AC165157.3	18	10	12	42	115	55
AC165157.4	0	0	0	0	0	0
AC165157.5	15	4	4	1	1	0
AC165157.6	12	16	4	0	0	27
AC165159.1	0	0	0	0	0	0
AC165159.2	0	0	0	0	0	0
AC165164.1	0	0	1	99	0	0
AC165164.2	0	0	0	0	0	0
AC165164.3	0	1	1	254	1	0
AC165245.1	0	0	0	0	0	0
AC165247.1	10	12	0	0	0	0
AC165249.1	0	3	24	0	19	20
AC165249.2	0	0	0	0	0	0
AC165254.1	0	0	0	0	0	0
AC165254.2	0	0	0	0	0	0
AC165256.1	3	1	0	0	0	0
AC165256.2	0	0	0	0	0	0
AC165260.1	0	0	0	0	0	0
AC165260.2	0	0	0	0	0	0
AC165260.3	0	0	0	0	0	0
AC165260.4	0	0	0	0	0	0
AC165260.5	0	0	0	0	0	0
AC165260.6	0	0	0	0	0	0
AC165261.1	0	0	0	0	0	0
AC165261.2	0	0	0	0	0	0
AC165265.1	2	0	0	38	0	0
AC165273.1	0	0	0	0	0	0
AC165273.2	0	0	0	0	0	0
AC165273.3	0	14	5	0	0	0
AC165273.4	0	1	0	0	0	0
AC165281.1	9	0	0	0	0	0
AC165283.1	0	0	0	0	0	0
AC165287.1	0	0	1	0	0	0
AC165292.1	0	0	0	0	0	0
AC165293.1	0	0	0	0	0	0
AC165294.1	0	0	0	0	0	0
AC165294.2	0	0	0	0	0	0
AC165294.3	0	0	0	0	0	0
AC165347.1	0	0	0	0	0	0
AC165349.1	0	0	0	2	0	0
AC165349.2	0	0	0	0	0	0
AC165350.1	4	4	12	10	14	1
AC165350.2	0	1	0	28	0	0
AC165351.1	8	0	0	0	0	0
AC165366.1	0	0	0	0	0	0
AC165442.1	16	5	39	0	17	0
AC165956.1	1	0	1	3	2	2
AC166051.1	0	0	0	0	0	0
AC166052.1	0	0	0	0	0	1
AC166055.1	0	0	0	0	0	1
AC166056.1	0	0	0	0	0	0
AC166060.1	0	0	0	0	0	0
AC166061.1	0	0	0	0	0	0
AC166078.1	4	2	13	0	39	0
AC166078.2	0	4	15	0	0	0
AC166095.1	0	0	0	0	0	0
AC166098.1	31	0	0	0	0	0
AC166112.1	0	0	0	0	0	0
AC166113.1	0	0	0	0	0	0
AC166165.1	0	0	0	0	0	0
AC166165.2	0	0	0	0	0	0
AC166165.3	0	0	0	0	0	0
AC166253.1	1	1	16	53	370	37
AC166256.1	0	0	0	0	0	0
AC166258.1	0	0	0	0	0	0
AC166258.2	0	0	0	0	0	0
AC166262.1	0	0	0	0	0	0
AC166263.1	0	0	0	0	0	0
AC166263.2	0	0	0	0	0	0
AC166323.1	8	2	14	53	178	74
AC166341.1	0	0	0	0	0	0
AC166341.2	0	0	0	0	0	0
AC166341.3	1	0	0	0	0	0
AC166341.4	0	0	0	0	0	0
AC166341.5	0	0	0	0	0	0
AC166341.6	0	0	0	0	0	0
AC166341.7	0	1	4	0	0	1
AC166341.8	0	0	0	0	0	0
AC166343.1	0	0	0	0	0	0
AC166344.1	0	0	0	0	0	0
AC166349.1	182	35	95	0	0	123
AC166352.1	0	0	0	0	0	0
AC166358.1	0	0	0	0	0	0
AC166358.10	0	0	0	0	0	0
AC166358.2	1	0	0	0	1	0
AC166358.3	2	0	2	5	0	2
AC166358.4	0	0	0	0	0	0
AC166358.5	0	0	0	0	3	0
AC166358.6	0	1	0	0	1	0
AC166358.7	0	0	0	0	0	0
AC166358.8	0	0	0	0	0	0
AC166358.9	0	4	0	0	33	0
AC166359.1	0	0	0	5	0	8
AC166361.1	0	0	0	0	0	0
AC166361.2	0	0	0	0	0	0
AC166361.3	0	0	0	0	0	0
AC166370.1	0	0	0	0	0	0
AC166750.1	25	16	23	35	16	2
AC166827.1	1	0	1	1	0	1
AC166827.2	0	0	0	308	0	0
AC166830.1	0	1	0	0	0	0
AC166830.2	0	0	0	0	0	0
AC166836.1	0	0	0	0	0	0
AC166902.1	0	0	0	0	0	0
AC166902.2	0	0	0	0	0	0
AC166902.3	0	0	0	0	0	0
AC166936.1	0	0	0	0	2	40
AC166992.1	0	0	0	0	0	0
AC166996.1	0	0	0	0	0	0
AC166997.1	0	0	0	83	93	70
AC167012.1	0	0	0	0	0	0
AC167017.1	0	0	0	0	0	0
AC167022.1	0	0	0	0	0	0
AC167140.1	0	0	0	0	0	0
AC167192.1	0	0	0	0	0	0
AC167192.2	0	0	0	0	0	0
AC167192.3	0	0	0	0	0	0
AC167192.4	0	0	0	0	0	0
AC167202.1	0	0	0	0	0	0
AC167202.2	0	0	0	0	0	0
AC167202.3	0	0	0	0	0	0
AC167202.4	0	0	0	0	0	0
AC167202.5	13	9	23	0	130	7
AC167222.1	2	1	0	0	0	0
AC167222.2	0	0	0	0	0	115
AC167222.3	0	0	0	0	0	0
AC167229.1	0	0	0	0	0	0
AC167229.2	4	0	4	17	0	18
AC167234.1	0	0	0	0	0	0
AC167234.2	3	1	0	116	0	0
AC167244.1	0	0	0	0	0	0
AC167244.2	7	2	4	8	61	0
AC167244.3	0	0	0	0	0	0
AC167250.1	0	0	0	0	0	0
AC167360.1	0	0	1	0	0	0
AC167364.1	0	0	0	0	0	0
AC167364.2	0	0	0	0	0	0
AC167420.1	0	0	0	0	0	0
AC167669.1	0	5	11	0	0	0
AC167669.2	2	0	0	0	0	0
AC167669.3	0	0	0	0	0	0
AC167669.4	0	0	0	0	0	0
AC167721.1	0	0	0	0	0	0
AC167721.2	0	0	0	0	0	0
AC167973.1	0	0	0	0	0	0
AC167977.1	0	0	0	0	0	0
AC167977.2	0	0	0	0	0	0
AC167977.3	0	0	0	0	0	0
AC167977.4	0	0	0	0	0	0
AC167978.1	0	0	0	0	0	0
AC168056.1	0	0	0	0	0	0
AC168056.2	0	0	0	0	0	0
AC168056.3	16	1	0	0	0	0
AC168056.4	0	0	0	0	0	0
AC168058.1	0	0	0	0	0	0
AC168059.1	0	0	0	0	0	1
AC168059.2	0	0	0	0	0	0
AC168222.1	0	0	0	0	0	0
AC168222.2	0	0	0	0	1	0
AC168222.3	0	0	0	0	0	0
AC168266.1	0	0	0	0	0	0
AC168274.1	0	0	0	0	0	0
AC168274.2	0	0	0	0	0	0
AC168276.1	0	0	0	0	0	0
AC168276.2	0	0	0	0	0	0
AC168279.1	0	0	0	0	0	0
AC168315.1	0	0	0	0	0	0
AC168315.2	0	0	0	0	0	1
AC168315.3	0	0	0	0	0	0
AC168853.1	0	0	0	0	0	0
AC168880.1	0	0	0	0	0	0
AC168880.2	0	0	0	0	0	0
AC168881.1	1	0	2	2	3	5
AC168977.1	0	1	0	0	2	0
AC168977.2	0	0	0	0	0	0
AC169084.1	0	0	0	0	0	0
AC169985.1	0	0	0	0	0	0
AC170086.1	0	0	0	0	0	0
AC170086.2	0	0	0	0	0	0
AC170188.1	262	157	317	1685	124	372
AC170597.1	0	0	0	0	0	0
AC170597.2	0	0	0	0	0	0
AC170913.1	0	0	0	0	0	0
AC170997.1	0	0	0	0	0	0
AC171003.1	0	0	0	0	0	0
AC171004.1	0	0	0	0	0	0
AC171183.1	0	5	0	0	0	0
AC171183.2	20	16	1	479	5	137
AC171183.3	1	5	9	0	11	19
AC171200.1	1	0	0	1	1	0
AC171203.1	0	0	0	0	0	0
AC171204.1	0	0	0	0	0	0
AC171206.1	0	0	0	0	0	1
AC171206.2	0	0	0	0	0	0
AC171206.3	0	0	0	0	0	0
AC171206.4	1	0	1	1	0	0
AC171277.1	2	0	0	0	0	0
AC172027.1	0	0	0	0	0	0
AC172027.2	1	2	0	0	101	0
AC172027.3	2	13	0	17	0	0
AC172027.4	0	0	0	0	0	0
AC172027.5	0	0	0	0	0	0
AC172027.6	0	0	0	0	0	0
AC172194.1	0	0	0	0	0	0
AC172194.2	0	0	0	0	0	0
AC173115.1	0	0	0	0	0	0
AC173209.1	0	0	0	0	0	0
AC173210.1	0	3	0	0	0	0
AC173210.2	0	0	0	0	356	203
AC173210.3	0	0	0	0	0	0
AC173210.4	8	1	5	0	0	0
AC173345.1	0	0	0	0	0	0
AC173345.2	0	0	0	0	0	0
AC173345.3	0	0	0	0	0	0
AC173345.4	0	0	0	0	0	0
AC173345.5	0	0	0	0	0	0
AC173345.6	0	0	0	0	0	0
AC173346.1	0	0	0	0	0	0
AC173481.1	0	0	0	1	0	0
AC173482.1	0	0	0	0	0	2
AC173482.2	2	3	4	0	0	0
AC173482.3	0	0	0	0	0	0
AC173482.4	0	0	0	0	0	0
AC173482.5	0	0	0	0	0	0
AC173482.6	25	58	36	287	0	0
AC174082.1	0	0	0	0	0	0
AC174082.2	0	0	0	0	0	0
AC174457.1	0	0	0	0	0	0
AC174459.1	0	0	0	0	0	0
AC174459.2	0	0	0	0	0	0
AC174742.1	0	0	0	0	0	0
AC174776.1	0	0	0	0	0	0
AC174776.2	0	0	0	0	0	0
AC174776.3	0	0	0	0	0	0
AC174780.1	0	0	0	0	0	0
AC174797.1	0	0	0	0	0	0
AC174797.2	0	0	0	0	0	0
AC174797.3	0	0	0	0	0	0
AC174797.4	0	0	0	0	0	0
AC174797.5	0	0	0	0	0	0
AC174797.6	0	0	0	0	0	2
AC174799.1	0	0	0	0	0	0
AC175538.1	1	3	0	0	0	0
AC175538.2	0	0	0	0	0	0
AC183092.1	0	0	0	0	0	0
AC183092.2	0	0	0	0	0	0
AC183268.1	0	0	0	0	0	1
AC183268.2	0	0	0	0	1	0
AC183268.3	0	0	0	0	0	0
AC186674.1	0	0	0	0	0	0
AC186674.2	0	0	0	0	0	0
AC187103.1	0	0	0	0	0	0
AC187103.2	0	0	0	0	0	0
AC187103.3	0	0	0	1	1	0
AC187103.4	0	0	0	0	2	0
AC188459.1	0	0	0	0	0	0
AC190403.1	0	1	0	3	0	0
AC192091.1	0	0	0	0	0	0
AC192091.2	0	0	0	0	0	0
AC192333.1	0	0	0	0	0	0
AC192333.2	0	0	0	0	0	0
AC192333.3	0	0	0	0	0	0
AC192333.4	0	0	0	0	0	0
AC192333.5	0	0	0	0	0	0
AC192333.6	0	0	0	0	0	0
AC192334.1	0	0	0	0	0	0
AC192334.2	0	0	0	0	0	0
AC192334.3	0	0	0	0	0	0
AC192434.1	0	0	0	0	0	0
AC192616.1	0	0	0	0	6	0
AC192616.2	0	0	0	0	0	0
AC192616.3	0	0	0	0	1	0
AC192616.4	0	0	0	0	0	0
AC192616.5	0	0	0	0	0	0
AC192616.6	0	0	0	0	0	0
AC192616.7	0	0	0	0	0	0
AC192616.8	0	0	0	0	0	0
AC192616.9	0	0	0	0	0	0
AC207128.1	0	0	0	0	0	0
AC207128.2	0	0	0	1	0	0
AC210924.1	0	0	0	0	0	0
AC211878.1	0	0	0	0	0	0
AC211878.10	0	0	0	0	0	0
AC211878.11	0	0	0	0	0	0
AC211878.12	0	0	0	0	1	0
AC211878.13	0	0	0	0	0	0
AC211878.14	0	0	0	0	0	0
AC211878.2	0	0	0	0	0	0
AC211878.3	0	0	0	1	0	0
AC211878.4	0	0	0	0	0	0
AC211878.5	0	0	0	0	0	0
AC211878.6	2	0	1	1	0	0
AC211878.7	0	0	0	0	0	0
AC211878.8	0	0	0	0	0	0
AC211878.9	0	0	0	0	0	0
AC226737.1	5	1	7	0	0	0
AC234645.1	0	0	0	0	0	0
AC238676.1	0	1	0	0	0	0
AC238676.2	0	0	0	0	0	1
AC238676.3	0	0	0	0	0	0
AC238676.4	14	4	2	21	19	20
AC238811.1	0	0	0	0	0	0
AC238811.2	0	0	0	0	0	0
AC238811.3	0	0	0	0	0	0
AC238811.4	0	0	0	0	0	0
AC238940.1	0	0	0	1	0	0
AC238940.2	0	0	0	0	1	1
AC238940.3	0	0	0	1	0	0
AC239878.1	1	0	11	0	0	0
AC239878.2	0	1	0	0	0	0
AC241534.1	0	0	0	0	0	0
AC241534.2	0	0	0	0	0	0
AC241534.3	0	1	0	1	31	0
AC241534.4	1	2	0	0	0	0
AC241593.1	0	0	0	0	0	0
AC241593.2	0	0	0	0	0	0
AC241616.1	0	0	0	0	0	0
AC241621.1	0	0	0	0	0	0
AC241621.2	0	0	0	0	0	0
AC242682.1	0	0	0	1	0	0
AC242690.1	0	0	0	0	0	0
AC242690.2	0	0	0	0	0	0
AF067061	0	0	0	0	0	0
AF067063	10	2	33	0	67	0
AF357341	0	0	0	0	0	0
AF357399	0	8	0	0	0	0
AF357425	0	0	0	0	0	0
AF357428	0	0	0	0	0	0
AF366264	0	0	4	0	0	0
AF529169	0	0	8	0	3	1
AI115009	11	6	0	0	3	0
AI182371	0	0	0	0	0	0
AI314180	389	216	363	2526	1043	1692
AI314278	0	1	0	0	0	0
AI413582	1291	827	2000	2806	1873	1275
AI427809	40	14	0	0	0	0
AI429214	704	461	1112	0	94	71
AI464131	0	8	0	0	0	0
AI467606	38	66	37	0	0	0
AI480526	60	30	140	883	694	283
AI481877	0	0	0	0	0	0
AI504432	50	11	10	790	871	1190
AI506816	72	41	58	240	183	93
AI507597	0	0	0	0	0	0
AI593442	57	25	115	3	0	1
AI597479	506	439	103	154	694	617
AI606181	19	3	50	46	4	485
AI606473	0	0	0	0	0	0
AI646519	0	0	0	0	0	0
AI661453	0	0	0	0	0	0
AI662270	0	0	0	0	0	0
AI837181	407	273	659	860	824	1432
AI838599	6	5	24	0	2	0
AI839979	54	6	27	589	53	32
AI846148	192	121	94	136	151	610
AI847159	11728	6496	15553	6703	9403	8986
AI849053	13	1	8	0	0	0
AI854703	177	91	133	656	1095	0
AI987944	608	336	348	593	497	881
AK157302	7	4	16	26	24	6
AL450317.1	0	0	0	0	0	0
AL450317.2	0	0	0	0	0	0
AL450321.1	0	0	0	0	0	0
AL513022.1	0	0	0	0	0	0
AL513022.2	0	0	0	0	0	0
AL513022.3	0	0	0	0	0	0
AL589661.1	2	0	2	7	131	5
AL589661.2	0	2	0	0	0	0
AL589696.1	0	0	5	59	0	0
AL589735.1	0	0	0	0	3	0
AL589737.1	0	0	0	0	0	0
AL589742.1	5	8	19	206	111	59
AL589871.1	0	0	0	0	0	0
AL589871.2	0	0	0	0	0	0
AL590503.1	66	34	33	0	197	6
AL590503.2	0	0	0	0	0	0
AL590614.1	0	0	0	0	0	0
AL590614.2	0	0	0	0	0	0
AL590616.1	0	0	0	0	0	0
AL591207.1	3	0	1	3	4	5
AL591207.2	1	0	2	1	1	2
AL591207.3	87	150	69	0	24	0
AL591207.4	0	0	0	0	0	0
AL591582.1	16	24	25	0	176	41
AL591843.1	0	0	0	0	0	0
AL593843.1	0	0	0	0	0	0
AL596383.1	0	0	0	0	0	0
AL603630.1	0	0	1	0	0	0
AL603630.2	0	0	0	0	0	0
AL603630.3	0	0	0	0	0	0
AL603745.1	0	0	0	0	0	0
AL603745.2	0	1	0	0	0	0
AL603745.3	0	0	0	0	0	0
AL603834.1	0	1	0	0	0	0
AL606472.1	0	0	0	0	0	0
AL606496.1	0	0	0	0	0	0
AL606513.1	0	0	0	0	0	0
AL606528.1	0	0	0	0	0	0
AL606783.1	0	0	0	0	0	0
AL606783.2	0	0	0	0	0	0
AL606783.3	0	0	0	0	0	0
AL607105.1	19	9	35	63	126	89
AL607131.1	29	18	49	57	37	0
AL626808.1	0	0	0	0	0	0
AL627387.1	0	0	0	0	0	0
AL645522.1	0	0	0	0	0	0
AL645546.1	0	0	0	0	0	0
AL645546.2	0	0	0	0	0	0
AL645643.1	0	0	0	0	0	0
AL645643.2	0	0	0	0	0	0
AL645664.1	52	7	26	0	162	0
AL645704.1	0	0	0	0	0	0
AL645745.1	0	1	0	1	18	217
AL645783.1	0	0	0	0	0	0
AL645797.1	0	3	0	0	0	0
AL662807.1	0	0	0	0	0	0
AL662807.2	0	0	0	0	0	0
AL663086.1	0	0	0	0	0	0
AL669819.1	0	0	0	0	0	0
AL669916.1	0	0	0	0	0	0
AL669916.2	0	0	0	0	0	0
AL669916.3	0	0	0	0	0	0
AL669916.4	0	0	0	0	0	0
AL669916.5	0	0	0	0	0	0
AL669916.6	0	0	0	0	0	0
AL670603.1	0	0	0	0	0	0
AL670757.1	0	0	0	0	0	0
AL671874.1	0	0	0	0	0	0
AL672010.1	0	0	0	0	0	0
AL672049.1	0	0	0	0	0	0
AL672194.1	0	0	0	0	0	0
AL691505.1	0	0	0	0	0	0
AL713985.1	0	0	0	1	0	0
AL714025.1	204	71	140	291	482	176
AL772265.1	0	0	0	0	0	0
AL772265.2	0	0	0	0	0	0
AL772265.3	0	0	0	0	0	0
AL772265.4	0	0	0	0	0	0
AL772265.5	0	0	0	0	0	0
AL772265.6	0	0	0	0	0	0
AL772265.7	0	0	0	0	0	0
AL772271.1	0	0	0	0	0	0
AL772397.1	0	0	0	0	0	0
AL773539.1	0	0	0	0	0	0
AL773585.1	0	0	0	0	0	0
AL773585.2	0	0	0	0	0	0
AL773585.3	0	0	0	0	0	0
AL773585.4	0	0	0	0	0	0
AL807824.1	0	0	0	0	0	0
AL837512.1	3	4	0	0	2	0
AL844586.1	0	0	0	0	0	0
AL845349.1	0	0	0	0	0	0
AL845457.1	0	0	0	0	0	0
AL845499.1	0	0	0	0	0	0
AL928567.1	0	0	0	0	0	0
AL928588.1	0	0	0	0	0	0
AL928687.1	0	0	3	0	0	0
AL928793.1	0	0	0	0	0	0
AL928796.1	0	0	0	0	0	0
AL928801.1	0	0	0	0	0	0
AL928890.1	0	0	0	0	0	0
AL928966.1	0	0	0	0	0	0
AL928966.2	0	0	0	0	0	0
AL929054.1	0	0	0	0	0	0
AL929227.1	0	0	0	0	0	0
AL929235.1	0	0	0	0	0	0
AL929235.2	0	0	0	0	0	0
AL929235.3	0	0	0	0	0	0
AL929235.4	0	0	0	0	0	0
AL929235.5	0	0	0	0	0	0
AL929265.1	0	0	0	0	0	0
AL929285.1	0	0	0	0	0	0
AL929417.1	0	0	0	0	0	0
AL929424.1	0	0	0	0	0	0
AL929555.1	0	0	0	0	0	0
AL935138.1	0	0	0	0	0	0
AL935138.2	0	0	0	0	0	0
AL935138.3	0	0	0	0	0	0
AL954388.1	0	0	0	0	0	0
AU015228	0	0	0	0	0	0
AU015336	0	0	0	0	0	0
AU015836	0	0	0	0	0	0
AU016765	0	0	0	0	0	0
AU018091	0	0	0	0	0	0
AU019823	308	135	317	169	634	305
AU019990	0	0	0	0	0	0
AU020206	9	0	0	0	0	0
AU021092	181	245	372	0	0	0
AU022133	0	0	0	1	4	0
AU022252	620	405	904	1393	542	692
AU022751	0	0	0	2	0	0
AU022754	0	0	0	0	0	0
AU023070	0	0	0	0	0	0
AU023762	0	0	0	0	1	0
AU040320	473	404	170	1376	1774	513
AU040972	16	1	0	0	0	0
AU041133	350	155	328	1055	951	712
AV026068	0	0	0	0	78	0
AV039307	36	9	83	0	0	41
AV064505	0	0	0	0	0	0
AV099323	10	5	23	0	21	0
AV320801	0	0	0	0	0	0
AV356131	1043	358	1588	197	1024	867
AW011738	27	41	25	0	0	0
AW046200	28	24	45	0	0	0
AW047730	14	14	25	1	0	0
AW112010	83	83	96	0	146	0
AW121686	3	2	0	7	0	124
AW146154	152	166	205	743	49	207
AW209491	1906	937	2243	1217	27	235
AW495222	0	0	0	0	0	0
AW549877	331	253	406	1149	696	880
AW551984	3	0	0	0	0	34
AW554918	141	68	22	225	244	183
AW822073	0	0	0	0	0	0
AW822252	20	33	32	281	612	0
AY036118	0	0	0	0	0	0
AY074887	5	0	1	0	0	0
AY358078	0	0	0	0	0	0
AY512915	0	0	0	0	0	0
AY512931	0	0	0	0	0	0
AY702102	0	0	0	0	0	0
AY702103	0	0	0	0	0	0
AY761184	0	0	0	0	0	0
AY761185	0	0	0	0	0	0
Aaas	432	553	720	178	944	263
Aacs	441	462	419	1665	55	393
Aadac	0	0	0	0	0	0
Aadacl2	0	0	0	0	0	0
Aadacl3	0	0	0	0	0	0
Aadacl4	0	0	0	0	0	0
Aadat	30	4	2	0	0	0
Aaed1	501	312	470	1647	1899	292
Aagab	1547	1435	2096	2184	2272	1158
Aak1	646	436	1036	7049	7382	4214
Aamdc	929	506	1378	873	876	875
Aamp	3093	2269	2518	3706	1791	1961
Aanat	0	14	0	534	0	0
Aar2	2083	1483	1336	1018	451	1400
Aard	4	3	3	0	0	0
Aars	1882	1569	989	1461	1510	2550
Aars2	234	407	129	0	7	0
Aarsd1	42	21	39	1	558	81
Aasdh	181	98	114	417	508	528
Aasdhppt	1373	698	2036	1907	666	794
Aass	0	21	57	0	0	0
Aatf	709	399	597	55	682	507
Aatk	143	174	170	2539	1756	2357
Abat	257	204	206	490	604	955
Abca1	127	123	46	423	403	544
Abca12	0	0	0	0	0	0
Abca13	220	192	364	0	229	4
Abca14	0	0	0	0	0	0
Abca15	7	0	0	0	0	0
Abca16	0	0	0	0	0	0
Abca17	0	0	0	0	0	1
Abca2	148	187	319	2321	2203	994
Abca3	152	104	171	416	471	80
Abca4	2023	2184	2926	6515	7198	8823
Abca5	176	162	186	1951	1403	1089
Abca6	40	2	30	0	0	40
Abca7	255	95	259	577	1438	171
Abca8a	431	393	1080	337	132	469
Abca8b	183	53	174	152	0	3
Abca9	0	29	36	199	172	0
Abcb10	166	147	146	447	635	467
Abcb11	0	0	0	0	0	0
Abcb1a	74	46	26	0	173	0
Abcb1b	6	4	0	1	0	1
Abcb4	12	27	35	0	0	0
Abcb5	0	0	0	0	0	0
Abcb6	6	4	1	20	4	0
Abcb7	26	59	93	0	522	361
Abcb8	997	1159	340	710	982	656
Abcb9	360	307	272	0	510	175
Abcc1	79	115	216	1412	1414	82
Abcc10	232	145	418	748	298	248
Abcc12	1	10	8	0	0	0
Abcc2	0	0	0	0	0	0
Abcc3	1	5	14	0	0	0
Abcc4	4	13	2	0	0	0
Abcc5	617	450	861	506	729	866
Abcc6	1	0	0	0	0	0
Abcc8	52	44	109	520	249	237
Abcc9	0	7	0	0	0	0
Abcd1	43	56	0	105	919	426
Abcd2	628	437	387	4096	2792	2877
Abcd3	439	387	400	416	1062	425
Abcd4	362	300	214	2123	663	1066
Abce1	650	364	404	1123	1073	312
Abcf1	1600	912	1369	1981	1978	2216
Abcf2	2622	2408	2388	2489	1040	1582
Abcf3	1844	1415	1745	1869	2050	526
Abcg1	731	361	1396	815	346	412
Abcg2	575	493	850	0	281	165
Abcg3	0	0	0	0	0	0
Abcg4	830	1240	259	2521	2175	1172
Abcg5	0	0	0	0	0	0
Abcg8	0	0	0	0	0	0
Abhd1	6	0	10	188	6	0
Abhd10	1303	586	1332	851	2757	1615
Abhd11	495	250	699	357	300	224
Abhd11os	35	10	81	3	0	30
Abhd12	3530	2583	4113	919	2432	2083
Abhd12b	14	8	10	19	2	0
Abhd13	296	283	301	147	78	13
Abhd14a	360	399	708	380	255	165
Abhd14b	108	101	77	758	365	216
Abhd15	0	0	18	136	0	0
Abhd16a	3615	3244	5501	2182	4433	3544
Abhd16b	0	0	0	0	0	0
Abhd17a	2574	2755	3248	3447	3266	5518
Abhd17b	1042	655	1594	1498	1087	505
Abhd17c	463	438	271	367	0	236
Abhd18	229	114	163	849	1192	432
Abhd2	19	6	75	42	246	7
Abhd3	698	344	436	807	757	1073
Abhd4	785	1281	1362	73	166	1275
Abhd5	213	184	354	86	100	660
Abhd6	2016	1617	4396	1030	1310	791
Abhd8	6405	5015	5228	7825	5793	4498
Abi1	442	235	416	57	705	615
Abi2	824	397	866	1944	5112	3957
Abi3	2	6	11	0	1	0
Abi3bp	146	43	108	0	0	77
Abl1	115	112	102	568	912	193
Abl2	93	51	21	276	745	477
Ablim1	962	1385	976	2780	1974	1934
Ablim2	291	202	111	405	10	212
Ablim3	152	37	26	300	462	359
Abo	0	0	0	0	0	0
Abr	598	389	338	4781	3315	4836
Abra	0	0	0	0	0	0
Abracl	68	16	52	0	183	0
Abraxas1	587	205	551	540	371	633
Abraxas2	345	367	589	289	120	459
Abt1	772	416	698	1924	1192	176
Abtb1	1049	966	736	1098	2120	836
Abtb2	68	55	2	0	23	0
Acaa1a	1770	2253	1621	2540	2770	833
Acaa1b	19	10	49	17	11	1
Acaa2	496	882	1514	0	12	610
Acaca	293	142	261	678	714	591
Acacb	23	4	6	0	0	0
Acad10	141	94	218	252	225	296
Acad11	27	78	24	56	213	627
Acad12	27	41	105	528	8	767
Acad8	1320	1299	2397	2211	1471	1163
Acad9	610	478	623	391	151	242
Acadl	168	156	129	0	202	0
Acadm	3901	2290	5290	2656	3582	741
Acads	32	42	68	0	0	36
Acadsb	513	567	464	517	462	375
Acadvl	1881	1433	2715	162	920	0
Acan	0	0	0	0	0	0
Acap1	3	1	0	1	0	0
Acap2	443	145	474	493	1808	736
Acap3	276	301	150	1889	1682	1175
Acat1	1984	1613	1659	1347	412	895
Acat2	893	521	1731	172	1087	505
Acat3	5	2	13	0	0	0
Acbd3	674	410	623	685	550	718
Acbd4	2186	1421	2089	2401	1511	2096
Acbd5	461	362	409	432	373	391
Acbd6	1391	633	1282	3777	4453	2672
Acbd7	310	94	396	0	537	0
Accs	168	19	127	286	305	0
Accsl	0	0	0	0	0	0
Acd	2147	1159	3308	944	2865	1995
Ace	32	9	30	0	141	34
Ace2	0	6	0	0	0	0
Ace3	0	0	28	0	0	0
Acer1	0	0	0	0	0	0
Acer2	704	635	947	884	449	834
Acer3	182	123	196	493	405	231
Ache	907	846	530	2448	1834	3909
Acin1	599	367	339	2757	1340	1907
Ackr1	330	222	528	14820	9892	13189
Ackr2	0	12	0	0	0	0
Ackr3	10	152	184	430	44	0
Ackr4	0	23	0	0	550	300
Acly	1535	1683	798	2398	900	1585
Acmsd	0	0	0	0	0	0
Acnat1	0	0	0	0	0	0
Acnat2	0	0	0	0	0	0
Aco1	465	424	210	1023	464	101
Aco2	3976	3331	3264	4560	4493	1210
Acod1	0	0	0	0	0	0
Acot1	212	174	282	479	0	0
Acot10	2	3	1	318	0	0
Acot11	49	74	68	0	0	0
Acot12	0	4	0	0	0	0
Acot13	1808	752	2064	2359	1475	2255
Acot2	30	30	5	0	1	12
Acot3	132	45	20	138	196	0
Acot4	52	30	28	0	80	418
Acot5	0	0	0	0	28	0
Acot6	33	34	26	26	462	219
Acot7	3070	1519	3059	1207	1804	2481
Acot8	303	167	251	227	477	165
Acot9	186	184	390	4	0	0
Acox1	331	515	313	2743	1609	678
Acox2	0	0	0	0	0	0
Acox3	124	89	151	777	462	461
Acoxl	2	23	34	0	0	0
Acp1	1047	448	819	335	765	537
Acp2	708	896	693	638	723	605
Acp5	0	6	13	0	0	0
Acp6	1442	844	1407	659	1144	884
Acp7	0	0	0	1	0	2
Acpp	0	0	0	0	0	0
Acpt	0	0	0	0	0	0
Acr	0	0	0	0	0	0
Acrbp	117	64	233	1780	969	446
Acrv1	0	0	0	0	0	0
Acsbg1	0	0	0	0	0	0
Acsbg2	0	0	0	0	0	0
Acsf2	0	10	0	0	0	0
Acsf3	30	83	5	154	427	283
Acsl1	424	433	278	563	1220	1122
Acsl3	3209	3295	3479	399	1659	1131
Acsl4	13	7	15	278	29	56
Acsl5	81	64	142	369	15	0
Acsl6	1547	1165	2178	2856	1374	1933
Acsm1	0	0	0	0	0	0
Acsm2	0	0	0	0	0	0
Acsm3	0	0	0	0	0	138
Acsm4	0	0	0	0	0	0
Acsm5	0	0	0	0	0	0
Acss1	0	8	59	0	0	0
Acss2	365	254	224	490	757	707
Acss2os	0	0	0	0	0	0
Acss3	17	5	11	0	0	0
Acta1	226	44	89	555	349	417
Acta2	0	56	156	2	0	5
Actb	2636	2789	1005	6831	6448	4722
Actbl2	0	1	0	0	0	0
Actc1	23	14	22	256	190	399
Actg-ps1	7	1	2	5	4	24
Actg1	1863	1699	1481	1980	1385	1727
Actg2	0	0	0	0	0	0
Actl10	0	11	0	0	0	0
Actl11	0	0	0	0	0	0
Actl6a	2426	1277	3425	1863	743	1970
Actl6b	587	315	460	569	1369	1034
Actl7a	0	0	0	0	0	0
Actl7b	0	0	0	0	0	0
Actl9	0	0	0	0	0	0
Actn1	77	32	54	78	377	81
Actn2	0	0	0	0	0	0
Actn3	31	15	87	0	0	0
Actn4	2227	2516	1100	1854	2093	488
Actr10	2114	1456	2032	2975	3174	3139
Actr1a	1417	1158	585	3131	2867	2200
Actr1b	1114	1108	1063	1256	1697	1344
Actr2	459	291	544	888	914	1044
Actr3	1553	1014	1003	2286	1404	1647
Actr3b	365	288	389	1301	580	568
Actr5	565	282	548	847	413	325
Actr6	1084	538	1246	414	351	432
Actr8	1731	1207	1834	1748	870	937
Actrt1	0	0	0	0	0	0
Actrt2	0	0	0	0	0	0
Actrt3	0	0	22	0	0	0
Acvr1	192	65	56	1296	400	396
Acvr1b	101	84	163	987	553	457
Acvr1c	0	0	0	0	0	0
Acvr2a	141	99	293	322	70	279
Acvr2b	741	846	839	1348	2580	2195
Acvrl1	113	156	222	0	0	0
Acy1	366	453	336	664	414	967
Acy3	0	36	56	0	0	0
Acyp1	772	187	784	909	1511	1179
Acyp2	118	56	180	550	548	198
Ada	41	4	0	0	15	83
Adad1	0	0	0	1	0	0
Adad2	0	0	36	0	0	0
Adal	1109	868	1930	691	1712	936
Adam10	401	116	207	900	658	474
Adam11	188	124	117	1935	53	1191
Adam12	0	1	0	0	0	0
Adam15	127	256	152	440	32	203
Adam17	240	182	198	821	185	69
Adam18	0	0	0	0	0	0
Adam19	1	0	14	1	0	0
Adam1a	35	35	34	312	484	184
Adam1b	24	0	0	0	0	0
Adam2	1	0	0	1	1	1
Adam20	0	0	0	0	0	0
Adam21	0	0	13	0	0	0
Adam22	162	80	234	598	719	1078
Adam23	77	80	214	46	86	465
Adam24	0	0	0	0	0	0
Adam25	0	0	0	0	0	0
Adam26a	0	0	0	0	0	0
Adam26b	0	0	0	0	0	0
Adam28	0	0	0	1	0	1
Adam29	0	0	0	0	0	0
Adam3	0	0	20	0	0	0
Adam30	0	0	0	0	0	0
Adam32	6	15	15	51	285	5
Adam33	0	0	0	0	0	0
Adam34	0	0	0	0	0	0
Adam39	0	0	0	0	0	0
Adam4	0	0	0	0	0	0
Adam5	0	9	0	590	0	0
Adam6a	0	0	0	0	0	0
Adam6b	0	0	0	0	0	0
Adam7	0	6	0	0	0	0
Adam8	83	25	1	0	7	149
Adam9	748	696	638	522	775	549
Adamdec1	0	0	0	0	0	0
Adamts1	222	121	147	0	0	0
Adamts10	102	178	62	2067	776	554
Adamts12	17	10	0	0	0	0
Adamts13	0	0	1	0	0	1
Adamts14	0	0	0	0	0	0
Adamts15	0	17	2	0	0	1
Adamts16	11	6	0	0	0	0
Adamts17	0	15	0	0	0	0
Adamts18	39	32	46	0	0	0
Adamts19	1	1	32	0	0	0
Adamts2	29	10	5	0	0	0
Adamts20	8	5	44	0	23	0
Adamts3	94	24	56	8	1	0
Adamts4	24	0	0	0	0	0
Adamts5	255	334	316	1	190	148
Adamts6	1	3	0	1	0	26
Adamts7	9	4	19	0	0	0
Adamts8	0	7	0	0	0	0
Adamts9	0	13	3	0	0	0
Adamtsl1	377	242	466	2728	1863	1990
Adamtsl2	1709	638	1527	4772	3076	4224
Adamtsl3	24	17	0	0	0	0
Adamtsl4	22	49	25	10	0	123
Adamtsl5	258	301	391	863	869	358
Adap1	153	130	100	233	0	0
Adap2	45	14	25	0	0	0
Adap2os	10	8	10	0	0	0
Adar	88	61	5	1031	30	208
Adarb1	339	157	292	1554	967	738
Adarb2	191	41	346	0	0	59
Adat1	160	217	228	959	1070	73
Adat2	52	37	186	279	0	0
Adat3	108	71	89	0	0	0
Adck1	232	220	352	292	430	143
Adck2	338	318	298	57	184	464
Adck5	480	489	762	1617	488	188
Adcy1	337	472	483	861	1229	452
Adcy10	11	0	16	0	300	0
Adcy2	2054	1358	1683	3240	2088	1556
Adcy3	75	38	41	109	248	123
Adcy4	0	24	0	1	0	0
Adcy5	49	48	34	605	223	532
Adcy6	74	62	118	337	304	74
Adcy7	0	48	51	287	568	25
Adcy8	78	51	121	370	332	1090
Adcy9	64	32	57	538	1339	37
Adcyap1	0	10	0	0	0	0
Adcyap1r1	0	0	8	0	0	0
Add1	1813	2661	1474	2769	2654	2911
Add2	303	134	150	762	2739	266
Add3	1284	1453	1184	337	929	882
Adgb	1	0	0	0	0	0
Adgra1	215	84	264	400	0	0
Adgra2	63	37	58	0	128	0
Adgra3	31	69	20	983	4	0
Adgrb1	386	112	223	5803	4758	5160
Adgrb2	41	46	101	1961	484	753
Adgrb3	161	103	229	4971	1521	3135
Adgrd1	0	3	0	0	0	285
Adgrd2-ps	0	0	0	0	0	0
Adgre1	127	13	100	0	0	0
Adgre4	11	3	0	0	0	0
Adgre5	0	3	3	75	39	0
Adgrf1	0	0	0	0	0	0
Adgrf2	0	0	0	4	0	0
Adgrf3	0	0	0	0	18	0
Adgrf4	1	1	0	65	0	0
Adgrf5	30	39	58	209	0	0
Adgrg1	84	89	0	152	0	0
Adgrg2	0	0	0	0	0	0
Adgrg3	0	0	0	0	0	0
Adgrg4	0	0	0	0	0	0
Adgrg5	0	10	0	0	0	0
Adgrg6	0	2	5	0	0	0
Adgrg7	0	0	0	0	0	0
Adgrl1	135	183	277	4052	3284	3004
Adgrl2	32	98	150	50	0	0
Adgrl3	165	67	142	951	513	546
Adgrl4	129	149	142	16	62	0
Adgrv1	2046	885	1446	1801	2077	1246
Adh1	0	4	0	0	0	0
Adh4	3	0	0	0	0	0
Adh5	2524	1595	2446	2512	2677	3763
Adh6-ps1	0	0	0	0	0	0
Adh6a	0	0	0	0	0	0
Adh6b	0	0	0	0	0	0
Adh7	0	0	0	0	0	0
Adhfe1	78	107	122	0	0	0
Adi1	448	411	390	0	494	473
Adig	3	0	0	135	22	0
Adipoq	0	0	0	0	0	0
Adipor1	19910	23419	36338	7815	13142	10024
Adipor2	298	393	428	1249	1596	1093
Adk	791	589	1299	1008	1998	164
Adm	47	48	82	0	0	0
Adm2	0	0	0	0	1	0
Adnp	2	0	3	1	2	2
Adnp2	69	117	27	291	219	270
Ado	744	461	1234	1206	1221	743
Adora1	1350	897	439	2065	2100	1866
Adora2a	34	8	47	0	0	0
Adora2b	136	189	295	0	0	0
Adora3	9	0	0	1	0	0
Adpgk	118	173	347	247	588	321
Adprh	3077	1850	3640	2952	4478	3144
Adprhl1	78	23	166	0	0	0
Adprhl2	1597	1161	1805	231	1499	1583
Adprm	351	240	263	971	19	387
Adra1a	0	0	0	2	63	0
Adra1b	0	11	0	0	0	0
Adra1d	2	3	5	0	0	0
Adra2a	68	47	38	0	57	0
Adra2b	5	6	9	0	0	0
Adra2c	98	142	205	0	46	0
Adrb1	242	429	180	2012	1111	1524
Adrb2	115	25	173	0	56	0
Adrb3	8	8	0	0	0	0
Adrm1	2360	1036	3454	1027	344	1082
Adsl	1712	1010	1628	1041	807	1079
Adss	493	226	398	249	153	151
Adssl1	668	514	958	832	89	8
Adtrp	0	0	0	0	0	0
Aebp1	1	12	0	0	0	0
Aebp2	191	151	252	797	972	847
Aen	410	379	421	0	2	5
Aes	3948	2177	3900	8206	7637	7218
Afap1	317	264	257	2223	1530	2037
Afap1l1	146	149	71	0	0	0
Afap1l2	215	87	64	0	0	0
Afdn	2601	472	3204	5195	5098	4335
Aff1	175	157	126	724	1393	1166
Aff2	0	1	0	2	105	0
Aff3	4	12	8	121	366	48
Aff4	422	244	420	4174	2407	1594
Afg1l	290	133	337	246	343	908
Afg3l1	842	988	688	1746	1674	965
Afg3l2	965	660	940	1240	1849	530
Afm	0	0	0	0	0	0
Afmid	3	12	7	0	0	0
Afp	17	2	12	0	0	0
Aftph	234	205	277	448	782	1788
Aga	632	373	1232	1398	109	23
Agap1	1287	894	514	10869	9444	8987
Agap2	18	16	19	53	50	26
Agap3	879	950	346	3771	1640	1804
Agbl1	5	0	41	0	0	0
Agbl2	0	0	0	0	0	0
Agbl3	497	272	738	317	2540	891
Agbl4	8	0	10	1	0	0
Agbl5	124	92	91	1434	0	493
Ager	4	30	48	47	0	473
Agfg1	636	376	658	1684	2156	876
Agfg2	216	187	317	665	843	464
Aggf1	1292	1155	1688	496	1124	1671
Agk	645	297	483	607	1033	636
Agl	655	503	897	933	1655	169
Agmat	0	6	0	0	0	0
Agmo	0	16	0	0	0	0
Ago1	101	95	202	2433	388	2001
Ago2	474	229	209	862	1284	1211
Ago3	722	339	963	3483	906	2198
Ago4	208	113	261	895	1702	660
Agpat1	136	135	62	590	263	774
Agpat2	13	83	101	0	0	0
Agpat3	17375	13530	16642	12109	10552	8425
Agpat4	244	100	254	225	0	0
Agpat5	3398	2364	5701	2350	1549	1624
Agps	429	145	435	1020	1113	918
Agr2	51	26	143	0	0	2
Agr3	0	0	0	0	0	0
Agrn	97	193	339	3667	4565	4139
Agrp	29	12	18	0	0	51
Agt	99	164	196	0	0	0
Agtpbp1	1180	913	1061	3457	2810	3503
Agtr1a	1	3	0	0	0	0
Agtr1b	0	0	0	0	0	0
Agtr2	0	0	0	0	0	63
Agtrap	635	338	749	439	265	54
Agxt	0	0	0	0	0	0
Agxt2	0	0	0	0	0	0
Ahctf1	460	261	336	896	1079	56
Ahcy	50	116	51	322	72	187
Ahcyl1	2154	1883	1345	4901	2126	2464
Ahcyl2	1629	764	1400	4005	4504	3143
Ahdc1	25	21	16	264	843	603
Ahi1	3003	1060	3368	6428	7686	3860
Ahnak	48	19	14	1	24	0
Ahnak2	120	37	128	0	0	0
Ahr	538	282	660	404	382	43
Ahrr	131	358	108	10	1087	236
Ahsa1	2708	1526	3470	1880	2953	1541
Ahsa2	459	172	351	755	362	200
Ahsg	0	0	0	0	0	0
Aicda	0	0	0	0	0	0
Aida	158	91	134	682	599	787
Aif1	171	79	331	0	0	97
Aif1l	65	112	98	0	0	0
Aifm1	1394	723	1671	362	217	1018
Aifm2	117	183	156	72	72	12
Aifm3	0	22	1	195	0	274
Aig1	1974	1480	1900	3658	3458	2830
Aim2	0	1	0	94	60	0
Aimp1	1363	652	1543	1212	1107	827
Aimp2	541	166	662	95	322	240
Aip	4977	2779	6585	4757	2470	3388
Aipl1	13604	14510	11837	3162	6428	6477
Aire	71	72	31	0	0	0
Airn	79	9	17	140	0	0
Ajap1	78	26	0	3	0	23
Ajuba	67	123	0	0	0	0
Ak1	907	401	982	1822	1553	954
Ak2	1211	636	1534	1284	948	86
Ak3	450	407	369	543	668	605
Ak3l2-ps	0	4	2	0	0	15
Ak4	18	245	192	426	1646	507
Ak5	0	9	0	0	1	0
Ak6	417	389	534	545	954	695
Ak7	0	0	0	0	0	0
Ak8	61	4	62	0	0	0
Ak9	0	13	12	0	0	6
Akain1	232	114	121	186	1136	96
Akap1	177	363	376	781	1323	840
Akap10	403	383	416	1655	779	802
Akap11	494	179	483	4225	4169	2268
Akap12	212	23	61	0	0	0
Akap13	511	159	378	5130	2252	2805
Akap14	0	0	0	0	0	134
Akap17b	849	255	724	195	1311	479
Akap2	0	0	0	0	0	0
Akap3	0	0	0	0	0	0
Akap4	0	0	0	0	0	0
Akap5	74	20	20	347	184	3
Akap6	2233	1118	2214	2328	1802	602
Akap7	419	223	597	2198	1516	2260
Akap8	1111	679	1030	2421	2841	2430
Akap8l	2458	1890	2052	4237	2653	3667
Akap9	9600	2616	16632	4997	6396	9188
Akip1	149	139	381	316	117	304
Akirin1	693	810	815	566	860	181
Akirin1-ps	0	0	0	3	0	0
Akirin2	789	748	568	1327	1280	1318
Akna	525	386	135	641	526	678
Aknad1	0	0	0	0	0	0
Aknaos	16	2	7	0	0	0
Akp-ps1	29	0	0	0	0	0
Akp3	0	0	0	0	0	0
Akr1a1	5485	4519	5786	8511	8414	9897
Akr1b10	216	140	145	0	0	0
Akr1b3	469	257	530	1685	315	774
Akr1b7	0	0	10	0	0	0
Akr1b8	11	10	3	0	0	0
Akr1c12	0	0	0	0	0	0
Akr1c13	0	27	32	0	0	0
Akr1c14	0	19	0	0	0	0
Akr1c18	0	2	0	0	0	0
Akr1c19	0	0	0	0	0	0
Akr1c20	0	0	0	0	0	0
Akr1c21	3	1	5	0	0	0
Akr1c6	0	0	0	0	0	0
Akr1cl	0	0	0	1	2	0
Akr1d1	0	0	0	0	0	0
Akr1e1	2078	1291	3336	52	1231	1399
Akr7a5	529	606	663	2562	1046	930
Akt1	1316	1295	550	1978	1506	1563
Akt1s1	478	226	434	874	423	1304
Akt2	296	605	109	1589	369	938
Akt2-ps	3	7	0	1	0	0
Akt3	71	70	138	302	634	164
Aktip	4777	4007	7029	1766	2695	2442
Alad	2103	1252	2962	667	1732	1219
Alas1	989	739	653	507	813	247
Alas2	26	18	62	31	207	211
Alb	0	3	0	0	0	0
Alcam	16	29	49	862	0	0
Aldh16a1	167	217	374	728	614	957
Aldh18a1	506	393	116	931	1110	1237
Aldh1a1	63	243	139	28	34	0
Aldh1a2	0	0	0	3	0	0
Aldh1a3	0	5	0	0	1	1
Aldh1a7	0	13	1	0	0	0
Aldh1b1	0	33	0	0	0	0
Aldh1l1	71	282	11	0	0	0
Aldh1l2	12	23	14	14	7	23
Aldh2	582	407	253	420	1	8
Aldh3a1	0	0	0	410	0	0
Aldh3a2	419	644	180	135	221	441
Aldh3b1	163	94	241	0	0	110
Aldh3b2	0	0	0	0	0	0
Aldh3b3	0	0	0	0	0	0
Aldh4a1	41	63	46	105	0	288
Aldh5a1	46	32	8	289	864	321
Aldh6a1	430	314	623	410	159	512
Aldh7a1	261	256	371	984	220	308
Aldh8a1	0	0	0	0	0	0
Aldh9a1	486	691	822	1088	272	50
Aldoa	121052	69153	130119	84854	62831	61931
Aldoart1	46	13	70	87	52	44
Aldoart2	6	1	10	20	8	5
Aldob	2	1	0	0	0	434
Aldoc	32795	19949	53413	9772	9312	7718
Alg1	746	549	1091	1501	0	185
Alg10b	3	16	85	589	591	96
Alg11	587	396	528	41	864	587
Alg12	149	156	122	1038	802	170
Alg13	31	6	48	283	517	165
Alg14	610	387	648	957	400	0
Alg2	1469	984	931	4151	1737	132
Alg3	1041	678	1746	465	566	1725
Alg5	951	425	1133	1436	421	4
Alg6	384	236	338	93	293	311
Alg8	125	156	417	314	153	0
Alg9	209	183	111	230	0	306
Alk	17	13	5	34	1	0
Alkal1	0	0	0	0	0	0
Alkal2	0	0	12	0	0	0
Alkbh1	924	596	1711	497	1683	1451
Alkbh2	160	84	224	241	313	533
Alkbh3	600	473	630	797	741	804
Alkbh3os1	0	2	23	0	0	0
Alkbh4	680	378	438	14	109	486
Alkbh5	993	1290	435	2152	3142	1175
Alkbh6	3542	1689	4814	5123	4381	3054
Alkbh7	1668	747	1966	2214	2052	2597
Alkbh8	279	285	224	738	904	999
Allc	0	0	0	0	0	0
Alms1	248	55	134	1157	1437	1015
Alms1-ps1	3	0	4	5	21	15
Alms1-ps2	5	5	1	160	140	5
Alox12	0	7	29	0	0	0
Alox12b	0	0	0	0	0	0
Alox12e	0	0	0	0	0	0
Alox15	0	0	0	0	0	0
Alox5	6	19	0	0	0	149
Alox5ap	219	193	314	138	484	327
Alox8	4	0	0	0	0	0
Aloxe3	128	64	151	244	229	40
Alpi	0	0	0	0	0	0
Alpk1	50	15	66	0	343	0
Alpk2	32	70	51	105	0	130
Alpk3	0	0	0	0	21	2
Alpl	2940	4175	2708	96	1272	1617
Alppl2	0	0	0	0	0	0
Als2	170	205	109	212	562	680
Als2cl	23	6	1	0	1	0
Als2cr12	0	5	0	0	0	0
Alx1	0	0	0	0	0	0
Alx3	0	0	0	0	0	0
Alx4	14	0	0	0	0	0
Alyref	2054	1186	2066	1028	1513	1532
Alyref2	105	17	163	165	3	19
Amacr	748	673	1142	655	158	0
Ambn	0	1	0	0	0	74
Ambp	0	0	0	0	0	0
Ambra1	117	68	114	1499	1408	220
Amd-ps1	0	0	1	0	2	0
Amd-ps3	1	1	3	0	12	8
Amd-ps4	13	4	10	0	29	10
Amd-ps5	0	0	0	0	0	0
Amd1	331	300	390	291	760	435
Amd2	13	2	7	19	20	85
Amdhd1	0	0	0	0	0	0
Amdhd2	433	226	422	1247	731	396
Amelx	0	0	0	0	0	0
Amer1	681	249	647	1	0	6
Amer2	3148	2474	3247	6171	5463	1490
Amer3	0	9	0	0	0	0
Amfr	3476	3574	2078	3703	3067	2224
Amh	2	0	0	0	34	0
Amhr2	17	2	0	0	0	225
Amigo1	209	115	423	2270	870	1492
Amigo2	1643	1728	1575	2589	1533	1964
Amigo3	0	7	0	7	0	0
Ammecr1	139	107	393	204	162	138
Ammecr1l	248	182	260	1159	309	138
Amn	0	1	31	0	0	0
Amn1	594	350	629	1065	70	617
Amot	5	6	5	609	0	0
Amotl1	40	62	87	475	377	701
Amotl2	147	133	112	1559	510	950
Ampd1	0	0	0	0	0	0
Ampd2	701	819	163	3038	3072	3139
Ampd3	125	68	24	1286	637	172
Amph	1197	891	863	6632	4788	5410
Amt	28	31	83	529	236	154
Amtn	0	1	0	0	0	0
Amy1	437	317	1205	11057	8056	5499
Amy2-ps1	0	0	0	0	0	0
Amy2a1	0	0	0	0	0	0
Amy2a2	0	0	0	0	0	0
Amy2a3	0	0	0	0	0	0
Amy2a4	0	0	0	0	0	0
Amy2a5	0	0	0	0	0	0
Amy2b	0	0	0	0	0	1
Amz1	2	44	0	0	116	5
Amz2	1002	751	1063	1243	1565	998
Anapc1	562	271	284	905	3796	816
Anapc10	860	511	1327	669	1503	516
Anapc11	1953	768	1987	3010	1871	2146
Anapc13	872	237	1447	832	1343	1041
Anapc15	57	73	225	752	300	365
Anapc15-ps	0	1	1	1	1	7
Anapc16	2690	1328	2630	2525	4610	3656
Anapc2	1081	1143	629	2714	1311	1094
Anapc4	1563	796	1656	1391	1785	678
Anapc5	3025	2058	4207	4687	5945	5478
Anapc7	362	495	168	202	416	14
Ang	8	0	12	0	0	0
Ang-ps1	0	0	0	0	0	0
Ang-ps2	0	0	0	0	0	0
Ang-ps3	0	0	0	0	0	0
Ang2	0	0	0	0	0	0
Ang4	0	1	0	0	0	0
Ang5	0	0	0	0	0	0
Ang6	0	0	0	0	0	0
Angel1	221	180	178	719	949	270
Angel2	794	902	1833	2000	2483	2734
Angpt1	3	13	2	304	1383	513
Angpt2	232	149	59	219	0	0
Angpt4	0	11	0	0	0	0
Angptl1	9	5	17	198	80	198
Angptl2	0	53	56	0	0	0
Angptl3	15	13	18	113	0	89
Angptl4	122	101	58	0	0	0
Angptl6	430	229	605	355	535	704
Angptl7	39	1	0	86	0	6
Angptl8	0	0	0	0	0	0
Ank	381	419	234	1282	3197	284
Ank1	61	9	19	0	21	1
Ank2	2317	890	2246	5241	7997	5415
Ank3	1171	467	1191	1455	2193	2671
Ankar	0	0	0	0	0	0
Ankdd1a	0	0	0	0	0	0
Ankdd1b	16	0	38	0	0	0
Ankef1	13	20	10	274	12	0
Ankfn1	3	0	8	0	0	0
Ankfy1	244	97	67	458	433	617
Ankhd1	464	383	566	3930	1871	1176
Ankib1	97	59	24	616	25	696
Ankk1	0	0	0	1	0	0
Ankle1	0	6	0	0	0	0
Ankle2	198	232	193	1575	382	54
Ankmy1	0	0	0	0	142	0
Ankmy2	969	604	1228	1205	1788	1342
Ankra2	1149	399	1822	1026	1106	1317
Ankrd1	0	0	0	0	0	0
Ankrd10	823	769	892	1903	1954	1708
Ankrd11	2845	2213	1444	4639	4156	6260
Ankrd12	8078	3638	9934	9978	14390	9589
Ankrd13a	446	470	178	84	456	420
Ankrd13b	0	41	17	419	227	262
Ankrd13c	518	301	251	464	590	408
Ankrd13d	143	221	38	37	768	12
Ankrd16	348	277	495	55	357	1430
Ankrd17	616	337	607	4203	3230	2021
Ankrd2	0	8	10	0	0	0
Ankrd22	0	0	0	0	0	0
Ankrd23	12	5	7	0	0	26
Ankrd24	313	201	204	1929	231	593
Ankrd26	712	347	664	395	1569	941
Ankrd27	574	288	499	812	13	314
Ankrd28	58	25	105	219	336	467
Ankrd29	701	414	868	188	624	14
Ankrd31	29	23	52	0	0	3
Ankrd33	3340	3110	3876	2289	2003	2126
Ankrd33b	2339	1652	2476	3674	1585	1641
Ankrd34a	122	82	51	76	108	260
Ankrd34b	0	0	0	0	0	0
Ankrd34c	0	0	0	0	0	0
Ankrd35	0	16	29	63	0	0
Ankrd36	0	0	0	0	0	0
Ankrd37	770	399	942	1118	1193	465
Ankrd39	572	401	407	992	1300	243
Ankrd40	1227	853	1045	2045	2787	2635
Ankrd42	26	20	0	870	0	0
Ankrd44	120	71	149	406	612	207
Ankrd45	0	9	1	0	0	0
Ankrd46	2525	1942	2231	4593	2789	1035
Ankrd49	662	221	535	1015	1307	182
Ankrd50	40	29	21	80	484	179
Ankrd52	31	21	66	0	94	5
Ankrd53	3	0	3	0	0	0
Ankrd54	1099	1318	1111	1241	290	298
Ankrd55	31	11	82	164	118	0
Ankrd6	279	294	209	801	1645	294
Ankrd60	0	0	0	0	0	0
Ankrd61	0	0	8	0	0	0
Ankrd63	0	0	0	1	0	0
Ankrd65	0	0	0	0	0	0
Ankrd66	0	0	0	0	0	0
Ankrd7	0	4	24	0	0	0
Ankrd9	169	165	250	659	0	15
Anks1	112	109	148	1718	3032	1693
Anks1b	142	56	73	217	51	114
Anks3	882	946	523	2667	1961	1730
Anks4b	8	0	0	0	0	0
Anks6	72	31	145	851	111	166
Ankub1	0	0	0	0	7	0
Ankzf1	414	565	480	688	543	1628
Anln	0	19	0	0	0	0
Ano1	6	37	0	0	0	0
Ano10	172	214	218	589	18	21
Ano2	1278	1284	330	48	91	1060
Ano3	66	34	31	0	0	1
Ano4	8	13	0	62	134	0
Ano5	2	0	25	0	0	0
Ano6	32	43	36	563	188	156
Ano7	7	0	0	3	0	0
Ano8	155	118	63	175	371	186
Ano9	0	0	0	0	0	0
Anp32-ps	0	0	11	0	125	0
Anp32a	535	167	495	3551	2706	1797
Anp32b	1200	729	1332	3546	1802	2351
Anp32b-ps1	2	3	1	5	4	6
Anp32e	6572	4635	5227	6100	6676	3647
Anpep	7	0	0	0	0	0
Antxr1	107	25	137	2	1	2
Antxr2	443	285	104	0	15	25
Antxrl	0	0	0	0	0	0
Anxa1	1327	1527	2204	296	0	181
Anxa10	0	0	0	0	0	0
Anxa11	1	8	1	0	0	0
Anxa11os	0	0	0	0	0	0
Anxa13	0	0	0	0	0	0
Anxa2	381	386	966	0	0	0
Anxa3	354	298	404	0	0	0
Anxa4	240	211	334	56	0	0
Anxa5	1625	1391	2831	0	1	0
Anxa6	450	512	258	105	357	110
Anxa7	1269	995	963	1065	1691	780
Anxa8	0	0	0	0	0	0
Anxa9	36	6	0	0	0	0
Aoah	0	6	0	0	0	0
Aoc1	0	0	0	0	0	0
Aoc2	152	45	67	210	20	439
Aoc3	0	3	0	0	0	0
Aox1	0	11	2	0	0	0
Aox2	0	0	0	0	0	0
Aox3	0	0	0	0	0	0
Aox4	0	0	0	0	0	0
Ap1ar	653	623	930	1542	490	1002
Ap1b1	2051	3032	817	2778	3236	2787
Ap1g1	153	122	191	666	895	479
Ap1g2	29	50	21	1245	289	942
Ap1m1	2145	1438	2383	3174	431	283
Ap1m2	0	0	0	0	0	0
Ap1s1	1608	746	1711	1564	2232	1436
Ap1s2	356	249	296	420	593	493
Ap1s3	1	0	0	0	0	0
Ap2a1	76	361	58	670	128	139
Ap2a2	2440	2636	3105	5335	1969	2599
Ap2b1	205	220	167	234	492	428
Ap2m1	12625	7683	14348	7514	4724	7055
Ap2s1	2128	949	1940	4626	4099	5065
Ap3b1	118	207	332	714	443	95
Ap3b2	868	862	425	2546	1395	3024
Ap3d1	1369	908	467	3548	1934	2848
Ap3m1	356	283	371	296	85	705
Ap3m1-ps	1	1	0	0	0	2
Ap3m2	1207	1125	1209	2299	2715	1812
Ap3s1	1380	627	1289	974	2508	2163
Ap3s1-ps1	10	12	18	15	20	18
Ap3s1-ps2	2	2	6	4	2	0
Ap3s2	1085	784	1449	1060	495	1715
Ap4b1	4	4	3	0	62	7
Ap4e1	102	58	29	243	46	446
Ap4m1	65	90	80	1004	17	72
Ap4s1	1546	809	2252	1093	1242	973
Ap5b1	2	15	0	0	713	0
Ap5m1	643	280	357	0	861	1
Ap5s1	998	727	1500	1200	2736	616
Ap5z1	77	238	208	70	327	26
Apaf1	23	9	80	261	403	36
Apba1	126	47	94	457	464	148
Apba2	552	523	663	2204	1503	528
Apba3	762	848	821	0	2256	252
Apbb1	9771	6420	7191	12386	8894	10558
Apbb1ip	0	1	0	5	0	94
Apbb2	783	368	275	1744	989	866
Apc	380	163	211	2642	2756	1143
Apc-ps1	0	0	0	0	0	25
Apc2	370	116	178	3040	2043	2143
Apcdd1	45	243	12	128	13	52
Apcs	0	0	0	0	0	0
Apeh	1198	1072	839	10	32	1515
Apela	140	101	133	439	107	105
Apex1	194	50	144	85	180	154
Apex2	335	286	179	701	244	220
Aph1a	76	32	4	60	147	17
Aph1b	35	96	259	361	720	3
Aph1c	26	18	56	0	0	0
Api5	1284	1396	890	1612	1355	1037
Api5-ps	0	0	0	0	0	0
Apip	720	394	1331	350	596	589
Apitd1	346	104	586	665	2	357
Aplf	179	66	133	0	0	0
Apln	0	15	0	0	0	0
Aplnr	0	0	105	0	0	0
Aplp1	15610	8106	10626	15973	15568	11665
Aplp2	10175	10928	8674	18230	17977	16681
Apmap	972	777	1501	2524	270	373
Apoa1	5	0	32	22	53	15
Apoa2	0	0	0	0	0	0
Apoa4	0	0	0	0	0	0
Apoa5	0	0	0	0	0	0
Apob	0	0	0	0	0	0
Apobec1	110	45	147	0	0	0
Apobec2	158	109	106	622	220	0
Apobec3	42	6	187	0	0	1
Apobec4	0	0	0	0	0	0
Apobr	0	4	58	0	0	0
Apoc1	56	22	76	0	0	0
Apoc2	2	0	0	0	0	0
Apoc3	0	0	0	0	0	0
Apoc4	1	0	3	0	0	0
Apod	33	18	0	0	0	0
Apoe	49424	43705	109179	3307	4486	2476
Apof	0	0	0	0	0	0
Apoh	40	14	13	0	0	0
Apol10a	0	0	0	0	0	0
Apol10b	20	3	0	0	0	0
Apol11a	0	0	0	0	0	0
Apol11b	0	0	0	0	0	0
Apol6	0	0	0	0	0	0
Apol7a	0	0	0	0	0	0
Apol7b	0	0	0	0	0	0
Apol7c	0	0	0	0	0	0
Apol7d	0	1	2	0	0	0
Apol7e	0	0	0	0	0	0
Apol8	0	0	0	2	0	0
Apol9a	0	5	0	0	0	0
Apol9b	0	11	0	0	0	0
Apold1	254	101	135	0	0	0
Apom	0	0	0	0	0	0
Apon	0	0	0	0	0	0
Apoo	1409	734	1602	1027	1351	806
Apoo-ps	104	124	91	51	105	42
Apool	647	265	616	1	34	343
Apopt1	1296	808	1402	1066	2934	1393
App	2661	1757	2671	6540	6773	7066
Appbp2	1779	1191	1246	1757	1613	1962
Appbp2os	36	6	10	0	0	0
Appl1	1333	637	841	1733	2734	1118
Appl2	807	761	575	5224	3982	4378
Aprt	753	331	544	953	1026	959
Aprt-ps	0	0	0	0	0	0
Aptx	1180	712	1917	478	759	711
Aqp1	185	343	69	24	155	15
Aqp10-ps	0	4	2	120	0	0
Aqp11	362	184	574	3835	2885	849
Aqp12	0	0	0	0	0	0
Aqp2	34	20	97	0	0	0
Aqp3	0	0	0	1	0	1
Aqp4	2020	1211	867	1030	734	217
Aqp5	337	73	200	0	0	0
Aqp6	0	2	2	0	0	0
Aqp7	2	0	1	1	1	0
Aqp8	0	0	0	0	0	0
Aqp9	25	1	9	0	0	0
Aqr	251	188	146	395	1617	793
Ar	0	4	0	0	0	0
Araf	5943	3757	7585	12705	9711	9902
Arap1	108	117	12	403	322	32
Arap2	56	81	26	7	0	0
Arap3	12	9	0	0	0	0
Arc	41	0	0	16	0	0
Arcn1	2731	1952	1525	2052	1234	1091
Areg	0	11	65	0	0	0
Arel1	34	52	20	72	352	562
Arf1	5498	4391	3623	12681	7382	8950
Arf2	1205	717	945	250	1117	2
Arf3	811	813	240	3868	1872	877
Arf4	3759	2939	3995	4887	3808	2237
Arf4os	1	4	4	0	0	0
Arf5	3929	2390	5074	4786	4867	3076
Arf6	2116	1176	3271	941	612	692
Arfgap1	704	923	859	1476	1214	189
Arfgap2	1440	797	1207	734	86	122
Arfgap3	322	249	542	434	41	164
Arfgef1	302	383	458	2329	3291	3024
Arfgef2	164	112	168	588	458	21
Arfgef3	240	51	57	913	2514	1259
Arfip1	25	6	62	91	106	20
Arfip2	887	900	736	3102	2229	2803
Arfrp1	1116	944	1175	1510	2313	1035
Arg1	11	3	0	0	85	741
Arg2	234	190	424	0	285	23
Arglu1	1162	489	1434	4922	6146	5151
Arhgap1	406	671	245	1520	444	0
Arhgap10	249	119	262	59	287	1
Arhgap11a	30	0	0	0	0	0
Arhgap12	442	298	460	599	672	298
Arhgap15	236	51	0	0	0	1
Arhgap15os	0	0	0	0	0	0
Arhgap17	111	89	107	349	778	391
Arhgap18	0	21	155	2	0	0
Arhgap19	3	16	41	231	0	69
Arhgap20	353	89	334	2325	2159	1836
Arhgap20os	0	1	25	0	0	0
Arhgap21	186	130	223	1095	464	316
Arhgap22	0	3	7	0	0	0
Arhgap23	57	33	36	592	726	892
Arhgap24	1292	1173	922	3319	616	849
Arhgap25	0	20	50	0	0	0
Arhgap26	669	437	599	4750	3589	3362
Arhgap27	48	39	13	10	0	0
Arhgap27os1	0	0	0	0	0	0
Arhgap27os2	1	0	0	5	0	0
Arhgap27os3	0	5	0	0	0	0
Arhgap28	23	9	22	2	312	0
Arhgap29	42	10	90	0	432	0
Arhgap30	0	12	0	0	0	0
Arhgap31	673	218	656	2810	2490	1958
Arhgap32	168	102	63	1267	928	383
Arhgap33	55	74	26	1123	629	272
Arhgap33os	0	0	0	0	31	0
Arhgap35	106	78	97	793	1061	1017
Arhgap36	0	0	0	0	0	0
Arhgap39	326	179	344	530	728	176
Arhgap4	6	0	54	0	118	0
Arhgap40	7	2	0	0	0	0
Arhgap42	34	66	76	0	0	0
Arhgap44	129	36	105	581	482	151
Arhgap45	128	48	71	0	0	0
Arhgap5	610	253	662	668	1806	1450
Arhgap6	31	52	33	2	0	0
Arhgap8	0	2	1	0	0	0
Arhgap9	0	3	66	0	0	0
Arhgdia	1236	800	644	2288	1065	177
Arhgdib	247	136	224	0	22	0
Arhgdig	551	250	638	552	0	290
Arhgef1	488	407	508	1334	761	425
Arhgef10	67	46	50	0	81	0
Arhgef10l	153	190	151	604	48	0
Arhgef11	137	111	47	937	961	789
Arhgef12	512	251	484	1652	958	1290
Arhgef15	123	68	93	0	0	1
Arhgef16	0	59	52	0	0	0
Arhgef17	138	188	163	2841	607	1399
Arhgef18	171	185	47	245	1019	99
Arhgef19	2	163	74	4	78	0
Arhgef2	265	320	267	2229	1449	1299
Arhgef25	264	223	105	1844	1112	1570
Arhgef26	318	409	637	393	1071	928
Arhgef28	213	41	270	0	0	68
Arhgef3	1	45	44	141	0	0
Arhgef33	54	21	45	10	281	69
Arhgef37	41	26	57	394	101	0
Arhgef38	0	0	0	0	0	0
Arhgef39	85	21	23	0	14	81
Arhgef4	161	93	88	8	706	608
Arhgef40	91	46	19	476	300	1
Arhgef5	2	4	0	0	0	0
Arhgef6	33	3	0	0	0	6
Arhgef7	264	205	207	2520	899	867
Arhgef9	328	156	189	2475	1567	1302
Arid1a	234	205	300	3025	3580	1862
Arid1b	202	70	362	367	439	1045
Arid2	223	163	439	3471	3111	1454
Arid3a	39	36	79	16	8	440
Arid3b	339	373	166	813	1153	1222
Arid3c	16	14	0	0	0	0
Arid4a	1807	958	1592	3558	2814	1426
Arid4b	3406	1394	3256	3734	2497	2556
Arid5a	84	163	1	0	523	6
Arid5b	838	397	455	2391	1834	104
Arih1	218	259	237	632	944	2067
Arih2	846	726	676	490	1314	1344
Arl1	2121	1470	2885	2946	1780	1555
Arl10	117	68	98	528	481	0
Arl11	0	1	0	0	0	0
Arl13a	0	14	2	0	73	56
Arl13b	723	405	641	729	1238	1433
Arl14	0	0	0	0	0	0
Arl14ep	727	222	866	1531	678	1419
Arl14epl	0	0	0	328	0	0
Arl15	294	221	202	397	13	600
Arl16	1351	978	2335	1397	1983	658
Arl2	2432	1067	3012	3083	2982	2745
Arl2bp	3670	3017	4297	4384	3897	2285
Arl3	2515	1250	4020	2532	5066	4188
Arl4a	1647	961	3084	1019	2049	1204
Arl4aos	0	1	0	0	0	0
Arl4c	6	11	15	0	0	0
Arl4d	984	1155	977	2488	1068	937
Arl5a	449	219	336	399	451	359
Arl5b	80	26	131	786	112	156
Arl5c	72	27	146	96	11	31
Arl6	4272	2690	4293	3294	3483	2305
Arl6ip1	11077	7528	14059	11258	8019	10356
Arl6ip4	1632	820	2217	1034	1856	1710
Arl6ip5	636	485	1284	86	967	670
Arl6ip6	374	214	463	819	1032	123
Arl8a	1025	480	627	1784	1271	1571
Arl8b	1218	821	1332	317	349	1689
Arl9	0	0	0	0	0	0
Armc1	2375	1260	2619	246	1877	1561
Armc10	260	297	393	796	1388	242
Armc12	0	0	0	0	0	0
Armc2	22	21	10	0	0	0
Armc3	0	0	0	0	64	0
Armc4	0	0	0	0	0	0
Armc5	213	259	53	295	5	424
Armc6	206	328	177	194	28	1134
Armc7	160	161	149	41	340	0
Armc8	1474	901	1824	3940	1058	2095
Armc9	920	692	600	282	144	685
Armcx1	770	521	681	798	31	25
Armcx2	169	163	208	1504	583	1561
Armcx3	149	235	115	160	165	683
Armcx4	116	26	119	450	1845	300
Armcx5	208	79	112	472	270	216
Armcx6	86	98	93	0	495	11
Armt1	208	176	261	508	93	146
Arnt	473	198	186	1167	884	1051
Arnt2	2	13	81	222	48	464
Arntl	1375	1101	1719	1796	776	849
Arntl2	0	6	0	125	0	67
Arpc1a	1984	1659	2330	2485	3409	1488
Arpc1b	318	380	508	0	5	0
Arpc2	3352	2001	3992	2577	3168	3040
Arpc3	825	437	484	684	325	307
Arpc4	939	718	1226	2179	1003	738
Arpc5	2534	1077	3940	794	445	1907
Arpc5l	2115	1025	3284	1530	2204	1115
Arpin	374	393	331	0	56	0
Arpp19	2371	985	3629	1768	2090	2620
Arpp21	19	27	23	1	0	0
Arr3	9362	9212	19287	1291	1001	2146
Arrb1	97	80	124	720	1122	675
Arrb2	187	162	372	740	205	28
Arrdc1	487	321	306	527	1159	353
Arrdc2	190	287	498	0	38	0
Arrdc3	350	312	278	223	668	276
Arrdc4	142	106	133	118	8	0
Arrdc5	0	0	0	0	0	0
Arsa	244	158	163	0	0	314
Arsb	48	46	65	0	0	551
Arsg	164	331	157	0	21	167
Arsi	47	12	14	0	0	0
Arsj	0	0	0	0	0	0
Arsk	143	134	234	101	95	0
Art1	0	0	0	0	0	0
Art2a-ps	0	0	0	0	0	0
Art2b	0	0	0	0	0	0
Art3	34	26	108	7	0	0
Art4	0	0	0	0	0	0
Art5	0	0	0	0	0	0
Artn	13	23	14	0	0	0
Arv1	466	262	498	294	1234	1566
Arvcf	871	552	167	1257	696	543
Arx	0	0	0	1	0	0
Arxes1	2076	936	2959	2110	1476	1599
Arxes2	4541	2008	4839	3577	6987	4713
As3mt	1572	1167	2908	1817	724	1939
Asah1	1935	1088	2906	435	1291	2993
Asah2	0	0	0	135	0	115
Asap1	671	278	829	984	2328	833
Asap2	179	71	140	1591	876	1421
Asap3	19	170	29	230	42	277
Asb1	85	72	75	298	437	29
Asb10	0	0	0	0	0	0
Asb11	0	0	0	0	0	0
Asb12	26	0	0	0	0	0
Asb13	1302	995	674	1167	409	1261
Asb14	7	0	0	0	351	117
Asb15	0	2	0	14	0	0
Asb16	0	2	0	0	0	30
Asb17	3	0	0	0	0	0
Asb17os	1	0	0	0	0	0
Asb18	0	0	3	0	0	0
Asb2	21	34	61	92	777	241
Asb3	614	260	353	4	1082	329
Asb4	0	0	0	0	0	0
Asb5	159	36	112	3	268	348
Asb6	567	517	451	769	472	1225
Asb7	77	34	158	156	497	447
Asb8	952	826	938	1401	2708	2081
Asb9	0	0	0	0	0	0
Ascc1	1179	962	1543	1188	243	918
Ascc2	212	254	75	150	221	366
Ascc3	342	104	130	716	91	501
Ascl1	28	11	20	0	0	0
Ascl2	0	1	0	0	0	0
Ascl3	0	10	11	0	0	0
Ascl4	9	3	26	0	0	4
Ascl5	0	1	0	0	0	0
Asf1a	781	279	843	1229	686	124
Asf1b	231	173	266	68	0	389
Asgr1	52	2	31	0	0	0
Asgr2	0	0	0	0	0	0
Ash1l	1243	409	481	4914	3668	1933
Ash2l	920	623	623	962	734	529
Asic1	1	21	8	0	0	170
Asic2	142	104	267	329	1	1
Asic3	1182	1354	577	7552	4470	6242
Asic4	646	472	214	1792	1243	812
Asic5	0	0	0	0	0	0
Asl	1435	1005	1591	1138	143	385
Asmt	0	0	0	0	0	0
Asna1	816	476	657	1549	1272	1347
Asns	1291	600	893	717	785	38
Asnsd1	19	7	19	128	24	123
Aspa	11	4	7	0	0	0
Aspdh	72	20	25	14	1095	298
Aspg	1	6	60	0	0	0
Asph	2084	916	2125	1499	1536	3705
Asphd1	73	25	112	241	372	128
Asphd2	964	575	572	1258	3725	2006
Aspm	0	2	0	2	0	0
Aspn	124	23	81	0	0	429
Asprv1	12	6	0	0	0	98
Aspscr1	1029	767	1060	611	242	1302
Asrgl1	1359	891	1203	246	1751	1391
Ass-ps1	67	13	20	0	0	0
Ass1	63	84	65	170	0	0
Aste1	106	107	171	0	866	0
Astl	1	0	0	0	0	0
Astn1	277	116	12	2422	1399	447
Astn2	3	7	0	148	0	0
Astx1a	0	0	0	0	0	0
Astx1b	0	0	0	0	0	0
Astx1c	0	0	0	0	0	0
Astx2	0	0	0	0	0	0
Astx3	0	0	0	0	0	0
Astx4a	0	0	0	0	0	0
Astx4b	0	0	0	0	0	0
Astx4c	0	0	0	0	0	0
Astx4d	0	0	0	0	0	0
Astx5	0	0	0	0	0	0
Astx6	0	0	0	0	0	0
Asxl1	59	93	69	268	0	747
Asxl2	286	128	148	1563	2139	1260
Asxl3	27	7	5	332	0	0
Asz1	0	0	0	0	0	0
Atad1	968	1161	1554	1249	1555	1591
Atad2	15	3	59	0	85	1
Atad2b	750	346	938	489	2063	1872
Atad3a	751	681	502	435	93	216
Atad3aos	64	29	138	123	237	0
Atad5	91	42	50	699	570	196
Atat1	705	514	875	734	531	1797
Atcay	673	377	425	1101	937	1831
Atcayos	6	16	16	101	4	1
Ate1	1954	1108	1848	2358	4100	2713
Atf1	132	94	110	175	108	273
Atf1-ps	0	2	0	0	0	0
Atf2	702	300	463	1017	443	789
Atf3	95	216	290	0	0	12
Atf4	2206	2064	2464	3972	3286	4224
Atf5	9	3	3	0	0	37
Atf6	281	151	139	938	777	418
Atf6b	1206	1107	1501	1266	1038	1349
Atf7	158	91	85	872	521	20
Atf7ip	441	347	182	3579	5248	2222
Atf7ip2	0	0	0	0	0	0
Atg10	285	247	290	0	623	446
Atg101	1520	1050	2764	781	533	741
Atg12	762	1049	998	1111	1156	423
Atg13	732	730	548	1826	2489	667
Atg14	171	343	259	814	154	486
Atg16l1	1349	1580	1677	27	2194	912
Atg16l2	366	180	133	2308	352	724
Atg2a	174	96	158	1350	545	281
Atg2b	107	63	103	175	1415	596
Atg3	3019	2243	3457	1438	581	1204
Atg4a	190	175	402	156	33	636
Atg4a-ps	2	0	2	3	0	4
Atg4b	1037	936	1312	2292	1572	3330
Atg4c	211	130	141	174	453	395
Atg4d	1367	1274	1584	353	551	1969
Atg5	742	603	1068	1012	238	203
Atg7	427	327	221	266	112	360
Atg9a	270	282	205	756	282	1
Atg9b	2	30	0	1	0	0
Atic	105	61	29	1	316	9
Atl1	401	151	332	243	0	12
Atl2	442	241	436	218	400	502
Atl3	176	104	166	280	470	760
Atm	178	47	264	455	234	853
Atmin	127	178	52	648	388	11
Atn1	4	1	5	153	80	55
Atoh1	0	0	0	0	0	0
Atoh7	102	22	73	0	1	0
Atoh8	42	31	0	1	0	0
Atox1	1308	398	1841	2161	1980	1769
Atp10a	0	23	0	0	0	0
Atp10b	0	1	6	0	85	0
Atp10d	32	52	56	108	0	74
Atp11a	1013	724	482	5362	4927	4654
Atp11b	1645	685	1724	2373	2051	1810
Atp11c	34	30	32	940	165	558
Atp12a	0	0	5	0	0	0
Atp13a1	481	891	394	1637	954	426
Atp13a2	721	1175	516	965	1820	3370
Atp13a3	89	56	151	489	402	347
Atp13a4	21	40	65	0	0	0
Atp13a5	0	13	2	5	0	17
Atp1a1	1017	695	611	694	391	98
Atp1a2	105	286	86	85	232	1
Atp1a3	11945	16196	2908	26532	16155	14673
Atp1a4	0	0	0	0	0	0
Atp1b1	1602	875	2186	556	84	153
Atp1b2	13962	9269	6512	30875	25407	23998
Atp1b3	1712	1614	3019	1287	563	84
Atp1b4	0	1	0	0	0	0
Atp23	191	111	346	361	354	0
Atp2a1	17	21	14	60	15	0
Atp2a2	451	404	431	4134	1366	1295
Atp2a3	21	0	0	44	0	0
Atp2b1	12619	4829	14306	18771	21201	17130
Atp2b2	391	344	481	1267	1206	2074
Atp2b3	121	12	50	139	878	4
Atp2b4	71	14	40	0	0	0
Atp2c1	2120	1112	1872	757	681	1059
Atp2c2	0	0	10	0	0	0
Atp4a	0	0	0	0	0	0
Atp4b	0	0	0	0	0	0
Atp5a1	8218	9535	8552	10181	7968	8159
Atp5b	19675	25429	16360	33815	28108	21182
Atp5c1	8619	6322	10827	8602	10389	9022
Atp5d	3924	2784	3498	7960	7998	8455
Atp5e	1623	507	2018	3831	3687	3195
Atp5f1	8779	5588	9923	7685	7793	8305
Atp5g1	5190	2036	6928	4272	9673	6237
Atp5g2	363	157	439	1774	1803	1032
Atp5g3	5364	2925	4691	11588	14426	10909
Atp5h	5727	2085	6697	9486	11458	8719
Atp5j	5972	2096	8657	4925	9546	6989
Atp5j2	4197	1286	4849	4754	5571	5392
Atp5k	1668	345	2484	2732	4005	2685
Atp5k-ps2	2	0	0	0	1	0
Atp5l	276	86	346	921	475	161
Atp5l-ps1	0	1	3	4	4	0
Atp5l-ps2	5	0	3	10	24	15
Atp5l2-ps	3	3	6	13	10	11
Atp5o	6281	2430	9086	7409	6291	6114
Atp5s	924	611	1206	447	114	1108
Atp5sl	800	460	525	2975	1723	1152
Atp6ap1	8600	6489	9291	4370	2493	4119
Atp6ap1l	0	8	21	0	0	0
Atp6ap2	4724	3365	5486	3654	3070	1000
Atp6v0a1	1916	1909	804	6533	5426	1713
Atp6v0a2	257	364	249	66	603	169
Atp6v0a4	0	0	2	0	0	0
Atp6v0b	9112	6363	20098	15155	9132	13110
Atp6v0c	221	34	356	479	333	415
Atp6v0c-ps1	2	2	12	23	18	21
Atp6v0d1	3068	2177	3334	3803	3095	5260
Atp6v0d2	0	0	0	0	0	0
Atp6v0e	1491	774	2487	492	760	1729
Atp6v0e2	7263	7797	6098	9458	10684	9566
Atp6v1a	1836	2649	1101	4356	4813	4620
Atp6v1b1	0	0	0	0	0	0
Atp6v1b2	23118	11761	27884	10289	10252	6840
Atp6v1c1	7500	3159	8971	2053	3596	3482
Atp6v1c2	0	0	0	0	0	0
Atp6v1d	5364	2537	6992	5591	5544	2625
Atp6v1e1	7034	3866	7607	5176	2898	4525
Atp6v1e2	0	0	0	0	0	0
Atp6v1f	4588	2098	5738	6298	6183	5666
Atp6v1g1	10607	4429	14164	9794	8510	5574
Atp6v1g2	3052	1511	4279	4128	5484	2656
Atp6v1g3	0	0	0	0	0	0
Atp6v1h	3259	2021	2560	3208	3793	1405
Atp7a	51	95	47	77	149	14
Atp7b	25	23	69	302	0	0
Atp8a1	201	99	125	1415	1614	124
Atp8a2	854	834	936	2762	659	838
Atp8b1	2	7	0	0	0	0
Atp8b2	169	64	109	580	107	838
Atp8b3	38	18	0	83	243	0
Atp8b4	0	0	0	0	0	0
Atp8b5	32	12	7	127	0	979
Atp9a	2038	2251	1056	3491	1693	3026
Atp9b	1058	776	826	1709	2707	2929
Atpaf1	889	462	1010	429	702	372
Atpaf2	973	483	1596	1328	231	458
Atpif1	911	180	1192	1193	1495	1168
Atr	162	27	106	640	1932	901
Atraid	5368	2838	8052	5120	1789	4809
Atrip	44	18	12	0	0	54
Atrn	654	399	505	2004	838	1922
Atrnl1	47	69	134	149	242	1
Atrx	4111	1418	3831	7487	5894	6977
Atxn1	436	215	510	1545	1050	545
Atxn10	3639	2527	3350	1904	2851	2177
Atxn1l	60	22	65	340	86	0
Atxn2	454	438	271	2947	2028	1624
Atxn2l	328	309	86	1863	1871	768
Atxn3	123	76	99	429	898	250
Atxn7	107	59	197	1077	3129	938
Atxn7l1	349	218	511	357	674	801
Atxn7l1os1	0	0	0	0	0	0
Atxn7l1os2	0	0	0	0	0	0
Atxn7l2	342	89	198	2102	924	647
Atxn7l3	68	29	48	29	443	35
Atxn7l3b	1544	1018	2460	4035	4109	2896
Auh	1946	1302	2514	3702	908	2152
Aunip	0	0	0	0	0	0
Aup1	2834	1826	3227	1469	1815	1931
Aurka	38	44	45	0	0	0
Aurkaip1	3623	1458	4668	2609	3099	2840
Aurkb	0	8	0	0	0	1
Aurkc	0	0	0	0	0	0
Auts2	590	121	477	3764	3313	2508
Aven	289	219	241	53	365	857
Avil	9	2	120	0	19	143
Avl9	568	111	266	846	610	126
Avp	0	0	0	0	0	0
Avpi1	1194	531	1549	2535	1359	2616
Avpr1a	0	0	0	0	0	0
Avpr1b	0	0	0	0	0	0
Avpr2	0	0	0	0	0	0
Awat1	0	0	0	0	0	0
Awat2	0	17	60	0	0	0
Axdnd1	0	3	0	0	0	0
Axin1	299	329	55	267	675	273
Axin2	9	18	11	244	31	204
Axl	222	191	28	0	0	0
Aym1	0	0	0	0	0	0
Azgp1	0	0	0	0	0	0
Azi2	1173	922	1234	2421	2976	1740
Azin1	191	341	225	876	2002	2081
Azin2	837	592	522	1141	1713	1234
B020004C17Rik	0	0	0	9	0	0
B020004J07Rik	0	0	0	0	0	0
B020011L13Rik	0	0	0	0	0	0
B020017C02Rik	0	0	0	0	0	0
B020031H02Rik	0	0	0	0	0	0
B020031M17Rik	0	0	0	0	0	0
B130006D01Rik	22	15	7	170	209	0
B130011K05Rik	0	0	0	0	0	0
B130021K23Rik	20	14	28	266	25	439
B130024G19Rik	37	57	128	0	96	107
B130034C11Rik	140	55	194	309	0	2
B130046B21Rik	0	1	0	0	0	0
B130055M24Rik	170	190	90	122	0	50
B230104I21Rik	0	0	0	0	0	0
B230110C06Rik	8	2	1	0	2	0
B230110G15Rik	0	1	0	1	0	0
B230112G18Rik	0	10	0	0	0	0
B230112I24Rik	0	0	0	0	0	0
B230112J18Rik	0	5	2	0	0	0
B230118H07Rik	1427	743	1919	909	2528	1584
B230119M05Rik	0	0	0	0	0	0
B230206H07Rik	0	0	0	2	0	0
B230206I08Rik	0	0	6	511	0	0
B230206L02Rik	137	101	206	161	230	63
B230207O21Rik	0	0	0	0	0	0
B230208B08Rik	8	0	0	0	0	0
B230208H11Rik	11	4	13	0	0	0
B230209E15Rik	0	0	0	5	0	0
B230216N24Rik	34	6	66	0	232	10
B230217C12Rik	327	110	616	898	1108	953
B230217O12Rik	39	43	83	0	0	0
B230219D22Rik	963	409	729	2474	2047	1348
B230303O12Rik	16	10	9	909	734	11
B230307C23Rik	44	35	129	123	96	52
B230311B06Rik	0	2	0	0	0	0
B230312C02Rik	20	10	3	0	0	0
B230317F23Rik	52	31	74	28	0	0
B230319C09Rik	50	25	41	0	6	0
B230322F03Rik	50	10	36	215	297	0
B230323A14Rik	0	0	0	0	0	0
B230334C09Rik	0	3	21	159	125	5
B230344G16Rik	0	0	0	0	0	0
B230354K17Rik	50	34	13	687	264	178
B230359F08Rik	0	0	0	1	0	0
B230364G03Rik	0	0	0	0	0	0
B230369F24Rik	415	219	561	924	96	312
B230377A18Rik	20	4	0	0	0	0
B230398E01Rik	0	0	0	53	1	1
B2m	894	933	1289	0	14	318
B330016D10Rik	589	139	704	394	162	796
B3galnt1	1006	582	934	769	1768	628
B3galnt2	88	110	47	89	568	5
B3galt1	135	89	251	257	285	296
B3galt2	685	367	608	3439	2797	3125
B3galt4	309	241	382	0	33	353
B3galt5	0	0	10	41	0	1
B3galt6	1204	820	1268	721	754	350
B3gat1	23	51	96	1078	130	316
B3gat2	7	5	11	1	257	0
B3gat3	767	545	870	2868	1380	2281
B3glct	158	63	188	238	302	0
B3gnt2	0	0	1	0	1	0
B3gnt3	0	49	67	0	0	0
B3gnt4	0	0	0	0	0	0
B3gnt5	188	95	228	0	162	527
B3gnt6	0	0	0	0	0	0
B3gnt7	0	14	0	0	0	0
B3gnt8	9	11	0	0	0	0
B3gnt9	178	84	82	573	718	163
B3gntl1	30	68	37	231	25	77
B430010I23Rik	8	7	0	0	34	0
B430119L08Rik	0	0	0	0	0	0
B430203G13Rik	29	0	10	76	510	383
B430212C06Rik	0	0	0	10	0	0
B430218F22Rik	3	0	0	0	0	0
B430219N15Rik	0	0	0	0	0	0
B430305J03Rik	0	0	0	0	0	0
B430306N03Rik	0	4	0	0	0	0
B430319F04Rik	0	1	0	0	0	0
B430319H21Rik	0	0	0	0	0	0
B4galnt1	104	63	134	457	0	0
B4galnt2	7	5	0	202	138	0
B4galnt3	0	0	0	35	0	0
B4galnt4	60	51	118	1680	727	352
B4galt1	460	399	384	95	388	438
B4galt2	606	662	531	969	757	446
B4galt3	366	469	528	658	762	1311
B4galt4	530	268	424	1743	1722	275
B4galt5	27	57	48	353	0	192
B4galt6	67	52	67	428	122	306
B4galt7	544	557	837	113	346	119
B4gat1	2799	2106	3706	1077	942	2446
B530045E10Rik	0	0	0	0	0	0
B630019A10Rik	0	0	0	0	0	0
B630019K06Rik	364	157	285	807	746	309
B830012L14Rik	13	20	24	2	538	271
B830042I05Rik	0	0	0	0	0	0
B930018H19Rik	4	1	0	0	0	0
B930025P03Rik	8	1	3	0	0	0
B930036N10Rik	12	0	23	0	10	1
B930082K07Rik	0	3	0	3	0	0
B930086L07Rik	5	6	7	133	83	147
B930094E09Rik	0	0	0	0	0	0
B930095G15Rik	57	17	10	0	143	112
B9d1	618	486	1027	1044	280	402
B9d1os	0	6	16	0	0	208
B9d2	1891	962	1923	474	2035	1207
BB014433	0	0	0	0	0	0
BB019430	0	0	0	0	0	0
BB031773	0	0	0	0	0	0
BB187690	0	0	0	0	1	0
BB218582	257	160	293	494	602	539
BB287469	0	0	0	0	0	0
BB365896	2	1	0	110	7	16
BB557941	0	1	0	0	0	0
BC001981	0	0	0	0	0	0
BC002059	262	206	173	581	1078	1
BC002163	134	72	153	157	283	210
BC002189	0	0	0	0	0	0
BC003331	1095	450	1053	1813	1278	1048
BC003965	1638	880	1952	1073	2470	918
BC004004	2690	1420	3232	2106	2781	3187
BC005537	304	354	730	2728	4553	4376
BC005561	2222	761	1739	3239	4273	4574
BC005624	2955	1721	3327	2313	1704	1540
BC006965	12	7	68	0	161	0
BC016548	3	5	0	0	0	0
BC016579	2	2	0	260	0	0
BC017158	247	351	351	182	444	64
BC017643	282	317	261	1185	395	0
BC018473	0	7	49	0	0	0
BC021767	1	1	4	0	28	0
BC022687	598	1178	1689	1356	865	575
BC022960	33	42	47	0	236	82
BC023105	0	0	0	0	0	0
BC023719	0	0	0	0	0	0
BC024139	0	3	0	0	0	0
BC024386	0	0	0	0	0	0
BC024978	93	30	76	399	489	137
BC025446	0	0	0	1	0	0
BC025920	23	3	16	0	1	1
BC026585	125	268	204	0	0	0
BC026762	0	0	0	0	0	0
BC027072	304	1020	414	149	956	1122
BC028471	0	2	0	0	0	0
BC028528	57	21	65	0	8	11
BC028777	6	1	0	0	0	0
BC029722	600	320	587	1209	982	387
BC030336	194	68	152	584	801	872
BC030343	47	44	58	0	0	0
BC030499	16647	8371	14125	27695	19413	23125
BC030500	23	9	36	794	0	5
BC030867	0	7	26	0	0	0
BC030870	3	25	8	0	0	3
BC031181	6660	2513	9563	7672	7274	6383
BC034090	312	442	222	2944	3255	2196
BC035044	0	0	0	0	0	0
BC035947	4	3	58	103	71	93
BC037032	245	68	262	0	328	122
BC037034	6	52	50	908	113	231
BC037039	30	5	20	0	0	0
BC037156	1	0	0	0	0	0
BC039771	3	11	6	0	0	0
BC039966	0	0	0	0	0	0
BC043934	0	7	0	0	0	0
BC046251	8	29	33	50	0	2
BC046401	9	23	27	1025	1045	795
BC048403	31	14	0	0	0	1
BC048502	0	0	0	0	0	0
BC048507	1	0	0	9	5	4
BC048559	0	0	0	0	0	0
BC048562	0	0	0	0	0	0
BC048644	0	0	5	0	0	0
BC048671	0	0	0	0	0	118
BC048679	0	0	0	0	0	0
BC049352	0	2	5	0	0	0
BC049715	2	6	3	0	7	0
BC049730	0	10	0	0	0	0
BC049739	0	0	0	0	0	0
BC049762	15	1	0	0	0	0
BC050972	0	0	0	0	0	0
BC051019	0	0	43	0	0	0
BC051076	0	0	0	0	0	0
BC051077	1	0	0	0	2	1
BC051142	52	25	101	63	194	16
BC051226	22	14	37	299	466	1
BC051537	0	0	0	0	0	0
BC051665	0	0	0	0	0	0
BC052040	71	54	122	1	102	35
BC053393	0	0	0	0	0	0
BC055308	0	3	6	0	101	0
BC055324	1	14	9	60	0	120
BC055402	65	51	249	83	0	0
BC060293	2	3	3	0	0	12
BC061195	0	0	0	0	0	0
BC061212	0	0	0	0	0	0
BC061237	0	0	0	0	0	0
BC064078	306	242	428	148	0	0
BC065397	110	61	114	74	102	0
BC065403	0	0	0	0	0	0
BC067074	0	14	0	0	0	0
BC080695	0	0	0	0	0	0
BC080696	0	0	0	0	0	0
BC085271	0	0	2	6	24	1
BC100530	0	0	0	0	0	0
BC106179	0	0	0	0	0	0
BC107364	0	0	0	1	0	0
BC117090	0	0	0	0	0	0
BC147527	0	0	0	0	0	0
BE692007	0	6	0	0	0	0
BTF3L4	97	35	83	113	26	109
BX005136.1	0	0	0	0	0	0
BX005136.2	0	0	0	0	0	0
BX005136.3	0	0	0	0	0	0
BX294665.1	0	0	0	0	0	0
BX530055.1	0	0	0	0	0	0
Baalc	10	4	0	4	0	0
Baat	0	0	0	0	0	0
Babam1	1713	1316	2572	1590	3457	2256
Babam2	1006	496	1245	755	288	873
Bace1	393	324	382	2958	2013	1020
Bace2	67	46	60	0	0	0
Bach1	2	11	78	392	134	192
Bach2	41	14	21	428	272	164
Bach2it1	0	0	2	0	0	0
Bach2os	0	0	0	0	0	0
Bad	1513	605	1827	2047	294	38
Bag1	5254	2451	8450	4900	1912	1229
Bag2	93	124	164	143	0	0
Bag3	6	18	87	0	0	0
Bag4	480	192	772	2525	1043	1331
Bag5	2048	1196	2444	362	743	1748
Bag6	445	259	365	2635	1562	2254
Bahcc1	20	27	19	865	813	932
Bahd1	7	23	68	253	6	9
Baiap2	198	190	81	2172	1807	1185
Baiap2l1	17	5	9	205	182	371
Baiap2l2	0	7	10	0	0	111
Baiap3	0	10	75	0	119	0
Bak1	0	1	1	111	59	93
Bambi	573	594	1052	0	1	0
Bambi-ps1	19	18	155	0	0	0
Banf1	2216	929	2578	3378	2818	2978
Banf2	0	0	0	0	0	0
Banf2os	0	0	0	0	0	0
Bank1	0	0	0	0	0	0
Banp	522	505	362	1080	466	204
Bap1	995	1320	668	853	2565	1061
Bard1	0	0	1	0	0	0
Barhl1	0	0	0	0	0	0
Barhl2	7	0	10	0	0	0
Barx1	0	0	0	0	0	0
Barx2	0	4	11	0	76	0
Basp1	1411	430	1346	1660	1107	1345
Batf	0	0	12	0	0	0
Batf2	0	0	0	0	0	0
Batf3	42	3	46	0	0	0
Bax	1127	389	1531	1921	2105	1395
Baz1a	41	23	43	0	0	0
Baz1b	398	188	386	3482	1934	1359
Baz2a	355	143	189	2208	1712	1296
Baz2b	4508	2221	4378	5483	5286	6329
Bbc3	72	46	75	155	168	9
Bbip1	1715	623	2090	844	601	1569
Bbof1	168	87	366	437	410	136
Bbox1	0	0	0	0	0	0
Bbs1	80	188	53	887	1217	755
Bbs10	146	172	246	120	0	402
Bbs12	510	357	412	368	361	0
Bbs2	515	556	872	684	1684	1530
Bbs4	4883	3461	5589	2331	1781	1922
Bbs5	2067	1832	3206	726	2629	894
Bbs7	1324	1149	1682	1013	670	222
Bbs9	820	1325	960	357	349	441
Bbx	1326	686	1175	1357	902	1778
Bc1-ps1	0	0	0	0	0	0
Bcam	125	207	97	4	0	0
Bcan	50	40	23	1	0	0
Bcap29	686	446	1380	39	39	0
Bcap31	7063	3379	12958	3662	3393	2917
Bcar1	1030	855	858	1195	1938	1453
Bcar3	295	198	202	6	1	0
Bcas1	0	3	0	0	0	0
Bcas1os1	0	0	0	0	0	0
Bcas1os2	0	0	0	0	0	0
Bcas2	4778	2035	7598	5308	2088	2377
Bcas3	340	451	283	1169	163	157
Bcas3os1	4	1	4	539	138	106
Bcas3os2	4	1	0	91	0	22
Bcat1	2364	2826	2311	1791	1111	803
Bcat2	45	101	196	18	262	125
Bccip	2196	1035	2324	380	1805	847
Bcdin3d	673	256	820	0	886	456
Bche	5	3	1	97	0	0
Bckdha	121	70	174	152	299	27
Bckdhb	683	331	557	735	1071	101
Bckdk	1870	1565	1333	288	611	1110
Bcl10	580	342	327	301	333	547
Bcl11a	10	6	9	509	124	7
Bcl11b	0	2	19	0	0	0
Bcl2	192	83	87	167	66	0
Bcl2a1a	0	6	9	0	0	0
Bcl2a1b	0	0	0	0	4	0
Bcl2a1c	0	0	0	0	0	0
Bcl2a1d	14	9	21	0	0	0
Bcl2l1	1014	639	608	804	1029	216
Bcl2l10	12	0	18	0	0	0
Bcl2l11	89	54	92	437	10	0
Bcl2l12	6	8	16	0	3	0
Bcl2l13	329	262	118	67	1875	104
Bcl2l14	0	0	0	0	0	0
Bcl2l15	20	5	19	436	0	25
Bcl2l2	103	84	192	776	2023	251
Bcl3	130	98	28	0	62	0
Bcl6	49	85	14	139	58	153
Bcl6b	0	0	28	0	16	0
Bcl7a	399	110	478	1387	2025	873
Bcl7b	1973	1315	2174	2000	3034	1396
Bcl7c	305	178	208	2069	1157	1399
Bcl9	418	136	272	1063	626	429
Bcl9l	42	41	10	670	586	702
Bclaf1	1909	1032	1112	5502	4643	2727
Bco1	0	12	0	11	0	0
Bco2	12	8	28	18	0	0
Bcor	285	126	407	1225	619	673
Bcorl1	12	18	13	188	13	34
Bcr	74	66	82	1726	2240	2009
Bcs1l	667	418	582	921	618	568
Bdh1	160	188	148	180	553	242
Bdh2	144	174	289	0	0	2
Bdkrb1	12	0	12	0	0	0
Bdkrb2	0	0	0	1	0	0
Bdnf	329	266	427	692	394	1149
Bdp1	336	154	204	1351	1976	675
Bean1	0	15	13	4	0	0
Becn1	1538	836	2078	1117	1243	472
Begain	332	259	143	344	363	213
Bend3	14	7	9	46	143	45
Bend4	70	47	20	700	551	170
Bend5	164	91	146	55	0	0
Bend6	571	280	528	1253	486	913
Bend7	85	54	154	251	122	0
Best1	0	8	59	0	0	0
Best2	61	84	0	0	0	0
Best3	21	66	12	42	0	8
Best4-ps	0	0	0	0	0	0
Bet1	930	679	1389	1022	1867	1036
Bet1l	250	203	234	21	413	410
Bex1	449	188	265	2239	1870	969
Bex2	8655	3678	7552	14645	10786	9342
Bex3	6175	1895	6267	4604	4056	6315
Bex4	315	139	158	1895	758	1205
Bex6	0	0	0	0	0	0
Bfar	1785	1434	2112	2143	2752	603
Bfsp1	0	2	85	1	0	0
Bfsp2	2	26	82	0	0	1
Bglap	0	0	11	0	0	0
Bglap2	0	0	1	0	0	0
Bglap3	3	0	6	0	2	0
Bgn	0	8	7	0	0	0
Bhlha15	0	12	0	222	0	0
Bhlha9	0	0	1	0	0	0
Bhlhb9	661	361	553	775	985	998
Bhlhe22	148	35	18	858	200	680
Bhlhe23	2040	1869	1257	0	610	508
Bhlhe40	1494	746	761	824	980	1425
Bhlhe41	392	150	402	1477	1086	1185
Bhmt	0	0	0	0	0	0
Bhmt-ps1	0	0	0	0	0	0
Bhmt2	0	0	0	0	0	0
Bicc1	0	1	14	34	124	43
Bicd1	753	221	251	2868	1114	1056
Bicd2	206	261	184	49	518	1032
Bicdl1	1097	1346	711	890	1894	1146
Bicdl2	0	0	0	0	0	0
Bicra	24	29	1	357	375	116
Bicral	94	98	118	137	1520	1046
Bid	0	11	8	0	0	0
Bik	20	2	0	213	0	0
Bin1	3296	2409	1809	8427	2525	2605
Bin2	128	111	117	0	0	0
Bin3	422	213	369	6	0	0
Birc2	925	565	473	1447	1628	270
Birc3	0	0	20	2	0	0
Birc5	0	22	0	0	0	214
Birc6	346	191	458	2597	3403	2177
Birc7	0	0	0	0	0	0
Bivm	117	197	16	156	385	788
Blcap	2933	2355	2918	3786	3532	998
Blk	0	0	0	0	0	0
Blm	13	40	36	292	120	32
Blmh	1796	1355	1655	1995	1421	2464
Blnk	127	25	53	0	2	0
Bloc1s1	53	11	87	229	37	27
Bloc1s2	1262	585	1915	311	1388	1657
Bloc1s2-ps	23	10	35	14	23	46
Bloc1s3	308	104	34	10	0	7
Bloc1s4	638	397	1052	1755	580	1001
Bloc1s5	853	483	768	1351	640	338
Bloc1s6	408	359	225	24	1107	170
Bloc1s6os	40	5	34	122	81	0
Bloodlinc	0	0	0	0	0	0
Blvra	1518	676	1716	2093	2468	982
Blvrb	152	66	240	562	0	194
Blzf1	1133	737	1424	276	345	949
Bmf	0	16	4	94	0	0
Bmi1	849	590	507	2119	1246	1800
Bmp1	164	147	110	287	216	2
Bmp10	0	0	0	0	0	0
Bmp15	62	94	80	0	0	0
Bmp2	34	1	15	0	0	0
Bmp2k	9	27	53	7	1	349
Bmp3	87	171	471	273	0	0
Bmp4	2	93	70	0	0	0
Bmp5	29	11	15	0	0	0
Bmp6	88	5	0	0	0	220
Bmp7	286	299	98	13	144	260
Bmp8a	0	0	0	0	0	0
Bmp8b	0	0	0	0	0	0
Bmper	0	18	0	0	0	0
Bmpr1a	264	258	383	562	740	541
Bmpr1b	2	18	9	0	0	0
Bmpr2	81	63	145	2203	1386	238
Bms1	163	145	36	1972	486	1395
Bmt2	358	199	61	1529	517	1009
Bmx	4	13	3	0	0	0
Bmyc	140	25	173	414	383	236
Bnc1	0	0	0	0	0	0
Bnc2	1	0	0	0	0	1
Bnip1	651	300	513	1440	847	1013
Bnip2	1223	1012	1218	1852	624	308
Bnip3	2427	1023	2506	1166	1007	925
Bnip3l	5397	2212	6067	2592	3774	4538
Bnip3l-ps	81	44	99	47	60	87
Bnipl	0	2	2	0	0	0
Boc	39	16	37	0	0	1
Bod1	2795	1824	2654	381	2252	1514
Bod1l	2734	1128	2271	8436	4040	2865
Bok	1440	590	849	584	2311	1515
Bola1	1184	523	2343	1091	2316	1833
Bola2	767	196	1234	640	1256	343
Bola3	1128	476	1231	1500	1399	1008
Boll	0	0	1	0	0	0
Bop1	767	561	379	19	315	990
Bora	84	47	244	90	237	255
Borcs5	1352	1197	1590	39	2108	561
Borcs6	62	55	112	385	68	150
Borcs7	1176	447	1523	1609	2647	1630
Borcs8	898	538	1120	977	698	434
Bpgm	2398	1399	3126	1980	1900	607
Bphl	1215	685	1873	512	1531	654
Bpi	0	0	0	0	0	0
Bpifa1	0	0	0	0	0	0
Bpifa2	0	0	0	0	0	0
Bpifa3	0	0	0	0	0	0
Bpifa5	0	0	0	0	0	0
Bpifa6	0	0	0	0	0	0
Bpifb1	0	0	0	0	0	0
Bpifb2	0	0	0	0	0	0
Bpifb3	0	0	0	0	0	1
Bpifb4	0	0	0	0	0	0
Bpifb5	0	16	0	0	0	0
Bpifb6	28	33	0	0	0	0
Bpifb9a	0	1	0	0	0	0
Bpifb9b	0	0	0	0	0	0
Bpifc	0	0	0	0	0	0
Bpnt1	610	583	327	927	222	0
Bptf	464	304	514	4620	3431	4484
Braf	577	295	654	1516	2923	1573
Brap	317	207	231	314	92	50
Brat1	208	481	96	855	739	78
Brca1	12	29	67	0	0	0
Brca2	512	124	217	1151	682	449
Brcc3	1424	649	1918	0	734	700
Brd1	420	143	302	1568	633	721
Brd2	569	742	378	1286	1951	696
Brd3	1513	972	1330	4301	2161	2787
Brd4	1671	896	1228	3496	2919	1348
Brd7	643	492	972	756	1605	983
Brd8	3060	2184	2960	5388	3229	3034
Brd9	1319	448	1264	2335	2358	2975
Brdt	119	30	99	268	1	253
Brf1	1656	1168	975	1288	347	96
Brf2	121	181	348	1447	342	239
Bri3	18	27	26	191	100	113
Bri3bp	346	225	495	817	1302	1427
Bricd5	0	0	0	0	0	0
Brinp1	3	117	280	0	0	0
Brinp2	103	85	22	298	46	38
Brinp3	6	35	65	0	0	0
Brip1	0	0	0	0	0	0
Brip1os	48	42	44	87	29	0
Brix1	1844	861	2873	783	378	549
Brk1	1760	1064	1003	2732	5429	3477
Brms1	569	534	778	412	159	5
Brms1l	629	470	808	1943	302	397
Brox	207	157	147	298	469	336
Brpf1	86	94	136	1680	1071	273
Brpf3	147	106	80	261	913	342
Brs3	0	0	0	0	0	0
Brsk1	10	3	0	83	5	43
Brsk2	139	140	124	1628	2597	2102
Brwd1	1638	1035	1635	2762	4283	3315
Brwd3	24	14	26	25	992	434
Bscl2	2810	2043	2530	4528	4987	3731
Bsdc1	296	284	83	1603	293	479
Bsg	44545	25530	74004	22103	19390	16483
Bsn	67	106	148	1360	860	817
Bsnd	91	0	0	0	0	287
Bsph1	24	1	8	79	0	0
Bsph2	0	0	0	0	0	0
Bsph2-ps	0	0	0	0	0	0
Bspry	4	15	0	0	65	0
Bst1	197	90	255	0	3	59
Bst2	123	124	259	0	5	0
Bsx	0	0	0	0	0	0
Btaf1	393	177	201	805	743	163
Btbd1	1548	1063	1328	2002	1861	740
Btbd10	935	789	489	177	566	422
Btbd11	102	40	0	788	0	0
Btbd16	0	0	0	111	0	0
Btbd17	189	78	94	0	0	223
Btbd18	0	0	0	7	0	0
Btbd19	196	47	107	0	631	0
Btbd2	1223	1030	570	1835	1953	1653
Btbd3	22	36	97	888	1052	180
Btbd35f1	0	0	0	0	0	0
Btbd35f10	0	0	0	0	0	0
Btbd35f11	0	0	0	0	0	0
Btbd35f12	0	0	0	0	0	0
Btbd35f13	0	0	0	0	0	0
Btbd35f14	0	0	0	0	0	0
Btbd35f15	0	0	0	0	0	0
Btbd35f16	0	0	0	0	0	0
Btbd35f17	0	0	0	0	0	0
Btbd35f18	0	0	0	0	0	0
Btbd35f19	0	0	0	0	0	0
Btbd35f2	0	0	0	0	0	0
Btbd35f20	0	0	0	0	0	0
Btbd35f21	0	0	0	0	0	0
Btbd35f22	0	0	0	0	0	0
Btbd35f23	0	0	0	0	0	0
Btbd35f24	0	0	0	0	0	0
Btbd35f25	0	0	0	0	0	0
Btbd35f26	0	0	0	0	0	0
Btbd35f27	0	0	0	0	0	0
Btbd35f28	0	0	0	0	0	0
Btbd35f29	0	0	0	0	0	0
Btbd35f3	0	0	0	0	0	0
Btbd35f30	0	0	0	0	0	0
Btbd35f4	0	0	0	0	0	0
Btbd35f5	0	0	0	0	0	0
Btbd35f6	0	0	0	0	0	0
Btbd35f7	0	0	0	0	0	0
Btbd35f8	0	0	0	0	0	0
Btbd35f9	0	0	0	0	0	0
Btbd6	293	237	496	0	743	330
Btbd7	210	99	281	1018	923	803
Btbd8	281	221	246	2254	1173	918
Btbd9	3340	2791	2542	3529	1486	1004
Btc	317	198	292	0	39	93
Btd	520	380	201	171	340	72
Btf3	805	321	695	1861	1569	2027
Btf3l4	550	289	572	580	1006	529
Btg1	4232	2169	6361	6062	6901	4158
Btg1-ps1	0	0	0	0	0	0
Btg1-ps2	0	0	0	0	0	0
Btg2	2248	1135	1958	4023	4349	3254
Btg3	42	9	48	0	0	0
Btg4	4	12	0	0	3	0
Btk	0	0	0	0	0	0
Btla	0	0	0	0	0	0
Btn1a1	0	0	0	0	0	0
Btn2a2	0	0	0	0	0	0
Btnl1	0	0	0	0	0	0
Btnl10	0	1	0	23	0	0
Btnl2	0	0	0	0	0	0
Btnl4	0	0	0	0	0	0
Btnl5-ps	0	0	0	0	0	0
Btnl6	0	0	0	0	0	0
Btnl7-ps	9	0	0	0	0	0
Btnl9	0	11	0	0	0	0
Btrc	1660	1208	1386	1009	2017	1451
Bub1	0	0	0	0	0	0
Bub1b	306	641	614	0	0	0
Bub3	4205	2646	6054	1958	2319	4396
Bud13	64	147	196	1046	105	637
Bud31	729	261	966	742	372	437
Bves	208	153	488	81	0	0
Bvht	24	17	90	0	0	0
Bysl	511	579	605	800	136	16
Bzw1	1825	1530	1509	368	1449	1323
Bzw2	3355	2575	3256	3708	5053	3194
C030005K06Rik	0	0	0	0	0	0
C030005K15Rik	0	0	0	0	0	0
C030007H22Rik	0	0	0	0	0	0
C030010L15Rik	0	5	0	0	0	0
C030013C21Rik	2	0	0	0	0	0
C030014I23Rik	0	1	5	0	3	0
C030015A19Rik	0	6	0	0	0	0
C030015E24Rik	39	3	90	1328	388	1063
C030017D09Rik	10	1	0	0	0	0
C030017G13Rik	0	0	0	0	0	0
C030018K13Rik	0	0	0	0	0	0
C030029H02Rik	0	0	0	0	0	0
C030032O16Rik	0	1	0	0	0	0
C030034I22Rik	88	35	115	247	134	128
C030034L19Rik	0	0	0	0	0	0
C030037D09Rik	285	193	355	123	519	68
C030037F17Rik	0	0	0	0	0	0
C030038I04Rik	0	0	0	0	52	0
C030047K22Rik	0	1	3	23	19	0
C130012C08Rik	7	13	34	56	0	0
C130013H08Rik	15	15	0	39	120	0
C130021I20Rik	0	0	0	0	0	0
C130023A14Rik	0	1	1	273	100	76
C130026I21Rik	0	0	0	0	0	0
C130026L21Rik	0	13	0	0	0	0
C130032M10Rik	0	0	0	0	0	0
C130036L24Rik	56	14	50	0	207	28
C130046K22Rik	15	4	14	0	0	0
C130050O18Rik	4	15	5	0	0	0
C130060C02Rik	58	36	42	0	0	126
C130060K24Rik	0	0	0	0	0	0
C130071C03Rik	269	149	445	307	696	605
C130073E24Rik	271	70	366	853	274	516
C130073F10Rik	0	0	0	0	0	0
C130074G19Rik	39	6	64	0	0	0
C130075A20Rik	0	8	4	38	0	0
C130079G13Rik	0	0	0	0	0	74
C130080G10Rik	21	7	2	37	0	167
C130083A15Rik	1	0	8	15	0	76
C130083M11Rik	0	0	0	0	0	0
C130089K02Rik	122	17	40	191	435	23
C130093G08Rik	18	0	14	3	1	72
C1d	3038	950	3265	2262	3629	1872
C1galt1	67	8	0	0	2	0
C1galt1c1	1357	884	2488	1013	736	1372
C1qa	476	295	768	0	402	4
C1qb	1349	613	1967	34	0	231
C1qbp	1895	1091	2659	2512	1557	3164
C1qc	1257	632	2829	0	0	0
C1ql1	893	347	1100	463	0	250
C1ql2	735	190	444	1501	0	0
C1ql3	86	105	153	31	50	108
C1ql4	0	0	0	0	0	0
C1qtnf1	35	15	15	1	0	0
C1qtnf12	3454	1491	3339	5580	4940	2479
C1qtnf2	20	15	66	0	0	0
C1qtnf3	18	4	21	0	0	0
C1qtnf4	1073	396	981	1124	972	1762
C1qtnf5	0	0	0	0	0	0
C1qtnf6	8	13	35	0	0	4
C1qtnf7	38	0	0	0	0	0
C1qtnf9	0	2	0	0	0	0
C1ra	0	28	31	0	0	0
C1rb	0	19	1	0	0	0
C1rl	2	21	0	0	0	0
C1s1	20	4	0	0	0	0
C1s2	1	0	0	0	0	0
C2	8	7	50	0	96	0
C230004F18Rik	88	22	54	0	87	631
C230012O17Rik	0	0	0	0	0	0
C230014O12Rik	0	25	23	0	0	20
C230021G24Rik	0	0	2	0	0	0
C230024C17Rik	25	6	27	338	0	0
C230029F24Rik	0	0	0	0	0	0
C230031I18Rik	0	2	19	0	48	37
C230034O21Rik	5	9	0	0	0	163
C230035I16Rik	3	0	10	0	0	0
C230037L18Rik	20	5	7	0	11	0
C230038L03Rik	0	0	3	0	0	0
C230057A21Rik	0	5	0	0	0	0
C230057M02Rik	11	0	0	0	0	0
C230062I16Rik	77	16	121	32	11	117
C230066G23Rik	0	6	0	0	0	0
C230071H17Rik	145	71	108	338	44	192
C230079O03Rik	0	0	0	0	0	0
C230085N15Rik	40	14	22	0	113	622
C230088H06Rik	0	0	0	0	0	0
C230096K16Rik	1	5	6	0	0	0
C2cd2	148	202	175	302	167	195
C2cd2l	2649	2943	1505	3443	3186	2548
C2cd3	200	168	146	1185	783	330
C2cd4a	0	0	0	0	0	0
C2cd4b	23	0	13	0	0	0
C2cd4c	0	4	5	0	0	0
C2cd4d	6	4	0	0	0	0
C2cd5	353	405	304	4587	2886	2634
C2cd6	8	1	53	0	22	0
C2cd6b	8	2	56	0	0	0
C3	1	13	154	0	0	0
C330002G04Rik	0	0	0	1	0	1
C330007P06Rik	288	208	314	593	261	339
C330011M18Rik	0	3	29	0	0	0
C330013E15Rik	63	19	66	0	0	0
C330018A13Rik	0	3	28	0	0	0
C330018D20Rik	320	243	504	18	82	201
C330019F10Rik	0	0	0	0	0	0
C330021F23Rik	0	6	0	0	0	0
C330022C24Rik	0	0	0	0	0	0
C330024D21Rik	0	0	2	0	0	0
C330027C09Rik	0	19	2	430	0	1
C3ar1	30	14	41	0	0	0
C430002N11Rik	0	0	0	0	0	0
C430014B12Rik	6	0	0	0	0	0
C430019N01Rik	46	0	0	0	0	0
C430039J01Rik	0	0	0	0	27	0
C430039J16Rik	0	0	0	0	0	0
C430042M11Rik	103	13	40	0	0	0
C430049B03Rik	0	0	0	0	0	0
C430049E01Rik	9	11	0	0	670	0
C4a	44	1	17	323	0	177
C4b	162	161	197	26	5	16
C4bp	0	0	0	0	0	0
C4bp-ps1	3	0	7	0	0	0
C530005A16Rik	48	20	32	249	10	0
C530008M17Rik	72	12	4	169	237	1079
C530025M09Rik	4	1	0	0	0	0
C530043A13Rik	0	0	0	0	0	0
C530043K16Rik	72	10	31	233	189	623
C530044C16Rik	0	0	0	0	0	0
C530050E15Rik	31	0	0	0	0	0
C5ar1	20	20	0	0	0	0
C5ar2	0	0	0	1	20	0
C6	0	0	2	0	0	0
C630004L07Rik	0	0	0	0	0	0
C630004M23Rik	16	4	35	49	105	49
C630028M04Rik	0	0	0	0	0	0
C630043F03Rik	739	189	483	0	854	0
C630050I24Rik	0	0	0	0	0	0
C7	0	0	0	0	0	0
C730034F03Rik	217	74	98	296	310	196
C730036E19Rik	0	0	0	0	0	0
C730045M19Rik	1	3	1	83	0	0
C77080	35	30	0	552	6	0
C77370	2	10	0	688	0	0
C78197	0	0	0	0	0	0
C78283	0	0	0	0	0	0
C78334	0	0	0	0	0	0
C78859	13	3	2	659	257	236
C79130	0	0	0	0	0	0
C79798	0	1	0	0	0	157
C820005J03Rik	0	0	0	0	0	0
C86187	1	0	10	0	0	110
C87198	0	0	0	0	0	0
C87414	0	0	0	0	0	0
C87436	741	479	1018	203	396	583
C87499	0	0	0	0	0	0
C87977	0	0	0	0	0	0
C8a	0	0	0	0	0	0
C8b	0	0	0	0	0	0
C8g	80	45	29	0	0	0
C9	0	0	0	0	0	0
C920006O11Rik	128	69	73	0	11	0
C920008G01Rik	0	0	0	0	0	0
C920009B18Rik	0	2	0	0	0	0
C920021L13Rik	152	22	107	131	46	135
CAAA01052029.1	0	0	0	0	0	0
CAAA01064564.1	0	0	0	0	0	0
CAAA01066804.1	20	18	5	14	7	10
CAAA01090811.1	0	0	0	0	0	0
CAAA01090905.1	0	0	0	0	0	0
CAAA01098150.1	0	0	0	0	0	0
CAAA01115014.1	0	0	0	0	0	0
CAAA01125382.3	0	0	0	0	0	0
CAAA01125382.4	0	0	0	0	0	0
CAAA01139602.1	0	0	0	0	0	0
CAAA01147332.1	27	3	18	0	23	7
CAAA01165726.1	0	0	0	0	0	0
CAAA01180111.2	174	73	147	284	685	278
CAAA01194877.1	0	0	1	0	31	0
CAAA01205117.1	0	0	0	0	0	0
CAAA01205117.2	0	0	0	0	0	0
CAAA01216754.1	7	0	0	0	0	0
CAAA01216754.4	0	0	0	0	0	0
CAAA01216754.6	0	0	0	0	0	0
CK137956	0	0	0	0	0	0
CN725425	0	0	0	0	0	0
CR524822.1	0	0	0	0	0	0
CR974429.1	0	0	0	0	0	0
CR974429.2	0	0	0	0	0	0
CR974429.3	0	0	0	0	0	0
CR974485.1	0	0	0	0	0	0
CR974485.2	0	0	0	0	0	0
CR974485.3	0	0	0	0	0	0
CR974485.4	0	0	0	0	0	0
CR974485.5	0	0	0	0	0	0
CR974486.1	0	0	0	0	0	0
CR974486.2	0	0	0	1	0	0
CR974487.1	0	0	0	0	0	0
CR974487.2	0	0	0	0	0	0
CR974575.1	0	7	1	329	197	1
CR974585.1	0	0	0	0	0	0
CR974586.1	0	0	0	0	0	0
CR974586.2	0	0	0	0	0	0
CR974586.3	0	0	0	0	0	0
CR974586.4	0	0	0	0	0	0
CR974586.5	1	0	0	0	0	0
CR974586.6	0	0	0	0	0	0
CR974589.1	0	0	0	2	1	3
CR974592.1	11	5	0	20	0	0
CT009480.1	42	4	4	1	105	0
CT009480.2	0	0	0	0	0	552
CT009480.3	0	0	0	0	0	0
CT009486.1	0	0	0	0	0	0
CT009486.2	0	0	0	0	0	0
CT009494.1	0	0	0	0	0	0
CT009495.1	0	0	0	0	0	0
CT009504.1	3	1	0	0	88	103
CT009504.2	0	0	0	0	0	0
CT009504.3	12	0	3	21	90	28
CT009509.1	0	0	0	0	0	0
CT009512.1	0	0	7	0	0	0
CT009518.1	0	0	0	0	0	0
CT009518.2	0	0	0	0	0	35
CT009527.1	0	0	0	0	0	0
CT009527.2	0	0	0	0	0	0
CT009536.1	0	0	0	0	0	35
CT009536.2	9	1	19	90	92	61
CT009546.1	1	2	0	0	0	0
CT009546.2	17	8	76	0	0	0
CT009546.3	1	0	0	0	0	0
CT009546.4	0	0	0	0	1	0
CT009546.5	0	0	0	1	0	0
CT009550.1	0	15	0	0	0	0
CT009601.1	0	0	0	0	0	0
CT009604.1	0	0	0	0	0	0
CT009604.2	0	0	0	0	0	0
CT009696.1	0	0	0	0	0	0
CT009696.2	0	0	0	0	0	0
CT009696.3	48	0	2	1	0	1
CT009696.4	0	0	6	0	0	0
CT009697.1	0	0	0	0	0	0
CT009706.1	0	0	0	0	0	0
CT009708.1	0	0	0	0	0	0
CT009708.2	0	0	0	0	0	0
CT009711.1	0	0	0	0	0	0
CT009711.2	0	0	0	0	0	0
CT009711.3	0	0	0	0	0	0
CT009711.4	0	0	0	0	0	0
CT009713.1	0	0	0	0	0	0
CT009713.10	0	0	0	0	0	1
CT009713.2	0	0	0	0	0	0
CT009713.3	0	0	0	0	0	0
CT009713.4	0	0	0	0	0	0
CT009713.5	0	0	0	0	0	0
CT009713.6	0	0	0	0	0	0
CT009713.7	0	0	0	0	0	0
CT009713.8	0	0	0	0	0	0
CT009713.9	0	0	10	0	0	0
CT009718.1	70	41	8	14	273	3
CT009718.2	1	4	0	0	0	0
CT009718.3	25	27	21	75	1	75
CT009718.4	92	119	179	46	1	241
CT009718.5	8	1	0	0	1	0
CT009718.6	0	0	0	0	0	0
CT009718.7	1	2	8	0	2	2
CT009721.1	0	0	0	0	0	0
CT009721.2	0	2	0	0	0	0
CT009723.1	11	0	39	0	0	21
CT009723.2	0	0	0	0	0	0
CT009728.1	0	2	0	0	0	0
CT009733.1	0	0	0	1	0	0
CT009733.2	9	22	2	0	212	0
CT009738.1	5	0	14	1	0	0
CT009741.1	0	1	0	0	0	0
CT009742.1	0	0	0	0	0	0
CT009742.2	0	0	0	0	0	0
CT009748.1	0	0	0	0	0	0
CT009748.2	0	0	0	0	0	0
CT009754.1	0	0	0	0	0	0
CT009754.2	0	0	0	0	1	0
CT009754.3	0	0	0	0	0	0
CT009754.4	20	14	37	0	101	0
CT009754.5	0	0	0	0	0	0
CT009754.6	19	18	35	180	29	88
CT009754.7	0	0	0	0	0	0
CT009754.8	0	0	0	0	0	0
CT009754.9	0	0	0	0	0	0
CT009757.1	0	0	0	0	0	0
CT009757.2	0	0	0	0	0	0
CT009757.3	0	3	32	0	0	45
CT009757.4	0	0	0	0	0	0
CT009757.5	0	0	0	0	0	0
CT009757.6	9	0	0	0	123	0
CT009757.7	18	2	0	0	0	489
CT009764.1	0	0	0	0	0	0
CT009765.1	0	0	0	0	0	0
CT009765.2	0	0	0	0	0	0
CT009769.1	0	1	0	0	0	0
CT010431.1	0	0	0	0	0	0
CT010435.1	1	0	3	2	0	0
CT010444.1	0	0	0	0	1	0
CT010444.2	0	0	0	0	2	0
CT010444.3	0	0	0	0	2	0
CT010447.1	0	1	15	0	12	14
CT010449.1	0	0	0	0	0	0
CT010450.1	1	0	0	0	0	0
CT010451.1	0	0	0	0	0	0
CT010452.1	0	0	0	0	0	0
CT010454.1	0	0	0	0	0	0
CT010455.1	0	0	0	0	0	0
CT010456.1	0	0	0	0	0	0
CT010456.2	0	0	0	1	1	17
CT010456.3	0	0	0	0	0	0
CT010456.4	0	0	0	0	0	0
CT010460.1	0	2	0	0	0	0
CT010460.2	0	0	0	0	0	0
CT010462.1	0	0	0	0	0	0
CT010462.2	8	20	9	0	0	0
CT010463.1	0	0	0	0	0	0
CT010463.2	0	0	0	0	0	0
CT010465.1	0	0	0	0	0	0
CT010465.2	0	0	0	0	0	0
CT010467.1	1094	398	526	22412	25069	23419
CT010470.1	1	3	0	0	0	0
CT010471.1	0	1	0	0	0	0
CT010471.2	0	0	1	0	1	4
CT010472.1	0	0	0	0	0	0
CT010475.1	0	0	0	0	0	0
CT010478.1	0	0	0	0	0	0
CT010478.2	0	0	0	0	0	0
CT010478.3	0	0	0	0	0	4
CT010480.1	0	0	0	0	0	0
CT010480.2	0	0	0	0	0	0
CT010480.3	0	0	0	0	0	0
CT010480.4	0	0	0	0	0	0
CT010480.5	0	0	0	0	0	0
CT010486.1	0	0	0	0	0	0
CT010486.2	1	2	15	0	15	98
CT010486.3	0	0	0	0	0	0
CT010488.1	0	0	2	0	0	0
CT010488.2	0	0	0	0	0	0
CT010497.1	0	0	1	1	0	0
CT010498.1	0	0	0	0	0	0
CT010498.2	0	0	0	0	0	0
CT010506.1	4	1	5	4	3	2
CT010506.2	0	0	0	0	0	0
CT010506.3	0	0	0	0	0	0
CT010506.4	0	0	0	0	0	0
CT010511.1	0	0	0	0	0	0
CT010514.1	0	0	0	0	0	0
CT010575.1	0	0	0	0	0	0
CT010575.2	0	0	0	0	0	0
CT010575.3	0	0	0	0	0	0
CT025526.1	0	0	0	0	0	0
CT025531.1	2	0	0	0	0	0
CT025538.1	0	0	0	0	0	0
CT025538.2	0	0	0	0	0	0
CT025538.3	0	0	0	0	0	0
CT025539.1	0	0	0	0	0	0
CT025539.2	0	0	0	0	0	0
CT025547.1	0	0	0	0	0	0
CT025551.1	0	0	0	0	0	0
CT025552.1	0	0	0	0	0	0
CT025552.2	0	0	0	0	0	0
CT025555.1	0	1	1	2	2	3
CT025556.1	0	0	0	0	0	0
CT025556.2	0	0	0	3	1	1
CT025556.3	0	0	0	0	0	0
CT025561.1	0	0	0	0	0	0
CT025561.2	0	0	0	0	0	0
CT025566.1	16	0	5	2	0	0
CT025568.1	0	0	0	0	0	0
CT025575.1	0	0	0	0	0	0
CT025577.1	0	0	0	0	0	32
CT025579.1	0	0	0	0	0	0
CT025579.2	0	0	0	0	0	0
CT025579.3	0	0	0	2	0	0
CT025579.4	0	0	0	0	0	0
CT025587.1	0	0	0	0	0	0
CT025598.1	0	0	0	0	0	0
CT025600.1	0	0	0	0	0	0
CT025600.2	0	0	0	0	0	0
CT025603.1	0	0	0	0	0	0
CT025603.2	0	0	0	1	1	0
CT025603.3	0	0	0	0	0	0
CT025603.4	0	0	0	0	0	0
CT025604.1	0	0	0	0	0	0
CT025604.2	2	0	0	0	3	4
CT025606.1	0	0	0	0	0	0
CT025606.2	0	0	0	0	0	0
CT025607.1	0	0	0	0	0	0
CT025610.1	0	0	0	0	0	0
CT025611.1	28	9	9	151	0	0
CT025611.2	18	11	31	0	40	0
CT025612.1	0	0	0	0	0	0
CT025612.2	0	0	0	0	0	0
CT025612.3	0	0	0	0	0	0
CT025616.1	1	0	0	5	0	1
CT025616.2	25	7	38	547	247	239
CT025616.3	0	0	0	0	0	0
CT025616.4	0	0	0	0	0	0
CT025617.1	0	0	0	0	0	0
CT025619.1	0	0	0	0	0	0
CT025619.2	12	6	13	0	22	26
CT025619.3	0	0	0	0	0	0
CT025619.4	0	0	0	0	0	0
CT025619.5	0	0	0	0	0	0
CT025623.1	0	0	0	0	0	0
CT025624.1	0	0	0	0	0	0
CT025624.2	0	0	0	0	0	0
CT025625.1	0	0	0	0	0	0
CT025626.1	0	0	0	0	0	0
CT025627.1	0	0	0	0	0	0
CT025639.1	0	0	0	0	0	0
CT025639.2	0	0	0	0	0	0
CT025642.1	3	0	0	0	8	53
CT025642.2	0	0	0	0	0	0
CT025642.3	0	0	0	1	0	0
CT025645.1	0	0	0	0	0	0
CT025645.2	0	0	0	0	0	0
CT025645.3	0	0	0	0	0	0
CT025645.4	0	0	0	0	0	0
CT025653.1	0	9	0	0	0	0
CT025654.1	12	4	9	10	0	0
CT025660.1	0	0	0	0	0	0
CT025660.2	25	13	1	131	268	115
CT025664.1	0	0	0	0	0	0
CT025664.2	0	0	0	0	0	0
CT025665.1	0	0	0	0	0	0
CT025667.1	0	0	0	0	0	0
CT025678.1	2	9	1	2	0	0
CT025680.1	0	0	0	0	0	0
CT025680.2	0	0	0	0	0	0
CT025680.3	0	0	0	0	0	0
CT025680.4	0	0	0	0	0	0
CT025680.5	0	0	0	0	0	0
CT025680.6	0	0	0	0	0	0
CT025680.7	0	0	0	0	0	0
CT025681.1	0	0	0	0	0	0
CT025685.1	0	0	0	0	0	0
CT025685.2	0	0	0	0	0	0
CT025689.1	0	0	0	0	0	0
CT025689.2	0	0	0	0	0	0
CT025689.3	0	0	0	0	0	0
CT025689.4	0	0	0	0	0	0
CT025689.5	0	0	0	0	0	0
CT025689.6	0	0	0	0	0	0
CT025710.1	0	2	0	0	0	0
CT025751.1	0	0	0	0	0	0
CT025751.2	0	3	0	7	9	6
CT030011.1	0	0	0	0	0	0
CT030030.1	0	0	0	0	0	0
CT030030.2	0	0	0	0	0	0
CT030035.1	0	0	0	0	1	0
CT030124.1	0	0	0	0	0	0
CT030135.1	0	0	0	0	0	0
CT030135.2	0	0	0	0	0	0
CT030137.1	0	0	0	0	0	0
CT030140.1	49	11	27	119	0	0
CT030140.2	0	0	2	0	0	0
CT030142.1	158	48	186	299	158	205
CT030146.1	0	0	0	0	0	2
CT030146.2	2	0	0	0	0	0
CT030154.1	0	0	0	0	0	0
CT030157.1	1	2	6	11	6	2
CT030157.2	5	0	1	1	4	0
CT030157.3	0	0	0	0	0	0
CT030159.1	0	0	0	0	0	0
CT030159.2	0	0	0	0	0	0
CT030159.3	18	5	63	85	3	18
CT030159.4	0	0	0	0	0	0
CT030161.1	0	0	0	0	0	0
CT030161.2	1	1	0	0	23	26
CT030161.3	0	0	0	0	0	0
CT030164.1	0	0	0	0	0	0
CT030166.1	0	0	0	0	0	0
CT030166.2	0	0	0	0	0	0
CT030166.3	0	0	0	0	0	0
CT030166.4	1	0	2	1	9	0
CT030166.5	0	0	0	1	2	1
CT030166.6	0	0	0	0	0	0
CT030167.1	0	0	0	0	0	0
CT030169.1	0	0	0	0	0	0
CT030170.1	5	3	0	0	0	13
CT030170.2	59	15	13	329	4	79
CT030170.3	48	35	15	151	22	11
CT030170.4	739	425	443	4862	3962	2963
CT030170.5	0	0	0	0	0	0
CT030170.6	416	251	208	2249	887	752
CT030170.7	0	0	0	0	0	0
CT030173.1	31	1	0	0	0	0
CT030175.1	0	0	0	1	1	0
CT030175.2	0	0	0	0	0	0
CT030175.3	0	0	0	0	0	0
CT030181.1	0	0	0	2	0	1
CT030181.2	0	0	0	0	0	0
CT030182.1	0	0	0	0	0	0
CT030182.2	0	0	0	0	0	0
CT030182.3	0	0	0	0	0	0
CT030182.4	0	0	0	0	0	0
CT030184.1	0	0	0	0	0	0
CT030184.2	0	0	0	0	0	0
CT030184.3	0	0	0	0	0	0
CT030184.4	0	0	1	20	0	1
CT030185.1	0	0	0	0	0	0
CT030185.2	0	0	1	0	0	0
CT030185.3	0	1	9	0	0	35
CT030187.1	0	0	0	0	0	0
CT030187.2	0	0	0	0	0	0
CT030187.3	0	0	0	0	0	0
CT030187.4	0	0	0	0	0	0
CT030187.5	0	0	0	0	0	0
CT030187.6	0	0	0	0	0	0
CT030187.7	0	0	0	0	0	0
CT030187.8	0	0	0	0	0	0
CT030189.1	0	0	0	2	0	1
CT030194.1	0	0	0	0	0	0
CT030194.2	1	0	0	0	0	0
CT030195.1	0	0	0	0	0	0
CT030195.2	0	0	0	0	0	0
CT030197.1	0	0	0	0	0	0
CT030240.1	28	9	82	21	0	0
CT030241.1	0	0	0	0	0	0
CT030241.2	0	0	0	0	0	0
CT030242.1	0	0	0	0	0	0
CT030242.2	4	1	2	0	0	0
CT030242.3	129	46	116	335	100	138
CT030242.4	1	1	2	4	0	0
CT030242.5	0	0	0	0	0	0
CT030242.6	0	0	0	0	0	0
CT030247.1	0	0	0	0	0	0
CT030247.2	0	0	0	0	0	0
CT030247.3	0	0	0	0	0	0
CT030247.4	0	0	0	0	0	0
CT030247.5	0	0	4	0	0	0
CT030247.6	0	1	3	3	0	1
CT030249.1	3	0	22	1	1	2
CT030254.1	0	0	0	0	0	0
CT030254.2	0	0	0	0	0	0
CT030254.3	0	0	0	0	0	0
CT030260.1	0	0	0	0	0	0
CT030260.2	0	0	0	0	0	0
CT030643.1	0	0	0	0	0	0
CT030643.2	0	0	0	0	0	0
CT030644.1	0	0	0	0	0	0
CT030645.1	0	0	0	0	0	0
CT030645.2	0	0	0	0	0	0
CT030645.3	0	0	0	0	0	0
CT030646.1	0	0	0	0	0	0
CT030653.1	0	0	0	0	0	0
CT030657.1	0	0	0	0	0	0
CT030657.2	0	0	0	0	0	0
CT030657.3	0	0	1	0	6	1
CT030657.4	0	0	0	0	1	1
CT030657.5	2	1	7	15	14	7
CT030658.1	0	0	0	0	0	0
CT030664.1	0	1	1	0	1	1
CT030687.1	0	0	0	0	0	0
CT030687.2	0	0	0	0	0	0
CT030705.1	0	0	0	0	0	0
CT030705.2	0	0	0	0	0	0
CT030709.1	0	0	0	0	0	0
CT030709.2	0	0	0	0	0	0
CT030714.1	0	0	0	0	0	1
CT030722.1	0	5	0	0	0	0
CT030722.2	4	2	0	0	1	1
CT030724.1	0	0	0	0	0	0
CT030724.2	0	0	0	0	0	0
CT030739.1	0	0	0	0	0	0
CT033754.1	3	1	1	1	11	62
CT033761.1	3	1	0	0	0	0
CT033774.1	0	0	0	0	0	0
CT033774.2	0	0	0	0	0	0
CT033774.3	0	0	0	0	0	0
CT033778.1	0	0	0	0	0	0
CT033781.1	0	2	0	0	0	0
CT033781.2	0	0	0	0	0	0
CT033781.3	0	0	0	0	0	0
CT033783.1	0	0	0	0	0	0
CT033783.2	0	0	0	0	0	0
CT033783.3	0	0	0	0	0	0
CT033785.1	0	0	0	0	0	0
CT033792.1	0	0	0	0	0	0
CT033792.2	0	0	0	0	0	0
CT033793.1	0	0	0	0	0	0
CT033793.2	0	0	0	0	0	0
CT033799.1	0	0	2	0	0	1
CT033799.2	5	5	2	9	11	9
CT485606.1	0	0	0	0	0	0
CT485606.2	0	0	0	0	0	0
CT485606.3	0	0	0	0	0	0
CT485607.1	0	0	0	0	0	0
CT485607.2	1	0	0	0	0	0
CT485607.3	0	0	0	0	0	0
CT485612.1	0	0	0	0	0	0
CT485612.10	1	1	0	0	0	0
CT485612.11	0	0	0	0	0	0
CT485612.12	0	0	0	0	0	0
CT485612.13	0	0	0	0	1	1
CT485612.14	0	0	0	0	0	0
CT485612.2	0	0	0	0	0	0
CT485612.3	0	0	0	0	0	0
CT485612.4	0	0	0	0	0	0
CT485612.5	0	0	0	0	0	0
CT485612.6	0	0	0	0	0	0
CT485612.7	2	1	3	4	3	1
CT485612.8	0	0	0	0	0	0
CT485612.9	0	0	0	0	0	0
CT485787.1	0	1	0	0	1	0
CT486006.1	0	0	0	0	0	0
CT571245.1	0	0	0	0	0	0
CT571245.2	0	0	0	0	0	0
CT571245.3	0	0	0	0	0	0
CT571245.4	0	0	0	0	0	0
CT571245.5	0	0	0	0	1	0
CT571252.1	4	7	11	24	9	9
CT571256.1	0	0	0	0	0	0
CT571266.1	0	0	0	0	0	0
CT571266.2	0	0	0	0	0	0
CT571268.1	0	0	0	0	0	0
CT571268.2	0	0	0	0	0	0
CT572985.1	40	22	24	653	210	489
CT572985.2	0	0	0	0	0	0
CT572985.3	0	0	0	0	0	0
CT572991.1	0	0	0	0	0	0
CT572991.2	0	0	0	0	0	0
CT572991.3	0	0	0	0	0	0
CT572998.1	0	0	6	0	0	0
CT572999.1	0	2	0	0	0	0
CT572999.2	0	2	0	0	0	0
CT572999.3	0	0	0	0	0	0
CT573016.1	0	0	0	0	0	0
CT573034.1	1	0	0	0	0	0
CT573034.2	0	0	0	1	1	0
CT573034.3	0	1	0	0	0	0
CT573034.4	1	0	0	1	0	1
CT573047.1	0	0	0	0	0	0
CT573085.1	0	0	0	0	0	0
CT573085.2	0	1	0	0	2	0
CT573364.1	0	0	0	0	0	0
CT573422.1	0	6	26	0	0	0
CT573422.2	0	0	0	0	0	0
CT868720.1	0	0	0	0	0	0
CT868720.2	0	0	0	0	0	0
CT868723.1	0	1	0	0	0	0
CT868733.1	0	0	0	0	0	0
CT868733.2	3	0	0	0	1	0
CT943659.1	0	0	0	0	0	0
CT954220.1	0	0	0	0	0	1
CT954323.1	0	0	0	0	0	0
CT954323.2	0	1	0	0	0	0
CT954323.3	0	0	0	0	0	0
CT954323.4	0	0	0	0	0	1
CT954323.5	0	0	0	1	0	0
CT954323.6	1	0	0	8	2	2
CT955961.1	0	0	0	0	0	0
CT956049.1	0	0	0	0	0	0
CU024886.1	0	0	0	0	0	0
CU024890.1	0	0	0	0	0	0
CU024890.2	0	0	0	0	0	2
CU024892.1	0	0	0	0	0	0
CU024892.2	0	0	0	0	0	0
CU024910.1	0	0	0	0	0	0
CU025215.1	0	0	0	0	0	0
CU025215.2	0	0	0	0	0	0
CU062626.1	0	0	0	0	0	0
CU062626.2	0	0	0	0	0	0
CU062626.3	0	0	0	0	0	0
CU074400.1	8	0	14	18	24	16
Caap1	297	162	300	594	782	330
Cab39	1018	868	626	537	1665	2074
Cab39l	1371	732	908	1845	111	486
Cabin1	661	244	554	988	775	182
Cables1	43	84	46	0	131	17
Cables2	650	866	431	1162	544	699
Cabp1	543	344	596	7830	2873	3337
Cabp2	560	290	778	2743	118	521
Cabp4	4178	2976	4799	155	1672	1585
Cabp5	12234	6873	10837	21691	33785	19330
Cabp7	11	3	0	0	0	0
Cabs1	0	0	0	0	0	0
Cabyr	48	12	29	0	0	0
Cacfd1	769	1147	791	1450	845	131
Cachd1	5	20	26	2	0	397
Cacna1a	119	82	121	893	429	415
Cacna1b	43	21	86	1062	1045	941
Cacna1c	14	11	30	393	463	0
Cacna1d	254	113	231	2674	1073	235
Cacna1e	43	4	38	45	0	5
Cacna1f	1446	1257	1966	15458	10297	12814
Cacna1g	604	437	287	14276	10916	9100
Cacna1h	488	281	413	16274	9873	10429
Cacna1i	34	22	14	406	673	212
Cacna1s	180	90	7	0	392	0
Cacna2d1	496	144	280	6994	5288	3372
Cacna2d2	201	202	124	6274	4347	2938
Cacna2d3	2508	1841	2644	5050	2823	4073
Cacna2d4	2802	2584	2690	13180	9790	9777
Cacnb1	3	18	11	437	122	241
Cacnb2	2270	1317	1702	4033	2283	2732
Cacnb3	39	44	105	686	0	3
Cacnb4	102	28	147	219	76	44
Cacng1	0	0	0	0	0	0
Cacng2	63	63	155	1114	689	1265
Cacng3	348	142	388	0	0	0
Cacng4	159	172	96	703	83	0
Cacng5	76	62	32	0	0	0
Cacng6	0	9	0	4	0	0
Cacng7	1	3	0	14	12	17
Cacng8	0	5	0	0	2	4
Cactin	419	605	398	327	652	946
Cacul1	96	96	82	510	13	260
Cacybp	5210	2502	5930	2473	6837	4117
Cad	93	58	105	386	77	451
Cadm1	14270	9045	20480	12647	8576	9967
Cadm2	497	631	454	1171	2409	2123
Cadm3	485	143	274	3662	2494	3062
Cadm4	100	80	42	788	38	268
Cadps	4389	1832	2614	26619	18974	12438
Cadps2	295	93	140	1686	1187	588
Cage1	26	16	65	62	1	222
Calb1	3336	297	1037	0	0	552
Calb2	2604	463	1959	333	0	292
Calca	82	54	68	0	0	0
Calcb	0	10	0	0	0	0
Calcoco1	1186	1286	1280	139	754	472
Calcoco2	0	0	0	0	0	0
Calcr	0	0	0	0	0	0
Calcrl	4	0	16	1	0	0
Cald1	1468	475	984	2159	4349	2826
Calhm1	0	0	0	0	0	0
Calhm2	0	18	48	0	0	23
Calhm3	0	0	0	0	0	0
Calm1	47716	20830	62894	46723	49564	41668
Calm2	36526	13851	46067	16933	23877	16573
Calm3	2757	1044	3289	8088	4683	5993
Calm4	0	0	0	0	0	0
Calm5	0	0	0	0	0	0
Calml3	0	0	0	0	0	0
Calml4	141	116	250	471	0	0
Caln1	198	117	508	59	0	0
Calr	2626	2754	1741	6708	5465	4738
Calr-ps	0	0	0	1	0	0
Calr3	123	77	106	218	1	92
Calr4	48	11	0	0	0	0
Calu	1614	1135	699	1127	2484	1293
Caly	3009	1358	3766	6418	5451	3654
Camk1	2259	1081	1641	2151	1124	1605
Camk1d	738	575	344	2121	6198	793
Camk1g	169	248	141	1	84	171
Camk2a	3	6	29	0	0	0
Camk2b	2187	1767	805	9117	5776	2183
Camk2d	5031	2677	4747	9064	8870	4766
Camk2g	271	139	482	3733	1077	514
Camk2n1	258	95	270	681	2097	988
Camk2n2	53	33	25	598	583	310
Camk4	793	389	497	7795	3757	5416
Camkk1	337	631	117	959	1293	695
Camkk2	294	208	128	592	744	1008
Camkmt	577	338	999	1013	927	188
Camkv	903	450	827	608	31	0
Caml	3078	1548	6419	682	1628	961
Camp	1	0	1	0	0	1
Camsap1	521	618	646	2898	2368	2837
Camsap2	227	132	251	1472	1007	1247
Camsap3	69	86	86	125	945	5
Camta1	2039	1039	1613	5673	5001	3222
Camta2	768	639	869	1220	1497	1191
Cand1	488	434	396	568	723	906
Cand2	18	49	58	162	38	80
Cant1	776	736	378	1988	666	90
Canx	3472	2313	4117	6526	4396	4063
Cap1	770	587	1057	752	384	556
Cap2	283	164	203	1206	450	194
Capg	46	77	165	0	0	0
Capn1	8	5	0	17	6	8
Capn10	855	664	474	1176	1281	413
Capn11	2	6	0	0	0	0
Capn12	0	0	0	0	0	0
Capn13	0	0	0	0	0	0
Capn15	122	60	111	483	672	336
Capn2	515	148	102	26	159	3
Capn3	12	12	0	0	1	0
Capn5	25	4	15	21	0	2
Capn6	54	19	35	0	0	0
Capn7	759	430	726	1548	1469	2089
Capn8	0	0	0	0	0	0
Capn9	0	0	2	0	0	0
Capns1	295	197	359	1163	687	608
Capns2	0	8	0	0	0	0
Caprin1	577	697	295	1891	2685	1124
Caprin2	212	93	195	1067	403	671
Caps2	0	4	0	1	0	0
Capsl	0	0	0	0	0	0
Capza1	1118	598	572	702	557	577
Capza2	5833	3270	7608	4170	2821	3324
Capza3	0	0	0	0	0	0
Capzb	5360	3223	7466	4986	1882	4391
Car1	0	3	0	0	0	0
Car10	1701	952	756	7005	5244	4731
Car11	1328	535	1357	2989	2907	2353
Car12	3	46	36	3	5	0
Car13	0	0	0	0	0	0
Car14	2864	3766	9144	116	77	95
Car15	0	0	0	0	0	0
Car2	21442	15630	20452	17353	21301	16352
Car3	28	44	67	46	0	0
Car4	119	64	221	0	0	0
Car5a	1	4	0	1	0	0
Car5b	117	46	78	0	0	152
Car6	0	3	0	0	0	32
Car7	226	141	224	4	15	389
Car8	999	1479	1441	0	77	954
Car9	20	6	0	0	0	0
Card10	80	76	35	181	23	0
Card11	0	0	0	0	0	0
Card14	0	0	0	0	0	0
Card19	1617	562	2123	701	979	1462
Card6	49	11	6	0	0	0
Card9	3	3	10	307	142	257
Carf	147	82	251	827	363	616
Carhsp1	192	349	256	0	45	23
Carlr	0	3	0	0	0	0
Carm1	294	476	152	112	1	203
Carmil1	553	182	388	1282	1876	1426
Carmil2	120	23	97	443	649	104
Carmil3	118	45	140	1061	777	554
Carmn	20	7	16	0	0	0
Carnmt1	226	152	247	0	456	197
Carns1	36	8	23	861	81	0
Cars	1104	1030	812	331	184	779
Cars2	325	185	453	337	259	210
Cartpt	1610	346	2982	690	0	86
Casc1	166	166	384	0	0	147
Casc3	307	555	296	2474	1094	1307
Casc4	192	46	89	1262	1987	813
Casd1	546	393	459	274	352	434
Cask	1061	415	1725	1045	2086	1335
Caskin1	124	56	90	1007	296	1737
Caskin2	63	81	21	0	0	16
Casp1	0	36	28	0	0	0
Casp12	11	6	0	0	0	1
Casp14	0	0	0	0	0	0
Casp16-ps	0	0	0	0	0	0
Casp2	111	172	156	325	436	0
Casp3	49	50	115	1121	238	162
Casp4	0	3	0	0	0	0
Casp6	152	94	231	0	77	400
Casp7	952	894	1739	160	1873	2376
Casp8	27	90	71	0	0	167
Casp8ap2	694	223	607	522	220	113
Casp9	583	253	313	182	609	363
Casq1	14	10	0	0	118	7
Casq2	56	85	126	0	0	0
Casr	0	0	0	0	0	0
Cass4	0	0	0	0	0	0
Cast	38	59	90	61	0	0
Casz1	554	670	565	531	1159	1136
Cat	640	416	197	396	0	703
Catip	0	16	33	42	0	0
Catsper1	0	0	0	0	0	0
Catsper2	233	77	330	0	124	233
Catsper3	0	1	16	0	0	0
Catsper4	49	22	10	567	0	0
Catsperb	0	0	0	9	0	0
Catsperd	37	22	12	0	0	0
Catspere1	0	22	1	311	0	10
Catsperg1	6	18	1	14	0	0
Catsperg2	0	0	1	46	0	0
Catsperz	46	19	0	0	52	0
Cav1	1015	1422	1682	107	32	143
Cav2	436	206	748	0	0	47
Cav3	34	0	0	0	0	0
Cavin1	33	54	42	0	0	0
Cavin2	37	83	30	0	0	202
Cavin3	350	102	280	218	0	893
Cavin4	0	0	0	0	0	0
Cbarp	97	75	190	457	1165	400
Cbfa2t2	556	285	662	1423	1451	995
Cbfa2t2-ps1	8	3	12	36	18	22
Cbfa2t3	281	109	87	4546	2603	3520
Cbfb	467	197	423	599	143	224
Cbl	154	76	51	555	694	442
Cblb	72	27	38	274	529	82
Cblc	0	1	0	0	0	0
Cbll1	418	257	383	115	743	145
Cbln1	2	0	33	29	0	0
Cbln2	126	42	183	249	0	0
Cbln3	0	0	0	0	179	0
Cbln4	0	17	0	744	0	0
Cbr1	2083	1083	1945	2240	1377	2890
Cbr2	0	3	0	0	0	0
Cbr3	78	78	141	0	0	0
Cbr4	266	276	206	306	0	53
Cbs	0	32	0	0	0	0
Cbwd1	379	241	543	470	321	376
Cbx1	2697	1162	2892	3258	3018	3200
Cbx2	28	33	0	503	0	0
Cbx3	515	180	158	601	283	477
Cbx3-ps1	0	0	0	0	0	0
Cbx3-ps3	0	0	0	0	0	0
Cbx3-ps4	0	0	0	0	0	0
Cbx3-ps6	1	1	1	1	0	2
Cbx3-ps7	8	2	3	2	5	0
Cbx4	147	145	111	756	397	517
Cbx5	842	437	1213	3297	1616	1606
Cbx6	526	419	258	2655	3981	3889
Cbx7	114	121	85	1726	1164	628
Cbx8	1337	619	1620	1799	1485	963
Cby1	1648	917	1893	1142	1504	1278
Cby3	0	6	10	177	321	225
Cc2d1a	178	238	118	820	391	655
Cc2d1b	49	194	115	1709	336	1876
Cc2d2a	735	351	314	2353	1937	1163
Cc2d2b	0	8	23	0	1	0
Ccar1	3207	1831	3936	2926	3409	1971
Ccar2	425	779	173	3451	260	839
Ccbe1	20	0	0	0	0	52
Ccdc102a	64	70	47	0	0	0
Ccdc103	123	46	72	11	0	0
Ccdc105	0	0	0	135	0	0
Ccdc106	114	44	54	257	38	42
Ccdc107	6549	2933	9251	4977	5250	3837
Ccdc110	0	0	2	0	0	0
Ccdc112	49	18	60	754	129	88
Ccdc113	483	285	693	0	790	0
Ccdc114	0	22	101	0	0	0
Ccdc115	1709	1319	1925	1314	4588	1149
Ccdc116	0	1	0	0	1	525
Ccdc117	1141	887	1434	431	659	939
Ccdc12	5566	1870	7368	6347	5826	6202
Ccdc120	101	66	216	85	419	212
Ccdc121	0	0	0	0	0	0
Ccdc122	10	11	0	0	0	6
Ccdc124	4169	1753	5936	4836	4283	2702
Ccdc125	15	5	6	0	125	77
Ccdc126	2268	2403	4580	1528	2681	1823
Ccdc127	1152	546	1183	1678	1612	634
Ccdc129	0	0	0	2	0	0
Ccdc13	2	12	124	0	0	0
Ccdc130	432	446	1436	362	800	282
Ccdc134	214	178	193	796	1012	761
Ccdc136	1479	1898	1952	3081	5849	5609
Ccdc137	611	546	237	395	631	784
Ccdc138	138	124	121	1881	0	359
Ccdc14	328	144	121	20	45	1
Ccdc141	241	188	261	160	1197	837
Ccdc142	0	1	0	7	0	0
Ccdc142os	49	50	48	0	237	0
Ccdc144b	0	0	0	0	0	0
Ccdc146	5	0	9	0	0	103
Ccdc148	130	39	72	257	227	0
Ccdc149	6	69	15	98	153	137
Ccdc15	328	41	150	114	0	86
Ccdc150	0	9	15	0	0	242
Ccdc151	47	53	0	0	487	0
Ccdc152	0	0	0	0	0	0
Ccdc153	0	0	0	0	0	0
Ccdc154	0	0	0	0	0	0
Ccdc155	84	90	57	0	15	20
Ccdc157	39	121	98	843	636	300
Ccdc158	0	4	0	204	0	2
Ccdc159	39	61	36	0	250	0
Ccdc160	41	21	57	0	0	0
Ccdc162	0	0	11	0	0	0
Ccdc163	614	367	751	1304	948	1091
Ccdc166	942	742	917	28	2	1585
Ccdc167	22	35	82	177	16	28
Ccdc169	0	2	1	27	340	98
Ccdc17	143	179	279	490	98	49
Ccdc170	0	0	0	0	0	0
Ccdc171	208	40	90	0	0	0
Ccdc172	0	0	5	0	0	0
Ccdc173	335	177	412	275	875	707
Ccdc174	1006	293	1518	1233	2135	457
Ccdc175	91	18	109	398	0	191
Ccdc177	1074	932	330	3322	3463	3016
Ccdc178	12	0	0	0	0	0
Ccdc18	14	0	11	20	284	0
Ccdc180	444	217	625	377	281	458
Ccdc181	1211	589	825	110	352	18
Ccdc182	0	0	0	0	0	0
Ccdc183	5	11	14	0	252	80
Ccdc184	65	39	30	577	311	1
Ccdc185	0	0	0	0	0	0
Ccdc186	640	239	479	1691	1656	1432
Ccdc187	0	5	0	0	0	21
Ccdc188	0	0	0	0	0	0
Ccdc189	432	187	378	0	550	797
Ccdc190	0	1	0	0	0	0
Ccdc191	1089	417	1120	1552	1340	1012
Ccdc22	1	0	0	0	0	0
Ccdc24	119	163	163	975	515	222
Ccdc25	793	603	802	797	600	1992
Ccdc27	0	2	0	0	0	0
Ccdc28a	324	128	301	693	623	95
Ccdc28b	1836	670	2422	1650	948	741
Ccdc3	0	1	7	0	0	0
Ccdc30	214	104	89	616	163	0
Ccdc32	606	436	644	1862	1918	935
Ccdc33	0	0	0	0	0	0
Ccdc34	548	117	589	1313	970	731
Ccdc34os	0	1	0	0	0	153
Ccdc36	0	0	4	0	4	1
Ccdc38	2	0	0	39	0	0
Ccdc39	134	53	86	22	389	409
Ccdc40	0	3	81	7	0	54
Ccdc42	0	0	0	0	0	0
Ccdc42os	0	0	0	0	0	0
Ccdc43	527	190	687	949	149	550
Ccdc47	2474	1698	2536	2058	1819	1920
Ccdc50	230	111	334	601	550	649
Ccdc50-ps	0	0	0	1	0	1
Ccdc51	376	187	499	435	446	0
Ccdc54	0	0	0	0	0	0
Ccdc57	187	125	200	217	331	165
Ccdc58	439	194	685	501	460	396
Ccdc59	2140	682	2740	2959	2924	3547
Ccdc6	272	126	659	668	296	244
Ccdc60	4	3	0	0	0	0
Ccdc61	356	169	284	417	104	590
Ccdc62	107	22	62	9	167	44
Ccdc63	619	409	819	383	436	644
Ccdc65	157	137	155	0	624	4
Ccdc66	415	199	379	548	1219	609
Ccdc68	14	1	0	0	0	0
Ccdc69	60	30	33	0	0	49
Ccdc70	0	0	0	0	0	0
Ccdc71	1012	561	656	1415	1466	675
Ccdc71l	76	50	169	46	82	417
Ccdc73	30	15	48	295	163	804
Ccdc74a	19	16	87	0	0	0
Ccdc77	357	284	402	942	89	143
Ccdc78	0	13	0	2	0	5
Ccdc7a	0	0	0	0	0	0
Ccdc7b	3	1	0	1	0	0
Ccdc8	9	5	0	22	0	0
Ccdc80	0	45	0	452	0	0
Ccdc81	23	1	12	904	255	0
Ccdc82	396	140	360	464	611	541
Ccdc83	0	0	0	1	0	112
Ccdc84	614	370	1171	738	438	304
Ccdc85a	54	50	54	833	305	445
Ccdc85b	1507	796	1705	2365	3856	2844
Ccdc85c	91	34	61	466	71	469
Ccdc86	650	281	316	0	66	423
Ccdc87	78	13	0	0	0	4
Ccdc88a	2214	636	1317	3785	6017	4581
Ccdc88b	117	27	146	252	0	236
Ccdc88c	86	95	129	1339	527	1103
Ccdc89	239	117	418	0	0	0
Ccdc9	256	95	127	152	440	809
Ccdc90b	910	527	1139	995	826	350
Ccdc91	365	273	551	823	0	247
Ccdc92	1456	837	1248	2182	977	795
Ccdc92b	164	74	37	534	222	54
Ccdc93	34	37	104	283	447	219
Ccdc94	526	368	617	386	331	50
Ccdc96	54	100	63	0	0	0
Ccdc97	340	559	74	561	764	938
Ccer1	0	0	0	0	0	0
Ccer2	0	2	0	0	0	0
Cchcr1	3	9	11	6	1	5
Ccin	0	0	0	0	0	0
Cck	218	122	227	220	171	30
Cckar	0	0	0	0	0	0
Cckbr	344	263	354	0	0	459
Ccl1	0	0	0	0	0	0
Ccl11	0	0	0	0	0	0
Ccl12	13	31	97	0	0	0
Ccl17	8	3	6	0	4	70
Ccl19	0	0	1	0	0	0
Ccl19-ps1	0	0	0	0	0	0
Ccl19-ps3	0	0	0	0	0	0
Ccl2	6	1	799	0	0	0
Ccl20	0	0	0	0	0	0
Ccl21a	0	0	0	0	0	0
Ccl21b	0	0	0	0	0	0
Ccl21c	0	0	0	0	0	0
Ccl22	0	0	0	0	0	0
Ccl24	0	0	0	0	0	0
Ccl25	244	173	285	568	388	484
Ccl26	0	0	0	0	0	0
Ccl27a	485	171	816	818	845	807
Ccl27b	0	0	0	0	0	0
Ccl28	0	1	0	0	0	0
Ccl3	45	10	62	0	0	0
Ccl4	28	17	28	0	0	0
Ccl5	0	1	0	0	0	0
Ccl6	80	49	52	0	0	0
Ccl7	0	1	500	0	0	0
Ccl8	0	0	0	0	0	0
Ccl9	173	51	272	861	0	1
Ccm2	677	514	1031	1398	509	121
Ccm2l	3	65	39	0	3	0
Ccna1	0	0	0	0	0	0
Ccna2	50	13	88	0	37	0
Ccnb1	1	4	0	0	0	0
Ccnb1-ps	0	0	0	0	0	0
Ccnb1ip1	21	0	2	0	0	0
Ccnb2	32	34	0	0	98	210
Ccnb2-ps	0	19	0	30	67	0
Ccnb3	0	0	0	0	0	0
Ccnc	829	276	944	757	1765	922
Ccnd1	90	104	381	3	2	0
Ccnd2	279	226	159	27	2	6
Ccnd3	1168	1342	1162	518	71	263
Ccnd3-ps	0	4	0	1	0	0
Ccndbp1	7616	4937	11110	5815	3533	3831
Ccne1	53	31	176	0	0	147
Ccne2	78	23	131	0	115	237
Ccnf	117	102	30	8	29	257
Ccng1	860	539	597	2092	1912	1631
Ccng2	929	751	1135	843	121	154
Ccnh	2094	1092	2103	1921	1949	813
Ccni	1184	641	946	2229	5450	2782
Ccnj	45	13	5	98	72	29
Ccnjl	222	241	286	18	119	49
Ccnk	73	24	67	32	639	359
Ccnl1	1396	1180	1287	3047	3071	2950
Ccnl2	2969	1856	4081	4195	3830	4646
Ccno	0	13	46	0	0	0
Ccnt1	834	662	600	2894	2232	1167
Ccnt2	1755	835	2272	3631	3865	2415
Ccny	700	557	842	626	887	997
Ccnyl1	23	62	40	4	559	190
Ccp110	219	144	189	1435	1119	409
Ccpg1	47	15	2	63	123	100
Ccpg1os	847	436	1092	404	451	902
Ccr1	0	7	0	0	0	0
Ccr10	15	9	43	108	0	0
Ccr1l1	0	0	0	0	0	0
Ccr2	0	0	0	0	0	0
Ccr3	0	0	0	0	0	0
Ccr4	0	2	0	0	0	0
Ccr5	0	21	0	2	0	0
Ccr6	57	28	20	0	0	0
Ccr7	0	0	0	0	0	0
Ccr8	0	0	0	0	0	0
Ccr9	28	24	8	107	25	24
Ccrl2	0	21	85	0	0	0
Ccs	1419	987	1343	1704	2784	39
Ccsap	656	485	525	1008	834	953
Ccser1	286	140	1	262	561	296
Ccser2	1117	442	787	572	1808	534
Cct2	890	946	1195	1668	1053	1105
Cct3	3788	2919	3056	2912	905	1371
Cct3-ps1	3	0	0	0	0	0
Cct4	3065	2369	3862	2664	2675	1268
Cct5	8290	5293	11505	6437	5477	2581
Cct6a	4167	3060	3243	5083	1701	2561
Cct6b	0	13	141	0	0	0
Cct7	8005	4969	8807	2605	2533	2812
Cct8	5610	3970	4327	5944	1674	2755
Cct8l1	0	0	6	0	0	0
Ccz1	1593	1189	1778	2450	1449	1337
Cd101	11	4	0	0	0	0
Cd109	0	0	0	0	0	0
Cd14	268	130	519	0	0	94
Cd151	17	32	96	0	442	0
Cd160	2	0	0	27	0	0
Cd163	0	0	0	0	0	0
Cd163l1	0	0	0	0	0	6
Cd164	1440	948	1292	836	381	1556
Cd164l2	0	4	16	0	0	0
Cd177	0	0	0	0	0	0
Cd180	43	4	0	0	0	0
Cd19	4	44	0	390	116	165
Cd1d1	79	122	294	210	0	0
Cd1d2	0	0	0	0	0	0
Cd2	0	3	0	0	0	0
Cd200	824	510	596	3018	1557	630
Cd200r1	0	0	0	0	0	0
Cd200r2	0	0	0	0	0	0
Cd200r3	0	0	0	2	0	0
Cd200r4	0	0	0	0	0	0
Cd207	0	7	0	0	0	0
Cd209a	0	0	0	0	0	0
Cd209b	0	0	0	0	0	0
Cd209c	0	0	0	0	0	0
Cd209d	0	0	0	0	0	0
Cd209e	0	0	0	0	0	0
Cd209f	0	0	0	0	0	0
Cd209g	0	2	0	0	0	0
Cd22	0	0	0	0	0	0
Cd226	0	0	0	0	0	0
Cd244	0	2	0	8	1	31
Cd247	0	0	0	0	0	0
Cd248	149	77	28	0	0	0
Cd24a	19	70	161	0	0	0
Cd27	32	7	45	199	183	87
Cd274	0	15	11	0	0	159
Cd276	64	54	49	399	981	1220
Cd28	0	0	0	0	0	0
Cd2ap	83	48	165	330	793	453
Cd2bp2	671	620	360	2063	2972	1675
Cd300a	61	15	1	0	0	0
Cd300c	0	0	0	0	0	0
Cd300c2	79	80	42	0	0	0
Cd300e	0	0	0	0	0	0
Cd300lb	0	0	0	0	0	0
Cd300ld	0	0	0	0	0	0
Cd300ld2	0	0	0	0	0	0
Cd300ld3	0	0	0	0	0	0
Cd300ld4	0	0	0	0	0	0
Cd300ld5	0	0	0	0	0	0
Cd300lf	32	61	76	0	0	20
Cd300lg	0	1	0	0	17	0
Cd302	331	130	293	210	328	140
Cd320	1131	980	1819	1077	1204	728
Cd33	2	14	35	0	0	0
Cd34	502	226	319	0	0	1
Cd36	66	75	405	0	0	0
Cd37	72	78	189	595	5	145
Cd38	55	7	38	0	0	0
Cd3d	0	0	0	0	0	0
Cd3e	0	0	0	0	0	0
Cd3eap	506	351	467	797	262	1005
Cd3g	13	4	0	0	0	10
Cd4	0	0	0	0	0	53
Cd40	43	35	124	0	0	0
Cd40lg	0	0	0	0	0	0
Cd44	195	75	76	345	1	436
Cd46	21	4	18	3	112	206
Cd47	3846	2060	4567	4442	4599	4331
Cd48	35	3	23	0	0	0
Cd5	0	0	0	0	0	0
Cd52	44	18	73	0	0	19
Cd53	147	101	199	0	0	229
Cd55	0	5	0	0	0	0
Cd55b	0	0	0	0	0	0
Cd59a	3451	1795	4113	2984	2075	1030
Cd59b	24	14	42	1	4	0
Cd5l	0	0	0	0	0	0
Cd6	0	0	0	0	0	0
Cd63	8255	4383	14022	8807	3574	4660
Cd63-ps	43	25	80	71	26	32
Cd68	401	244	853	0	0	280
Cd69	0	0	0	0	0	0
Cd7	0	0	0	0	0	0
Cd70	0	2	32	0	0	0
Cd72	18	10	18	0	0	0
Cd74	66	405	201	0	0	0
Cd79a	5	6	0	0	0	0
Cd79b	0	14	0	0	0	0
Cd80	0	8	0	0	0	0
Cd81	24638	12706	49609	6808	9570	7409
Cd82	462	630	554	2	2	1
Cd83	751	202	507	1655	71	669
Cd84	13	45	9	0	0	0
Cd86	48	23	132	4	0	0
Cd8a	22	0	0	0	0	0
Cd8b1	0	0	0	0	0	0
Cd9	4020	2314	8743	100	345	25
Cd9-ps	3	0	4	0	0	0
Cd93	22	8	31	0	0	0
Cd96	0	0	0	0	0	0
Cd99l2	85	278	107	383	726	813
Cda	41	6	0	0	223	0
Cdadc1	1608	1049	3079	1205	241	1594
Cdan1	122	228	357	296	911	1018
Cdc123	5296	2808	6913	2156	4311	2355
Cdc14a	64	71	13	109	21	183
Cdc14b	76	36	110	133	588	92
Cdc16	3119	2407	3914	2861	770	1417
Cdc20	8	36	13	0	0	4
Cdc20b	0	0	0	0	0	7
Cdc23	1545	1286	1543	1969	981	2834
Cdc25a	123	63	260	131	508	779
Cdc25b	133	128	27	1961	534	385
Cdc25c	180	134	204	1	308	0
Cdc26	964	469	1128	1786	2005	1377
Cdc27	194	93	97	299	589	610
Cdc34	1640	1389	841	492	1029	2442
Cdc34b	9	10	23	3	18	5
Cdc37	4362	2804	5370	5242	3456	2553
Cdc37l1	648	454	839	1205	3211	1255
Cdc40	365	253	309	946	1084	530
Cdc42	7090	4059	6024	9869	8770	7703
Cdc42bpa	716	286	535	2495	550	1564
Cdc42bpb	16	23	2	41	16	81
Cdc42bpg	12	5	5	0	24	29
Cdc42ep1	163	235	26	47	0	0
Cdc42ep2	9	24	37	0	0	0
Cdc42ep3	750	349	817	122	658	94
Cdc42ep4	453	464	189	791	807	2
Cdc42ep5	28	6	30	0	241	228
Cdc42se1	263	231	218	897	439	317
Cdc42se2	704	747	422	351	704	335
Cdc45	122	40	189	0	0	0
Cdc5l	1419	875	1179	722	635	1568
Cdc6	7	3	6	0	0	0
Cdc7	451	333	414	1067	984	995
Cdc73	245	215	420	3093	1105	2072
Cdca2	0	29	0	0	1	0
Cdca3	94	21	3	0	0	0
Cdca4	69	122	153	908	0	0
Cdca5	0	7	0	0	0	0
Cdca7	32	9	0	622	0	0
Cdca7l	1	32	0	1	1	0
Cdca8	133	36	46	0	0	0
Cdcp1	0	2	3	0	0	0
Cdcp2	0	0	0	0	0	0
Cdh1	0	0	0	0	0	0
Cdh10	132	59	87	257	356	517
Cdh11	804	303	457	2440	3867	1372
Cdh12	46	110	0	910	168	153
Cdh13	160	262	374	0	128	0
Cdh15	0	0	0	0	0	0
Cdh16	27	3	22	45	87	72
Cdh17	0	12	0	0	0	0
Cdh18	192	67	0	97	426	114
Cdh19	0	18	0	0	0	0
Cdh2	531	513	234	594	447	1343
Cdh20	54	15	9	0	381	73
Cdh22	0	44	1	43	0	0
Cdh23	32	19	11	18	0	0
Cdh24	27	15	0	0	115	168
Cdh26	0	0	0	0	0	0
Cdh3	1	3	0	0	0	0
Cdh4	230	571	174	907	1188	1051
Cdh5	0	5	5	0	0	0
Cdh6	13	24	0	0	0	0
Cdh7	11	5	54	0	0	0
Cdh8	340	132	135	4552	2230	1745
Cdh9	41	44	154	25	714	606
Cdhr1	2384	4075	1916	6014	9331	7328
Cdhr2	0	0	0	0	0	0
Cdhr3	10	14	25	0	0	0
Cdhr4	0	0	3	0	0	0
Cdhr5	0	1	0	0	0	0
Cdip1	2733	2414	2787	1487	2391	1559
Cdipt	4837	3158	5833	4760	3744	3260
Cdk1	0	18	28	0	0	0
Cdk10	420	288	862	191	1203	601
Cdk11b	2047	1026	1674	4762	4566	1335
Cdk12	85	80	114	1648	387	32
Cdk13	271	206	125	2861	3438	2203
Cdk14	137	73	132	174	440	0
Cdk15	18	11	0	0	0	0
Cdk16	1277	1390	708	748	974	1701
Cdk17	241	260	156	4	6	94
Cdk18	33	14	0	0	38	0
Cdk19	245	102	215	221	817	529
Cdk19os	4	9	1	0	30	0
Cdk2	106	49	87	113	0	2
Cdk20	519	657	415	786	675	269
Cdk2ap1	266	193	262	508	581	342
Cdk2ap2	11284	7682	13297	5149	5372	4884
Cdk3-ps	0	7	0	0	204	0
Cdk4	1710	1118	1849	3070	3835	1824
Cdk5	2246	1388	2364	3045	1383	3591
Cdk5r1	95	37	65	468	1102	307
Cdk5r2	77	50	16	238	277	332
Cdk5rap1	275	181	168	144	98	37
Cdk5rap2	110	60	197	369	113	233
Cdk5rap3	2288	1424	2869	888	2769	1126
Cdk6	48	39	59	49	439	131
Cdk7	716	347	839	989	394	788
Cdk8	346	191	197	973	282	1046
Cdk9	1460	1202	1398	1631	1069	750
Cdkal1	349	258	444	1064	1630	433
Cdkl1	40	13	27	0	61	0
Cdkl2	154	97	243	89	152	323
Cdkl3	537	345	801	888	227	667
Cdkl4	40	36	80	0	44	70
Cdkl5	341	209	291	704	1544	353
Cdkn1a	271	114	495	0	0	0
Cdkn1b	54	17	9	868	1329	881
Cdkn1c	256	116	269	0	95	8
Cdkn2a	0	0	0	0	0	0
Cdkn2aip	463	387	713	292	818	583
Cdkn2aipnl	1486	1029	2031	1219	605	650
Cdkn2b	24	52	125	11	0	0
Cdkn2c	516	303	414	767	2187	900
Cdkn2d	1657	682	1451	841	895	1138
Cdkn3	1	3	0	15	0	0
Cdnf	0	32	11	0	0	0
Cdo1	42	15	69	3	0	32
Cdon	46	47	50	851	355	208
Cdpf1	260	163	233	155	0	469
Cdr1	49	21	6	6482	4898	3233
Cdr2	1851	1712	2011	1365	1474	769
Cdr2l	19	104	44	1836	34	505
Cdrt4	0	1	0	0	0	0
Cdrt4os1	0	2	4	0	0	0
Cdrt4os2	0	0	0	0	0	0
Cds1	1493	1901	1255	1537	1722	700
Cds2	749	736	1137	7234	2792	4295
Cdsn	1	24	52	0	0	0
Cdt1	10	126	129	155	0	587
Cdv3	390	331	446	1048	1407	1053
Cdv3-ps	0	0	0	0	0	0
Cdx1	0	0	0	0	0	0
Cdx2	0	0	0	0	0	0
Cdx4	0	0	0	0	0	0
Cdyl	87	99	17	285	67	303
Cdyl2	50	38	17	1083	0	20
Ceacam-ps1	0	0	0	0	0	0
Ceacam1	5	20	0	0	0	36
Ceacam10	18	30	62	0	0	140
Ceacam11	0	0	0	0	0	0
Ceacam12	0	0	0	0	0	107
Ceacam13	0	0	0	0	0	0
Ceacam14	0	0	0	0	0	0
Ceacam15	0	0	0	0	0	0
Ceacam16	0	1	0	0	0	0
Ceacam18	0	0	0	0	0	0
Ceacam19	0	0	0	0	0	0
Ceacam2	43	1	1	0	0	1
Ceacam20	0	0	0	0	0	0
Ceacam3	0	0	0	1	0	0
Ceacam5	0	0	0	0	0	0
Ceacam9	0	0	0	0	0	0
Cebpa	0	2	0	0	0	0
Cebpb	158	102	236	209	172	110
Cebpd	1608	970	2739	145	373	0
Cebpe	0	0	0	0	0	0
Cebpg	972	463	1090	1120	1118	939
Cebpz	414	202	378	1373	962	1633
Cebpzos	457	178	636	112	339	249
Cecr2	287	179	508	337	1578	238
Cecr6	5	6	2	0	0	0
Cel	0	0	0	0	0	0
Cela1	99	44	128	0	0	0
Cela2a	0	0	0	0	0	0
Cela3a	0	0	0	0	0	0
Cela3b	0	0	0	0	0	0
Celf1	1292	872	1032	2092	3271	2397
Celf2	2633	1312	2315	9504	6175	5441
Celf3	2197	821	967	13513	8777	9087
Celf4	4733	2067	3095	8743	4249	3559
Celf5	45	13	42	819	268	115
Celf6	202	107	99	154	832	1
Celrr	0	0	5	0	0	0
Celsr1	6	11	8	121	425	3
Celsr2	270	139	156	1385	573	298
Celsr3	97	84	83	1005	640	1281
Cemip	8	3	2	0	0	0
Cend1	729	441	493	2608	707	1425
Cenpa	61	43	79	0	118	3
Cenpb	78	65	79	271	576	717
Cenpc1	655	284	609	1677	2053	1129
Cenpe	90	137	141	0	0	59
Cenpf	11	6	1	17	0	0
Cenph	0	0	0	0	0	0
Cenpi	1	14	0	0	0	0
Cenpj	32	16	27	238	4	151
Cenpk	11	10	13	4	0	9
Cenpl	51	113	42	0	166	0
Cenpm	0	41	17	342	0	0
Cenpn	99	52	116	1	0	47
Cenpo	66	81	7	248	0	21
Cenpp	36	10	19	0	0	0
Cenpq	285	91	178	497	448	179
Cenpt	401	476	709	1340	835	337
Cenpu	66	30	0	0	0	0
Cenpv	674	246	604	562	840	434
Cenpw	12	7	7	3	50	0
Cenpx	648	264	895	1522	1447	1265
Cep104	172	242	180	887	911	242
Cep112	100	99	206	0	80	0
Cep112it	0	1	0	2	0	5
Cep112os1	0	0	8	0	0	125
Cep120	437	369	411	783	446	1024
Cep126	54	50	38	504	766	43
Cep128	0	12	4	0	0	93
Cep131	79	81	186	751	72	0
Cep135	41	38	2	83	43	274
Cep152	164	146	319	759	311	1147
Cep162	158	36	291	864	761	308
Cep164	1181	519	1132	1223	2575	1108
Cep170	208	50	204	1146	1150	894
Cep170b	260	239	72	1135	428	642
Cep19	888	466	876	689	698	791
Cep192	161	69	46	292	483	1377
Cep250	96	109	87	542	145	123
Cep290	4349	1245	5049	5835	3554	3420
Cep295	187	123	266	1474	661	272
Cep295nl	0	0	0	134	0	0
Cep350	272	185	254	1991	1200	1266
Cep41	216	128	260	718	17	105
Cep44	428	235	616	1622	617	487
Cep55	0	14	0	0	0	0
Cep57	1504	515	1841	1087	1914	2342
Cep57l1	87	156	275	645	908	89
Cep63	790	491	708	169	1067	152
Cep68	161	160	169	1063	1179	47
Cep70	369	194	377	1190	330	710
Cep72	39	66	9	0	0	0
Cep76	190	88	16	1	55	586
Cep78	555	302	832	1040	590	550
Cep83	145	102	205	85	48	273
Cep83os	124	245	204	1313	40	504
Cep85	1143	950	1135	677	1842	1188
Cep85l	85	20	72	320	271	221
Cep89	702	399	836	190	921	4
Cep95	426	125	417	1279	843	669
Cep97	145	64	236	1449	203	428
Cept1	774	554	882	358	1009	568
Cer1	0	0	0	0	0	0
Cercam	10	27	7	1	0	217
Cerk	511	399	218	1832	1402	1096
Cerkl	474	357	259	0	0	28
Cers1	312	161	113	483	15	404
Cers2	1353	1445	2389	41	281	989
Cers3	7	0	0	0	0	0
Cers4	7519	5690	8209	7445	8983	6524
Cers5	1186	1023	1939	1584	749	2212
Cers6	150	73	248	75	512	177
Ces1a	4	41	17	0	0	0
Ces1b	0	0	0	0	0	0
Ces1c	0	0	0	0	0	0
Ces1d	0	26	0	0	0	0
Ces1e	0	0	0	0	0	0
Ces1f	0	0	0	0	0	0
Ces1g	0	0	0	0	0	0
Ces1h	0	0	0	0	0	0
Ces2a	0	0	0	0	0	0
Ces2b	0	6	0	0	0	0
Ces2c	0	0	0	1	0	0
Ces2d-ps	0	0	0	0	0	0
Ces2e	0	0	29	0	0	0
Ces2f	0	0	0	0	0	0
Ces2g	0	0	0	0	0	0
Ces2h	0	0	0	0	0	0
Ces3a	0	0	0	0	0	0
Ces3b	0	0	0	0	0	0
Ces4a	0	0	0	0	0	0
Ces5a	6	1	0	0	0	171
Cetn1	0	0	0	0	0	0
Cetn2	2400	1324	3426	1978	2323	236
Cetn3	3089	1194	3838	2831	2928	2454
Cetn4	68	32	166	273	7	123
Cfap100	0	2	0	0	0	0
Cfap126	523	213	431	38	602	126
Cfap157	3	13	0	0	46	0
Cfap161	0	0	0	0	0	0
Cfap20	2560	1529	3281	2733	1289	3975
Cfap206	141	159	402	13	317	115
Cfap221	6	10	14	0	0	0
Cfap36	2323	1380	2515	1461	2408	3312
Cfap43	0	12	0	0	0	0
Cfap44	0	2	0	0	0	0
Cfap45	1	0	46	0	0	0
Cfap46	25	23	182	78	471	23
Cfap52	0	3	0	0	0	0
Cfap53	8	3	0	66	21	220
Cfap54	132	74	103	0	148	0
Cfap57	15	24	0	0	0	0
Cfap58	0	1	46	11	0	0
Cfap61	729	567	712	1084	808	1143
Cfap65	0	0	0	0	0	0
Cfap69	172	23	44	0	0	0
Cfap70	28	21	55	22	74	1
Cfap73	0	0	0	0	0	0
Cfap74	110	92	15	91	28	5
Cfap77	0	0	3	2	0	0
Cfap97	862	367	531	842	2372	1299
Cfap99	8	28	3	0	0	0
Cfb	0	0	0	0	0	0
Cfc1	0	0	0	0	0	0
Cfd	0	0	0	0	0	0
Cfdp1	3261	1730	2945	4312	1905	2169
Cfh	215	183	34	0	11	0
Cfhr1	0	0	0	0	0	0
Cfhr2	0	0	0	0	0	0
Cfhr3	0	0	0	0	0	0
Cfi	0	13	0	61	0	0
Cfl1	6524	2572	5551	9077	7617	7723
Cfl2	863	545	1049	480	1150	1132
Cflar	709	272	571	2460	1082	679
Cfp	21	59	44	1939	564	676
Cftr	0	0	1	3	1	0
Cga	0	0	0	0	0	0
Cggbp1	510	452	264	408	987	1314
Cgn	387	215	442	563	698	42
Cgnl1	91	131	159	0	18	0
Cgref1	343	169	689	424	439	0
Cgrrf1	1187	790	2055	1471	521	733
Ch25h	16	2	17	0	0	0
Chac1	61	1	84	0	0	0
Chac2	652	314	834	875	111	895
Chad	0	0	0	0	0	0
Chadl	183	439	218	710	552	466
Chaf1a	132	82	13	0	69	753
Chaf1b	0	0	0	0	0	0
Champ1	413	134	47	659	391	126
Chat	10	8	0	0	0	0
Chchd1	1575	527	2043	1493	1169	2128
Chchd10	1491	877	2050	2436	2819	1855
Chchd2	7051	5401	6230	6278	9576	6018
Chchd2-ps	18	8	21	24	39	32
Chchd3	2702	1513	3313	2672	3807	1279
Chchd4	2276	1139	2335	231	1253	904
Chchd5	1448	665	1712	304	1181	932
Chchd6	1271	950	1855	1156	834	817
Chchd7	1914	927	2601	4263	2926	3055
Chd1	902	580	1083	2183	1189	675
Chd1l	100	242	179	53	0	208
Chd2	480	280	372	1409	2610	918
Chd3	168	74	158	832	895	571
Chd3os	1721	755	2428	3587	1917	1639
Chd4	826	246	884	4169	2689	3265
Chd5	46	45	99	399	1725	703
Chd6	1422	480	1402	4101	3858	5086
Chd7	3666	2243	2723	5633	3800	4053
Chd8	225	102	155	1023	1617	898
Chd9	1319	462	829	4170	2355	2407
Chdh	56	5	12	483	80	181
Chek1	83	13	72	87	417	382
Chek2	37	18	24	653	49	0
Cherp	256	249	192	10	181	208
Chfr	308	277	323	819	716	1202
Chga	1855	1930	2895	2192	774	588
Chgb	4305	4674	5010	2703	1639	2566
Chia1	0	0	0	0	0	0
Chic1	66	37	202	1514	1136	1119
Chic2	953	522	1300	1468	120	437
Chid1	495	472	748	605	512	109
Chil1	1732	865	2606	598	128	192
Chil3	0	0	0	0	0	0
Chil4	0	0	0	0	0	0
Chil5	0	3	0	0	0	0
Chil6	0	0	0	0	0	0
Chit1	0	0	0	0	0	0
Chka	556	463	263	5601	2927	2379
Chkb	902	771	1439	3407	701	2035
Chl1	159	13	48	0	0	0
Chm	85	146	114	221	609	1420
Chml	0	6	3	445	418	19
Chmp1a	1465	1276	1405	2106	987	952
Chmp1b	643	279	820	245	807	27
Chmp2a	7119	3090	9573	6252	8749	6276
Chmp2b	913	499	678	57	617	562
Chmp3	993	866	1005	1159	1617	610
Chmp4b	123	60	137	142	707	584
Chmp4c	4	10	42	0	15	0
Chmp5	3394	1709	3597	6588	3963	2209
Chmp6	1590	1222	2226	1007	875	3070
Chmp7	1096	1072	1660	711	799	98
Chn1	2004	971	1862	1707	1570	1333
Chn1os1	55	26	5	317	170	271
Chn1os3	0	1	6	91	0	0
Chn2	365	108	514	668	301	231
Chodl	50	17	0	140	0	0
Chordc1	726	468	1074	861	1422	758
Chp1	634	877	599	928	344	359
Chp2	0	4	0	0	0	0
Chpf	1138	973	507	2049	1958	647
Chpf2	49	21	9	134	2	43
Chpt1	428	222	563	260	940	866
Chrac1	3902	2383	6801	1686	3996	3252
Chrd	1	15	0	578	1441	43
Chrdl1	234	208	101	0	0	0
Chrdl2	0	0	0	0	0	0
Chrm1	1	21	41	0	3	0
Chrm2	35	16	0	46	390	618
Chrm3	364	88	173	1232	1734	267
Chrm4	0	0	0	0	0	0
Chrm5	0	0	1	0	0	0
Chrna1	0	18	1	0	0	1
Chrna10	0	0	0	0	0	0
Chrna1os	40	10	14	0	0	0
Chrna2	26	27	4	0	0	0
Chrna3	36	47	80	0	0	0
Chrna4	1630	781	715	7765	5380	3395
Chrna5	30	103	281	0	0	192
Chrna6	576	745	694	3896	2713	2291
Chrna7	52	33	12	0	0	0
Chrna9	0	0	0	0	0	0
Chrnb1	204	106	265	571	1168	452
Chrnb2	16	70	65	1300	521	176
Chrnb3	310	131	43	4001	4249	1654
Chrnb4	240	80	32	2	82	0
Chrnd	0	0	0	0	0	0
Chrne	0	0	0	0	0	0
Chrng	0	0	0	0	0	0
Chst1	47	37	41	1709	398	20
Chst10	661	410	370	1679	454	789
Chst11	22	23	4	314	314	201
Chst12	902	504	926	2700	546	964
Chst13	0	0	0	0	0	0
Chst14	38	61	67	0	0	531
Chst15	0	28	0	0	0	0
Chst2	621	822	581	3341	48	766
Chst3	68	85	100	308	146	84
Chst4	0	0	0	0	0	0
Chst5	0	0	0	0	0	0
Chst7	1	0	0	0	0	0
Chst8	15	3	0	0	0	0
Chst9	213	80	260	0	0	0
Chsy1	238	99	195	138	714	123
Chsy3	0	9	1	0	0	0
Chtf18	104	75	173	413	577	48
Chtf8	28	52	21	315	652	149
Chtop	2198	1495	3200	1948	3212	3312
Chuk	1542	1156	2139	1054	1977	546
Churc1	313	109	344	263	958	779
Ciao1	1109	844	1509	3264	1709	965
Ciapin1	5415	2880	6151	1831	3466	2289
Ciart	556	718	1008	410	477	1262
Cib1	720	423	1031	6	392	443
Cib2	575	241	647	12	0	14
Cib3	0	0	0	0	0	0
Cib4	2	8	0	0	0	0
Cic	136	39	62	1590	1377	956
Cidea	40	4	28	0	0	0
Cideb	3	5	4	0	0	0
Cidec	0	0	0	0	0	0
Ciita	18	13	100	108	0	590
Cilp	0	3	0	0	0	0
Cilp2	102	28	38	0	0	0
Cinp	1524	800	1738	1950	970	1827
Cipc	573	392	180	859	482	305
Cir1	535	213	552	1616	713	1483
Cirbp	10311	5044	12090	17282	14052	10054
Cisd1	8793	3397	12901	11423	12122	8257
Cisd2	2130	1116	2666	2975	3182	2345
Cisd3	563	188	638	531	371	796
Cish	26	46	26	745	14	382
Cit	91	93	379	26	32	41
Cited1	320	83	186	0	0	457
Cited2	3307	2506	2399	6716	5513	4760
Cited4	68	22	134	0	359	0
Ciz1	546	391	220	736	10	180
Ckap2	0	22	0	0	0	0
Ckap2l	0	19	0	0	0	0
Ckap4	981	912	650	2840	611	1727
Ckap5	1131	624	918	2819	2000	1737
Ckb	50740	37840	36944	91371	72901	60552
Ckb-ps1	2	0	1	14	7	4
Ckb-ps2	0	0	0	2	0	3
Cklf	205	97	282	471	330	0
Ckm	4	13	24	212	477	23
Ckmt1	1939	2172	2400	1209	872	3483
Ckmt2	0	2	0	1	0	0
Cks1b	94	42	167	187	273	0
Cks1brt	0	0	0	0	1	0
Cks2	34	29	64	89	128	0
Clasp1	1208	544	910	2756	5685	2511
Clasp2	592	420	458	2997	3665	3091
Clasrp	804	419	365	1336	307	454
Clca1	72	173	205	255	0	0
Clca2	0	0	0	0	0	0
Clca3a1	0	7	0	0	1	0
Clca3a2	0	0	0	0	0	1
Clca3b	0	0	0	0	1	0
Clca4a	0	0	0	0	0	0
Clca4b	0	0	0	0	0	0
Clca4c-ps	0	0	0	0	0	0
Clcc1	572	666	920	851	758	1644
Clcf1	0	13	27	0	69	0
Clcn1	0	4	0	23	0	0
Clcn2	56	106	25	1256	840	33
Clcn3	1886	1405	1427	5854	5145	7410
Clcn4	3019	2767	3641	6837	2783	3677
Clcn5	83	33	85	496	558	71
Clcn6	204	189	76	1154	717	950
Clcn7	490	749	149	1145	1626	1887
Clcnka	0	24	7	0	0	0
Clcnkb	0	4	0	0	0	0
Cldn1	0	66	4	0	0	0
Cldn10	38	78	62	0	25	3
Cldn11	0	0	0	0	0	0
Cldn12	568	751	506	1831	1782	1369
Cldn13	0	0	0	0	0	0
Cldn14	0	0	0	0	0	0
Cldn15	12	2	3	0	0	3
Cldn16	0	0	0	0	0	0
Cldn17	0	0	0	0	0	0
Cldn18	0	0	0	0	0	1
Cldn19	0	2	0	140	71	0
Cldn2	0	42	27	0	230	0
Cldn20	0	0	0	0	0	0
Cldn22	0	0	0	0	0	0
Cldn23	22	59	0	0	0	0
Cldn24	0	0	0	0	0	0
Cldn25-ps	0	0	0	0	0	0
Cldn3	0	19	0	0	0	0
Cldn34-ps	0	0	0	0	0	0
Cldn34a	0	0	0	0	0	0
Cldn34b1	0	0	0	0	0	0
Cldn34b2	0	0	0	0	0	0
Cldn34b3	0	0	0	0	0	0
Cldn34b4	0	0	0	0	0	0
Cldn34c1	27	5	43	0	0	1
Cldn34c2	0	0	0	0	0	0
Cldn34c3	0	0	0	0	0	0
Cldn34c4	0	0	0	0	0	0
Cldn34d	0	0	0	0	0	0
Cldn4	0	0	0	0	0	0
Cldn5	1020	517	1000	0	0	0
Cldn6	0	0	0	0	0	0
Cldn7	55	22	53	147	57	0
Cldn8	0	0	0	0	595	0
Cldn9	0	20	0	0	0	0
Cldnd1	2113	1113	2836	1568	955	444
Cldnd2	0	0	0	0	0	0
Clec10a	0	0	16	0	0	0
Clec11a	197	85	141	0	124	70
Clec12a	0	0	0	0	0	0
Clec12b	0	0	0	0	0	0
Clec14a	87	60	0	0	0	0
Clec16a	1273	757	546	3112	3663	2003
Clec18a	36	53	124	0	0	0
Clec1a	0	7	30	0	0	0
Clec1b	0	0	0	3	0	0
Clec2d	0	2	26	0	0	0
Clec2e	0	0	0	0	0	0
Clec2f	0	0	0	0	0	0
Clec2g	0	0	0	0	0	0
Clec2h	0	0	0	0	0	0
Clec2i	0	0	0	0	0	0
Clec2j	0	0	0	0	0	0
Clec2l	608	370	858	2368	1270	1405
Clec3a	0	0	0	0	0	0
Clec3b	8	0	0	0	0	0
Clec4a1	0	0	0	0	0	0
Clec4a2	0	2	0	0	0	0
Clec4a3	0	0	34	0	0	0
Clec4a4	0	0	0	0	0	0
Clec4b1	0	0	0	0	0	0
Clec4b2	0	0	0	0	0	0
Clec4d	0	0	0	0	0	0
Clec4e	0	0	0	0	0	0
Clec4f	0	0	0	0	0	0
Clec4g	0	0	0	0	0	0
Clec4n	0	0	0	0	0	0
Clec5a	0	0	36	0	0	0
Clec7a	0	9	0	0	0	0
Clec9a	0	0	0	0	3	0
Clgn	0	34	0	838	0	0
Clhc1	0	0	0	0	0	0
Clic1	910	555	1952	0	0	0
Clic3	3	3	1	0	0	0
Clic4	329	280	263	5	0	7
Clic5	1	2	0	0	0	0
Clic6	63	91	94	0	48	265
Clint1	560	318	371	199	724	571
Clip1	868	721	773	2391	1758	1730
Clip2	4	8	12	72	10	46
Clip3	839	440	408	6177	2342	3125
Clip4	889	603	290	507	139	314
Clk1	3465	2423	4213	8331	5877	4895
Clk2	669	511	506	2155	3497	1019
Clk3	1251	688	1021	192	693	413
Clk4	1602	792	1474	1163	3408	2007
Clmn	14	35	57	0	0	23
Clmp	7	6	6	1	0	0
Cln3	718	656	1112	926	1593	1037
Cln5	244	337	515	0	567	68
Cln6	661	665	321	1283	2924	1891
Cln8	622	393	609	2066	213	5
Clnk	37	9	0	179	0	224
Clnkos	3	0	0	0	0	1
Clns1a	2611	1527	3431	2553	2679	1112
Clock	815	301	589	2679	1892	3736
Clp1	1108	620	1296	159	538	853
Clpb	796	863	1026	483	551	55
Clpp	4090	2304	3997	3339	4092	3876
Clps	0	0	0	0	0	0
Clpsl2	0	0	0	0	0	0
Clptm1	7707	6181	9340	4150	3823	3069
Clptm1l	1115	1001	995	1409	1424	1991
Clpx	1925	1095	1715	965	446	1086
Clrn1	188	154	219	96	0	0
Clrn2	0	0	0	0	0	0
Clrn3	0	0	0	0	0	0
Clspn	0	6	0	21	0	0
Clstn1	2539	3773	1900	16735	10035	9265
Clstn2	27	32	57	24	903	518
Clstn3	1931	1524	328	2764	2165	2067
Clta	2025	1554	2143	4456	4812	4167
Cltb	4948	2799	6027	7828	8291	7414
Cltc	703	367	438	3966	5055	4427
Clu	22997	24266	28874	4480	7434	2946
Cluap1	283	165	351	575	334	168
Cluh	34	103	151	953	1002	1034
Clvs1	49	17	10	30	39	281
Clvs2	12	6	54	0	0	0
Clybl	510	172	509	469	0	14
Cma1	0	0	0	0	0	0
Cma2	0	0	0	0	0	0
Cmah	0	0	71	5	1	0
Cmas	2632	1354	3634	1476	2381	1164
Cmbl	67	22	109	66	0	0
Cmc1	189	91	330	622	554	476
Cmc2	468	216	542	890	403	396
Cmc4	108	31	144	210	174	438
Cmip	878	732	416	2111	1646	769
Cmklr1	0	0	9	0	0	0
Cmpk1	942	659	1148	1044	1369	2639
Cmpk2	262	158	41	0	0	482
Cmss1	494	203	510	196	453	582
Cmtm1	0	0	0	0	0	0
Cmtm2a	0	0	0	0	0	0
Cmtm2b	0	0	0	0	0	0
Cmtm3	127	137	173	0	0	0
Cmtm4	75	59	189	1059	460	11
Cmtm5	280	234	734	0	0	0
Cmtm6	85	276	87	403	0	0
Cmtm7	54	38	87	0	0	0
Cmtm8	86	32	133	329	0	0
Cmtr1	62	27	18	391	282	562
Cmtr2	169	159	343	38	315	411
Cmya5	0	0	0	0	0	0
Cnbd1	0	0	0	0	0	0
Cnbd2	232	141	253	416	704	133
Cnbp	17046	10525	20130	7216	14102	12169
Cndp1	0	12	0	0	0	0
Cndp2	2059	1207	2929	396	841	977
Cnep1r1	431	299	868	908	1892	470
Cnfn	0	0	0	0	0	0
Cnga1	6706	4904	9199	10379	18289	14517
Cnga2	0	0	0	0	0	0
Cnga3	67	53	13	0	0	0
Cnga4	0	0	2	9	0	0
Cngb1	11428	10480	12466	4564	12140	7128
Cngb3	1372	652	1119	1979	2243	1625
Cnih1	1204	1068	1508	2893	2855	2702
Cnih2	710	274	1086	1240	134	580
Cnih3	0	5	0	0	0	0
Cnih4	878	440	1314	978	982	869
Cnksr1	21	91	93	0	0	0
Cnksr2	90	49	66	0	0	440
Cnksr3	32	42	6	19	0	0
Cnmd	1774	1079	4312	343	0	59
Cnn1	0	7	0	0	0	0
Cnn2	160	206	135	0	1	0
Cnn3	6284	4290	7465	924	809	2060
Cnnm1	193	159	107	2784	1128	1089
Cnnm2	179	227	287	930	845	216
Cnnm3	193	180	149	243	371	395
Cnnm4	1150	554	1667	2148	2459	1183
Cnot1	281	195	395	2334	444	2363
Cnot10	602	794	1537	2243	1169	319
Cnot11	583	341	554	709	104	694
Cnot2	1136	739	1112	2813	1318	1262
Cnot3	202	129	75	1871	874	782
Cnot4	1211	377	968	2313	1391	501
Cnot6	1513	1085	710	5705	3934	3245
Cnot6l	224	157	414	1682	965	489
Cnot7	1459	737	1459	2183	1318	1016
Cnot8	2417	1725	3104	3378	3304	926
Cnot9	852	658	542	1034	1025	1006
Cnp	482	233	185	2	77	20
Cnppd1	499	491	353	684	770	1229
Cnpy1	0	0	0	0	0	0
Cnpy2	1996	1183	3414	2406	1978	1691
Cnpy3	2234	2016	1559	3980	2024	2326
Cnpy4	363	200	468	40	97	35
Cnr1	28	13	193	0	0	342
Cnr2	1	0	0	0	0	0
Cnrip1	3367	1470	3378	4057	5928	4876
Cnst	861	316	352	1598	1104	1284
Cntd1	3	12	6	338	0	1
Cntf	0	0	0	0	0	0
Cntfr	608	278	513	687	1947	442
Cntln	304	149	207	558	1511	935
Cntn1	410	605	361	2246	2318	1398
Cntn2	0	2	22	0	1	0
Cntn3	0	17	35	0	0	0
Cntn4	4207	1499	2733	5108	8170	5485
Cntn5	48	44	17	0	1	40
Cntn6	93	68	95	154	1394	12
Cntnap1	58	50	61	856	233	195
Cntnap2	717	721	1225	413	510	606
Cntnap3	0	0	0	1	0	0
Cntnap4	47	14	12	0	95	106
Cntnap5a	225	107	120	4133	4182	3078
Cntnap5b	15	0	0	169	499	5
Cntnap5c	0	0	0	0	0	0
Cntrl	470	86	257	325	851	454
Cntrob	82	156	84	1227	971	1164
Cntrobos	0	0	0	0	0	0
Coa3	6594	2235	9900	3779	3494	4941
Coa4	273	125	344	207	2	318
Coa5	533	580	423	416	419	869
Coa6	553	277	691	1488	366	902
Coa7	731	434	719	1267	581	970
Coasy	269	539	373	658	0	857
Cobl	104	30	30	0	0	0
Cobll1	7	13	7	0	0	0
Coch	17	91	102	0	0	70
Cog1	674	706	193	543	951	251
Cog2	800	445	293	998	530	1533
Cog3	150	214	161	510	1185	763
Cog4	840	676	1174	579	1152	480
Cog5	242	118	51	481	790	465
Cog6	591	630	405	792	580	1176
Cog7	750	761	301	595	392	398
Cog8	627	623	1174	236	662	199
Coil	448	178	139	38	415	108
Col10a1	0	0	0	0	0	0
Col11a1	24	13	35	1037	755	17
Col11a2	24	33	48	285	135	170
Col12a1	5	13	35	0	0	37
Col13a1	32	6	0	0	0	0
Col14a1	0	7	0	0	0	204
Col15a1	2	0	0	0	0	0
Col16a1	105	19	12	2	734	0
Col17a1	29	59	0	33	0	294
Col18a1	51	196	65	1	0	78
Col19a1	130	87	230	0	62	853
Col1a1	0	4	2	0	9	0
Col1a2	14	91	56	0	0	0
Col20a1	31	66	119	248	803	198
Col22a1	1	0	0	0	0	0
Col23a1	493	879	543	937	1341	545
Col24a1	0	6	7	2	0	1
Col25a1	35	2	55	0	0	0
Col26a1	21	6	22	0	0	0
Col27a1	43	50	35	2	690	141
Col28a1	0	0	0	0	0	0
Col2a1	166	313	243	0	271	0
Col3a1	0	15	0	0	0	0
Col4a1	6	136	101	7	37	348
Col4a2	57	79	115	270	1	0
Col4a3	155	152	276	0	254	69
Col4a3bp	313	159	407	562	1063	107
Col4a4	67	87	103	0	29	194
Col4a5	32	16	18	0	0	43
Col4a6	0	1	15	0	0	0
Col5a1	42	46	30	81	103	45
Col5a2	0	0	0	0	0	0
Col5a3	0	8	48	0	0	0
Col6a1	121	52	162	51	0	0
Col6a2	59	18	38	0	0	0
Col6a3	0	0	1	3	0	0
Col6a4	0	3	0	0	0	0
Col6a5	0	0	0	0	0	0
Col6a6	0	0	0	0	84	0
Col7a1	349	176	397	5327	6043	2363
Col8a1	57	216	129	257	240	181
Col8a2	24	123	58	0	42	58
Col9a1	490	1116	815	352	666	0
Col9a2	44	118	109	0	0	0
Col9a3	43	395	171	0	0	1
Colca2	0	9	51	0	0	0
Colec10	0	0	0	0	0	0
Colec11	0	7	0	0	0	0
Colec12	0	38	0	0	0	1
Colgalt1	1032	937	562	264	470	1193
Colgalt2	88	57	85	6	0	0
Colq	0	0	0	0	0	293
Commd1	684	599	546	958	1458	1247
Commd10	1279	592	1200	0	1599	631
Commd2	1315	530	1698	713	1474	1562
Commd3	3839	1970	5718	2833	4329	4079
Commd4	2893	1491	4052	1064	3054	1156
Commd5	448	292	454	1180	262	340
Commd6	1592	576	1886	1327	1495	1132
Commd7	2125	938	3074	1185	1473	91
Commd8	832	353	846	630	1455	353
Commd9	2226	870	2942	452	925	1487
Comp	8	12	106	79	41	0
Comt	1976	1342	1573	2342	3872	920
Comtd1	25	8	21	15	80	80
Copa	958	954	580	2723	2045	1131
Copb1	1617	926	859	2280	1279	1214
Copb2	990	858	636	80	534	236
Cope	11184	6218	13947	8365	3943	10884
Copg1	1789	1759	1355	3798	3076	1617
Copg2	567	521	568	0	1052	21
Coprs	1473	760	1746	1995	1601	1400
Cops2	1034	502	973	1084	942	841
Cops3	2146	1365	1445	474	1283	840
Cops4	4715	2509	5011	2469	1636	2947
Cops5	1663	1144	1223	1422	1088	804
Cops6	7241	4551	6707	3663	3769	5834
Cops7a	2670	2689	3737	3766	1977	3952
Cops7b	851	600	755	1921	318	877
Cops8	3252	2335	3048	2325	3499	3888
Cops9	1402	557	1728	2085	4394	2604
Copz1	2135	1917	2019	4561	3810	3925
Copz2	363	162	740	0	0	0
Coq10a	1530	1038	1469	1361	1906	1245
Coq10b	485	324	390	929	477	261
Coq2	1120	1093	1727	2934	1672	2051
Coq3	650	311	304	604	1231	941
Coq4	221	208	324	763	28	21
Coq5	1683	1088	3020	2606	612	813
Coq6	733	408	804	761	841	430
Coq7	2420	1494	3499	1709	936	2273
Coq8a	571	598	584	163	593	314
Coq8b	190	214	329	148	95	398
Coq9	1155	991	970	1481	745	216
Corin	0	0	0	0	0	0
Coro1a	253	181	178	0	0	0
Coro1b	1879	1856	1627	1520	1896	1668
Coro1c	691	479	436	131	324	589
Coro2a	0	0	0	0	0	0
Coro2b	195	164	195	2625	862	1099
Coro6	0	7	0	0	0	0
Coro7	467	498	186	478	978	282
Cort	21	6	0	0	21	0
Cotl1	71	46	89	631	7	256
Cox10	690	446	425	547	385	569
Cox11	190	74	294	403	328	234
Cox14	3917	1350	5339	1530	2859	2566
Cox15	497	460	902	46	774	96
Cox16	78	14	93	108	193	116
Cox17	162	73	304	788	126	67
Cox18	452	307	616	54	1237	1946
Cox19	1182	684	1618	700	540	900
Cox20	19	3	26	30	24	16
Cox20-ps	1	0	3	6	10	37
Cox4i1	9948	4008	13556	14583	15871	15303
Cox4i2	606	292	781	257	1050	331
Cox5a	830	196	1127	1415	1983	1601
Cox5b	3068	1114	3762	4959	5535	5081
Cox6a1	5782	2385	6386	8768	12922	10209
Cox6a2	21	2	37	0	0	0
Cox6b1	6029	1954	6465	11295	11964	9892
Cox6b2	182	58	146	690	134	178
Cox6c	8443	3040	11724	11143	18199	15886
Cox7a1	47	13	46	135	67	0
Cox7a2	4064	1451	5322	7889	9177	9083
Cox7a2l	1864	1252	2966	944	1728	1106
Cox7b	2452	1399	3504	3292	5152	3253
Cox7b2	0	2	0	0	0	0
Cox7c	1946	328	3032	3030	3633	2293
Cox8a	9034	3535	9650	17729	25378	23853
Cox8b	169	57	169	165	61	0
Cox8c	0	0	0	0	0	0
Cp	1386	1542	1668	619	58	1
Cpa1	0	0	0	0	0	0
Cpa2	1785	501	1400	1227	3528	2070
Cpa3	0	0	0	0	0	0
Cpa4	1	18	0	0	0	0
Cpa5	0	2	0	0	0	0
Cpa6	0	0	0	0	1	0
Cpb1	0	0	0	0	0	0
Cpb2	3	1	14	0	0	0
Cpd	182	107	164	26	59	658
Cpe	55701	37268	79842	24452	24392	16494
Cpeb1	213	85	45	291	221	268
Cpeb1os1	0	0	0	0	0	0
Cpeb2	4	30	62	115	155	226
Cpeb3	150	90	76	895	308	521
Cpeb4	88	33	68	828	795	902
Cped1	9	14	4	0	0	0
Cphx1	0	0	0	0	0	0
Cphx2	0	0	0	0	0	0
Cphx3	0	0	0	0	0	0
Cplx1	376	176	146	1083	0	190
Cplx2	116	54	163	108	542	480
Cplx3	31828	14643	28084	34798	30139	28560
Cplx4	14194	11420	23472	6406	5691	3101
Cpm	172	111	75	0	414	8
Cpn1	0	6	0	0	0	146
Cpn2	0	0	0	0	87	0
Cpne1	1	1	1	2	2	1
Cpne2	4	60	107	0	0	0
Cpne3	241	179	221	1624	1158	1379
Cpne4	66	3	15	379	3	0
Cpne5	105	17	66	0	0	0
Cpne6	393	207	739	65	761	311
Cpne7	952	959	698	7142	7821	3057
Cpne8	175	14	186	0	10	40
Cpne9	125	69	151	96	0	0
Cpox	413	611	368	956	1286	634
Cpped1	197	178	128	1115	261	0
Cpq	1180	970	1508	2528	2046	1530
Cps1	0	0	0	17	0	0
Cpsf1	105	352	328	238	2013	1799
Cpsf2	431	296	496	1517	242	586
Cpsf3	1583	1254	2479	162	660	747
Cpsf4	174	141	180	468	19	551
Cpsf4l	4	31	22	38	0	71
Cpsf6	1021	754	941	1498	4393	1777
Cpsf7	190	178	206	913	1884	2210
Cpt1a	460	728	286	657	557	189
Cpt1b	0	0	0	0	0	0
Cpt1c	1350	833	747	616	1126	3321
Cpt2	761	587	1242	130	314	707
Cptp	471	712	820	887	349	0
Cpvl	18	32	43	0	0	0
Cpxcr1	0	0	0	0	0	0
Cpxm1	213	197	428	247	195	31
Cpxm2	50	129	58	1	0	177
Cpz	3	14	0	0	0	0
Cr1l	268	194	316	368	422	40
Cr2	0	0	0	1	5	0
Crabp1	122	60	167	3	0	0
Crabp2	22	2	33	0	0	58
Cracr2a	88	4	0	0	0	0
Cracr2b	25	42	60	0	0	0
Cradd	224	109	158	271	474	169
Cramp1l	15	12	76	147	281	239
Crat	295	245	233	894	878	61
Crb1	2951	2733	4006	1949	2379	1924
Crb1-ps	0	0	0	0	0	0
Crb2	287	127	192	1304	236	387
Crb3	75	37	134	0	0	0
Crbn	769	671	1112	356	1642	130
Crcp	1218	704	1297	1261	1362	1170
Crct1	0	0	0	0	0	0
Creb1	240	94	262	965	335	676
Creb3	3447	1880	6001	1352	1823	973
Creb3l1	40	29	47	291	0	0
Creb3l2	99	114	92	0	1	0
Creb3l3	26	17	0	0	0	0
Creb3l4	65	34	61	0	0	0
Creb5	45	53	24	0	0	0
Crebbp	525	241	472	2828	2021	1628
Crebl2	391	303	320	406	459	191
Crebrf	726	315	747	2813	1280	1633
Crebzf	1276	780	1768	3541	2607	766
Creg1	1614	1216	1636	690	1212	1289
Creg2	173	130	232	478	968	183
Creld1	521	569	407	1133	758	1495
Creld2	1571	974	2648	1384	987	398
Crem	375	186	466	346	428	65
Crh	0	2	31	0	0	0
Crhbp	599	242	6	72	7	1
Crhr1	10	10	0	9	0	0
Crhr2	2	14	0	0	0	0
Crim1	66	179	109	2	104	1
Crip1	162	64	246	0	80	0
Crip2	1935	1856	4372	0	257	0
Crip3	32	2	0	52	248	0
Cript	2363	1395	2380	1113	1594	1701
Crisp1	0	0	0	0	0	0
Crisp2	0	0	0	0	0	0
Crisp3	0	0	0	0	0	0
Crisp4	0	0	0	0	0	0
Crispld1	1	12	2	0	0	0
Crispld2	100	66	72	3	0	0
Crk	687	946	369	492	1646	2124
Crkl	214	158	237	440	0	534
Crlf1	17	7	27	0	0	0
Crlf2	82	22	94	327	32	80
Crlf3	1758	1490	1516	1307	3411	1571
Crls1	1048	532	1237	1130	961	575
Crmp1	2019	1381	808	680	2012	1807
Crnde	67	10	33	492	565	330
Crnkl1	350	362	359	367	1451	532
Crnn	0	0	0	0	0	0
Crocc	834	900	1307	4660	4505	2644
Crocc2	40	4	0	0	0	64
Crot	1721	1130	1290	373	22	333
Crp	44	13	15	0	0	0
Crry-ps	1	0	0	0	0	2
Crs-ps	0	0	0	0	0	0
Crtac1	1128	699	1173	5476	1327	2206
Crtam	0	0	0	0	0	0
Crtap	113	155	93	0	538	131
Crtc1	402	324	345	2031	2597	2554
Crtc2	449	564	327	2175	571	712
Crtc3	360	388	389	1793	1097	1250
Crx	3740	4822	1941	8427	9531	8459
Crxos	302	250	662	194	378	57
Cry1	794	710	241	795	1787	1336
Cry2	947	833	772	5045	1772	2774
Cryaa	0	775	2349	0	0	1
Cryab	1877	1436	4721	299	507	1217
Cryba1	0	623	3524	87	0	0
Cryba2	7	126	795	288	0	0
Cryba4	12	99	767	0	0	0
Crybb1	10	56	353	0	0	0
Crybb2	0	543	3277	0	0	3
Crybb3	77	232	1721	8	0	43
Crybg1	1	2	0	0	0	0
Crybg2	0	4	2	2	0	1
Crybg3	119	49	108	1078	171	52
Cryga	2	0	13	0	0	0
Crygb	0	184	4603	0	0	0
Crygc	0	73	1594	6	0	15
Crygd	0	11	148	0	0	0
Cryge	0	0	85	0	0	0
Crygf	0	1	27	0	0	0
Crygn	21	11	19	0	0	0
Crygs	0	330	2656	0	1	0
Cryl1	64	104	119	266	255	185
Crym	3375	2331	4628	195	771	287
Cryz	996	1010	1783	51	1432	55
Cryzl1	2969	1257	3896	1606	1493	1178
Cs	2028	1785	1273	1780	1982	2112
Csad	365	476	276	1057	251	1468
Csdc2	838	737	1057	633	603	145
Csde1	3942	2182	5397	2520	3212	2335
Cse1l	593	421	367	2991	1399	2130
Csf1	16	84	2	3	0	26
Csf1r	30	275	0	0	215	0
Csf2	0	0	5	0	0	0
Csf2ra	599	222	492	1154	407	733
Csf2rb	2	17	38	0	0	276
Csf2rb2	20	0	0	0	0	156
Csf3	0	0	0	0	0	0
Csf3r	125	94	0	0	0	0
Csgalnact1	147	25	39	144	0	0
Csgalnact2	272	125	168	162	691	3
Csk	129	47	81	371	150	160
Csl	0	0	9	0	0	1
Csmd1	25	39	42	1	1	1
Csmd2	102	48	137	458	877	653
Csmd2os	0	0	0	10	81	0
Csmd3	97	41	123	2299	1471	1759
Csn1s1	0	0	0	0	0	0
Csn1s2a	0	0	0	0	0	0
Csn1s2b	0	0	0	0	0	1
Csn2	0	0	0	0	0	0
Csn3	0	7	13	0	0	0
Csnk1a1	4832	2559	4673	6051	5255	4201
Csnk1d	681	969	487	680	1291	909
Csnk1e	1019	623	840	2175	2809	1589
Csnk1g1	676	600	845	2266	1228	3141
Csnk1g2	657	890	285	671	369	427
Csnk1g3	422	392	421	970	2474	519
Csnk2a1	169	127	161	1213	1015	318
Csnk2a1-ps	2	0	0	1	3	1
Csnk2a2	126	148	173	1685	617	283
Csnk2b	930	512	711	2125	2236	2304
Csnka2ip	0	0	0	0	0	0
Cspg4	0	11	0	0	0	0
Cspg5	2538	2173	3894	2254	1635	2032
Cspp1	609	285	753	1646	774	1122
Csprs	0	0	0	0	0	0
Csrnp1	0	10	0	0	0	0
Csrnp2	173	168	186	1739	757	452
Csrnp3	184	93	170	1111	1282	1321
Csrp1	348	369	383	24	0	0
Csrp2	101	74	60	0	0	0
Csrp3	111	83	53	0	139	0
Cst10	0	0	0	0	0	0
Cst11	0	0	0	0	0	0
Cst12	0	0	0	0	0	0
Cst13	0	0	0	0	0	0
Cst3	62921	32309	103497	28077	49180	31176
Cst6	50	16	117	187	97	0
Cst7	42	4	65	0	2	0
Cst8	0	0	0	0	0	0
Cst9	10	0	0	0	0	0
Csta1	0	0	0	20	0	0
Cstad	77	29	112	25	215	217
Cstb	2700	917	2783	2626	2387	3200
Cstf1	607	389	810	1374	58	966
Cstf2	160	195	144	952	192	1
Cstf2t	1178	724	400	770	1917	705
Cstf3	1453	483	1263	2206	2309	1765
Cstl1	0	0	0	0	0	0
Ctag2	0	0	0	0	0	0
Ctage5	927	499	984	1024	952	1041
Ctbp1	1883	1757	1916	2850	1412	1574
Ctbp2	2072	2206	2103	6500	7441	7453
Ctbs	21	55	65	27	531	7
Ctc1	296	513	185	928	798	687
Ctcf	1605	954	1654	2891	3099	2050
Ctcfl	1	0	0	4	2	0
Ctcflos	0	0	0	0	0	0
Ctdnep1	92	79	113	463	551	792
Ctdp1	150	350	61	624	56	98
Ctdsp1	55	43	27	75	94	74
Ctdsp2	58	132	136	1233	1349	1122
Ctdspl	214	119	50	276	268	412
Ctdspl2	458	300	775	600	1209	438
Ctf1	262	107	422	0	10	0
Ctf2	2	1	5	0	1	1
Ctgf	193	503	134	0	0	8
Cth	193	166	347	0	482	0
Cthrc1	111	91	241	0	0	0
Ctif	54	54	125	316	286	688
Ctla2a	94	36	123	11	0	41
Ctla2b	0	0	0	0	0	0
Ctla4	0	0	0	0	0	0
Ctnna1	1857	1456	2028	1993	1415	3050
Ctnna2	401	274	471	2122	1207	1260
Ctnna3	0	5	64	288	382	100
Ctnnal1	243	161	452	208	143	25
Ctnnb1	510	525	285	1837	555	456
Ctnnbip1	732	330	1232	93	1	473
Ctnnbl1	1698	1209	1784	31	71	1603
Ctnnd1	26	4	11	1	379	79
Ctnnd2	336	187	563	2346	748	2360
Ctns	425	230	249	455	247	28
Ctps	273	186	296	338	461	1
Ctps2	622	411	968	927	482	766
Ctr9	1530	1065	1449	2183	1706	1075
Ctrb1	5	0	0	0	0	11
Ctrc	0	0	0	0	0	0
Ctrcos	0	0	0	0	2	0
Ctrl	8	18	39	39	0	0
Cts3	0	0	0	0	0	0
Cts6	0	0	0	0	0	0
Cts7	0	0	0	0	0	0
Cts8	0	0	0	0	58	0
Ctsa	4821	3697	5906	4491	1262	2276
Ctsb	17779	13880	28754	10522	5459	4903
Ctsc	1844	1118	3801	0	0	0
Ctsd	3451	2413	3835	4696	1537	2415
Ctse	0	4	41	0	0	0
Ctsf	8287	7824	8246	10751	9818	7420
Ctsg	0	0	0	0	0	0
Ctsh	1207	957	2462	1	120	187
Ctsj	0	0	0	2	0	0
Ctsk	0	19	5	0	387	0
Ctsl	4533	3075	4223	4089	4628	3137
Ctsll3	0	0	0	0	0	0
Ctsm	0	0	0	0	0	0
Ctso	623	873	1434	609	296	103
Ctsq	0	0	0	0	0	0
Ctsr	0	0	0	0	0	0
Ctss	2458	1701	4053	0	214	1
Ctsw	25	9	33	4	0	0
Ctsz	3627	2608	6261	807	788	1723
Cttn	787	812	549	1292	897	1104
Cttnbp2	558	442	446	796	1362	1241
Cttnbp2nl	61	80	50	741	4	42
Ctu1	136	228	238	0	15	142
Ctu2	616	523	651	646	276	0
Ctxn1	67	87	178	1	77	168
Ctxn2	11	4	27	0	0	0
Ctxn3	131	57	257	123	521	300
Cubn	0	1	35	13	0	0
Cuedc1	4772	2740	4407	20768	20855	19796
Cuedc2	5726	3572	7748	3932	5885	5294
Cul1	2175	1289	2356	2386	929	1050
Cul2	1082	596	920	683	872	497
Cul3	1406	1392	1570	2170	3417	1010
Cul4a	945	914	537	930	670	508
Cul4b	115	87	95	694	288	95
Cul5	1235	669	1092	1191	1652	1430
Cul7	139	34	58	377	69	350
Cul9	606	262	560	436	1958	1349
Cuta	1748	1022	2294	3807	3633	3922
Cutal	211	196	194	0	109	105
Cutc	375	229	442	373	410	386
Cux1	546	361	293	2306	2082	1313
Cux2	81	17	19	1505	659	511
Cuzd1	0	0	0	0	0	0
Cwc15	2747	1195	3263	4628	4768	2341
Cwc22	1442	677	1349	983	1702	1838
Cwc25	832	458	511	383	522	779
Cwc27	793	325	910	150	1400	644
Cwf19l1	222	232	150	289	399	669
Cwf19l2	356	157	478	1529	876	1040
Cwh43	0	0	0	0	0	0
Cx3cl1	706	769	420	1156	870	1007
Cx3cr1	76	112	61	0	0	338
Cxadr	460	236	271	5	0	470
Cxcl1	0	8	27	0	0	0
Cxcl10	0	8	26	0	0	0
Cxcl11	0	0	0	0	0	0
Cxcl12	263	177	324	0	0	0
Cxcl13	38	43	75	0	0	0
Cxcl14	282	83	453	1	0	0
Cxcl15	0	0	0	0	0	0
Cxcl16	351	444	848	0	1	355
Cxcl17	5	9	16	153	0	70
Cxcl2	0	0	20	0	0	0
Cxcl3	0	0	0	0	0	0
Cxcl5	0	2	25	0	0	0
Cxcl9	0	0	0	0	0	0
Cxcr1	0	0	0	0	0	0
Cxcr2	0	0	0	1	0	0
Cxcr3	0	0	0	0	0	0
Cxcr4	2	0	1	0	0	0
Cxcr5	0	0	0	0	0	0
Cxcr6	0	0	0	0	0	24
Cxx1a	266	134	183	732	691	276
Cxx1b	319	205	200	1022	1117	1167
Cxx1c	1646	565	2064	3130	2854	3076
Cxxc1	917	633	542	1420	1010	1014
Cxxc4	219	100	227	628	2597	701
Cxxc5	2885	1395	1840	4727	5130	3094
Cyb561	234	50	46	0	0	0
Cyb561a3	53	273	205	0	239	187
Cyb561d1	94	57	76	365	0	443
Cyb561d2	836	445	1303	598	315	1692
Cyb5a	1980	1002	2607	1064	1360	555
Cyb5b	711	522	681	1014	480	1131
Cyb5d1	26	68	17	13	78	0
Cyb5d2	425	585	905	237	864	736
Cyb5r1	1177	1426	2142	842	1579	416
Cyb5r2	0	0	0	0	0	0
Cyb5r3	1271	1282	2609	191	41	720
Cyb5r4	588	470	545	848	581	297
Cyb5rl	30	118	108	0	0	0
Cyba	543	282	957	0	0	110
Cybb	0	2	0	0	0	0
Cybrd1	0	1	0	0	0	0
Cyc1	8195	5312	11114	11133	10732	9194
Cycs	2056	891	2751	1482	1427	1157
Cycs-ps2	1	0	2	0	0	2
Cyct	4	1	0	0	0	0
Cyfip1	212	309	149	1551	667	158
Cyfip2	1134	512	319	3578	1185	2893
Cygb	320	200	269	764	964	1600
Cyhr1	1897	1981	2648	2153	1950	1929
Cylc1	0	0	0	0	0	0
Cylc2	0	0	0	0	0	0
Cyld	353	87	181	473	1290	678
Cym	0	29	49	0	0	0
Cyp11a1	0	0	0	0	1	1
Cyp11b1	0	0	0	0	0	0
Cyp11b2	0	0	0	0	0	0
Cyp17a1	0	0	0	0	0	0
Cyp19a1	0	0	0	0	0	0
Cyp1a1	0	0	0	0	0	0
Cyp1a2	0	0	0	0	0	0
Cyp1b1	28	15	0	0	5	0
Cyp20a1	300	275	327	118	70	27
Cyp21a1	0	0	0	0	0	0
Cyp21a2-ps	0	0	0	0	0	0
Cyp24a1	0	0	0	0	7	0
Cyp26a1	516	275	661	0	0	0
Cyp26b1	0	0	0	0	0	0
Cyp26c1	7	6	24	0	0	0
Cyp27a1	117	186	234	0	0	0
Cyp27b1	0	5	0	20	0	0
Cyp2a12	0	0	0	0	0	0
Cyp2a21-ps	0	0	0	0	0	0
Cyp2a22	0	0	0	0	0	0
Cyp2a4	0	0	0	0	0	0
Cyp2a5	0	0	0	0	0	0
Cyp2ab1	0	0	0	0	0	0
Cyp2b10	0	0	0	102	0	0
Cyp2b13	0	0	0	0	0	0
Cyp2b19	0	0	0	1	0	0
Cyp2b23	0	0	0	0	0	0
Cyp2b26-ps	0	0	0	0	0	0
Cyp2b27-ps	10	4	9	0	0	0
Cyp2b9	0	0	0	0	0	0
Cyp2c29	0	0	0	0	0	0
Cyp2c37	0	0	0	0	0	0
Cyp2c38	0	0	0	0	0	0
Cyp2c39	0	3	0	0	0	0
Cyp2c40	0	0	0	0	0	0
Cyp2c44	0	0	0	0	0	0
Cyp2c50	0	0	0	0	0	0
Cyp2c53-ps	0	0	0	0	0	0
Cyp2c54	0	0	0	0	0	0
Cyp2c55	0	0	0	0	0	0
Cyp2c65	0	1	0	41	89	0
Cyp2c66	0	0	0	0	0	0
Cyp2c67	0	0	0	0	0	0
Cyp2c68	0	0	0	0	0	0
Cyp2c69	0	0	0	0	0	0
Cyp2c70	0	0	0	0	0	0
Cyp2d10	0	0	0	0	0	0
Cyp2d11	0	0	0	0	0	0
Cyp2d12	0	0	0	0	0	0
Cyp2d22	492	492	369	527	173	94
Cyp2d26	0	0	0	0	0	0
Cyp2d34	0	0	0	0	0	0
Cyp2d37-ps	0	0	0	0	0	0
Cyp2d40	0	0	0	0	0	0
Cyp2d41-ps	0	0	0	0	0	1
Cyp2d9	0	0	0	0	0	0
Cyp2e1	0	0	0	1	0	0
Cyp2f2	7	0	25	0	0	0
Cyp2g1	0	0	0	0	0	0
Cyp2j11	0	0	0	0	0	0
Cyp2j12	0	0	0	0	0	0
Cyp2j13	37	8	0	0	0	0
Cyp2j14-ps	0	0	0	0	0	0
Cyp2j15-ps	0	0	0	0	0	0
Cyp2j5	0	0	0	0	0	0
Cyp2j6	356	166	509	0	104	0
Cyp2j7	0	0	0	0	0	0
Cyp2j7-ps1	0	0	0	0	0	0
Cyp2j7-ps2	0	0	0	0	0	0
Cyp2j7-ps3	0	0	0	0	0	0
Cyp2j8	0	0	0	0	0	0
Cyp2j9	331	192	518	0	0	0
Cyp2r1	0	0	0	0	0	0
Cyp2s1	0	0	0	0	0	0
Cyp2t4	9	2	0	10	100	114
Cyp2u1	154	62	176	5	368	4
Cyp2w1	0	0	0	0	0	0
Cyp39a1	40	61	112	0	0	350
Cyp3a11	0	0	0	1	0	0
Cyp3a13	0	0	0	0	0	0
Cyp3a16	0	0	0	0	0	0
Cyp3a25	0	0	0	0	0	0
Cyp3a41a	0	0	0	0	0	0
Cyp3a41b	0	0	0	0	0	0
Cyp3a44	0	0	0	0	0	0
Cyp3a57	0	0	0	0	0	0
Cyp3a59	0	0	0	0	0	0
Cyp3a63-ps	0	0	0	0	0	0
Cyp46a1	272	161	116	116	0	522
Cyp4a10	0	0	0	0	0	0
Cyp4a12a	0	0	0	0	0	0
Cyp4a12b	0	0	0	0	0	0
Cyp4a14	0	0	0	0	0	0
Cyp4a28-ps	0	0	0	0	0	0
Cyp4a29	0	0	0	0	0	0
Cyp4a29-ps1	0	0	0	0	0	0
Cyp4a30-ps	0	0	0	0	0	0
Cyp4a30b	0	0	0	0	0	0
Cyp4a31	0	0	0	0	0	0
Cyp4a32	0	0	0	0	0	0
Cyp4b1	0	16	0	0	0	0
Cyp4b1-ps1	0	0	0	0	0	0
Cyp4b1-ps2	0	0	0	0	0	0
Cyp4f13	1443	618	1617	646	173	506
Cyp4f14	27	82	158	0	0	0
Cyp4f15	28	36	0	0	0	0
Cyp4f16	333	183	447	856	117	315
Cyp4f17	174	201	311	0	0	0
Cyp4f18	25	5	35	0	1	0
Cyp4f37	16	4	20	15	0	0
Cyp4f39	0	9	0	0	0	0
Cyp4f40	0	0	0	0	0	0
Cyp4f41-ps	214	86	135	195	170	293
Cyp4v3	55	83	34	27	0	0
Cyp4x1	4	1	4	6	2	3
Cyp4x1os	0	2	0	0	0	0
Cyp51	695	790	613	156	613	80
Cyp7a1	0	0	0	1	0	0
Cyp7b1	56	74	54	0	7	41
Cyp8b1	0	0	0	0	0	0
Cypt1	0	0	0	0	0	0
Cypt12	0	0	0	0	0	0
Cypt14	0	0	0	0	0	0
Cypt15	0	0	0	0	0	0
Cypt2	0	0	0	0	0	0
Cypt3	0	2	0	0	0	0
Cypt4	0	0	0	0	0	0
Cyr61	1130	852	867	0	0	0
Cys1	1255	730	1264	1285	3032	1999
Cysltr1	0	0	0	0	0	0
Cysltr2	0	0	0	0	0	0
Cysrt1	0	0	0	0	0	0
Cystm1	2537	1175	2918	2470	2359	1863
Cyth1	609	903	340	3031	3840	1780
Cyth2	3060	2421	5598	3989	953	1972
Cyth3	240	214	29	1252	658	1530
Cyth4	81	72	153	0	0	0
Cytip	0	0	0	0	0	0
Cytl1	0	0	0	0	0	0
Cyyr1	0	1	0	0	0	0
D030018L15Rik	0	0	0	0	0	0
D030025E07Rik	0	0	0	0	0	0
D030025P21Rik	0	0	0	0	0	0
D030028A08Rik	43	13	49	0	4	1
D030040B21Rik	0	0	0	0	0	0
D030044L04Rik	0	0	0	0	0	0
D030046N08Rik	0	0	0	0	0	0
D030047H15Rik	75	30	132	14	153	14
D030055H07Rik	87	56	218	6	176	18
D030056L22Rik	951	718	1579	1238	445	971
D030062O11Rik	0	0	0	0	0	0
D030068K23Rik	7	3	13	0	0	0
D10Jhu81e	484	362	265	16	682	270
D10Wsu102e	115	116	276	661	604	1228
D11Bhm181e	0	0	0	0	0	0
D11Wsu47e	373	573	637	264	4	222
D130004A15Rik	8	0	0	0	17	0
D130007C19Rik	85	34	83	65	155	488
D130017N08Rik	8	44	58	334	355	157
D130019J16Rik	0	9	16	19	29	6
D130020L05Rik	88	47	181	167	82	177
D130040H23Rik	65	54	132	497	90	237
D130043K22Rik	41	1	25	0	0	0
D130051D11Rik	0	11	1	0	0	144
D130052B06Rik	0	0	0	0	0	0
D130058E05Rik	0	0	0	0	0	0
D13Ertd608e	0	0	0	0	0	0
D16Ertd472e	2678	1538	3337	1132	1208	719
D17H6S53E	3	4	8	176	53	4
D17Wsu92e	129	269	271	2228	433	769
D1Ertd622e	2084	1376	2639	1109	1627	1280
D1Pas1	0	0	0	0	0	0
D230017M19Rik	85	49	88	644	12	461
D230022J07Rik	51	9	43	11	33	196
D230025D16Rik	425	433	353	58	431	277
D2Bwg1423e	883	581	717	903	1078	0
D2hgdh	51	77	67	98	30	318
D330020A13Rik	0	0	0	0	0	0
D330023K18Rik	461	192	569	730	170	319
D330025C20Rik	0	0	0	0	0	0
D330041H03Rik	117	75	23	411	287	29
D330045A20Rik	0	0	0	0	0	0
D330050G23Rik	108	40	32	130	567	306
D3Ertd254e	592	331	515	245	1271	1351
D3Ertd751e	308	116	464	393	482	275
D430001F17Rik	1	0	0	0	0	1
D430013B06Rik	0	0	4	10	0	0
D430018E03Rik	0	0	0	0	0	0
D430019H16Rik	19	9	0	0	0	0
D430036J16Rik	13	2	0	0	0	0
D430040D24Rik	0	0	0	0	0	0
D430041D05Rik	9	0	9	9	0	0
D430042O09Rik	382	320	317	835	1053	859
D530014G21Rik	0	0	0	0	0	0
D530018E20Rik	24	13	45	237	197	712
D530033B14Rik	0	3	0	0	0	0
D530037P16Rik	0	0	0	0	0	0
D530049I02Rik	0	0	0	0	0	0
D5Ertd577e	0	0	0	0	0	0
D5Ertd579e	213	142	333	1120	2902	1874
D5Ertd605e	0	2	0	0	0	0
D5Ertd615e	0	0	0	0	0	0
D630002J18Rik	0	0	12	0	0	0
D630003M21Rik	0	0	0	0	0	0
D630008O14Rik	0	0	0	0	0	0
D630011A20Rik	0	0	0	0	0	0
D630014O11Rik	0	1	0	0	0	0
D630023F18Rik	80	49	46	209	39	688
D630023O14Rik	0	0	0	0	0	0
D630024D03Rik	29	14	43	0	0	0
D630029K05Rik	0	0	9	0	1	0
D630030B08Rik	3	6	36	0	43	46
D630033O11Rik	100	30	219	68	55	74
D630036H23Rik	3	6	14	15	0	0
D630039A03Rik	0	23	0	0	0	0
D630044L22Rik	0	0	1	0	0	0
D630045J12Rik	299	288	125	1771	1044	387
D6Ertd474e	0	0	0	0	0	0
D6Ertd527e	0	15	0	0	0	0
D6Wsu163e	572	459	315	421	296	27
D730001G18Rik	0	0	0	0	0	0
D730003I15Rik	442	173	430	487	374	638
D730045A05Rik	0	0	0	3	0	0
D730045B01Rik	3	0	4	13	1	2
D730048I06Rik	0	0	0	0	0	0
D7Bwg0826e	6	0	0	0	246	0
D7Ertd128e	0	0	0	0	0	0
D7Ertd443e	0	0	0	0	0	0
D830013O20Rik	0	0	0	0	18	0
D830024N08Rik	0	5	0	0	10	2
D830025C05Rik	3	1	18	81	0	2
D830026I12Rik	0	0	0	0	0	0
D830030K20Rik	0	0	4	0	0	0
D830032E09Rik	0	0	0	0	0	0
D830036C21Rik	111	76	203	58	33	68
D830039M14Rik	0	3	0	0	0	87
D830044D21Rik	0	0	0	0	0	0
D830044I16Rik	36	11	96	9	0	0
D830050J10Rik	6	3	10	2	0	0
D8Ertd738e	3410	1277	5195	3147	3047	2394
D930007J09Rik	0	0	0	0	0	0
D930007P13Rik	0	5	0	0	0	0
D930015M05Rik	0	2	1	0	10	0
D930016D06Rik	104	72	95	892	1390	430
D930019O06Rik	16	3	0	0	0	0
D930020B18Rik	0	0	0	0	0	0
D930028M14Rik	0	1	0	0	0	0
D930030I03Rik	73	3	82	0	0	0
D930032P07Rik	0	0	0	0	0	0
D930036K23Rik	0	4	0	51	0	392
D930048G16Rik	6	5	20	38	0	2
D930048N14Rik	13	11	0	0	0	0
DHRSX	617	280	920	367	136	320
DQ267100	0	0	0	0	0	0
DQ267101	0	0	0	0	0	0
DQ267102	0	0	0	0	0	0
DXBay18	0	0	0	0	0	0
Daam1	139	50	126	534	92	3
Daam2	67	12	2	0	0	0
Dab1	807	425	675	128	562	222
Dab2	0	78	86	0	0	0
Dab2ip	656	217	488	2681	1802	2096
Dach1	163	95	261	1653	1162	1296
Dach2	23	25	88	0	0	0
Dact1	63	18	0	0	0	79
Dact2	14	2	23	54	3	127
Dact3	196	201	106	1631	936	245
Dad1	5773	2931	9056	8628	7179	7610
Dag1	138	317	226	343	32	403
Dagla	56	28	0	775	1633	451
Daglb	766	961	797	111	542	156
Dalir	0	0	0	0	0	0
Dalrd3	1114	1275	1526	2454	875	578
Dancr	171	52	148	367	396	406
Dand5	752	459	783	38	299	352
Dao	0	0	0	0	0	0
Dap	389	247	785	506	86	132
Dap3	615	519	759	818	509	680
Dapk1	158	102	113	627	1351	330
Dapk2	34	3	0	0	0	0
Dapk3	1230	997	1723	67	1122	1040
Dapl1	914	389	1012	374	728	464
Dapp1	60	119	12	0	0	0
Dars	1312	955	1801	150	1091	359
Dars2	471	351	525	0	78	224
Daw1	0	0	0	0	0	0
Daxx	649	538	369	2334	424	445
Dazap1	286	203	191	1327	684	396
Dazap2	9939	6281	18030	5512	5031	3590
Dazl	0	3	0	0	0	0
Dbf4	36	2	3	0	0	0
Dbh	0	4	0	0	0	0
Dbhos	236	141	260	2	350	539
Dbi	4644	2256	7745	2708	3082	1225
Dbil5	3	2	13	0	0	0
Dbn1	517	207	308	453	1016	384
Dbndd1	123	99	241	157	784	698
Dbndd2	160	74	236	224	371	128
Dbnl	1471	1158	1638	1526	1002	788
Dbp	2022	1047	2375	5042	5167	3024
Dbpht2	19	0	5	0	0	0
Dbr1	192	95	57	226	667	141
Dbt	236	106	237	52	277	84
Dbx1	0	0	0	0	0	0
Dbx2	0	0	0	0	0	0
Dcaf10	196	179	272	1251	270	204
Dcaf11	3408	3014	2179	4177	2440	1511
Dcaf12	653	546	711	97	1510	430
Dcaf12l1	222	79	57	65	197	136
Dcaf12l2	0	0	0	0	0	0
Dcaf13	1401	871	1846	373	4	1063
Dcaf15	41	75	231	1562	226	771
Dcaf17	1464	622	1470	912	646	235
Dcaf4	584	348	814	1539	665	825
Dcaf5	272	199	274	791	580	134
Dcaf6	44	70	115	27	144	3
Dcaf7	835	668	568	3705	3743	3739
Dcaf8	2092	1803	1573	5189	2338	3418
Dcakd	1290	866	1586	2077	1340	821
Dcbld1	236	382	748	85	108	671
Dcbld2	23	50	11	0	0	0
Dcc	400	66	114	1282	468	69
Dcdc2a	10	63	19	0	0	44
Dcdc2b	11	9	6	51	1	0
Dcdc2c	0	0	0	1	0	0
Dcdc5	36	6	20	0	12	3
Dchs1	0	28	0	1737	0	348
Dchs2	0	0	0	2	0	0
Dck	214	193	80	537	569	33
Dclk1	509	419	498	89	474	125
Dclk2	429	233	258	566	797	438
Dclk3	41	7	1	0	0	0
Dclre1a	84	80	115	501	534	228
Dclre1b	141	174	52	1	224	30
Dclre1c	78	49	104	42	0	0
Dcn	0	0	32	0	0	0
Dcp1a	88	129	117	270	1099	181
Dcp1b	304	125	262	738	888	873
Dcp2	88	60	44	430	133	503
Dcpp1	0	0	0	0	0	0
Dcpp2	0	0	0	0	0	0
Dcpp3	0	0	0	0	0	0
Dcps	738	662	918	593	506	626
Dcst1	0	9	79	0	0	221
Dcst2	19	13	4	66	33	115
Dcstamp	0	2	0	0	0	0
Dct	241	370	376	55	56	40
Dctd	8	0	0	0	45	0
Dctn1	1423	1454	550	5187	4227	1570
Dctn2	1757	2119	1459	1404	3590	2650
Dctn3	4928	2401	6468	3529	3556	5064
Dctn4	441	366	531	1720	1644	1443
Dctn5	2453	1885	3050	2281	1361	1719
Dctn6	2055	1120	2638	3219	2560	2079
Dctpp1	687	256	650	517	369	853
Dcun1d1	434	255	369	1017	886	969
Dcun1d2	404	398	319	710	162	93
Dcun1d3	160	135	138	84	394	475
Dcun1d4	233	116	30	328	713	488
Dcun1d5	1259	806	1343	950	1405	445
Dcx	34	11	16	0	0	0
Dcxr	245	127	225	318	97	18
Dda1	2159	1507	1708	2987	1907	925
Ddah1	1451	788	1030	1328	2797	896
Ddah2	732	503	1158	373	494	178
Ddb1	1094	1852	598	4088	2932	3794
Ddb2	488	296	520	353	285	308
Ddc	35	33	54	1	0	0
Ddhd1	1005	823	1553	2665	1102	882
Ddhd2	292	144	193	2691	2072	1749
Ddi1	0	0	0	0	0	0
Ddi2	378	162	301	1647	799	1022
Ddias	45	12	0	0	0	0
Ddit3	1531	763	1112	3029	2863	2499
Ddit4	196	145	303	173	562	110
Ddit4l	387	161	107	0	0	0
Ddn	0	0	0	1	0	0
Ddo	105	13	0	2	0	0
Ddost	3762	2898	5196	3339	1697	2038
Ddr1	491	498	452	916	778	734
Ddr2	42	44	0	0	0	0
Ddrgk1	3992	2653	6851	3520	6560	4651
Ddt	157	113	150	301	485	319
Ddx1	5706	4438	7846	2898	2019	3290
Ddx10	117	60	84	146	126	281
Ddx11	23	32	77	0	1	183
Ddx17	882	581	1934	10575	12575	7420
Ddx18	546	229	503	1379	708	750
Ddx19a	123	278	106	298	740	416
Ddx19b	137	99	89	502	252	668
Ddx20	901	469	439	570	2394	454
Ddx21	98	120	139	65	1164	1217
Ddx23	548	191	433	531	171	30
Ddx24	2670	1788	2725	2194	3254	1119
Ddx25	607	352	909	792	1494	14
Ddx27	728	493	406	483	38	1291
Ddx28	269	333	614	351	0	0
Ddx31	90	208	102	0	412	6
Ddx39	1697	1400	3041	2705	2	1885
Ddx39b	1037	1006	1129	967	1615	2802
Ddx3x	669	617	693	2731	3434	3306
Ddx3y	375	30	87	0	67	381
Ddx4	0	0	0	0	0	2
Ddx41	961	801	1644	1548	1338	166
Ddx42	1071	567	567	2753	1408	974
Ddx43	0	6	0	0	0	0
Ddx46	966	417	800	4564	2321	3121
Ddx47	1843	1175	2147	866	2687	876
Ddx49	345	242	329	998	456	333
Ddx5	5782	3976	5740	18631	21498	12543
Ddx50	1272	1065	1583	3946	2263	1673
Ddx51	178	295	214	288	39	3
Ddx52	2092	815	2916	4383	504	2144
Ddx54	267	306	129	1	23	0
Ddx55	878	581	1601	2821	1135	1146
Ddx56	1997	1162	2560	1751	1932	358
Ddx58	28	33	71	0	0	43
Ddx59	249	134	286	19	187	14
Ddx6	508	324	251	1359	1303	977
Ddx60	103	102	132	0	0	8
Deaf1	1105	1103	1232	1481	1888	162
Decr1	125	180	484	1095	39	0
Decr2	1775	959	1930	332	814	743
Dedd	27	9	22	17	15	4
Dedd2	669	778	1368	320	2274	755
Def6	11	30	55	0	0	0
Def8	350	310	126	144	676	0
Defa-ps1	0	0	0	0	0	0
Defa-ps10	0	0	0	0	0	0
Defa-ps11	0	0	0	0	0	0
Defa-ps12	0	0	0	0	0	0
Defa-ps13	0	0	0	0	0	0
Defa-ps14	0	0	0	0	0	0
Defa-ps15	0	0	0	0	0	0
Defa-ps16	0	0	0	0	0	0
Defa-ps17	0	0	0	0	0	0
Defa-ps18	0	0	0	0	0	0
Defa-ps3	0	0	0	0	0	0
Defa-ps4	0	0	0	0	0	0
Defa-ps5	0	0	0	0	0	0
Defa-ps6	0	0	0	0	0	0
Defa-ps7	0	0	0	0	0	0
Defa-ps8	0	0	0	0	0	0
Defa-ps9	0	0	0	0	0	0
Defa17	0	0	0	0	0	0
Defa2	0	0	0	0	0	0
Defa20	0	0	0	0	0	0
Defa21	0	0	0	0	0	0
Defa22	0	0	0	0	0	0
Defa23	0	0	0	0	0	0
Defa24	0	0	0	0	0	0
Defa25	0	0	0	0	0	0
Defa26	0	0	0	0	0	0
Defa27	0	0	0	0	0	0
Defa28	0	0	0	0	0	0
Defa29	0	0	0	0	0	0
Defa3	0	0	0	0	0	0
Defa30	0	0	0	0	0	0
Defa31	0	0	0	0	0	0
Defa32	0	0	0	0	0	0
Defa33	0	0	0	0	0	0
Defa34	0	0	0	0	0	0
Defa35	0	0	0	0	0	0
Defa36	0	0	0	0	0	0
Defa37	0	0	0	0	0	0
Defa5	0	0	0	0	0	0
Defb1	0	2	0	0	0	0
Defb10	4	0	3	2	41	0
Defb11	0	1	0	42	0	0
Defb12	0	0	0	0	0	0
Defb13	0	0	0	0	0	0
Defb14	0	0	0	0	0	0
Defb15	0	0	0	0	0	0
Defb18	0	0	0	0	0	0
Defb19	0	0	0	0	0	0
Defb2	0	0	0	0	0	0
Defb20	0	0	0	0	0	0
Defb21	0	0	0	0	0	0
Defb22	0	0	0	0	0	0
Defb23	0	0	0	0	0	0
Defb25	0	0	0	0	0	0
Defb26	0	0	0	0	0	0
Defb28	0	0	0	0	0	0
Defb29	0	0	0	0	0	0
Defb3	0	0	0	0	0	0
Defb30	0	0	0	0	0	0
Defb33	0	0	0	0	0	0
Defb34	0	0	0	0	0	0
Defb35	0	0	0	0	0	0
Defb36	0	0	0	0	0	0
Defb37	0	0	0	0	0	0
Defb38	0	0	0	0	0	0
Defb39	0	0	0	0	0	0
Defb4	0	0	0	0	0	0
Defb40	0	0	0	0	0	0
Defb41	0	0	0	0	0	0
Defb42	10	10	0	0	0	0
Defb43	0	0	0	0	0	0
Defb44-ps	0	0	0	0	0	0
Defb45	0	0	0	0	0	0
Defb46	0	0	0	0	0	0
Defb47	9	0	0	0	0	0
Defb48	0	0	0	0	0	0
Defb5	0	0	0	0	0	0
Defb50	0	0	0	0	0	0
Defb6	0	0	0	0	0	0
Defb7	0	0	0	0	0	0
Defb8	0	0	0	0	0	0
Defb9	6	4	0	0	0	0
Degs1	2757	1914	3921	675	1221	805
Degs2	177	158	234	150	0	9
Dek	2594	1001	4180	3597	3293	1508
Dennd1a	312	223	188	1857	3158	853
Dennd1b	119	46	106	1212	243	633
Dennd1c	0	14	0	0	0	0
Dennd2a	161	132	122	315	1018	155
Dennd2c	33	13	1	1	0	0
Dennd2d	0	11	1	1	5	0
Dennd3	15	24	0	0	253	19
Dennd4a	169	111	121	622	1604	1362
Dennd4b	68	65	85	1551	644	730
Dennd4c	121	66	19	801	274	104
Dennd5a	375	284	173	3408	2349	2818
Dennd5b	92	43	110	246	1762	2189
Dennd6a	694	611	522	1450	1303	1479
Dennd6b	1727	1533	1941	3157	1954	2474
Denr	3026	1142	4405	4190	2329	1930
Depdc1a	0	0	0	0	0	0
Depdc1b	0	0	0	0	0	0
Depdc5	196	97	209	1230	484	78
Depdc7	77	65	86	525	62	19
Deptor	126	94	70	0	645	0
Dera	808	331	1203	2	159	472
Derl1	1545	1093	1228	1937	973	2747
Derl2	1009	592	2250	419	2452	0
Derl3	0	25	0	0	0	0
Des	0	4	45	0	0	0
Desi1	1244	1060	1047	2826	1315	3067
Desi2	1182	484	912	1814	2800	2226
Det1	81	142	70	262	70	101
Deup1	3	0	0	0	0	0
Dexi	1423	767	1684	2240	1290	912
Dffa	468	372	264	858	89	745
Dffb	96	104	153	5	0	507
Dfna5	735	223	696	553	540	1017
Dfnb59	0	5	0	0	0	0
Dgat1	1237	713	1763	418	2385	2215
Dgat2	284	240	79	3	435	289
Dgat2l6	0	0	0	0	0	0
Dgcr14	1133	790	836	56	374	799
Dgcr2	320	343	227	2	1728	885
Dgcr6	1060	658	1516	1160	992	576
Dgcr8	122	178	178	1506	447	308
Dgka	168	50	37	738	0	1
Dgkb	75	31	58	107	0	0
Dgkd	478	324	315	1304	1954	2355
Dgke	954	576	581	1744	1458	975
Dgkeos	52	46	121	0	0	1
Dgkg	206	64	7	0	0	3
Dgkh	581	210	134	880	554	448
Dgki	403	211	220	1113	609	959
Dgkk	0	0	0	0	0	1
Dgkq	29	5	4	0	111	0
Dgkz	137	240	182	1132	1285	1787
Dguok	1556	851	2175	2511	2621	2847
Dhcr24	247	134	106	225	0	41
Dhcr7	266	384	265	478	413	40
Dhdds	1298	931	1425	3413	973	783
Dhdh	224	135	88	481	631	209
Dhfr	58	128	273	0	437	0
Dhh	308	253	417	775	602	351
Dhodh	951	838	1951	569	1589	300
Dhps	1446	1006	1826	2047	3192	3817
Dhrs1	478	514	585	0	531	996
Dhrs11	16	41	67	85	0	0
Dhrs13	823	430	1265	995	1272	630
Dhrs13os	0	0	0	3	0	0
Dhrs2	0	3	0	0	0	0
Dhrs3	1647	1256	3932	1987	1139	1772
Dhrs4	595	251	569	0	294	9
Dhrs7	3921	2067	7182	5018	2028	1236
Dhrs7b	1134	837	1880	1681	2310	2835
Dhrs7c	0	0	0	0	0	0
Dhrs9	0	0	0	0	0	0
Dhtkd1	29	0	40	224	0	1
Dhx15	437	653	385	800	939	563
Dhx16	217	501	168	1277	376	789
Dhx29	1056	368	726	322	1732	616
Dhx30	1136	1088	1384	3284	2277	1291
Dhx32	611	532	501	40	0	551
Dhx33	98	87	125	305	333	1314
Dhx34	124	162	55	485	1518	147
Dhx35	45	178	171	2037	448	414
Dhx36	1692	949	2024	2544	3574	2266
Dhx37	115	93	22	52	228	21
Dhx38	306	228	229	1218	502	374
Dhx40	339	155	127	0	527	31
Dhx57	120	71	92	544	310	525
Dhx58	21	23	1	0	0	0
Dhx58os	0	0	3	0	0	0
Dhx8	454	420	310	872	1037	613
Dhx9	82	59	135	1557	440	665
Diablo	1365	959	1610	1491	1646	914
Diaph1	169	61	159	1403	285	153
Diaph2	70	20	7	0	0	652
Diaph3	51	75	196	0	5	7
Dicer1	463	351	773	1783	1876	2311
Dido1	279	192	318	1664	869	1033
Diexf	60	45	86	214	0	80
Dimt1	704	476	733	1	825	7
Dio1	0	0	0	0	0	0
Dio2	50	74	62	4	47	0
Dio3	25	37	0	0	0	14
Dip2a	79	102	54	191	339	457
Dip2b	523	219	685	3076	1252	1370
Dip2c	132	117	105	509	735	1094
Diras1	136	156	105	267	290	88
Diras2	2054	2040	902	5249	8199	6199
Dirc2	1068	971	1394	584	1206	547
Dis3	93	95	106	147	109	322
Dis3l	148	159	172	649	494	74
Dis3l2	464	217	160	2009	91	377
Disc1	0	0	7	0	0	0
Disp1	8	39	56	78	0	0
Disp2	193	110	71	1757	1342	1373
Disp3	36	16	7	116	0	114
Dixdc1	1468	758	1408	2013	1682	2521
Dkc1	1023	572	617	1226	1126	264
Dkk1	0	0	0	0	0	0
Dkk2	0	0	0	0	0	0
Dkk3	6446	8300	6059	1306	1995	526
Dkk4	0	0	0	0	0	0
Dkkl1	35	16	52	1070	284	0
Dlat	1355	864	1321	1467	2504	462
Dlc1	824	290	701	3109	2759	3213
Dld	2787	1701	3522	2278	4040	1939
Dlec1	48	6	23	0	0	0
Dleu2	213	148	471	409	335	1017
Dleu7	74	48	179	0	0	177
Dlg1	200	173	190	1068	967	816
Dlg2	603	217	607	1951	2236	1442
Dlg3	123	142	192	928	912	502
Dlg4	496	376	506	755	328	705
Dlg5	77	22	9	322	149	1029
Dlgap1	266	215	626	745	895	454
Dlgap2	92	17	20	30	1	228
Dlgap3	64	10	62	154	106	606
Dlgap4	1329	700	1197	1847	2640	1822
Dlgap5	0	0	0	0	0	0
Dlk1	0	0	0	0	0	0
Dlk2	55	19	91	0	0	90
Dll1	99	77	141	113	496	109
Dll3	10	1	84	0	0	445
Dll4	0	58	0	0	0	0
Dlst	356	648	313	3043	1236	568
Dlx1	0	2	5	0	0	0
Dlx1as	17	2	49	3	393	33
Dlx2	0	0	0	0	0	0
Dlx3	0	0	0	0	0	0
Dlx4	22	1	0	0	0	0
Dlx4os	0	0	0	0	0	0
Dlx5	0	0	0	0	0	0
Dlx6	0	0	0	0	0	0
Dlx6os1	0	0	0	0	0	0
Dlx6os2	0	0	0	0	0	0
Dmap1	1053	696	1899	539	115	1572
Dmbt1	0	0	0	0	0	0
Dmbx1	13	7	12	0	0	0
Dmc1	0	8	0	0	0	0
Dmd	4733	1067	2530	11918	9908	8568
Dmgdh	0	0	0	0	0	0
Dmkn	0	0	0	0	0	0
Dmp1	0	0	0	0	0	0
Dmpk	51	53	41	395	98	192
Dmrt1	0	0	0	0	0	0
Dmrt1i	0	0	0	0	0	0
Dmrt2	0	0	0	0	0	0
Dmrt3	0	0	0	0	0	0
Dmrta1	0	0	0	0	0	0
Dmrta2	0	0	1	2	0	0
Dmrta2os	0	0	0	0	0	0
Dmrtb1	0	1	0	0	0	0
Dmrtc1a	84	40	29	0	0	0
Dmrtc1b	0	0	0	0	0	0
Dmrtc1c1	0	0	0	0	0	0
Dmrtc1c2	0	0	0	0	0	0
Dmrtc2	4	0	0	0	0	0
Dmtf1	531	439	593	1970	1502	1433
Dmtn	1201	473	657	773	321	1269
Dmwd	813	940	180	1539	94	989
Dmxl1	186	57	386	1235	2219	931
Dmxl2	702	519	759	3401	5468	3031
Dna2	17	16	18	144	153	0
Dnaaf1	0	38	5	34	0	2
Dnaaf2	23	11	20	0	136	0
Dnaaf3	0	0	0	0	0	0
Dnaaf5	33	80	0	91	0	6
Dnah1	123	7	0	6	0	0
Dnah10	0	0	0	0	0	0
Dnah11	19	17	24	0	120	3
Dnah12	1	0	0	0	0	0
Dnah14	0	0	0	1	0	2
Dnah17	14	8	15	51	0	2
Dnah2	0	0	1	0	0	0
Dnah2os	0	0	0	0	0	0
Dnah3	3	3	0	0	0	25
Dnah5	0	0	0	0	0	0
Dnah6	6	18	24	0	0	0
Dnah7a	7	1	8	12	7	2
Dnah7b	131	38	141	814	527	624
Dnah7c	1	2	5	111	2	10
Dnah8	0	14	67	0	0	0
Dnah9	47	28	128	17	736	55
Dnaic1	1464	379	709	3656	3301	2424
Dnaic2	90	144	91	520	0	250
Dnaja1	2948	2082	2910	1482	1448	1736
Dnaja1-ps	0	2	24	0	0	0
Dnaja2	1737	1644	1472	3048	2435	1847
Dnaja3	1741	1497	1271	4094	966	1889
Dnaja4	132	220	301	545	83	50
Dnajb1	1460	831	1670	1460	851	698
Dnajb11	3125	1695	3940	4239	1575	2084
Dnajb12	374	277	458	200	128	81
Dnajb13	0	0	0	0	0	0
Dnajb14	792	259	336	1968	1543	2055
Dnajb2	1743	1359	1280	2014	903	1014
Dnajb3	46	24	26	399	0	0
Dnajb4	1257	600	1299	1021	1885	1866
Dnajb5	196	178	27	1537	199	208
Dnajb6	3483	984	5000	1495	2242	1089
Dnajb7	11	1	9	366	0	0
Dnajb8	0	0	0	0	0	0
Dnajb9	276	136	364	1048	255	187
Dnajc1	1173	443	1253	783	732	518
Dnajc10	716	543	301	754	876	1000
Dnajc11	1128	1025	766	1502	1471	1161
Dnajc12	3370	1552	4210	3021	1940	1915
Dnajc13	177	162	80	2694	423	513
Dnajc14	477	542	565	480	272	185
Dnajc15	622	249	876	524	979	990
Dnajc16	181	108	213	228	607	726
Dnajc17	522	206	808	264	552	1060
Dnajc18	636	488	1539	1777	1335	2186
Dnajc19	1944	900	2587	975	2014	2308
Dnajc19-ps	8	1	22	4	12	9
Dnajc2	644	323	760	341	241	1378
Dnajc21	694	241	833	2163	2042	2382
Dnajc22	0	0	0	0	0	0
Dnajc24	407	221	475	280	489	253
Dnajc25	158	82	354	465	67	378
Dnajc27	204	259	131	695	1152	821
Dnajc28	391	158	207	1578	88	86
Dnajc3	879	425	1730	2278	1202	1700
Dnajc30	228	115	279	507	363	271
Dnajc4	816	510	1358	2049	274	267
Dnajc5	1270	1601	991	6537	5454	2777
Dnajc5b	0	1	6	0	0	0
Dnajc5g	0	0	0	0	0	0
Dnajc6	355	109	176	1350	1269	2101
Dnajc7	3054	1869	3088	2172	2033	1581
Dnajc8	6059	2623	6920	4609	5362	5553
Dnajc9	2577	1423	2856	513	1089	459
Dnal1	110	47	213	408	124	704
Dnal4	1672	1120	2115	1734	1909	1528
Dnali1	0	0	1	0	0	0
Dnase1	0	6	0	0	0	0
Dnase1l1	21	98	95	0	0	325
Dnase1l2	73	27	85	127	1	510
Dnase1l3	0	0	1	11	0	0
Dnase2a	134	103	130	160	693	23
Dnase2b	0	0	0	0	0	0
Dnd1	0	8	1	328	0	1
Dnd1-ps	0	0	0	0	0	0
Dner	1286	1197	850	1500	1488	2491
Dnhd1	6	10	97	235	110	0
Dnlz	660	257	792	123	931	382
Dnm1	1349	1099	429	6260	6259	5010
Dnm1l	1026	821	1556	2888	1765	1683
Dnm2	1312	553	632	2163	1188	1494
Dnm3	1019	673	778	1274	2038	2345
Dnm3os	59	8	44	648	224	346
Dnmbp	705	436	257	20	588	934
Dnmt1	164	233	414	2361	1511	42
Dnmt3a	1106	607	1047	4221	5864	5399
Dnmt3a-ps1	0	0	0	0	0	0
Dnmt3aos	0	0	0	0	0	0
Dnmt3b	16	69	62	0	13	0
Dnmt3bos	7	0	0	0	0	0
Dnmt3c	0	6	0	0	0	0
Dnmt3l	0	0	0	0	0	0
Dnmt3l-ps1	0	0	0	0	0	0
Dnpep	2855	2385	3840	2459	1675	1872
Dnph1	145	75	254	2	621	285
Dntt	0	0	0	0	0	0
Dnttip1	1554	891	2033	1863	2059	673
Dnttip2	4032	1608	6108	878	605	407
Doc2a	0	0	0	0	3	0
Doc2b	2	6	15	1	30	1
Doc2g	10	19	53	0	51	276
Dock1	131	109	233	133	5	0
Dock10	46	5	69	15	28	259
Dock11	0	5	0	0	0	1
Dock2	69	34	54	0	0	0
Dock3	496	60	137	1019	146	565
Dock4	268	78	233	546	1007	1058
Dock5	14	5	14	0	3	0
Dock6	172	86	174	62	142	275
Dock7	231	151	335	1486	659	715
Dock8	363	423	342	0	17	7
Dock9	105	132	228	0	1531	971
Dohh	1674	1067	2674	393	1321	961
Dok1	24	24	1	0	11	0
Dok2	0	5	0	0	0	95
Dok3	27	25	47	4	20	28
Dok4	253	152	78	944	425	0
Dok5	54	11	41	0	190	0
Dok6	12	0	26	0	0	0
Dok7	235	161	9	301	388	97
Dolk	1798	1266	1635	1639	822	235
Dolpp1	880	511	900	965	334	1640
Donson	309	200	214	468	397	686
Dopey1	513	276	742	1355	1519	866
Dopey2	146	66	114	63	2791	885
Dot1l	328	139	392	2098	2503	835
Doxl2	0	0	0	0	0	0
Dpagt1	1134	488	834	25	1619	995
Dpcr1	3	0	2	0	0	0
Dpep1	0	8	0	0	7	0
Dpep2	31	0	2	0	0	0
Dpep3	0	0	0	0	0	0
Dpf1	74	30	33	252	16	24
Dpf2	1975	1308	3091	2620	2325	1319
Dpf3	801	652	603	536	571	708
Dph1	249	218	313	288	6	0
Dph2	126	436	78	664	1864	63
Dph3	503	319	973	737	854	966
Dph3b-ps	0	0	0	0	1	0
Dph5	980	317	592	1	844	5
Dph6	393	354	252	472	25	706
Dph7	1236	505	927	643	766	169
Dpm1	284	78	107	479	142	314
Dpm2	1867	1086	1576	1207	1897	3223
Dpm3	815	154	1901	922	1051	1331
Dpp10	0	13	0	222	137	0
Dpp4	41	14	35	224	0	27
Dpp6	793	752	561	2877	1889	902
Dpp7	446	1030	832	0	2095	458
Dpp8	213	137	351	83	0	292
Dpp9	232	268	58	1216	339	860
Dppa1	0	0	0	0	0	0
Dppa2	0	0	0	0	0	0
Dppa3	0	0	0	0	0	0
Dppa3-ps	0	0	0	0	0	0
Dppa4	0	0	0	0	0	0
Dppa5a	0	0	0	0	0	3
Dpt	0	0	0	0	0	0
Dpy19l1	431	422	206	814	1096	1000
Dpy19l2	0	0	0	0	0	1
Dpy19l3	118	74	102	709	9	321
Dpy19l4	106	47	65	655	618	473
Dpy30	2989	1141	3781	2606	3979	3294
Dpyd	97	57	79	0	0	0
Dpys	0	5	0	0	0	0
Dpysl2	1538	356	1206	2819	4413	4158
Dpysl3	4813	4760	5218	2392	3232	4114
Dpysl4	261	422	86	259	717	168
Dpysl5	155	163	74	1429	1201	858
Dqx1	70	34	172	501	381	204
Dr1	303	168	203	395	285	1619
Dram1	23	4	1	0	0	12
Dram2	669	547	970	4	1229	604
Drap1	1759	623	2987	2234	1858	1691
Draxin	0	0	0	0	0	0
Drc1	0	0	11	0	0	0
Drc3	351	188	339	312	1	232
Drc7	0	0	0	0	0	0
Drd1	1261	711	437	3692	1596	2673
Drd2	72	179	57	0	63	1
Drd3	0	0	0	0	0	0
Drd4	9646	5345	19942	2093	4053	3896
Drd5	0	0	0	0	9	0
Drg1	3722	2561	5896	1663	2120	2573
Drg2	1714	1231	2104	4521	1284	1961
Drosha	421	299	136	1329	2970	585
Drp2	33	1	0	0	3	0
Drr1	0	0	0	1	0	0
Dsc1	0	0	0	0	0	0
Dsc2	12	3	3	0	0	0
Dsc3	0	0	0	1	0	0
Dscam	835	377	192	5992	2757	1380
Dscaml1	562	265	406	1328	1246	914
Dscc1	0	0	41	0	0	0
Dscr3	816	880	762	697	803	152
Dse	2	7	2	0	0	0
Dsel	96	4	0	0	1	4
Dsg1a	0	0	0	0	0	0
Dsg1b	0	0	0	0	0	0
Dsg1c	0	0	0	0	0	0
Dsg2	0	2	0	0	0	1
Dsg3	0	0	0	0	0	0
Dsg4	0	0	0	0	0	0
Dsn1	104	37	95	0	0	0
Dsp	0	0	0	0	1	0
Dspp	0	0	0	0	0	0
Dst	387	294	319	5660	1345	2498
Dstn	3740	2213	3180	2659	4808	4532
Dstyk	152	111	239	655	1381	756
Dtd1	1789	950	2086	1602	1181	1067
Dtd2	750	414	771	952	1452	1228
Dthd1	0	0	0	0	0	0
Dtl	0	0	0	0	0	1
Dtna	406	281	344	1281	920	205
Dtnb	547	702	555	1060	1067	1385
Dtnbos	0	8	0	0	0	0
Dtnbp1	2481	1312	3414	2173	1606	1561
Dtwd1	644	320	1042	828	737	431
Dtwd2	101	73	15	61	1136	0
Dtx1	32	134	56	1206	841	833
Dtx2	69	52	26	95	173	262
Dtx3	2183	1646	1441	8148	4651	4814
Dtx3l	3	3	0	0	0	21
Dtx4	45	54	53	29	513	420
Dtymk	1563	643	1596	1599	1883	598
Dubr	65	64	41	29	0	26
Duox1	0	0	50	0	0	0
Duox2	0	0	0	0	0	0
Duoxa1	15	0	0	0	0	0
Duoxa2	0	0	0	0	0	0
Dupd1	0	0	0	0	0	0
Dus1l	903	688	744	1304	201	165
Dus2	727	486	1443	2842	2074	658
Dus3l	1630	1477	1829	279	3895	1557
Dus4l	166	85	390	192	694	682
Dusp1	1743	1230	3183	637	537	256
Dusp10	197	114	33	3	0	29
Dusp11	278	275	515	2886	2905	1632
Dusp12	324	144	393	276	38	734
Dusp13	16	1	2	377	0	0
Dusp14	721	737	933	0	154	399
Dusp15	51	38	82	476	10	1
Dusp16	108	100	37	51	198	169
Dusp18	58	12	1	0	0	0
Dusp19	51	55	99	0	99	0
Dusp2	0	13	0	0	0	0
Dusp21	0	0	0	0	0	0
Dusp22	1653	947	2252	1138	525	2107
Dusp23	232	103	286	9	0	192
Dusp26	4224	1810	4623	3421	3639	2454
Dusp27	0	0	0	0	0	0
Dusp28	620	528	1057	2107	888	1236
Dusp3	535	181	710	809	112	698
Dusp4	52	78	0	0	41	20
Dusp5	404	490	345	608	814	809
Dusp6	653	235	234	36	1	129
Dusp7	637	863	325	997	583	1331
Dusp8	1263	1119	595	3406	2871	2261
Dusp9	0	0	0	59	0	0
Dut	1662	950	1994	916	2745	1474
Duxbl1	0	1	0	0	0	0
Duxbl2	0	0	0	0	0	0
Duxbl3	0	0	0	0	0	0
Duxf3	0	0	0	0	0	3
Dvl1	338	785	279	2018	2563	1939
Dvl2	76	161	129	628	417	233
Dvl3	173	137	36	200	4	37
Dxo	555	440	637	1214	958	472
Dydc1	3	0	2	0	0	0
Dydc2	9	2	16	0	0	0
Dym	805	690	585	9	1179	506
Dynap	0	0	0	0	0	0
Dync1h1	654	435	1095	2508	2653	3002
Dync1i1	1173	577	803	713	315	378
Dync1i2	656	489	712	1273	1141	1498
Dync1li1	2073	1265	1718	987	1180	581
Dync1li2	665	486	589	1842	1178	2275
Dync2h1	1228	492	1285	1916	766	1705
Dync2li1	698	487	835	1339	507	21
Dynll1	4276	2573	3388	5021	8781	6446
Dynll2	430	167	642	789	607	1055
Dynlrb1	7422	2810	8600	6184	7614	6997
Dynlrb2	71	27	74	229	0	0
Dynlt1-ps1	18	6	20	10	18	28
Dynlt1a	31	21	71	5	17	71
Dynlt1b	233	127	311	392	193	342
Dynlt1c	185	122	301	415	370	360
Dynlt1f	59	19	63	1	4	14
Dynlt3	902	521	718	349	904	1480
Dyrk1a	192	93	198	1208	1449	935
Dyrk1b	204	225	91	647	102	317
Dyrk2	486	213	292	274	883	820
Dyrk3	31	78	364	0	0	17
Dyrk4	0	17	0	4	0	0
Dysf	30	7	34	0	0	0
Dytn	4	7	0	0	0	0
Dyx1c1	0	0	0	0	0	0
Dzank1	104	61	355	353	179	186
Dzip1	92	33	65	1080	1560	2403
Dzip1l	66	19	40	0	318	323
Dzip3	429	146	332	865	1380	664
E030013I19Rik	0	0	0	0	0	0
E030018B13Rik	0	0	0	0	0	0
E030024N20Rik	0	3	3	13	10	6
E030025P04Rik	0	0	0	0	0	0
E030026E10Rik	43	19	4	266	263	321
E030030I06Rik	0	0	0	0	0	0
E030032P16Rik	0	0	0	0	0	0
E030037K01Rik	0	0	0	4	0	0
E030042O20Rik	37	34	98	0	0	0
E030044B06Rik	102	11	10	0	0	6
E130006D01Rik	0	0	0	0	0	0
E130018N17Rik	71	47	0	2	0	0
E130018O15Rik	0	0	0	0	0	0
E130102H24Rik	106	45	118	298	236	79
E130111B04Rik	31	3	21	0	0	0
E130114P18Rik	786	448	851	1679	1875	320
E130116L18Rik	0	0	0	0	0	0
E130120K24Rik	0	0	0	0	0	0
E130201H02Rik	5	0	0	1	1	0
E130208F15Rik	0	0	0	0	0	0
E130215H24Rik	0	0	0	0	0	0
E130218I03Rik	1411	1165	1772	1474	1562	1446
E130304I02Rik	9	0	10	0	0	4
E130307A14Rik	401	309	272	561	882	632
E130308A19Rik	764	816	809	437	771	201
E130309D02Rik	230	113	126	207	95	0
E130311K13Rik	214	106	260	0	28	0
E130317F20Rik	121	29	162	427	1	46
E230001N04Rik	82	36	128	0	38	0
E230013L22Rik	0	1	0	0	0	0
E230015B07Rik	0	0	0	0	0	0
E230016K23Rik	0	0	0	0	0	0
E230016M11Rik	118	129	121	16	775	956
E230020A03Rik	15	0	5	275	0	163
E230020D15Rik	0	2	0	3	0	25
E230025N22Rik	0	0	3	0	0	0
E230029C05Rik	129	61	17	0	167	97
E230032D23Rik	0	0	0	0	0	0
E2f1	73	20	32	0	0	0
E2f2	24	2	0	9	0	1
E2f3	55	29	24	9	24	45
E2f4	725	385	638	1843	1536	690
E2f5	458	305	433	543	43	311
E2f6	486	577	684	643	594	478
E2f7	0	1	0	0	0	0
E2f8	0	0	0	0	0	0
E330009J07Rik	104	29	125	378	62	655
E330010L02Rik	0	0	0	0	0	0
E330011M16Rik	0	4	0	0	0	0
E330011O21Rik	6	5	12	0	0	0
E330012B07Rik	0	1	0	0	0	0
E330013P04Rik	52	6	13	797	58	339
E330014E10Rik	0	0	0	0	0	0
E330016L19Rik	0	0	0	0	0	0
E330017A01Rik	0	0	0	0	0	0
E330017L17Rik	0	0	0	0	0	0
E330018M18Rik	0	0	0	0	0	0
E330020D12Rik	3	3	0	0	0	0
E330021D16Rik	0	0	0	0	0	0
E330023G01Rik	0	0	0	0	0	0
E330034G19Rik	0	0	0	0	0	0
E330034L11Rik	28	16	50	625	426	134
E330037G11Rik	1	0	20	48	14	253
E330040D14Rik	0	0	0	0	0	0
E430014B02Rik	23	9	23	0	0	438
E430018J23Rik	40	32	49	0	0	0
E430021H15Rik	340	173	472	212	106	168
E430024P14Rik	0	5	0	0	0	0
E4f1	999	983	925	462	279	1522
E530001F21Rik	34	1	25	72	202	244
E530011L22Rik	5	4	30	432	237	61
EU599041	0	0	1	1	3	0
Eaf1	63	66	106	548	0	49
Eaf2	66	8	81	0	0	0
Eapp	1937	920	2535	319	1703	1699
Ear-ps10	0	0	0	0	0	0
Ear-ps12	0	0	0	0	0	0
Ear-ps2	0	0	0	0	0	0
Ear-ps3	0	0	0	0	0	0
Ear-ps4	0	0	0	0	0	0
Ear-ps5	0	0	0	0	0	0
Ear-ps7	0	0	0	0	0	0
Ear-ps8	0	0	0	0	0	0
Ear-ps9	0	0	0	0	0	0
Ear1	0	0	0	0	0	0
Ear10	0	0	0	0	0	0
Ear14	0	0	0	0	0	0
Ear2	0	0	0	0	0	0
Ear6	0	0	0	0	0	0
Ears2	39	56	77	17	139	0
Ebag9	438	276	888	503	487	796
Ebf1	138	74	158	3556	823	685
Ebf2	0	0	0	0	0	0
Ebf3	25	10	46	1	0	0
Ebf4	79	51	19	1430	687	410
Ebi3	88	49	116	162	0	13
Ebna1bp2	2649	1617	3620	2960	1735	793
Ebp	1391	852	1775	1164	1309	282
Ebpl	6946	4425	11041	10059	12986	9619
Ecd	1123	820	801	1184	730	649
Ece1	71	191	168	952	183	558
Ece2	439	286	250	697	373	975
Ecel1	0	0	0	0	0	0
Ech1	2176	1551	2526	195	2319	614
Echdc1	37	14	62	0	0	0
Echdc2	160	140	300	884	255	853
Echdc3	102	58	165	90	0	824
Echs1	1597	1022	1789	2031	2540	2618
Eci1	2342	1124	3404	1479	2688	1479
Eci2	510	399	745	319	401	216
Eci3	0	1	14	0	1	0
Ecm1	185	136	130	6	0	0
Ecm2	0	11	0	0	0	165
Ecscr	29	17	67	0	0	0
Ecsit	1079	735	1271	717	370	647
Ect2	1	14	32	0	0	9
Ect2l	3	3	8	0	65	0
Eda	0	0	0	0	1	0
Eda2r	0	1	0	0	0	0
Edar	9	0	0	0	0	0
Edaradd	0	0	0	0	0	0
Edc3	657	672	437	1113	750	981
Edc4	350	596	77	846	1026	382
Eddm3b	0	0	0	0	0	0
Edem1	305	248	282	393	0	0
Edem2	1080	969	1840	432	463	31
Edem3	104	45	83	606	763	19
Edf1	5348	1976	7395	9746	8502	4877
Edil3	986	511	579	1571	1628	888
Edn1	18	6	28	0	0	0
Edn2	344	226	364	360	0	0
Edn3	29	7	38	0	0	0
Ednra	4	41	0	0	0	0
Ednrb	345	114	192	0	0	0
Edrf1	146	98	190	1024	53	115
Eea1	247	81	241	1640	790	980
Eed	1135	670	929	486	980	943
Eef1a1	7046	4188	8343	15975	12999	8938
Eef1a2	32	46	26	329	174	360
Eef1akmt1	879	477	1561	991	1607	843
Eef1akmt2	1482	721	1931	643	905	225
Eef1akmt3	4	0	3	1	0	3
Eef1b2	1713	1287	1981	2138	2068	2380
Eef1d	823	631	596	448	2247	729
Eef1e1	1400	633	1484	1668	3104	693
Eef1g	736	570	1051	3157	1129	2193
Eef2	2171	2163	2281	11581	7023	7393
Eef2k	3	10	0	243	0	52
Eef2kmt	762	657	815	88	442	104
Eefsec	852	456	513	241	1264	638
Eepd1	668	578	612	147	0	11
Efcab1	0	4	0	0	0	0
Efcab10	0	0	3	0	0	0
Efcab11	0	1	0	9	0	0
Efcab12	13	26	27	78	14	9
Efcab14	695	448	726	1238	1480	856
Efcab2	183	79	194	0	216	515
Efcab3	0	0	0	0	0	0
Efcab5	0	0	0	0	0	0
Efcab6	0	0	0	0	0	0
Efcab7	27	26	111	0	0	56
Efcab8	0	0	0	0	0	82
Efcab9	3	9	10	0	0	0
Efcc1	0	11	0	0	0	17
Efemp1	857	935	1282	0	1	77
Efemp2	578	362	372	4	97	0
Efhb	3	0	0	16	0	0
Efhc1	26	15	0	0	0	83
Efhc2	0	22	51	0	0	0
Efhd1	206	132	223	129	0	0
Efhd1os	0	0	0	0	0	0
Efhd2	876	714	1356	357	206	14
Efl1	80	194	213	24	669	807
Efna1	161	245	174	0	0	0
Efna2	268	87	243	772	17	177
Efna3	25	4	3	170	0	0
Efna4	0	8	41	0	0	0
Efna5	61	27	102	593	472	219
Efnb1	298	185	106	1566	1107	917
Efnb2	12	46	31	289	689	335
Efnb3	33	31	26	1025	0	343
Efr3a	1235	762	723	1697	3959	2327
Efr3b	108	64	193	562	135	751
Efs	84	122	25	1222	777	1056
Eftud2	761	913	527	2900	901	970
Egf	8	10	6	1	0	464
Egfem1	286	77	136	757	273	145
Egfl6	13	18	0	0	0	9
Egfl7	246	209	244	46	38	0
Egfl8	23	11	46	103	350	1
Egflam	840	1675	742	1509	782	463
Egfr	4	35	0	1	0	0
Egfros	0	0	0	0	0	0
Egln1	1308	916	873	1120	1456	2534
Egln2	787	879	1090	3150	339	326
Egln3	11	1	0	2	0	0
Egr1	178	582	74	0	387	12
Egr2	72	28	0	0	0	0
Egr3	6	0	0	0	0	0
Egr4	0	0	0	0	0	0
Ehbp1	102	78	34	317	176	514
Ehbp1l1	0	36	17	0	0	0
Ehd1	184	197	94	730	346	507
Ehd2	60	96	3	547	122	10
Ehd3	570	420	246	1003	1241	512
Ehd4	813	392	523	234	48	291
Ehf	30	5	26	4	0	0
Ehhadh	118	50	4	0	2	42
Ehmt1	386	286	332	1557	2564	1447
Ehmt2	367	219	257	733	660	2356
Ei24	1225	701	1027	1627	1680	1413
Eid1	1397	889	1453	5073	4403	3864
Eid2	2097	1003	2240	1835	2533	1850
Eid2b	788	325	657	643	235	792
Eid3	0	0	0	0	0	0
Eif1	15117	10072	15426	14635	18153	16538
Eif1-ps1	6	6	4	27	21	14
Eif1-ps3	0	0	0	0	0	0
Eif1a	2162	1360	2515	1451	1567	1289
Eif1ad	1561	826	1551	2280	1457	1086
Eif1ax	788	668	885	2632	1563	1980
Eif1b	3505	1844	3865	5480	6029	4389
Eif2a	694	222	713	1476	12	538
Eif2ak1	325	272	171	952	646	384
Eif2ak2	31	26	36	46	1	78
Eif2ak3	104	100	178	828	1	394
Eif2ak4	223	205	264	736	1215	382
Eif2b1	1841	1081	2095	2396	1440	554
Eif2b2	1086	925	1676	2	1808	1196
Eif2b3	2024	873	1935	813	1018	947
Eif2b4	1836	1133	2525	1531	1286	866
Eif2b5	1790	1427	2253	1604	607	1123
Eif2c5	0	0	0	0	0	0
Eif2d	572	599	544	1100	90	1948
Eif2s1	1877	1032	2214	1059	1664	262
Eif2s2	1042	343	1508	848	2688	1411
Eif2s3x	62	98	59	88	291	228
Eif2s3y	1529	96	1343	4022	616	888
Eif3a	1141	631	1189	1509	1851	1646
Eif3b	2056	1153	1053	2015	1998	686
Eif3c	1785	1252	1457	3319	3415	2320
Eif3d	449	287	582	950	237	505
Eif3e	1450	872	1413	619	2158	1365
Eif3f	537	643	502	1682	1299	3236
Eif3g	4237	2411	4478	7196	3137	6114
Eif3h	1715	1242	1462	2202	4970	1714
Eif3i	2056	1209	1928	2541	2368	1013
Eif3j1	85	45	103	162	333	30
Eif3j2	96	68	122	79	77	1
Eif3k	1529	869	2012	3004	2963	2816
Eif3l	1465	1083	1263	1458	1155	1251
Eif3m	1587	831	1466	811	1842	1518
Eif3s6-ps1	1	0	0	0	1	1
Eif3s6-ps2	21	28	22	13	10	7
Eif3s6-ps4	2	2	7	0	4	6
Eif4a-ps4	39	40	26	119	58	46
Eif4a1	2982	2147	1941	2924	3533	2245
Eif4a2	2347	1573	2048	3532	2746	2990
Eif4a3	2725	2307	3165	2654	3081	1832
Eif4b	244	466	497	1357	1359	769
Eif4e	5255	3085	5699	3116	1110	1349
Eif4e1b	0	0	0	0	0	0
Eif4e2	1051	624	894	1974	343	1034
Eif4e3	60	182	192	43	253	83
Eif4ebp1	219	85	301	0	0	0
Eif4ebp2	148	175	110	495	214	414
Eif4ebp3	0	0	0	0	0	0
Eif4enif1	569	549	395	280	1362	1017
Eif4g1	771	348	333	1011	1683	1871
Eif4g2	2836	2903	1430	6133	9036	6615
Eif4g3	395	326	813	4514	1791	4145
Eif4h	7596	4611	6840	7448	4896	4371
Eif5	7822	3296	7286	6509	8110	4139
Eif5a	17352	9175	23792	14104	14469	10892
Eif5a2	60	42	0	0	0	192
Eif5al3-ps	11	5	10	27	19	13
Eif5b	2093	996	2620	3191	3290	2596
Eif6	4249	1806	5366	4205	1537	1594
Elac1	277	190	148	611	1	1096
Elac2	345	422	299	3	795	1343
Elane	0	3	0	0	0	0
Elavl1	1211	694	931	1255	1681	1573
Elavl2	40	14	17	3	0	0
Elavl3	58	25	82	338	4	63
Elavl4	118	53	265	40	272	0
Eldr	6	0	4	0	0	0
Elf1	32	36	43	6	13	380
Elf2	354	209	288	301	338	559
Elf3	0	3	0	0	0	0
Elf4	0	0	0	0	0	0
Elf5	0	0	0	0	0	0
Elfn1	32	99	6	48	183	10
Elfn2	96	97	13	2386	1782	1665
Elk1	124	123	15	50	196	774
Elk3	3	8	35	0	0	0
Elk4	55	61	91	804	599	444
Ell	223	389	147	718	1584	328
Ell2	62	43	97	1	29	0
Ell3	0	0	0	0	0	0
Elmo1	1796	1076	1240	2655	1912	1769
Elmo2	650	1077	150	2935	458	1385
Elmo3	117	121	87	142	0	96
Elmod1	2493	1222	1878	1690	4493	1953
Elmod2	397	283	221	1927	667	1512
Elmod3	1443	917	748	470	1203	1026
Elmsan1	72	15	8	275	191	527
Eln	92	111	41	2191	1037	262
Eloa	675	379	657	1087	554	39
Elob	6917	1741	8277	6693	7753	7741
Elobl	0	0	0	0	0	0
Eloc	2243	938	2704	1982	3020	1792
Elof1	1644	904	3104	2404	701	1976
Elovl1	345	244	575	259	0	0
Elovl2	658	608	345	7	143	36
Elovl3	0	0	0	0	0	0
Elovl4	13374	9471	12561	6520	7022	6030
Elovl5	388	340	263	1474	149	226
Elovl6	559	330	558	2579	1524	1170
Elovl7	82	88	67	0	0	0
Elp2	1119	917	905	1987	2079	1580
Elp3	866	761	655	1635	859	469
Elp4	229	294	491	0	0	0
Elp5	2686	1722	2661	2194	2627	3390
Elp6	465	246	498	2057	171	568
Emb	129	145	193	2	7	4
Emc1	1198	1642	755	771	694	1388
Emc10	1667	1135	2737	1798	1448	1343
Emc2	1304	709	2069	1673	1272	1869
Emc3	2577	1305	3341	1672	685	2337
Emc4	5086	2519	8672	2353	4386	2607
Emc6	2417	1230	2708	2771	2506	1866
Emc7	4452	3665	5744	4894	7352	6021
Emc8	1661	1103	1947	1828	1122	1063
Emc9	1637	624	2081	1377	815	1347
Emcn	124	56	78	0	0	0
Emd	71	74	57	913	4	48
Eme1	23	5	20	0	39	0
Eme2	22	35	11	3	0	101
Emg1	2047	1261	3265	3538	1890	2520
Emid1	130	148	205	0	0	0
Emilin1	1	77	3	0	0	0
Emilin2	0	0	0	0	0	0
Emilin3	0	0	0	0	0	0
Eml1	811	799	352	607	708	203
Eml2	183	188	97	173	168	270
Eml3	319	631	471	3387	1220	1249
Eml4	262	175	81	729	769	586
Eml5	1326	577	915	13928	14792	7390
Eml6	305	110	72	347	616	674
Emp1	37	1	15	68	0	0
Emp2	183	96	149	0	0	0
Emp3	62	51	215	0	0	121
Emsy	437	388	355	1772	2563	1830
Emx1	0	0	0	0	0	0
Emx2	0	0	0	0	0	0
Emx2os	0	0	0	0	0	0
En1	0	0	0	0	0	0
En2	1	15	90	0	0	0
Enah	456	187	584	3693	2711	1536
Enam	0	5	0	0	0	0
Enc1	25	10	0	0	0	1
Endod1	130	252	156	409	512	266
Endog	271	123	640	327	180	149
Endou	0	6	8	0	0	0
Endov	200	152	148	158	461	1254
Eng	15	55	12	0	0	0
Engase	175	249	107	444	30	58
Enho	2595	1102	2797	5446	2469	2383
Enkd1	422	232	669	1486	178	273
Enkur	43	38	113	268	0	211
Eno1	52603	29144	70124	18776	17581	12957
Eno1b	11017	7632	14500	4187	3883	2632
Eno2	5055	3887	3445	9413	8856	7970
Eno3	413	287	398	35	1015	437
Eno4	73	64	134	0	0	0
Enoph1	1533	1306	1770	1772	481	1408
Enox1	1028	603	1542	111	0	400
Enox2	158	112	60	261	0	4
Enpep	0	9	0	0	0	0
Enpp1	0	4	0	0	1	0
Enpp2	1413	1480	2724	0	324	3
Enpp3	2	0	0	0	0	0
Enpp4	685	383	548	30	74	412
Enpp5	2196	1957	3274	994	558	1005
Enpp6	20	14	43	0	0	0
Enpp7	0	0	0	0	0	0
Ensa	6753	4461	8289	6841	4200	3832
Enthd1	0	0	0	0	0	0
Entpd1	0	74	176	0	0	2
Entpd2	43	26	32	0	0	0
Entpd3	0	25	0	0	0	0
Entpd4	0	0	0	0	0	0
Entpd4b	0	0	0	0	0	0
Entpd5	337	250	437	129	744	498
Entpd6	351	364	434	226	37	1290
Entpd7	100	145	172	31	591	119
Entpd8	0	0	0	0	0	0
Eny2	865	480	667	1412	1589	954
Eogt	69	120	61	165	41	543
Eomes	0	0	5	0	0	0
Ep300	436	174	214	942	1785	1898
Ep400	682	481	382	2301	1623	1373
Epas1	408	454	496	696	1499	962
Epb41	1499	1117	1198	5867	6812	6355
Epb41l1	107	54	126	1294	915	1971
Epb41l2	5708	6452	3789	5399	8672	4147
Epb41l3	2980	1358	2144	6793	7315	3444
Epb41l4a	161	63	51	702	0	0
Epb41l4aos	96	24	92	267	103	262
Epb41l4b	98	145	38	589	1163	1100
Epb41l5	1228	1159	897	2381	1838	1664
Epb42	0	0	0	0	0	0
Epc1	224	104	162	897	480	1206
Epc2	120	68	50	935	713	636
Epcam	51	13	0	3	0	0
Epdr1	566	508	1371	661	31	35
Epg5	66	49	96	77	838	224
Epgn	0	0	0	0	0	0
Epha1	0	7	0	0	0	0
Epha10	677	435	249	4925	4262	4427
Epha2	0	6	0	0	0	0
Epha3	1382	503	739	4461	8013	2953
Epha4	487	232	112	375	1277	340
Epha5	937	413	742	4703	1443	1803
Epha6	0	1	0	0	0	0
Epha7	817	514	792	1219	1439	2191
Epha8	41	97	1	891	2470	2489
Ephb1	154	177	121	0	0	161
Ephb2	23	59	59	31	456	87
Ephb3	13	58	6	6	445	1
Ephb4	18	17	0	0	0	0
Ephb6	8	57	0	192	85	0
Ephx1	934	609	1599	376	647	704
Ephx2	621	663	324	518	282	45
Ephx3	75	43	0	0	155	0
Ephx4	127	53	73	0	195	0
Epm2a	205	61	99	829	64	1
Epm2aip1	418	402	265	2008	2976	1532
Epn1	90	131	23	580	265	473
Epn2	140	303	130	682	692	300
Epn3	199	41	70	0	103	532
Epo	0	0	0	0	0	0
Epop	23	29	0	1	0	129
Epor	55	15	0	0	0	0
Epp13	0	0	0	0	0	0
Eppin	0	0	0	0	0	0
Eprs	3099	1964	2481	2641	3731	3631
Eps15	499	277	303	674	567	1227
Eps15l1	501	323	319	3492	1710	562
Eps8	1363	863	878	424	551	646
Eps8l1	1	2	15	2	0	0
Eps8l2	22	22	23	0	0	0
Eps8l3	0	0	0	0	0	0
Epsti1	0	10	0	0	0	0
Epx	0	0	0	1	0	0
Epyc	0	0	0	0	0	0
Eqtn	0	0	10	0	0	0
Eral1	606	524	874	451	627	1667
Erap1	104	120	3	288	20	0
Eras	0	0	0	0	0	0
Erbb2	5	25	55	0	0	0
Erbb3	18	0	0	0	0	0
Erbb4	54	3	2	1637	4305	1408
Erbin	80	57	93	469	567	597
Erc1	351	180	240	1091	1288	619
Erc2	182	178	178	1376	1224	622
Ercc1	1080	456	1781	247	1016	190
Ercc2	37	60	19	535	758	60
Ercc3	1146	428	1702	446	869	410
Ercc4	302	187	81	1116	46	321
Ercc5	432	170	416	1164	156	385
Ercc6	558	183	16	973	1239	13
Ercc6l	39	0	0	0	1	2
Ercc6l2	437	207	279	119	658	569
Ercc8	201	205	90	0	152	484
Erdr1	248	90	247	540	1156	804
Ereg	0	0	0	0	0	0
Erf	0	7	0	0	7	0
Erfe	0	0	0	0	0	0
Erg	0	0	0	0	0	0
Erg28	2067	942	2556	2174	2919	2706
Ergic1	1836	1533	2095	686	1618	991
Ergic2	1560	817	2412	426	1505	1447
Ergic3	6446	4368	10855	7379	4296	4230
Erh	1583	610	2154	2110	1981	1653
Eri1	227	118	149	0	183	584
Eri2	53	78	114	275	158	0
Eri3	3091	2067	4611	3654	2597	2665
Erich1	356	171	353	768	1858	145
Erich2	0	0	0	0	0	0
Erich2os	0	2	11	0	0	0
Erich3	0	11	45	729	7	63
Erich4	0	0	0	0	0	0
Erich5	0	9	1	76	653	2
Erich6	52	18	85	166	83	135
Erich6b	20	5	2	0	0	0
Erlec1	960	592	1008	1540	1149	620
Erlin1	315	158	80	0	3	39
Erlin2	586	638	647	312	1204	417
Ermap	0	2	0	0	0	0
Ermard	210	181	349	918	491	517
Ermn	8	40	95	89	0	124
Ermp1	119	73	40	131	487	329
Ern1	72	59	117	0	14	318
Ern2	0	0	6	0	0	0
Ero1l	464	247	430	77	1017	685
Ero1lb	450	220	410	423	1300	148
Erp27	0	0	27	0	0	0
Erp29	962	782	1750	2512	1752	2748
Erp44	1274	490	1429	355	1595	459
Errfi1	353	492	468	1251	2563	571
Erv3	0	0	0	0	0	0
Esam	2914	1655	1609	5667	9923	4900
Esco1	672	369	731	1693	338	908
Esco2	1	0	0	0	0	1
Esd	5770	2352	7784	4305	5368	4679
Esf1	1280	370	915	2604	2415	1596
Esm1	0	0	0	0	0	0
Esp1	0	0	0	0	0	0
Esp15	0	0	0	0	0	0
Esp16	0	0	0	0	0	0
Esp18	0	0	0	0	0	0
Esp23	0	0	0	0	0	0
Esp24	0	0	0	0	0	0
Esp3	0	0	0	0	0	0
Esp31	0	0	0	0	0	0
Esp34	0	0	0	0	0	0
Esp36	0	0	0	0	0	0
Esp38	0	0	0	0	0	0
Esp4	0	0	0	0	0	0
Esp6	0	0	0	0	0	0
Esp8	0	0	0	0	0	0
Espl1	0	0	0	0	0	1
Espn	1165	855	2181	0	79	30
Espnl	26	6	0	713	0	0
Esr1	4	0	31	3	0	0
Esr2	0	0	0	0	0	0
Esrp1	16	18	87	0	0	0
Esrp2	0	0	0	0	0	0
Esrra	124	111	91	780	790	10
Esrrb	263	251	312	1694	1520	2135
Esrrg	223	188	143	1551	2940	970
Esx1	0	0	0	0	0	0
Esyt1	81	55	38	0	77	5
Esyt2	216	88	177	1234	905	608
Esyt3	0	1	0	0	15	0
Etaa1	291	162	337	18	137	10
Etaa1os	43	16	28	53	48	0
Etd	0	0	0	0	0	0
Etf1	1043	656	786	598	1016	829
Etfa	3043	1205	4605	1900	176	802
Etfb	40	21	87	70	78	81
Etfbkmt	73	29	42	0	43	0
Etfdh	426	569	1069	655	1301	79
Etfrf1	532	284	582	0	438	210
Ethe1	675	396	1146	300	547	650
Etl4	0	7	11	6	23	0
Etnk1	465	330	647	2623	4964	4302
Etnk2	68	62	207	3	131	0
Etnppl	32	33	68	0	0	2
Etohd2	20	54	115	10	0	388
Etos1	0	0	0	0	0	0
Ets1	65	77	94	0	0	0
Ets2	68	83	65	18	17	0
Etv1	35	56	64	0	1	27
Etv2	0	0	0	0	1	0
Etv3	117	51	26	796	457	115
Etv3l	0	0	0	0	0	0
Etv4	65	62	27	24	1	225
Etv5	189	215	43	583	118	539
Etv6	109	57	101	826	958	295
Eva1a	0	55	41	0	0	0
Eva1b	28	39	123	0	0	0
Eva1c	149	103	165	397	0	6
Evc	26	38	92	0	0	0
Evc2	0	15	19	0	0	0
Evi2	0	5	0	0	0	0
Evi2a	104	31	138	0	74	0
Evi2b	3	1	3	0	0	0
Evi5	1761	850	1567	931	627	134
Evi5l	476	278	207	879	790	687
Evl	736	377	363	3054	1986	1159
Evpl	48	13	76	0	0	0
Evx1	0	0	0	0	0	0
Evx1os	0	0	0	0	0	0
Evx2	0	0	0	6	0	0
Ewsr1	9915	7799	11294	8795	8595	5139
Exd1	0	14	0	3	65	1
Exd2	552	689	613	4712	1211	1727
Exo1	0	0	0	0	0	0
Exo5	478	239	406	231	0	0
Exoc1	474	536	963	2437	1883	474
Exoc2	267	245	48	60	924	230
Exoc3	1459	801	790	1399	1398	3296
Exoc3l	59	123	191	32	109	0
Exoc3l2	54	6	0	0	7	0
Exoc3l4	0	18	22	0	0	16
Exoc4	264	297	45	1859	293	944
Exoc5	561	228	161	612	901	602
Exoc6	130	144	62	76	36	11
Exoc6b	189	192	242	711	3	140
Exoc7	2213	1440	2300	780	50	975
Exoc8	342	181	403	1588	656	972
Exog	164	385	292	551	1260	80
Exosc1	1179	497	1152	332	714	551
Exosc10	1404	1227	1385	2260	1801	758
Exosc2	1213	674	1702	567	813	906
Exosc3	918	471	1286	962	672	1702
Exosc4	1668	929	1873	838	561	1089
Exosc5	835	487	1111	785	701	960
Exosc6	0	0	0	0	0	0
Exosc7	2115	888	2095	640	311	642
Exosc8	1188	494	1693	1884	521	923
Exosc9	1121	504	1082	0	0	385
Exph5	0	0	0	0	0	0
Ext1	724	480	305	927	251	8
Ext2	1322	1182	1022	230	2095	1143
Extl1	0	5	1	284	0	0
Extl2	2020	1272	2545	3201	2464	989
Extl3	118	99	141	1785	945	441
Eya1	50	25	6	1	0	0
Eya2	25	70	0	0	0	141
Eya3	208	68	209	382	107	79
Eya4	0	2	0	5	0	0
Ezh1	432	925	424	1999	572	1002
Ezh2	302	153	747	643	219	467
Ezr	110	176	36	47	184	17
F10	0	1	0	0	0	0
F11	0	0	0	0	113	0
F11r	312	285	111	0	10	0
F12	0	0	0	0	0	0
F13a1	0	1	0	0	0	118
F13b	0	0	0	0	0	0
F2	0	29	2	1	287	0
F2r	150	23	60	0	0	0
F2rl1	0	1	0	0	0	0
F2rl2	0	0	0	0	0	0
F2rl3	0	8	9	6	0	157
F3	451	586	1778	0	0	0
F420014N23Rik	9	5	12	724	41	0
F5	8	8	14	1	0	0
F630028O10Rik	0	0	0	0	0	0
F630040K05Rik	359	140	174	324	261	581
F630206G17Rik	0	0	0	0	0	0
F7	0	4	0	0	0	0
F730016J06Rik	0	0	0	0	0	0
F730035M05Rik	0	0	0	0	24	0
F730035P03Rik	0	0	0	0	0	0
F730043M19Rik	15	6	61	0	0	117
F730311O21Rik	0	0	0	0	0	0
F8	21	6	0	0	67	0
F830016B08Rik	0	0	0	0	0	0
F830045P16Rik	0	3	0	0	0	0
F830112A20Rik	4	7	0	0	172	0
F830115B05Rik	0	6	0	1	0	0
F830208F22Rik	5	0	0	0	0	254
F830212C03Rik	0	0	0	0	0	0
F8a	460	207	652	831	638	502
F9	0	5	0	1	0	0
F930015N05Rik	0	1	0	0	0	0
F930017D23Rik	0	0	0	0	0	0
Fa2h	0	0	0	0	0	0
Faah	2349	1920	2364	3406	1784	2305
Faap100	503	812	383	1599	934	664
Faap20	631	387	1047	908	568	454
Faap24	310	119	229	0	2	0
Fabp1	0	0	0	0	0	0
Fabp12	3467	2602	4363	3359	4638	4020
Fabp2	0	0	0	0	0	0
Fabp3	141	43	123	266	0	70
Fabp3-ps1	8	1	2	2	0	7
Fabp4	58	11	28	75	244	202
Fabp5	399	145	497	962	836	1252
Fabp5l2	0	0	0	0	1	5
Fabp6	0	1	0	0	0	0
Fabp7	546	53	157	248	0	0
Fabp9	0	0	0	0	0	0
Fadd	15	34	21	136	0	0
Faddos	0	0	0	0	0	0
Fads1	585	715	358	396	1629	853
Fads2	525	295	42	0	0	0
Fads3	393	276	438	0	0	129
Fads6	77	24	16	849	0	113
Faf1	1698	1097	1777	543	434	433
Faf2	1547	797	1627	1182	969	487
Fah	264	135	380	9	117	449
Fahd1	432	228	476	0	746	39
Fahd2a	1077	707	1544	1617	752	1846
Faim	8668	5736	14029	4528	5181	2454
Faim2	2583	1563	1727	3439	1068	1013
Faiml	0	1	4	4	1	2
Fam102a	113	194	56	165	1441	403
Fam102b	83	55	168	403	12	449
Fam103a1	922	405	1146	198	1257	483
Fam104a	905	413	1417	640	1138	833
Fam105a	647	436	767	1071	599	297
Fam107a	29	40	3	65	0	0
Fam107b	591	598	531	1137	1487	753
Fam109a	129	125	169	555	46	3
Fam109b	0	10	35	0	0	0
Fam110a	413	249	368	86	145	346
Fam110b	252	151	69	46	557	113
Fam110c	0	0	0	0	0	0
Fam111a	20	0	0	0	12	1
Fam114a1	18	28	0	0	5	0
Fam114a2	5220	2347	4517	8775	7993	6745
Fam117a	47	20	12	2	0	0
Fam117b	56	73	110	431	246	858
Fam118a	437	239	423	0	203	528
Fam118b	1071	474	1612	686	1125	38
Fam120a	289	202	519	1435	2285	351
Fam120aos	2173	663	2861	1683	2696	1169
Fam120b	763	747	1038	1036	699	2246
Fam120c	165	59	16	38	999	272
Fam122a	2571	1133	3171	5606	5454	1555
Fam122b	48	9	0	0	0	0
Fam122c	1	0	0	0	0	0
Fam124a	107	32	43	8	0	568
Fam124b	0	0	0	0	1	0
Fam126a	75	15	26	0	0	24
Fam126b	460	328	202	1418	836	1780
Fam129a	35	34	7	0	0	0
Fam129b	196	313	69	0	131	0
Fam129c	34	20	107	209	48	127
Fam131a	43	59	19	496	17	34
Fam131b	28	32	0	0	0	0
Fam131c	0	4	0	0	0	295
Fam133b	948	231	1505	1685	1219	2071
Fam135a	618	204	260	349	1165	412
Fam135b	570	323	480	389	138	285
Fam136a	1747	1194	2355	165	188	972
Fam136b-ps	0	0	0	0	0	0
Fam13a	155	109	280	366	94	80
Fam13b	259	164	207	1395	190	727
Fam13c	400	229	434	342	4	81
Fam149a	224	674	279	429	609	562
Fam149b	822	680	1027	1441	658	307
Fam151a	0	0	0	0	0	0
Fam151b	263	159	527	127	122	37
Fam155a	308	137	267	1253	1241	856
Fam159a	0	0	0	0	0	0
Fam159b	11	24	77	0	0	0
Fam160a1	182	192	433	491	1084	430
Fam160a2	383	618	158	846	1075	3041
Fam160b1	189	167	66	496	282	68
Fam160b2	111	163	91	1605	268	652
Fam161a	2098	1598	2373	3928	2171	2243
Fam161b	86	75	75	1	95	388
Fam162a	2480	1056	3288	3951	2049	2033
Fam162b	0	0	0	0	0	0
Fam163a	177	117	55	1113	373	2071
Fam163b	380	265	224	1718	1321	670
Fam166a	0	0	0	0	0	0
Fam166b	0	0	0	0	0	0
Fam167a	0	2	0	0	0	0
Fam167b	2	0	0	0	0	0
Fam168a	800	456	304	6645	3002	2651
Fam168b	299	150	337	923	2191	781
Fam169a	1107	1082	692	1225	3769	2517
Fam169b	0	3	5	0	2	0
Fam170a	0	0	0	0	0	0
Fam170b	0	0	0	0	0	0
Fam171a1	181	85	3	0	23	200
Fam171a2	65	40	14	0	0	748
Fam171b	3683	2770	3119	6993	6827	6634
Fam172a	753	627	1253	2464	1006	730
Fam173a	2623	1232	2855	3850	3474	2979
Fam173b	278	207	284	7	422	180
Fam174a	1200	773	1499	1601	2528	2031
Fam174b	82	58	31	0	0	0
Fam177a	0	0	0	0	0	0
Fam178b	0	0	0	0	0	0
Fam180a	0	12	0	0	0	0
Fam181a	0	8	1	0	0	0
Fam181b	26	19	47	0	0	0
Fam183b	33	12	152	1	0	206
Fam184a	262	191	345	3217	824	1029
Fam184b	161	108	283	249	567	28
Fam185a	172	123	171	532	406	4
Fam186a	37	0	0	0	0	0
Fam186b	10	2	26	0	0	0
Fam187a	0	0	0	0	0	0
Fam187b	0	16	0	0	0	0
Fam189a1	169	87	80	1012	964	540
Fam189a2	368	268	348	1688	1455	1438
Fam189b	169	105	63	173	1450	342
Fam192a	2528	1334	3506	13	809	1463
Fam193a	315	150	260	2922	814	962
Fam193b	439	261	739	8699	4574	2594
Fam196a	268	85	354	1143	940	454
Fam196b	0	1	19	0	0	0
Fam198a	30	27	66	0	250	0
Fam198b	0	0	0	0	0	0
Fam199x	139	41	86	206	1091	754
Fam19a1	29	7	66	0	0	20
Fam19a2	674	168	92	261	362	295
Fam19a3	1686	1051	766	21843	11431	13539
Fam19a4	410	323	442	1048	82	136
Fam19a5	287	141	93	0	130	2
Fam204a	1318	505	1714	1366	394	1006
Fam205a1	0	0	0	0	0	0
Fam205a2	0	0	0	0	0	0
Fam205a3	0	0	0	0	0	0
Fam205a4	0	0	0	0	0	0
Fam205c	0	0	0	0	0	0
Fam206a	153	98	152	78	244	200
Fam207a	356	227	282	0	58	0
Fam208a	474	184	391	1742	1475	696
Fam208b	41	53	145	653	587	115
Fam209	8	0	0	0	0	0
Fam20a	6	15	0	0	0	0
Fam20b	55	193	187	527	9	147
Fam20c	489	471	206	764	125	1501
Fam210a	164	113	171	456	1256	734
Fam210b	413	232	580	1365	111	325
Fam212a	141	49	213	0	0	0
Fam212b	433	216	263	1114	1039	724
Fam213a	3102	2023	5409	2442	2427	2011
Fam213b	3465	1845	3825	3329	2647	1966
Fam214a	606	290	550	2385	1335	650
Fam214b	42	109	82	166	85	192
Fam216a	680	374	1017	628	844	488
Fam216b	0	0	0	4	0	0
Fam217a	1	0	0	0	71	0
Fam217b	29	18	14	367	24	0
Fam219a	63	65	63	312	25	88
Fam219aos	0	0	0	0	0	0
Fam219b	201	93	225	316	543	774
Fam220-ps	0	0	0	0	0	0
Fam220a	71	43	59	528	252	670
Fam221a	35	21	39	241	0	0
Fam221b	107	5	5	543	4	3
Fam222a	44	38	11	468	117	93
Fam222b	876	470	306	516	45	530
Fam227a	54	31	163	158	2	11
Fam227b	6	1	10	2	0	37
Fam228a	17	10	9	346	315	93
Fam228b	27	6	31	1	323	92
Fam229a	6	0	12	0	1	0
Fam229b	588	310	716	413	1110	522
Fam234a	463	646	590	7	127	376
Fam234b	774	741	371	2531	1864	1220
Fam240a	0	0	0	0	0	0
Fam240b	0	0	0	0	1	0
Fam24a	0	0	0	0	5	106
Fam25c	0	0	0	0	0	0
Fam26d	0	0	0	0	0	0
Fam26e	24	0	0	0	0	0
Fam26f	0	0	0	0	0	0
Fam32a	3928	2714	5415	2963	2982	1580
Fam35a	88	75	67	355	2	283
Fam3a	1171	900	1168	2361	2151	787
Fam3b	0	0	0	0	0	0
Fam3c	6608	5333	12368	1658	2662	3140
Fam43a	1	138	59	0	48	0
Fam43b	45	3	37	0	0	2
Fam45a	2709	1501	3433	2267	744	424
Fam46a	67	50	95	0	0	0
Fam46b	54	51	105	336	160	252
Fam46c	16	4	0	0	0	0
Fam46d	0	0	0	0	28	0
Fam47c	0	0	0	0	0	0
Fam47e	0	0	0	0	0	0
Fam49a	10	36	238	1	0	0
Fam49b	397	349	514	297	1109	378
Fam50a	995	690	842	1104	1741	826
Fam50b	0	0	0	0	0	0
Fam53a	703	550	517	2259	407	1897
Fam53b	2515	1452	2499	62	478	114
Fam53c	354	457	477	2995	1569	1180
Fam57a	227	159	208	0	564	98
Fam57b	1824	1931	2615	6388	4874	3457
Fam58b	2379	1565	3058	1995	1656	1252
Fam60a	34	28	18	2	2	2
Fam69a	1187	604	1839	2953	96	1722
Fam69b	369	189	456	798	742	647
Fam69c	225	202	413	0	0	0
Fam71a	0	0	0	0	0	0
Fam71b	0	0	0	0	0	0
Fam71d	13	0	0	0	0	66
Fam71e1	382	188	493	1019	624	703
Fam71e2	0	0	0	1	0	0
Fam71f1	0	0	0	0	0	0
Fam71f2	34	27	40	0	241	0
Fam72a	105	31	7	375	1	0
Fam76a	1126	542	616	197	691	10
Fam76b	184	102	139	418	117	97
Fam78a	50	57	24	0	79	68
Fam78b	258	280	396	403	238	467
Fam81a	48	6	3	0	0	0
Fam81b	0	0	0	0	0	0
Fam83a	0	1	0	0	0	0
Fam83b	0	0	0	0	0	0
Fam83c	0	5	0	0	0	0
Fam83d	24	1	0	29	0	0
Fam83e	0	3	0	211	0	0
Fam83f	0	37	62	0	0	0
Fam83g	0	10	0	0	0	0
Fam83h	2	9	0	0	0	0
Fam84a	50	11	18	2	11	0
Fam84b	2	11	17	5	0	52
Fam89a	307	193	303	0	174	447
Fam89b	0	0	0	0	5	0
Fam8a1	138	83	58	1855	323	672
Fam90a1a	0	0	0	0	0	0
Fam90a1b	0	0	0	0	0	0
Fam91a1	144	141	130	227	6	235
Fam92a	704	417	838	933	1320	1494
Fam92b	54	25	37	0	1	0
Fam96a	2465	1137	2828	1590	3320	97
Fam96b	1466	589	1896	2846	1565	563
Fam98a	305	178	277	652	222	945
Fam98b	347	56	225	1358	561	833
Fam98c	207	93	145	233	91	248
Fan1	224	47	64	903	480	2
Fanca	0	0	16	5	0	0
Fancb	1	45	34	0	0	0
Fancc	97	45	103	22	0	26
Fancd2	4	1	0	0	0	68
Fancd2os	0	0	0	0	0	0
Fance	1176	1223	1439	704	1286	1213
Fancf	113	179	473	0	241	136
Fancg	81	48	144	989	3	75
Fanci	0	0	1	0	0	0
Fancl	354	182	380	892	170	511
Fancm	105	40	30	893	817	213
Fank1	44	21	67	0	11	2
Fap	0	32	17	0	0	0
Far1	894	361	650	1693	844	954
Far1os	4	2	0	0	0	0
Far2	216	183	339	1036	1	0
Far2os1	0	0	0	0	0	0
Far2os2	0	0	0	0	0	0
Farp1	23	63	52	1149	199	346
Farp2	189	157	20	0	51	274
Fars2	397	420	689	661	0	980
Farsa	2048	1831	1874	3509	2443	1731
Farsb	1471	907	1098	354	1488	1008
Fas	0	115	150	0	0	0
Fasl	0	0	0	0	0	0
Fasn	210	217	268	1075	877	1836
Fastk	1932	1958	1257	4382	3092	3055
Fastkd1	9	19	17	648	17	41
Fastkd2	469	206	177	894	0	139
Fastkd3	251	268	145	0	1057	9
Fastkd5	12	63	4	0	192	0
Fat1	29	29	109	0	0	0
Fat2	0	0	0	51	0	0
Fat3	73	58	82	3029	1066	2469
Fat4	301	108	121	3918	1602	3598
Fate1	0	0	0	0	0	0
Fau	1520	458	2148	3000	3131	2372
Fau-ps1	0	0	0	0	0	0
Fau-ps2	0	0	0	1	0	0
Faxc	68	70	95	13	0	51
Fbf1	102	117	113	765	609	1019
Fbl	294	132	169	258	0	176
Fblim1	47	15	14	78	0	0
Fbll1	71	39	70	165	339	903
Fbln1	135	377	14	0	220	0
Fbln2	33	13	0	77	0	1
Fbln5	70	83	70	1	0	0
Fbln7	51	33	146	0	0	0
Fbn1	43	67	16	60	350	66
Fbn2	30	8	1	0	0	0
Fbp1	0	3	0	0	0	0
Fbp2	0	0	0	0	0	0
Fbrs	11	34	71	523	175	641
Fbrsl1	202	137	116	3146	2882	1544
Fbxl12	301	333	354	1582	985	823
Fbxl12os	63	26	29	0	230	198
Fbxl13	0	4	20	0	0	144
Fbxl14	77	148	50	840	538	25
Fbxl15	520	202	787	1091	568	424
Fbxl16	254	287	63	2139	2248	2275
Fbxl17	351	226	263	115	163	102
Fbxl18	71	107	127	171	2	123
Fbxl19	133	43	174	236	601	119
Fbxl2	310	168	557	234	0	0
Fbxl20	638	735	633	938	390	2609
Fbxl21	24	20	80	0	0	0
Fbxl22	1	2	11	16	1	91
Fbxl3	302	358	399	578	1081	2212
Fbxl4	389	256	384	0	546	661
Fbxl5	5496	4725	6780	2406	2859	3771
Fbxl6	503	591	364	2102	942	466
Fbxl7	87	69	210	0	0	0
Fbxl8	32	17	4	0	0	0
Fbxo10	7	37	33	412	947	707
Fbxo11	310	92	110	1555	1057	869
Fbxo15	0	9	0	0	0	475
Fbxo16	29	41	20	8	389	0
Fbxo17	469	199	310	61	1235	771
Fbxo18	877	477	373	339	819	597
Fbxo2	572	301	1365	0	1	250
Fbxo21	1097	655	778	1868	3027	2700
Fbxo22	900	542	856	317	700	284
Fbxo24	0	3	6	17	0	0
Fbxo25	1133	625	839	1515	1502	65
Fbxo27	977	823	1178	1403	1902	348
Fbxo28	300	276	437	1326	1008	989
Fbxo3	2300	931	1461	1349	3766	1833
Fbxo30	533	263	123	267	268	0
Fbxo31	1199	722	930	758	669	638
Fbxo32	75	63	118	86	11	521
Fbxo33	408	354	397	1192	1160	380
Fbxo34	250	337	222	175	30	509
Fbxo36	856	325	1122	1648	709	796
Fbxo38	614	366	431	1626	1738	1350
Fbxo39	0	0	0	0	0	0
Fbxo4	264	109	301	90	526	8
Fbxo40	0	0	0	0	0	0
Fbxo41	1	12	11	1699	142	673
Fbxo42	94	162	26	1670	197	726
Fbxo43	26	30	17	39	0	0
Fbxo44	524	338	911	979	1387	156
Fbxo45	296	206	244	491	189	506
Fbxo46	98	122	75	7	9	515
Fbxo47	25	0	0	379	0	0
Fbxo48	0	0	0	86	0	0
Fbxo5	42	91	112	329	264	10
Fbxo6	1435	816	2122	876	1448	780
Fbxo7	467	409	617	2046	1190	547
Fbxo8	791	575	1112	1523	1339	614
Fbxo9	3134	2543	2294	2753	3212	2186
Fbxw10	0	6	9	0	0	0
Fbxw11	807	530	179	141	1657	662
Fbxw13	0	0	0	0	0	0
Fbxw14	0	0	0	0	0	0
Fbxw15	4	0	0	0	0	0
Fbxw16	0	0	0	0	0	0
Fbxw17	315	185	377	238	1199	78
Fbxw18	0	0	0	0	0	0
Fbxw19	0	0	0	0	0	0
Fbxw2	1729	1006	1518	1618	2726	2040
Fbxw20	0	0	0	0	0	0
Fbxw21	0	5	18	0	0	0
Fbxw22	0	0	0	0	0	109
Fbxw23	0	0	0	0	0	0
Fbxw24	0	0	0	0	0	0
Fbxw25	0	0	0	0	0	0
Fbxw26	0	0	0	0	0	0
Fbxw27	0	0	0	0	0	0
Fbxw28	0	0	0	0	0	0
Fbxw4	0	54	39	401	232	66
Fbxw5	754	911	1298	803	1438	1670
Fbxw7	801	431	644	2948	657	605
Fbxw8	91	141	16	36	159	67
Fbxw9	329	362	551	297	134	419
Fcamr	0	1	0	0	0	0
Fcer1a	0	0	0	0	0	0
Fcer1g	252	122	364	0	137	0
Fcer2a	0	0	0	135	0	0
Fcf1	1176	566	1760	945	563	756
Fcgbp	0	0	0	0	0	1
Fcgr1	55	44	9	0	0	0
Fcgr2b	20	15	106	0	0	0
Fcgr3	424	166	757	0	0	0
Fcgr4	0	3	36	0	0	0
Fcgrt	864	673	1162	0	0	0
Fcho1	391	332	62	315	1260	837
Fcho2	471	347	557	1741	1326	1756
Fchsd1	3	11	0	22	0	4
Fchsd2	84	82	57	595	1164	638
Fcmr	0	0	0	0	0	0
Fcna	0	0	0	0	23	0
Fcnaos	35	16	0	390	110	45
Fcnb	0	0	0	0	0	0
Fcor	87	32	107	199	82	108
Fcrl1	0	0	0	0	0	109
Fcrl5	0	0	0	0	0	0
Fcrl6	0	0	0	0	0	0
Fcrla	0	0	0	0	0	0
Fcrlb	0	0	0	0	0	0
Fcrls	167	46	54	0	0	0
Fdft1	2281	1194	2631	2307	224	728
Fdps	56	23	63	488	37	17
Fdx1	831	262	742	994	427	235
Fdx1l	0	0	0	0	0	0
Fdxacb1	118	77	202	150	306	289
Fdxr	160	172	195	1138	665	168
Fech	1226	734	1105	255	833	1155
Fem1a	77	164	139	1049	317	34
Fem1b	384	147	216	356	1336	352
Fem1c	139	209	144	240	775	332
Fen1	3	1	12	0	3	0
Fendrr	0	0	6	0	6	0
Fer	492	236	362	622	982	663
Fer1l4	0	0	0	0	0	0
Fer1l5	18	28	2	0	0	64
Fer1l6	24	8	0	604	0	164
Ferd3l	0	0	0	0	0	0
Fermt1	0	0	10	0	0	0
Fermt2	894	295	920	1338	1244	552
Fermt3	73	53	28	0	466	0
Fes	0	35	13	1	0	0
Fetub	0	0	0	0	0	0
Fev	0	0	0	0	0	0
Fez1	3781	1084	3817	4738	532	2094
Fez2	1348	926	2262	98	0	2485
Fezf1	0	0	0	0	0	0
Fezf2	1745	603	939	3780	7521	4425
Ffar1	0	0	0	0	1	0
Ffar2	40	0	0	0	0	0
Ffar3	0	0	0	0	0	0
Ffar4	0	29	0	0	0	0
Fga	0	0	0	0	0	0
Fgb	0	0	0	0	0	0
Fgd1	48	30	11	7	4	0
Fgd2	0	70	48	0	0	0
Fgd3	5	0	0	63	0	0
Fgd4	929	445	615	1520	562	1996
Fgd5	0	42	0	0	0	4
Fgd6	148	23	10	303	0	0
Fgf1	102	52	59	0	0	0
Fgf10	7	0	57	0	0	0
Fgf11	96	107	99	1301	1106	768
Fgf12	619	111	515	681	550	5
Fgf13	1756	837	2052	709	2016	761
Fgf14	42	20	5	0	228	0
Fgf15	0	0	0	0	0	0
Fgf16	0	0	0	0	0	0
Fgf17	0	0	0	0	0	0
Fgf18	9	7	10	0	0	0
Fgf2	39	29	35	0	0	330
Fgf20	0	0	0	0	0	0
Fgf21	0	0	0	0	0	0
Fgf22	183	43	86	6	517	467
Fgf23	0	0	0	0	0	0
Fgf2os	42	12	31	40	0	0
Fgf3	0	2	7	0	0	0
Fgf4	0	0	0	0	0	0
Fgf5	18	27	0	0	0	0
Fgf6	0	0	0	0	0	0
Fgf7	0	0	0	1	0	0
Fgf8	0	5	3	0	0	0
Fgf9	933	428	1091	2915	2090	1719
Fgfbp1	0	10	0	0	0	0
Fgfbp3	410	145	793	449	633	635
Fgfr1	86	65	16	0	0	1
Fgfr1op	518	361	578	775	584	358
Fgfr1op2	1300	876	1296	738	1001	313
Fgfr2	2	25	0	0	0	0
Fgfr3	1	1	0	0	0	0
Fgfr3-ps	0	0	0	0	0	0
Fgfr4	4	1	52	223	1	2
Fgfrl1	4	98	8	42	168	0
Fgg	0	32	0	0	4	0
Fggy	255	166	406	15	0	281
Fgl1	0	0	1	0	0	0
Fgl2	0	7	42	0	0	0
Fgr	22	14	37	0	0	0
Fh1	1201	749	672	2660	1025	495
Fhad1	44	88	71	0	0	0
Fhad1os1	0	0	0	0	0	0
Fhad1os2	0	0	0	0	0	0
Fhdc1	16	6	2	1	0	0
Fhit	48	17	25	4	0	172
Fhitos	0	0	0	0	0	0
Fhl1	1092	788	1282	3057	1727	1947
Fhl2	29	22	0	0	6	0
Fhl3	1	1	0	27	1	3
Fhl4	83	22	0	0	0	0
Fhl5	22	2	17	0	0	0
Fhod1	25	17	30	138	16	24
Fhod3	654	290	456	1781	1698	935
Fibcd1	1	7	31	0	0	0
Fibin	0	13	90	0	0	0
Fibp	1153	917	990	1672	3832	2565
Ficd	515	282	76	436	40	89
Fig4	317	426	453	0	5	31
Figla	0	0	0	0	0	0
Fign	4	24	9	667	464	522
Fignl1	0	30	26	0	0	0
Fignl2	1	2	3	0	13	35
Filip1	60	12	106	0	37	31
Filip1l	160	34	55	513	415	493
Fip1l1	991	535	579	1150	709	822
Firre	389	438	383	1945	2838	3614
Fis1	5330	2464	6390	4140	5742	4995
Fitm1	0	3	0	0	0	0
Fitm2	66	178	413	1280	439	179
Fiz1	780	592	626	244	215	58
Fjx1	67	52	90	3	47	0
Fkbp10	96	195	99	0	0	0
Fkbp11	139	79	415	0	0	0
Fkbp14	227	73	268	323	0	0
Fkbp15	486	364	329	865	716	736
Fkbp1a	6013	3245	6607	6339	6032	4557
Fkbp1b	73	31	78	0	0	0
Fkbp2	2694	1007	3662	2388	2118	1553
Fkbp3	3463	1120	4083	2655	4146	2421
Fkbp4	7660	5114	6833	4221	3815	3397
Fkbp5	388	212	81	1046	219	10
Fkbp6	0	0	0	0	0	0
Fkbp7	322	85	287	84	236	0
Fkbp8	4295	3555	4788	4173	3999	3725
Fkbp9	373	289	171	549	0	0
Fkbpl	240	137	150	0	11	285
Fkrp	743	431	392	1067	984	1934
Fktn	575	315	453	990	2294	830
Flad1	1355	994	1958	2474	3010	1570
Flcn	2812	2851	2408	2505	2899	1497
Flg	0	0	0	0	0	0
Flg2	0	0	0	0	0	0
Fli1	34	58	1	0	0	1
Flicr	15	15	8	30	0	3
Flii	299	410	212	648	506	643
Flna	79	146	105	560	904	270
Flnb	43	42	37	329	830	23
Flnc	0	0	21	0	0	9
Flot1	1476	1119	2114	737	246	822
Flot2	833	706	388	847	880	651
Flrt1	75	32	84	315	349	373
Flrt2	98	61	85	8	69	298
Flrt3	646	372	551	2695	2560	928
Flt1	381	470	352	28	13	0
Flt3	1	4	13	1	1	0
Flt3l	66	35	68	907	187	593
Flt4	33	0	0	0	0	0
Flywch1	1285	1121	630	699	2335	1344
Flywch2	908	247	788	1228	1073	1184
Fmc1	2328	552	3038	3388	3427	2345
Fmn1	1740	696	651	4490	6037	3182
Fmn2	211	37	67	978	517	129
Fmnl1	28	5	8	136	75	0
Fmnl2	53	13	50	0	41	0
Fmnl3	22	49	0	248	65	111
Fmo1	0	10	3	1	37	2
Fmo2	0	0	0	0	0	0
Fmo3	0	0	0	0	0	0
Fmo4	0	0	0	0	0	0
Fmo5	0	15	5	0	0	0
Fmo6	0	0	0	0	0	0
Fmo9	0	0	0	0	0	0
Fmod	63	157	32	6	4	0
Fmr1	664	338	605	1172	1330	207
Fmr1nb	0	0	0	32	0	0
Fmr1os	0	0	0	0	0	0
Fn1	221	148	248	341	1	0
Fn3k	716	333	515	690	823	447
Fn3krp	13	22	10	196	9	77
Fnbp1	133	81	64	2108	594	1587
Fnbp1l	74	13	44	390	1	70
Fnbp4	700	371	519	4566	3298	4400
Fnd3c2	0	0	0	0	0	0
Fndc1	107	131	76	1	373	0
Fndc10	477	514	421	79	654	690
Fndc11	0	0	0	0	0	0
Fndc3a	350	142	321	1806	966	754
Fndc3b	11	29	1	492	148	408
Fndc3c1	0	0	0	0	0	0
Fndc4	2889	2256	2843	1880	3277	2259
Fndc5	488	389	614	1186	1928	1994
Fndc7	0	1	0	0	0	0
Fndc8	0	37	78	153	245	234
Fndc9	0	3	0	0	0	0
Fnip1	308	86	316	918	1131	1213
Fnip2	64	47	83	101	612	8
Fnta	3834	2304	5694	2281	1434	1935
Fntb	275	229	257	365	422	1106
Focad	77	36	95	349	281	90
Folh1	134	220	283	2	0	43
Folr1	633	511	1196	665	0	1
Folr2	0	0	0	0	0	0
Fopnl	2001	1101	2566	1706	2358	1346
Fos	536	698	833	158	342	585
Fosb	10	5	0	0	0	0
Fosl1	53	30	25	0	0	74
Fosl2	1	23	0	0	0	0
Foxa1	0	0	0	2	0	0
Foxa2	0	0	0	0	0	0
Foxa3	0	0	0	0	0	0
Foxb1	0	0	0	0	0	0
Foxb2	0	0	0	0	0	0
Foxc1	0	14	46	0	0	5
Foxc2	0	1	0	0	0	0
Foxd1	14	18	31	0	0	0
Foxd2	0	2	5	0	0	0
Foxd2os	9	10	0	0	0	0
Foxd3	0	0	0	0	0	0
Foxd4	0	0	0	1	5	2
Foxe1	0	0	0	0	0	0
Foxe3	0	0	0	0	0	0
Foxf1	0	0	0	0	190	0
Foxf2	17	41	44	0	0	0
Foxg1	0	0	0	275	0	146
Foxh1	0	2	12	0	0	0
Foxi1	0	0	0	0	0	0
Foxi2	0	0	0	0	0	0
Foxi3	0	0	0	0	0	0
Foxj1	8	4	0	0	1	0
Foxj2	307	361	286	2088	781	813
Foxj3	134	56	191	1735	1423	336
Foxk1	124	71	147	364	266	265
Foxk2	154	67	57	894	655	927
Foxl1	0	0	0	0	0	0
Foxl2	0	1	0	0	5	0
Foxl2os	0	0	14	0	0	0
Foxm1	0	14	0	0	0	0
Foxn1	0	0	0	0	0	69
Foxn2	49	19	35	6	54	2
Foxn3	3139	1280	2271	8475	6362	6189
Foxn4	0	0	0	0	0	0
Foxo1	266	245	206	1186	418	1506
Foxo3	295	128	585	374	759	344
Foxo4	3	1	1	77	55	138
Foxo6	97	27	10	7	126	41
Foxo6os	1	0	21	0	36	0
Foxp1	152	94	127	389	337	308
Foxp2	7	4	0	0	0	2
Foxp3	0	0	0	0	0	0
Foxp4	77	51	19	1305	577	545
Foxq1	40	26	0	0	0	0
Foxr1	0	0	0	0	0	0
Foxr2	0	0	0	72	0	0
Foxred1	648	740	1029	446	1716	458
Foxred2	169	213	221	1962	836	845
Foxs1	27	6	18	0	0	0
Fpgs	187	200	399	458	1455	444
Fpgt	78	66	153	65	324	20
Fpr-rs3	0	0	0	0	0	0
Fpr-rs4	0	0	0	0	0	0
Fpr-rs6	0	0	0	0	0	0
Fpr-rs7	0	0	0	0	0	0
Fpr1	0	0	0	0	0	0
Fpr2	0	0	0	0	0	0
Fpr3	0	0	0	0	0	0
Fra10ac1	909	343	841	528	1313	694
Fras1	12	7	46	430	90	301
Frat1	68	27	98	433	156	310
Frat2	481	460	539	197	142	468
Frem1	67	58	115	1186	235	316
Frem2	0	0	0	0	0	0
Frem3	0	9	0	0	0	0
Frg1	3427	1251	4615	1958	1723	2636
Frg2f1	295	53	25	434	386	499
Frk	1	0	24	0	0	0
Frmd3	1937	893	1817	3289	1134	1656
Frmd4a	376	166	252	3494	1563	1624
Frmd4b	1219	1119	1152	1494	874	806
Frmd5	579	304	642	1395	818	650
Frmd6	29	62	23	95	181	13
Frmd7	9	0	0	0	0	0
Frmd8	230	89	154	9	0	20
Frmd8os	0	0	0	0	0	0
Frmpd1	363	547	312	879	1896	483
Frmpd1os	0	2	4	0	0	0
Frmpd2	550	435	422	958	165	386
Frmpd3	4	9	0	0	0	51
Frmpd4	106	62	196	1018	217	606
Frrs1	86	61	39	0	0	6
Frrs1l	302	130	375	1328	1280	993
Frs2	54	77	31	206	374	713
Frs3	328	227	137	558	39	127
Frs3os	0	4	0	0	0	0
Fry	407	128	186	3204	1610	1312
Fryl	1608	849	2140	10642	7191	4282
Frzb	521	579	775	0	143	1
Fsbp	76	21	114	0	0	18
Fscb	0	0	0	0	0	0
Fscn1	399	217	108	2413	1306	1501
Fscn2	7385	4105	12723	2307	2846	3963
Fscn3	0	0	0	0	0	0
Fsd1	904	490	881	1084	124	181
Fsd1l	472	263	774	1719	892	1161
Fsd2	0	0	3	0	0	0
Fshb	0	0	0	0	0	0
Fshr	0	0	0	0	0	0
Fsip1	21	0	0	0	0	0
Fsip2	0	0	0	0	0	69
Fst	0	4	3	0	0	0
Fstl1	92	177	340	96	183	21
Fstl3	1	12	8	0	0	0
Fstl4	126	142	1	342	3	0
Fstl5	225	363	192	192	1117	371
Ftcd	0	0	1	0	0	0
Fth-ps2	10	3	14	325	386	16
Fth-ps3	2	1	6	9	5	4
Fth1	18258	11802	17871	22287	23811	18734
Fthl17-ps1	0	0	0	0	0	0
Fthl17-ps2	0	2	0	0	0	0
Fthl17-ps3	0	0	0	0	0	0
Fthl17a	0	0	0	0	0	0
Fthl17b	0	0	0	0	0	0
Fthl17c	0	0	0	0	0	0
Fthl17d	0	0	0	0	0	0
Fthl17e	0	0	0	0	0	0
Fthl17f	0	5	0	0	0	0
Ftl1	3253	1119	4877	3111	2534	2705
Ftl1-ps1	44	15	53	58	41	44
Ftl1-ps2	6	3	15	17	8	9
Ftl2-ps	776	533	927	481	360	438
Ftmt	0	0	0	0	0	0
Fto	2439	1615	2427	1283	2837	1571
Ftsj1	1119	845	1368	1227	524	2092
Ftsj3	346	373	134	2	217	0
Ftx	509	214	431	812	760	959
Fubp1	2383	1046	1875	9143	5207	2161
Fubp3	242	181	299	410	1159	439
Fuca1	3055	1749	7194	1728	2725	1429
Fuca2	1043	822	1526	68	1264	930
Fuk	37	177	81	1266	1201	454
Fundc1	1654	897	2221	2230	1482	1443
Fundc2	730	314	902	671	1113	631
Fuom	2051	670	2399	2783	3585	1654
Furin	97	56	35	38	813	150
Fus	364	232	496	2984	2422	1554
Fut1	0	0	0	0	0	0
Fut10	112	76	181	13	425	0
Fut11	294	233	399	241	329	29
Fut2	65	19	52	34	39	143
Fut4	0	0	12	1	0	0
Fut7	0	1	2	0	0	0
Fut8	176	149	224	567	61	8
Fut9	0	1	3	0	0	11
Fuz	481	402	502	552	472	260
Fv1	311	154	24	0	0	0
Fxn	757	283	924	1297	974	242
Fxr1	276	107	192	1146	1199	601
Fxr2	388	498	152	1765	799	1451
Fxyd1	1680	718	4460	437	254	313
Fxyd2	23	5	29	0	0	0
Fxyd3	21	6	27	0	0	0
Fxyd4	18	7	0	0	3	0
Fxyd5	149	122	133	0	0	0
Fxyd6	673	678	1332	0	0	0
Fxyd7	15	19	37	0	0	0
Fyb	0	16	52	2	1	0
Fyb2	0	0	0	0	0	0
Fyco1	11176	4524	12921	16865	12909	13506
Fyn	1016	615	653	967	1111	566
Fyttd1	912	561	782	1741	2111	1774
Fzd1	0	68	1	21	0	18
Fzd10	2	10	37	0	0	0
Fzd2	3	13	4	0	21	111
Fzd3	106	59	323	951	1174	96
Fzd4	127	91	82	0	240	0
Fzd5	55	17	43	45	455	0
Fzd6	71	52	20	0	136	0
Fzd7	0	17	18	0	0	0
Fzd8	119	55	41	1	0	0
Fzd9	75	199	59	0	0	0
Fzr1	1612	1558	849	491	477	610
G0s2	55	44	123	0	0	0
G2e3	110	23	105	247	184	224
G3bp1	1247	1115	1075	3011	2282	1398
G3bp2	1696	886	1044	2516	1589	2140
G430049J08Rik	0	0	0	8	17	0
G430095P16Rik	6	1	4	0	0	0
G530011O06Rik	126	21	59	77	179	45
G530012D18Rik	0	0	0	0	0	0
G630016G05Rik	37	17	91	123	0	49
G630018N14Rik	0	0	0	0	0	0
G630022F23Rik	0	0	0	0	0	0
G630030J09Rik	0	0	0	0	43	19
G630064G18Rik	0	0	0	0	0	0
G6b	0	0	0	0	0	0
G6pc	0	0	0	0	0	0
G6pc2	0	0	0	0	0	0
G6pc3	678	640	927	1833	1516	557
G6pd2	1	1	0	1	3	2
G6pdx	1336	1316	729	922	1292	1185
G730003C15Rik	65	37	93	2	85	2
G730013B05Rik	0	0	0	0	0	0
G930045G22Rik	0	0	0	0	0	0
Gaa	1489	1534	538	3133	845	1012
Gab1	60	82	4	0	114	0
Gab2	44	25	49	0	127	0
Gab3	13	40	252	2	16	0
Gabarap	1954	1145	2504	3052	3804	2005
Gabarapl1	3123	1967	4143	3164	2007	977
Gabarapl2	3076	1293	3431	4349	3403	4517
Gabbr1	215	141	383	1424	1646	1244
Gabbr2	200	112	186	1948	2617	1304
Gabpa	210	77	94	120	571	289
Gabpb1	813	427	661	495	745	0
Gabpb2	45	56	97	980	1106	554
Gabra1	1456	957	632	7296	6886	8563
Gabra2	119	43	60	0	0	0
Gabra3	0	47	6	0	0	0
Gabra4	42	10	34	0	0	0
Gabra5	346	141	157	1735	1566	1266
Gabra6	0	0	0	0	0	0
Gabrb1	244	77	251	1442	524	1837
Gabrb2	61	25	6	399	936	0
Gabrb3	1076	536	983	6957	7831	3845
Gabrd	115	99	57	12	0	9
Gabre	0	0	0	0	0	0
Gabrg1	0	5	10	0	0	0
Gabrg2	3025	1271	2393	4354	4292	3629
Gabrg3	41	21	8	0	0	0
Gabrp	0	0	0	0	9	0
Gabrq	0	0	0	0	0	0
Gabrr1	7204	5599	5267	11209	10482	4724
Gabrr2	6638	5140	8215	14644	13441	12084
Gabrr3	748	390	297	1443	540	49
Gad1	443	162	484	4	0	0
Gad1-ps	0	0	0	0	0	0
Gad1os	0	0	0	0	0	0
Gad2	225	51	97	1	0	117
Gadd45a	671	268	559	635	431	844
Gadd45b	169	142	85	1191	151	475
Gadd45g	1007	658	1793	437	210	292
Gadd45gip1	166	75	228	302	837	532
Gadl1	16	18	40	1	0	0
Gak	155	268	42	1922	881	730
Gal	90	9	41	0	0	0
Gal3st1	53	17	51	0	0	0
Gal3st2	0	0	0	0	0	0
Gal3st2b	0	0	0	0	0	0
Gal3st2c	0	0	0	0	2	0
Gal3st3	125	101	138	280	413	674
Gal3st4	0	0	0	0	0	0
Galc	96	40	56	80	292	110
Gale	346	309	635	657	546	0
Galk1	1130	486	1001	23	881	73
Galk2	557	322	311	939	279	33
Galm	152	183	428	0	0	0
Galns	107	64	26	562	0	511
Galnt1	465	498	798	796	426	457
Galnt10	487	783	292	151	566	1439
Galnt11	882	660	752	3531	1894	1183
Galnt12	0	9	0	0	0	0
Galnt13	1081	554	512	1458	495	422
Galnt14	32	210	203	1288	0	931
Galnt15	81	11	3	0	0	0
Galnt16	5	28	4	0	0	25
Galnt18	143	217	254	152	0	0
Galnt2	2	1	0	2	1	0
Galnt3	37	0	4	0	0	0
Galnt4	161	161	166	292	930	484
Galnt5	0	0	0	0	0	0
Galnt6	0	11	0	0	0	0
Galnt6os	0	0	0	0	0	0
Galnt7	572	620	593	1220	764	482
Galnt9	154	137	299	342	172	77
Galntl5	0	0	0	0	0	0
Galntl6	18	9	22	518	0	210
Galp	0	0	0	0	0	0
Galr1	0	0	0	0	2	0
Galr2	58	8	39	0	0	0
Galr3	0	0	0	0	0	0
Galt	1649	687	2111	983	2537	2118
Gamt	243	129	168	0	741	100
Gan	80	95	242	943	953	1732
Ganab	1093	1232	828	999	1366	1389
Ganc	514	323	574	1461	1141	353
Gap43	1129	277	1329	0	121	160
Gapdh	26698	19734	22835	47425	44139	40916
Gapdh-ps14	4	2	1	12	11	8
Gapdh-ps15	0	0	1	2	5	1
Gapdhs	28	7	18	299	16	68
Gapt	0	0	46	0	0	0
Gapvd1	931	668	787	3386	2065	2986
Gar1	237	99	251	111	410	162
Garem1	645	502	517	512	358	561
Garem2	0	6	1	0	0	0
Garnl3	10	19	15	19	0	0
Gars	1909	1693	1092	1518	1446	327
Gart	1014	538	1281	962	658	470
Gas1	43	128	93	147	0	0
Gas2	224	79	242	791	70	87
Gas2l1	100	238	97	219	360	479
Gas2l2	14	0	27	49	246	0
Gas2l3	0	14	0	0	0	0
Gas5	2434	1032	3056	5565	4458	4148
Gas6	2053	2956	1087	2455	1348	486
Gas7	510	320	542	456	76	365
Gas8	561	589	739	1945	1189	982
Gast	0	0	0	0	0	0
Gata1	0	0	0	0	0	0
Gata2	24	26	0	0	0	2
Gata3	0	0	0	3	0	0
Gata4	0	0	0	0	0	0
Gata5	0	0	0	0	0	0
Gata5os	0	0	0	0	0	0
Gata6	0	0	0	0	0	0
Gatad1	142	73	175	1199	389	614
Gatad2a	773	423	321	987	1401	958
Gatad2b	239	63	158	1178	1057	1654
Gatb	312	247	587	142	308	55
Gatc	2479	1358	2318	1720	1154	1422
Gatd1	1006	892	858	1038	1527	103
Gatm	360	379	852	0	89	4
Gatsl2	237	195	240	1625	2659	1883
Gatsl3	0	137	68	163	200	0
Gba	628	653	435	0	109	0
Gba2	1189	1319	913	2107	542	1397
Gbe1	548	740	828	303	187	199
Gbf1	967	587	676	3384	4255	1465
Gbgt1	0	0	0	0	0	0
Gbp10	0	2	3	0	0	0
Gbp11	0	0	79	0	0	0
Gbp2	83	97	178	0	0	0
Gbp2-ps	0	0	0	0	0	0
Gbp2b	0	0	0	0	0	0
Gbp3	110	77	35	0	0	0
Gbp4	53	105	101	0	0	0
Gbp5	17	2	0	1	0	0
Gbp6	0	2	0	0	0	0
Gbp7	228	160	272	310	757	57
Gbp8	0	9	65	0	0	0
Gbp9	0	48	76	0	0	0
Gbx1	0	0	0	0	0	0
Gbx2	0	0	0	0	0	0
Gc	0	0	0	0	0	0
Gca	155	130	292	273	550	55
Gcat	559	338	920	1892	523	0
Gcc1	82	101	44	0	8	146
Gcc2	714	283	701	1573	963	1154
Gcdh	443	349	477	956	474	1437
Gcfc2	163	69	198	965	457	90
Gcg	0	0	0	0	0	0
Gcgr	0	0	0	0	0	0
Gch1	51	65	117	0	2	0
Gchfr	193	85	242	153	418	0
Gck	198	50	63	0	0	0
Gckr	1071	947	1378	2366	912	2121
Gclc	521	475	258	359	926	784
Gclm	526	336	467	117	1251	978
Gcm1	0	0	0	0	0	0
Gcm2	0	0	0	0	0	0
Gcn1l1	451	301	472	1097	879	363
Gcnt1	0	4	0	0	0	0
Gcnt2	2	40	0	144	0	0
Gcnt3	0	0	22	0	71	0
Gcnt4	8	6	57	0	0	0
Gcnt7	20	9	0	0	159	0
Gcom1	0	0	0	0	0	0
Gcsam	0	1	0	0	12	0
Gcsh	1125	728	1469	693	512	1133
Gda	0	5	0	0	0	0
Gdap1	1428	756	1596	3192	3494	2551
Gdap10	12	26	44	1026	3	190
Gdap1l1	791	406	419	1649	722	2109
Gdap2	784	365	967	564	24	32
Gde1	2762	2356	4183	1388	2277	813
Gdf1	0	0	0	0	0	0
Gdf10	0	2	0	0	0	0
Gdf11	84	56	100	378	1271	423
Gdf15	56	9	151	75	0	74
Gdf2	0	0	0	0	0	0
Gdf3	0	23	59	0	0	0
Gdf5	0	0	0	0	0	0
Gdf6	0	0	0	0	0	0
Gdf7	0	1	0	0	0	0
Gdf9	0	0	0	1	0	4
Gdi1	8507	5903	5288	4541	6642	3007
Gdi2	2612	2231	1575	3188	3944	1786
Gdnf	0	4	0	0	0	0
Gdpd1	992	854	1693	2206	1239	1591
Gdpd2	0	15	0	0	0	1
Gdpd3	181	127	148	67	0	248
Gdpd4	0	0	0	0	0	0
Gdpd5	1185	1776	729	42	277	266
Gdpgp1	187	179	349	760	571	482
Gem	2030	1331	1823	5437	8307	6371
Gemin2	837	385	1055	1697	636	392
Gemin4	50	14	60	0	114	0
Gemin5	145	179	189	640	593	203
Gemin6	187	126	237	641	0	123
Gemin6-ps	0	5	2	0	0	0
Gemin7	1658	1037	1686	2989	1717	2361
Gemin8	131	141	55	45	0	306
Gen1	0	0	0	138	0	1
Get4	3282	3201	5078	4716	4189	3415
Gfap	2032	2279	3064	0	0	0
Gfer	618	230	506	61	551	0
Gfi1	0	0	0	0	0	0
Gfi1b	0	0	0	0	0	0
Gfm1	248	347	416	1038	773	759
Gfm2	394	412	564	977	1092	928
Gfod1	64	46	25	474	98	143
Gfod2	467	296	317	198	2058	36
Gfpt1	319	110	339	742	821	911
Gfpt2	193	54	150	0	0	26
Gfra1	25	16	45	0	0	2
Gfra2	230	101	106	0	0	0
Gfra3	477	60	243	0	0	51
Gfra4	837	359	700	3436	2805	2258
Gfral	0	0	0	0	0	0
Gfy	0	1	19	0	0	0
Gga1	179	139	184	1087	1097	1806
Gga2	337	173	321	1	757	249
Gga3	381	494	143	917	3737	1458
Ggact	71	63	88	227	0	0
Ggct	163	112	82	192	542	145
Ggcx	136	223	89	315	653	31
Ggh	618	508	983	880	1212	358
Ggn	2	8	0	0	0	0
Ggnbp1	42	6	55	225	299	119
Ggnbp2	2623	1499	3724	1904	4354	2705
Ggps1	1087	682	1323	1789	1949	1331
Ggt1	0	123	173	0	0	0
Ggt5	58	22	78	0	0	233
Ggt6	0	0	0	0	0	0
Ggt7	2069	1765	2203	1623	2169	2740
Ggta1	78	25	4	0	0	0
Gh	0	0	0	0	0	0
Ghdc	77	168	151	938	86	0
Ghitm	10332	7583	12274	4890	3870	3233
Ghr	45	30	33	30	0	0
Ghrh	2	5	9	0	0	0
Ghrhr	0	0	0	0	0	0
Ghrl	0	0	2	0	0	0
Ghsr	0	0	18	0	0	0
Gid4	397	514	251	306	505	710
Gid8	139	154	315	157	1251	978
Gif	0	1	0	0	0	0
Gigyf1	108	92	263	2899	1519	1629
Gigyf2	743	475	709	4048	3421	1470
Gimap1	76	36	122	0	0	0
Gimap1os	0	0	0	0	0	0
Gimap3	2	0	0	0	0	0
Gimap4	23	15	52	0	0	0
Gimap5	6	9	0	0	0	0
Gimap6	100	135	309	1	0	0
Gimap7	0	0	0	0	0	0
Gimap8	0	0	0	0	1	0
Gimap9	0	7	0	0	0	0
Gimd1	0	0	0	0	0	0
Gin1	259	176	352	483	504	329
Ginm1	1543	926	2345	674	468	327
Gins1	91	34	113	0	0	0
Gins2	25	26	43	0	0	0
Gins3	86	84	31	358	0	0
Gins4	920	627	1267	0	901	414
Gip	3	3	18	0	0	0
Gipc1	2751	1458	3270	2868	2967	1806
Gipc2	0	5	3	0	0	0
Gipc3	0	7	0	38	0	0
Gipr	0	0	0	0	0	0
Git1	89	213	8	399	145	483
Git2	620	286	530	1711	2751	1028
Gja1	184	359	59	1	0	5
Gja10	21	18	36	0	0	0
Gja3	0	6	0	0	0	0
Gja4	40	64	103	0	0	0
Gja5	101	23	73	152	0	1
Gja6	0	0	0	0	0	0
Gja8	0	0	0	0	0	0
Gjb1	0	0	0	0	0	0
Gjb2	0	0	0	0	0	0
Gjb3	0	0	6	0	0	0
Gjb4	0	0	23	0	0	40
Gjb5	0	0	0	0	0	0
Gjb6	0	0	0	0	0	0
Gjc1	269	150	384	125	147	40
Gjc2	0	12	0	152	0	17
Gjc3	0	0	0	1	0	0
Gjd2	237	192	194	679	1027	788
Gjd3	45	2	0	0	0	184
Gjd4	0	0	0	0	0	0
Gje1	0	13	0	0	0	0
Gk	132	94	13	1132	0	69
Gk2	0	0	0	0	0	0
Gk5	4	6	101	0	0	472
Gkap1	449	160	509	489	1535	724
Gkn1	0	0	0	0	0	65
Gkn2	0	0	0	0	0	0
Gkn3	0	14	0	0	0	0
Gla	232	305	236	5	577	161
Glb1	102	103	147	6	381	397
Glb1l	42	36	9	126	1	9
Glb1l2	1505	2513	1453	651	1627	547
Glb1l3	153	240	69	0	477	0
Glcci1	13	23	51	48	37	20
Glce	25	125	129	1182	193	157
Gldc	231	477	58	23	6	0
Gldn	0	0	0	0	0	0
Gldnos	0	0	0	0	0	0
Gle1	1592	1358	1714	3086	195	1835
Glg1	1645	1665	784	1804	2529	2186
Gli1	0	0	0	0	0	0
Gli2	1	2	3	4	0	0
Gli3	16	18	23	56	0	0
Glipr1	0	5	56	0	0	0
Glipr1l1	0	0	0	0	0	0
Glipr1l2	0	0	0	0	0	0
Glipr2	106	58	0	0	0	0
Glis1	455	224	241	1938	2850	3945
Glis2	192	69	44	1666	770	898
Glis3	0	6	0	0	0	0
Glmn	2683	1496	4368	511	1348	409
Glmp	1468	1523	3730	1074	2522	1392
Glns-ps1	16	143	263	40	14	7
Glo1	12522	6919	15521	9577	7827	7804
Glod4	1895	1292	1703	1874	1566	51
Glod5	0	0	0	0	0	0
Glp1r	33	30	39	0	0	0
Glp2r	22	28	52	0	0	178
Glra1	541	138	404	3300	2129	1344
Glra2	6	7	39	22	0	299
Glra3	51	18	64	0	0	51
Glra4	44	9	0	0	0	0
Glrb	590	376	908	721	753	481
Glrp1	0	5	0	0	0	0
Glrx	246	113	377	836	328	157
Glrx2	1144	502	1421	1031	1250	1945
Glrx3	2280	1246	2633	1223	1715	1203
Glrx5	2925	1309	3959	2556	1319	1350
Gls	1465	975	1120	9500	9124	8155
Gls2	161	97	122	8	920	776
Glt1d1	41	1	33	199	246	382
Glt28d2	185	86	83	16	0	0
Glt6d1	0	0	0	0	0	0
Glt8d1	1088	737	1484	2854	2584	1296
Glt8d2	25	7	0	0	0	0
Gltp	703	520	1584	620	37	0
Gltpd2	25	8	10	0	0	0
Glud-ps	3	1	1	8	0	4
Glud1	1281	675	738	1670	923	1367
Glul	12323	7606	33980	2860	1471	1395
Glyat	0	0	0	0	0	0
Glyatl3	0	0	0	0	0	0
Glycam1	83	25	56	0	0	0
Glyctk	0	0	0	0	0	0
Glyr1	1408	1177	724	1723	2819	1339
Gm10010	9	11	26	0	0	0
Gm10012	8	2	36	39	54	27
Gm10013	0	0	0	0	0	0
Gm10015	0	0	0	0	0	0
Gm10020	0	1	3	0	1	0
Gm10024	0	0	0	0	0	0
Gm10025	0	0	4	0	0	0
Gm10029	5	1	1	3	2	7
Gm10030	84	32	64	0	0	210
Gm10031	39	16	22	83	68	87
Gm10032	0	0	0	2	0	0
Gm10033	342	264	494	582	1107	364
Gm10036	6	5	7	21	18	11
Gm10037	21	0	0	0	0	0
Gm10038	1	0	0	0	0	1
Gm10039	988	354	1081	737	1295	1249
Gm10040	1	0	4	3	8	2
Gm10042	0	0	0	0	0	0
Gm10043	113	38	46	63	41	80
Gm10044	0	0	20	0	0	0
Gm10045	0	1	16	147	1	118
Gm10046	0	0	0	0	0	0
Gm10048	14	0	9	516	19	30
Gm10051	0	0	0	3	6	2
Gm10052	10	4	8	5	5	5
Gm10053	27	10	61	31	40	20
Gm10057	0	0	0	0	0	0
Gm10058	0	0	0	0	0	0
Gm10059	2	1	4	16	13	11
Gm10060	34	11	42	94	18	25
Gm10061	0	0	0	0	0	0
Gm10062	0	0	0	0	0	0
Gm10064	0	0	0	0	0	0
Gm10065	0	0	0	0	0	0
Gm10067	0	0	0	0	0	0
Gm10069	97	22	29	0	102	162
Gm10073	5	2	8	9	16	34
Gm10074	2	0	1	3	1	6
Gm10075	7	2	5	1	9	3
Gm10076	499	194	465	874	997	1027
Gm10080	13	7	16	24	30	17
Gm10086	5	0	3	6	7	1
Gm10087	0	0	0	0	0	0
Gm10088	0	0	2	1	0	3
Gm10092	0	0	0	0	0	0
Gm10093	232	196	208	250	360	193
Gm10096	0	0	0	0	0	0
Gm10097	186	74	346	20	415	154
Gm10100	0	0	0	0	0	0
Gm10101	67	50	95	0	221	0
Gm10105	3	2	4	1	1	4
Gm10108	1	0	1	2	0	0
Gm10109	3	2	0	0	154	0
Gm10110	0	0	0	5	0	1
Gm10112	0	0	0	0	0	0
Gm10113	0	0	0	0	0	0
Gm10115	1	0	2	0	0	0
Gm10118	37	6	0	305	257	327
Gm10123	110	35	107	118	244	175
Gm10125	45	73	170	312	472	276
Gm10128	0	0	0	0	0	0
Gm10129	0	0	0	0	0	0
Gm10130	19	9	20	0	0	0
Gm10131	19	17	34	27	45	23
Gm10132	34	19	18	53	198	152
Gm10134	1	1	8	0	0	0
Gm10135	0	0	0	0	0	0
Gm10136	1	3	13	22	35	137
Gm10138	89	18	150	44	97	155
Gm10139	0	0	0	0	0	0
Gm10142	0	0	0	0	0	0
Gm10143	1	0	22	0	0	0
Gm10145	7	5	6	0	6	2
Gm10146	33	18	82	53	52	42
Gm10147	0	0	0	0	0	0
Gm10152	0	0	0	0	0	0
Gm10153	0	0	0	0	0	0
Gm10154	0	0	1	13	1	0
Gm10155	0	0	0	4	0	5
Gm10156	2	1	1	0	1	2
Gm10157	13	13	13	8	15	16
Gm10160	0	0	0	0	3	0
Gm10161	0	0	0	0	1	0
Gm10163	7	1	7	19	24	11
Gm10167	4	0	3	11	27	1
Gm10169	0	0	0	0	0	0
Gm10171	4	4	3	5	6	1
Gm10172	0	0	0	0	0	0
Gm10175	0	0	1	6	8	2
Gm10176	0	0	0	0	0	0
Gm10177	24	6	20	34	52	54
Gm10179	1	2	3	0	0	0
Gm10180	12	1	8	15	18	12
Gm10181	0	0	0	0	0	0
Gm10182	10	3	12	4	4	4
Gm10184	21	25	57	9	9	6
Gm10188	2	0	1	0	0	0
Gm10190	0	0	0	0	0	0
Gm10192	0	0	0	0	0	0
Gm10193	3	0	2	2	2	1
Gm10197	0	0	0	0	0	0
Gm10198	0	0	0	0	0	0
Gm10203	0	0	0	1	0	0
Gm10205	0	0	0	0	0	0
Gm10209	8	10	15	337	0	0
Gm10212	0	0	0	0	0	0
Gm10217	0	0	0	0	0	0
Gm10220	0	0	0	2	0	0
Gm10221	16	25	67	62	17	62
Gm10222	0	1	1	30	16	11
Gm10224	2	0	0	2	1	0
Gm10226	86	37	24	0	417	185
Gm10228	0	0	0	0	0	0
Gm10229	0	0	0	0	0	0
Gm10230	0	0	0	0	0	0
Gm10231	1	0	0	1	1	2
Gm10232	18	10	22	31	67	19
Gm10233	2	1	4	10	2	0
Gm10234	0	0	0	0	0	0
Gm10237	0	0	0	0	2	0
Gm10238	0	0	0	0	0	0
Gm10240	18	7	16	23	38	17
Gm10241	25	14	19	35	46	42
Gm10242	0	0	0	0	0	0
Gm10243	0	0	5	2	2	6
Gm10244	127	49	237	420	460	318
Gm10247	0	3	2	5	8	5
Gm10248	9	0	0	0	0	0
Gm10250	61	30	70	88	157	102
Gm10251	0	0	0	0	0	0
Gm10252	0	0	2	0	0	0
Gm10253	2	0	0	0	0	0
Gm10254	8	10	18	2	6	3
Gm10256	0	0	0	0	0	0
Gm10258	0	0	0	0	0	0
Gm10259	0	0	0	0	0	0
Gm10260	0	0	0	0	0	0
Gm10263	0	2	7	7	15	23
Gm10267	0	0	0	0	0	0
Gm10268	0	0	0	6	221	1
Gm10269	3	1	6	18	7	10
Gm10271	0	0	1	0	0	0
Gm10272	0	0	0	0	0	0
Gm10273	0	0	2	1	4	2
Gm10275	16	5	23	23	36	18
Gm10277	4	13	47	296	0	381
Gm10280	0	0	0	0	0	0
Gm10282	445	166	571	221	224	177
Gm10283	0	0	0	0	0	0
Gm10284	4	4	1	18	18	27
Gm10286	0	0	0	0	0	0
Gm10287	1	0	0	0	0	0
Gm10288	14	1	10	17	42	40
Gm10290	1	0	13	39	24	25
Gm10291	7	5	4	13	8	13
Gm10292	0	0	0	0	0	0
Gm10293	12	10	17	25	25	21
Gm10295	0	0	0	0	0	0
Gm10297	4	4	7	1	19	2
Gm10298	0	0	0	0	0	0
Gm10300	0	3	0	0	0	0
Gm10302	0	0	0	0	0	0
Gm10305	0	0	0	0	0	0
Gm10306	4	1	2	0	0	20
Gm10307	0	0	0	0	0	0
Gm10308	0	0	0	0	0	0
Gm10309	0	5	0	0	0	0
Gm10310	0	0	0	0	0	0
Gm10312	0	1	0	0	0	0
Gm10313	7	1	1	10	6	9
Gm10318	0	0	0	0	0	0
Gm10319	0	0	0	0	0	0
Gm10320	97	10	102	103	98	60
Gm10322	0	0	0	0	0	0
Gm10324	0	0	0	0	0	0
Gm10327	6	4	6	10	9	6
Gm10330	0	0	0	0	0	1
Gm10332	0	0	0	0	0	0
Gm10334	0	0	0	0	0	0
Gm10335	0	1	2	0	1	8
Gm10337	0	0	0	0	0	0
Gm10338	0	0	0	0	0	0
Gm10339	0	0	0	0	0	0
Gm10340	0	0	0	0	0	0
Gm10343	0	3	0	0	8	1
Gm10344	0	0	0	0	0	0
Gm10351	0	0	0	0	0	0
Gm10352	0	0	0	0	0	0
Gm10354	0	0	0	0	0	0
Gm10355	31	51	15	1	27	33
Gm10356	2	1	4	0	1	0
Gm10357	3	0	2	2	0	0
Gm10358	3	2	1	3	11	3
Gm10359	15	14	17	27	23	12
Gm10360	0	0	0	0	0	0
Gm10364	24	0	0	1	6	6
Gm10369	24	0	0	0	0	0
Gm10371	0	4	0	0	0	0
Gm10373	4	1	11	0	0	0
Gm10375	0	0	0	0	0	0
Gm10376	0	0	1	0	0	0
Gm10377	0	0	0	0	0	0
Gm10378	0	0	0	0	0	0
Gm10382	10	2	3	0	0	0
Gm10384	0	0	0	0	0	0
Gm10388	0	0	0	6	0	1
Gm10390	1	2	0	0	0	0
Gm10392	0	0	0	0	0	0
Gm10398	0	0	0	0	0	0
Gm10399	12	5	11	0	0	105
Gm10400	0	0	5	0	194	0
Gm10401	0	0	0	0	0	0
Gm10406	2	0	0	0	4	0
Gm10408	0	0	0	0	0	0
Gm10409	0	0	0	0	0	0
Gm10410	0	0	0	0	0	0
Gm10413	0	0	0	0	0	0
Gm10415	0	0	0	0	0	0
Gm10416	0	0	0	0	0	1
Gm10417	0	0	0	1	0	0
Gm10418	0	0	0	27	0	0
Gm10419	265	126	252	1112	483	681
Gm10420	2	1	0	1	1	0
Gm10421	0	0	0	0	0	0
Gm10424	0	0	0	0	0	0
Gm10425	0	0	0	0	0	0
Gm10428	0	0	0	0	0	0
Gm1043	0	0	0	10	0	0
Gm10433	0	9	0	0	0	0
Gm10434	0	0	0	0	0	0
Gm10435	0	0	0	0	0	0
Gm10436	0	0	0	0	0	0
Gm10439	0	0	0	0	0	0
Gm10440	0	4	0	0	0	0
Gm10441	0	0	0	1	0	0
Gm10443	2	1	2	4	15	5
Gm10444	0	0	0	0	0	0
Gm10445	0	0	0	0	0	0
Gm10447	0	0	0	1	0	0
Gm1045	0	2	1	0	0	0
Gm10451	0	0	0	0	3	0
Gm10459	0	0	0	0	0	0
Gm10461	22	9	33	2	29	0
Gm10463	0	0	0	0	0	0
Gm10466	0	0	0	1	0	0
Gm10471	0	0	0	0	2	0
Gm10472	0	0	0	0	0	0
Gm10475	27	6	5	0	0	0
Gm10477	0	0	0	0	0	0
Gm10478	1	0	0	0	64	0
Gm10479	13	8	7	39	7	38
Gm10481	4	3	1	4	6	4
Gm10482	0	0	0	0	0	0
Gm10484	0	0	0	0	0	0
Gm10486	0	0	0	0	0	0
Gm10487	0	0	0	0	0	0
Gm10488	0	0	0	0	0	0
Gm10489	0	0	0	0	0	0
Gm10490	0	0	0	1	2	1
Gm10491	0	0	0	0	0	0
Gm10493	0	0	0	0	0	0
Gm10499	28	11	33	12	22	21
Gm10501	21	4	12	0	0	0
Gm10505	0	0	0	0	0	0
Gm10509	66	45	10	0	161	0
Gm10513	0	0	0	0	0	259
Gm10516	0	34	184	0	14	7
Gm10517	28	12	0	0	0	0
Gm10518	2	0	0	0	0	0
Gm10521	0	0	0	0	0	86
Gm10522	0	0	0	0	1	2
Gm10524	156	103	124	20	103	104
Gm10530	0	0	0	0	0	0
Gm10531	0	0	0	0	0	0
Gm10532	0	0	0	0	0	0
Gm10535	0	0	0	0	0	0
Gm10537	0	0	0	0	0	0
Gm10538	3	0	17	0	133	0
Gm10540	0	0	0	2	0	0
Gm10542	0	0	0	0	0	0
Gm10544	1572	505	2512	552	648	1281
Gm10545	0	0	0	0	0	0
Gm10548	46	15	11	8	36	4
Gm10549	50	29	26	0	9	0
Gm10550	1	0	3	0	0	0
Gm10552	0	0	0	0	0	0
Gm10553	0	0	0	0	0	0
Gm10555	0	0	0	0	0	0
Gm10556	0	0	0	0	0	0
Gm10557	166	100	256	215	65	49
Gm10558	255	76	410	650	586	442
Gm10561	1	1	6	0	0	0
Gm10563	8	0	0	7	8	27
Gm10564	0	0	0	0	66	0
Gm10566	3	2	2	1	7	3
Gm10568	0	0	0	0	0	0
Gm10570	0	1	0	0	0	0
Gm10571	0	0	17	56	0	0
Gm10575	1	1	0	0	0	0
Gm10576	0	0	0	0	0	2
Gm10577	0	0	0	0	0	0
Gm10578	0	0	0	0	0	0
Gm10580	0	0	0	0	0	0
Gm10581	0	0	0	0	0	0
Gm10582	0	0	0	0	0	0
Gm10583	0	0	0	0	0	0
Gm10584	0	0	0	0	0	0
Gm10591	0	0	0	0	0	0
Gm10593	0	0	0	0	0	0
Gm10600	0	0	0	0	0	0
Gm10601	4	1	1	21	10	59
Gm10602	23	5	11	0	0	0
Gm10603	0	1	0	86	47	257
Gm10604	0	7	0	0	0	0
Gm10605	1854	974	1508	2785	2683	1714
Gm10608	0	0	0	0	0	1
Gm10610	0	0	0	0	0	0
Gm10612	0	0	0	1	0	0
Gm10614	0	0	0	0	0	0
Gm10616	0	0	0	0	0	0
Gm10617	34	6	16	0	0	22
Gm10619	0	0	0	0	0	0
Gm10620	0	0	0	0	0	0
Gm10623	0	0	0	0	0	0
Gm10629	1	4	0	0	0	0
Gm10631	2	1	0	0	0	0
Gm10634	44	19	18	4	35	0
Gm10636	0	0	0	0	0	1
Gm10637	26	3	9	0	0	1
Gm10638	81	55	176	132	57	170
Gm10639	0	5	0	0	0	0
Gm10640	0	0	0	0	0	0
Gm10642	0	2	8	0	0	0
Gm10643	4	9	17	0	0	0
Gm10644	24	22	28	149	7	8
Gm10645	0	1	0	0	0	0
Gm10647	0	0	0	0	0	0
Gm10648	0	0	0	0	0	0
Gm10649	1	1	21	0	0	32
Gm10650	0	0	0	0	0	0
Gm10651	0	0	0	0	0	0
Gm10652	0	0	0	0	0	0
Gm10653	3	2	0	81	0	1
Gm10654	0	0	0	0	0	0
Gm10655	0	0	0	0	0	0
Gm10657	21	5	28	36	68	29
Gm10658	23	5	0	612	0	0
Gm10660	0	0	0	0	1	0
Gm10662	0	0	0	0	0	0
Gm10663	0	0	0	0	0	0
Gm10665	0	0	0	0	0	0
Gm10666	0	0	0	0	0	0
Gm10668	0	0	0	0	0	0
Gm10670	0	0	0	0	0	0
Gm10676	5	0	4	181	0	48
Gm10680	0	0	0	0	0	0
Gm10681	0	0	0	0	0	0
Gm10683	0	0	0	0	0	0
Gm10684	0	0	0	0	0	0
Gm10685	0	0	0	0	0	0
Gm10687	0	8	0	0	0	0
Gm10689	0	0	0	2	2	1
Gm10693	0	0	0	0	0	0
Gm10696	0	0	0	0	0	0
Gm10697	0	0	0	0	0	0
Gm10698	69	39	88	16	28	22
Gm10699	721	207	516	593	543	878
Gm1070	0	0	0	0	0	0
Gm10701	0	0	0	0	0	0
Gm10702	0	0	0	0	0	0
Gm10704	48	9	33	44	30	32
Gm10705	25	13	20	31	14	5
Gm10706	0	0	0	0	0	0
Gm10709	0	0	3	21	5	4
Gm10710	0	0	0	0	0	0
Gm10714	0	0	15	0	0	0
Gm10715	0	0	0	2	0	2
Gm10717	2	0	0	23	2	20
Gm10718	0	0	0	5	4	3
Gm10719	0	0	0	1	0	6
Gm10720	0	0	0	0	1	2
Gm10721	0	0	0	0	0	3
Gm10722	1	0	0	5	0	4
Gm10723	0	0	0	0	0	0
Gm10727	0	0	0	0	0	0
Gm10728	3	1	0	135	0	0
Gm10729	4	0	0	0	0	0
Gm10730	0	0	0	0	0	0
Gm10731	0	0	0	0	0	0
Gm10735	0	0	0	0	0	0
Gm10736	40	12	74	160	152	146
Gm10745	0	0	0	0	0	0
Gm10748	11	1	6	1	21	1
Gm10750	0	0	0	0	0	0
Gm10754	0	0	0	0	0	0
Gm10762	81	31	76	0	49	96
Gm10764	0	0	0	0	0	0
Gm10766	172	81	183	247	534	775
Gm10767	0	20	74	0	0	3
Gm10770	0	0	0	0	0	0
Gm10772	0	0	0	0	0	0
Gm10774	0	0	0	0	0	0
Gm10775	0	11	0	0	0	0
Gm10778	8	4	1	0	4	0
Gm10780	0	0	0	0	0	0
Gm10782	0	0	0	0	0	0
Gm10784	0	0	0	0	3	0
Gm10785	9	11	19	0	42	0
Gm10787	0	0	0	5	0	0
Gm10794	0	0	0	0	0	0
Gm10797	0	0	0	0	0	0
Gm10799	0	0	0	2	0	0
Gm10800	70	1	9	425	499	691
Gm10801	10	1	0	48	65	68
Gm10803	29	18	33	0	0	0
Gm10804	0	0	0	0	0	0
Gm10805	0	0	0	0	0	0
Gm10807	0	0	0	0	0	1
Gm10812	0	0	0	0	0	0
Gm10813	0	0	0	0	0	0
Gm10814	9	0	0	16	0	8
Gm10819	10	18	13	16	21	19
Gm10822	2	12	12	0	0	0
Gm10825	2	0	0	0	0	0
Gm10827	42	15	50	0	114	2
Gm10829	30	8	15	0	8	0
Gm10830	0	0	0	0	0	0
Gm10837	2	0	1	13	2	1
Gm10840	0	0	0	0	0	0
Gm10842	0	0	0	0	0	0
Gm10845	0	0	0	0	0	0
Gm10848	0	0	0	0	0	0
Gm10849	0	0	0	0	0	0
Gm10851	0	0	0	0	0	0
Gm10855	0	0	0	0	0	0
Gm10857	5	1	0	435	115	0
Gm10860	0	0	0	0	0	0
Gm10862	12	11	17	715	1962	258
Gm10863	0	2	3	0	0	0
Gm10874	0	4	3	2	6	8
Gm10912	0	0	0	1	0	0
Gm10913	0	0	0	1	2	1
Gm10916	1	0	0	1	14	0
Gm10923	11	4	20	3	1	59
Gm10925	16	7	41	357	404	191
Gm10931	0	0	0	0	0	0
Gm10936	0	0	0	17	0	0
Gm10941	63	32	49	405	55	0
Gm10944	0	0	0	0	0	0
Gm10945	0	0	0	0	0	0
Gm10959	0	0	0	0	0	0
Gm10961	16	5	9	0	0	79
Gm10964	0	0	0	0	0	0
Gm10972	0	0	0	0	0	0
Gm10974	0	0	0	0	0	0
Gm10985	0	0	0	0	0	0
Gm10988	0	8	0	0	0	0
Gm10997	0	0	1	8	0	0
Gm10999	0	0	0	0	0	0
Gm11007	0	0	0	0	0	0
Gm11008	0	0	0	0	0	0
Gm11009	0	0	0	0	0	0
Gm11011	0	0	0	0	0	0
Gm11020	0	0	0	0	0	0
Gm11025	0	0	0	0	0	0
Gm11027	0	0	0	1	0	0
Gm11032	0	5	20	2	0	1
Gm11033	0	0	0	0	0	2
Gm11034	0	0	0	0	0	0
Gm11037	0	0	0	0	0	0
Gm11042	0	0	1	0	0	3
Gm11060	0	0	0	0	0	0
Gm11065	0	0	0	0	0	0
Gm11077	0	0	0	0	0	0
Gm11084	0	0	0	0	0	0
Gm11096	0	0	0	0	0	0
Gm11099	0	0	0	0	0	0
Gm1110	5	8	6	0	0	0
Gm11100	0	19	9	0	0	0
Gm11105	0	0	0	0	0	0
Gm11107	0	0	0	0	0	0
Gm11109	0	0	0	0	0	0
Gm11110	142	61	178	190	310	209
Gm11111	0	0	0	0	0	0
Gm11114	0	0	0	0	0	0
Gm11115	0	0	0	0	0	0
Gm11116	0	0	0	0	0	0
Gm11127	1	0	3	6	2	1
Gm1113	0	0	0	0	0	0
Gm11131	1	0	5	0	1	1
Gm11146	10	0	4	0	0	0
Gm11149	35	10	0	0	17	0
Gm11168	0	0	0	0	0	3
Gm11172	0	0	0	0	0	0
Gm11175	0	0	0	0	0	0
Gm11184	0	0	0	0	0	0
Gm11185	2	1	1	9	9	6
Gm11186	12	2	0	0	0	0
Gm11188	0	0	0	0	0	0
Gm11189	2	1	1	0	2	3
Gm11190	0	0	0	0	0	0
Gm11191	1	0	1	1	1	0
Gm11192	0	0	0	51	0	0
Gm11195	0	0	0	0	0	0
Gm11196	8	6	4	207	7	9
Gm11197	0	0	0	0	0	0
Gm11198	0	0	0	0	0	1
Gm11199	0	0	0	0	0	0
Gm11200	0	0	0	0	0	0
Gm11201	2	0	5	0	55	18
Gm11203	1	0	1	6	0	2
Gm11204	0	0	0	1	0	0
Gm11205	0	0	1	0	0	0
Gm11207	0	0	0	1	0	0
Gm11209	0	0	0	0	0	0
Gm11210	0	0	0	0	0	0
Gm11211	0	0	0	0	0	0
Gm11212	0	2	0	0	0	22
Gm11213	0	0	0	0	0	0
Gm11214	1	0	2	3	3	0
Gm11216	0	0	0	0	0	0
Gm11217	0	0	0	0	0	0
Gm11218	0	0	0	0	0	0
Gm11219	0	0	0	0	0	0
Gm11220	0	0	0	0	0	0
Gm11221	2	2	7	9	4	3
Gm11222	17	16	16	0	0	3
Gm11223	2066	1056	1204	2891	2983	1727
Gm11224	1	0	1	2	3	1
Gm11225	0	1	2	2	0	0
Gm11227	0	0	0	0	0	0
Gm11228	0	0	0	1	0	0
Gm11229	0	0	0	0	0	0
Gm1123	2	0	0	0	96	0
Gm11231	0	0	0	0	0	0
Gm11232	0	0	0	0	0	0
Gm11233	0	0	0	0	0	0
Gm11234	0	0	0	0	0	0
Gm11235	0	0	0	2	0	0
Gm11236	0	0	0	0	0	0
Gm11237	0	0	0	0	0	0
Gm11238	0	0	0	0	0	0
Gm11239	0	0	0	0	0	0
Gm11240	1	0	7	0	0	0
Gm11241	0	0	0	0	0	0
Gm11242	8	0	0	0	0	0
Gm11243	0	0	1	0	0	0
Gm11244	0	0	0	0	0	0
Gm11245	0	0	0	0	0	0
Gm11246	0	0	0	0	0	0
Gm11248	0	0	0	0	0	0
Gm11249	3	2	6	5	22	6
Gm11250	0	0	0	0	0	0
Gm11251	0	0	0	0	0	0
Gm11252	0	5	0	0	308	0
Gm11253	0	0	0	0	0	0
Gm11254	0	0	0	0	0	0
Gm11255	0	0	0	0	0	0
Gm11256	0	0	0	0	0	0
Gm11257	0	0	0	0	0	0
Gm11258	2	0	0	2	0	0
Gm11259	0	0	0	0	0	0
Gm11260	0	0	0	0	0	0
Gm11261	4	7	4	0	0	1
Gm11262	0	0	0	0	0	0
Gm11263	2	0	6	8	6	11
Gm11264	0	0	0	0	0	0
Gm11266	35	63	75	0	0	185
Gm11267	28	23	5	843	1168	866
Gm11268	0	0	0	0	0	0
Gm11269	0	0	0	0	0	0
Gm11270	0	0	0	0	0	0
Gm11271	0	0	0	0	0	0
Gm11273	83	58	114	178	185	203
Gm11274	0	1	0	0	172	0
Gm11278	0	0	0	0	0	0
Gm11279	0	0	0	0	0	0
Gm11280	0	0	0	0	0	0
Gm11281	0	1	1	1	2	0
Gm11282	0	0	0	0	0	0
Gm11284	0	0	0	0	0	0
Gm11285	0	0	0	1	4	0
Gm11290	0	0	0	0	0	0
Gm11292	0	0	0	0	6	0
Gm11295	1	1	1	3	0	0
Gm11298	0	0	0	0	0	0
Gm11300	0	0	0	0	0	0
Gm11307	0	0	0	0	0	0
Gm11309	0	0	0	0	0	0
Gm11313	0	0	0	1	0	0
Gm11314	0	0	0	0	0	0
Gm11318	0	0	0	0	0	0
Gm11320	0	0	0	0	0	0
Gm11321	0	0	0	0	0	0
Gm11322	0	0	0	0	0	0
Gm11325	0	0	0	0	0	0
Gm11331	0	0	0	0	0	0
Gm11333	0	0	0	0	0	0
Gm11334	0	0	0	0	0	0
Gm11335	0	0	0	0	0	0
Gm11336	0	0	0	0	0	0
Gm11337	2	7	42	0	0	0
Gm11338	0	0	0	0	0	0
Gm11339	1	2	7	1	38	0
Gm11340	0	0	0	0	0	0
Gm11341	0	0	0	0	0	0
Gm11342	588	242	552	192	208	86
Gm11343	0	0	0	0	0	0
Gm11344	0	0	0	0	0	0
Gm11346	0	0	0	0	0	0
Gm11348	0	0	0	0	0	0
Gm11349	1	0	0	4	1	1
Gm11350	0	0	0	0	0	0
Gm11351	0	0	0	0	0	0
Gm11352	0	0	0	0	0	0
Gm11353	0	1	0	1	2	1
Gm11354	0	0	0	0	0	0
Gm11355	0	0	0	0	0	0
Gm11356	0	0	0	0	0	0
Gm11357	0	0	0	0	0	0
Gm11358	0	0	0	0	0	0
Gm11359	0	0	0	0	0	0
Gm11361	0	0	2	0	0	2
Gm11362	0	0	1	2	2	0
Gm11363	0	0	0	0	0	0
Gm11364	0	0	0	0	0	0
Gm11365	0	0	0	0	0	0
Gm11366	0	0	0	0	0	0
Gm11367	1	0	0	0	0	0
Gm11368	0	17	21	71	0	0
Gm11369	0	0	0	0	0	0
Gm11370	0	0	0	0	0	0
Gm11371	0	0	0	0	0	0
Gm11372	0	0	0	0	0	0
Gm11373	0	0	0	0	0	0
Gm11376	0	0	0	0	0	0
Gm11377	0	0	0	0	0	0
Gm11378	0	0	0	0	0	0
Gm11379	0	0	0	0	0	0
Gm11380	0	0	0	0	0	0
Gm11381	0	0	0	0	0	0
Gm11382	0	4	0	0	0	0
Gm11383	0	0	0	3	1	0
Gm11384	0	0	0	0	0	0
Gm11385	0	1	0	0	0	0
Gm11386	0	0	0	0	0	0
Gm11387	0	0	0	0	0	0
Gm11388	0	0	0	0	0	0
Gm11389	0	0	0	0	0	0
Gm11392	0	0	0	0	0	0
Gm11393	0	0	0	0	0	0
Gm11394	0	0	0	0	0	0
Gm11395	0	0	0	0	0	0
Gm11397	0	0	0	0	0	0
Gm11398	0	0	0	0	0	0
Gm11399	0	0	0	0	0	0
Gm1140	0	1	0	0	0	0
Gm11400	0	6	0	27	1	2
Gm11401	1	0	5	8	3	8
Gm11403	0	0	0	0	0	0
Gm11404	0	0	0	0	0	0
Gm11405	0	1	0	4	1	0
Gm11406	0	0	0	0	0	0
Gm11407	0	1	1	74	33	23
Gm11408	0	0	0	3	0	3
Gm11409	0	0	0	0	0	0
Gm1141	0	0	0	201	0	19
Gm11410	1	0	0	13	11	2
Gm11411	0	0	0	0	0	0
Gm11412	0	0	0	0	0	0
Gm11413	7	5	0	0	0	0
Gm11414	0	0	0	0	0	0
Gm11415	0	0	0	0	0	0
Gm11416	0	5	0	0	0	0
Gm11417	0	0	0	0	0	0
Gm11418	158	120	351	124	0	42
Gm11419	0	0	0	0	0	0
Gm11420	0	0	0	0	0	0
Gm11421	0	0	0	0	0	0
Gm11422	0	0	0	0	0	0
Gm11423	73	42	120	159	297	0
Gm11424	0	3	0	0	0	0
Gm11425	1	0	0	1	0	0
Gm11426	0	0	0	0	0	0
Gm11427	0	0	0	0	0	0
Gm11429	0	0	0	0	0	0
Gm11430	0	0	0	0	0	0
Gm11431	0	0	0	0	0	0
Gm11432	0	0	0	0	0	0
Gm11433	0	0	0	0	0	0
Gm11434	1	0	2	3	1	0
Gm11437	0	0	0	0	0	0
Gm11438	0	0	2	5	0	0
Gm11439	0	0	0	0	9	0
Gm11440	0	0	0	0	1	0
Gm11443	0	0	0	0	0	1
Gm11444	0	0	0	0	0	0
Gm11445	0	0	1	1	0	0
Gm11446	0	0	0	0	0	0
Gm11447	0	0	0	0	0	0
Gm11448	1	1	1	0	1	0
Gm11449	0	0	0	0	0	0
Gm11450	0	0	0	0	2	1
Gm11451	43	10	34	14	15	34
Gm11452	12	0	0	0	0	0
Gm11453	0	0	1	5	2	7
Gm11454	143	99	45	275	190	239
Gm11455	0	0	0	0	0	0
Gm11456	0	0	0	0	0	0
Gm11457	0	5	0	8	56	0
Gm11460	2	1	0	2	1	1
Gm11461	0	0	0	0	0	0
Gm11462	0	0	0	0	0	0
Gm11464	0	0	0	0	0	1
Gm11465	9	1	5	21	21	15
Gm11466	0	0	0	0	0	0
Gm11467	0	2	0	0	0	0
Gm11468	0	0	0	0	0	0
Gm11469	1	2	5	16	3	3
Gm11470	6	0	10	3	5	2
Gm11471	0	0	0	0	0	0
Gm11472	0	0	0	1	0	0
Gm11473	0	0	0	0	0	0
Gm11474	0	0	0	0	0	0
Gm11475	0	0	0	0	0	0
Gm11476	0	0	0	0	0	0
Gm11478	14	3	13	25	59	40
Gm11479	6	0	22	0	0	0
Gm11480	0	0	0	0	0	0
Gm11481	0	0	0	0	0	0
Gm11482	0	0	0	0	0	0
Gm11483	0	0	0	1	22	0
Gm11484	0	0	0	0	0	0
Gm11485	0	0	0	0	0	0
Gm11486	0	0	0	0	0	0
Gm11487	0	0	0	0	0	0
Gm11488	0	1	0	0	0	0
Gm11489	0	0	0	0	0	0
Gm11490	0	5	0	0	1	0
Gm11491	0	0	0	0	0	0
Gm11492	0	0	0	0	0	0
Gm11493	0	0	0	0	0	0
Gm11494	23	0	0	0	0	0
Gm11496	0	0	0	0	0	0
Gm11497	0	0	0	0	0	0
Gm11498	0	0	0	0	0	0
Gm11500	0	0	0	0	0	0
Gm11501	0	0	0	0	0	0
Gm11502	0	0	1	0	0	0
Gm11504	0	0	0	0	0	0
Gm11505	0	0	0	0	0	0
Gm11506	0	0	0	0	0	0
Gm11507	0	0	0	0	0	0
Gm11508	0	3	0	0	0	0
Gm11509	0	0	0	0	0	0
Gm11510	20	13	44	301	4	219
Gm11511	0	0	0	0	0	0
Gm11512	0	0	5	12	16	10
Gm11513	0	0	0	0	0	0
Gm11514	0	0	21	0	0	0
Gm11515	9	5	0	0	0	0
Gm11516	1	0	0	1	211	0
Gm11517	4	2	4	40	3	3
Gm11518	19	2	10	46	38	44
Gm11520	2	0	0	236	0	0
Gm11521	0	0	0	0	1	27
Gm11522	3	2	1	129	87	0
Gm11523	0	5	0	0	0	0
Gm11524	0	0	0	0	0	0
Gm11525	0	0	1	1	0	0
Gm11527	2	1	16	0	0	0
Gm11528	0	0	0	0	0	0
Gm11529	0	0	0	0	0	0
Gm11531	0	1	1	2	0	6
Gm11532	0	8	11	0	0	1
Gm11533	0	0	0	0	0	0
Gm11534	2	0	0	5	0	0
Gm11535	0	1	0	0	0	0
Gm11536	0	0	0	0	0	0
Gm11537	0	0	0	0	0	0
Gm11539	7	3	6	15	34	22
Gm11540	0	0	0	0	0	0
Gm11541	0	0	0	0	0	0
Gm11542	0	0	0	0	0	0
Gm11543	0	0	0	0	0	0
Gm11544	0	0	0	0	0	0
Gm11545	0	0	0	0	0	0
Gm11546	0	0	0	0	0	0
Gm11548	0	0	0	0	0	0
Gm11549	10	0	0	0	0	0
Gm11550	0	0	0	0	1	1
Gm11551	3	2	34	0	0	0
Gm11553	0	0	0	0	0	0
Gm11554	0	0	0	0	0	0
Gm11555	0	0	0	0	0	0
Gm11556	0	0	0	0	0	0
Gm11557	1	2	1	3	11	5
Gm11558	0	0	0	0	0	0
Gm11559	0	0	0	0	0	0
Gm11560	14	9	8	26	17	16
Gm11561	0	0	0	0	0	0
Gm11562	0	0	0	0	0	0
Gm11563	0	0	0	0	0	0
Gm11564	0	0	0	0	0	0
Gm11565	0	0	0	0	0	0
Gm11566	0	0	0	0	0	0
Gm11567	0	0	0	0	0	0
Gm11568	0	0	0	0	0	0
Gm11569	0	0	0	0	0	0
Gm11571	0	0	0	4	0	0
Gm11572	0	0	1	0	0	2
Gm11573	0	0	0	0	0	0
Gm11574	12	1	12	0	0	0
Gm11575	19	4	0	2	2	1
Gm11576	0	0	0	0	1	0
Gm11577	0	0	0	0	0	0
Gm11578	0	0	1	0	0	1
Gm11579	0	0	0	0	0	0
Gm11581	0	0	0	0	0	0
Gm11582	2	0	0	3	2	3
Gm11583	0	0	0	0	0	0
Gm11584	0	0	0	0	0	0
Gm11585	2	0	1	1	9	1
Gm11586	0	0	0	0	0	0
Gm11587	13	0	0	0	188	0
Gm11588	0	0	0	0	0	0
Gm11590	0	0	0	0	0	0
Gm11591	0	0	0	0	0	0
Gm11592	10	9	33	9	0	0
Gm11594	1	0	1	0	1	0
Gm11595	0	0	0	0	0	0
Gm11596	0	0	0	0	0	0
Gm11597	0	0	0	0	0	0
Gm11598	6	3	10	24	17	40
Gm11599	0	0	0	0	0	0
Gm11600	0	0	0	0	0	0
Gm11604	0	0	1	4	4	0
Gm11605	5	2	2	3	16	16
Gm11606	0	0	0	0	0	0
Gm11608	0	0	0	0	0	0
Gm11609	0	0	0	0	0	0
Gm11611	0	1	1	1	0	0
Gm11613	23	16	35	0	9	0
Gm11614	3	0	0	0	0	0
Gm11615	0	0	2	0	0	0
Gm11617	0	0	0	0	0	0
Gm11618	0	0	0	0	0	0
Gm11619	0	0	0	0	0	0
Gm11620	0	0	0	0	0	0
Gm11621	0	0	0	0	0	0
Gm11622	0	0	0	0	1	0
Gm11623	0	0	0	0	0	0
Gm11624	0	0	0	0	0	0
Gm11625	0	0	1	2	4	1
Gm11626	0	0	1	0	0	0
Gm11627	2	1	0	0	0	0
Gm11628	19	3	2	3	1	1
Gm11629	1	1	0	0	0	0
Gm11630	5	6	17	0	94	0
Gm11631	0	0	0	0	2	0
Gm11632	0	0	0	0	0	0
Gm11633	2	0	6	8	8	7
Gm11634	0	0	7	0	0	0
Gm11635	0	0	0	0	0	0
Gm11636	1	5	0	3	5	4
Gm11637	0	1	0	0	0	0
Gm11638	0	0	0	0	0	0
Gm11639	0	0	0	0	0	0
Gm11640	0	0	0	0	0	0
Gm11642	0	3	0	309	0	0
Gm11643	0	0	0	0	0	0
Gm11644	0	0	0	0	0	0
Gm11645	1	0	0	0	1	1
Gm11646	0	1	1	11	0	5
Gm11649	0	0	0	0	0	0
Gm11650	2	16	8	0	0	0
Gm11651	0	0	0	0	0	0
Gm11652	0	4	1	0	2	0
Gm11653	0	0	0	0	0	202
Gm11655	15	29	74	0	137	109
Gm11656	0	0	0	0	0	0
Gm11657	0	0	0	0	0	0
Gm11658	1	1	0	1	3	4
Gm11659	5	0	0	0	4	0
Gm11660	0	0	0	0	54	0
Gm11661	0	0	0	0	0	0
Gm11662	1	0	0	0	0	0
Gm11663	344	266	682	200	204	226
Gm11665	0	0	0	0	0	0
Gm11667	0	0	0	0	0	0
Gm11668	0	0	0	0	0	0
Gm11670	0	0	0	0	0	0
Gm11672	0	1	1	0	32	0
Gm11673	0	0	0	0	0	0
Gm11674	0	0	0	0	0	0
Gm11675	0	0	2	2	7	1
Gm11676	0	0	0	0	0	0
Gm11677	2	2	1	0	0	0
Gm11679	0	0	0	0	0	0
Gm11680	0	0	0	0	0	0
Gm11681	9	0	30	0	0	0
Gm11682	3	0	0	0	4	0
Gm11683	0	0	0	0	0	0
Gm11684	0	0	0	0	0	0
Gm11685	0	0	0	0	0	0
Gm11686	0	0	0	0	1	2
Gm11687	0	0	1	1	4	0
Gm11688	0	0	0	0	0	0
Gm11689	1	0	0	0	0	0
Gm11690	0	0	0	0	0	0
Gm11691	0	0	0	0	0	0
Gm11692	0	0	0	0	0	0
Gm11693	0	0	0	0	0	0
Gm11694	0	0	0	0	0	0
Gm11695	0	0	0	0	0	0
Gm11696	102	56	56	10	76	218
Gm11697	0	0	2	0	0	0
Gm11698	0	0	0	0	0	0
Gm11699	0	0	0	0	0	0
Gm11700	0	0	0	0	0	0
Gm11701	0	0	0	0	0	0
Gm11702	8	2	7	91	106	76
Gm11703	1	1	3	0	6	1
Gm11704	0	0	0	0	0	0
Gm11706	0	0	0	0	3	0
Gm11707	0	2	0	0	0	0
Gm11708	0	0	0	1	0	0
Gm11712	20	8	16	227	113	167
Gm11713	6	0	1	0	0	91
Gm11714	0	0	0	0	0	0
Gm11715	0	1	0	0	0	0
Gm11716	0	0	0	0	0	129
Gm11718	0	0	0	0	0	0
Gm11719	0	0	8	0	0	0
Gm11722	17	6	0	0	13	16
Gm11723	0	0	0	0	0	0
Gm11724	0	0	0	0	0	0
Gm11725	0	0	0	0	0	0
Gm11726	0	0	0	0	0	0
Gm11728	0	0	0	0	0	0
Gm11729	3	2	9	4	0	0
Gm11730	0	6	9	0	0	0
Gm11731	0	0	1	0	0	0
Gm11732	0	2	2	0	5	0
Gm11733	7	7	0	0	0	0
Gm11734	162	34	67	242	349	116
Gm11735	0	0	0	0	53	0
Gm11736	1	0	0	0	0	0
Gm11737	4	0	5	1	1	0
Gm11738	0	2	0	0	0	295
Gm11739	17	9	29	157	98	60
Gm11742	0	0	0	0	0	0
Gm11743	0	0	0	0	0	0
Gm11745	3	3	10	0	2	0
Gm11746	0	0	0	0	0	0
Gm11747	0	0	0	0	0	0
Gm11748	2	0	8	0	0	0
Gm11749	0	0	0	0	0	0
Gm11750	10	1	0	0	0	0
Gm11751	0	0	0	0	0	0
Gm11752	0	0	0	0	0	0
Gm11753	0	0	0	0	0	0
Gm11754	96	45	90	0	271	102
Gm11755	0	0	0	0	0	0
Gm11756	0	0	0	0	0	0
Gm11757	0	0	0	0	0	0
Gm11758	0	0	0	0	0	0
Gm11759	0	0	0	3	1	0
Gm11760	0	0	0	41	257	14
Gm11761	0	0	0	0	0	0
Gm11762	0	0	0	0	0	0
Gm11763	0	0	0	0	0	0
Gm11764	0	0	0	0	0	0
Gm11765	0	0	0	0	0	0
Gm11766	0	0	0	0	0	0
Gm11767	0	0	0	0	0	0
Gm11769	22	11	29	0	139	0
Gm11770	0	0	0	0	0	0
Gm11771	0	0	0	0	0	0
Gm11772	4	5	2	189	145	1
Gm11773	0	0	0	0	0	0
Gm11774	0	0	0	0	0	0
Gm11775	0	0	0	0	0	0
Gm11779	0	0	0	1	0	0
Gm11780	0	0	0	0	0	0
Gm11781	0	0	0	0	0	0
Gm11782	0	0	0	0	0	0
Gm11783	0	0	0	0	0	0
Gm11784	0	0	0	0	0	0
Gm11785	0	0	0	0	0	0
Gm11786	0	0	0	0	0	0
Gm11787	0	0	0	0	0	1
Gm11788	0	0	0	0	0	0
Gm11789	0	0	0	0	0	0
Gm11790	0	2	0	0	0	0
Gm11791	0	0	0	0	0	0
Gm11792	0	0	0	0	0	0
Gm11793	2	4	1	2	0	0
Gm11794	0	0	0	0	0	0
Gm11795	0	0	0	0	0	0
Gm11796	0	0	0	1	0	0
Gm11797	0	0	0	0	0	0
Gm11798	0	0	0	0	0	0
Gm11799	0	0	0	0	0	0
Gm11800	0	0	0	0	7	0
Gm11801	0	0	0	0	0	0
Gm11802	0	1	0	0	0	58
Gm11803	0	0	4	0	1	1
Gm11804	0	0	0	0	0	0
Gm11805	0	0	0	0	0	0
Gm11808	18	12	22	59	30	37
Gm11809	0	0	0	0	0	0
Gm11810	0	0	1	3	1	6
Gm11813	0	0	0	0	0	0
Gm11814	17	8	17	35	47	27
Gm11815	0	0	1	0	40	0
Gm11816	0	0	0	0	0	0
Gm11817	1	2	0	0	0	0
Gm11819	0	0	0	0	0	0
Gm11820	0	0	0	0	0	0
Gm11821	0	0	1	0	1	1
Gm11822	0	0	0	0	0	0
Gm11823	0	0	0	0	1	0
Gm11824	0	0	0	0	0	202
Gm11825	0	0	0	0	0	0
Gm11826	0	0	0	0	2	3
Gm11827	0	0	0	0	0	0
Gm11829	0	0	0	0	0	1
Gm11830	2	0	0	1	1	0
Gm11831	1	4	9	0	68	0
Gm11832	7	0	2	0	0	0
Gm11833	0	0	0	0	0	0
Gm11834	0	0	0	0	0	0
Gm11835	0	0	0	0	0	0
Gm11836	3	0	9	8	17	11
Gm11837	0	3	8	0	0	0
Gm11838	0	2	8	0	0	1
Gm11839	8	2	0	0	0	0
Gm11840	0	0	0	0	0	0
Gm11841	0	0	0	0	0	0
Gm11842	0	0	0	0	0	0
Gm11843	36	14	64	1	1	0
Gm11844	1	0	0	0	0	0
Gm11845	0	0	0	0	0	0
Gm11846	0	0	0	0	0	0
Gm11847	7	3	1	19	20	3
Gm11848	0	0	0	0	0	0
Gm11849	0	0	0	0	0	0
Gm11850	0	0	0	0	0	0
Gm11851	0	0	0	0	0	9
Gm11852	0	0	0	0	0	0
Gm11853	0	0	0	0	0	0
Gm11854	0	0	0	0	0	0
Gm11855	0	0	0	0	0	0
Gm11856	0	0	0	0	0	0
Gm11857	0	0	0	0	0	0
Gm11858	0	0	0	0	0	0
Gm11859	0	0	0	0	0	0
Gm11860	0	0	0	0	0	0
Gm11861	0	0	0	0	0	0
Gm11862	0	0	0	0	0	0
Gm11864	0	0	0	0	0	0
Gm11865	0	1	0	0	0	0
Gm11866	0	0	0	0	0	0
Gm11867	0	0	0	0	0	0
Gm11868	137	136	121	289	58	0
Gm11869	0	0	0	0	0	0
Gm11870	4	0	0	0	0	0
Gm11871	0	0	0	0	0	0
Gm11872	0	0	0	0	0	0
Gm11873	0	0	0	0	0	0
Gm11874	0	0	0	0	0	0
Gm11875	0	0	0	0	0	0
Gm11876	0	0	0	0	0	0
Gm11877	15	6	29	845	381	97
Gm11878	0	0	1	0	1	0
Gm11879	0	0	0	0	0	0
Gm11880	0	0	0	0	0	0
Gm11881	0	0	0	0	0	0
Gm11882	0	0	0	0	0	0
Gm11884	0	0	5	0	0	0
Gm11885	0	0	0	0	0	0
Gm11888	0	0	0	0	0	0
Gm11889	0	0	0	0	0	0
Gm11890	0	0	0	0	0	0
Gm11891	0	0	0	0	0	0
Gm11892	0	0	0	0	0	0
Gm11893	0	0	0	0	2	2
Gm11894	0	0	0	0	0	0
Gm11895	0	0	0	0	0	0
Gm11896	0	0	0	0	0	0
Gm11897	0	0	0	0	0	0
Gm11898	0	0	0	0	0	0
Gm11899	0	0	0	0	0	0
Gm11901	0	0	0	0	0	0
Gm11902	0	0	0	0	1	0
Gm11903	0	0	0	0	0	0
Gm11904	0	0	0	0	0	0
Gm11905	0	0	0	0	0	0
Gm11906	5	1	25	0	0	1
Gm11907	0	0	0	0	0	0
Gm11908	0	0	0	0	0	0
Gm11909	0	0	0	0	0	0
Gm11910	0	0	0	0	0	0
Gm11911	0	0	0	0	0	0
Gm11912	0	0	0	0	1	1
Gm11913	0	0	0	1	0	1
Gm11914	73	15	110	79	28	66
Gm11915	3	4	15	0	0	0
Gm11916	0	0	0	0	0	0
Gm11917	0	0	0	0	0	0
Gm11918	0	0	0	0	0	0
Gm11919	0	0	0	0	0	0
Gm11920	0	0	0	0	0	0
Gm11922	0	4	0	0	0	0
Gm11923	0	0	0	0	0	0
Gm11924	0	1	0	0	0	0
Gm11925	0	0	0	0	0	0
Gm11926	0	0	0	0	0	0
Gm11927	1	0	1	1	3	0
Gm11928	0	0	0	0	0	0
Gm11929	0	0	0	0	0	0
Gm11930	1	0	4	6	6	3
Gm11931	0	0	0	0	168	0
Gm11933	0	0	0	0	0	0
Gm11934	0	6	12	1	2	0
Gm11935	0	0	0	0	0	0
Gm11936	0	0	1	0	0	0
Gm11937	0	0	0	0	0	0
Gm11938	0	0	0	0	0	0
Gm11939	0	0	0	0	0	0
Gm11940	1	3	2	35	48	0
Gm11941	0	0	0	0	0	0
Gm11942	19	42	52	82	258	227
Gm11943	0	0	0	0	0	0
Gm11944	7	7	30	260	255	48
Gm11945	0	1	0	1	2	1
Gm11946	0	2	0	0	0	0
Gm11947	0	0	0	0	0	0
Gm11948	4	5	6	79	15	0
Gm11949	1	0	2	5	0	1
Gm11950	0	0	0	0	0	0
Gm11951	0	0	2	3	0	2
Gm11952	0	0	0	0	0	0
Gm11953	4	8	3	7	6	11
Gm11954	0	0	3	2	3	0
Gm11955	0	0	0	0	0	0
Gm11956	0	0	0	0	0	0
Gm11957	0	3	4	0	0	0
Gm11958	0	0	0	0	0	0
Gm11959	0	0	0	1	0	0
Gm11960	0	3	2	51	1	5
Gm11961	1240	1131	2490	1	1393	1471
Gm11962	0	0	1	0	0	0
Gm11963	5	0	5	0	110	0
Gm11964	4	2	13	13	8	7
Gm11965	0	0	0	0	0	0
Gm11966	23	1	17	27	40	25
Gm11967	0	0	0	0	0	0
Gm11969	0	4	3	55	0	0
Gm11970	0	0	1	3	2	0
Gm11971	0	0	1	1	5	4
Gm11972	0	0	0	0	0	0
Gm11973	5	0	4	0	54	83
Gm11975	0	0	0	0	1	0
Gm11976	0	0	0	0	0	0
Gm11977	0	0	0	0	0	0
Gm11978	0	8	0	0	0	0
Gm11979	0	0	0	0	1	0
Gm11980	0	0	0	0	0	0
Gm11981	0	0	0	0	0	0
Gm11982	0	0	0	0	0	0
Gm11983	0	0	0	0	0	0
Gm11984	0	0	0	0	0	0
Gm11985	0	1	0	0	0	0
Gm11986	0	0	0	0	0	0
Gm11987	0	0	0	0	0	0
Gm11988	0	0	0	0	0	0
Gm11989	0	0	0	3	0	2
Gm11990	0	0	0	0	0	0
Gm11991	0	0	0	0	1	0
Gm11992	21	5	0	0	0	0
Gm11993	12	10	20	27	16	9
Gm11996	0	0	0	0	1	0
Gm11997	0	0	0	0	0	0
Gm11998	0	0	0	0	18	0
Gm11999	0	0	0	0	0	0
Gm12000	0	0	0	0	0	0
Gm12001	0	0	0	0	0	0
Gm12002	0	0	0	0	0	0
Gm12003	0	0	1	0	0	1
Gm12004	0	0	0	0	0	0
Gm12005	0	0	0	0	0	0
Gm12006	0	0	0	0	0	0
Gm12007	0	0	0	0	0	0
Gm12008	0	0	0	0	0	0
Gm12009	0	0	0	2	2	2
Gm12010	0	0	0	0	0	0
Gm12011	0	0	0	0	0	0
Gm12012	0	0	0	0	0	0
Gm12013	5	1	0	0	77	0
Gm12014	0	0	0	0	234	0
Gm12015	0	0	0	0	0	0
Gm12016	0	0	0	0	0	0
Gm12017	2	0	2	4	2	5
Gm12018	0	0	0	0	0	0
Gm12019	0	0	0	0	0	0
Gm12020	1	1	1	1	0	0
Gm12021	0	0	0	0	0	0
Gm12022	0	0	0	0	0	0
Gm12023	0	0	0	0	0	0
Gm12024	0	0	0	0	2	0
Gm12025	1	0	0	0	0	0
Gm12026	2	0	0	0	0	0
Gm12027	0	0	0	0	0	0
Gm12028	0	0	0	0	0	0
Gm12029	0	0	0	0	0	0
Gm12030	0	0	0	0	0	0
Gm12031	11	0	36	20	8	8
Gm12033	2	3	8	2	3	10
Gm12034	5	0	3	11	11	7
Gm12035	0	0	0	0	1	0
Gm12036	0	0	0	0	0	178
Gm12037	2	7	13	0	0	0
Gm12038	0	0	0	0	0	0
Gm12039	0	0	0	2	0	0
Gm12040	0	0	0	0	0	0
Gm12041	0	0	0	0	0	0
Gm12042	0	0	0	0	0	0
Gm12043	0	0	0	0	0	0
Gm12044	0	0	0	0	0	0
Gm12045	0	0	0	0	0	0
Gm12046	0	0	0	0	0	0
Gm12047	0	0	0	0	0	0
Gm12050	0	0	0	0	0	0
Gm12051	0	0	2	0	0	0
Gm12052	0	3	0	0	0	0
Gm12053	0	0	0	0	0	0
Gm12055	0	0	0	0	0	0
Gm12056	0	0	16	0	0	0
Gm12057	0	0	4	0	0	0
Gm12058	0	0	0	1	3	0
Gm12059	13	12	39	70	67	24
Gm12060	1	7	6	0	50	27
Gm12061	0	1	0	0	1	0
Gm12062	0	0	0	0	0	0
Gm12063	0	0	0	0	0	0
Gm12064	0	0	0	0	0	0
Gm12065	0	0	0	0	0	0
Gm12066	0	0	0	0	0	0
Gm12067	0	0	0	0	0	0
Gm12068	0	0	0	0	0	0
Gm12069	0	0	0	0	0	0
Gm12070	4	3	12	6	7	4
Gm12071	0	0	0	0	0	0
Gm12072	0	0	0	0	0	0
Gm12073	0	0	0	0	0	0
Gm12074	0	0	0	0	0	0
Gm12075	0	0	0	0	0	0
Gm12077	0	0	0	0	0	0
Gm12079	0	0	0	0	0	0
Gm12080	0	0	0	6	0	0
Gm12081	0	0	0	0	0	0
Gm12082	0	0	0	0	0	0
Gm12085	0	0	0	0	0	0
Gm12086	0	0	0	0	0	0
Gm12087	0	0	0	0	0	0
Gm12088	0	0	0	0	1	0
Gm12089	9	1	19	0	0	0
Gm12090	0	0	0	0	4	0
Gm12091	0	1	0	0	0	1
Gm12092	4	2	0	0	0	0
Gm12093	0	0	0	0	0	0
Gm12094	0	0	1	0	1	1
Gm12095	0	0	0	0	0	0
Gm12096	0	1	0	0	0	0
Gm12097	16	1	2	0	60	0
Gm12098	0	0	0	0	0	0
Gm12099	0	0	0	0	0	2
Gm12100	0	0	0	0	0	0
Gm12101	0	0	0	0	0	0
Gm12102	0	0	0	0	0	0
Gm12103	0	0	13	0	179	0
Gm12104	0	7	0	0	0	0
Gm12105	0	0	0	0	0	0
Gm12106	6	0	0	0	0	0
Gm12107	0	0	0	0	0	0
Gm12108	0	0	0	0	0	0
Gm12109	0	0	0	0	0	0
Gm12110	0	0	0	0	0	0
Gm12111	0	0	0	0	0	0
Gm12112	2	2	1	0	1	0
Gm12114	0	0	0	0	0	0
Gm12115	8	5	16	11	18	5
Gm12116	0	11	20	140	0	0
Gm12117	1	4	0	0	0	0
Gm12118	0	0	0	0	1	0
Gm12119	0	0	0	0	0	0
Gm12120	6	0	0	0	0	0
Gm12121	0	0	0	0	0	0
Gm12122	0	0	0	0	0	0
Gm12123	0	0	0	0	0	0
Gm12124	0	0	0	2	0	0
Gm12125	0	0	0	0	0	0
Gm12126	0	1	0	211	14	0
Gm12127	0	0	0	0	0	0
Gm12128	0	0	0	0	0	0
Gm12129	0	0	0	0	0	0
Gm12130	0	0	6	0	0	0
Gm12131	0	1	2	0	0	0
Gm12132	0	0	0	0	0	0
Gm12133	0	1	0	0	0	0
Gm12134	0	0	0	0	0	0
Gm12135	0	0	0	0	0	0
Gm12136	0	0	0	1	1	0
Gm12137	0	0	0	0	0	0
Gm12138	0	0	0	0	1	0
Gm12140	0	0	0	0	0	0
Gm12142	0	0	1	0	1	0
Gm12143	0	0	0	0	0	0
Gm12144	0	0	0	0	0	0
Gm12145	0	0	0	0	0	0
Gm12146	13	0	3	3	0	24
Gm12147	1	0	3	12	0	38
Gm12148	0	0	0	0	0	0
Gm12149	0	0	0	1	0	0
Gm12150	3	4	23	0	243	0
Gm12151	0	0	0	0	0	1
Gm12152	0	0	0	0	0	0
Gm12153	0	0	0	0	0	0
Gm12154	0	0	0	0	0	0
Gm12155	0	0	0	0	0	0
Gm12156	0	0	0	0	0	0
Gm12158	17	0	0	72	94	0
Gm12159	0	0	0	0	0	0
Gm12160	0	0	0	0	0	0
Gm12161	0	0	0	1	0	0
Gm12162	0	0	0	0	83	0
Gm12163	0	0	0	0	0	0
Gm12164	2	2	5	5	12	4
Gm12165	1	0	0	3	2	3
Gm12166	94	45	125	162	96	120
Gm12167	0	0	0	0	0	0
Gm12168	1	0	7	2	7	2
Gm12169	0	0	0	0	0	0
Gm12170	0	0	0	0	0	0
Gm12171	0	0	0	0	0	0
Gm12173	0	0	0	0	0	0
Gm12174	7	6	8	27	40	15
Gm12175	0	0	0	0	0	0
Gm12176	0	0	0	1	0	0
Gm12178	0	0	0	0	0	1
Gm12179	0	0	0	0	0	0
Gm12180	0	0	0	1	0	0
Gm12181	0	0	0	0	0	0
Gm12182	2	1	1	5	4	2
Gm12183	5	13	12	22	30	21
Gm12184	2	0	8	1	4	3
Gm12185	0	0	0	1	0	0
Gm12186	0	0	1	2	0	0
Gm12187	0	0	0	0	0	0
Gm12188	0	0	0	0	0	0
Gm12189	0	0	0	0	0	0
Gm12190	0	0	0	0	0	0
Gm12191	16	9	47	266	161	17
Gm12192	0	0	0	0	0	0
Gm12193	0	0	0	0	0	0
Gm12194	0	0	0	0	0	0
Gm12195	8	12	0	255	2	182
Gm12196	0	0	0	1	2	0
Gm12198	3	0	0	0	0	0
Gm12199	0	0	0	0	0	0
Gm12200	0	0	0	0	0	0
Gm12201	0	0	0	1	0	0
Gm12202	0	0	0	0	0	0
Gm12203	0	0	0	0	0	0
Gm12204	0	0	0	0	10	0
Gm12205	0	1	2	71	0	0
Gm12206	0	0	0	0	0	0
Gm12207	10	3	4	2	0	0
Gm12208	0	0	0	0	0	0
Gm12209	0	0	0	0	0	0
Gm12210	0	0	0	0	0	0
Gm12212	2	0	0	0	0	0
Gm12213	0	0	0	0	0	0
Gm12214	0	0	0	0	0	0
Gm12216	37	32	147	0	27	0
Gm12217	0	0	0	0	0	0
Gm12218	0	0	0	0	1	1
Gm12219	3	0	2	3	1	1
Gm12220	0	0	0	0	0	0
Gm12221	0	0	0	0	0	0
Gm12222	3	1	16	17	6	2
Gm12223	0	0	0	0	0	0
Gm12224	0	4	2	0	0	0
Gm12225	0	0	1	2	1	1
Gm12226	8	5	18	0	3	8
Gm12227	0	0	0	0	0	0
Gm12229	0	4	0	0	0	0
Gm12230	0	0	0	0	0	0
Gm12231	14	13	44	32	24	26
Gm12235	0	0	0	0	0	0
Gm12236	0	0	1	87	0	0
Gm12237	0	0	0	108	0	79
Gm12238	0	0	0	0	0	0
Gm12239	45	42	73	155	55	0
Gm12240	3	0	2	1	5	2
Gm12241	0	0	0	0	0	0
Gm12242	2	0	1	3	0	1
Gm12243	0	0	0	0	0	0
Gm12244	0	0	0	0	0	2
Gm12245	19	3	6	11	50	59
Gm12246	4	5	17	0	0	0
Gm12247	6	17	14	61	92	17
Gm12248	168	119	253	388	149	491
Gm12249	0	0	0	0	0	0
Gm12250	11	22	46	0	0	0
Gm12251	27	17	52	14	30	25
Gm12252	0	0	0	0	0	0
Gm12253	0	0	0	0	0	0
Gm12254	6	4	8	35	27	15
Gm12255	0	0	0	0	1	0
Gm12256	0	0	0	0	0	0
Gm12257	1	1	0	0	1	0
Gm12258	296	140	60	24	525	699
Gm12259	6	0	0	0	0	0
Gm12260	6	1	0	0	0	0
Gm12261	1	1	0	2	5	6
Gm12262	0	0	0	0	0	0
Gm12263	16	9	9	0	0	20
Gm12264	0	1	0	0	0	0
Gm12265	0	0	0	0	0	0
Gm12266	0	0	0	2	0	1
Gm12267	9	0	0	0	0	0
Gm12268	19	1	0	0	0	0
Gm12269	0	0	0	2	0	1
Gm12271	0	0	1	4	2	2
Gm12272	0	0	0	0	0	0
Gm12273	0	0	24	0	0	0
Gm12274	0	0	0	0	0	0
Gm12275	0	0	0	0	0	0
Gm12276	24	16	60	0	187	327
Gm12278	0	0	0	0	0	0
Gm12279	75	42	112	0	561	0
Gm12280	0	0	5	0	0	0
Gm12281	0	0	0	2	0	0
Gm12285	4	1	2	1	1	3
Gm12286	4	8	8	27	36	19
Gm12287	0	0	0	0	0	0
Gm12288	0	0	0	0	0	0
Gm12289	0	0	0	0	0	664
Gm12290	0	0	0	0	0	0
Gm12291	0	0	0	1	0	0
Gm12292	0	0	0	0	0	0
Gm12293	0	0	0	0	0	0
Gm12294	0	0	0	0	0	0
Gm12295	0	0	0	0	0	0
Gm12296	0	1	3	0	0	0
Gm12297	0	0	0	0	0	0
Gm12298	0	0	0	0	0	0
Gm12299	36	3	0	0	0	0
Gm12301	0	0	0	0	0	0
Gm12303	0	0	0	0	0	0
Gm12304	0	2	0	0	34	0
Gm12305	0	0	0	0	0	0
Gm12306	0	0	0	0	0	0
Gm12307	0	2	0	0	0	0
Gm12308	0	1	7	0	0	156
Gm12309	0	2	3	0	0	76
Gm12310	0	0	0	0	0	0
Gm12311	0	0	0	0	0	0
Gm12312	19	5	21	5	0	0
Gm12313	0	0	0	0	0	0
Gm12314	0	0	0	0	0	0
Gm12315	17	2	41	0	0	0
Gm12316	0	0	0	0	0	0
Gm12317	0	0	0	0	0	0
Gm12318	0	0	0	0	0	0
Gm12319	8	2	14	22	113	9
Gm12320	0	0	0	0	0	0
Gm12321	0	1	0	1	0	0
Gm12322	0	0	0	1	43	1
Gm12324	0	0	0	0	0	0
Gm12325	0	0	0	0	0	0
Gm12326	0	0	0	0	0	0
Gm12327	0	0	0	0	0	0
Gm12328	80	40	134	28	36	21
Gm12329	0	0	0	0	0	0
Gm12331	2	0	0	1	2	0
Gm12332	0	0	0	0	0	0
Gm12333	0	1	0	0	0	0
Gm12335	1	2	1	4	2	102
Gm12336	0	0	0	0	0	0
Gm12337	6	2	1	5	7	3
Gm12338	422	115	595	410	731	350
Gm12339	51	15	38	37	0	0
Gm12340	0	0	0	0	0	0
Gm12341	0	0	0	1	1	1
Gm12343	0	0	0	0	0	0
Gm12344	1	1	3	5	2	2
Gm12345	0	3	1	0	1	0
Gm12346	47	44	67	193	202	152
Gm12347	0	0	0	0	0	0
Gm12348	0	0	0	0	0	0
Gm12349	0	0	0	0	0	0
Gm12350	34	10	22	38	41	29
Gm12351	0	0	0	0	0	0
Gm12352	1	1	6	0	0	0
Gm12353	14	4	24	67	45	0
Gm12354	0	0	0	0	0	0
Gm12355	38	27	46	74	74	65
Gm12356	0	0	0	0	0	0
Gm12358	0	0	0	0	0	0
Gm12359	6	7	0	3	20	0
Gm12361	0	0	0	0	0	0
Gm12362	0	1	0	0	3	1
Gm12363	0	0	0	0	0	0
Gm12364	0	0	0	0	0	0
Gm12365	0	0	0	0	0	0
Gm12366	32	16	51	95	39	106
Gm12367	10	0	0	55	0	0
Gm12368	0	0	0	0	0	0
Gm12369	0	0	0	1	0	0
Gm12370	0	0	0	0	0	0
Gm12371	11	0	8	0	0	0
Gm12372	1	1	3	0	3	3
Gm12374	0	0	0	0	0	0
Gm12375	0	0	0	0	0	0
Gm12376	0	0	0	0	0	0
Gm12377	0	0	0	0	0	0
Gm12378	0	0	0	0	0	0
Gm12379	0	0	0	0	0	0
Gm12380	1	0	0	1	0	0
Gm12381	0	0	0	0	0	0
Gm12382	0	0	0	0	0	0
Gm12383	0	0	0	0	0	0
Gm12384	0	0	0	0	0	0
Gm12385	0	0	0	0	0	0
Gm12386	0	0	0	0	0	0
Gm12387	0	0	0	0	0	0
Gm12388	0	0	0	0	0	0
Gm12389	2	0	0	1	0	4
Gm12390	0	0	0	0	0	0
Gm12391	0	0	0	0	0	0
Gm12392	0	0	0	0	0	0
Gm12393	0	0	0	0	0	0
Gm12394	0	0	0	0	0	0
Gm12395	0	0	0	0	0	0
Gm12396	32	11	45	36	53	33
Gm12397	0	0	0	0	0	0
Gm12399	0	0	0	0	0	0
Gm12400	0	0	0	0	0	0
Gm12401	0	0	0	0	0	0
Gm12402	0	0	0	0	0	0
Gm12403	0	7	0	2	81	4
Gm12404	2	0	1	6	5	51
Gm12405	21	37	28	648	216	812
Gm12406	22	65	42	285	100	0
Gm12407	113	50	165	247	162	56
Gm12408	0	0	0	0	0	100
Gm12409	0	0	0	0	0	0
Gm12410	0	0	0	1	0	0
Gm12411	2	1	1	1	7	0
Gm12412	0	0	0	0	0	0
Gm12413	0	0	0	0	0	0
Gm12414	0	0	0	0	0	0
Gm12415	0	0	0	0	0	0
Gm12416	5	9	9	25	14	18
Gm12417	0	0	0	0	0	0
Gm12418	3	1	3	0	7	0
Gm12419	0	1	1	3	1	3
Gm12420	0	0	0	0	0	0
Gm12421	0	0	1	2	0	2
Gm12422	0	0	0	0	0	0
Gm12423	0	0	0	0	0	0
Gm12424	0	0	0	0	0	0
Gm12425	0	0	0	0	0	0
Gm12426	0	0	0	0	0	0
Gm12427	0	0	0	0	0	0
Gm12428	3	0	1	0	2	1
Gm12430	5	0	3	0	0	167
Gm12431	0	0	0	0	0	0
Gm12432	0	0	0	0	0	0
Gm12433	0	0	0	0	0	0
Gm12434	0	0	0	1	0	0
Gm12435	0	0	1	2	0	0
Gm12436	0	0	0	0	0	0
Gm12438	0	0	0	0	0	0
Gm12439	0	0	0	0	0	0
Gm12440	0	0	0	0	0	0
Gm12441	0	0	0	0	0	0
Gm12442	0	0	0	0	0	0
Gm12443	0	0	0	0	0	0
Gm12444	0	0	0	3	0	0
Gm12445	0	0	0	0	0	0
Gm12446	0	1	0	0	0	0
Gm12447	20	6	0	1	1	3
Gm12448	0	0	0	0	0	0
Gm12449	0	0	0	0	0	0
Gm12451	0	0	0	0	0	0
Gm12452	1	0	0	0	0	0
Gm12453	0	0	0	0	0	0
Gm12454	0	4	0	0	0	0
Gm12455	0	0	0	0	0	0
Gm12458	0	0	0	0	0	0
Gm12459	0	0	0	0	1	0
Gm12460	1	0	1	0	0	4
Gm12461	0	0	0	0	0	0
Gm12462	0	1	0	0	0	0
Gm12463	0	2	0	0	0	0
Gm12464	0	0	0	0	0	0
Gm12465	0	0	0	0	0	0
Gm12466	0	0	1	1	3	1
Gm12467	0	0	0	0	0	0
Gm12468	0	0	0	0	0	0
Gm12469	0	0	0	0	0	0
Gm12470	2	4	4	3	1	2
Gm12472	20	1	0	0	0	0
Gm12473	4	1	0	0	9	12
Gm12474	0	0	0	0	0	0
Gm12475	0	0	0	0	0	0
Gm12477	0	0	0	0	0	0
Gm12478	0	0	0	0	0	1
Gm12479	0	0	0	0	0	0
Gm12480	0	0	0	0	0	0
Gm12481	0	0	0	0	0	0
Gm12482	0	0	1	3	8	3
Gm12484	0	0	0	0	0	0
Gm12485	0	0	0	0	0	0
Gm12486	0	0	0	0	0	0
Gm12488	0	2	0	0	0	0
Gm12489	0	0	0	0	0	0
Gm12490	0	0	0	0	0	0
Gm12492	0	0	1	0	0	0
Gm12493	0	0	0	0	0	0
Gm12494	0	0	0	0	0	0
Gm12495	0	0	0	0	0	0
Gm12496	0	0	0	0	0	0
Gm12497	2	0	4	10	6	8
Gm12498	0	0	0	0	0	0
Gm12499	0	0	0	0	0	0
Gm12500	24	14	0	0	1	12
Gm12501	0	0	1	0	0	0
Gm12502	0	0	1	1	0	0
Gm12503	0	0	0	0	0	0
Gm12504	0	2	0	315	2	106
Gm12505	0	0	0	0	0	0
Gm12506	0	0	0	0	0	0
Gm12507	0	0	0	0	0	0
Gm12508	0	1	0	0	2	0
Gm12509	0	0	0	0	0	0
Gm12510	0	0	0	0	0	0
Gm12511	0	0	0	0	0	0
Gm12512	0	0	0	0	0	0
Gm12513	0	0	0	0	0	0
Gm12514	0	0	0	0	0	0
Gm12515	0	0	0	0	0	0
Gm12516	0	0	0	0	0	0
Gm12517	0	1	8	0	0	0
Gm12518	0	0	0	0	0	0
Gm12519	0	0	0	0	0	0
Gm12520	0	0	0	0	0	0
Gm12522	3	19	47	0	432	0
Gm12523	6	1	0	2	13	14
Gm12524	23	9	4	0	1	0
Gm12525	0	0	0	0	0	0
Gm12526	0	0	0	0	0	0
Gm12527	0	0	0	0	2	0
Gm12529	0	0	0	1	0	0
Gm12530	0	0	0	0	0	0
Gm12531	0	0	0	0	0	0
Gm12532	0	0	0	0	0	0
Gm12534	0	0	0	0	0	0
Gm12535	0	0	0	0	0	0
Gm12536	0	0	0	0	0	0
Gm12537	6	0	8	9	10	5
Gm12538	0	0	0	0	2	0
Gm12539	0	0	0	0	0	0
Gm12540	8	11	21	0	2	238
Gm12542	0	0	0	0	0	0
Gm12543	1	0	0	1	1	0
Gm12550	0	0	0	0	0	0
Gm12551	0	0	0	0	0	0
Gm12564	0	0	0	0	0	0
Gm12565	1	0	1	4	5	4
Gm12566	0	0	0	0	0	0
Gm12568	6	2	10	24	5	19
Gm12569	0	0	0	0	0	0
Gm12570	1	0	0	0	0	0
Gm12571	8	1	9	8	9	11
Gm12573	0	0	0	0	0	0
Gm12576	0	0	0	0	0	0
Gm12577	0	0	0	2	2	0
Gm12578	0	0	0	0	0	0
Gm12579	0	0	0	0	0	0
Gm12580	0	0	0	0	0	0
Gm12582	0	2	0	1	0	0
Gm12583	0	0	2	2	4	2
Gm12584	0	0	0	0	0	0
Gm12585	0	0	0	0	0	0
Gm12586	10	19	0	0	166	0
Gm12587	0	0	0	0	0	0
Gm12589	0	0	0	0	0	0
Gm12590	0	0	0	0	0	0
Gm12591	0	0	0	0	0	0
Gm12592	5	4	0	0	0	0
Gm12593	0	0	0	0	0	0
Gm12594	0	0	0	0	0	89
Gm12596	0	0	0	0	0	0
Gm12598	0	0	0	0	0	0
Gm12599	0	0	0	0	0	0
Gm12600	0	0	0	0	0	0
Gm12601	0	0	0	0	0	0
Gm12602	0	0	0	0	0	0
Gm12603	0	0	0	0	0	0
Gm12604	0	0	0	0	0	0
Gm12606	0	0	0	0	0	0
Gm12607	0	0	0	0	0	0
Gm12608	0	0	0	0	0	0
Gm12609	0	0	0	0	0	0
Gm12610	0	0	0	0	0	0
Gm12611	1	0	0	0	0	0
Gm12612	0	0	0	0	0	0
Gm12613	0	0	0	0	0	0
Gm12614	0	0	0	0	0	0
Gm12615	0	0	0	0	0	0
Gm12616	0	0	0	0	0	0
Gm12617	0	0	0	0	0	0
Gm12618	17	3	1	0	1	0
Gm12619	0	0	0	0	0	0
Gm12620	0	0	0	0	0	0
Gm12621	0	0	0	0	0	0
Gm12622	0	0	0	0	0	0
Gm12623	0	0	0	0	0	0
Gm12624	0	0	0	0	0	0
Gm12625	0	0	0	0	0	0
Gm12626	0	0	0	0	0	0
Gm12627	0	0	0	0	0	0
Gm12628	0	0	0	0	0	0
Gm12629	0	0	0	0	0	0
Gm12630	0	4	0	2	4	0
Gm12631	11	4	1	1	0	0
Gm12632	0	0	0	0	1	0
Gm12633	0	0	0	0	0	0
Gm12634	0	0	0	0	0	0
Gm12635	0	0	0	0	0	1
Gm12636	0	0	0	0	0	0
Gm12637	0	0	0	0	0	0
Gm12638	0	0	0	0	0	0
Gm12639	0	0	0	0	0	0
Gm12640	0	0	0	0	0	0
Gm12641	0	0	0	0	0	0
Gm12642	1	0	0	0	0	0
Gm12643	0	0	2	11	5	5
Gm12644	0	0	0	0	0	0
Gm12645	0	0	0	0	0	0
Gm12646	0	0	0	0	0	0
Gm12647	0	0	0	0	0	0
Gm12648	0	0	0	0	0	0
Gm12649	0	0	0	0	0	0
Gm12650	0	0	0	0	0	0
Gm12653	0	0	0	0	0	0
Gm12654	0	0	0	0	0	0
Gm12655	0	6	31	6	0	0
Gm12656	0	0	0	0	0	0
Gm12657	6	1	5	9	33	7
Gm12660	1	0	0	0	0	0
Gm12661	0	0	0	0	0	0
Gm12663	76	76	30	189	96	8
Gm12664	0	0	0	1	0	0
Gm12665	0	0	0	0	0	0
Gm12666	0	0	0	1	0	0
Gm12667	0	0	0	0	0	0
Gm12668	0	0	0	1	0	0
Gm12669	31	18	28	18	22	15
Gm12670	0	0	0	0	0	0
Gm12671	0	0	0	0	0	0
Gm12676	0	2	0	18	0	1
Gm12677	0	0	0	0	0	0
Gm12678	0	0	0	0	0	0
Gm12679	0	0	0	0	0	0
Gm12681	0	0	0	0	0	0
Gm12682	0	0	0	0	0	0
Gm12683	0	0	0	0	0	0
Gm12684	0	0	1	0	1	0
Gm12685	0	0	0	0	0	0
Gm12686	0	0	0	0	0	0
Gm12687	0	0	0	0	0	0
Gm12688	0	0	0	0	0	0
Gm12689	0	15	22	14	278	16
Gm12690	0	0	0	0	0	0
Gm12691	0	0	0	0	0	0
Gm12692	0	0	0	0	0	0
Gm12693	12	10	20	19	31	22
Gm12694	14	0	0	0	0	0
Gm12695	0	0	0	0	0	0
Gm12696	356	229	437	567	360	333
Gm12697	3	0	0	2	4	319
Gm12700	0	0	0	0	1	0
Gm12701	0	0	0	0	0	0
Gm12702	0	0	0	0	0	0
Gm12703	6	0	0	0	0	0
Gm12704	0	0	0	2	0	1
Gm12705	2	0	4	188	0	2
Gm12706	0	5	0	0	0	0
Gm12707	0	0	0	0	0	0
Gm12708	0	0	0	0	0	0
Gm12709	23	10	37	349	187	212
Gm12710	5	0	0	0	68	0
Gm12711	0	0	0	0	0	0
Gm12712	0	1	0	0	0	0
Gm12713	0	0	0	0	0	0
Gm12714	0	0	5	0	0	0
Gm12715	49	74	32	29	20	50
Gm12716	0	1	0	2	0	0
Gm12717	0	0	0	0	0	0
Gm12718	0	0	0	0	0	0
Gm12719	0	0	0	0	0	0
Gm12720	0	0	0	0	0	0
Gm12721	0	0	0	0	0	0
Gm12722	0	1	0	0	1	0
Gm12723	0	0	0	0	0	0
Gm12724	0	0	0	0	0	10
Gm12726	0	0	0	0	0	1
Gm12727	0	0	1	4	0	1
Gm12728	2	1	7	4	7	3
Gm12729	0	0	0	0	0	0
Gm12730	0	0	0	0	0	0
Gm12731	0	0	0	0	0	0
Gm12732	1	0	2	1	3	0
Gm12733	0	0	1	0	0	0
Gm12734	2	1	0	0	1	1
Gm12735	0	0	0	0	0	0
Gm12736	0	0	0	0	0	0
Gm12737	0	0	0	0	0	0
Gm12738	0	0	0	0	0	0
Gm12739	0	8	0	0	0	9
Gm12740	0	0	0	0	0	0
Gm12741	0	0	0	0	0	0
Gm12742	0	0	0	0	0	0
Gm12743	82	10	50	129	62	106
Gm12744	0	0	0	0	0	0
Gm12745	0	0	0	0	0	0
Gm12746	0	0	0	0	0	0
Gm12748	0	0	0	0	0	0
Gm12749	1	0	0	0	1	1
Gm12751	62	79	74	66	143	81
Gm12752	0	0	0	0	0	0
Gm12753	0	0	0	0	0	0
Gm12754	0	0	0	0	0	0
Gm12755	0	0	0	2	0	1
Gm12756	0	0	0	0	0	0
Gm12757	0	0	0	0	0	0
Gm12758	102	35	65	58	0	173
Gm12760	0	0	0	0	0	0
Gm12762	3	1	0	0	0	0
Gm12763	0	0	0	0	0	0
Gm12764	5	2	4	0	0	0
Gm12765	0	0	0	0	0	0
Gm12766	0	0	0	0	0	0
Gm12768	0	0	0	0	0	0
Gm12770	0	0	0	0	0	0
Gm12771	0	0	0	0	0	0
Gm12773	0	0	0	0	0	0
Gm12774	14	8	13	3	167	0
Gm12778	0	0	1	7	5	2
Gm12779	0	0	0	0	0	0
Gm12780	0	0	0	0	0	0
Gm12781	13	17	27	71	0	1
Gm12782	0	0	0	0	0	0
Gm12783	0	0	0	0	0	0
Gm12784	0	0	0	0	0	0
Gm12785	0	0	0	0	0	0
Gm12786	0	0	15	0	0	0
Gm12787	0	0	0	0	0	0
Gm12788	2	3	15	241	0	20
Gm12789	0	0	0	0	0	0
Gm12790	0	0	0	0	0	0
Gm12791	0	1	4	0	0	0
Gm12792	0	0	0	0	1	0
Gm12793	3	1	0	0	0	0
Gm12794	0	0	0	0	0	0
Gm12795	0	0	0	0	0	0
Gm12796	0	0	0	0	0	0
Gm12797	0	0	0	0	0	0
Gm12798	0	0	0	0	0	0
Gm12799	2	2	1	8	10	11
Gm128	45	8	0	0	0	0
Gm12800	0	0	0	0	0	0
Gm12801	0	0	0	0	0	0
Gm12802	125	81	285	0	0	0
Gm12803	0	0	0	0	0	0
Gm12804	2	0	0	1	0	0
Gm12805	0	0	0	0	0	0
Gm12806	0	0	0	0	0	0
Gm12807	0	0	0	0	0	0
Gm12808	89	56	36	83	0	0
Gm12811	0	0	0	0	0	0
Gm12813	0	0	0	0	0	0
Gm12814	0	0	0	0	0	0
Gm12815	0	0	0	0	0	0
Gm12816	0	0	1	5	1	2
Gm12817	0	0	0	0	0	0
Gm12818	1	1	2	2	4	5
Gm12819	0	0	0	0	0	0
Gm12820	0	0	0	0	0	0
Gm12821	0	0	0	1	1	0
Gm12823	0	0	0	0	0	0
Gm12825	0	0	0	0	0	0
Gm12826	0	0	0	0	0	0
Gm12827	0	0	0	0	0	0
Gm12828	0	0	0	0	0	0
Gm12829	0	0	0	0	0	0
Gm12830	0	0	0	0	0	0
Gm12833	0	0	0	0	1	1
Gm12834	0	0	0	0	0	0
Gm12837	0	0	0	0	0	0
Gm12838	0	0	0	0	0	0
Gm12840	0	0	0	0	6	0
Gm12841	0	0	0	0	0	0
Gm12842	0	5	24	0	0	0
Gm12843	3	6	12	0	0	0
Gm12844	1	0	1	2	2	4
Gm12845	0	0	0	0	0	0
Gm12846	0	3	15	0	0	0
Gm12847	0	0	0	0	0	0
Gm12848	0	0	1	0	0	0
Gm12849	0	0	0	0	0	0
Gm12850	0	0	0	0	0	0
Gm12851	0	0	0	0	0	0
Gm12852	0	0	0	0	0	0
Gm12853	0	0	0	0	0	0
Gm12854	4	1	10	6	0	65
Gm12855	0	0	0	0	0	0
Gm12856	0	0	0	0	0	0
Gm12857	0	0	0	0	0	0
Gm12858	0	0	0	0	0	0
Gm12859	0	0	0	0	0	1
Gm12860	11	14	21	0	0	0
Gm12861	0	0	0	0	0	0
Gm12862	0	0	0	0	0	0
Gm12863	0	0	0	0	0	0
Gm12864	0	0	0	0	0	1
Gm12865	0	0	0	0	0	1
Gm12866	22	15	0	0	0	0
Gm12867	0	0	0	0	0	0
Gm12868	0	1	0	52	0	0
Gm12869	0	0	0	0	0	0
Gm12870	23	18	1	88	0	0
Gm12871	0	0	0	0	0	0
Gm12872	0	0	0	0	0	0
Gm12873	0	0	0	0	0	0
Gm12874	0	0	0	0	0	0
Gm12875	0	0	0	0	0	0
Gm12876	0	0	0	0	0	0
Gm12877	0	0	0	0	0	0
Gm12878	0	0	0	0	0	0
Gm12879	0	0	0	0	0	0
Gm12880	0	0	0	0	0	0
Gm12881	0	0	0	0	0	0
Gm12882	0	0	0	0	0	0
Gm12883	0	0	0	0	0	0
Gm12884	0	0	0	0	0	0
Gm12885	0	0	0	0	0	0
Gm12886	0	0	0	0	0	0
Gm12887	0	0	0	0	0	0
Gm12888	0	0	0	0	0	0
Gm12889	0	0	0	0	0	0
Gm12890	0	0	0	0	0	0
Gm12891	0	0	1	0	0	0
Gm12892	1109	452	870	3274	2268	1444
Gm12893	0	0	0	0	0	0
Gm12895	0	0	0	0	0	0
Gm12896	0	0	0	0	0	0
Gm12897	0	0	0	0	0	0
Gm12898	0	0	0	0	0	0
Gm12899	0	0	0	0	0	0
Gm12900	0	0	0	0	0	1
Gm12901	0	0	0	0	0	0
Gm12902	15	0	0	0	0	0
Gm12903	0	0	0	0	0	0
Gm12904	0	0	0	0	0	0
Gm12905	104	25	64	20	67	0
Gm12906	10	29	4	6	19	8
Gm12907	0	0	0	0	0	0
Gm12909	0	0	0	0	0	0
Gm12910	0	0	0	0	0	0
Gm12911	0	0	0	0	0	0
Gm12912	1	1	2	7	0	1
Gm12914	0	0	0	0	0	0
Gm12915	0	0	0	0	0	0
Gm12916	0	0	0	0	0	0
Gm12917	0	0	0	0	0	164
Gm12918	2	6	8	27	11	19
Gm12919	7	1	3	6	5	3
Gm12920	0	0	0	0	0	0
Gm12922	2	0	1	0	1	0
Gm12923	0	0	0	0	0	0
Gm12924	8	3	12	180	0	0
Gm12925	12	6	0	85	42	99
Gm12926	0	0	0	0	0	0
Gm12927	0	0	0	0	0	0
Gm12928	0	0	0	0	0	0
Gm12929	0	0	0	2	1	4
Gm12930	0	0	0	0	0	0
Gm12931	0	0	0	0	0	0
Gm12932	15	24	12	0	0	0
Gm12933	1	0	1	1	0	0
Gm12934	0	4	0	0	0	0
Gm12935	3	0	0	0	54	0
Gm12936	1	0	0	0	0	1
Gm12937	0	0	0	0	0	0
Gm12939	0	0	0	0	0	0
Gm12940	43	31	82	512	443	362
Gm12941	0	0	0	0	0	0
Gm12943	0	0	0	0	0	1
Gm12944	0	0	0	1	0	3
Gm12945	0	0	0	0	0	0
Gm12946	2	0	0	0	0	0
Gm12947	0	0	1	0	0	0
Gm12948	0	0	0	0	0	0
Gm12949	0	0	0	0	1	0
Gm12950	0	0	0	0	0	1
Gm12951	0	0	0	0	0	0
Gm12953	0	0	0	0	0	0
Gm12954	0	0	0	0	0	0
Gm12955	0	0	15	0	0	0
Gm12956	0	0	0	0	0	0
Gm12957	0	0	0	0	0	0
Gm12958	0	0	0	0	0	0
Gm12959	0	0	0	0	0	0
Gm12960	0	0	0	1	0	1
Gm12961	0	0	0	0	0	0
Gm12962	0	0	0	0	0	0
Gm12963	11	2	7	0	0	0
Gm12966	30	23	29	15	32	27
Gm12967	1	0	0	0	0	0
Gm12968	0	0	0	0	0	0
Gm12969	0	1	0	3	0	0
Gm12970	0	0	4	7	0	0
Gm12971	0	0	4	4	60	75
Gm12972	0	0	0	0	0	0
Gm12973	0	0	0	0	0	0
Gm12974	12	2	0	0	0	0
Gm12976	10	2	1	0	0	0
Gm12977	0	0	0	0	24	0
Gm12978	0	0	0	0	0	0
Gm12979	0	0	1	0	0	0
Gm12980	0	0	0	0	0	0
Gm12981	0	0	0	0	0	0
Gm12982	0	0	0	0	0	0
Gm12983	0	0	0	0	0	0
Gm12984	0	0	0	0	0	0
Gm12985	0	0	0	0	0	0
Gm12986	0	0	0	0	0	0
Gm12987	4	1	0	0	0	0
Gm12988	2	0	1	7	1	1
Gm12989	18	10	20	18	32	18
Gm12990	2	6	0	0	0	330
Gm12991	0	0	0	0	0	0
Gm12992	27	25	46	204	430	262
Gm12993	2	0	0	101	0	0
Gm12994	0	0	0	0	0	0
Gm12996	105	50	128	0	99	6
Gm12997	0	0	0	0	0	0
Gm12998	10	4	0	0	0	0
Gm12999	0	0	0	0	0	0
Gm13000	0	0	0	0	0	0
Gm13001	0	0	0	0	0	0
Gm13002	0	0	0	0	0	0
Gm13003	0	0	0	0	0	0
Gm13005	0	0	0	0	0	0
Gm13006	0	0	0	0	0	0
Gm13007	1	0	1	2	3	1
Gm13008	0	0	0	0	0	0
Gm13009	0	0	2	0	0	1
Gm13010	0	0	0	0	0	0
Gm13012	0	0	0	0	0	0
Gm13013	0	0	0	0	0	0
Gm13015	0	0	1	3	1	2
Gm13016	0	0	0	0	0	0
Gm13017	0	0	0	0	0	0
Gm13019	0	0	0	0	0	0
Gm13021	0	0	0	0	0	0
Gm13022	0	0	0	0	0	0
Gm13023	0	0	0	0	0	0
Gm13024	0	0	0	0	0	0
Gm13025	0	0	0	0	0	0
Gm13026	0	0	0	0	0	0
Gm13027	797	433	1045	0	239	144
Gm13028	0	0	0	0	0	0
Gm13029	56	13	154	699	124	60
Gm13030	0	0	0	0	0	0
Gm13031	8	5	13	0	0	0
Gm13032	0	0	0	0	0	0
Gm13033	29	15	20	0	0	0
Gm13034	6	2	5	6	0	16
Gm13035	0	0	0	0	0	0
Gm13036	0	2	0	0	0	0
Gm13038	0	0	0	0	0	0
Gm13039	0	0	0	0	0	0
Gm13040	0	0	0	0	0	0
Gm13041	0	0	0	0	0	0
Gm13042	0	0	0	0	0	0
Gm13043	0	0	0	0	0	0
Gm13045	0	0	35	0	0	0
Gm13046	0	0	0	0	0	0
Gm13047	11	0	0	0	0	0
Gm13049	0	0	0	0	0	0
Gm13050	0	0	4	13	5	5
Gm13052	0	0	0	0	0	0
Gm13053	0	0	0	0	0	0
Gm13054	0	0	0	0	0	0
Gm13055	0	1	0	0	0	1
Gm13056	4	0	0	0	0	0
Gm13057	0	0	0	0	0	0
Gm13058	0	0	0	0	0	1
Gm13059	0	0	0	0	0	0
Gm13061	0	0	0	0	0	0
Gm13062	0	0	0	0	0	0
Gm13063	16	4	7	21	24	8
Gm13064	0	0	0	0	0	0
Gm13065	0	0	0	0	0	0
Gm13066	0	1	0	0	0	0
Gm13067	0	0	0	0	0	0
Gm13068	20	42	44	9	130	98
Gm13070	0	0	0	0	0	0
Gm13071	0	0	0	0	0	0
Gm13073	0	0	0	0	0	0
Gm13074	0	0	0	0	0	0
Gm13075	1	0	5	2	3	2
Gm13076	0	0	0	0	0	0
Gm13077	0	0	1	3	0	2
Gm13078	0	0	0	0	0	0
Gm13080	13	4	12	4	4	2
Gm13081	0	0	0	0	0	0
Gm13082	0	0	0	0	0	0
Gm13083	0	0	0	0	0	0
Gm13084	0	0	0	0	0	0
Gm13085	0	0	0	0	0	0
Gm13087	0	0	0	0	0	0
Gm13088	0	0	0	0	0	0
Gm13089	0	0	0	0	0	99
Gm13090	0	0	0	0	0	0
Gm13091	13	9	0	0	0	0
Gm13092	193	80	181	318	373	405
Gm13093	0	0	0	0	0	0
Gm13094	0	0	1	4	3	2
Gm13096	1	0	0	0	0	0
Gm13097	0	0	2	0	0	0
Gm13100	0	0	0	0	0	0
Gm13101	0	0	0	0	0	0
Gm13102	0	0	0	0	0	0
Gm13103	0	0	0	0	0	0
Gm13104	0	0	0	0	0	0
Gm13106	0	0	0	0	0	0
Gm13108	0	0	0	0	0	0
Gm13110	0	0	0	0	0	0
Gm13111	0	0	1	0	0	0
Gm13112	71	29	43	0	0	0
Gm13114	0	0	0	0	0	0
Gm13115	4	9	0	0	0	0
Gm13117	0	2	0	0	0	0
Gm13118	1	0	0	0	0	0
Gm13119	0	0	0	0	0	0
Gm13120	0	0	0	0	0	0
Gm13121	5	2	6	2	3	1
Gm13122	0	0	0	0	0	0
Gm13123	0	0	0	1	0	1
Gm13124	0	0	0	0	0	0
Gm13126	0	0	0	3	0	0
Gm13127	64	53	51	81	89	46
Gm13128	0	0	0	0	0	0
Gm13130	0	0	0	0	0	0
Gm13131	0	0	0	0	0	0
Gm13132	0	0	0	0	0	0
Gm13133	0	0	0	0	0	0
Gm13134	0	0	0	0	0	0
Gm13135	0	1	0	4	0	3
Gm13136	3	1	4	4	0	0
Gm13137	0	0	0	0	0	0
Gm13140	1	0	2	11	0	0
Gm13141	0	0	0	0	0	0
Gm13142	6	1	3	2	2	6
Gm13144	0	0	0	0	2	0
Gm13146	0	1	1	0	0	0
Gm13147	0	0	1	0	0	0
Gm13148	0	0	0	0	2	0
Gm13149	0	0	0	0	0	0
Gm13153	0	0	0	0	0	0
Gm13155	0	0	0	0	0	0
Gm13156	0	0	0	0	0	0
Gm13158	0	0	0	0	3	0
Gm13160	0	0	1	1	0	0
Gm13161	7	1	3	0	3	0
Gm13162	2	0	0	0	0	0
Gm13163	0	0	0	0	6	10
Gm13165	0	0	0	0	0	0
Gm13166	17	9	29	47	6	25
Gm13167	0	0	0	0	0	0
Gm13168	0	1	0	0	0	0
Gm13169	0	0	2	1	0	0
Gm13170	0	0	0	0	0	0
Gm13171	0	0	0	0	1	0
Gm13172	0	0	0	0	0	0
Gm13173	0	0	0	0	0	0
Gm13174	0	0	0	0	0	0
Gm13175	0	0	0	0	30	0
Gm13176	0	0	0	0	0	0
Gm13178	134	113	215	0	0	203
Gm13179	0	0	0	0	0	0
Gm13180	0	0	0	0	0	0
Gm13181	8	20	55	6	8	60
Gm13182	2	0	3	3	5	4
Gm13183	14	11	21	0	0	0
Gm13184	5	1	3	84	0	0
Gm13185	0	0	0	0	0	0
Gm13186	0	0	1	1	0	1
Gm13187	1	1	0	0	0	0
Gm13188	0	0	0	0	0	0
Gm13189	6	3	0	0	0	23
Gm13191	0	0	7	0	0	0
Gm13192	1	0	1	2	3	0
Gm13193	0	0	0	0	0	0
Gm13194	14	0	14	1	1	0
Gm13195	0	0	0	0	0	0
Gm13196	0	0	0	0	1	0
Gm13197	0	0	0	0	0	0
Gm13198	1	0	3	0	1	1
Gm13199	27	16	56	0	0	116
Gm13200	0	0	0	0	0	0
Gm13201	0	0	0	0	0	0
Gm13203	0	0	0	0	0	0
Gm13204	12	10	0	0	0	279
Gm13205	15	3	10	0	0	0
Gm13206	0	0	0	0	0	0
Gm13207	3	6	0	0	0	0
Gm13209	0	0	0	0	0	0
Gm13210	0	0	0	0	0	0
Gm13211	0	0	0	0	0	0
Gm13212	5	2	1	1	0	1
Gm13213	0	0	0	1	0	0
Gm13214	0	0	0	0	0	0
Gm13215	0	1	0	0	0	0
Gm13216	0	0	1	1	0	3
Gm13217	0	3	0	3	6	3
Gm13218	0	0	0	0	0	0
Gm13219	0	6	0	0	0	0
Gm1322	0	0	0	0	0	0
Gm13220	0	0	0	0	0	0
Gm13221	0	0	0	0	0	0
Gm13222	0	0	0	0	0	0
Gm13223	0	0	0	0	0	0
Gm13224	0	0	0	0	0	0
Gm13226	0	0	1	1	6	0
Gm13228	0	0	0	0	0	0
Gm13229	0	0	0	0	4	0
Gm13230	0	0	0	1	0	0
Gm13231	0	0	1	1	0	2
Gm13232	0	0	0	0	0	0
Gm13233	0	2	0	0	0	0
Gm13234	0	0	0	0	4	0
Gm13236	0	0	0	0	0	0
Gm13237	1	0	2	0	1	0
Gm13238	0	0	0	6	80	0
Gm13239	0	0	0	0	0	0
Gm13240	1	0	0	0	0	0
Gm13241	0	0	0	2	25	0
Gm13243	2	1	7	0	2	0
Gm13244	0	0	0	0	0	0
Gm13245	0	1	0	0	1	0
Gm13246	0	0	0	0	1	0
Gm13249	0	0	0	0	0	0
Gm13250	0	0	0	0	0	0
Gm13252	0	0	3	54	0	0
Gm13254	0	0	0	0	0	0
Gm13255	0	0	0	0	0	0
Gm13256	0	0	0	0	0	0
Gm13257	0	0	0	0	0	0
Gm13259	0	0	0	0	0	0
Gm13260	0	0	0	0	0	0
Gm13261	0	0	0	0	0	0
Gm13262	0	0	0	0	0	0
Gm13263	0	0	0	0	0	0
Gm13264	0	0	0	0	0	0
Gm13265	0	0	0	0	0	0
Gm13266	0	0	0	0	0	0
Gm13267	1	0	7	184	0	66
Gm13268	0	0	3	4	5	3
Gm13269	4	6	26	0	0	0
Gm13270	8	5	0	0	0	41
Gm13271	0	0	0	0	0	0
Gm13272	0	0	0	0	0	0
Gm13273	0	0	0	0	0	0
Gm13274	0	0	0	0	0	0
Gm13275	0	0	0	0	0	0
Gm13276	0	0	0	0	0	0
Gm13277	0	0	0	0	0	0
Gm13278	0	0	0	0	0	0
Gm13279	0	0	0	0	0	0
Gm13281	0	0	0	0	0	0
Gm13282	0	0	0	0	0	0
Gm13283	0	0	0	0	0	0
Gm13284	0	0	0	0	0	0
Gm13285	0	0	0	0	0	0
Gm13286	0	0	0	0	0	0
Gm13287	0	0	0	0	0	0
Gm13288	0	0	0	0	0	0
Gm13289	0	0	0	0	0	0
Gm13290	0	0	0	0	0	0
Gm13291	0	0	0	0	0	0
Gm13292	5	3	3	31	16	16
Gm13293	0	2	0	0	0	0
Gm13294	0	0	0	0	0	0
Gm13296	0	0	0	0	4	2
Gm13297	0	0	0	0	0	0
Gm13299	0	0	0	0	0	0
Gm1330	0	0	0	0	0	0
Gm13301	4	2	7	0	0	0
Gm13302	0	0	0	0	0	0
Gm13303	0	0	0	0	0	0
Gm13304	0	0	0	0	0	0
Gm13305	1	0	2	1	1	1
Gm13306	3	1	25	39	3	23
Gm13307	1	1	0	0	0	0
Gm13310	2	3	3	2	6	1
Gm13311	0	0	2	0	0	0
Gm13312	0	0	0	0	0	0
Gm13313	0	1	1	1	2	0
Gm13314	0	0	0	0	0	0
Gm13315	0	1	0	2	2	0
Gm13316	0	0	0	0	0	0
Gm13320	0	0	0	0	0	0
Gm13321	0	0	0	0	0	0
Gm13322	0	0	0	0	0	0
Gm13323	0	0	0	0	0	0
Gm13324	0	0	0	0	0	0
Gm13325	0	0	0	0	0	0
Gm13326	0	1	0	0	0	0
Gm13327	0	0	0	0	0	0
Gm13328	0	2	1	9	8	1
Gm13329	0	1	0	0	0	0
Gm13330	0	3	0	0	0	0
Gm13331	0	0	0	0	0	0
Gm13332	0	1	1	0	0	0
Gm13333	0	0	0	0	0	0
Gm13335	0	0	0	0	0	0
Gm13337	0	1	0	0	0	0
Gm13338	0	0	0	0	0	0
Gm13339	2	1	9	67	63	41
Gm13340	24	11	55	192	227	135
Gm13341	6	1	8	166	147	127
Gm13342	2	3	3	1	0	0
Gm13343	0	0	0	1	0	0
Gm13344	0	0	0	0	0	0
Gm13345	0	0	0	0	0	0
Gm13346	0	0	0	0	0	0
Gm13347	0	0	0	0	0	0
Gm13348	0	0	0	0	0	0
Gm13349	2	2	18	0	0	0
Gm1335	0	1	6	0	176	0
Gm13350	0	0	0	0	0	0
Gm13351	3	3	0	10	14	36
Gm13352	0	0	0	2	0	0
Gm13353	0	0	0	0	0	0
Gm13355	0	0	0	0	0	0
Gm13356	0	0	0	0	0	0
Gm13357	0	0	0	0	0	0
Gm13358	0	0	0	0	0	0
Gm13359	0	0	0	0	1	2
Gm13360	0	0	0	0	0	0
Gm13361	0	0	0	0	0	0
Gm13362	0	0	0	0	0	0
Gm13363	0	0	0	0	0	0
Gm13365	2	0	3	7	2	3
Gm13366	0	0	0	0	0	0
Gm13367	0	0	0	0	0	0
Gm13368	0	0	0	0	0	0
Gm13369	71	17	1	165	0	71
Gm13370	12	6	0	2	54	1
Gm13371	0	0	0	0	0	0
Gm13372	0	0	0	0	0	0
Gm13373	0	4	23	0	0	0
Gm13375	12	15	3	229	1	0
Gm13376	0	0	0	0	0	0
Gm13377	1	0	0	0	0	0
Gm13378	0	0	0	0	1	1
Gm13379	1	0	1	1	0	1
Gm13380	0	0	0	0	0	0
Gm13381	0	0	0	0	0	0
Gm13383	0	0	0	0	0	0
Gm13384	0	0	0	0	0	0
Gm13385	0	0	0	0	0	0
Gm13386	0	0	0	0	0	0
Gm13387	1	0	0	0	0	0
Gm13388	0	0	0	0	75	0
Gm13389	5	2	0	0	0	0
Gm13391	0	0	0	0	0	27
Gm13392	0	0	0	0	0	2
Gm13393	0	0	0	0	0	0
Gm13394	5643	4050	4393	8491	8604	6818
Gm13396	0	0	0	0	0	0
Gm13397	0	0	0	1	2	0
Gm13398	0	0	0	0	0	0
Gm13400	0	0	0	0	0	0
Gm13401	0	0	0	0	0	0
Gm13402	0	0	0	0	0	0
Gm13403	0	0	0	0	0	0
Gm13404	0	0	0	0	0	0
Gm13405	0	0	0	0	0	0
Gm13406	0	0	0	0	0	0
Gm13407	0	1	0	0	0	103
Gm13408	13	0	1	8	164	220
Gm13409	0	0	0	0	0	0
Gm13410	1	3	0	0	3	0
Gm13411	0	0	0	0	0	0
Gm13412	0	0	0	0	0	0
Gm13413	0	0	3	1	1	1
Gm13414	15	16	5	3	1	2
Gm13415	0	0	0	0	0	0
Gm13416	5	0	0	0	1	0
Gm13417	0	0	0	0	0	0
Gm13418	0	0	0	0	0	0
Gm13419	0	0	0	0	0	0
Gm13420	0	1	0	0	0	0
Gm13421	67	45	12	0	0	0
Gm13422	1	3	0	1	0	26
Gm13423	3	1	10	619	167	3
Gm13424	0	0	0	0	0	0
Gm13425	0	0	0	0	0	0
Gm13426	0	0	0	0	0	0
Gm13427	0	0	9	9	0	0
Gm13428	0	0	0	0	0	0
Gm13429	0	0	0	0	0	0
Gm13430	1	0	0	1	2	0
Gm13431	0	0	0	0	0	0
Gm13432	0	0	0	0	0	0
Gm13433	1	1	3	3	6	3
Gm13435	0	0	0	0	0	0
Gm13436	17	7	25	44	66	44
Gm13437	0	0	2	1	0	0
Gm13438	0	0	0	0	0	0
Gm13439	0	0	0	0	0	0
Gm13440	0	0	0	0	0	0
Gm13441	0	0	0	0	0	0
Gm13442	4	0	0	0	0	0
Gm13443	756	458	957	438	351	330
Gm13444	0	0	0	0	0	0
Gm13445	0	0	0	0	0	0
Gm13446	102	87	110	49	0	26
Gm13448	0	0	0	0	0	0
Gm13449	0	0	0	0	0	0
Gm13450	0	0	0	1	0	0
Gm13451	0	0	0	0	0	0
Gm13452	0	0	0	0	0	0
Gm13453	520	230	804	665	556	182
Gm13454	0	0	0	0	0	0
Gm13455	0	0	0	0	0	0
Gm13456	25	13	38	89	77	52
Gm13457	0	0	0	0	0	0
Gm13458	0	0	0	0	0	0
Gm13459	0	0	0	0	0	0
Gm13460	0	0	0	0	0	0
Gm13461	20	29	28	100	40	56
Gm13462	0	0	0	0	0	0
Gm13463	8	0	0	201	0	50
Gm13464	1	1	1	3	3	2
Gm13465	0	0	0	0	0	0
Gm13466	0	0	1	0	0	0
Gm13467	0	0	0	0	0	0
Gm13469	0	0	0	0	0	0
Gm13470	0	0	0	0	0	0
Gm13471	0	0	0	0	0	0
Gm13472	0	0	0	0	0	0
Gm13473	0	0	0	68	0	0
Gm13474	0	0	0	0	0	0
Gm13475	0	0	0	0	0	0
Gm13477	0	0	0	0	10	0
Gm13478	0	0	0	0	0	0
Gm13479	0	0	0	0	0	0
Gm13480	0	0	0	0	0	0
Gm13481	0	0	10	0	0	0
Gm13482	0	0	0	0	0	0
Gm13483	126	55	70	0	79	0
Gm13484	0	0	0	0	0	0
Gm13485	0	0	0	0	0	0
Gm13486	0	0	0	0	0	0
Gm13487	0	0	2	15	6	5
Gm13488	0	0	0	0	0	0
Gm13489	0	0	0	0	0	0
Gm13490	0	0	0	0	0	0
Gm13491	0	0	0	0	0	0
Gm13492	0	0	0	0	0	0
Gm13493	739	582	527	1021	1369	732
Gm13494	0	0	0	0	0	0
Gm13495	0	0	0	0	0	0
Gm13496	0	5	0	0	0	0
Gm13497	8	0	0	0	0	0
Gm13498	1	0	1	7	1	2
Gm13499	0	0	0	0	0	0
Gm13500	0	0	0	0	0	0
Gm13501	0	0	0	1	0	0
Gm13502	1	0	0	0	0	0
Gm13503	0	0	0	1	2	0
Gm13504	0	0	0	3	6	1
Gm13505	0	0	0	0	0	0
Gm13506	0	0	0	0	0	0
Gm13508	0	0	0	0	0	0
Gm13509	1255	840	1433	626	344	607
Gm13510	0	0	0	0	0	0
Gm13511	0	0	0	0	0	0
Gm13517	0	0	0	0	0	0
Gm13518	0	0	0	0	0	0
Gm13521	0	0	0	0	0	0
Gm13522	0	0	19	0	0	0
Gm13523	0	1	0	0	0	0
Gm13524	40	13	57	64	41	50
Gm13525	25	4	14	172	174	0
Gm13526	0	0	0	0	0	0
Gm13527	0	0	0	0	0	1
Gm13528	9	1	6	7	0	0
Gm13529	2	2	2	14	11	9
Gm13530	0	0	0	0	0	0
Gm13531	0	0	0	0	0	0
Gm13532	0	0	0	0	0	0
Gm13533	0	0	0	0	0	0
Gm13534	3	1	5	0	0	0
Gm13535	0	0	0	0	0	0
Gm13536	0	0	0	0	0	0
Gm13537	0	0	0	1	1	65
Gm13538	0	0	0	0	0	0
Gm13539	0	0	0	0	0	0
Gm13541	0	0	1	0	0	0
Gm13542	0	5	0	0	333	0
Gm13543	8	3	0	406	0	0
Gm13544	0	0	0	0	0	0
Gm13545	0	0	0	0	0	0
Gm13546	0	0	0	0	0	0
Gm13547	0	1	0	82	0	0
Gm13548	2	1	1	0	0	0
Gm13549	0	0	1	8	1	0
Gm13550	0	0	0	0	0	0
Gm13551	0	0	0	0	0	0
Gm13552	4	3	5	0	0	2
Gm13553	0	1	1	0	0	65
Gm13554	0	0	0	0	0	0
Gm13555	0	0	0	0	0	0
Gm13556	35	16	0	0	227	0
Gm13557	0	0	0	0	0	0
Gm13558	0	0	0	0	0	0
Gm13559	0	0	0	0	0	0
Gm13560	0	0	0	0	0	0
Gm13561	0	0	0	1	0	0
Gm13562	7	29	0	46	217	0
Gm13563	3	2	6	134	2	0
Gm13564	0	2	0	0	0	0
Gm13565	0	0	0	0	0	0
Gm13566	0	0	0	0	0	0
Gm13567	0	0	0	0	0	0
Gm13568	0	0	0	0	0	0
Gm13569	0	1	0	12	12	0
Gm13570	0	0	1	0	0	0
Gm13571	22	0	0	0	0	0
Gm13572	42	16	79	0	42	0
Gm13573	0	0	3	1	0	1
Gm13574	0	0	0	0	0	0
Gm13575	0	0	0	0	0	0
Gm13576	0	0	0	0	0	0
Gm13577	10	1	19	15	22	26
Gm13578	0	1	1	2	1	0
Gm13579	0	0	0	0	0	0
Gm13580	0	0	0	0	0	0
Gm13581	0	0	0	0	0	0
Gm13582	0	0	0	0	0	0
Gm13583	93	79	86	0	1	0
Gm13584	0	0	0	0	0	0
Gm13586	14	7	1	4	1	23
Gm13587	0	0	0	0	0	0
Gm13588	2	0	3	0	0	2
Gm13589	1	0	6	0	0	0
Gm13590	0	8	8	0	0	0
Gm13592	0	0	3	0	2	1
Gm13593	0	0	0	0	0	0
Gm13594	0	0	1	0	0	0
Gm13595	0	0	3	0	0	0
Gm13596	0	6	11	0	0	0
Gm13597	4	2	2	0	0	0
Gm13598	0	0	0	0	0	0
Gm13599	0	0	0	0	0	3
Gm136	0	0	0	0	0	0
Gm13600	1	0	1	0	0	1
Gm13601	0	0	0	0	0	0
Gm13602	0	0	0	0	0	0
Gm13603	0	0	0	0	0	0
Gm13604	0	2	1	4	6	8
Gm13605	0	0	0	0	0	0
Gm13607	0	0	16	0	0	0
Gm13608	0	0	0	0	0	0
Gm13609	0	0	0	0	0	0
Gm13610	0	0	0	0	0	0
Gm13611	0	1	0	2	2	5
Gm13612	2	0	2	6	3	2
Gm13613	0	0	7	0	0	0
Gm13614	0	0	0	0	0	0
Gm13615	0	0	0	0	0	0
Gm13616	0	0	0	0	0	0
Gm13617	0	0	0	0	0	0
Gm13618	1	0	2	0	0	0
Gm13619	5	0	0	0	24	214
Gm13620	4	2	2	0	3	0
Gm13622	0	0	1	2	0	1
Gm13623	0	0	8	4	2	4
Gm13624	0	0	0	0	0	0
Gm13625	0	0	0	0	0	2
Gm13626	0	2	0	0	0	0
Gm13627	0	0	0	0	0	0
Gm13629	69	30	158	124	0	1
Gm13630	0	0	1	0	53	0
Gm13631	0	0	0	0	0	0
Gm13632	0	0	1	3	0	0
Gm13633	0	0	0	0	0	0
Gm13640	0	0	0	0	0	0
Gm13641	1	0	0	1	2	13
Gm13642	0	0	1	2	1	0
Gm13645	0	0	0	0	0	1
Gm13647	0	0	0	0	0	0
Gm13648	0	0	0	0	0	0
Gm13649	0	0	1	0	0	0
Gm13650	0	0	1	0	0	0
Gm13651	5	9	4	4	16	4
Gm13652	0	0	0	0	0	0
Gm13653	1	0	0	3	3	3
Gm13655	0	0	0	0	0	0
Gm13656	0	0	0	0	0	0
Gm13657	0	0	0	0	0	0
Gm13658	0	0	0	0	0	0
Gm13660	0	0	0	0	0	0
Gm13661	0	1	0	0	0	0
Gm13662	0	0	0	0	0	0
Gm13663	10	6	0	0	0	0
Gm13664	0	0	0	0	0	0
Gm13665	60	21	43	1	1	1
Gm13666	1	3	0	3	0	0
Gm13667	0	0	0	0	0	0
Gm13668	0	0	0	2	3	3
Gm13669	0	0	0	0	0	0
Gm13670	0	0	0	0	0	0
Gm13672	0	0	0	0	0	0
Gm13673	19	3	48	0	0	0
Gm13674	0	0	0	0	0	0
Gm13675	2	3	2	1	8	3
Gm13676	0	0	0	0	0	0
Gm13677	0	11	38	394	319	124
Gm13678	0	0	0	0	0	0
Gm13679	1	0	0	2	0	1
Gm13680	2	1	2	10	7	9
Gm13681	0	0	0	0	0	0
Gm13682	0	0	0	0	0	0
Gm13683	0	0	0	0	0	0
Gm13684	1	4	8	0	0	1
Gm13685	1	1	0	1	0	0
Gm13686	0	0	0	0	0	0
Gm13687	2	0	5	0	0	0
Gm13688	0	1	26	0	0	0
Gm13689	0	4	2	31	368	0
Gm13690	0	1	1	1	0	5
Gm13691	0	0	0	0	0	0
Gm13692	0	0	0	0	0	0
Gm13693	0	0	0	0	0	0
Gm13694	0	0	0	0	0	0
Gm13695	0	0	0	0	0	0
Gm13696	0	0	0	0	0	0
Gm13697	0	0	0	0	0	0
Gm13698	0	0	0	0	0	0
Gm13700	0	0	0	0	0	0
Gm13702	0	0	0	0	0	0
Gm13703	0	1	2	26	0	0
Gm13707	0	0	0	0	0	0
Gm13708	0	0	0	0	0	0
Gm13709	1	0	0	0	0	0
Gm13710	0	0	0	0	0	0
Gm13711	0	0	0	0	0	0
Gm13712	0	0	0	0	0	0
Gm13713	2	0	0	0	0	0
Gm13714	0	0	0	0	0	0
Gm13715	0	2	18	0	0	0
Gm13716	3	12	0	0	0	0
Gm13717	1	1	0	1	0	1
Gm13719	0	0	0	0	0	0
Gm13720	0	0	0	0	0	0
Gm13722	0	0	0	1	0	2
Gm13723	0	0	0	0	0	0
Gm13724	0	0	0	0	0	0
Gm13725	0	0	0	0	0	0
Gm13726	0	2	0	0	0	0
Gm13727	0	0	0	0	0	0
Gm13728	0	0	0	0	0	0
Gm13729	0	0	0	0	0	0
Gm13730	0	0	0	0	0	0
Gm13731	0	0	0	0	0	0
Gm13732	0	0	0	0	0	0
Gm13733	0	0	0	0	0	0
Gm13735	0	0	0	0	0	0
Gm13736	671	170	839	629	667	281
Gm13737	0	0	0	0	0	0
Gm13738	0	0	0	0	0	0
Gm13739	0	0	0	0	0	0
Gm13740	0	0	0	0	0	0
Gm13742	0	0	0	0	0	0
Gm13743	1	0	2	0	2	2
Gm13744	0	0	0	0	1	0
Gm13745	0	0	0	0	0	0
Gm13746	0	0	0	0	0	0
Gm13748	0	0	0	0	0	0
Gm13749	0	0	0	0	0	0
Gm13750	0	0	1	1	1	1
Gm13751	0	0	0	0	0	0
Gm13752	0	0	0	0	0	0
Gm13754	0	0	0	0	0	0
Gm13755	0	0	0	0	0	0
Gm13756	0	0	0	0	0	0
Gm13757	0	0	0	0	0	0
Gm13758	0	0	0	0	0	0
Gm13761	0	0	0	0	0	0
Gm13762	0	0	0	0	0	0
Gm13767	0	0	0	0	0	0
Gm13768	0	0	0	0	0	0
Gm13769	0	0	0	0	0	0
Gm13770	0	1	1	2	1	1
Gm13771	0	0	12	149	2	54
Gm13772	1	0	0	3	1	1
Gm13773	0	0	0	0	0	0
Gm13775	0	0	0	0	0	0
Gm13776	0	1	0	0	0	0
Gm13777	0	1	3	3	3	0
Gm13778	66	9	47	17	163	0
Gm13780	0	0	0	0	0	0
Gm13781	0	0	0	0	0	0
Gm13782	0	0	0	0	0	23
Gm13783	2	0	7	0	0	0
Gm13784	0	0	0	0	0	1
Gm13785	0	2	0	0	0	0
Gm13786	0	0	0	59	0	0
Gm13787	14	14	0	23	0	0
Gm13788	0	0	0	0	0	0
Gm13790	0	0	0	0	0	0
Gm13791	0	0	0	0	0	0
Gm13792	0	0	0	0	0	0
Gm13793	0	0	0	0	0	0
Gm13794	0	0	0	0	0	0
Gm13797	0	0	0	0	0	0
Gm13798	0	0	1	1	2	1
Gm13799	0	0	0	0	0	0
Gm13801	0	0	0	0	0	0
Gm13802	0	0	0	0	0	0
Gm13803	36	8	12	77	25	55
Gm13804	0	0	0	0	0	0
Gm13806	0	0	0	0	0	0
Gm13807	0	0	0	0	0	0
Gm13808	0	0	0	0	0	0
Gm13809	0	0	0	0	0	0
Gm13810	0	0	0	0	0	0
Gm13811	0	0	0	0	0	0
Gm13812	0	0	0	0	0	0
Gm13813	0	0	0	0	0	0
Gm13814	13	38	12	0	0	0
Gm13815	0	0	0	1	1	0
Gm13816	0	0	0	0	0	0
Gm13817	0	0	0	0	0	0
[truncated: 821,650 more chars]
