# Supplementary material for: Probe-Seq enables transcriptional profiling of specific cell types from heterogeneous tissue by RNA-based isolation
Source: eLife. 2019 Dec 9;8:e51452. doi: 10.7554/eLife.51452 (PMC6901332; doi:10.7554/eLife.51452)
Supplement: Source code 1. [file elife-51452-code1.zip › Probe-Seq_Code/Mouse_Nuclei_Grik1_Read_Counts.txt]

0610005C13Rik	21	6	19	1	0	0
0610006L08Rik	0	0	0	0	0	293
0610009B22Rik	387	298	1481	432	0	28
0610009E02Rik	50	42	41	0	0	0
0610009L18Rik	20	13	116	0	0	290
0610009O20Rik	62	66	332	0	0	442
0610010F05Rik	102	112	231	0	5766	1856
0610010K14Rik	5	16	63	1048	0	0
0610012D04Rik	0	0	0	0	0	0
0610012G03Rik	222	143	598	1813	2	275
0610025J13Rik	0	0	0	0	0	0
0610030E20Rik	197	117	944	3780	2	529
0610031O16Rik	0	3	0	0	0	0
0610033M10Rik	0	0	0	0	0	0
0610037L13Rik	206	242	1054	861	0	2864
0610038B21Rik	100	35	217	0	0	195
0610039K10Rik	0	0	2	0	0	0
0610040B10Rik	68	67	175	2474	11	832
0610040F04Rik	0	0	33	0	0	0
0610040J01Rik	0	7	47	0	0	0
0610043K17Rik	7	10	3	0	0	0
1010001B22Rik	16	3	22	0	0	0
1010001N08Rik	1	0	0	0	0	0
1110002E22Rik	0	24	5	0	0	0
1110002J07Rik	0	0	0	0	0	0
1110002L01Rik	79	96	275	34	1	0
1110002O04Rik	0	0	0	1010	0	0
1110003F10Rik	5	43	73	205	0	414
1110004E09Rik	202	113	420	0	1	1189
1110004F10Rik	103	165	964	4193	456	2042
1110006O24Rik	23	4	143	0	0	0
1110008E08Rik	0	0	0	0	0	0
1110008F13Rik	19	65	279	0	0	273
1110008L16Rik	0	13	25	0	0	0
1110008P14Rik	56	39	336	0	0	577
1110012L19Rik	71	23	151	0	0	0
1110015O18Rik	0	0	1	0	0	0
1110017D15Rik	6	16	19	965	0	0
1110018N20Rik	52	43	217	8	0	197
1110019D14Rik	24	12	3	0	0	22
1110020A21Rik	43	45	88	0	0	205
1110025L11Rik	0	0	0	0	0	0
1110025M09Rik	4	20	42	0	0	0
1110028F11Rik	0	0	0	0	0	0
1110028F18Rik	0	0	0	0	0	0
1110032A03Rik	121	72	258	0	0	584
1110032F04Rik	0	0	0	0	0	0
1110034G24Rik	129	58	332	1	1	710
1110035H17Rik	4	11	20	0	0	8
1110036E04Rik	0	0	0	0	0	0
1110038B12Rik	20	40	159	0	0	40
1110038F14Rik	202	274	866	0	0	1830
1110046J04Rik	1	7	0	1	0	0
1110051M20Rik	367	478	1646	651	1314	1457
1110057P08Rik	0	0	0	0	0	0
1110059E24Rik	76	113	398	4900	0	834
1110059G10Rik	82	60	340	12	2	1625
1110060G06Rik	0	0	0	0	0	0
1110065P20Rik	21	14	63	214	0	13
1190002N15Rik	9	54	224	0	1	0
1190005I06Rik	17	13	46	0	0	36
1190007I07Rik	22	5	44	0	0	251
1190028D05Rik	0	0	0	0	0	0
1200007C13Rik	0	0	0	0	0	0
1300002E11Rik	82	200	838	0	0	934
1300017J02Rik	2	8	23	0	0	9
1500002C15Rik	31	39	117	1783	0	2
1500002F19Rik	5	6	60	0	0	52
1500004A13Rik	25	66	208	2530	0	275
1500005C15Rik	0	0	0	0	0	0
1500009C09Rik	3	9	46	10	0	88
1500009L16Rik	0	0	16	18	1	473
1500011B03Rik	212	108	814	2512	0	1677
1500011K16Rik	83	83	329	0	0	387
1500012K07Rik	7	0	18	0	0	0
1500015A07Rik	20	107	536	0	0	0
1500015L24Rik	0	0	0	0	0	0
1500015O10Rik	0	2	1	0	0	0
1500026H17Rik	14	17	20	0	0	84
1500035N22Rik	10	4	46	0	0	203
1520401A03Rik	0	22	3	42	0	0
1600002D24Rik	0	0	0	0	0	0
1600002H07Rik	24	70	171	0	0	732
1600002K03Rik	115	114	915	1150	0	1318
1600010M07Rik	0	0	0	0	0	0
1600012H06Rik	114	184	608	595	0	841
1600012P17Rik	0	1	0	0	0	0
1600014C10Rik	3	16	68	0	0	0
1600014C23Rik	17	15	23	0	0	0
1600015I10Rik	0	0	0	0	0	0
1600017P15Rik	2	2	26	0	0	0
1600019K03Rik	1	0	0	0	0	3
1600020E01Rik	255	427	1784	6	0	693
1600023N17Rik	56	31	205	0	0	0
1600025M17Rik	0	0	0	0	0	0
1600027J07Rik	0	0	17	0	0	0
1600029O15Rik	0	5	19	0	0	0
1700001C02Rik	0	0	0	0	0	0
1700001C19Rik	0	0	0	0	0	0
1700001D01Rik	0	0	13	319	0	0
1700001F09Rik	0	0	3	0	0	0
1700001G01Rik	0	0	2	0	0	0
1700001G11Rik	14	9	12	0	0	0
1700001G17Rik	16	3	39	0	0	0
1700001J03Rik	10	3	127	0	0	0
1700001J04Rik	0	0	0	0	0	0
1700001J11Rik	3	12	3	0	0	0
1700001K19Rik	2	43	47	0	0	21
1700001L05Rik	0	0	0	0	0	0
1700001L19Rik	0	7	0	0	0	0
1700001N15Rik	0	0	0	0	0	0
1700001O22Rik	51	11	136	0	0	0
1700001P01Rik	14	0	10	0	0	0
1700003C15Rik	0	0	0	0	0	0
1700003D09Rik	0	0	0	0	0	0
1700003E16Rik	6	75	95	0	0	0
1700003E24Rik	0	0	0	0	0	0
1700003F12Rik	0	5	10	0	0	0
1700003G13Rik	0	0	0	0	0	0
1700003G18Rik	5	2	73	0	0	0
1700003H04Rik	0	0	0	0	0	0
1700003I16Rik	0	0	0	0	0	0
1700003I22Rik	0	0	0	0	0	0
1700003L19Rik	0	0	0	0	0	0
1700003M07Rik	0	0	0	0	0	0
1700003N22Rik	0	0	1	0	0	0
1700003P14Rik	0	0	0	0	0	0
1700006A11Rik	0	0	0	0	0	0
1700006E09Rik	5	7	11	290	0	0
1700006F04Rik	10	6	14	0	0	0
1700006H21Rik	0	0	0	0	0	0
1700006J14Rik	22	10	79	0	0	0
1700006P03Rik	0	0	0	0	0	0
1700007E05Rik	0	2	2	0	0	0
1700007F19Rik	0	0	4	0	0	0
1700007G11Rik	0	0	4	0	0	0
1700007J10Rik	10	9	21	0	0	64
1700007K09Rik	0	0	0	0	0	0
1700007K13Rik	3	25	78	0	0	0
1700007L15Rik	48	29	111	0	1	603
1700007M16Rik	0	0	0	0	0	0
1700007P06Rik	0	0	0	0	0	0
1700008A23Rik	0	7	26	0	0	0
1700008B11Rik	0	0	0	0	0	0
1700008H02Rik	0	0	0	0	0	0
1700008J07Rik	53	10	119	1244	0	0
1700008K24Rik	0	0	0	0	0	0
1700008N11Rik	0	0	0	0	0	0
1700008O03Rik	0	22	20	0	0	0
1700008P02Rik	0	0	0	0	0	0
1700009C05Rik	0	0	0	0	0	0
1700009J07Rik	0	0	0	0	0	0
1700009N14Rik	0	0	0	0	0	0
1700010B08Rik	0	1	0	0	0	0
1700010B13Rik	0	0	0	0	0	0
1700010D01Rik	0	0	0	0	0	0
1700010H22Rik	0	0	0	0	0	0
1700010I02Rik	0	0	0	0	0	0
1700010I14Rik	0	2	0	0	0	60
1700010J16Rik	0	0	0	0	0	0
1700010K23Rik	0	0	7	0	0	65
1700010K24Rik	5	9	38	0	0	0
1700010L04Rik	36	21	146	0	0	0
1700010N08Rik	0	0	0	0	0	0
1700011B04Rik	0	0	0	0	0	0
1700011C11Rik	0	0	1	0	0	0
1700011D18Rik	0	0	0	0	0	0
1700011H14Rik	0	13	11	0	0	42
1700011I03Rik	1	0	0	0	0	0
1700011L03Rik	0	0	0	0	0	0
1700011L22Rik	0	3	0	0	0	0
1700011M02Rik	0	0	0	0	0	0
1700012A03Rik	0	0	0	0	0	0
1700012B07Rik	0	2	0	0	0	0
1700012B09Rik	0	0	1	0	0	0
1700012C08Rik	0	0	0	0	0	0
1700012C14Rik	0	0	13	0	0	0
1700012D14Rik	86	141	738	45	0	4
1700012D16Rik	0	0	0	0	0	0
1700012E03Rik	0	0	0	0	0	0
1700012I11Rik	0	0	0	0	0	0
1700012J15Rik	0	0	0	0	0	0
1700012J22Rik	0	0	0	0	0	0
1700012P22Rik	0	0	0	0	0	0
1700013A02Rik	0	0	0	0	0	0
1700013D24Rik	0	0	0	0	0	0
1700013F07Rik	5	0	28	0	0	0
1700013G24Rik	0	0	0	0	0	0
1700013H16Rik	0	0	0	0	0	0
1700013M08Rik	0	0	0	0	0	0
1700013N06Rik	0	0	0	0	0	0
1700014D04Rik	0	0	0	0	0	0
1700014F14Rik	0	0	0	0	0	0
1700014L14Rik	0	0	0	0	0	0
1700015C17Rik	0	0	0	0	0	0
1700015F17Rik	0	3	8	0	0	0
1700015G11Rik	0	0	0	0	0	0
1700015I17Rik	0	1	2	0	0	0
1700015O11Rik	0	0	0	0	0	0
1700016A09Rik	0	0	0	0	0	0
1700016B01Rik	0	0	0	0	0	0
1700016B15Rik	0	0	0	0	0	0
1700016C15Rik	0	0	0	0	0	130
1700016D06Rik	0	0	0	0	0	0
1700016D08Rik	0	0	0	0	0	0
1700016F12Rik	0	0	0	0	0	0
1700016G14Rik	0	0	0	0	0	0
1700016G22Rik	9	0	0	0	0	48
1700016H13Rik	0	0	21	0	0	0
1700016K19Rik	0	0	20	0	0	0
1700016L21Rik	3	9	16	0	0	0
1700016P03Rik	18	3	60	0	0	0
1700016P04Rik	0	0	0	0	0	0
1700017B05Rik	20	28	1	0	0	0
1700017D01Rik	0	0	0	0	1	0
1700017G19Rik	0	0	0	0	0	0
1700017I07Rik	0	0	0	0	0	0
1700017J07Rik	0	0	0	0	0	0
1700017L05Rik	0	0	0	0	0	0
1700017M07Rik	0	0	0	0	0	0
1700017N19Rik	3	0	0	1	0	0
1700018A04Rik	0	0	1	0	1	0
1700018A14Rik	0	5	10	0	0	0
1700018A23Rik	3	0	3	0	0	0
1700018B08Rik	0	0	0	0	0	0
1700018B24Rik	0	0	0	0	0	0
1700018F24Rik	0	0	0	0	0	0
1700018G05Rik	0	0	0	0	0	0
1700018L02Rik	96	60	211	0	0	8
1700018M17Rik	0	0	0	0	0	0
1700018P08Rik	0	1	0	0	0	0
1700019A02Rik	2	5	1	48	0	0
1700019A23Rik	0	0	1	0	0	0
1700019B21Rik	0	0	0	0	0	0
1700019D03Rik	19	29	81	1	0	55
1700019E08Rik	0	0	0	0	0	0
1700019F05Rik	0	0	0	0	0	0
1700019G24Rik	0	2	2	0	0	0
1700019M22Rik	0	0	0	0	0	0
1700019N19Rik	1	5	4	0	0	0
1700019P21Rik	0	0	0	0	0	0
1700020A23Rik	0	4	0	0	0	0
1700020D05Rik	40	27	162	0	0	0
1700020G03Rik	0	0	2	0	0	0
1700020G17Rik	0	0	0	0	0	0
1700020I14Rik	624	618	2087	11	0	1032
1700020L24Rik	0	0	8	0	0	0
1700020M21Rik	0	0	0	0	0	0
1700020N01Rik	0	0	0	0	0	0
1700020N15Rik	0	0	0	0	0	0
1700020N18Rik	0	0	0	0	0	0
1700021A07Rik	0	0	0	0	0	0
1700021F02Rik	0	0	0	0	0	0
1700021F05Rik	68	62	342	0	2	80
1700021F07Rik	0	0	0	0	0	0
1700021F13Rik	0	0	6	0	0	0
1700021J08Rik	0	0	1	0	0	0
1700021L23Rik	0	0	0	0	0	0
1700021N21Rik	0	0	0	0	0	6
1700021P04Rik	0	0	0	0	0	0
1700022A21Rik	0	0	0	0	0	0
1700022A22Rik	0	0	0	0	0	0
1700022E09Rik	21	31	92	446	0	774
1700022H16Rik	0	0	0	0	0	0
1700022I11Rik	3	14	62	1	0	0
1700022N22Rik	16	15	37	0	0	0
1700023C21Rik	0	0	0	0	0	0
1700023F02Rik	0	1	0	0	0	0
1700023F06Rik	1	1	17	0	0	0
1700023G09Rik	0	0	0	0	0	0
1700023H06Rik	5	25	90	915	0	0
1700024B05Rik	0	0	0	0	0	0
1700024B18Rik	1	1	5	0	0	0
1700024G13Rik	0	0	5	0	0	0
1700024J04Rik	0	0	0	0	0	0
1700024P04Rik	0	1	0	0	0	0
1700025A08Rik	0	0	0	0	0	0
1700025B11Rik	0	0	0	0	0	0
1700025C18Rik	0	0	0	0	0	0
1700025D23Rik	0	0	0	0	0	0
1700025F22Rik	0	0	0	0	0	0
1700025F24Rik	0	0	0	0	0	0
1700025G04Rik	31	53	350	0	0	1179
1700025H01Rik	0	0	0	0	0	0
1700025J12Rik	0	0	0	0	0	0
1700025K24Rik	0	0	0	0	0	0
1700025L06Rik	0	0	0	0	0	0
1700025M24Rik	3	0	0	0	0	0
1700025N21Rik	0	0	0	0	0	0
1700025N23Rik	0	0	0	0	0	0
1700025O08Rik	0	0	0	0	0	0
1700026D11Rik	0	0	15	0	0	0
1700026F02Rik	1	4	10	0	0	6
1700026J12Rik	0	0	0	0	0	0
1700026J14Rik	0	0	41	0	0	0
1700027A07Rik	0	0	0	0	0	0
1700027A15Rik	0	0	4	0	0	3
1700027F06Rik	0	0	0	0	0	0
1700027F09Rik	0	1	0	0	0	0
1700027H10Rik	0	0	9	0	0	0
1700027I24Rik	0	0	0	0	0	0
1700028B04Rik	0	0	0	0	0	0
1700028D13Rik	0	0	0	0	0	0
1700028E10Rik	165	115	551	0	0	196
1700028I16Rik	0	0	0	0	0	0
1700028J19Rik	1	0	5	0	0	0
1700028K03Rik	73	41	452	0	0	12
1700028M03Rik	0	0	0	0	0	0
1700028N14Rik	0	7	21	0	0	0
1700028P14Rik	6	0	0	0	0	0
1700028P15Rik	0	0	0	0	0	0
1700029B22Rik	0	0	0	0	0	0
1700029B24Rik	49	45	71	0	0	0
1700029E06Rik	0	0	0	0	0	0
1700029F12Rik	0	0	0	0	0	0
1700029H14Rik	5	2	8	0	0	0
1700029I15Rik	5	14	157	2	0	55
1700029J03Rik	0	0	0	0	0	0
1700029J07Rik	239	291	792	0	7	262
1700029M03Rik	0	0	0	0	0	0
1700029M20Rik	0	0	0	0	0	0
1700029N11Rik	3	3	20	0	0	0
1700029P11Rik	0	0	0	0	0	0
1700030A11Rik	0	0	0	0	0	0
1700030C10Rik	0	5	32	2	0	760
1700030C12Rik	0	0	0	0	0	0
1700030C14Rik	0	0	0	0	0	0
1700030F04Rik	0	0	0	0	0	0
1700030I03Rik	0	0	35	0	0	0
1700030J22Rik	48	46	195	0	0	0
1700030K09Rik	39	70	157	172	0	588
1700030L20Rik	0	2	12	0	0	0
1700030M09Rik	0	2	0	0	0	0
1700030N03Rik	0	0	14	0	1	0
1700030N18Rik	11	0	0	0	0	0
1700030O20Rik	0	0	0	0	0	0
1700031A10Rik	0	0	0	0	0	0
1700031F05Rik	0	0	0	0	0	0
1700031F10Rik	0	0	0	0	0	0
1700031L13Rik	0	0	0	0	0	0
1700031M16Rik	3	0	0	0	0	0
1700031P21Rik	0	0	3	0	0	0
1700034B16Rik	0	0	0	0	0	0
1700034E13Rik	0	0	0	0	0	0
1700034G24Rik	0	0	0	0	0	0
1700034H15Rik	15	39	23	0	0	20
1700034I23Rik	0	4	78	0	0	0
1700034J04Rik	0	0	0	0	0	0
1700034J05Rik	0	0	0	0	0	0
1700034K08Rik	0	0	0	0	0	0
1700034O15Rik	0	0	0	0	0	0
1700034P13Rik	0	1	1	0	0	0
1700036A12Rik	0	0	0	0	0	0
1700036G14Rik	0	1	0	0	0	0
1700036O09Rik	0	0	0	0	0	0
1700037C06Rik	0	0	0	0	0	0
1700037C18Rik	39	87	269	2	0	0
1700037F24Rik	0	0	0	0	0	0
1700037H04Rik	69	25	263	0	0	0
1700039E22Rik	0	0	0	0	0	0
1700039I01Rik	0	0	0	0	0	0
1700039M10Rik	0	0	0	0	0	0
1700039M15Rik	0	0	0	0	0	0
1700040D17Rik	22	12	194	0	0	42
1700040F15Rik	0	0	0	0	0	0
1700040F17Rik	0	0	0	0	0	0
1700040K01Rik	0	0	0	0	0	0
1700040L02Rik	0	0	0	0	0	0
1700040L08Rik	0	0	0	0	0	0
1700041C23Rik	0	0	0	0	0	0
1700041G16Rik	5	2	42	0	0	0
1700041I07Rik	0	0	0	0	0	0
1700041M05Rik	0	0	0	0	0	0
1700041M19Rik	0	0	0	0	0	0
1700042D02Rik	0	0	0	0	0	0
1700042G07Rik	0	0	0	0	0	0
1700042G15Rik	0	0	0	0	0	0
1700042O10Rik	0	0	0	0	0	0
1700044C05Rik	0	0	0	0	0	0
1700044K03Rik	0	0	0	0	0	1
1700045H11Rik	0	0	1	0	0	0
1700045I11Rik	0	0	0	0	0	0
1700046C09Rik	0	0	0	0	0	0
1700047A11Rik	0	0	0	0	0	0
1700047F07Rik	5	1	0	0	0	0
1700047G03Rik	0	0	0	0	0	0
1700047G07Rik	0	1	0	0	0	0
1700047I17Rik2	0	0	3	0	0	0
1700047K16Rik	0	9	0	0	0	0
1700047L14Rik	0	0	0	0	0	0
1700047M11Rik	9	5	20	0	0	0
1700047N06Rik	0	1	0	0	0	289
1700047O18Rik	0	0	0	0	0	0
1700048F04Rik	0	0	0	0	0	0
1700048M11Rik	0	0	34	0	0	0
1700048O20Rik	69	51	347	3	0	88
1700049E15Rik	0	0	7	0	0	0
1700049E17Rik1	0	0	0	0	0	0
1700049E22Rik	0	0	0	0	0	0
1700049J03Rik	0	0	0	0	0	0
1700049L16Rik	0	0	0	0	0	0
1700051A21Rik	0	0	0	0	0	0
1700051K13Rik	0	0	0	0	0	0
1700051O22Rik	0	0	0	0	0	0
1700052H01Rik	0	0	0	0	0	0
1700052I22Rik	0	0	0	0	0	0
1700052K11Rik	28	27	58	0	0	4
1700054A03Rik	0	0	0	0	0	0
1700054K02Rik	0	0	0	0	0	0
1700054K19Rik	0	0	0	0	0	0
1700054M17Rik	0	0	0	0	0	0
1700054O19Rik	0	0	0	0	0	0
1700055C04Rik	0	0	0	0	0	0
1700055D18Rik	15	40	442	1	0	1
1700056E22Rik	0	0	46	0	0	39
1700056N10Rik	45	54	169	301	0	349
1700057G04Rik	0	0	0	0	0	0
1700057H15Rik	0	0	0	0	0	0
1700057H21Rik	0	0	0	0	0	0
1700058P15Rik	1	0	0	0	0	0
1700060C16Rik	0	0	0	0	0	0
1700060C20Rik	0	0	0	0	0	0
1700060J05Rik	0	0	5	0	0	0
1700060O08Rik	0	0	0	0	0	0
1700061E17Rik	0	0	0	0	0	0
1700061E18Rik	0	0	0	0	0	0
1700061F12Rik	5	0	0	0	0	0
1700061G19Rik	0	7	17	0	0	0
1700061H18Rik	0	0	0	0	0	0
1700061I17Rik	0	1	30	0	0	0
1700061J23Rik	0	0	0	0	0	0
1700061N14Rik	0	1	0	0	0	0
1700063A18Rik	0	0	0	0	0	0
1700063D05Rik	0	0	2	0	0	0
1700063H04Rik	0	0	0	0	0	0
1700063H06Rik	0	0	0	0	0	0
1700063I16Rik	0	0	0	0	0	0
1700063K16Rik	0	0	0	0	0	0
1700063O14Rik	0	0	0	0	0	0
1700064H15Rik	1	18	21	0	0	18
1700064J06Rik	0	0	0	0	0	0
1700064M15Rik	0	3	0	0	0	0
1700065D16Rik	0	0	0	0	0	0
1700065I16Rik	0	0	0	0	0	0
1700065J11Rik	0	0	0	0	0	0
1700065J18Rik	0	0	0	0	0	0
1700065L07Rik	0	0	0	0	0	0
1700065O20Rik	0	0	0	0	0	0
1700066B17Rik	0	3	0	0	0	0
1700066B19Rik	7	9	6	0	0	0
1700066C05Rik	0	0	0	1	1	0
1700066J03Rik	0	0	0	0	0	0
1700066M21Rik	1	24	68	0	0	125
1700066N21Rik	0	0	0	0	0	0
1700066O22Rik	0	0	0	0	0	0
1700067G17Rik	0	0	0	0	0	0
1700067K01Rik	9	28	86	0	0	129
1700067P10Rik	0	5	1	0	0	0
1700069B07Rik	0	0	0	0	0	0
1700069L16Rik	0	0	0	0	0	0
1700069P05Rik	0	0	0	0	0	0
1700071G01Rik	0	0	28	0	0	0
1700071K01Rik	0	6	7	0	0	0
1700071M16Rik	52	46	78	0	0	0
1700072B07Rik	0	0	0	0	0	0
1700072G22Rik	0	0	0	0	0	0
1700072O05Rik	0	0	0	0	0	0
1700073E17Rik	0	0	0	0	0	288
1700074A21Rik	0	0	0	0	0	0
1700074H08Rik	11	5	26	0	0	0
1700074P13Rik	0	0	0	0	0	0
1700080E11Rik	0	0	0	0	0	0
1700080G11Rik	0	0	0	0	0	0
1700080N15Rik	0	17	13	0	260	68
1700080O16Rik	0	0	0	0	0	0
1700081B01Rik	0	0	15	0	0	0
1700081H04Rik	6	0	0	0	0	0
1700082M22Rik	0	0	0	0	0	0
1700083H02Rik	0	0	0	0	0	0
1700084C06Rik	0	0	0	0	0	0
1700084E18Rik	39	29	111	0	0	20
1700084F23Rik	10	13	7	0	0	0
1700084J12Rik	0	2	33	0	0	2
1700084M14Rik	0	0	0	0	0	0
1700085C21Rik	4	0	0	0	0	0
1700086D15Rik	0	0	5	0	0	0
1700086L19Rik	0	0	0	0	0	0
1700086O06Rik	78	73	130	40	0	775
1700086P04Rik	0	5	45	0	0	0
1700088E04Rik	82	41	135	0	0	13
1700091H14Rik	0	0	0	0	0	0
1700092C02Rik	0	2	0	0	0	0
1700092C10Rik	0	0	0	0	0	0
1700092C17Rik	0	0	0	0	0	0
1700092E19Rik	0	0	0	0	0	0
1700092K14Rik	0	0	0	0	0	0
1700092M07Rik	0	2	0	0	0	0
1700093J21Rik	0	0	0	0	0	0
1700093K21Rik	8	8	2	0	0	0
1700094J05Rik	0	0	0	0	0	0
1700094M23Rik	0	0	0	0	0	0
1700094M24Rik	0	0	0	0	0	0
1700095A13Rik	0	0	0	0	0	0
1700095A21Rik	0	0	0	0	0	0
1700095B10Rik	0	0	0	0	0	0
1700095J03Rik	0	0	0	0	0	0
1700095J07Rik	0	0	0	0	0	0
1700095J12Rik	2	0	1	0	0	0
1700095K22Rik	0	0	0	0	0	0
1700096J18Rik	0	0	0	0	0	0
1700096K18Rik	78	95	214	23	0	733
1700097M23Rik	0	0	0	1	0	0
1700097N02Rik	0	0	0	0	0	0
1700099I09Rik	0	0	0	0	0	0
1700100L14Rik	0	0	0	0	0	0
1700101I11Rik	12	3	60	0	0	0
1700101I19Rik	0	0	0	0	0	0
1700101O22Rik	0	0	0	0	0	0
1700102F20Rik	0	0	0	0	0	0
1700102P08Rik	9	14	57	0	0	0
1700104B16Rik	0	2	0	0	0	0
1700105P06Rik	25	10	57	0	0	0
1700108F19Rik	0	0	0	0	0	0
1700108J01Rik	0	0	0	0	0	0
1700108N06Rik	0	0	0	0	0	0
1700108N11Rik	0	0	0	0	0	0
1700109G14Rik	8	6	27	0	0	0
1700109G15Rik	0	0	0	0	0	0
1700109H08Rik	27	21	90	0	0	210
1700109I08Rik	0	0	0	0	0	0
1700109K24Rik	0	1	27	0	0	0
1700110C19Rik	0	6	72	0	0	0
1700110I01Rik	0	0	0	0	0	0
1700110I07Rik	0	0	0	0	0	0
1700110K17Rik	4	7	15	0	0	0
1700111E14Rik	0	4	4	0	0	0
1700111N16Rik	0	0	1	0	0	0
1700112D23Rik	0	1	25	0	0	0
1700112H15Rik	0	0	1	0	0	0
1700112J05Rik	0	0	0	0	0	0
1700112J16Rik	3	3	8	0	0	0
1700112K13Rik	0	0	0	0	0	0
1700112L15Rik	0	0	0	0	0	0
1700113A16Rik	5	6	22	0	0	0
1700113B19Rik	0	0	0	0	0	0
1700113H08Rik	2	2	3	0	0	0
1700116B05Rik	0	0	7	0	0	0
1700119H24Rik	92	50	276	0	0	194
1700119I11Rik	0	0	0	0	0	0
1700120B22Rik	0	0	0	0	0	0
1700120C14Rik	10	42	382	88	1	11
1700120C18Rik	0	0	0	0	0	0
1700120E14Rik	0	2	0	0	0	0
1700120G07Rik	0	0	0	0	0	0
1700120G11Rik	0	0	0	0	0	0
1700120K04Rik	0	0	0	0	0	0
1700120O09Rik	0	0	0	0	0	0
1700121C08Rik	0	0	0	0	0	0
1700121L03Rik	0	0	0	0	0	0
1700121L16Rik	0	0	0	0	0	0
1700121N20Rik	0	0	0	0	0	0
1700122D07Rik	0	0	0	0	0	0
1700122E12Rik	0	7	24	0	0	0
1700122H20Rik	0	0	0	0	0	0
1700122O11Rik	0	5	0	0	0	0
1700123J17Rik	0	0	0	0	0	0
1700123K08Rik	14	0	0	0	0	0
1700123L14Rik	0	0	0	0	0	0
1700123M08Rik	0	3	6	0	0	91
1700123O12Rik	0	0	0	0	0	0
1700123O20Rik	15	62	474	0	0	0
1700123O21Rik	5	5	34	0	0	0
1700124L16Rik	18	20	70	0	0	0
1700125G02Rik	0	0	5	0	0	211
1700125G22Rik	6	0	0	0	0	0
1700125H03Rik	0	0	0	0	0	0
1700125H20Rik	0	0	0	0	0	0
1700126A01Rik	0	0	0	0	0	0
1700126G02Rik	0	0	0	0	0	0
1700126H18Rik	0	0	0	0	0	0
1700128A07Rik	0	0	0	0	0	0
1700128E19Rik	0	0	0	0	0	0
1700128F08Rik	0	0	0	0	0	0
1700129C05Rik	0	0	0	0	0	0
1700129L04Rik	0	0	0	0	0	0
1810006J02Rik	0	0	0	0	0	0
1810007C17Rik	0	0	0	0	0	0
1810007D17Rik	0	0	0	0	0	0
1810008B01Rik	0	0	0	0	0	0
1810008I18Rik	0	0	0	0	0	0
1810009A15Rik	9	29	56	1	0	17
1810009J06Rik	0	0	0	0	0	0
1810010D01Rik	11	0	0	0	0	0
1810010H24Rik	54	65	402	0	0	0
1810010K12Rik	7	63	37	0	0	0
1810011H11Rik	0	0	0	0	0	0
1810011O10Rik	0	6	32	1509	0	1
1810012K08Rik	0	3	17	0	0	0
1810012K16Rik	33	11	33	0	0	0
1810013D15Rik	0	1	1	1	2	1
1810013L24Rik	57	13	105	413	0	16
1810014B01Rik	5	5	81	0	0	44
1810017P11Rik	0	0	0	0	0	0
1810018F18Rik	0	0	0	0	0	0
1810019D21Rik	0	0	0	0	0	0
1810019N24Rik	0	0	0	0	0	0
1810020O05Rik	0	0	0	0	0	0
1810021B22Rik	7	30	40	0	0	238
1810022K09Rik	356	365	2288	132	6	2965
1810024B03Rik	22	8	22	0	0	46
1810026B05Rik	349	290	1004	0	0	1118
1810030O07Rik	185	79	643	0	0	97
1810032O08Rik	31	31	215	0	0	0
1810034E14Rik	0	0	0	0	0	0
1810037I17Rik	77	74	365	1508	1722	325
1810041H14Rik	22	11	113	0	0	0
1810041L15Rik	92	193	678	294	0	5721
1810043G02Rik	325	196	1018	4607	0	168
1810044D09Rik	46	21	127	0	0	248
1810046K07Rik	0	0	0	0	0	0
1810049I09Rik	0	0	0	0	0	0
1810049J17Rik	0	0	0	0	0	0
1810053B23Rik	0	0	0	0	0	0
1810055G02Rik	4	28	281	3	0	7
1810058I24Rik	82	82	472	2	0	222
1810059C17Rik	28	16	55	0	41	0
1810059H22Rik	37	40	94	9	0	0
1810062G17Rik	0	0	0	0	0	0
1810062O18Rik	0	2	11	0	0	0
1810063I02Rik	0	2	18	0	0	0
1810064F22Rik	0	1	0	0	0	0
1810065E05Rik	0	0	0	0	0	0
2010001A14Rik	7	29	92	15	0	0
2010001K21Rik	2	7	0	4	0	25
2010003K11Rik	0	0	0	0	0	0
2010005H15Rik	0	0	0	0	0	0
2010007H06Rik	8	0	0	171	0	0
2010008C14Rik	0	0	0	0	0	0
2010009K17Rik	5	0	7	0	0	0
2010010A06Rik	0	0	0	0	0	0
2010013B24Rik	0	0	0	0	0	0
2010015M23Rik	44	33	173	0	3	157
2010016I18Rik	0	0	0	0	0	0
2010103J01Rik	3	3	3	0	0	0
2010106C02Rik	0	0	0	0	0	0
2010106E10Rik	0	2	0	0	0	0
2010107E04Rik	413	386	1537	740	0	2293
2010107G23Rik	39	45	188	855	0	358
2010109A12Rik	48	52	180	0	0	54
2010109I03Rik	0	0	2	0	0	0
2010109P13Rik	0	0	0	0	0	0
2010110E17Rik	0	0	0	0	0	0
2010110G14Rik	0	0	0	0	0	0
2010110K18Rik	0	0	0	0	0	0
2010111I01Rik	131	253	899	0	0	524
2010204K13Rik	0	15	6	0	0	0
2010300C02Rik	0	10	2	0	0	0
2010300F17Rik	0	0	0	0	0	0
2010308F09Rik	17	43	68	0	0	0
2010309G21Rik	0	0	0	0	0	0
2010310C07Rik	0	0	0	0	0	0
2010315B03Rik	68	132	447	453	0	133
2010320M18Rik	136	102	396	0	153	1254
2010320O07Rik	0	0	0	0	0	0
2200002A13Rik	0	0	0	0	0	0
2200002D01Rik	0	2	79	0	0	0
2200002J24Rik	0	0	0	0	0	0
2200007N16Rik	0	0	0	0	0	0
2210008F06Rik	8	0	0	0	0	0
2210010C04Rik	0	0	0	0	0	0
2210011C24Rik	0	0	0	0	0	0
2210011K15Rik	0	4	0	0	0	0
2210013O21Rik	42	47	84	27	3	367
2210016F16Rik	5	31	128	0	0	349
2210016L21Rik	223	166	1179	1157	0	1995
2210017I01Rik	0	0	1	0	0	0
2210406H18Rik	4	3	0	0	0	0
2210406O10Rik	27	12	54	0	0	0
2210407C18Rik	0	0	0	0	0	0
2210408F21Rik	13	24	89	822	0	0
2210408I21Rik	4	41	275	30	0	0
2210409E12Rik	0	0	0	0	0	0
2210411M09Rik	0	0	0	0	0	0
2210412B16Rik	0	4	28	0	0	0
2210414B05Rik	0	0	0	0	0	0
2210417A02Rik	0	0	0	0	0	0
2210418O10Rik	2	0	1	16	0	1
2210420H20Rik	0	2	0	0	0	0
2300002M23Rik	0	0	0	0	0	0
2300003K06Rik	0	0	0	0	0	0
2300009A05Rik	140	113	282	0	0	228
2310001H17Rik	0	2	2	0	0	0
2310001K20Rik	0	0	0	0	0	0
2310001K24Rik	0	2	0	0	0	0
2310002F09Rik	0	0	0	0	0	0
2310002L09Rik	0	0	0	0	0	0
2310003L06Rik	0	0	0	0	0	0
2310005A03Rik	0	0	0	0	0	0
2310005E17Rik	0	2	0	0	0	0
2310007B03Rik	0	0	0	0	0	0
2310008N11Rik	0	0	0	0	0	0
2310009A05Rik	34	29	90	1	0	0
2310009B15Rik	65	41	188	0	949	963
2310010J17Rik	8	6	26	214	0	17
2310011J03Rik	77	57	326	0	0	516
2310014F06Rik	18	0	24	0	0	0
2310015A10Rik	114	115	494	619	3	1339
2310015D24Rik	0	0	0	0	0	0
2310015K22Rik	0	0	0	0	0	0
2310016D03Rik	0	0	0	0	0	0
2310016D23Rik	0	0	0	0	0	0
2310016G11Rik	0	12	107	0	0	0
2310020H05Rik	0	0	1	0	0	0
2310022A10Rik	57	41	233	5	2	46
2310022B05Rik	12	2	45	0	0	0
2310026I22Rik	0	0	2	286	0	34
2310026L22Rik	19	18	15	0	0	0
2310030A07Rik	42	22	171	3	0	0
2310030G06Rik	0	17	55	0	0	0
2310031A07Rik	1	4	1	0	0	0
2310033P09Rik	32	76	214	759	0	930
2310034C09Rik	0	0	0	0	0	0
2310034G01Rik	61	37	92	0	0	651
2310034O05Rik	13	0	28	0	0	0
2310035C23Rik	359	291	1259	80	27	497
2310039H08Rik	190	87	270	0	0	0
2310039L15Rik	0	2	0	0	0	0
2310040G07Rik	0	0	0	0	0	0
2310040G24Rik	0	0	0	0	0	168
2310043L19Rik	0	4	0	0	0	0
2310043M15Rik	0	11	10	0	0	0
2310043O21Rik	0	0	0	0	0	0
2310043P16Rik	33	21	28	169	0	0
2310044K18Rik	0	0	0	0	0	0
2310046K23Rik	0	0	0	0	0	0
2310047D07Rik	19	20	42	0	0	0
2310050C09Rik	0	0	0	0	0	0
2310057J18Rik	0	0	0	0	0	0
2310057M21Rik	187	194	234	0	1	163
2310057N15Rik	0	0	0	0	0	0
2310058D17Rik	18	26	118	0	0	0
2310061I04Rik	187	168	750	6	2	369
2310061N02Rik	0	0	0	0	0	0
2310065F04Rik	0	0	0	0	0	0
2310068J16Rik	19	9	34	234	0	46
2310069B03Rik	0	0	0	0	0	0
2310069G16Rik	1	0	2	0	0	0
2310074N15Rik	0	1	0	0	0	0
2310075C17Rik	0	0	0	0	0	0
2310079G19Rik	0	0	0	0	0	0
2310081O03Rik	0	0	0	0	0	0
2400006E01Rik	0	0	0	0	0	0
2410002F23Rik	151	164	831	474	0	386
2410003L11Rik	0	0	0	0	0	0
2410004B18Rik	115	31	220	550	2	252
2410004I01Rik	1	0	0	0	0	0
2410004P03Rik	0	0	0	0	0	0
2410006H16Rik	25	26	127	527	0	0
2410012E07Rik	0	0	0	0	0	0
2410015M20Rik	127	48	251	0	0	402
2410017I17Rik	0	0	0	0	0	0
2410018L13Rik	1	0	2	0	0	0
2410021H03Rik	2	92	101	2185	4011	355
2410022M11Rik	0	36	31	12	0	0
2410024N13Rik	0	0	0	0	0	0
2410080I02Rik	13	2	20	45	0	0
2410089E03Rik	275	512	1486	4159	5	3510
2410124H12Rik	0	3	15	0	0	0
2410131K14Rik	183	171	948	0	0	696
2410137M14Rik	0	0	5	0	0	0
2410141K09Rik	8	0	29	0	0	0
2410152P15Rik	0	0	0	0	0	0
2500002B13Rik	0	30	67	0	0	0
2500004C02Rik	86	81	286	1	0	9
2510002D24Rik	180	201	774	252	7	1085
2510009E07Rik	39	115	496	0	1	833
2510016D11Rik	0	0	19	0	0	0
2510017J16Rik	27	55	148	0	0	16
2510039O18Rik	140	157	401	0	0	230
2510046G10Rik	30	36	94	0	0	0
2600006K01Rik	0	0	0	0	0	0
2600014E21Rik	0	8	0	0	2	0
2610001A08Rik	75	17	64	0	0	0
2610001J05Rik	159	163	686	0	0	823
2610002M06Rik	18	21	196	0	0	94
2610005L07Rik	88	87	307	772	576	500
2610008E11Rik	168	215	648	893	0	1347
2610011E03Rik	25	22	41	0	0	84
2610012C04Rik	21	24	105	0	0	30
2610016A17Rik	0	0	0	0	0	0
2610017A05Rik	33	78	234	0	0	831
2610020C07Rik	261	162	561	0	0	0
2610020F03Rik	0	0	0	0	0	0
2610021A01Rik	180	132	599	992	6	647
2610024D14Rik	0	2	6	0	0	0
2610027F03Rik	0	0	0	0	0	0
2610027K06Rik	0	13	53	772	0	185
2610028E06Rik	0	0	0	0	0	0
2610028H24Rik	0	0	5	0	0	0
2610034O05Rik	0	0	0	0	0	0
2610035D17Rik	0	34	115	0	0	0
2610035F20Rik	0	0	28	0	0	0
2610037D02Rik	40	110	425	3532	0	141
2610042L04Rik	0	4	0	0	0	0
2610044O15Rik8	91	41	187	1481	0	2
2610105M22Rik	0	0	0	0	0	0
2610203C20Rik	71	113	269	0	1	0
2610203C22Rik	0	0	11	0	0	0
2610204G07Rik	0	1	0	0	0	0
2610206C17Rik	0	0	0	0	0	0
2610300A13Rik	0	0	0	0	0	0
2610300M13Rik	0	0	0	0	0	0
2610301B20Rik	124	51	399	0	0	0
2610303G11Rik	0	0	0	0	0	0
2610306M01Rik	135	142	485	0	0	629
2610306O10Rik	0	0	0	0	0	0
2610307P16Rik	0	1	0	0	0	0
2610316D01Rik	10	10	20	200	0	1119
2610318N02Rik	0	0	0	0	0	0
2610507B11Rik	201	404	1651	181	742	3228
2610507I01Rik	19	8	50	2772	5	0
2610509F24Rik	0	0	0	0	0	0
2610524H06Rik	130	77	277	706	0	1106
2610528A11Rik	0	4	12	0	135	71
2610528J11Rik	0	0	0	0	0	0
2700012I20Rik	3	1	38	0	0	0
2700016F22Rik	0	2	56	0	0	0
2700029L08Rik	6	16	48	0	0	0
2700033N17Rik	80	32	186	102	0	35
2700038G22Rik	83	114	468	2	0	27
2700046A07Rik	7	1	24	0	0	0
2700046G09Rik	90	48	379	0	0	104
2700049A03Rik	168	166	480	6913	1	175
2700060E02Rik	121	98	360	3039	220	954
2700062C07Rik	126	126	611	64	0	825
2700068H02Rik	0	2	0	0	0	0
2700069I18Rik	0	2	16	816	0	0
2700078F05Rik	18	7	48	2	35	6
2700080J24Rik	0	0	0	0	0	0
2700081O15Rik	18	50	395	1	0	454
2700089I24Rik	0	0	0	0	0	0
2700097O09Rik	183	307	1297	1129	1	372
2700099C18Rik	12	11	23	1	0	0
2810001G20Rik	48	122	338	0	0	332
2810002D19Rik	35	63	291	0	0	1351
2810004N23Rik	67	132	225	397	2	740
2810006K23Rik	69	31	85	37	0	998
2810013P06Rik	248	358	1282	3125	2	468
2810021J22Rik	108	56	157	685	93	0
2810025M15Rik	40	44	214	212	0	437
2810029C07Rik	191	205	1085	16	7	0
2810030D12Rik	108	123	466	0	0	167
2810032G03Rik	0	28	70	0	0	0
2810039B14Rik	78	79	190	2236	0	294
2810047C21Rik1	0	0	0	0	0	0
2810049E08Rik	26	6	71	70	0	80
2810402E24Rik	67	134	260	1263	7	28
2810403A07Rik	392	330	2293	88	2	3336
2810403D21Rik	58	69	103	0	0	414
2810404F17Rik	0	0	0	0	0	0
2810404M03Rik	0	0	0	0	0	0
2810405F15Rik	16	9	9	0	0	0
2810405F17Rik	94	40	121	0	0	494
2810407A14Rik	1	0	0	0	0	0
2810408A11Rik	0	0	0	0	0	0
2810408I11Rik	0	4	130	0	0	0
2810410L24Rik	27	34	103	0	0	1131
2810414N06Rik	4	0	0	0	0	0
2810425M01Rik	0	4	17	0	0	0
2810428I15Rik	143	103	475	1453	0	987
2810428J06Rik	49	74	151	395	0	234
2810429I04Rik	6	0	31	0	0	1
2810430I11Rik	0	0	0	0	0	0
2810432F15Rik	6	5	19	0	0	118
2810433D01Rik	0	1	47	0	0	0
2810442N19Rik	4	5	18	0	0	0
2810454H06Rik	75	49	538	794	0	167
2810455O05Rik	9	13	71	121	0	0
2810459M11Rik	0	2	22	0	0	0
2810468N07Rik	12	11	226	0	0	437
2810471M01Rik	0	0	0	0	0	0
2810474O19Rik	113	167	628	466	2562	429
2900002M20Rik	9	17	35	595	0	0
2900005J15Rik	15	17	59	0	0	0
2900009J06Rik	0	0	0	0	0	0
2900011O08Rik	27	26	325	0	0	598
2900018N21Rik	36	22	127	0	1	0
2900022M07Rik	88	136	373	1401	222	927
2900026A02Rik	25	29	103	2831	0	0
2900027M19Rik	48	85	413	1008	2103	784
2900035J10Rik	19	17	53	0	0	0
2900037B21Rik	1	0	27	0	0	0
2900041M22Rik	0	0	1	0	0	0
2900042K21Rik	0	0	0	0	0	1
2900052L18Rik	60	105	549	0	0	1634
2900052N01Rik	0	15	76	0	0	19
2900055J20Rik	99	185	588	9807	490	6109
2900060B14Rik	10	0	17	0	0	0
2900064F13Rik	6	0	0	0	0	0
2900064K03Rik	39	61	353	4328	1798	2742
2900069G24Rik	0	0	0	0	0	0
2900072N19Rik	13	14	48	0	0	44
2900076A07Rik	116	89	387	2010	0	160
2900076G11Rik	21	14	35	0	0	38
2900079G21Rik	0	0	0	0	0	0
2900089D17Rik	0	3	20	0	0	0
2900092C05Rik	1	0	0	0	0	0
2900092N22Rik	0	0	10	0	0	0
2900092O11Rik	0	0	0	0	0	0
2900093K20Rik	103	91	491	1284	0	1145
2900097C17Rik	65	73	381	0	0	422
3000002C10Rik	24	63	517	1	0	80
3010001F23Rik	38	24	42	0	559	2
3010003L21Rik	0	0	0	0	0	168
3100002H09Rik	0	0	20	0	0	0
3100003L05Rik	0	0	0	0	0	0
3110001I22Rik	0	28	155	0	0	0
3110002H16Rik	33	196	360	194	3661	896
3110004A20Rik	0	0	0	414	0	340
3110009E18Rik	0	19	110	0	0	0
3110009M11Rik	0	0	0	0	0	0
3110018I06Rik	0	0	0	0	0	0
3110021N24Rik	110	135	401	371	2	1205
3110031N09Rik	3	0	3	206	0	0
3110035E14Rik	3	0	0	0	0	0
3110039M20Rik	0	0	7	0	0	0
3110040N11Rik	27	29	182	1	0	94
3110043O21Rik	93	45	294	1	0	1337
3110045C21Rik	10	0	0	0	0	0
3110053B16Rik	0	2	7	0	0	0
3110056K07Rik	308	377	1723	2620	0	3235
3110062G12Rik	0	0	0	0	0	0
3110062M04Rik	55	36	214	0	0	486
3110067C02Rik	9	9	135	0	0	25
3110070M22Rik	31	9	52	0	0	199
3110079O15Rik	0	0	0	0	0	0
3110080E11Rik	3	13	22	0	0	0
3110080O07Rik	24	29	131	0	0	0
3110082I17Rik	69	38	110	0	1	0
3110082J24Rik	0	0	0	0	0	0
3110083C13Rik	44	14	11	0	0	0
3110099E03Rik	0	0	0	0	0	0
3222401L13Rik	589	481	2298	1066	2	1278
3300002A11Rik	0	0	4	0	0	0
3300002I08Rik	35	15	33	1	0	0
3300002P13Rik	0	0	0	0	0	0
3300005D01Rik	0	0	0	0	0	0
3425401B19Rik	0	0	0	0	0	0
3632451O06Rik	63	64	367	0	0	9
3632454L22Rik	0	2	32	0	0	0
3830403N18Rik	0	0	0	0	0	0
3830406C13Rik	92	81	787	167	0	222
3830408C21Rik	55	81	395	0	0	193
3830417A13Rik	0	0	0	0	0	0
3830422I06Rik	0	0	0	0	0	0
3830432H09Rik	7	1	40	0	0	0
3930402G23Rik	0	0	0	0	0	0
4430402I18Rik	1	2	27	0	0	0
4631405J19Rik	0	0	46	0	0	497
4631405K08Rik	0	0	0	0	0	0
4632404H12Rik	97	106	461	0	5	46
4632404M16Rik	0	0	0	0	0	0
4632411P08Rik	0	0	0	0	0	0
4632415L05Rik	523	375	1320	96	3	844
4632427E13Rik	1263	1582	7345	7507	1292	5211
4632428C04Rik	3	0	0	0	0	0
4632432E15Rik	247	331	1184	0	3	414
4633401B06Rik	2	4	23	0	0	459
4731419I09Rik	0	1	0	0	0	0
4732414G09Rik	31	70	71	992	0	133
4732416N19Rik	22	6	65	2	0	2
4732419C18Rik	0	0	0	0	0	0
4732440D04Rik	133	64	450	0	0	0
4732463B04Rik	0	3	3	0	0	77
4732465J04Rik	0	0	0	0	0	0
4732471J01Rik	35	27	99	3136	1247	0
4732487G21Rik	0	0	48	0	0	0
4732490B19Rik	0	0	0	0	0	0
4732491K20Rik	26	18	96	0	0	151
4732496C06Rik	27	65	202	0	0	267
4831440D22Rik	47	39	153	520	0	244
4831440E17Rik	75	110	256	0	0	0
4833403J16Rik	0	0	0	0	0	0
4833404L02Rik	0	6	5	0	0	0
4833407H14Rik	0	1	0	0	0	0
4833411C07Rik	0	5	45	0	0	0
4833412C05Rik	0	0	0	0	0	0
4833412K13Rik	59	34	104	12	0	0
4833413E03Rik	0	0	0	0	0	0
4833413G10Rik	0	4	26	0	0	264
4833417C18Rik	22	18	161	0	0	0
4833418N02Rik	12	17	69	0	0	155
4833418N17Rik	0	0	0	0	0	0
4833420G17Rik	484	434	1618	3621	3	2503
4833421G17Rik	79	91	98	4	312	111
4833421K07Rik	0	1	0	0	0	0
4833422C13Rik	51	40	192	501	0	285
4833422M21Rik	0	3	0	0	0	0
4833423E24Rik	0	0	0	0	0	0
4833427F10Rik	0	0	0	0	0	0
4833427G06Rik	0	3	0	0	0	0
4833428L15Rik	5	27	77	0	0	0
4833439L19Rik	165	294	1465	0	0	601
4833445I07Rik	41	27	176	0	0	0
4921501E09Rik	0	24	0	0	0	0
4921504A21Rik	116	209	645	0	0	931
4921504E06Rik	0	0	0	0	1	0
4921507G05Rik	0	8	132	0	0	0
4921507P07Rik	9	13	16	0	0	0
4921508D12Rik	0	0	0	0	0	0
4921508M14Rik	0	0	0	0	0	0
4921509A06Rik	0	0	0	0	0	0
4921509C19Rik	0	0	0	0	0	0
4921511C10Rik	3	30	105	0	0	0
4921511C20Rik	0	0	0	0	0	0
4921511E07Rik	0	0	0	0	0	0
4921511M17Rik	0	0	0	0	0	0
4921513H07Rik	41	0	75	0	0	0
4921513I03Rik	0	0	15	0	0	0
4921513I08Rik	0	0	0	0	0	0
4921514A10Rik	0	0	9	0	1	0
4921515E04Rik	0	0	0	0	0	0
4921517D22Rik	0	0	0	0	0	0
4921518K17Rik	0	0	0	0	0	0
4921521D15Rik	0	0	0	0	0	0
4921522P10Rik	19	18	27	0	0	0
4921523L03Rik	0	0	1	0	0	0
4921524J17Rik	35	11	104	0	0	0
4921524L21Rik	0	0	0	0	0	0
4921527H02Rik	0	0	0	2	0	0
4921528I07Rik	2	1	0	3	0	2
4921529L05Rik	0	0	0	0	0	0
4921530L21Rik	0	0	0	0	0	0
4921531C22Rik	119	111	550	0	2	84
4921534H16Rik	0	0	4	0	0	0
4921536K21Rik	0	2	0	0	0	0
4921539E11Rik	5	0	0	0	0	0
4921539H07Rik	0	0	0	0	0	0
4922502D21Rik	0	0	0	0	0	0
4922502N22Rik	0	3	0	0	0	0
4930401G09Rik	0	0	0	0	0	0
4930401O10Rik	0	0	0	0	0	0
4930401O12Rik	0	0	0	0	0	0
4930402C01Rik	0	0	0	0	0	0
4930402F06Rik	0	0	0	0	0	99
4930402F11Rik	0	0	0	0	0	0
4930402H05Rik	0	0	0	0	0	0
4930402H24Rik	666	1009	4069	201	3	1138
4930402K13Rik	0	0	0	0	0	0
4930403D09Rik	0	0	0	0	0	0
4930403P22Rik	1	16	76	0	0	230
4930404A12Rik	0	0	0	0	0	0
4930404H24Rik	0	0	0	0	0	0
4930404I05Rik	55	17	61	0	0	180
4930404I20Rik	0	0	0	0	0	0
4930404N11Rik	0	5	0	0	0	0
4930405A21Rik	12	26	123	1039	3	68
4930405D11Rik	0	0	0	0	0	0
4930405G09Rik	0	0	0	0	0	0
4930405H06Rik	0	1	0	0	0	0
4930405L22Rik	0	0	0	0	0	0
4930405N21Rik	0	0	0	0	0	0
4930405O22Rik	2	14	77	0	0	0
4930406D18Rik	0	0	0	0	0	0
4930407G08Rik	0	0	0	0	0	0
4930407I10Rik	0	0	0	0	0	0
4930408K08Rik	0	0	0	0	0	0
4930408O17Rik	0	0	0	0	0	0
4930412B13Rik	2	0	0	0	0	0
4930412C18Rik	21	20	53	0	0	231
4930412E21Rik	0	0	0	0	0	0
4930412F09Rik	0	0	0	0	0	0
4930412F12Rik	12	4	21	0	0	0
4930412L05Rik	1	3	82	0	0	0
4930412M03Rik	0	0	0	0	0	0
4930412O13Rik	0	0	0	0	0	0
4930413E15Rik	0	0	0	0	0	0
4930413G21Rik	16	11	45	53	3	32
4930415F15Rik	18	0	54	0	0	0
4930415H17Rik	0	0	0	0	0	0
4930415L06Rik	0	0	0	0	0	0
4930415O20Rik	7	5	21	0	0	0
4930417H01Rik	5	0	0	0	0	0
4930417O13Rik	0	0	1	1	0	0
4930417O22Rik	0	0	0	0	0	0
4930419G24Rik	158	193	700	0	0	0
4930420N18Rik	0	0	0	0	0	0
4930421C12Rik	0	0	0	0	0	0
4930421P07Rik	0	0	0	0	0	0
4930422C21Rik	0	0	0	0	0	0
4930422M22Rik	2	10	0	0	0	0
4930423C22Rik	0	0	0	0	0	0
4930423M02Rik	0	0	0	0	0	0
4930425K10Rik	0	0	0	0	0	0
4930425L21Rik	0	0	0	0	0	0
4930425O10Rik	0	0	0	0	0	0
4930426D05Rik	0	0	0	0	0	0
4930426I24Rik	0	11	2	0	0	0
4930426L09Rik	0	0	5	0	0	0
4930427A07Rik	0	0	0	0	0	0
4930428D20Rik	1	0	0	0	0	0
4930428N03Rik	0	1	0	0	0	0
4930428O21Rik	0	0	0	0	0	0
4930429D17Rik	0	0	0	0	0	0
4930429F24Rik	0	0	0	0	0	508
4930429H19Rik	0	0	0	0	1	0
4930429P21Rik	0	0	12	0	0	13
4930430A15Rik	0	0	0	0	0	0
4930430E12Rik	0	1	0	0	0	0
4930430F08Rik	49	41	245	0	1635	73
4930430O22Rik	0	1	41	0	0	0
4930431F12Rik	0	0	0	3	1	1
4930431L21Rik	0	0	0	0	0	0
4930431P03Rik	0	0	0	0	0	0
4930431P19Rik	144	22	287	0	0	32
4930432B10Rik	5	2	0	1	0	0
4930432E11Rik	0	0	0	0	0	0
4930432H08Rik	0	0	0	0	0	0
4930432K21Rik	2	0	27	0	0	92
4930432L08Rik	6	0	1	0	1	0
4930432M17Rik	0	0	0	0	0	0
4930433B08Rik	0	0	0	0	0	0
4930433I11Rik	0	0	0	0	0	0
4930433J02Rik	0	0	0	0	0	0
4930433N12Rik	1	0	6	0	0	0
4930434B07Rik	0	0	0	0	0	0
4930434O05Rik	0	0	0	0	0	0
4930435C17Rik	0	0	0	0	0	0
4930435E12Rik	0	0	0	0	0	0
4930435N07Rik	0	0	0	0	0	0
4930437M23Rik	0	0	0	0	0	0
4930438A08Rik	0	0	0	0	0	0
4930438E09Rik	3	0	0	0	0	0
4930439A04Rik	0	1	33	0	0	0
4930439D14Rik	0	6	43	0	0	0
4930440C22Rik	0	0	0	0	0	0
4930440I19Rik	6	0	16	0	0	0
4930441H08Rik	0	0	0	0	0	0
4930441J16Rik	0	0	0	0	0	0
4930442H23Rik	0	0	8	0	0	0
4930442J19Rik	0	0	0	0	0	0
4930442L01Rik	0	0	0	0	0	0
4930442P19Rik	0	1	1	0	0	0
4930443G03Rik	0	0	0	0	0	0
4930443O20Rik	0	3	1	0	0	0
4930444A19Rik	0	4	6	0	0	0
4930444E06Rik	0	0	0	0	0	0
4930444G20Rik	0	0	0	0	0	0
4930444M15Rik	0	0	0	0	0	0
4930444P10Rik	2	0	17	0	0	0
4930445B16Rik	0	0	3	1	0	0
4930445N08Rik	0	0	0	0	0	0
4930445N18Rik	0	10	19	0	0	0
4930447A16Rik	0	2	1	0	0	1
4930447C04Rik	252	469	1573	12947	11645	6826
4930447C11Rik	0	0	0	0	0	0
4930447F04Rik	0	0	0	0	0	0
4930447F24Rik	4	37	149	0	0	0
4930447M23Rik	0	0	0	0	0	0
4930447N08Rik	0	4	0	0	0	0
4930448A20Rik	0	0	0	0	0	0
4930448D08Rik	0	0	0	0	0	0
4930448E22Rik	0	0	0	0	0	0
4930448H16Rik	0	0	0	0	0	0
4930448I06Rik	0	0	0	0	0	0
4930448I18Rik	0	0	0	0	0	0
4930448K20Rik	0	0	0	0	0	0
4930449A18Rik	0	0	0	0	0	0
4930449E01Rik	0	0	0	0	0	0
4930449I04Rik	0	0	0	0	0	0
4930449I24Rik	0	0	0	0	0	0
4930451E10Rik	0	0	29	0	0	0
4930451G09Rik	5	21	184	259	0	0
4930451I11Rik	17	5	54	0	0	0
4930452B06Rik	6	0	0	0	0	30
4930452N14Rik	0	1	0	0	0	0
4930453H23Rik	0	0	0	0	0	0
4930453L07Rik	0	0	0	0	0	0
4930453N24Rik	13	65	344	0	0	0
4930453O03Rik	0	0	0	0	0	0
4930455B14Rik	0	0	0	0	0	0
4930455D15Rik	0	0	0	0	0	0
4930455G09Rik	0	0	0	0	0	0
4930455H04Rik	0	0	0	0	0	0
4930456G14Rik	0	0	74	0	0	0
4930456L15Rik	0	0	0	0	0	0
4930458A03Rik	0	0	0	0	0	0
4930458B22Rik	0	0	0	0	0	0
4930458D05Rik	0	7	23	0	0	0
4930459L07Rik	0	0	0	0	0	0
4930461C15Rik	0	1	34	0	2	0
4930461G14Rik	0	0	0	0	0	0
4930463O16Rik	17	0	0	0	0	342
4930465I24Rik	0	0	0	0	0	0
4930465K10Rik	19	39	101	0	0	0
4930465M20Rik	0	0	0	0	0	0
4930466I24Rik	0	0	0	0	0	0
4930467D21Rik	0	1	2	0	0	0
4930467E23Rik	0	0	0	0	0	0
4930467K11Rik	0	0	4	0	0	0
4930469B13Rik	0	0	0	0	0	0
4930469K13Rik	0	0	0	0	0	0
4930470B04Rik	0	0	0	0	0	0
4930470G03Rik	17	0	14	0	0	6
4930470O06Rik	0	0	0	0	0	0
4930470P17Rik	0	0	0	0	0	0
4930471C04Rik	0	0	29	0	0	0
4930471C06Rik	0	0	0	0	0	0
4930471D02Rik	0	0	1	0	0	0
4930471M09Rik	1	0	0	0	0	0
4930473A02Rik	15	2	12	0	0	180
4930473D10Rik	0	0	0	0	0	0
4930474B08Rik	0	0	0	0	0	0
4930474H06Rik	0	0	0	0	0	0
4930474N05Rik	0	0	0	0	0	0
4930477E14Rik	0	0	0	0	0	0
4930477O15Rik	13	2	0	0	0	0
4930478K11Rik	4	3	0	0	0	0
4930478M09Rik	0	0	0	0	0	0
4930478P22Rik	0	0	0	0	0	0
4930479D17Rik	0	0	0	0	0	0
4930479H17Rik	0	0	0	0	0	0
4930480C01Rik	0	0	0	0	0	0
4930480E11Rik	0	0	0	0	0	0
4930480G23Rik	0	0	0	0	0	0
4930480K02Rik	0	0	0	0	0	0
4930480K15Rik	16	13	28	0	1	0
4930480K23Rik	74	82	137	0	0	0
4930481A15Rik	3	17	95	0	0	0
4930481B07Rik	0	5	41	0	0	0
4930483J18Rik	0	0	0	0	0	2
4930483K19Rik	0	0	0	0	0	0
4930483O08Rik	0	9	5	0	0	156
4930486I03Rik	0	0	0	0	0	0
4930486L24Rik	0	0	0	0	0	0
4930486N12Rik	0	0	0	0	0	0
4930487D11Rik	0	0	0	0	0	0
4930488B22Rik	0	0	0	0	0	0
4930488L21Rik	1	2	57	0	0	0
4930488N15Rik	0	4	10	0	0	0
4930488N24Rik	0	0	0	0	0	0
4930500F04Rik	0	2	0	0	0	0
4930500F10Rik	0	0	0	0	0	0
4930500L23Rik	0	0	0	0	0	0
4930500M09Rik	4	10	9	0	0	0
4930502C17Rik	0	0	0	0	0	0
4930502E09Rik	0	8	14	0	0	0
4930502E18Rik	0	0	0	0	0	0
4930503B20Rik	0	0	0	0	0	0
4930503E14Rik	0	0	0	0	0	0
4930503H13Rik	0	0	0	0	0	0
4930503L19Rik	29	21	83	3	0	201
4930503O07Rik	0	0	0	0	0	0
4930504D19Rik	0	0	0	0	0	0
4930504O13Rik	0	0	0	1	0	0
4930505A04Rik	0	0	6	0	0	0
4930505G20Rik	0	0	0	0	0	0
4930505K13Rik	0	1	0	0	0	0
4930505K14Rik	0	0	0	0	0	0
4930505M18Rik	105	64	232	0	0	259
4930505N22Rik	17	5	44	0	0	0
4930505O20Rik	0	0	0	0	0	0
4930506C21Rik	20	40	229	0	1	120
4930507D05Rik	18	14	0	0	0	0
4930507D10Rik	0	0	0	0	0	0
4930509E16Rik	0	0	0	0	0	0
4930509G22Rik	0	11	0	0	0	0
4930509H03Rik	27	46	37	0	0	29
4930509J09Rik	6	11	27	0	0	0
4930509K18Rik	0	0	0	0	0	0
4930510E17Rik	0	0	0	0	0	0
4930511A02Rik	0	0	0	0	0	0
4930511E03Rik	0	0	0	0	0	0
4930511M06Rik	0	0	0	0	0	0
4930511M18Rik	0	3	0	0	0	0
4930511O05Rik	0	0	0	0	0	0
4930512B01Rik	4	11	82	0	2	108
4930512H18Rik	0	0	24	0	0	0
4930512J16Rik	0	0	0	0	0	0
4930512M02Rik	0	0	1	0	0	0
4930512P04Rik	0	0	0	0	0	0
4930513D17Rik	0	0	0	0	0	0
4930513N10Rik	16	10	0	0	3	0
4930513N20Rik	68	51	113	0	112	6
4930513O06Rik	0	0	0	0	0	0
4930515B02Rik	0	0	0	0	0	0
4930515G01Rik	0	2	30	0	0	0
4930515G13Rik	0	0	0	0	0	0
4930515G16Rik	0	0	0	0	0	0
4930515L19Rik	0	0	0	0	0	0
4930516B21Rik	122	78	411	0	0	163
4930516K23Rik	0	0	0	0	0	0
4930517E11Rik	0	0	0	0	0	0
4930517G19Rik	12	8	33	0	0	0
4930517J16Rik	0	0	0	0	0	0
4930517L18Rik	0	1	0	0	0	4
4930517O19Rik	8	0	9	0	0	0
4930518C09Rik	8	2	40	0	0	376
4930518I15Rik	117	108	523	667	1	436
4930518I17Rik	0	0	0	0	0	0
4930518J20Rik	0	0	0	0	0	0
4930518J21Rik	0	0	2	0	0	0
4930519A11Rik	0	0	0	0	0	0
4930519D14Rik	0	0	0	0	0	0
4930519E07Rik	0	0	0	0	0	0
4930519F09Rik	0	0	0	0	0	0
4930519F16Rik	0	4	19	0	1	0
4930519F24Rik	0	0	0	0	0	0
4930519G04Rik	0	0	0	0	0	0
4930519H02Rik	0	0	0	0	0	0
4930519L02Rik	0	0	0	0	0	0
4930519P11Rik	0	0	0	0	0	0
4930520M14Rik	0	0	8	0	0	0
4930520O04Rik	0	0	0	1	0	0
4930521E06Rik	4	3	7	0	0	0
4930522H14Rik	0	0	0	0	0	0
4930522L14Rik	2	12	72	0	0	0
4930522N08Rik	0	3	0	0	0	0
4930522O17Rik	0	0	0	0	0	0
4930523C07Rik	0	0	1	0	0	0
4930524B15Rik	0	0	0	0	0	0
4930524B17Rik	0	0	0	0	0	0
4930524J08Rik	57	16	8	0	0	162
4930524N10Rik	0	0	0	0	0	0
4930524O07Rik	0	1	9	0	0	0
4930524O08Rik	0	0	0	0	0	0
4930525G20Rik	23	28	56	0	0	0
4930526A20Rik	103	42	147	8	0	36
4930526F13Rik	0	0	0	0	0	0
4930526L06Rik	0	2	0	0	0	0
4930526M16Rik	0	0	0	0	0	0
4930527A07Rik	0	0	0	0	0	0
4930527B05Rik	0	0	37	0	0	0
4930527E20Rik	0	0	0	0	0	0
4930527J03Rik	0	0	0	0	0	0
4930528D03Rik	0	0	0	0	0	0
4930528G23Rik	0	0	0	0	0	0
4930528H21Rik	0	0	0	0	0	0
4930528J11Rik	6	5	60	0	0	133
4930528P14Rik	1	0	0	0	0	0
4930529C04Rik	0	0	0	0	0	0
4930529I22Rik	0	0	0	0	0	0
4930532G15Rik	3	3	10	0	1	0
4930532M18Rik	0	0	0	0	0	0
4930533B01Rik	0	16	27	0	0	172
4930533D04Rik	0	0	41	0	0	0
4930533I22Rik	0	0	0	0	0	0
4930533K18Rik	0	0	0	0	0	0
4930533L02Rik	0	0	0	0	0	0
4930533N22Rik	1	0	0	0	0	0
4930533O14Rik	95	110	383	2	0	49
4930533P14Rik	0	0	0	0	0	0
4930534D22Rik	14	1	101	0	0	0
4930535E02Rik	0	0	0	0	0	0
4930535G08Rik	0	0	0	0	0	0
4930535I16Rik	0	0	0	0	0	0
4930535L15Rik	0	5	0	0	0	0
4930535O05Rik	0	0	0	0	0	0
4930537H20Rik	0	3	26	0	0	0
4930538E20Rik	0	0	3	0	0	0
4930539C22Rik	0	0	0	0	0	0
4930539E08Rik	0	0	0	0	0	0
4930539J05Rik	12	8	45	0	0	0
4930539M17Rik	0	0	0	0	0	0
4930540E01Rik	0	0	0	0	0	0
4930540M05Rik	0	1	1	0	0	0
4930542C12Rik	0	0	4	0	0	0
4930542C16Rik	0	0	0	0	0	0
4930543E12Rik	0	0	0	0	0	0
4930543N07Rik	0	0	0	0	0	0
4930544D05Rik	0	0	0	0	0	0
4930544G11Rik	0	0	0	0	0	0
4930544I03Rik	8	0	2	0	0	0
4930544L04Rik	15	0	0	0	0	0
4930544M13Rik	0	0	0	0	0	0
4930545L23Rik	0	0	3	0	0	38
4930546C10Rik	0	0	0	0	0	0
4930547E08Rik	0	1	0	0	0	0
4930547M16Rik	0	4	84	0	0	0
4930548G14Rik	0	0	0	0	0	0
4930548H24Rik	0	0	15	0	0	0
4930548K13Rik	0	0	0	0	0	0
4930550C14Rik	4	8	18	0	0	0
4930550C17Rik	0	0	0	0	0	0
4930550L24Rik	0	0	0	0	0	0
4930551L18Rik	0	0	0	0	0	0
4930551O13Rik	5	16	80	0	0	0
4930552P12Rik	0	1	66	2744	0	0
4930553I04Rik	0	0	0	0	0	0
4930553J12Rik	0	0	0	0	0	0
4930553M12Rik	0	0	0	0	0	0
4930553P18Rik	15	9	67	0	0	0
4930554C24Rik	0	1	4	0	0	0
4930554G22Rik	0	0	0	0	0	0
4930554G24Rik	0	0	0	0	0	0
4930554H23Rik	0	5	0	0	0	0
4930555A03Rik	0	0	0	0	0	0
4930555B11Rik	0	0	0	0	0	0
4930555B12Rik	0	0	0	0	0	0
4930555F03Rik	31	19	90	0	0	6
4930555G01Rik	0	0	0	0	0	1
4930555K19Rik	0	0	0	0	0	0
4930555M17Rik	10	9	47	0	2	0
4930555O08Rik	0	0	0	0	0	0
4930556G01Rik	0	0	0	0	0	0
4930556G22Rik	0	0	0	0	0	0
4930556I23Rik	0	0	0	0	0	0
4930556J24Rik	0	0	0	0	0	0
4930556L07Rik	0	0	0	0	0	0
4930556M19Rik	0	0	23	0	0	0
4930556N13Rik	2	1	0	0	0	0
4930557B06Rik	0	0	0	0	0	0
4930557F10Rik	0	0	0	0	0	0
4930557J02Rik	0	0	0	0	0	0
4930557K07Rik	0	3	5	3	0	0
4930558C23Rik	0	0	0	0	0	0
4930558F17Rik	0	0	0	0	0	0
4930558G05Rik	3	0	0	0	0	0
4930558J18Rik	1	0	0	0	0	0
4930558J22Rik	0	0	0	0	0	0
4930558K02Rik	8	3	37	0	0	0
4930558N11Rik	0	0	0	0	0	0
4930560O18Rik	0	0	0	0	0	0
4930562A09Rik	0	0	0	0	0	0
4930562C15Rik	42	67	135	0	2	829
4930562D21Rik	0	0	0	0	0	0
4930562F07Rik	0	0	0	0	0	0
4930562F17Rik	0	0	0	0	0	0
4930563D23Rik	0	0	0	0	0	0
4930563E18Rik	0	5	46	0	0	0
4930563E22Rik	53	70	385	1147	0	0
4930563F08Rik	2	12	59	1142	0	104
4930563H07Rik	0	0	0	0	0	0
4930563I02Rik	3	3	0	0	0	0
4930563M21Rik	6	10	5	0	0	0
4930564D02Rik	0	0	0	0	0	0
4930565D16Rik	0	0	0	0	0	0
4930565N06Rik	1	2	0	0	0	0
4930566F21Rik	0	0	0	0	0	0
4930566N20Rik	9	2	0	0	0	15
4930567H12Rik	0	0	0	0	0	0
4930567H17Rik	0	0	0	0	0	0
4930567K12Rik	10	12	20	0	0	0
4930568A12Rik	0	0	0	0	0	0
4930568A13Rik	0	0	0	0	0	0
4930568D16Rik	0	0	56	0	0	0
4930568G15Rik	0	0	0	0	0	0
4930569F06Rik	0	0	0	0	0	0
4930570D08Rik	0	0	0	0	0	0
4930570G19Rik	77	96	333	1077	2	783
4930570N18Rik	0	0	0	0	0	0
4930571K23Rik	0	0	0	0	0	0
4930571N24Rik	0	0	0	0	0	0
4930572K03Rik	0	0	0	0	0	0
4930572O03Rik	0	0	0	0	0	0
4930573C15Rik	0	0	0	0	0	0
4930573H18Rik	0	0	1	0	0	0
4930573I07Rik	0	0	0	0	0	0
4930577H14Rik	0	0	0	0	0	0
4930577N17Rik	0	0	22	0	0	0
4930578C19Rik	0	0	0	0	0	0
4930578G10Rik	0	0	0	0	0	0
4930578I06Rik	0	0	0	0	0	0
4930578I07Rik	0	0	0	0	0	0
4930578M01Rik	19	28	67	0	0	209
4930578M07Rik	13	10	11	0	0	0
4930579C12Rik	4	37	81	0	0	42
4930579D09Rik	0	0	0	0	0	0
4930579F01Rik	0	0	0	0	0	0
4930579G18Rik	14	3	1	0	0	0
4930579G24Rik	17	13	23	0	0	0
4930579H20Rik	0	0	0	0	0	0
4930579K19Rik	61	44	89	0	0	0
4930579M01Rik	0	0	0	0	0	0
4930579O11Rik	0	0	0	0	0	0
4930580E04Rik	0	0	0	0	0	0
4930581F22Rik	244	249	794	117	0	446
4930583I09Rik	0	0	0	0	0	0
4930583K01Rik	0	0	0	0	0	0
4930583P06Rik	0	0	0	0	0	0
4930584F24Rik	0	0	0	0	0	0
4930586N03Rik	0	0	0	0	0	0
4930587A21Rik	0	0	0	0	0	0
4930587E11Rik	5	10	7	0	0	0
4930588G17Rik	0	0	0	0	0	0
4930588K23Rik	0	0	0	0	0	0
4930589L23Rik	0	0	0	0	0	0
4930589O11Rik	37	18	25	2150	0	0
4930589P08Rik	0	0	17	0	0	0
4930590H14Rik	17	0	0	0	0	0
4930590J08Rik	1	15	52	0	0	0
4930590L14Rik	0	0	0	0	0	0
4930590L20Rik	0	0	0	0	0	0
4930591A17Rik	0	0	0	0	0	0
4930592C13Rik	8	0	16	0	0	0
4930593A02Rik	0	0	1	0	0	0
4930593C16Rik	0	0	2	0	0	0
4930594C11Rik	0	0	31	0	0	0
4930594M17Rik	0	0	0	0	0	0
4930594M22Rik	13	14	49	0	0	410
4930594O21Rik	0	0	0	0	0	0
4930595D18Rik	7	8	11	0	0	0
4930595L18Rik	5	15	26	0	0	0
4930595M18Rik	0	0	0	0	0	0
4930595O18Rik	0	0	0	0	0	0
4930596D02Rik	0	0	0	0	0	0
4930596I21Rik	3	1	4	0	0	0
4930597A21Rik	0	0	0	0	0	0
4930597L12Rik	0	0	0	0	0	0
4930597O21Rik	0	0	0	0	0	0
4930598A11Rik	8	0	20	0	0	0
4930598F16Rik	0	0	0	0	0	0
4930598N05Rik	0	0	0	0	0	0
4930599A14Rik	0	0	0	0	0	0
4930599N23Rik	0	0	4	0	0	126
4930599N24Rik	0	7	0	3	4743	0
4931400O07Rik	0	0	0	0	0	0
4931403E22Rik	0	4	25	0	0	83
4931403G20Rik	13	0	15	0	0	0
4931406B18Rik	0	0	0	0	0	0
4931406C07Rik	58	48	222	0	4	381
4931406G06Rik	0	0	4	0	0	0
4931406P16Rik	163	239	360	160	0	73
4931408C20Rik	0	0	0	0	0	0
4931409K22Rik	0	0	0	0	0	0
4931412I15Rik	0	4	0	0	0	0
4931413I07Rik	0	0	0	0	0	0
4931413K12Rik	0	0	11	0	0	0
4931414P19Rik	25	7	91	0	0	536
4931415C17Rik	84	110	395	1636	0	294
4931417E11Rik	0	0	0	0	0	0
4931419H13Rik	0	0	0	0	0	0
4931422A03Rik	9	4	67	2	0	18
4931423N10Rik	7	1	9	0	0	0
4931428F04Rik	9	26	113	0	0	0
4931428L18Rik	0	0	1	0	0	0
4931429L15Rik	0	0	30	0	0	0
4931429P17Rik	0	0	0	0	0	0
4931431B13Rik	0	0	0	0	0	0
4931431C16Rik	0	0	0	0	0	0
4931440F15Rik	8	56	250	1106	0	237
4931440J10Rik	2	2	0	0	0	0
4931440P22Rik	0	12	21	0	0	0
4932411K12Rik	0	0	0	0	0	0
4932411N23Rik	0	0	0	0	0	0
4932412D23Rik	0	0	0	0	0	0
4932413F04Rik	64	151	367	0	1	0
4932414J04Rik	0	0	0	0	0	0
4932414N04Rik	0	0	0	0	0	0
4932415D10Rik	0	0	0	0	0	0
4932415M13Rik	0	0	19	0	0	0
4932416K20Rik	1	1	0	0	0	1
4932422M17Rik	5	11	30	0	0	81
4932429P05Rik	0	0	0	0	0	0
4932430I15Rik	0	0	0	0	0	0
4932431L22Rik	0	0	0	0	0	0
4932431P20Rik	0	0	0	0	0	0
4932435O22Rik	0	2	7	0	0	0
4932438A13Rik	646	604	3043	2967	217	914
4932438H23Rik	0	0	0	0	0	0
4932441J04Rik	0	0	9	0	1	0
4932442E05Rik	39	42	88	0	0	0
4932443I19Rik	0	0	37	0	0	0
4932443L11Rik	38	55	155	3356	2	249
4932702P03Rik	0	0	15	0	0	0
4933400A11Rik	1	2	0	0	0	0
4933400C23Rik	0	0	0	0	0	0
4933400F21Rik	8	52	138	50	0	0
4933400L20Rik	0	0	0	0	0	0
4933401B06Rik	0	0	0	0	0	0
4933401H06Rik	0	0	0	0	0	0
4933401J01Rik	0	0	0	0	0	0
4933402C05Rik	0	0	0	0	0	0
4933402C06Rik	8	0	0	0	0	0
4933402D24Rik	0	0	0	0	0	0
4933402E13Rik	0	0	0	0	0	0
4933402J07Rik	0	0	0	0	0	0
4933402J10Rik	0	4	0	0	0	0
4933402N03Rik	0	0	0	0	0	0
4933402N22Rik	0	0	0	0	0	0
4933402P03Rik	0	0	0	0	0	0
4933403L11Rik	0	0	0	0	0	0
4933403O08Rik	0	0	0	0	0	0
4933404I11Rik	0	0	0	0	0	0
4933404K08Rik	0	0	0	0	0	0
4933404O12Rik	13	22	118	403	0	0
4933405D12Rik	0	1	0	0	0	0
4933405E24Rik	0	0	28	0	0	0
4933405L10Rik	0	4	11	0	0	0
4933405O20Rik	0	0	0	0	0	0
4933406B17Rik	0	0	0	1	1	0
4933406C10Rik	10	2	5	0	0	82
4933406D12Rik	0	0	0	0	0	0
4933406F09Rik	0	0	0	0	0	0
4933406G16Rik	0	0	0	0	0	0
4933406I18Rik	20	11	0	1754	0	0
4933406J09Rik	0	0	0	0	0	0
4933406J10Rik	10	6	13	0	0	0
4933406K04Rik	0	0	0	0	0	0
4933406L23Rik	0	0	0	0	0	0
4933406M09Rik	0	0	0	0	0	0
4933406P04Rik	2	24	50	0	0	0
4933407E24Rik	0	0	0	0	0	0
4933407I08Rik	0	3	0	0	0	0
4933407K13Rik	32	29	284	2883	0	171
4933407L21Rik	0	7	0	0	0	0
4933408A14Rik	0	0	0	0	0	0
4933408B17Rik	18	28	84	0	0	15
4933408J17Rik	0	0	0	0	0	0
4933408N05Rik	0	17	64	0	1640	0
4933409D19Rik	0	0	0	0	0	0
4933409G03Rik	0	0	6	0	0	0
4933411E06Rik	0	0	1	0	0	0
4933411G06Rik	0	0	0	0	0	0
4933411K16Rik	0	0	0	0	0	0
4933411O13Rik	50	37	43	1	0	170
4933412A08Rik	0	8	2	0	0	0
4933412E24Rik	0	0	0	0	0	0
4933412L11Rik	1	9	15	0	0	57
4933413C19Rik	0	0	0	0	0	0
4933413G19Rik	0	0	10	0	0	0
4933413J09Rik	72	59	95	0	0	0
4933413L06Rik	206	242	869	30	0	579
4933414I15Rik	0	0	0	0	0	1
4933415A04Rik	8	18	2	0	0	0
4933415F23Rik	0	0	0	0	0	0
4933415J04Rik	0	0	0	0	0	0
4933416C03Rik	0	1	0	0	0	0
4933416E03Rik	0	0	0	0	0	0
4933416E14Rik	0	0	0	0	0	0
4933416I08Rik	0	5	0	0	0	0
4933416M07Rik	0	0	0	0	0	0
4933417A18Rik	0	3	0	0	0	0
4933417C20Rik	14	14	174	0	0	0
4933417D19Rik	0	0	1	0	0	0
4933417E11Rik	0	0	0	0	0	0
4933417G07Rik	5	0	5	0	0	2
4933417O13Rik	0	0	0	0	0	0
4933421A08Rik	0	2	0	0	0	0
4933421D24Rik	0	0	0	0	0	0
4933421I07Rik	0	0	0	0	0	0
4933421O10Rik	32	45	133	1332	0	577
4933423L19Rik	0	0	0	0	0	0
4933423P22Rik	0	10	42	0	113	0
4933424G06Rik	0	0	0	0	0	215
4933424H11Rik	0	0	0	0	0	0
4933424L21Rik	0	0	0	0	0	0
4933424M12Rik	0	0	0	1	0	0
4933424N20Rik	0	0	0	0	0	0
4933425D22Rik	0	0	0	0	0	142
4933425L06Rik	0	0	0	0	0	10
4933425M03Rik	0	0	0	0	0	0
4933426K07Rik	0	0	0	0	0	0
4933427D06Rik	0	1	0	0	0	0
4933427D14Rik	49	96	627	0	0	940
4933427E11Rik	10	2	18	0	0	0
4933427E13Rik	0	0	0	0	0	0
4933427G23Rik	5	7	19	0	1	0
4933427I04Rik	0	0	1	0	0	0
4933427I22Rik	0	0	0	0	0	0
4933427J07Rik	0	0	0	0	0	0
4933428C19Rik	11	11	12	0	0	0
4933428G20Rik	1	22	90	0	0	85
4933428M09Rik	0	0	0	0	0	0
4933428P19Rik	0	0	0	0	0	0
4933429H19Rik	2	1	3	0	0	0
4933430A20Rik	0	0	0	0	0	0
4933430H06Rik	0	2	0	0	0	0
4933430H16Rik	0	0	0	0	0	0
4933430I17Rik	0	11	42	0	0	0
4933430L12Rik	0	0	0	0	0	0
4933430M04Rik	0	0	0	0	0	0
4933430N04Rik	0	0	3	0	0	0
4933431C10Rik	0	0	87	0	0	0
4933431E20Rik	25	6	199	0	0	83
4933431G14Rik	10	0	16	343	0	0
4933431K14Rik	18	56	213	0	0	0
4933431K23Rik	5	2	0	0	0	0
4933431M02Rik	0	0	0	0	0	0
4933432K03Rik	0	1	0	0	0	0
4933433F19Rik	0	0	0	0	0	0
4933433G15Rik	17	26	25	2	0	0
4933434E20Rik	275	367	1644	1	540	997
4933434M16Rik	0	0	27	0	0	0
4933435F18Rik	0	0	0	2	0	0
4933435G04Rik	0	0	0	0	0	0
4933436E23Rik	0	0	0	0	0	0
4933436F18Rik	0	0	4	0	0	0
4933436H12Rik	0	0	0	0	0	0
4933436I01Rik	0	0	0	0	0	0
4933436I20Rik	14	0	0	0	1	1
4933437G19Rik	2	0	0	0	0	0
4933438A12Rik	0	0	0	0	0	0
4933438B17Rik	0	0	0	0	0	0
4933438K21Rik	2	0	3	0	0	0
4933439C10Rik	236	223	1060	6799	0	515
4933439J24Rik	0	0	0	0	0	0
4933439K11Rik	0	1	0	0	0	0
4933439N06Rik	0	0	0	0	0	0
4933439N14Rik	0	0	0	0	0	0
4933440J02Rik	0	0	0	0	0	0
4933440M02Rik	0	0	0	0	0	0
4933440N22Rik	7	3	1	0	0	207
5031410I06Rik	0	0	0	0	0	0
5031415H12Rik	33	14	56	0	0	0
5031425E22Rik	411	474	2121	1477	39	284
5031425F14Rik	5	0	0	0	0	0
5031434C07Rik	0	0	0	0	0	0
5031434O11Rik	30	49	120	2	0	71
5031439G07Rik	127	198	968	2489	0	800
5033403F01Rik	16	0	13	0	0	0
5033403H07Rik	0	0	0	0	0	0
5033404E19Rik	0	0	0	0	0	0
5033417F24Rik	7	15	8	0	0	0
5033423K11Rik	0	0	0	0	0	0
5033426E14Rik	0	3	23	0	0	0
5033426O07Rik	0	0	0	0	0	0
5033428I22Rik	0	0	0	0	0	0
5033430I15Rik	97	80	277	0	0	346
5330406M23Rik	6	133	347	2226	192	1292
5330411J11Rik	0	0	0	2	0	0
5330411O13Rik	7	4	35	0	0	0
5330413D20Rik	0	0	0	0	0	0
5330413P13Rik	26	53	150	13	0	164
5330416C01Rik	0	0	3	0	0	0
5330417C22Rik	79	45	318	0	0	74
5330417H12Rik	0	0	0	0	0	0
5330425B07Rik	0	0	0	0	0	0
5330426L24Rik	0	0	0	0	0	0
5330429C05Rik	4	0	10	0	0	0
5330434G04Rik	259	413	1160	6339	256	2828
5330437M03Rik	1	12	0	3	0	2
5330438D12Rik	187	157	627	1065	0	1293
5330438I03Rik	0	0	0	0	0	0
5330439A09Rik	0	0	11	0	0	0
5330439B14Rik	0	0	0	0	0	0
5330439K02Rik	13	40	434	0	0	337
5430400D12Rik	27	11	75	0	0	0
5430401F13Rik	0	0	0	0	0	0
5430402E10Rik	0	0	0	0	0	0
5430402O13Rik	0	2	28	0	0	0
5430402P08Rik	0	0	4	0	0	0
5430403G16Rik	42	175	222	541	0	9
5430403N17Rik	0	0	0	0	0	0
5430405H02Rik	165	214	834	2493	1046	1205
5430416N02Rik	30	9	38	0	1042	141
5430419D17Rik	412	403	1205	0	176	0
5430420F09Rik	6	2	32	0	0	0
5430421F17Rik	0	0	0	0	0	0
5430427M07Rik	2	0	1	0	0	0
5430427N15Rik	0	0	0	0	0	0
5430427O19Rik	0	0	0	0	0	0
5430430B14Rik	0	0	0	0	0	0
5430431A17Rik	13	8	3	0	0	0
5430433H01Rik	0	0	0	0	0	0
5430434F05Rik	40	60	183	1	0	0
5430434I15Rik	0	0	0	0	0	0
5430435K18Rik	0	0	0	0	0	0
5430437J10Rik	0	0	0	0	0	0
5530400C23Rik	0	0	0	0	0	0
5530400K19Rik	0	1	3	0	0	0
5530401A14Rik	120	261	813	1	0	0
5530601H04Rik	203	306	1216	16	0	1464
5730403I07Rik	0	0	0	0	0	0
5730405O15Rik	83	60	166	1292	0	131
5730408A14Rik	0	15	2	1400	0	60
5730409E04Rik	60	37	70	0	1	44
5730412P04Rik	0	0	0	0	0	0
5730416F02Rik	0	0	0	0	0	0
5730419F03Rik	109	124	676	0	0	104
5730420D15Rik	8	0	0	0	0	4
5730422E09Rik	34	29	53	0	0	0
5730435O14Rik	0	0	0	0	0	0
5730437C11Rik	0	0	0	0	0	0
5730455P16Rik	116	125	444	476	3	1462
5730460C07Rik	0	0	0	0	0	0
5730480H06Rik	153	146	451	1904	1	222
5730488B01Rik	0	0	0	0	0	0
5730507A11Rik	138	135	755	2914	4	1741
5730507C01Rik	2	13	13	381	2	20
5730508B09Rik	5	15	23	0	0	0
5730522E02Rik	0	11	78	0	0	114
5730559C18Rik	0	0	1	0	0	0
5730585A16Rik	0	1	0	0	0	0
5730596B20Rik	0	0	0	0	0	0
5830405F06Rik	0	0	0	0	0	0
5830408C22Rik	102	77	322	0	0	24
5830411K02Rik	0	0	0	0	0	0
5830411N06Rik	0	3	0	0	0	0
5830415G21Rik	0	1	0	0	0	0
5830416I19Rik	0	0	0	0	0	0
5830417I10Rik	12	10	190	76	0	394
5830418P13Rik	0	3	0	0	0	0
5830432E09Rik	0	0	3	0	0	0
5830437K03Rik	0	0	0	0	0	0
5830444B04Rik	20	26	105	0	0	0
5830444F18Rik	13	26	102	0	5	3
5830454E08Rik	40	23	162	0	0	756
5830462I19Rik	3	19	19	1	0	44
5830468F06Rik	0	0	21	0	0	0
5830473C10Rik	0	0	1	0	0	0
5830487J09Rik	47	17	70	1	0	32
5930403N24Rik	0	1	0	0	0	0
5930409G06Rik	0	5	0	0	0	0
5930412G12Rik	0	0	17	0	0	0
5930420M18Rik	55	25	217	3	0	0
5930422O12Rik	0	4	22	0	0	24
5930430L01Rik	427	652	2074	2865	1	2801
5930435M05Rik	0	0	0	0	0	0
6030400A10Rik	21	39	101	0	0	0
6030407O03Rik	0	3	0	0	0	0
6030408B16Rik	0	12	0	0	0	0
6030419C18Rik	0	10	25	0	0	52
6030442E23Rik	0	0	0	0	0	0
6030442K20Rik	14	17	74	178	0	0
6030443J06Rik	32	7	23	0	0	0
6030445D17Rik	0	0	0	0	0	0
6030452D12Rik	0	0	0	0	0	0
6030458C11Rik	178	216	977	1207	1	141
6030460B20Rik	0	0	27	0	0	0
6030466F02Rik	0	0	0	0	0	0
6030468B19Rik	0	0	0	0	0	0
6030469F06Rik	0	0	0	0	0	0
6030471H07Rik	0	0	0	0	0	0
6030498E09Rik	0	5	0	0	0	0
6230400D17Rik	54	47	46	0	0	0
6330403K07Rik	7	23	245	0	0	365
6330403L08Rik	0	0	6	0	0	0
6330403N20Rik	10	18	55	0	0	0
6330408A02Rik	13	51	122	0	0	0
6330409D20Rik	0	3	13	0	0	0
6330410L21Rik	0	0	0	0	0	0
6330411D24Rik	8	9	14	0	0	0
6330415B21Rik	0	46	317	1850	4	94
6330418K02Rik	17	21	87	0	0	113
6330419E04Rik	16	47	70	0	0	0
6330420H09Rik	0	0	0	0	0	0
6330537M06Rik	0	3	3	0	0	0
6330549D23Rik	8	56	37	0	1056	3
6330562C20Rik	2	1	14	0	0	0
6430500D05Rik	0	0	0	0	0	0
6430503K07Rik	0	0	0	0	1	0
6430511E19Rik	94	86	301	1463	0	537
6430531B16Rik	23	17	52	0	0	0
6430548M08Rik	208	261	1939	1362	0	3507
6430550D23Rik	36	18	88	0	0	0
6430562O15Rik	21	5	5	0	0	0
6430571L13Rik	115	135	612	0	0	243
6430573F11Rik	45	23	213	0	0	280
6430573P05Rik	43	13	17	0	0	0
6430584L05Rik	0	0	1	0	0	0
6430590A07Rik	576	770	2547	3989	244	5058
6430628N08Rik	0	0	0	0	0	0
6430710C18Rik	0	0	0	0	0	0
6430710M23Rik	15	16	2	0	0	0
6530401F13Rik	3	1	5	0	0	0
6530402F18Rik	110	182	485	0	0	527
6530403H02Rik	0	0	0	0	2	0
6530409C15Rik	6	10	96	0	0	798
6530411M01Rik	0	5	0	0	1	0
6530437J22Rik	0	5	23	0	0	67
6720427I07Rik	73	55	123	1001	3	57
6720464F23Rik	56	83	224	1	0	68
6720469O03Rik	18	26	173	9	0	9
6720475M21Rik	8	11	21	620	0	0
6720482G16Rik	1	0	0	0	0	0
6720483E21Rik	0	10	29	0	0	235
6720489N17Rik	1	14	38	0	0	3
6820402A03Rik	0	0	0	0	0	0
6820408C15Rik	9	0	43	0	0	0
6820426E19Rik	0	0	0	0	0	0
6820431F20Rik	55	49	88	477	144	159
7330404K18Rik	0	5	0	0	0	0
7330423F06Rik	0	3	0	0	0	0
7420426K07Rik	0	0	0	0	0	0
7420461P10Rik	0	0	0	0	0	0
7420700N18Rik	0	0	1	0	0	0
7530416G11Rik	0	0	0	0	0	0
7530428D23Rik	0	0	0	0	0	0
7630403G23Rik	0	0	0	0	0	0
8030411F24Rik	0	0	0	0	0	0
8030423F21Rik	0	11	0	0	0	0
8030423J24Rik	0	0	0	0	0	0
8030442B05Rik	0	0	0	0	0	0
8030443G20Rik	1	0	0	0	0	0
8030445P17Rik	92	137	518	294	70	816
8030451A03Rik	0	0	7	0	0	0
8030453O22Rik	8	1	14	2	0	16
8030455M16Rik	0	0	0	0	0	0
8030462N17Rik	52	20	31	0	0	0
8030474K03Rik	0	0	1	0	0	0
8030487O14Rik	14	55	185	808	0	582
8430408G22Rik	0	10	24	0	0	0
8430419K02Rik	28	13	37	0	0	56
8430422M14Rik	104	52	438	0	0	657
8430423G03Rik	0	4	0	0	0	0
8430429K09Rik	76	37	379	1	2	200
8430432A02Rik	3	12	3	2692	0	0
8430436N08Rik	0	0	0	0	0	0
8430437L04Rik	0	0	0	0	0	0
9030204H09Rik	54	44	95	0	0	0
9030407P20Rik	37	13	66	0	0	0
9030607J07Rik	0	0	0	0	22	0
9030612E09Rik	6	6	31	1181	0	0
9030616G12Rik	0	0	0	0	0	0
9030617O03Rik	23	5	26	0	0	0
9030619P08Rik	0	0	0	0	0	0
9030622O22Rik	0	0	0	0	3	0
9030624G23Rik	5	10	25	649	2	141
9030624J02Rik	102	198	1026	0	14659	526
9130008F23Rik	0	1	0	0	0	0
9130011E15Rik	81	63	241	0	0	0
9130015G15Rik	0	0	0	0	0	0
9130015L21Rik	0	0	0	0	0	0
9130017K11Rik	0	5	0	0	0	0
9130019O22Rik	10	22	68	0	0	0
9130019P16Rik	0	11	7	0	0	0
9130023H24Rik	28	43	216	0	0	0
9130024F11Rik	4	7	4	0	0	0
9130204K15Rik	1	0	0	0	0	0
9130204L05Rik	0	0	0	0	0	0
9130208D14Rik	0	0	4	0	0	0
9130213A22Rik	0	0	0	0	0	0
9130214F15Rik	0	0	0	0	0	0
9130221F21Rik	0	0	0	0	0	0
9130221H12Rik	12	4	40	0	0	20
9130227L01Rik	29	8	29	0	0	0
9130230L23Rik	0	0	0	0	1	1
9130230N09Rik	4	1	3	0	0	0
9130401M01Rik	22	44	89	526	0	319
9130409I23Rik	0	0	0	0	0	0
9130409J20Rik	0	0	23	0	0	0
9130410C08Rik	1	0	0	0	0	0
9130604C24Rik	0	0	0	0	0	0
9230009I02Rik	0	0	0	0	0	0
9230019H11Rik	0	0	0	0	0	0
9230020A06Rik	0	0	0	0	0	0
9230102O04Rik	0	0	0	0	0	0
9230104L09Rik	0	0	0	0	0	0
9230104M06Rik	9	0	0	0	0	231
9230105E05Rik	0	5	62	0	0	0
9230106D20Rik	1	0	0	0	0	0
9230109A22Rik	0	0	0	0	0	0
9230110C19Rik	4	5	46	0	0	0
9230110F11Rik	0	0	0	0	0	0
9230110F15Rik	0	0	0	0	0	0
9230111E07Rik	0	0	0	0	0	0
9230112D13Rik	0	0	0	0	0	0
9230112E08Rik	19	23	43	2	0	0
9230113P08Rik	0	0	44	0	0	0
9230114J08Rik	0	0	0	0	0	0
9230114K14Rik	153	135	371	1436	0	140
9230116N13Rik	36	18	101	0	0	192
9230117E06Rik	0	0	0	0	0	0
9330020H09Rik	3	17	151	167	0	26
9330102E08Rik	0	4	0	0	0	0
9330104G04Rik	4	23	23	0	0	373
9330111N05Rik	0	0	0	0	0	0
9330118I20Rik	0	6	0	0	0	0
9330121J05Rik	1	0	0	0	0	0
9330121K16Rik	11	5	0	0	0	0
9330132A10Rik	0	8	1	0	0	0
9330136K24Rik	21	15	6	4	4	13
9330151L19Rik	304	135	870	227	0	1433
9330154J02Rik	0	4	39	0	0	8
9330154K18Rik	0	2	0	0	0	0
9330158H04Rik	10	27	21	0	0	0
9330159F19Rik	24	86	209	0	0	1569
9330159M07Rik	37	21	94	0	0	121
9330160F10Rik	57	109	315	0	0	135
9330161L09Rik	5	0	4	0	0	0
9330162012Rik	74	29	165	0	0	0
9330162B11Rik	53	70	186	2251	0	0
9330162G02Rik	358	346	1758	1575	1066	1677
9330171B17Rik	0	0	0	0	0	0
9330175E14Rik	0	0	0	0	0	0
9330175M20Rik	0	0	0	0	1	0
9330178D15Rik	0	0	0	0	0	0
9330179D12Rik	0	0	0	0	0	0
9330182L06Rik	2	25	58	0	0	58
9330182O14Rik	0	0	0	0	0	0
9330185C12Rik	0	0	0	0	0	0
9330198I05Rik	3	2	0	0	0	0
9330198N18Rik	0	0	0	0	0	0
9430002A10Rik	0	0	0	0	0	60
9430007A20Rik	0	0	0	0	0	0
9430007M09Rik	0	0	12	0	0	0
9430015G10Rik	76	176	836	1026	4	2646
9430018G01Rik	0	0	38	0	0	0
9430021M05Rik	0	2	0	0	0	0
9430024E24Rik	0	0	0	0	0	0
9430025C20Rik	12	2	0	0	0	0
9430034N14Rik	79	8	69	0	1	0
9430037G07Rik	17	2	80	4	0	82
9430037O13Rik	0	2	0	0	0	0
9430038I01Rik	4	16	35	0	3	0
9430041J12Rik	66	52	438	649	531	381
9430053O09Rik	17	0	85	0	0	0
9430060I03Rik	62	49	344	0	0	466
9430062P05Rik	0	0	0	2	0	0
9430064I24Rik	3	2	9	0	0	0
9430065F17Rik	0	5	19	2	2	0
9430069I07Rik	0	0	0	0	0	0
9430073C21Rik	0	0	0	0	0	0
9430083B18Rik	0	0	0	0	0	0
9430085M18Rik	0	1	0	0	0	0
9430087B13Rik	0	0	35	0	0	0
9430087J23Rik	8	9	0	0	0	0
9430091E24Rik	28	27	55	1297	0	0
9430092D12Rik	40	4	28	0	0	0
9430093N23Rik	0	0	0	0	0	0
9430097D07Rik	0	5	0	0	0	0
9430098F02Rik	0	0	0	0	0	0
9430099M06Rik	0	0	0	0	0	0
9530002B09Rik	0	0	0	0	0	0
9530003J23Rik	0	0	0	0	0	0
9530003O04Rik	0	1	17	0	0	0
9530013L04Rik	0	20	25	0	0	0
9530018H14Rik	0	0	0	0	0	0
9530022L04Rik	1	0	11	70	0	0
9530026F06Rik	0	0	0	0	0	0
9530026P05Rik	0	2	5	0	1	0
9530027J09Rik	0	0	25	0	0	0
9530034A14Rik	0	0	0	0	0	0
9530034E10Rik	3	2	0	316	0	91
9530036M11Rik	0	0	0	0	0	0
9530036O11Rik	0	0	13	0	0	0
9530046B11Rik	7	24	156	0	0	135
9530051G07Rik	11	24	38	0	0	0
9530052C20Rik	0	2	6	0	0	0
9530052E02Rik	0	8	10	0	0	0
9530053A07Rik	0	1	75	0	0	45
9530056K15Rik	0	0	53	0	1	0
9530059O14Rik	14	23	209	0	0	0
9530062K07Rik	18	32	130	0	0	0
9530068E07Rik	48	83	1248	3779	0	544
9530077C05Rik	90	61	159	0	0	224
9530078K11Rik	2	13	5	0	0	0
9530080O11Rik	19	1	18	0	0	109
9530082P21Rik	174	166	900	2062	0	426
9530085L11Rik	336	155	902	0	0	128
9530085P06Rik	0	0	0	0	0	0
9530086O07Rik	0	4	0	0	0	0
9530097N15Rik	3	0	0	486	0	0
9630001P10Rik	0	64	44	2	1	0
9630010A21Rik	333	343	1376	289	488	581
9630013D21Rik	0	8	0	0	0	0
9630013K17Rik	0	0	10	0	0	0
9630028B13Rik	0	1	0	0	0	0
9630028H03Rik	0	0	0	0	0	0
9630041A04Rik	0	3	0	0	0	0
9830004L10Rik	0	0	0	0	0	0
9830107B12Rik	0	0	0	0	0	0
9830132P13Rik	0	3	15	0	0	0
9830144P21Rik	5	13	21	0	0	0
9930004E17Rik	13	0	0	0	0	103
9930012K11Rik	0	0	49	0	0	0
9930014A18Rik	0	0	8	0	0	0
9930021J03Rik	320	265	862	249	2	923
9930022D16Rik	0	0	0	0	0	0
9930038B18Rik	0	0	0	0	0	0
9930104L06Rik	42	122	252	1127	0	289
9930111H07Rik	0	0	0	0	0	0
9930111J21Rik1	0	0	0	0	0	0
9930111J21Rik2	0	1	0	0	0	0
9930120I10Rik	59	56	65	0	0	7
A030001D20Rik	39	11	58	0	0	0
A030005K14Rik	0	0	0	0	0	0
A030012G06Rik	0	0	0	0	0	0
A130006I12Rik	3	10	34	0	0	70
A130010J15Rik	15	69	205	0	0	0
A130014A01Rik	252	97	433	306	0	112
A130023I24Rik	0	0	0	0	0	0
A130030D18Rik	0	0	0	0	0	0
A130048G24Rik	0	1	1	2	0	0
A130050O07Rik	97	65	276	0	0	37
A130051J06Rik	0	0	0	0	0	0
A130071D04Rik	39	0	8	0	0	0
A1bg	0	6	12	0	0	214
A1cf	0	0	0	0	0	0
A230001M10Rik	0	0	0	0	0	0
A230004M16Rik	20	2	70	0	0	1
A230005M16Rik	0	0	10	0	0	0
A230006K03Rik	21	47	31	0	0	0
A230009B12Rik	10	14	28	0	0	0
A230020J21Rik	7	6	0	0	0	0
A230028O05Rik	0	1	0	0	0	0
A230050P20Rik	48	120	537	1802	0	1707
A230052G05Rik	0	1	23	0	0	0
A230056P14Rik	16	10	34	0	0	1
A230057D06Rik	181	272	878	5196	2935	2664
A230059L01Rik	0	7	0	0	0	0
A230060F14Rik	0	15	0	0	0	0
A230065H16Rik	0	0	0	0	0	0
A230065N10Rik	0	0	6	0	0	0
A230072C01Rik	0	40	279	0	0	210
A230072E10Rik	37	21	53	0	0	70
A230072I06Rik	0	0	0	0	0	0
A230077H06Rik	67	64	640	0	0	449
A230083G16Rik	4	6	40	0	0	67
A230083N12Rik	88	52	257	1	1	102
A230085B16Rik	0	1	0	0	0	0
A230087F16Rik	0	3	0	1	0	0
A230098N10Rik	0	0	1	0	0	0
A230103J11Rik	1	0	3	248	0	0
A230103L15Rik	170	234	630	4654	1663	1897
A230107N01Rik	79	40	75	267	0	0
A230108P19Rik	4	10	2	0	0	0
A26c2	0	0	0	0	0	0
A2m	6	1	3	1	0	1032
A2ml1	0	4	7	1	0	0
A330008L17Rik	1	0	54	0	0	8
A330009N23Rik	0	0	0	0	0	0
A330015K06Rik	16	5	122	0	0	0
A330023F24Rik	283	258	1373	2862	187	2324
A330032B11Rik	5	8	24	1	0	0
A330033J07Rik	0	0	0	0	0	1
A330035P11Rik	0	7	10	0	0	0
A330040F15Rik	30	8	112	0	0	452
A330041J22Rik	5	19	69	0	0	0
A330043C09Rik	0	0	0	0	0	0
A330044P14Rik	9	0	0	0	0	0
A330048O09Rik	0	0	0	0	0	0
A330058E17Rik	0	0	0	0	0	0
A330069E16Rik	50	43	109	1572	607	174
A330069K06Rik	0	0	0	0	0	0
A330070K13Rik	0	0	0	0	0	0
A330074H02Rik	0	4	29	0	0	0
A330074K22Rik	38	28	75	0	0	33
A330076H08Rik	486	688	2334	26993	10	9980
A330087D11Rik	0	0	0	0	0	0
A330093E20Rik	0	0	9	0	0	0
A330094K24Rik	165	137	472	0	0	0
A330102I10Rik	81	67	280	280	0	569
A3galt2	0	23	11	0	0	0
A430005L14Rik	140	149	618	477	0	6
A430010J10Rik	35	8	105	16	9	123
A430018G15Rik	0	0	1	0	0	0
A430027C01Rik	34	40	59	2893	15	113
A430027H14Rik	0	0	0	0	0	0
A430033K04Rik	127	168	706	1414	0	2182
A430034D21Rik	0	0	9	0	0	0
A430035B10Rik	678	731	1386	0	1	21
A430046D13Rik	200	138	379	2	0	137
A430048G15Rik	0	0	0	0	0	0
A430050A11Rik	0	0	0	0	0	0
A430057M04Rik	0	0	8	0	0	10
A430060F13Rik	0	0	0	0	0	0
A430072C10Rik	0	0	0	0	0	0
A430072P03Rik	0	0	0	0	0	0
A430073D23Rik	0	1	0	0	0	0
A430078G23Rik	0	2	0	0	0	0
A430078I02Rik	8	21	45	0	0	0
A430089I19Rik	0	0	0	0	0	0
A430093F15Rik	0	0	17	0	0	0
A430105I19Rik	15	21	228	20	0	473
A430105J06Rik	111	104	610	3059	0	118
A430106G13Rik	89	162	659	0	0	1289
A430108G06Rik	1	4	0	0	0	0
A430110C17Rik	0	11	18	727	0	0
A430110L20Rik	0	23	47	5	0	0
A4galt	0	0	0	0	0	0
A4gnt	0	0	1	0	0	0
A530006G24Rik	0	0	0	0	0	0
A530010F05Rik	0	0	0	0	0	0
A530010L16Rik	0	0	0	0	0	0
A530013C23Rik	0	0	0	0	0	0
A530016L24Rik	2	0	2	0	0	0
A530017D24Rik	28	22	63	0	0	72
A530020G20Rik	0	0	0	0	0	0
A530021J07Rik	0	0	0	0	0	0
A530030E21Rik	0	0	0	0	0	0
A530032D15Rik	1	0	0	0	0	0
A530040E14Rik	0	0	0	2	1	3
A530041M06Rik	226	244	989	3	0	682
A530053G22Rik	0	0	0	0	0	0
A530053M12Rik	0	0	0	0	0	0
A530058N18Rik	560	621	1736	10450	8009	6651
A530064D06Rik	0	1	0	0	0	0
A530064N14Rik	0	1	19	4	0	0
A530072M11Rik	0	22	107	0	0	0
A530076I17Rik	0	0	0	0	0	0
A530083I20Rik	61	35	199	0	0	374
A530083M17Rik	0	10	12	0	0	0
A530084C06Rik	0	0	0	0	0	0
A530095I07Rik	0	0	0	0	0	0
A530099J19Rik	0	0	0	0	0	0
A630001G21Rik	16	0	12	0	0	0
A630001O12Rik	0	0	1	0	0	0
A630009H07Rik	0	0	0	0	0	0
A630010A05Rik	0	0	0	0	0	0
A630012P03Rik	0	0	0	0	0	0
A630014C17Rik	0	0	0	0	0	0
A630023A22Rik	0	0	3	0	0	0
A630023P12Rik	24	13	41	0	0	0
A630031M04Rik	0	0	3	0	0	0
A630033H20Rik	0	0	0	0	1	0
A630035G10Rik	0	0	0	0	0	0
A630050E04Rik	0	0	0	0	0	0
A630052C17Rik	119	91	546	0	0	964
A630072L19Rik	0	2	29	0	0	0
A630072M18Rik	9	11	41	0	0	0
A630073D07Rik	0	0	0	0	0	0
A630075F10Rik	0	0	0	0	0	0
A630076J17Rik	0	1	23	0	0	0
A630081D01Rik	7	5	0	0	0	0
A630091E08Rik	0	0	0	0	0	0
A630095E13Rik	0	0	0	0	0	0
A630095N17Rik	0	0	0	0	0	0
A730004F24Rik	0	0	0	0	0	0
A730011C13Rik	89	108	423	1	1	265
A730013G03Rik	0	8	15	0	0	0
A730015C16Rik	0	0	26	0	0	0
A730017C20Rik	123	92	462	2477	3574	240
A730017L22Rik	13	40	105	2	0	1276
A730018C14Rik	0	0	0	0	0	0
A730020E08Rik	55	65	289	0	0	0
A730020M07Rik	0	0	0	0	0	0
A730032A03Rik	0	0	0	0	0	0
A730035I17Rik	4	2	13	0	0	2
A730036I17Rik	14	5	23	0	0	0
A730045E13Rik	0	1	0	0	0	0
A730046J19Rik	0	16	43	1	0	334
A730049H05Rik	0	0	0	0	0	0
A730056A06Rik	0	0	0	0	0	0
A730060N03Rik	23	23	4	0	1626	3
A730061H03Rik	0	1	2	0	0	12
A730062M13Rik	15	22	52	2	0	400
A730071L15Rik	0	5	45	0	0	0
A730081D07Rik	0	0	0	0	0	0
A730082K24Rik	5	2	0	0	0	0
A730085K08Rik	0	2	0	0	0	0
A730089K16Rik	0	0	0	0	0	0
A730090N16Rik	17	7	35	0	0	99
A730094K22Rik	0	2	0	0	0	0
A730098A19Rik	0	0	0	0	0	0
A830005F24Rik	2	16	29	0	0	0
A830008E24Rik	14	1	28	0	0	0
A830009L08Rik	19	2	14	0	1	1
A830011K09Rik	0	0	0	0	0	0
A830012C17Rik	0	0	0	0	0	0
A830018L16Rik	0	2	38	1	0	1
A830019L24Rik	0	0	0	0	0	0
A830019P07Rik	15	5	10	0	0	0
A830029E22Rik	0	0	0	0	0	0
A830031A19Rik	0	0	0	0	0	0
A830035A12Rik	0	0	0	0	0	0
A830036E02Rik	3	24	0	0	0	0
A830052D11Rik	5	8	0	0	0	0
A830073O21Rik	39	2	4	1	0	0
A830080D01Rik	85	103	431	0	0	573
A830082K12Rik	10	27	92	1	0	380
A830092H15Rik	8	0	3	0	0	0
A930001A20Rik	26	11	40	0	0	0
A930001C03Rik	0	1	0	0	0	0
A930002H02Rik	9	0	1	2820	0	0
A930002H24Rik	21	5	63	0	0	0
A930002I21Rik	0	0	0	0	0	0
A930003A15Rik	456	371	1907	0	2655	1685
A930003O13Rik	438	339	1622	783	2	708
A930004D18Rik	384	221	909	0	0	109
A930004J17Rik	285	227	817	0	0	689
A930005G22Rik	208	361	1621	0	0	157
A930005H10Rik	50	112	421	1324	0	1207
A930005N03Rik	0	10	144	0	0	0
A930006I01Rik	331	243	1158	641	0	506
A930006K02Rik	8	19	20	0	0	0
A930006L05Rik	0	24	108	3	0	0
A930007I19Rik	144	141	637	0	0	236
A930009A15Rik	3	12	76	2991	0	1566
A930012L18Rik	31	13	6	1	0	60
A930012O16Rik	0	0	19	0	0	76
A930014E01Rik	6	0	0	0	0	0
A930014E10Rik	34	16	59	0	0	0
A930015D03Rik	2	1	3	4	0	0
A930016O22Rik	16	16	112	1806	0	368
A930017K11Rik	0	0	18	0	0	0
A930017M01Rik	0	0	12	0	0	0
A930018M24Rik	61	235	674	0	0	858
A930018P22Rik	0	0	19	0	0	0
A930019D19Rik	30	29	54	368	0	1
A930024E05Rik	116	47	445	23	124	1138
A930024N18Rik	6	0	0	0	0	0
A930028O11Rik	0	0	0	0	0	0
A930029G22Rik	70	46	399	0	0	941
A930030B08Rik	55	88	159	1029	0	882
A930031H19Rik	85	132	205	0	0	0
A930032L01Rik	0	26	52	0	0	0
A930033H14Rik	77	122	428	885	0	163
A930035D04Rik	0	2	1	0	0	0
A930036I15Rik	8	7	43	0	0	316
A930036K24Rik	2015	1638	8045	181	3	2394
A930037H05Rik	121	49	167	1	0	192
A930038B10Rik	2	8	88	0	0	0
A930041C12Rik	56	52	108	0	0	0
A930104D05Rik	0	0	0	0	0	0
AA386476	137	87	308	1	0	1091
AA387200	0	0	0	0	0	0
AA413626	61	122	322	53	1	416
AA414768	0	11	46	0	0	0
AA465934	52	34	44	13	72	19
AA467197	0	0	0	0	0	0
AA474408	49	31	336	4249	0	160
AA543186	19	8	15	395	0	0
AA543401	0	0	0	0	0	0
AA545190	0	0	0	0	0	0
AA619741	0	0	0	0	0	0
AA623943	0	0	0	0	0	0
AA645442	0	0	0	0	0	0
AA672651	0	0	0	0	0	0
AA792892	0	0	0	0	0	0
AA914427	65	24	157	0	0	0
AA986860	22	29	49	0	0	0
AB041806	0	4	0	0	0	0
AB124611	7	17	178	0	0	0
AC022682.1	0	0	0	0	0	0
AC022682.2	0	0	0	0	0	0
AC025913.1	0	0	0	0	0	0
AC025913.2	0	0	0	0	0	0
AC025913.3	0	0	0	0	0	0
AC025913.4	0	0	0	0	0	0
AC025913.5	0	0	0	0	0	0
AC027700.1	0	0	0	0	0	0
AC027700.2	0	0	0	0	0	0
AC027700.3	0	0	0	0	0	0
AC034099.1	0	0	0	0	0	0
AC055772.1	0	0	0	0	0	0
AC055772.2	0	0	20	0	0	0
AC055777.1	50	13	193	0	0	0
AC055777.2	0	2	0	0	0	0
AC055818.1	0	0	14	0	0	15
AC061963.1	16	3	28	0	0	5
AC061963.2	20	34	32	0	0	3
AC061963.3	18	14	66	0	0	0
AC061963.4	11	3	16	0	0	0
AC068459.1	0	0	0	0	0	0
AC068459.2	0	0	0	0	0	0
AC068905.1	0	0	0	0	0	0
AC069074.1	0	0	0	0	0	0
AC069074.2	3	0	0	0	0	0
AC069074.3	0	0	0	0	0	0
AC069308.1	0	0	0	0	0	0
AC069559.1	0	0	0	0	0	0
AC069559.2	0	0	0	0	0	0
AC069561.1	0	0	0	0	0	0
AC069561.2	0	0	0	0	0	0
AC069561.3	0	0	0	0	0	0
AC069561.4	0	0	0	0	0	0
AC069561.5	0	1	0	0	0	0
AC069562.1	0	0	0	0	0	0
AC069562.2	0	0	0	0	0	0
AC069562.3	0	1	0	0	0	0
AC069563.1	0	0	0	0	0	0
AC073562.1	5	8	59	0	0	0
AC073945.1	0	0	0	0	0	0
AC073945.2	0	0	0	0	0	0
AC073945.3	0	0	0	0	0	0
AC073945.4	0	0	0	0	0	0
AC073945.5	0	0	0	0	0	0
AC073947.1	0	0	0	0	0	0
AC073947.2	0	0	0	0	0	0
AC073947.3	0	0	1	0	0	0
AC073947.4	0	0	0	0	0	0
AC079245.1	0	0	0	0	0	0
AC079245.2	0	0	0	0	0	0
AC079644.1	0	0	1	0	0	0
AC079644.10	0	0	0	0	0	0
AC079644.11	0	0	0	0	0	0
AC079644.12	0	0	1	0	0	0
AC079644.13	0	0	0	0	0	0
AC079644.14	0	0	0	0	0	0
AC079644.15	0	0	0	0	0	0
AC079644.16	0	0	0	0	0	0
AC079644.17	0	0	0	0	0	0
AC079644.18	0	0	1	0	0	0
AC079644.2	0	0	0	0	0	0
AC079644.3	0	0	0	0	0	0
AC079644.4	0	0	0	0	0	0
AC079644.5	0	0	0	0	0	0
AC079644.6	0	0	0	0	0	0
AC079644.7	0	0	0	0	0	0
AC079644.8	0	0	0	0	0	0
AC079644.9	0	0	0	0	0	2
AC079680.1	0	0	0	0	0	0
AC079680.2	0	0	0	0	0	0
AC079680.3	0	0	0	0	0	0
AC079680.4	0	0	0	0	0	0
AC079680.5	0	0	0	0	0	0
AC079681.1	19	9	16	0	0	0
AC079681.2	0	0	0	0	0	0
AC084391.1	0	0	0	0	0	0
AC087540.1	0	0	0	0	0	1
AC087559.1	0	0	0	0	0	0
AC087559.2	0	0	0	0	0	0
AC087559.3	0	0	0	0	0	0
AC087890.1	14	0	0	0	0	0
AC087891.1	0	0	0	0	0	0
AC087891.2	0	0	0	0	0	0
AC090496.1	0	0	0	0	0	0
AC090654.1	0	0	0	0	0	0
AC090659.1	0	0	0	0	0	0
AC090659.2	0	0	0	0	0	0
AC090962.1	0	0	0	0	0	0
AC090962.2	0	0	0	0	0	0
AC091237.1	0	2	0	0	0	0
AC091260.1	0	0	0	0	0	0
AC091260.2	0	0	0	0	0	0
AC091458.1	0	0	0	0	0	0
AC091458.2	0	0	0	0	0	0
AC091458.3	0	0	0	0	0	0
AC091458.4	0	0	0	0	0	0
AC091458.5	0	0	0	0	0	0
AC091458.6	0	0	0	0	0	0
AC091522.1	0	0	0	0	0	0
AC091683.1	0	0	0	0	0	0
AC091683.2	0	0	0	0	0	0
AC091683.3	0	0	0	0	0	0
AC091683.4	0	0	0	0	0	0
AC091683.5	0	0	0	0	0	0
AC091764.1	0	0	0	0	0	0
AC091764.2	0	0	0	0	0	0
AC091764.3	0	0	0	0	0	0
AC091783.1	0	0	0	0	0	0
AC091783.2	0	0	0	0	0	0
AC091783.3	0	0	0	0	0	0
AC091783.4	0	0	0	0	0	0
AC091783.5	0	0	0	0	0	0
AC091785.1	34	18	35	1	0	0
AC091785.2	119	189	181	2685	0	0
AC091785.3	0	0	0	0	0	0
AC092710.1	1	16	0	0	1	0
AC092710.2	0	0	5	1	0	0
AC092710.3	4	12	21	0	0	0
AC093316.1	0	2	0	0	0	0
AC093316.2	0	0	0	0	0	0
AC093467.1	0	0	0	0	0	0
AC093467.2	0	0	2	0	0	0
AC093926.1	0	0	0	0	0	0
AC093926.2	0	0	0	0	0	0
AC096628.1	0	0	0	0	0	0
AC096628.2	0	0	0	0	0	0
AC098712.1	0	0	0	0	0	0
AC098716.1	13	0	0	0	0	0
AC098716.2	0	0	0	0	0	0
AC098839.1	0	0	0	0	0	0
AC098839.2	0	0	1	0	0	0
AC098839.3	0	0	0	0	0	0
AC099578.1	0	0	0	0	0	0
AC099578.2	0	0	0	0	0	0
AC099715.1	0	0	0	0	0	0
AC099760.1	0	0	0	0	0	0
AC099761.1	0	0	0	0	0	0
AC099934.1	0	0	0	0	0	0
AC099934.2	0	0	0	0	0	0
AC099934.3	0	0	0	0	0	0
AC099934.4	0	0	0	0	0	0
AC099934.5	0	0	0	0	0	0
AC099934.6	1	1	0	0	0	0
AC099934.7	0	0	0	0	0	0
AC100209.1	0	0	0	0	0	0
AC100209.2	0	0	0	0	0	0
AC100378.1	0	0	0	0	0	0
AC100386.1	0	0	1	0	0	0
AC100406.1	0	0	0	0	0	0
AC100406.2	0	0	0	0	0	0
AC100406.3	0	0	0	0	0	0
AC100590.1	0	0	0	0	0	0
AC100590.2	0	0	0	0	0	0
AC100590.3	0	0	0	0	2	0
AC100729.1	11	0	0	0	0	0
AC101677.1	0	0	0	0	0	0
AC101677.2	2	0	0	0	0	0
AC101709.1	0	0	0	0	0	0
AC101709.2	0	0	0	0	0	0
AC101875.1	1	10	42	0	0	0
AC101882.1	0	1	0	0	0	0
AC101882.2	0	0	0	0	0	0
AC101984.1	0	0	0	0	0	0
AC102009.1	0	0	0	0	0	0
AC102114.1	0	0	0	0	0	0
AC102228.1	0	0	0	0	0	0
AC102264.1	0	0	0	0	0	0
AC102287.1	0	0	0	0	0	0
AC102312.1	2	0	0	0	0	0
AC102312.2	0	0	0	0	0	0
AC102312.3	0	0	0	0	0	0
AC102312.4	0	0	0	0	0	0
AC102350.1	1	0	6	0	0	1
AC102352.1	0	0	0	0	0	0
AC102369.1	0	0	0	0	0	0
AC102369.2	0	0	0	0	0	0
AC102369.3	0	0	1	0	0	1
AC102369.4	0	0	1	0	0	1
AC102431.1	0	1	0	0	0	0
AC102431.2	8	2	42	2	0	43
AC102435.1	0	0	0	0	0	0
AC102435.2	0	0	0	0	0	0
AC102435.3	0	0	9	0	0	0
AC102542.1	4	0	0	1	0	0
AC102554.1	23	0	43	0	0	130
AC102569.1	0	0	0	0	0	0
AC102569.2	0	0	0	0	0	0
AC102575.1	0	0	0	0	0	0
AC102582.1	0	0	0	0	0	0
AC102582.2	0	0	0	0	0	0
AC102582.3	0	0	0	0	0	0
AC102626.1	0	0	0	0	0	0
AC102689.1	0	0	0	0	0	0
AC103936.1	0	0	0	0	0	0
AC104200.1	0	0	0	0	0	0
AC104832.1	5	7	73	0	0	0
AC104834.1	0	0	0	0	0	0
AC104880.1	0	0	0	0	0	0
AC104897.1	1	0	0	10	0	1
AC104906.1	0	0	0	0	0	0
AC105167.1	0	0	0	0	0	0
AC105169.1	0	0	0	0	0	0
AC105169.2	0	0	0	0	0	0
AC105169.3	0	0	0	0	0	0
AC105169.4	0	0	11	0	0	0
AC105407.1	0	0	0	0	0	0
AC105407.2	0	0	0	0	0	0
AC105407.3	0	0	0	0	0	0
AC105950.1	31	30	31	11	0	152
AC105950.2	5	0	22	663	0	0
AC105958.1	46	45	67	0	0	193
AC105958.2	0	0	0	0	0	0
AC107635.1	0	0	0	0	0	0
AC107638.1	0	4	0	0	0	0
AC107661.1	0	0	0	0	0	0
AC107662.1	0	0	0	0	0	0
AC107663.1	0	0	0	0	0	0
AC107663.2	0	0	0	0	0	0
AC107663.3	0	0	0	0	0	0
AC107669.1	0	0	0	0	0	0
AC107669.2	0	0	0	0	0	0
AC107681.1	0	0	0	0	0	0
AC107681.2	0	0	0	0	0	0
AC107740.1	10	10	28	0	0	0
AC107752.1	0	0	0	0	0	0
AC107752.2	0	0	0	0	0	0
AC107755.1	0	0	3	0	0	0
AC107763.1	0	0	0	0	0	0
AC107808.1	0	3	10	0	0	0
AC107808.2	0	0	0	0	0	0
AC107819.1	0	0	0	0	0	0
AC107819.2	0	0	1	0	0	0
AC107819.3	31	14	69	0	0	0
AC107851.1	0	0	0	0	0	0
AC107851.2	5	1	0	0	0	0
AC107864.1	0	0	0	0	0	0
AC108401.1	0	0	0	0	0	12
AC108401.2	0	0	0	0	0	0
AC108401.3	34	20	113	0	0	267
AC108401.4	0	4	0	0	0	0
AC108437.1	0	0	1	0	0	0
AC108802.1	8	8	24	0	0	1
AC108846.1	0	0	0	0	0	0
AC108846.2	0	0	0	0	0	0
AC108846.3	0	0	0	0	0	0
AC108846.4	0	0	0	0	0	0
AC108846.5	0	0	0	0	0	0
AC108947.1	0	0	0	0	0	0
AC109180.1	0	0	0	0	0	0
AC109180.2	0	0	0	0	0	0
AC109212.1	0	0	0	0	0	0
AC109214.1	0	1	0	0	0	0
AC109214.2	0	0	0	0	0	0
AC109214.3	0	0	0	0	0	0
AC109214.4	0	0	0	0	0	0
AC110043.1	1	0	0	0	0	0
AC110091.1	0	0	0	0	0	0
AC110091.2	0	0	0	0	0	0
AC110091.3	0	0	0	0	0	0
AC110091.4	0	0	0	0	0	0
AC110235.1	0	0	0	0	0	0
AC110377.1	0	3	4	5	2	7
AC110381.1	0	1	1	0	0	0
AC110381.2	2	4	13	0	0	0
AC110381.3	60	11	13	0	0	0
AC110521.1	0	1	21	0	0	0
AC110521.2	0	0	0	0	0	0
AC110816.1	0	0	0	0	0	0
AC110816.2	0	4	0	0	0	0
AC110817.1	0	0	0	0	0	0
AC110901.1	0	0	0	0	0	0
AC111044.1	0	0	0	0	0	0
AC111046.1	0	0	0	0	0	0
AC111092.1	0	0	9	0	0	0
AC112146.1	0	0	0	0	0	0
AC112157.1	0	0	0	0	0	0
AC112259.1	0	0	0	0	0	0
AC112259.2	0	0	0	0	0	0
AC112265.1	0	0	3	0	0	0
AC112274.1	23	1	5	1911	0	0
AC112274.2	0	0	0	0	0	0
AC112520.1	0	0	0	0	0	0
AC112680.1	0	0	0	0	0	0
AC112680.2	0	2	0	0	0	0
AC112680.3	8	5	7	0	0	0
AC112680.4	0	0	0	0	0	0
AC112956.1	0	0	0	0	0	0
AC113001.1	0	0	0	0	0	0
AC113059.1	1	29	49	0	0	6
AC113059.2	0	0	0	0	0	0
AC113059.3	7	0	0	0	0	0
AC113059.4	0	0	0	0	0	0
AC113060.1	0	0	0	0	0	0
AC113082.1	0	0	0	0	0	0
AC113082.2	0	0	0	0	0	0
AC113082.3	0	0	0	0	0	0
AC113082.4	2	0	0	0	0	0
AC113095.1	0	0	0	0	0	0
AC113107.1	4	0	0	0	0	0
AC113158.1	4	4	0	0	0	0
AC113204.1	0	0	0	1	0	0
AC113282.1	0	0	0	0	0	0
AC113282.2	0	0	0	0	0	0
AC113282.3	0	0	0	0	0	0
AC113282.4	0	0	0	0	0	0
AC113282.5	0	0	0	0	0	0
AC113291.1	0	3	4	0	0	0
AC113291.2	0	0	24	0	0	0
AC113291.3	0	2	10	0	0	0
AC113304.1	0	0	0	0	0	0
AC113305.1	0	5	32	0	0	0
AC113439.1	0	0	0	0	0	0
AC113441.1	0	0	0	0	0	0
AC113441.2	0	0	0	0	0	0
AC113441.3	0	0	0	0	0	0
AC113470.1	0	0	0	0	0	0
AC113475.1	0	0	0	0	0	0
AC113508.1	0	0	0	0	0	0
AC113508.2	0	0	0	0	0	0
AC113508.3	0	0	0	0	0	0
AC113508.4	0	0	0	0	0	0
AC113527.1	0	3	0	0	0	0
AC114002.1	0	0	0	0	0	0
AC114002.2	0	0	0	0	0	0
AC114002.3	4	0	0	0	0	0
AC114010.1	0	0	0	0	0	0
AC114412.1	0	0	0	0	0	0
AC114412.2	0	0	0	0	0	0
AC114573.1	0	0	0	0	0	0
AC114575.1	0	0	1	0	0	0
AC114575.2	0	0	0	0	0	0
AC114575.3	0	0	0	0	0	0
AC114645.1	0	0	0	0	0	0
AC114645.2	0	0	0	0	0	0
AC114645.3	2	0	0	0	0	0
AC114645.4	0	0	0	0	0	0
AC114645.5	9	0	0	0	0	0
AC114678.1	0	0	0	0	0	0
AC115034.1	0	0	0	4	0	1
AC115037.1	11	6	44	0	0	0
AC115037.2	0	0	0	0	0	0
AC115047.1	0	2	0	0	0	0
AC115047.2	0	0	0	0	0	0
AC115122.1	0	6	1	4	1	0
AC115288.1	0	0	0	0	0	0
AC115289.1	0	0	0	0	0	0
AC115289.2	0	0	0	0	0	0
AC115290.1	0	0	0	0	0	0
AC115290.2	0	1	0	0	0	0
AC115297.1	12	143	347	0	0	298
AC115300.1	0	0	0	0	0	0
AC115744.1	5	13	21	157	0	16
AC115747.1	0	0	0	0	0	0
AC115750.1	0	0	0	0	0	0
AC115760.1	4	20	45	113	111	183
AC115785.1	0	0	0	0	0	0
AC115793.1	0	0	0	0	0	0
AC115805.1	14	9	11	0	0	377
AC115805.2	0	1	0	0	0	0
AC115863.1	11	5	2	0	0	0
AC115880.1	0	2	0	0	0	0
AC115880.2	0	1	10	0	0	0
AC115891.1	0	1	0	0	0	0
AC115891.2	5	0	0	0	0	0
AC115891.3	2	7	3	0	0	15
AC115910.1	134	122	701	2227	3	2839
AC115970.1	0	0	0	0	0	0
AC116180.1	15	4	8	0	0	28
AC116395.1	49	68	198	1250	0	1192
AC116421.1	0	0	0	0	0	0
AC116460.1	0	0	0	0	0	0
AC116465.1	0	0	0	0	0	0
AC116465.2	0	0	0	0	0	0
AC116471.1	0	1	0	0	0	0
AC116502.1	0	0	0	0	0	0
AC116503.1	0	0	0	0	0	0
AC116557.1	0	1	14	0	0	0
AC116587.1	0	0	0	2	0	0
AC116589.1	1	0	0	0	0	0
AC116589.10	0	0	0	0	0	0
AC116589.11	0	0	0	0	0	0
AC116589.12	0	0	0	0	0	0
AC116589.2	0	0	0	0	0	0
AC116589.3	1	0	1	0	0	0
AC116589.4	2	0	0	0	0	0
AC116589.5	0	0	0	0	0	0
AC116589.6	0	0	0	0	0	0
AC116589.7	0	0	0	0	0	0
AC116589.8	0	0	1	0	0	0
AC116589.9	0	0	0	0	0	0
AC116679.1	0	0	0	0	0	0
AC116680.1	0	0	0	0	0	0
AC116699.1	0	0	0	3	0	0
AC116713.1	0	0	0	0	0	0
AC116726.1	0	0	0	0	0	0
AC116726.2	10	0	0	0	0	0
AC116797.1	0	0	0	0	0	0
AC116797.2	0	0	0	0	0	0
AC117194.1	0	0	0	0	0	0
AC117195.1	0	0	0	0	0	0
AC117198.1	0	0	0	0	0	0
AC117199.1	31	61	146	0	525	18
AC117205.1	0	0	0	0	0	0
AC117209.1	3	0	0	0	0	0
AC117226.1	0	0	0	0	0	0
AC117226.2	0	0	0	0	0	1
AC117232.1	0	0	3	0	0	0
AC117232.2	0	0	0	1	0	0
AC117232.3	3	2	6	14	6	8
AC117232.4	2	5	10	0	0	49
AC117232.5	1	0	1	0	0	2
AC117236.1	1	6	25	0	0	0
AC117237.1	0	0	0	0	0	0
AC117240.1	0	0	0	0	0	0
AC117240.2	0	0	0	0	0	0
AC117245.1	0	0	0	0	0	0
AC117245.2	0	0	0	0	0	0
AC117245.3	0	0	0	0	0	1
AC117245.4	0	0	0	1	0	0
AC117245.5	0	0	0	0	0	0
AC117570.1	0	0	0	0	0	0
AC117608.1	0	0	0	0	0	0
AC117608.2	0	0	0	0	0	0
AC117635.1	0	0	0	0	0	0
AC117639.1	0	4	28	1011	0	49
AC117639.2	27	31	20	0	0	0
AC117648.1	0	0	0	3	0	0
AC117656.1	0	0	0	0	0	0
AC117656.2	0	0	0	0	0	0
AC117656.3	0	0	0	0	0	0
AC117688.1	0	0	0	0	0	0
AC117689.1	0	0	8	0	0	0
AC117703.1	0	0	0	0	0	0
AC117769.1	0	15	28	0	0	0
AC117769.2	6	9	65	0	0	2
AC117769.3	0	8	8	0	0	0
AC117769.4	0	0	39	0	0	0
AC117797.1	6	24	5	1326	0	2
AC117797.2	0	0	0	0	0	0
AC117949.1	0	0	0	0	0	0
AC117949.2	9	48	62	0	0	136
AC118006.1	0	0	0	0	0	0
AC118006.2	0	0	0	0	0	0
AC118006.3	0	0	0	0	0	0
AC118020.1	0	0	3	0	0	1
AC118202.1	0	0	0	0	0	0
AC118222.1	0	0	9	0	0	0
AC118222.2	0	0	0	0	0	0
AC118224.1	0	0	0	0	0	0
AC118230.1	0	0	13	0	0	0
AC118249.1	0	4	3	0	0	0
AC118476.1	9	13	34	13	0	35
AC118476.2	4	0	0	1	1	0
AC118476.3	0	0	0	0	0	0
AC118476.4	0	0	0	0	0	0
AC118476.5	0	0	0	0	0	0
AC118476.6	0	0	0	0	0	2
AC118476.7	0	0	9	0	0	0
AC118704.1	0	0	0	0	0	0
AC118733.1	0	0	0	0	0	0
AC118733.2	0	0	0	0	0	0
AC118750.1	0	0	0	0	0	0
AC119241.1	0	0	0	0	0	0
AC119892.1	0	0	0	0	0	0
AC119892.2	0	0	0	0	0	0
AC119894.1	0	0	0	0	0	0
AC119894.2	0	4	20	0	0	0
AC119896.1	0	0	0	0	0	0
AC119987.1	0	0	0	0	0	0
AC120002.1	0	0	0	0	0	0
AC120002.2	19	8	95	0	0	244
AC120002.3	0	0	1	0	0	14
AC120011.1	0	0	0	0	0	0
AC120148.1	0	0	0	0	0	0
AC120347.1	2	16	38	334	0	0
AC120347.2	0	0	0	0	0	0
AC120383.1	0	0	0	0	0	0
AC120383.2	0	0	0	0	0	0
AC120383.3	0	0	0	0	10	0
AC120386.1	0	0	0	0	0	0
AC120394.1	3	1	12	0	0	0
AC120394.2	103	57	334	768	0	14
AC120394.3	145	215	569	0	0	0
AC120394.4	0	3	66	0	0	0
AC120406.1	0	0	0	0	0	0
AC120425.1	0	0	0	0	0	0
AC120540.1	3	0	0	0	0	0
AC120540.2	0	0	0	0	0	0
AC120555.1	0	3	0	0	0	0
AC120843.1	0	0	0	0	0	0
AC121094.1	0	0	0	0	0	0
AC121137.1	18	22	81	0	0	0
AC121264.1	0	0	0	0	0	0
AC121286.1	0	0	0	0	0	0
AC121286.2	0	0	5	0	0	0
AC121504.1	0	0	0	0	0	0
AC121569.1	0	0	0	0	0	0
AC121569.2	0	0	0	0	0	0
AC121569.3	0	0	0	0	0	0
AC121569.4	0	0	0	0	0	0
AC121583.1	11	4	43	0	1	0
AC121583.2	0	0	0	0	0	0
AC121599.1	0	0	0	0	0	0
AC121788.1	0	0	0	0	0	0
AC121788.2	0	0	0	0	0	0
AC121788.3	0	0	1	1	0	0
AC121788.4	0	0	0	0	0	0
AC121788.5	0	5	0	0	0	0
AC121788.6	0	0	0	0	0	0
AC121793.1	0	0	0	0	0	0
AC121793.2	1	34	80	58	5	17
AC121801.1	19	16	65	0	0	0
AC121804.1	7	0	0	0	0	0
AC121804.2	0	0	1	0	0	0
AC121804.3	0	6	16	0	0	0
AC121804.4	0	0	0	0	0	0
AC121804.5	0	0	0	0	0	0
AC121805.1	0	1	20	346	0	326
AC121805.2	0	10	4	1902	94	151
AC121821.1	0	0	0	0	0	0
AC121844.1	0	0	0	0	0	0
AC121844.2	10	26	73	1369	1	198
AC121844.3	1	43	92	0	0	0
AC121870.1	0	3	0	0	0	0
AC121870.2	115	284	1421	0	0	35
AC121871.1	0	0	0	0	0	0
AC121872.1	0	0	0	0	0	0
AC121872.2	0	0	2	0	0	0
AC121872.3	0	0	0	0	0	0
AC121902.1	0	0	0	0	0	0
AC121927.1	0	0	0	0	0	0
AC121937.1	0	0	0	0	0	0
AC121942.1	0	0	0	0	0	0
AC121942.2	0	0	11	0	0	0
AC121942.3	0	0	0	0	0	131
AC121947.1	0	0	0	0	0	0
AC121947.2	0	0	0	0	0	0
AC121961.1	0	19	20	0	0	0
AC121964.1	0	0	0	0	0	0
AC121965.1	133	123	412	2014	0	211
AC121966.1	0	0	2	0	0	0
AC121986.1	0	0	0	0	0	0
AC121988.1	0	0	0	0	0	0
AC122013.1	0	0	0	0	0	0
AC122013.2	0	0	0	0	0	0
AC122018.1	28	0	0	0	0	0
AC122018.2	0	0	0	0	0	0
AC122024.1	0	0	0	0	0	0
AC122024.2	2	0	0	0	0	0
AC122024.3	2	6	0	0	0	0
AC122024.4	0	0	0	0	0	0
AC122188.1	0	0	0	0	0	0
AC122188.2	0	0	0	0	0	0
AC122190.1	0	0	0	0	0	0
AC122194.1	0	0	0	0	0	0
AC122194.2	0	0	0	0	0	0
AC122194.3	0	0	0	0	0	0
AC122197.1	35	30	137	0	0	0
AC122197.2	0	5	0	0	0	0
AC122210.1	0	0	0	0	0	0
AC122210.2	0	0	0	0	0	0
AC122210.3	0	0	0	0	0	0
AC122220.1	0	0	0	0	0	0
AC122220.2	0	0	0	0	0	0
AC122225.1	0	0	0	0	1	0
AC122228.1	0	0	4	0	0	0
AC122235.1	0	0	0	0	2	2
AC122242.1	0	0	0	0	0	0
AC122262.1	0	0	0	0	0	0
AC122264.1	0	0	0	0	0	0
AC122273.1	9	9	20	0	0	0
AC122273.2	14	4	17	0	0	0
AC122290.1	0	0	0	0	0	0
AC122293.1	0	0	0	0	0	0
AC122293.2	0	0	0	0	0	0
AC122295.1	0	0	0	0	0	0
AC122297.1	0	0	0	0	0	0
AC122298.1	0	0	0	0	0	0
AC122301.1	0	0	0	0	0	0
AC122301.2	1	1	8	3	0	13
AC122301.3	6	0	0	0	0	53
AC122302.1	22	32	111	0	0	4
AC122305.1	13	5	75	0	0	5
AC122305.2	11	0	0	0	0	0
AC122305.3	0	0	0	0	0	0
AC122305.4	0	0	0	0	0	0
AC122305.5	1	0	0	0	0	0
AC122313.1	0	0	0	0	0	0
AC122313.2	0	0	0	0	0	0
AC122313.3	0	0	0	0	0	0
AC122314.1	2	0	2	0	0	0
AC122317.1	0	0	0	0	0	0
AC122317.2	0	0	24	0	0	0
AC122317.3	0	0	0	0	0	0
AC122326.1	0	0	0	0	0	0
AC122327.1	0	0	0	0	0	0
AC122327.2	0	0	0	0	0	0
AC122327.3	0	0	0	0	0	0
AC122327.4	0	0	2	0	0	0
AC122332.1	0	0	0	0	0	0
AC122332.2	0	0	0	0	0	0
AC122332.3	0	0	0	0	0	0
AC122334.1	1	0	0	0	0	0
AC122335.1	10	0	0	0	0	0
AC122335.2	0	0	0	0	0	0
AC122335.3	13	23	52	0	1	2
AC122337.1	0	0	0	0	0	0
AC122344.1	0	0	0	0	0	1
AC122346.1	23	0	0	0	0	0
AC122346.2	0	0	0	0	0	0
AC122346.3	0	0	0	0	0	0
AC122351.1	0	0	4	0	0	0
AC122354.1	0	0	0	0	0	0
AC122354.2	0	0	0	0	0	0
AC122357.1	3	4	10	0	0	0
AC122357.2	0	2	3	0	2	0
AC122357.3	19	13	7	0	0	0
AC122357.4	0	4	1	0	1	0
AC122360.1	0	0	0	0	0	0
AC122367.1	0	0	23	0	0	0
AC122367.2	11	2	12	0	0	22
AC122367.3	19	7	3	0	0	135
AC122371.1	0	0	0	0	0	0
AC122371.2	0	0	0	0	0	0
AC122371.3	0	0	0	0	0	0
AC122371.4	0	0	0	0	0	0
AC122371.5	0	0	0	0	0	0
AC122371.6	0	0	0	0	0	0
AC122371.7	0	0	0	0	0	0
AC122371.8	0	0	0	0	0	0
AC122372.1	0	0	0	0	0	0
AC122372.2	0	0	0	0	0	0
AC122372.3	0	0	0	0	0	2
AC122379.1	0	0	0	0	0	0
AC122379.2	0	0	0	0	0	0
AC122382.1	0	0	0	0	0	0
AC122382.2	0	0	0	0	0	0
AC122390.1	0	0	0	0	0	0
AC122395.1	0	0	0	0	0	0
AC122395.2	0	0	0	0	0	0
AC122395.3	0	0	0	0	0	0
AC122402.1	0	0	0	0	0	0
AC122405.1	0	0	0	0	0	0
AC122405.2	0	0	0	0	0	0
AC122408.1	0	0	0	0	0	0
AC122408.2	0	1	0	0	0	3
AC122408.3	0	0	0	0	0	0
AC122408.4	0	0	0	0	0	0
AC122418.1	9	24	40	0	0	0
AC122426.1	0	1	8	0	0	0
AC122426.2	16	7	57	0	0	0
AC122428.1	0	1	0	0	0	0
AC122428.2	0	0	0	0	0	0
AC122428.3	61	109	381	971	0	336
AC122428.4	0	0	3	0	0	0
AC122428.5	0	0	0	0	1	0
AC122447.1	4	5	0	0	0	0
AC122463.1	0	3	0	0	0	68
AC122464.1	0	0	0	0	0	0
AC122465.1	0	0	0	0	0	0
AC122465.2	0	0	0	0	0	0
AC122465.3	0	0	0	0	0	0
AC122484.1	0	0	0	0	0	0
AC122486.1	0	0	0	0	0	0
AC122507.1	0	0	0	0	0	0
AC122508.1	0	0	0	0	0	0
AC122525.1	0	3	17	0	0	1
AC122525.2	11	6	9	0	0	0
AC122533.1	0	0	0	0	0	0
AC122533.2	0	0	0	0	0	0
AC122539.1	0	0	0	0	0	0
AC122539.2	0	0	0	0	0	0
AC122539.3	30	23	94	312	0	58
AC122539.4	0	0	0	0	0	0
AC122542.1	0	0	0	0	0	0
AC122546.1	0	0	0	0	0	0
AC122556.1	0	0	0	0	0	0
AC122734.1	0	0	0	0	0	0
AC122811.1	0	0	0	0	0	0
AC122811.2	0	2	0	0	0	25
AC122824.1	0	0	0	0	0	0
AC122824.2	0	0	0	0	0	0
AC122828.1	0	0	5	0	0	0
AC122828.2	6	1	43	0	0	222
AC122828.3	57	73	251	0	0	0
AC122828.4	13	90	278	0	0	16
AC122829.1	0	0	0	0	0	0
AC122829.2	0	0	0	0	0	0
AC122829.3	0	0	0	0	0	0
AC122832.1	0	0	0	0	0	0
AC122832.2	0	1	0	0	4	1
AC122832.3	0	2	0	0	0	0
AC122840.1	0	0	0	0	0	0
AC122840.2	0	0	0	0	0	0
AC122840.3	0	0	0	0	0	0
AC122840.4	0	0	0	0	0	0
AC122840.5	0	0	0	0	0	0
AC122844.1	1	2	3	0	0	0
AC122850.1	0	0	0	6	0	1
AC122860.1	0	3	0	0	0	0
AC122860.2	0	11	0	0	0	0
AC122876.1	0	0	10	0	0	0
AC122881.1	5	0	0	0	0	0
AC122886.1	0	0	0	0	0	0
AC122887.1	0	0	0	0	0	0
AC122887.2	0	0	0	0	0	0
AC122891.1	0	0	0	0	0	0
AC122891.2	0	0	1	0	0	0
AC122901.1	42	25	346	0	0	0
AC122901.2	11	4	0	0	0	0
AC122905.1	0	0	0	0	0	0
AC122905.2	0	0	0	0	0	0
AC122923.1	0	0	0	0	0	0
AC122924.1	0	0	0	0	0	0
AC122924.2	0	0	0	0	0	0
AC123035.1	0	0	0	0	0	0
AC123036.1	0	0	0	0	0	0
AC123036.2	0	0	0	0	0	0
AC123042.1	24	12	111	0	0	160
AC123043.1	0	0	2	0	0	0
AC123043.2	0	0	0	0	0	0
AC123043.3	0	0	0	0	0	0
AC123052.1	0	2	14	0	0	0
AC123058.1	0	0	0	0	0	0
AC123062.1	0	0	0	0	0	0
AC123064.1	0	0	0	0	0	0
AC123064.2	0	0	0	0	0	0
AC123067.1	0	0	0	0	0	0
AC123067.2	0	0	0	0	0	0
AC123069.1	396	194	1416	0	0	236
AC123074.1	0	0	0	0	0	0
AC123534.1	0	0	0	0	0	0
AC123618.1	0	0	0	0	0	0
AC123619.1	8	8	74	0	0	0
AC123619.2	0	0	0	0	0	0
AC123620.1	4	1	6	0	0	0
AC123629.1	0	0	0	0	0	0
AC123694.1	0	0	0	0	0	0
AC123694.2	0	0	0	0	0	0
AC123694.3	0	2	0	0	0	0
AC123705.1	22	40	54	0	0	990
AC123705.2	55	79	325	76	0	343
AC123705.3	1	21	75	0	0	208
AC123705.4	10	12	52	0	0	28
AC123708.1	0	0	0	0	0	0
AC123708.2	23	17	119	0	0	0
AC123709.1	13	0	0	0	0	0
AC123720.1	1	26	53	0	0	0
AC123738.1	102	47	136	0	0	372
AC123738.2	0	0	0	0	0	0
AC123803.1	0	0	0	0	0	0
AC123808.1	0	0	0	0	0	1
AC123830.1	0	0	0	0	0	0
AC123832.1	0	13	13	0	0	0
AC123832.2	2	0	5	2	0	2
AC123834.1	0	0	0	0	0	0
AC123834.2	0	0	0	0	0	0
AC123835.1	1	2	0	0	0	6
AC123842.1	0	0	0	0	0	0
AC123842.2	0	0	0	0	0	0
AC123857.1	0	0	0	0	0	0
AC123857.2	0	0	0	0	0	0
AC123867.1	0	0	0	0	0	0
AC123873.1	0	0	0	0	0	0
AC123873.2	0	0	0	0	0	0
AC123873.3	0	0	0	0	0	0
AC123920.1	0	0	2	2	0	1
AC123935.1	1	2	7	6	0	5
AC123939.1	0	0	0	0	0	0
AC123944.1	0	0	0	0	0	0
AC123944.2	0	0	0	0	0	0
AC123954.1	6	16	20	8	213	1
AC124011.1	0	4	0	0	0	0
AC124134.1	0	2	0	0	0	0
AC124171.1	0	0	0	0	0	0
AC124171.2	0	0	0	0	0	1
AC124171.3	0	0	0	0	0	0
AC124173.1	0	0	0	0	0	0
AC124179.1	0	0	6	0	0	0
AC124179.2	0	0	0	0	0	0
AC124183.1	0	0	0	0	0	0
AC124184.1	0	0	0	0	0	0
AC124193.1	0	0	0	0	0	0
AC124196.1	0	0	0	0	0	0
AC124196.2	0	0	0	0	0	0
AC124346.1	0	12	0	0	0	0
AC124346.2	0	0	0	0	0	0
AC124346.3	65	15	58	0	0	1
AC124353.1	0	0	0	0	0	0
AC124356.1	0	0	0	0	0	0
AC124356.2	0	0	0	0	0	0
AC124360.1	0	0	0	0	0	0
AC124360.2	0	0	0	0	0	0
AC124392.1	1	2	29	0	0	0
AC124395.1	0	0	0	0	0	0
AC124397.1	0	0	0	0	0	0
AC124397.2	0	0	0	0	0	0
AC124399.1	0	0	0	0	0	0
AC124399.2	0	0	0	0	0	0
AC124399.3	0	10	0	0	0	0
AC124400.1	0	0	0	0	0	0
AC124400.2	0	0	0	0	0	0
AC124413.1	0	0	0	0	3	0
AC124413.2	2	3	0	0	0	0
AC124413.3	0	0	0	0	0	0
AC124414.1	9	4	39	17	3	5
AC124420.1	0	0	0	0	0	0
AC124421.1	2	10	18	143	1	0
AC124421.2	0	0	0	0	0	178
AC124426.1	0	0	0	0	0	0
AC124426.2	0	0	0	0	0	1
AC124426.3	0	0	0	0	0	0
AC124426.4	31	0	0	0	0	0
AC124426.5	0	0	0	0	0	0
AC124433.1	6	2	27	0	0	0
AC124433.2	0	0	0	0	0	0
AC124436.1	0	0	0	0	0	0
AC124445.1	0	0	0	0	0	0
AC124446.1	61	10	178	0	0	0
AC124450.1	0	0	0	0	0	0
AC124453.1	18	20	162	384	0	552
AC124456.1	0	0	1	0	0	0
AC124457.1	0	0	0	0	0	1
AC124458.1	0	0	0	0	0	0
AC124465.1	0	0	0	0	0	0
AC124484.1	0	0	0	0	0	0
AC124489.1	0	0	0	0	0	0
AC124489.2	0	1	0	0	0	0
AC124489.3	0	0	0	0	0	0
AC124503.1	0	0	0	0	0	0
AC124503.2	0	0	0	0	0	0
AC124503.3	0	0	0	0	0	0
AC124510.1	0	0	0	0	0	0
AC124510.2	0	0	0	0	0	0
AC124510.3	0	0	0	0	0	0
AC124510.4	0	0	1	0	0	0
AC124516.1	4	15	60	0	0	2
AC124516.2	0	0	0	0	0	0
AC124516.3	21	4	0	0	108	25
AC124516.4	0	0	0	0	0	0
AC124524.1	0	0	0	0	0	0
AC124524.2	0	1	17	0	0	0
AC124537.1	0	0	0	0	0	0
AC124537.2	0	0	0	0	0	0
AC124542.1	0	0	0	0	0	0
AC124546.1	0	0	0	0	0	0
AC124549.1	0	0	0	0	0	0
AC124549.2	0	0	0	0	0	0
AC124549.3	0	0	0	0	0	0
AC124556.1	28	6	4	0	0	0
AC124556.2	0	0	0	0	0	0
AC124562.1	0	0	0	0	0	0
AC124562.2	0	3	1	0	0	0
AC124569.1	0	0	0	0	0	0
AC124569.2	0	0	0	0	0	0
AC124569.3	0	0	0	0	0	0
AC124569.4	0	0	0	0	0	0
AC124572.1	9	40	18	0	0	79
AC124572.2	4	12	8	0	0	0
AC124577.1	0	0	0	0	0	0
AC124577.2	11	14	43	0	0	0
AC124577.3	198	102	280	0	0	6
AC124577.4	97	88	524	0	0	79
AC124579.1	12	14	4	0	0	0
AC124581.1	0	0	0	0	0	0
AC124581.2	0	0	0	0	0	0
AC124581.3	0	0	0	0	0	0
AC124581.4	0	0	0	0	0	0
AC124585.1	0	0	0	0	0	0
AC124586.1	35	55	52	2057	0	886
AC124595.1	0	2	0	0	0	0
AC124595.2	0	0	0	0	0	0
AC124601.1	0	0	0	0	0	0
AC124601.2	0	5	0	0	0	20
AC124601.3	0	0	0	0	0	0
AC124603.1	0	0	1	0	0	0
AC124606.1	0	0	0	0	0	0
AC124606.2	0	0	0	0	0	0
AC124613.1	0	0	0	0	0	0
AC124680.1	0	2	0	0	0	1
AC124686.1	0	0	0	0	0	0
AC124687.1	0	0	0	0	0	0
AC124687.2	0	0	0	0	0	0
AC124687.3	9	0	0	0	0	0
AC124687.4	0	0	0	0	0	0
AC124687.5	0	0	0	0	0	0
AC124712.1	0	0	0	0	0	0
AC124721.1	0	0	0	0	0	0
AC124729.1	0	0	0	0	0	0
AC124732.1	6	5	0	0	0	0
AC124732.2	0	0	0	0	0	0
AC124732.3	0	6	0	0	0	0
AC124732.4	58	26	55	0	0	458
AC124733.1	23	16	46	0	0	254
AC124739.1	0	0	0	0	0	0
AC124739.2	0	0	0	0	0	0
AC124739.3	0	1	0	0	0	30
AC124739.4	0	0	0	0	0	0
AC124739.5	0	0	3	4	0	20
AC124742.1	21	33	107	830	0	221
AC124744.1	0	0	0	0	0	0
AC124744.2	0	0	1	0	0	12
AC124751.1	0	0	0	0	0	0
AC124752.1	0	0	1	0	0	0
AC124772.1	0	0	0	0	0	1
AC124772.2	0	0	0	0	0	0
AC124772.3	0	0	0	0	0	0
AC124772.4	4	2	8	0	0	0
AC124772.5	0	0	0	0	0	5
AC124776.1	0	0	0	0	0	0
AC124778.1	0	0	0	0	0	0
AC124778.2	0	0	0	0	0	0
AC124778.3	0	0	0	0	0	0
AC124826.1	0	0	0	0	0	0
AC124992.1	0	0	0	0	0	0
AC125019.1	0	0	0	0	0	0
AC125020.1	21	0	0	0	0	0
AC125020.2	0	0	0	0	0	0
AC125020.3	0	0	3	0	0	0
AC125041.1	0	0	0	0	0	0
AC125041.2	0	0	0	0	0	0
AC125041.3	0	0	0	0	0	0
AC125064.1	0	0	0	0	0	0
AC125070.1	0	0	0	0	0	0
AC125070.2	0	0	0	0	0	0
AC125070.3	0	0	0	0	0	0
AC125070.4	0	0	0	0	0	0
AC125071.1	1	58	1	0	0	0
AC125099.1	0	0	0	0	0	0
AC125099.2	0	0	0	0	0	0
AC125106.1	6	23	81	0	0	0
AC125108.1	25	18	201	0	0	5
AC125149.1	0	0	0	0	0	0
AC125149.2	0	0	0	0	0	0
AC125149.3	0	0	0	0	0	0
AC125149.4	0	0	0	0	0	0
AC125149.5	0	0	0	0	0	0
AC125167.1	0	0	0	0	0	0
AC125178.1	0	0	0	0	0	0
AC125178.2	0	0	0	0	0	0
AC125178.3	0	0	0	0	0	0
AC125190.1	0	0	0	0	0	0
AC125190.2	0	0	0	0	0	0
AC125190.3	0	0	0	0	0	0
AC125190.4	0	0	0	0	0	0
AC125190.5	0	0	0	0	0	0
AC125190.6	0	0	0	0	0	0
AC125190.7	0	0	0	0	0	0
AC125206.1	0	0	0	0	128	0
AC125206.2	0	0	0	0	0	0
AC125206.3	0	0	0	0	0	0
AC125209.1	0	0	0	0	0	0
AC125223.1	0	0	0	0	0	0
AC125223.2	1	0	0	0	0	0
AC125223.3	0	0	2	0	0	0
AC125312.1	0	0	0	0	0	0
AC125321.1	0	1	4	0	0	0
AC125321.2	0	0	0	0	0	0
AC125344.1	0	0	0	0	0	0
AC125350.1	0	0	0	0	0	0
AC125350.2	12	3	87	0	0	0
AC125350.3	0	0	0	0	0	0
AC125350.4	0	0	0	0	0	0
AC125350.5	0	0	72	0	0	272
AC125351.1	0	0	6	0	0	0
AC125361.1	0	0	0	0	0	0
AC125361.2	0	0	21	0	0	0
AC125374.1	19	91	233	0	0	1240
AC125374.2	3	13	16	501	0	11
AC125374.3	0	18	14	94	0	115
AC125374.4	0	0	0	0	0	0
AC125374.5	0	0	0	0	0	0
AC125379.1	0	0	27	0	0	0
AC125379.2	1	6	15	0	0	0
AC125399.1	1	0	0	0	0	0
AC125409.1	15	67	109	0	0	169
AC125409.2	18	20	36	5152	949	732
AC125409.3	0	0	0	0	0	0
AC125444.1	0	0	0	0	0	0
AC125444.2	0	0	0	0	0	0
AC125444.3	2	10	1	1200	0	0
AC125444.4	0	0	0	0	0	0
AC125444.5	0	0	0	0	0	0
AC125444.6	0	0	0	0	0	0
AC125484.1	0	0	0	0	0	0
AC125484.2	0	0	0	0	0	0
AC125486.1	0	0	0	0	0	0
AC125487.1	0	46	132	0	0	0
AC125487.2	0	0	0	0	0	0
AC125487.3	0	0	0	0	0	0
AC125488.1	0	0	0	0	0	0
AC125488.2	0	0	0	0	0	0
AC125531.1	0	0	0	0	0	0
AC125532.1	2	7	23	0	2	243
AC125532.2	0	2	1	0	0	3
AC125535.1	5	0	22	0	0	0
AC125543.1	0	0	0	0	0	0
AC125543.2	0	0	0	0	0	0
AC125543.3	2	2	9	0	2	1
AC125543.4	1	0	2	0	0	9
AC125543.5	0	0	0	0	0	0
AC125543.6	0	0	0	0	0	0
AC125543.7	0	0	0	0	0	0
AC126035.1	0	0	0	0	0	0
AC126043.1	8	0	0	267	0	0
AC126257.1	0	0	0	3	0	0
AC126257.2	0	3	2	0	0	0
AC126257.3	0	0	0	0	0	0
AC126257.4	1	1	22	0	0	0
AC126262.1	10	0	1	0	0	0
AC126262.2	0	0	0	0	0	0
AC126267.1	0	0	0	0	0	0
AC126267.2	0	0	0	0	0	0
AC126268.1	0	0	0	0	0	0
AC126269.1	0	0	0	0	0	0
AC126275.1	0	6	0	0	0	0
AC126275.2	0	0	0	0	0	0
AC126276.1	0	0	0	0	0	0
AC126408.1	0	0	0	0	0	0
AC126426.1	107	64	143	793	2595	57
AC126444.1	0	0	4	0	0	0
AC126459.1	0	0	0	0	0	0
AC126459.2	2	4	21	0	0	0
AC126459.3	0	0	0	0	0	0
AC126459.4	0	0	1	0	0	0
AC126459.5	10	10	31	0	1	0
AC126549.1	1	27	237	0	0	0
AC126549.2	23	17	0	0	0	0
AC126554.1	0	0	1	1	0	0
AC126554.10	0	0	0	0	0	0
AC126554.2	0	0	0	0	0	0
AC126554.3	0	0	0	0	0	0
AC126554.4	0	0	0	0	0	0
AC126554.5	0	0	0	0	0	2
AC126554.6	0	0	0	0	0	0
AC126554.7	0	0	0	0	0	0
AC126554.8	0	0	0	0	0	0
AC126554.9	0	0	0	0	0	0
AC126672.1	0	0	0	0	0	0
AC126672.2	0	0	0	0	0	0
AC126673.1	7	63	78	1	0	0
AC126673.2	34	69	240	0	0	0
AC126673.3	0	0	0	1	0	0
AC126685.1	0	0	0	0	0	0
AC126687.1	0	1	0	2	0	1
AC126796.1	1	2	0	0	0	0
AC126799.1	0	0	0	0	0	0
AC126799.2	0	1	0	0	1	1
AC126804.1	248	234	1044	0	0	0
AC126804.2	45	64	209	0	0	753
AC126805.1	0	0	0	0	0	0
AC126806.1	0	0	0	0	1	0
AC126806.2	0	0	0	0	0	0
AC126806.3	0	0	0	0	0	0
AC126939.1	0	0	0	0	0	0
AC126939.2	0	0	0	0	0	0
AC126939.3	0	0	0	0	0	0
AC126939.4	0	0	0	0	0	0
AC126943.1	156	118	330	1742	0	0
AC127224.1	0	0	0	0	0	0
AC127224.2	0	0	3	0	0	0
AC127224.3	0	0	0	0	0	0
AC127242.1	5	5	7	14	5	136
AC127242.2	0	0	0	0	0	0
AC127242.3	0	0	0	0	0	0
AC127242.4	0	0	0	0	0	0
AC127242.5	0	4	10	18	0	99
AC127254.1	0	0	0	0	0	0
AC127270.1	0	0	0	0	0	0
AC127270.2	0	0	0	0	0	0
AC127270.3	0	0	0	0	0	0
AC127279.1	0	0	0	0	0	0
AC127281.1	0	0	0	0	0	1
AC127302.1	0	0	0	0	0	1
AC127302.2	0	0	0	0	0	0
AC127302.3	4	0	0	0	0	2
AC127318.1	0	0	0	0	0	0
AC127337.1	0	0	0	0	0	0
AC127337.2	9	1	85	0	0	2
AC127349.1	0	0	0	0	0	0
AC127563.1	0	0	0	0	0	0
AC127568.1	0	0	0	0	0	0
AC127568.2	0	0	0	0	0	0
AC127581.1	0	0	0	0	0	0
AC127582.1	1	0	1	0	0	0
AC127583.1	0	3	1	0	0	0
AC127590.1	1	0	6	6	2	1
AC127593.1	0	0	0	0	0	0
AC127596.1	0	0	0	0	0	0
AC127596.2	0	0	0	0	0	0
AC127597.1	0	0	0	0	0	0
AC127597.2	0	0	0	0	0	0
AC129016.1	0	0	0	0	0	0
AC129016.2	0	2	3	12	1	2
AC129018.1	0	3	0	0	0	0
AC129019.1	0	5	18	0	2	1
AC129019.2	0	1	0	0	0	0
AC129019.3	0	0	0	0	0	0
AC129022.1	17	7	0	0	0	0
AC129085.1	0	1	0	1	0	1
AC129085.2	45	11	155	365	0	0
AC129085.3	0	0	0	0	0	4
AC129085.4	0	5	0	0	0	0
AC129085.5	0	0	0	0	0	0
AC129202.1	0	0	0	0	0	0
AC129202.2	0	0	0	0	0	0
AC129202.3	0	0	0	0	0	0
AC129217.1	10	2	3	0	0	10
AC129219.1	0	0	0	0	0	0
AC129219.2	0	1	1	0	0	6
AC129219.3	1	0	0	1	0	0
AC129304.1	0	0	0	0	0	0
AC129304.2	0	0	0	0	0	0
AC129308.1	1	0	0	0	0	0
AC129308.2	0	0	0	0	0	0
AC129308.3	0	0	0	0	0	0
AC129323.1	0	0	0	0	0	0
AC129329.1	0	0	1	2	1	0
AC129336.1	0	1	8	0	0	0
AC129336.2	0	0	0	0	0	0
AC129590.1	0	0	0	0	0	0
AC129597.1	52	28	106	0	0	30
AC129975.1	0	0	0	0	0	0
AC129975.2	14	0	8	0	0	0
AC130217.1	0	0	15	0	0	0
AC130217.2	0	0	0	0	0	0
AC130222.1	0	0	9	0	0	0
AC130536.1	0	0	0	0	0	0
AC130661.1	3	7	79	1120	0	161
AC130711.1	0	0	0	0	0	0
AC130821.1	0	0	0	0	0	0
AC130821.2	0	0	0	0	0	0
AC130824.1	3	1	2	0	0	4
AC130824.2	0	0	1	0	0	0
AC130824.3	0	0	0	0	0	18
AC130827.1	1	14	60	0	0	0
AC130829.1	0	0	1	0	0	2
AC130829.2	4	0	0	0	0	0
AC130829.3	0	0	0	0	0	0
AC130830.1	0	0	0	0	0	0
AC130831.1	0	0	0	0	0	0
AC131081.1	2	0	2	0	0	1
AC131085.1	0	0	0	0	0	0
AC131104.1	0	0	0	0	0	0
AC131117.1	0	0	0	1	0	0
AC131117.2	0	0	0	0	0	0
AC131120.1	90	53	375	0	0	356
AC131120.2	0	0	4	6	6	5
AC131187.1	0	0	0	0	0	0
AC131187.2	0	1	2	0	0	5
AC131283.1	0	0	0	0	0	0
AC131283.2	0	0	0	0	0	0
AC131329.1	0	7	36	1	0	0
AC131596.1	0	0	0	0	0	0
AC131654.1	0	0	0	0	0	0
AC131660.1	0	0	46	2	0	0
AC131660.2	0	0	4	0	0	0
AC131667.1	0	0	0	1	0	0
AC131677.1	0	0	0	0	0	0
AC131677.2	0	0	0	0	0	0
AC131684.1	0	0	8	0	0	0
AC131687.1	77	61	236	1	0	367
AC131690.1	0	0	0	0	0	1
AC131709.1	14	4	14	0	0	0
AC131717.1	0	0	0	0	0	0
AC131717.2	0	0	0	0	0	0
AC131720.1	0	0	152	0	0	0
AC131720.2	0	0	0	1	0	1
AC131720.3	0	0	0	0	0	0
AC131739.1	0	0	21	0	0	0
AC131743.1	9	6	0	0	0	3
AC131743.2	0	0	0	0	0	0
AC131743.3	0	3	0	0	0	0
AC131743.4	0	0	0	0	0	0
AC131743.5	4	21	21	108	224	1
AC131743.6	0	0	3	0	0	0
AC131743.7	16	48	82	1	0	199
AC131745.1	0	0	0	0	0	0
AC131745.2	0	0	0	0	0	0
AC131745.3	0	0	0	0	0	0
AC131759.1	0	0	0	1	0	1
AC131759.2	0	0	4	0	3	0
AC131760.1	0	0	0	0	0	0
AC131762.1	0	0	0	0	0	0
AC131762.2	0	0	0	0	0	0
AC131767.1	0	0	0	0	0	0
AC131777.1	0	0	0	0	0	0
AC131777.2	0	0	0	0	0	0
AC131777.3	0	0	0	0	0	0
AC131795.1	0	0	0	0	0	0
AC131795.2	0	0	0	0	0	0
AC131801.1	0	0	0	0	0	0
AC131801.2	0	0	29	0	0	0
AC131912.1	0	0	0	0	0	0
AC131977.1	0	0	0	0	0	0
AC131977.2	0	0	0	0	0	0
AC131991.1	0	0	0	0	0	0
AC132085.1	0	5	1	0	0	0
AC132104.1	0	0	0	0	0	0
AC132104.2	0	0	0	0	0	0
AC132114.1	0	0	0	0	0	0
AC132121.1	0	2	0	0	0	0
AC132139.1	0	0	0	0	0	0
AC132139.2	0	0	1	0	0	0
AC132139.3	0	0	0	0	0	0
AC132221.1	0	0	0	4	0	0
AC132232.1	0	0	0	0	0	0
AC132237.1	0	0	0	2	0	1
AC132237.2	0	0	0	0	0	0
AC132237.3	0	3	0	0	0	0
AC132239.1	0	0	0	0	0	0
AC132239.2	0	0	0	0	0	0
AC132239.3	12	0	0	0	0	0
AC132247.1	0	0	0	0	0	0
AC132260.1	0	0	0	0	0	0
AC132260.2	0	0	0	0	0	0
AC132265.1	22	1	136	0	0	0
AC132304.1	0	0	1	0	0	2
AC132304.2	0	0	0	0	0	0
AC132304.3	0	0	0	0	0	0
AC132315.1	0	0	0	0	0	0
AC132324.1	0	0	0	0	0	0
AC132325.1	0	0	0	0	0	0
AC132325.2	1	2	4	0	0	20
AC132332.1	0	1	4	1	0	0
AC132336.1	5	9	205	0	0	0
AC132336.2	0	0	0	0	0	0
AC132336.3	0	0	0	0	0	0
AC132344.1	22	53	202	6	0	393
AC132344.2	3	8	8	0	0	0
AC132344.3	0	0	0	0	0	0
AC132384.1	0	0	0	0	0	0
AC132384.10	0	0	0	0	0	0
AC132384.11	0	0	0	0	0	0
AC132384.12	0	0	0	0	0	0
AC132384.13	0	0	0	0	0	0
AC132384.14	0	0	0	0	0	0
AC132384.15	0	0	0	0	0	0
AC132384.16	0	0	0	0	0	0
AC132384.17	0	0	0	0	0	0
AC132384.18	2	0	1	0	0	0
AC132384.19	0	0	0	0	0	0
AC132384.2	0	0	0	0	0	0
AC132384.20	0	0	0	0	0	0
AC132384.3	0	1	0	0	0	0
AC132384.4	0	0	0	0	0	0
AC132384.5	0	0	0	0	0	0
AC132384.6	0	0	0	0	0	0
AC132384.7	0	0	0	0	0	0
AC132384.8	0	0	0	0	0	0
AC132384.9	0	0	0	0	0	0
AC132392.1	0	0	0	0	0	0
AC132412.1	0	0	0	0	0	0
AC132414.1	0	0	0	0	0	0
AC132415.1	0	0	0	0	0	0
AC132422.1	0	0	0	0	0	0
AC132433.1	0	0	0	0	0	0
AC132437.1	0	0	0	0	0	0
AC132444.1	0	0	0	0	0	3
AC132444.2	0	0	0	0	0	0
AC132444.3	0	0	0	0	0	0
AC132444.4	0	0	0	0	0	0
AC132444.5	0	0	0	0	0	0
AC132444.6	1	0	1	0	0	0
AC132446.1	0	0	0	0	0	0
AC132465.1	0	0	0	0	0	0
AC132465.2	78	56	224	976	0	22
AC132465.3	8	18	18	0	0	411
AC132465.4	0	0	0	0	0	0
AC132468.1	0	0	0	0	0	0
AC132474.1	183	214	611	1	0	28
AC132474.2	0	3	0	0	0	0
AC132474.3	1	3	11	0	0	0
AC132474.4	1	0	3	2	0	1
AC132587.1	0	0	0	0	0	0
AC132590.1	0	0	1	0	0	0
AC132596.1	0	0	0	0	0	0
AC132604.1	0	0	0	0	0	0
AC132604.2	0	0	0	0	0	0
AC132609.1	0	0	0	0	0	0
AC132609.2	61	29	176	866	0	217
AC132615.1	0	0	0	0	0	0
AC132615.2	0	0	0	0	0	0
AC132621.1	0	0	57	0	0	0
AC132623.1	0	0	0	0	0	0
AC132623.2	0	0	0	0	0	0
AC132623.3	0	0	0	0	0	1
AC132852.1	0	4	0	0	0	0
AC132852.2	0	0	0	0	0	0
AC132881.1	0	0	0	0	0	0
AC132881.2	0	0	0	0	0	0
AC132901.1	0	0	0	0	0	0
AC132954.1	0	0	39	0	0	0
AC132954.2	41	59	266	0	0	0
AC132954.3	0	0	0	0	0	0
AC132954.4	0	0	0	0	0	0
AC132954.5	5	19	20	529	0	0
AC133079.1	0	0	0	0	0	0
AC133080.1	0	0	0	0	0	0
AC133083.1	0	0	0	0	0	0
AC133083.2	0	0	0	0	0	0
AC133083.3	0	6	0	1144	0	0
AC133083.4	0	0	0	0	0	0
AC133087.1	0	0	0	0	0	0
AC133095.1	0	0	0	0	0	0
AC133095.2	0	0	0	0	0	0
AC133103.1	0	0	0	0	0	0
AC133103.2	0	0	0	0	0	0
AC133103.3	0	0	0	0	0	0
AC133103.4	0	0	0	0	0	0
AC133103.5	0	0	0	0	0	0
AC133103.6	0	0	0	0	0	0
AC133103.7	0	0	0	0	0	0
AC133174.1	0	0	0	0	0	0
AC133183.1	0	0	0	0	0	0
AC133183.2	0	0	0	0	0	0
AC133189.1	0	0	0	0	0	0
AC133192.1	0	0	0	0	0	0
AC133207.1	0	0	0	0	0	0
AC133207.2	0	0	0	0	0	70
AC133207.3	0	0	0	0	0	0
AC133207.4	0	0	0	0	0	0
AC133207.5	0	0	0	0	0	0
AC133496.1	0	5	20	0	0	0
AC133498.1	0	0	0	0	0	0
AC133511.1	0	0	0	0	0	0
AC133517.1	0	0	0	0	0	0
AC133521.1	0	0	0	0	0	0
AC133598.1	0	0	0	0	0	0
AC133598.2	0	0	0	0	0	0
AC133598.3	2	0	0	0	0	0
AC133598.4	0	0	0	0	1	0
AC133598.5	15	0	0	0	0	0
AC133650.1	588	441	2180	1328	0	1335
AC133650.2	0	0	0	0	0	1
AC133650.3	0	0	0	0	0	0
AC133866.1	0	0	0	0	0	0
AC133934.1	52	6	82	0	0	0
AC133934.2	1	11	6	0	0	0
AC133947.1	105	59	120	0	3	0
AC133947.2	53	93	152	0	0	229
AC133948.1	0	0	0	0	0	0
AC133948.2	0	0	0	0	0	0
AC134248.1	0	4	1	0	0	0
AC134249.1	0	0	0	0	0	0
AC134254.1	0	0	0	0	0	2
AC134254.2	0	0	0	0	0	0
AC134254.3	0	0	3	91	0	21
AC134254.4	1	4	3	2	0	2
AC134254.5	0	0	0	0	0	0
AC134324.1	19	0	0	0	0	0
AC134328.1	13	5	22	0	0	0
AC134329.1	94	61	191	785	0	117
AC134329.2	0	0	3	0	0	0
AC134333.1	0	0	0	0	0	0
AC134334.1	0	0	0	0	0	0
AC134334.2	0	0	0	0	0	0
AC134439.1	0	1	6	0	0	0
AC134439.2	17	5	68	0	0	1
AC134439.3	0	3	32	0	0	0
AC134457.1	0	0	0	0	0	0
AC134457.2	0	0	0	0	0	0
AC134457.3	0	0	0	0	0	0
AC134462.1	0	1	0	0	0	0
AC134468.1	0	0	0	0	0	0
AC134468.2	0	0	0	0	0	0
AC134468.3	0	0	0	0	0	0
AC134528.1	0	0	0	0	0	0
AC134528.2	0	0	0	0	0	0
AC134528.3	0	0	1	1	1	1
AC134537.1	0	0	0	0	0	0
AC134537.2	0	0	0	0	0	0
AC134537.3	2	2	14	0	0	0
AC134586.1	0	0	0	0	0	0
AC134590.1	0	0	0	0	0	0
AC134596.1	0	0	0	0	0	0
AC134596.2	0	0	0	0	0	0
AC134596.3	0	0	1	0	0	0
AC134601.1	0	0	2	0	0	0
AC134601.2	0	0	0	0	0	0
AC134601.3	0	0	0	0	0	0
AC134601.4	0	0	0	0	0	0
AC134606.1	0	0	0	0	0	0
AC134607.1	23	17	38	0	0	261
AC134607.2	3	5	0	0	0	0
AC134608.1	0	0	2	0	0	0
AC134826.1	0	0	0	0	0	0
AC134859.1	0	0	0	0	0	0
AC134859.2	0	0	0	0	0	0
AC134860.1	6	20	36	0	0	56
AC134860.2	0	0	0	0	0	3
AC134860.3	0	25	0	0	0	0
AC134860.4	16	11	53	676	0	0
AC134860.5	6	8	2	0	0	0
AC134860.6	0	0	0	0	0	0
AC134867.1	0	0	0	0	0	0
AC134867.2	0	0	0	0	0	0
AC134867.3	0	0	0	0	0	0
AC134869.1	0	23	55	0	0	0
AC134869.2	0	0	0	0	0	0
AC134869.3	0	0	0	0	0	0
AC134869.4	0	0	0	0	0	0
AC134898.1	0	0	0	0	0	0
AC134900.1	0	0	0	0	0	0
AC134913.1	0	0	2	0	0	0
AC134913.2	38	26	65	0	0	53
AC134917.1	2	6	0	5	0	21
AC134917.2	6	4	39	0	0	6
AC134917.3	0	0	5	236	0	54
AC134917.4	0	0	2	31	0	38
AC135019.1	0	0	0	0	0	0
AC135019.2	0	0	0	0	0	0
AC135019.3	0	0	0	0	0	0
AC135353.1	0	2	2	0	0	0
AC135360.1	0	0	0	0	0	0
AC135360.2	0	0	0	0	0	0
AC135377.1	0	2	8	1	0	0
AC135469.1	16	13	14	152	0	0
AC135633.1	4	8	16	50	0	17
AC135641.1	1	1	5	0	0	0
AC135667.1	0	0	0	0	0	0
AC135669.1	0	0	0	0	0	0
AC135669.2	2	16	30	0	0	0
AC135672.1	0	0	0	0	0	0
AC135859.1	0	0	0	0	0	0
AC135963.1	0	0	0	0	0	0
AC136146.1	0	0	0	0	0	0
AC136457.1	0	0	0	0	0	0
AC136640.1	0	0	0	0	0	0
AC136743.1	0	0	0	0	0	0
AC136976.1	0	0	5	0	0	0
AC136986.1	31	19	6	0	0	0
AC136986.2	70	18	168	0	0	0
AC137067.1	0	6	0	0	0	0
AC137067.2	5	0	1	0	0	0
AC137127.1	3	1	1	0	0	0
AC137127.2	0	0	0	0	0	0
AC137127.3	0	0	0	0	0	0
AC137127.4	0	0	0	0	0	0
AC137584.1	0	0	0	0	0	0
AC137678.1	0	0	0	0	0	0
AC137680.1	0	0	0	0	0	0
AC137692.1	0	0	8	5	0	1
AC137843.1	33	5	58	0	1	0
AC138027.1	0	0	0	0	0	0
AC138214.1	0	0	0	0	0	0
AC138221.1	0	0	1	1	0	0
AC138284.1	2	8	0	0	0	0
AC138284.2	0	0	0	0	0	0
AC138284.3	26	26	118	3	0	4
AC138284.4	0	23	28	0	0	0
AC138284.5	0	5	0	0	0	0
AC138284.6	0	5	46	0	0	0
AC138284.7	0	0	0	0	0	0
AC138290.1	0	0	0	0	0	18
AC138290.2	2	0	0	0	0	0
AC138292.1	0	0	0	0	0	0
AC138307.1	0	0	1	0	7	0
AC138329.1	0	1	0	341	0	235
AC138329.2	0	0	74	0	0	0
AC138330.1	0	7	0	17	0	0
AC138401.1	0	0	0	0	0	0
AC138401.2	0	0	0	0	0	0
AC138459.1	0	0	0	0	0	0
AC138616.1	0	0	3	1	0	5
AC138667.1	0	0	0	0	0	0
AC138667.2	0	0	0	0	0	0
AC138718.1	0	0	0	0	0	0
AC138739.1	0	0	0	0	0	0
AC138767.1	12	8	46	1	0	1
AC139155.1	0	0	0	0	0	0
AC139186.1	0	0	0	0	0	0
AC139238.1	0	0	0	0	0	0
AC139238.2	0	0	0	7	0	0
AC139319.1	0	0	0	0	0	0
AC139323.1	0	0	0	0	0	0
AC139376.1	16	15	82	0	0	0
AC139381.1	96	54	193	0	126	0
AC139382.1	0	0	2	0	0	3
AC139568.1	1	0	0	0	0	0
AC139568.2	0	1	0	0	0	0
AC139568.3	0	1	2	1	0	0
AC139569.1	0	0	0	0	0	0
AC139579.1	0	0	0	0	0	0
AC139580.1	0	0	0	0	0	0
AC139638.1	0	2	0	0	0	0
AC139638.2	0	0	0	0	0	0
AC139750.1	0	0	0	0	0	0
AC139750.2	13	0	0	1153	0	192
AC139752.1	0	0	0	0	0	0
AC139754.1	0	2	0	0	0	0
AC139754.2	0	0	0	0	0	0
AC139754.3	0	0	0	0	0	0
AC139754.4	0	0	0	0	0	0
AC139941.1	0	0	6	0	0	2
AC139941.2	30	1	119	0	0	0
AC140070.1	0	0	0	1	0	0
AC140070.2	0	0	0	0	0	0
AC140111.1	0	0	0	0	0	0
AC140210.1	0	0	0	0	0	0
AC140254.1	0	0	0	0	0	0
AC140264.1	0	0	0	0	0	0
AC140264.2	0	2	0	0	0	0
AC140264.3	0	0	0	0	0	0
AC140264.4	0	1	0	0	0	0
AC140285.1	0	0	1	0	0	0
AC140285.2	0	0	0	0	0	0
AC140293.1	0	1	0	0	0	0
AC140299.1	1	33	47	0	0	78
AC140299.2	25	30	77	0	1	0
AC140314.1	0	0	0	0	0	0
AC140314.2	0	0	0	0	0	0
AC140325.1	0	0	0	0	0	0
AC140325.2	0	0	0	0	0	0
AC140325.3	0	0	0	0	0	0
AC140325.4	0	0	0	0	0	0
AC140338.1	0	0	0	0	0	0
AC140344.1	0	0	0	0	0	0
AC140354.1	0	3	9	0	0	0
AC140360.1	0	0	0	0	2	0
AC140363.1	0	0	0	0	0	0
AC140363.2	0	0	0	0	0	0
AC140365.1	0	0	0	0	0	0
AC140375.1	0	5	0	0	0	0
AC140375.2	0	0	0	0	0	0
AC140376.1	1	0	0	0	0	0
AC140381.1	0	0	1	0	0	0
AC140381.2	0	0	0	0	0	0
AC140397.1	42	36	65	0	0	234
AC140397.2	0	0	0	0	0	0
AC140409.1	0	0	1	0	0	0
AC140409.2	0	7	11	0	0	0
AC140409.3	0	0	25	0	0	0
AC140409.4	0	0	0	0	0	0
AC140409.5	0	0	0	0	0	0
AC140448.1	0	3	5	0	0	0
AC140449.1	0	0	0	0	0	89
AC140460.1	0	0	0	0	0	0
AC140462.1	0	1	3	0	0	2
AC140462.2	0	0	0	0	0	0
AC140477.1	0	0	0	0	0	0
AC140477.2	0	0	0	0	0	0
AC140477.3	155	74	408	1027	842	615
AC140477.4	8	0	15	0	0	0
AC140488.1	0	0	0	0	0	0
AC140785.1	0	0	0	0	0	1
AC140851.1	0	0	0	0	0	0
AC140851.2	0	0	0	0	0	0
AC140930.1	1	0	0	0	0	2
AC140930.2	0	0	0	0	0	0
AC140930.3	0	0	0	0	0	0
AC140930.4	0	0	0	0	0	0
AC141425.1	0	2	0	0	0	0
AC141438.1	0	0	0	0	0	0
AC141438.2	0	0	0	0	0	1
AC141438.3	0	0	0	0	0	0
AC141476.1	18	12	4	0	0	0
AC141560.1	0	2	2	0	0	0
AC141642.1	0	0	0	0	0	0
AC141642.2	0	0	0	0	0	0
AC141647.1	0	0	0	0	0	0
AC141895.1	0	0	0	0	0	0
AC141900.1	0	0	0	3	0	1
AC142111.1	0	0	0	0	0	0
AC142113.1	0	0	0	0	0	0
AC142113.2	41	23	133	430	0	94
AC142191.1	0	3	0	0	0	1
AC142227.1	0	0	17	0	0	0
AC142227.2	0	0	10	0	0	0
AC142263.1	0	0	0	0	0	0
AC142273.1	0	3	0	0	0	0
AC142273.2	0	0	4	0	0	0
AC142407.1	5	0	4	3	0	0
AC142407.2	0	0	4	0	0	0
AC142499.1	0	1	1	0	0	0
AC142499.2	1	0	10	3	0	0
AC142500.1	0	0	0	0	0	0
AC144410.1	5	0	0	0	0	0
AC144461.1	0	1	0	0	0	0
AC144461.2	0	12	50	0	0	0
AC144543.1	4	10	1	0	0	0
AC144543.2	0	0	0	0	0	0
AC144671.1	0	0	0	0	0	0
AC144733.1	0	0	0	0	0	0
AC144733.2	0	0	0	0	0	0
AC144783.1	0	4	0	0	0	0
AC144783.2	0	0	0	0	0	0
AC144938.1	0	11	19	0	0	0
AC144942.1	0	0	0	0	0	0
AC144949.1	0	1	16	0	0	0
AC145348.1	0	0	0	0	0	0
AC145392.1	0	0	0	0	0	0
AC145731.1	0	0	0	0	0	0
AC145731.2	0	0	0	0	0	0
AC145731.3	0	0	0	0	0	0
AC145736.1	15	6	7	0	0	0
AC145736.2	0	1	0	0	0	0
AC145740.1	0	0	16	0	0	0
AC146296.1	0	0	0	0	0	0
AC146596.1	0	0	0	0	0	0
AC147029.1	0	1	2	0	0	2
AC147044.1	0	0	0	0	0	0
AC147101.1	0	0	0	0	0	0
AC147101.2	0	0	0	0	0	0
AC147101.3	0	0	0	0	0	0
AC147101.4	0	0	0	0	0	0
AC147162.1	0	0	0	0	0	0
AC147240.1	0	0	0	0	0	0
AC147241.1	1	3	81	0	0	263
AC147245.1	0	0	0	0	0	0
AC147250.1	0	0	0	0	0	0
AC147256.1	0	0	0	0	1	0
AC147256.2	0	2	0	0	0	0
AC147512.1	0	0	27	0	0	0
AC147512.2	0	0	1	0	0	1
AC147560.1	0	0	0	0	0	0
AC147565.1	0	0	0	0	0	0
AC147615.1	0	0	0	0	0	0
AC147615.2	0	1	0	0	0	0
AC147633.1	0	0	0	0	0	0
AC147634.1	0	0	0	0	0	0
AC147639.1	5	2	0	0	0	0
AC147639.2	2	1	8	0	0	0
AC147782.1	0	0	0	0	0	0
AC147782.2	0	0	0	0	0	0
AC147782.3	0	0	0	0	0	0
AC148324.1	70	62	333	0	0	682
AC148328.1	23	44	122	0	0	0
AC148328.2	0	0	0	0	0	0
AC148334.1	0	0	0	0	0	0
AC148334.2	0	0	0	0	0	0
AC148334.3	0	0	0	0	0	0
AC148335.1	0	0	2	0	0	0
AC149090.1	432	668	2061	3124	915	4075
AC149222.1	0	0	0	0	0	0
AC149586.1	0	7	0	0	0	0
AC149586.2	2	0	0	0	0	0
AC150314.1	0	0	0	0	0	0
AC150314.2	0	0	0	0	0	0
AC150314.3	0	0	0	0	0	0
AC150314.4	0	0	15	0	0	0
AC150661.1	0	1	3	0	0	57
AC150661.2	0	0	0	0	0	0
AC150899.1	0	2	0	0	0	0
AC150901.1	0	0	0	0	0	0
AC151275.1	0	13	9	0	0	139
AC151286.1	0	0	0	0	0	0
AC151530.1	0	0	0	0	0	0
AC151730.1	0	0	0	0	0	0
AC151730.2	0	0	0	0	0	0
AC151730.3	0	2	0	0	0	0
AC151769.1	1	0	0	0	0	0
AC151828.1	8	19	32	1364	0	359
AC151843.1	0	0	0	0	0	0
AC151843.2	0	0	0	0	0	0
AC151843.3	0	0	0	0	0	0
AC151846.1	1	1	1	0	0	2
AC151895.1	0	0	0	1	0	0
AC151901.1	0	0	0	0	0	0
AC151904.1	0	0	0	0	0	0
AC151904.2	0	0	0	0	0	0
AC151904.3	0	0	0	0	0	0
AC151904.4	0	0	0	0	0	0
AC151904.5	0	0	0	0	1	0
AC151904.6	0	0	4	0	0	0
AC151904.7	0	0	0	0	0	0
AC151904.8	0	0	0	0	0	0
AC151904.9	0	0	0	0	0	0
AC151967.1	0	0	0	0	0	0
AC151968.1	0	0	0	0	0	0
AC151971.1	0	6	0	0	85	0
AC151971.10	1	23	34	1	0	0
AC151971.2	0	0	0	0	0	0
AC151971.3	19	1	16	6	2	2
AC151971.4	0	0	0	0	0	0
AC151971.5	32	33	189	1127	0	26
AC151971.6	5	0	6	0	0	0
AC151971.7	11	11	68	0	0	0
AC151971.8	0	0	1	0	0	0
AC151971.9	0	7	0	0	0	0
AC151982.1	0	0	0	0	0	0
AC151984.1	0	12	0	0	0	0
AC152061.1	66	183	342	161	177	645
AC152062.1	0	0	0	0	0	0
AC152065.1	0	0	0	0	0	496
AC152065.2	16	26	97	0	0	0
AC152162.1	0	0	0	0	0	0
AC152169.1	0	0	0	0	0	0
AC152169.2	0	0	0	0	0	0
AC152414.1	0	0	1	1	0	0
AC152414.2	0	0	0	0	1219	0
AC152414.3	0	0	0	0	0	0
AC152415.1	0	0	0	0	0	0
AC152453.1	0	0	0	0	0	0
AC152501.1	0	0	0	0	0	0
AC152819.1	0	0	0	0	0	120
AC152827.1	64	140	389	0	0	0
AC152827.2	4	11	75	0	0	0
AC152827.3	0	2	0	0	0	0
AC152827.4	0	0	0	0	0	0
AC152922.1	10	14	18	0	0	0
AC152922.2	4	0	22	0	0	0
AC152944.1	0	8	2	2	0	110
AC152945.1	2	0	48	0	0	0
AC152945.2	0	0	2	0	0	0
AC152946.1	0	0	6	0	0	0
AC152946.2	0	0	0	0	0	0
AC152946.3	0	1	12	0	0	0
AC152946.4	0	0	0	0	0	0
AC152947.1	4	8	0	23	0	1
AC152947.2	0	0	0	0	0	0
AC152947.3	0	0	0	0	0	0
AC152949.1	0	0	0	0	0	0
AC152949.2	2	6	5	10	5	33
AC152949.3	0	0	0	0	0	0
AC152951.1	0	0	0	0	0	0
AC152951.2	0	0	0	0	0	0
AC152953.1	0	0	0	0	0	0
AC152953.2	0	0	0	0	0	0
AC152979.1	0	0	0	0	0	0
AC152979.2	0	1	3	1	0	17
AC152979.3	0	0	0	0	0	0
AC152979.4	0	0	0	0	0	0
AC152979.5	0	0	0	0	0	0
AC152981.1	0	0	1	1	0	0
AC153132.1	0	0	0	0	0	0
AC153132.2	13	0	0	0	0	0
AC153141.1	0	0	0	0	0	0
AC153141.2	0	0	0	0	0	0
AC153141.3	0	0	0	0	0	0
AC153143.1	36	9	31	875	881	87
AC153143.2	0	6	36	0	0	330
AC153144.1	107	58	285	0	1	273
AC153144.2	5	3	5	0	2	0
AC153144.3	8	2	20	0	0	71
AC153150.1	0	0	0	0	0	0
AC153152.1	0	3	0	0	0	0
AC153152.2	1	2	1	3	3	1
AC153152.3	0	0	0	0	0	0
AC153152.4	0	0	0	0	0	0
AC153152.5	0	4	1	0	0	0
AC153153.1	0	0	0	0	0	0
AC153153.2	1	0	5	4	0	4
AC153356.1	0	0	0	0	0	0
AC153357.1	0	0	0	0	0	0
AC153357.2	0	0	0	0	0	0
AC153361.1	0	0	0	0	0	0
AC153361.2	0	0	0	0	0	0
AC153363.1	0	0	0	0	0	0
AC153364.1	0	0	0	0	0	0
AC153365.1	163	183	412	0	2	115
AC153365.2	24	4	14	0	0	0
AC153366.1	0	2	14	0	0	0
AC153366.2	35	7	51	0	0	0
AC153367.1	1	0	0	4	0	1
AC153368.1	58	27	153	176	0	130
AC153369.1	0	0	0	0	0	0
AC153369.2	0	0	0	0	0	2
AC153370.1	0	0	0	0	0	0
AC153370.2	2	0	0	0	0	0
AC153379.1	2	0	0	0	0	0
AC153379.2	0	0	0	0	0	0
AC153379.3	0	0	0	0	0	0
AC153380.1	11	0	1	0	0	0
AC153382.1	0	0	0	0	0	0
AC153382.2	4	12	39	0	0	1
AC153484.1	0	0	0	0	0	0
AC153494.1	0	0	0	0	0	0
AC153495.1	0	0	0	0	0	0
AC153497.1	55	13	49	0	0	0
AC153498.1	0	0	0	0	0	0
AC153500.1	0	0	0	0	0	0
AC153501.1	4	0	28	1	0	0
AC153504.1	68	26	100	0	0	47
AC153504.2	0	1	0	0	0	12
AC153505.1	0	0	0	0	0	0
AC153505.2	0	0	0	0	0	0
AC153506.1	123	76	321	0	0	61
AC153506.2	0	0	0	0	0	0
AC153506.3	0	1	0	0	0	0
AC153508.1	0	0	0	0	0	0
AC153509.1	0	0	0	0	0	0
AC153509.2	0	0	0	0	0	0
AC153512.1	0	0	0	0	0	0
AC153512.2	0	0	0	0	0	0
AC153512.3	0	0	0	0	0	1
AC153512.4	0	0	0	0	0	0
AC153516.1	33	39	29	0	0	2
AC153517.1	0	0	0	0	0	0
AC153521.1	0	0	0	0	0	0
AC153522.1	0	0	0	0	1	0
AC153522.2	0	0	0	0	0	0
AC153524.1	0	0	0	0	0	0
AC153524.2	0	0	0	0	0	0
AC153524.3	0	54	57	0	0	0
AC153524.4	21	13	134	0	1	0
AC153525.1	11	18	30	6	690	12
AC153526.1	0	0	0	0	0	0
AC153526.2	0	8	32	467	2	0
AC153526.3	0	0	0	0	0	0
AC153526.4	0	0	0	0	0	0
AC153526.5	0	0	0	1	0	0
AC153527.1	0	0	0	0	0	0
AC153527.2	0	0	0	0	0	0
AC153528.1	5	0	0	0	0	0
AC153529.1	0	0	0	0	0	0
AC153529.2	3	7	8	0	0	0
AC153530.1	0	0	0	0	0	0
AC153530.2	0	0	0	0	0	0
AC153532.1	0	0	0	0	1	1
AC153532.2	0	0	0	2	0	0
AC153532.3	0	0	2	8	1	0
AC153536.1	0	0	0	0	0	0
AC153536.2	0	2	0	0	0	0
AC153536.3	0	0	0	0	0	0
AC153537.1	0	0	0	0	0	0
AC153541.1	0	0	0	0	0	0
AC153541.2	0	0	0	0	0	0
AC153541.3	0	0	0	0	0	0
AC153544.1	0	0	0	0	0	0
AC153544.2	0	0	0	0	0	0
AC153544.3	0	0	0	0	0	0
AC153546.1	5	2	16	0	0	6
AC153547.1	0	0	0	0	0	0
AC153548.1	0	0	0	0	0	0
AC153548.2	0	0	0	0	0	0
AC153548.3	0	0	0	0	0	0
AC153548.4	0	0	0	0	0	0
AC153548.5	0	0	0	0	0	0
AC153548.6	0	0	0	0	0	0
AC153549.1	0	1	15	0	0	0
AC153550.1	0	0	0	0	0	0
AC153553.1	0	0	0	0	0	0
AC153555.1	0	11	0	0	0	0
AC153556.1	0	0	0	0	2	0
AC153556.2	0	0	0	0	0	0
AC153556.3	0	0	0	0	0	0
AC153556.4	0	0	0	0	0	0
AC153557.1	0	0	0	0	0	3
AC153557.2	0	0	1	0	0	0
AC153557.3	0	0	0	0	0	0
AC153561.1	0	0	0	0	0	0
AC153562.1	0	0	0	0	0	0
AC153562.2	0	0	0	0	0	0
AC153563.1	28	15	132	1082	0	209
AC153564.1	0	0	0	0	0	0
AC153564.2	0	0	0	0	0	0
AC153566.1	0	9	1	0	0	0
AC153566.2	0	0	0	2	0	0
AC153567.1	0	0	0	0	0	0
AC153567.2	0	0	0	0	0	0
AC153568.1	0	0	0	0	0	0
AC153569.1	0	0	11	0	0	0
AC153569.2	0	3	11	809	0	91
AC153646.1	0	0	0	0	0	0
AC153646.2	0	0	0	0	0	0
AC153662.1	0	0	0	0	0	0
AC153662.2	0	0	0	0	0	0
AC153663.1	0	1	6	2	0	5
AC153663.2	0	0	0	0	0	0
AC153663.3	0	0	0	0	0	0
AC153727.1	0	0	20	0	0	0
AC153729.1	0	1	0	0	0	0
AC153729.2	0	0	4	0	0	5
AC153729.3	0	0	0	0	0	0
AC153729.4	0	0	0	0	0	0
AC153729.5	0	0	0	0	0	0
AC153793.1	0	0	0	0	0	0
AC153793.2	0	0	0	0	0	0
AC153794.1	0	0	0	0	0	0
AC153794.2	0	0	0	0	0	15
AC153798.1	0	0	0	0	0	0
AC153800.1	0	0	7	0	0	0
AC153800.2	0	0	0	0	0	0
AC153801.1	11	31	40	0	0	0
AC153801.2	15	12	0	0	2154	0
AC153816.1	0	0	0	0	0	0
AC153821.1	0	0	0	0	0	0
AC153821.2	0	0	0	0	0	0
AC153821.3	0	0	0	0	0	0
AC153821.4	0	0	13	0	0	0
AC153825.1	0	0	0	0	0	0
AC153829.1	0	0	0	0	0	0
AC153829.2	0	0	0	0	0	0
AC153830.1	0	0	0	0	0	0
AC153840.1	0	0	0	0	0	0
AC153840.2	0	0	0	0	0	0
AC153843.1	0	0	0	0	0	0
AC153845.1	5	0	12	4	1	1
AC153845.2	0	0	0	0	0	0
AC153845.3	22	18	33	0	0	142
AC153847.1	0	0	0	0	0	0
AC153852.1	0	0	0	0	0	0
AC153856.1	0	0	0	0	0	0
AC153856.2	0	0	0	0	0	0
AC153856.3	0	0	0	0	0	0
AC153856.4	0	0	0	0	0	0
AC153856.5	0	0	0	0	0	0
AC153856.6	0	0	0	0	0	0
AC153862.1	0	1	0	0	0	0
AC153862.2	0	0	0	0	0	0
AC153863.1	0	0	0	0	0	0
AC153863.2	0	0	0	0	0	0
AC153864.1	0	0	0	0	0	0
AC153864.2	0	0	0	0	0	0
AC153864.3	0	0	0	0	0	0
AC153864.4	0	0	0	0	0	0
AC153870.1	0	0	0	0	0	0
AC153872.1	0	0	0	0	0	0
AC153874.1	0	0	0	0	0	0
AC153876.1	0	0	0	0	0	0
AC153881.1	0	1	0	0	1	0
AC153881.2	0	0	0	0	0	0
AC153881.3	0	0	0	0	0	0
AC153887.1	0	0	0	0	0	0
AC153887.2	0	0	0	0	0	0
AC153887.3	0	0	0	0	0	0
AC153887.4	0	0	1	0	2	3
AC153889.1	0	0	0	4	0	0
AC153889.2	0	0	0	0	0	0
AC153889.3	0	0	0	0	0	0
AC153889.4	4	0	3	0	0	0
AC153890.1	23	8	8	0	0	0
AC153890.2	0	1	0	0	0	0
AC153891.1	0	0	0	0	0	0
AC153897.1	0	0	0	0	0	0
AC153897.2	0	0	0	0	0	0
AC153899.1	79	104	381	44	0	293
AC153899.2	16	0	0	0	0	0
AC153911.1	17	15	31	2	0	10
AC153912.1	0	0	0	0	0	0
AC153912.2	18	21	22	0	0	0
AC153912.3	13	0	37	0	0	18
AC153912.4	38	36	118	0	0	175
AC153912.5	0	0	0	0	0	0
AC153917.1	0	0	0	0	0	0
AC153924.1	0	0	0	0	0	0
AC153929.1	0	0	0	0	0	0
AC153930.1	0	0	0	0	0	0
AC153932.1	0	0	0	0	0	0
AC153935.1	0	0	0	0	0	0
AC153936.1	0	0	0	0	0	0
AC153937.1	0	0	0	0	0	0
AC153937.2	0	0	0	2	0	0
AC153937.3	0	0	0	0	0	0
AC153937.4	0	0	1	0	0	0
AC153937.5	0	0	0	0	0	0
AC153937.6	0	0	0	0	0	0
AC153938.1	0	0	0	0	0	0
AC153938.2	0	0	0	0	0	0
AC153938.3	0	0	0	0	0	0
AC153939.1	0	0	0	0	0	0
AC153940.1	0	0	0	0	0	0
AC153940.2	0	0	0	0	0	0
AC153943.1	0	0	0	0	0	0
AC153943.2	0	0	0	0	0	0
AC153943.3	0	0	0	0	0	0
AC153943.4	0	0	0	0	0	0
AC153945.1	0	1	0	0	0	0
AC153945.2	0	0	0	0	0	0
AC153947.1	1	0	0	0	0	0
AC153947.2	0	0	1	1	0	0
AC153948.1	0	0	0	1	1	3
AC153948.2	0	0	0	0	0	0
AC153948.3	0	0	0	0	0	0
AC153949.1	24	36	80	0	0	400
AC153950.1	1	0	1	2	1	1
AC153950.2	0	0	0	0	0	0
AC153952.1	0	0	0	2	0	0
AC153954.1	0	1	8	0	0	0
AC153954.2	0	0	0	0	0	0
AC153954.3	0	0	0	0	0	0
AC153954.4	0	0	0	0	0	0
AC153954.5	0	0	0	0	0	0
AC153955.1	0	0	0	0	0	0
AC153955.2	0	0	0	0	0	0
AC153955.3	0	0	0	0	0	0
AC153955.4	0	0	0	0	0	0
AC153955.5	0	0	0	0	0	0
AC153955.6	0	0	0	0	0	0
AC153957.1	0	0	0	0	0	0
AC153958.1	0	0	0	0	0	0
AC153959.1	8	14	19	0	0	0
AC153961.1	0	0	0	0	0	0
AC153961.2	0	0	0	0	0	0
AC153962.1	7	3	12	0	0	0
AC153962.2	4	0	0	1	0	0
AC153962.3	54	71	193	3731	1	0
AC153962.4	0	0	0	0	0	337
AC153962.5	0	0	7	0	0	0
AC153964.1	0	1	28	0	0	0
AC153964.2	0	0	4	0	0	0
AC153966.1	0	0	0	0	0	0
AC153966.2	0	0	0	1	0	0
AC153967.1	0	0	0	0	0	0
AC153968.1	0	0	0	0	0	0
AC153968.2	0	0	0	0	0	0
AC153969.1	10	2	20	1	0	0
AC153970.1	0	0	0	0	0	0
AC153970.2	0	0	0	0	0	0
AC153971.1	16	16	62	1	0	0
AC153971.2	5	12	95	0	256	18
AC153974.1	0	0	10	0	0	0
AC153974.2	0	0	22	0	0	0
AC153975.1	0	0	0	0	0	0
AC153975.2	0	0	0	0	0	0
AC153975.3	0	0	0	0	0	0
AC153977.1	0	0	0	0	0	0
AC153977.2	0	0	0	0	0	0
AC153977.3	0	0	0	0	0	0
AC153977.4	0	0	0	0	0	0
AC153979.1	0	0	0	0	0	0
AC154028.1	0	0	1	0	0	0
AC154039.1	0	0	4	0	0	0
AC154039.2	0	0	0	0	0	0
AC154136.1	0	0	0	0	0	0
AC154141.1	0	0	2	0	0	0
AC154171.1	0	4	21	0	0	0
AC154171.2	52	63	55	0	0	0
AC154171.3	29	36	165	1	0	173
AC154176.1	0	2	3	7	0	0
AC154176.2	34	162	369	12	0	995
AC154184.1	0	0	0	0	0	0
AC154184.2	0	0	0	0	0	0
AC154184.3	0	0	0	0	0	0
AC154197.1	0	0	0	0	0	0
AC154198.1	0	0	0	0	0	0
AC154207.1	0	0	0	0	0	0
AC154219.1	6	2	29	54	0	0
AC154220.1	0	0	0	0	0	1
AC154221.1	0	3	0	0	0	0
AC154222.1	0	0	0	0	0	0
AC154222.2	0	0	0	0	0	0
AC154224.1	0	0	0	0	0	0
AC154231.1	0	2	5	2	0	1
AC154231.2	0	0	0	0	0	0
AC154231.3	19	19	1	0	0	0
AC154231.4	0	5	4	0	0	74
AC154241.1	0	0	0	0	0	0
AC154245.1	0	0	0	0	0	1
AC154248.1	0	0	0	0	1	0
AC154248.2	0	0	0	0	0	0
AC154248.3	8	5	8	331	0	172
AC154250.1	0	0	0	1	0	0
AC154252.1	0	0	0	0	0	0
AC154252.2	0	0	0	0	0	0
AC154257.1	2	1	0	0	0	0
AC154257.2	7	0	0	0	0	0
AC154262.1	0	0	0	0	0	0
AC154262.2	0	0	0	0	0	0
AC154264.1	0	0	0	0	0	0
AC154264.2	17	0	0	0	0	0
AC154264.3	0	0	0	0	0	0
AC154266.1	0	0	0	0	0	0
AC154266.2	0	0	0	0	0	0
AC154269.1	0	0	0	0	0	0
AC154271.1	0	0	0	0	0	0
AC154280.1	0	0	0	0	0	0
AC154282.1	0	0	0	0	0	0
AC154290.1	0	0	0	0	0	0
AC154295.1	0	0	0	0	0	0
AC154296.1	0	0	0	0	0	0
AC154296.2	0	0	0	0	0	0
AC154296.3	0	0	0	0	0	0
AC154297.1	0	0	0	0	0	0
AC154300.1	0	1	0	0	0	0
AC154305.1	0	0	0	0	0	0
AC154305.2	0	0	0	0	0	0
AC154305.3	0	0	0	0	0	0
AC154305.4	0	0	2	0	0	0
AC154307.1	0	0	0	0	0	0
AC154307.2	0	0	0	0	0	0
AC154313.1	0	0	0	0	0	0
AC154313.2	0	0	0	0	1	2
AC154314.1	0	2	0	0	0	0
AC154314.2	0	0	0	0	0	0
AC154319.1	0	0	0	0	0	0
AC154319.2	0	0	2	1	0	0
AC154328.1	0	0	0	0	0	0
AC154329.1	0	0	0	0	0	0
AC154329.2	0	0	0	0	0	0
AC154335.1	18	19	32	0	801	41
AC154335.2	24	41	69	0	1142	44
AC154336.1	0	0	0	0	0	0
AC154347.1	37	12	138	0	0	48
AC154347.2	0	0	0	0	0	0
AC154352.1	0	0	0	1	0	0
AC154352.2	0	5	3	0	0	0
AC154354.1	0	0	0	0	0	0
AC154355.1	0	0	3	0	0	0
AC154358.1	0	0	0	0	0	0
AC154361.1	0	0	0	0	0	0
AC154361.2	0	1	0	15	1	1
AC154367.1	0	0	0	0	0	0
AC154367.2	0	0	0	0	0	0
AC154368.1	2	0	0	0	0	0
AC154368.2	0	0	0	2	1	0
AC154374.1	0	0	0	0	0	0
AC154382.1	5	0	7	0	0	0
AC154386.1	0	0	1	0	0	0
AC154389.1	0	0	0	0	0	0
AC154390.1	0	0	0	0	0	0
AC154404.1	0	0	0	0	0	0
AC154406.1	13	1	3	6	0	367
AC154417.1	0	0	0	0	0	0
AC154424.1	0	0	0	0	0	0
AC154426.1	0	0	0	0	0	0
AC154431.1	0	0	0	0	0	0
AC154431.2	0	0	0	0	0	0
AC154433.1	15	25	51	175	15	137
AC154435.1	7	0	0	0	0	1
AC154441.1	0	0	0	0	0	0
AC154450.1	0	0	0	0	0	0
AC154450.2	0	0	0	0	0	0
AC154452.1	3	0	0	0	0	0
AC154454.1	0	0	3	0	0	0
AC154461.1	0	0	0	0	0	0
AC154461.2	0	0	0	0	0	0
AC154461.3	0	1	0	0	0	0
AC154461.4	0	0	0	0	0	0
AC154461.5	0	0	0	0	0	0
AC154461.6	0	0	0	0	0	0
AC154471.1	0	0	10	0	0	0
AC154472.1	0	0	0	0	0	0
AC154472.2	0	0	0	0	0	0
AC154481.1	0	0	0	0	0	0
AC154481.2	0	0	0	0	0	0
AC154482.1	0	0	0	1135	0	0
AC154485.1	0	0	0	0	0	0
AC154487.1	0	0	0	0	0	0
AC154502.1	0	0	0	0	0	0
AC154502.2	0	0	0	0	0	0
AC154502.3	0	0	0	0	0	0
AC154506.1	0	0	0	0	0	0
AC154506.2	0	0	0	0	0	0
AC154506.3	0	0	0	0	0	0
AC154506.4	0	0	0	0	0	0
AC154510.1	0	0	0	0	0	0
AC154511.1	1	8	54	0	0	0
AC154515.1	0	1	0	1	0	0
AC154515.2	0	0	0	0	0	0
AC154515.3	0	0	0	0	0	0
AC154517.1	13	17	138	0	0	146
AC154517.2	0	0	3	0	0	0
AC154517.3	4	10	0	64	22	0
AC154521.1	0	0	0	0	0	0
AC154522.1	0	0	0	0	0	0
AC154527.1	0	0	1	0	0	0
AC154527.2	0	0	0	0	0	0
AC154527.3	0	0	0	0	0	0
AC154527.4	0	0	0	0	0	0
AC154527.5	0	0	0	0	0	0
AC154537.1	0	0	0	0	0	0
AC154540.1	0	0	0	0	0	0
AC154548.1	126	36	370	837	0	808
AC154548.2	0	8	44	0	0	0
AC154550.1	0	0	0	0	0	0
AC154552.1	7	0	5	0	0	0
AC154552.2	0	0	57	0	0	0
AC154552.3	0	0	4	0	0	0
AC154552.4	0	0	0	0	0	0
AC154552.5	0	3	1	0	0	0
AC154552.6	0	0	0	0	0	0
AC154552.7	42	57	108	1077	0	0
AC154552.8	0	0	0	0	0	0
AC154552.9	0	6	0	0	0	0
AC154556.1	0	0	0	0	0	0
AC154558.1	0	0	0	0	0	0
AC154572.1	0	1	0	1	0	0
AC154572.2	2	6	29	0	3	2
AC154573.1	0	0	0	0	0	0
AC154573.2	12	12	25	0	0	130
AC154576.1	0	0	0	0	0	0
AC154576.2	0	0	0	0	0	0
AC154581.1	0	0	0	0	0	0
AC154583.1	10	8	63	0	0	0
AC154585.1	0	1	4	0	0	0
AC154592.1	0	0	0	0	0	0
AC154594.1	0	0	1	1	0	0
AC154595.1	0	0	0	0	0	0
AC154595.2	0	0	0	0	0	0
AC154595.3	0	0	0	0	0	0
AC154597.1	1	0	0	0	0	0
AC154603.1	0	0	0	0	0	0
AC154603.2	0	0	0	0	0	0
AC154612.1	6	0	9	0	0	0
AC154623.1	0	0	0	0	0	0
AC154626.1	0	0	0	0	0	0
AC154630.1	0	0	0	0	0	0
AC154633.1	0	0	0	0	0	0
AC154634.1	0	0	1	0	2	0
AC154634.2	0	0	0	0	0	0
AC154634.3	0	0	0	0	0	0
AC154634.4	0	0	0	0	0	0
AC154635.1	0	0	0	0	0	0
AC154636.1	11	46	165	203	443	1121
AC154636.2	0	1	5	0	0	21
AC154636.3	38	26	79	5	0	818
AC154639.1	8	20	55	0	0	0
AC154642.1	0	0	0	0	0	0
AC154642.2	0	0	0	0	0	0
AC154643.1	0	0	0	0	0	0
AC154646.1	0	0	0	0	0	0
AC154669.1	0	0	0	0	0	0
AC154680.1	0	0	0	0	0	1
AC154681.1	47	31	241	0	0	0
AC154682.1	0	0	0	0	0	0
AC154687.1	0	0	0	0	0	0
AC154687.2	0	0	0	0	0	0
AC154693.1	0	0	0	0	0	0
AC154699.1	0	0	0	0	0	1
AC154699.2	0	0	0	0	0	0
AC154706.1	0	0	0	0	0	0
AC154709.1	0	0	0	0	0	0
AC154713.1	0	0	1	0	0	0
AC154714.1	0	0	0	0	0	0
AC154724.1	2	0	3	0	0	6
AC154725.1	0	0	0	0	0	0
AC154729.1	0	0	5	0	0	0
AC154733.1	8	10	0	0	0	0
AC154734.1	0	0	0	0	0	0
AC154734.2	0	0	1	0	0	0
AC154740.1	0	0	0	0	0	0
AC154740.2	0	0	0	0	0	0
AC154742.1	0	5	0	0	0	0
AC154742.2	0	0	0	0	0	0
AC154747.1	0	0	0	0	0	0
AC154747.2	0	0	6	0	0	0
AC154747.3	4	0	8	0	0	0
AC154747.4	36	0	0	0	0	0
AC154755.1	0	2	0	0	0	0
AC154755.2	0	0	0	0	0	0
AC154759.1	0	0	0	0	0	0
AC154765.1	0	0	0	0	0	0
AC154767.1	0	4	0	0	0	2
AC154767.2	6	6	2	0	0	0
AC154767.3	4	1	8	2	0	4
AC154780.1	0	0	0	0	0	0
AC154785.1	0	0	0	0	0	0
AC154785.2	0	0	0	0	0	0
AC154785.3	0	0	0	0	0	0
AC154788.1	0	0	0	0	0	0
AC154795.1	0	0	0	0	0	0
AC154808.1	0	3	0	0	0	0
AC154816.1	0	0	0	0	0	0
AC154816.2	0	0	0	0	0	0
AC154816.3	0	0	0	0	0	0
AC154826.1	0	0	0	0	0	0
AC154826.2	0	1	0	0	0	0
AC154828.1	10	7	25	0	0	0
AC154828.2	0	1	21	0	0	15
AC154834.1	0	0	0	0	0	0
AC154840.1	2	0	0	0	0	0
AC154848.1	0	0	0	0	0	0
AC154849.1	0	12	33	0	0	0
AC154849.2	96	44	250	175	0	390
AC154849.3	39	7	16	0	0	0
AC154849.4	0	0	0	0	0	0
AC154850.1	0	0	0	0	0	0
AC154851.1	2	0	3	0	0	0
AC154851.2	0	0	0	0	0	0
AC154861.1	0	0	0	0	0	0
AC154862.1	0	0	0	0	0	0
AC154863.1	0	2	0	0	0	0
AC154864.1	0	0	0	0	0	0
AC154903.1	0	0	0	0	0	1
AC154904.1	0	0	0	0	0	0
AC154994.1	0	0	0	0	0	0
AC154994.2	0	0	0	0	0	0
AC155230.1	0	0	0	0	0	0
AC155232.1	0	7	0	0	0	0
AC155234.1	0	2	0	0	0	0
AC155235.1	0	0	0	0	0	0
AC155236.1	0	0	0	0	0	0
AC155241.1	0	0	0	0	0	0
AC155241.2	0	0	0	0	0	0
AC155241.3	0	0	0	0	0	0
AC155243.1	0	0	0	0	0	0
AC155245.1	0	0	1	0	0	0
AC155249.1	0	0	0	0	0	0
AC155249.2	0	0	0	0	0	0
AC155255.1	0	0	0	0	0	0
AC155255.2	0	3	0	0	0	0
AC155256.1	13	0	20	1	0	0
AC155256.2	0	3	1	0	0	0
AC155256.3	21	11	53	35	0	0
AC155258.1	0	0	0	0	0	0
AC155258.2	0	0	0	0	0	0
AC155258.3	0	0	1	0	0	0
AC155259.1	0	0	0	0	0	0
AC155259.2	0	0	0	0	0	0
AC155259.3	0	0	0	0	0	0
AC155260.1	0	0	0	0	0	0
AC155266.1	0	0	0	0	0	0
AC155269.1	0	0	0	0	0	0
AC155269.2	0	0	0	0	0	0
AC155270.1	0	0	0	0	0	0
AC155273.1	0	0	5	0	0	0
AC155286.1	0	0	0	0	0	0
AC155293.1	0	1	2	5	0	8
AC155293.2	0	0	0	0	0	0
AC155293.3	0	0	0	0	0	0
AC155293.4	0	0	0	0	0	0
AC155295.1	0	0	0	0	0	0
AC155298.1	0	0	0	0	0	0
AC155298.2	0	0	0	0	3	0
AC155298.3	0	0	0	0	0	0
AC155300.1	0	0	0	0	0	0
AC155300.2	0	0	1	0	0	0
AC155300.3	0	0	0	0	0	0
AC155300.4	0	0	0	0	0	0
AC155305.1	0	0	0	1	0	0
AC155324.1	0	0	0	0	0	0
AC155634.1	0	0	1	2	0	0
AC155634.2	2	0	0	0	0	0
AC155637.1	0	0	0	0	0	0
AC155637.2	0	0	0	0	0	0
AC155643.1	2	0	0	0	0	0
AC155644.1	0	0	1	0	0	0
AC155644.2	0	0	0	0	0	0
AC155709.1	0	0	0	0	0	0
AC155709.2	0	0	0	0	0	0
AC155710.1	0	0	0	0	0	0
AC155710.2	0	0	0	0	0	0
AC155712.1	0	0	0	0	0	0
AC155712.2	0	0	0	0	0	0
AC155713.1	0	0	0	0	0	0
AC155714.1	0	0	0	0	0	0
AC155715.1	0	0	0	0	0	0
AC155805.1	0	0	0	0	0	0
AC155805.2	0	1	1	0	1	4
AC155808.1	0	0	0	0	0	0
AC155813.1	0	0	0	0	0	0
AC155819.1	7	0	0	0	0	0
AC155830.1	14	0	0	4	0	141
AC155832.1	0	0	1	0	0	0
AC155832.2	0	3	0	0	0	0
AC155834.1	0	0	5	0	0	0
AC155834.2	0	0	0	0	0	0
AC155839.1	0	0	0	0	0	0
AC155907.1	0	0	0	0	0	0
AC155907.2	0	0	0	0	0	0
AC155909.1	0	0	9	0	0	0
AC155921.1	0	0	0	0	1	1
AC155922.1	0	0	0	0	0	0
AC155922.2	0	0	1	0	0	0
AC155923.1	0	0	0	0	0	0
AC155927.1	0	0	0	0	0	0
AC155929.1	0	2	11	0	0	0
AC155929.2	4	1	0	0	0	78
AC155929.3	0	0	0	0	0	0
AC155929.4	0	2	0	0	0	0
AC155934.1	0	0	0	0	0	0
AC155937.1	1	2	47	0	0	10
AC155939.1	0	0	0	0	1	0
AC155941.1	0	0	0	0	0	0
AC155941.2	0	4	5	0	0	27
AC155941.3	0	0	0	0	0	0
AC155941.4	0	0	0	0	0	0
AC155941.5	0	0	0	0	0	0
AC155941.6	0	0	0	0	0	6
AC156025.1	21	46	52	3325	2	1166
AC156025.2	86	187	659	14226	7303	1570
AC156025.3	2	4	3	0	0	0
AC156031.1	0	1	0	0	0	341
AC156031.2	0	0	0	0	0	0
AC156031.3	0	1	0	0	0	0
AC156031.4	0	0	0	0	0	0
AC156037.1	0	0	0	0	0	0
AC156037.2	0	0	0	0	0	0
AC156163.1	24	57	70	243	0	215
AC156164.1	0	0	0	0	0	0
AC156164.2	0	0	0	0	0	0
AC156268.1	0	0	0	0	0	0
AC156271.1	0	0	0	0	0	0
AC156273.1	0	0	0	0	0	0
AC156273.2	0	0	0	0	0	0
AC156273.3	0	0	0	0	0	0
AC156274.1	87	61	59	0	0	0
AC156389.1	0	0	0	0	0	0
AC156504.1	0	0	0	0	0	0
AC156504.2	0	0	0	0	0	0
AC156558.1	0	0	0	0	0	0
AC156559.1	0	1	0	0	0	2
AC156559.2	0	0	0	0	0	0
AC156560.1	0	0	3	0	0	0
AC156560.2	0	0	0	1	0	0
AC156560.3	0	0	0	1	0	0
AC156561.1	0	0	0	0	0	0
AC156563.1	0	0	0	0	0	0
AC156568.1	0	0	0	0	0	0
AC156568.2	0	0	0	0	0	0
AC156568.3	0	0	0	0	0	0
AC156569.1	0	0	0	1	0	0
AC156572.1	0	5	10	0	0	0
AC156572.2	0	0	0	0	0	0
AC156576.1	0	0	0	0	0	0
AC156576.2	0	0	0	0	0	1
AC156576.3	0	0	0	0	0	0
AC156576.4	0	0	0	2	0	0
AC156576.5	1	0	0	0	0	2
AC156576.6	0	0	0	0	0	0
AC156631.1	0	0	0	0	0	0
AC156632.1	0	0	1	3	0	0
AC156633.1	0	0	0	0	0	0
AC156636.1	2	0	0	0	0	0
AC156636.2	0	0	0	0	0	0
AC156639.1	0	0	0	0	0	0
AC156645.1	0	0	0	0	0	0
AC156791.1	0	0	0	0	0	0
AC156793.1	0	0	0	83	0	0
AC156794.1	0	0	0	0	0	0
AC156795.1	0	8	0	0	0	0
AC156795.2	0	0	0	0	0	0
AC156798.1	0	0	0	0	0	0
AC156798.2	8	7	16	0	0	354
AC156801.1	0	0	0	0	0	0
AC156801.2	0	0	0	0	0	0
AC156802.1	1	2	0	0	0	0
AC156802.2	0	5	0	0	0	0
AC156803.1	0	0	0	0	0	0
AC156832.1	0	0	0	0	0	0
AC156832.2	0	0	0	0	0	0
AC156832.3	8	9	71	0	0	0
AC156832.4	0	0	0	0	0	0
AC156833.1	0	0	0	0	0	0
AC156950.1	0	0	0	0	0	0
AC156952.1	0	0	0	0	0	0
AC156953.1	0	0	0	0	0	0
AC157017.1	0	0	0	0	0	0
AC157017.2	0	0	0	0	0	0
AC157017.3	0	0	0	0	0	0
AC157019.1	0	0	0	0	0	0
AC157019.2	0	0	0	0	0	0
AC157021.1	0	0	0	0	0	0
AC157085.1	0	0	0	0	0	0
AC157085.2	0	0	0	0	0	0
AC157092.1	0	0	0	0	2	0
AC157213.1	0	0	0	0	0	0
AC157278.1	0	0	0	0	0	0
AC157278.2	0	0	0	0	0	0
AC157352.1	0	0	0	0	0	0
AC157352.2	0	0	0	0	0	0
AC157353.1	0	0	0	0	0	0
AC157353.2	0	0	0	0	0	0
AC157353.3	0	0	0	0	0	0
AC157476.1	0	0	0	0	0	0
AC157476.2	0	0	0	0	0	0
AC157494.1	0	0	0	0	0	0
AC157494.2	45	13	70	0	0	0
AC157515.1	0	0	0	0	0	0
AC157515.2	6	25	95	3	0	29
AC157516.1	0	0	0	0	0	0
AC157570.1	0	0	0	0	2	1
AC157570.2	0	0	0	0	0	0
AC157570.3	0	2	0	0	0	0
AC157570.4	0	1	0	0	0	0
AC157571.1	0	0	0	0	0	0
AC157588.1	0	0	0	0	0	0
AC157591.1	0	3	1	0	0	1
AC157602.1	0	0	0	0	0	0
AC157650.1	0	0	0	0	0	0
AC157650.2	0	0	0	0	0	0
AC157650.3	0	4	122	0	0	0
AC157652.1	0	0	0	0	0	0
AC157652.2	0	0	0	3	0	0
AC157654.1	0	0	0	0	0	0
AC157658.1	0	0	0	0	0	0
AC157658.2	0	0	0	0	0	0
AC157822.1	0	0	0	0	0	0
AC157822.2	0	0	0	0	0	0
AC157822.3	0	0	3	1	0	0
AC157822.4	6	0	0	0	0	0
AC157931.1	0	0	0	0	0	0
AC157950.1	17	4	0	0	0	0
AC157950.2	388	401	1836	0	1	218
AC158115.1	6	13	0	653	2	28
AC158115.2	3	11	110	1644	1882	644
AC158232.1	58	37	170	0	0	169
AC158238.1	0	0	0	0	0	0
AC158238.2	0	0	0	0	0	0
AC158239.1	0	0	0	0	0	0
AC158239.2	0	0	1	4	0	1
AC158354.1	0	0	0	0	0	0
AC158354.2	0	0	0	1	0	1
AC158355.1	0	0	7	0	0	0
AC158365.1	9	2	8	0	0	20
AC158388.1	0	0	0	0	0	0
AC158388.2	0	0	0	0	0	0
AC158388.3	0	0	0	0	0	0
AC158392.1	0	1	0	3	2	2
AC158392.2	0	0	0	0	0	0
AC158392.3	0	0	6	0	0	1
AC158398.1	0	0	0	0	0	0
AC158511.1	0	0	0	0	0	0
AC158516.1	0	0	0	0	0	0
AC158518.1	0	0	0	0	0	0
AC158521.1	0	3	30	0	0	0
AC158523.1	0	0	0	0	0	0
AC158523.2	0	0	0	0	0	0
AC158523.3	0	0	0	0	0	0
AC158525.1	0	0	0	0	0	1
AC158529.1	0	0	0	0	0	0
AC158531.1	0	0	0	0	0	0
AC158531.2	0	0	0	0	0	0
AC158535.1	0	0	0	0	0	0
AC158536.1	4	0	2	0	0	0
AC158537.1	0	0	0	0	0	0
AC158537.2	0	0	0	0	0	0
AC158538.1	0	0	0	0	0	0
AC158538.2	0	0	0	0	0	0
AC158543.1	0	0	0	1	0	0
AC158545.1	0	0	0	0	0	0
AC158589.1	0	0	0	0	0	0
AC158592.1	0	0	0	0	0	0
AC158592.2	0	0	0	0	0	0
AC158593.1	0	0	50	0	0	0
AC158595.1	0	0	0	0	0	0
AC158595.2	0	0	0	0	0	0
AC158596.1	0	0	0	0	0	0
AC158597.1	0	0	0	0	0	0
AC158598.1	0	0	0	0	0	0
AC158598.2	1	0	0	1	0	4
AC158600.1	0	0	0	0	0	0
AC158600.2	0	0	0	0	0	0
AC158600.3	0	0	0	0	0	0
AC158600.4	0	0	0	0	0	0
AC158600.5	0	0	0	0	0	0
AC158600.6	0	0	0	0	0	0
AC158603.1	0	0	0	0	0	0
AC158603.2	0	0	0	0	0	0
AC158603.3	0	0	0	0	0	0
AC158603.4	0	0	0	0	0	0
AC158605.1	17	14	16	0	0	0
AC158605.2	43	93	124	3187	1	245
AC158605.3	54	68	359	0	0	284
AC158606.1	0	1	0	0	0	0
AC158606.2	0	0	3	0	0	0
AC158607.1	0	0	0	0	0	0
AC158617.1	0	0	0	0	0	0
AC158619.1	0	1	0	0	0	0
AC158620.1	14	13	33	0	0	0
AC158620.2	59	58	68	137	0	441
AC158622.1	0	0	0	0	1	0
AC158622.2	0	0	0	0	0	0
AC158622.3	572	562	1323	0	0	148
AC158622.4	0	0	0	0	0	0
AC158622.5	1	0	0	0	0	0
AC158624.1	0	1	0	0	0	0
AC158630.1	0	0	0	0	0	0
AC158630.2	0	0	0	0	0	0
AC158630.3	0	0	0	0	0	0
AC158631.1	0	0	0	0	0	0
AC158631.2	0	0	0	0	0	0
AC158633.1	0	5	0	0	0	0
AC158633.2	0	0	0	0	0	0
AC158633.3	0	1	2	1	2	1
AC158636.1	2	0	2	0	0	0
AC158636.2	0	0	0	0	0	0
AC158641.1	0	0	0	0	0	0
AC158686.1	39	23	71	0	0	0
AC158686.2	0	3	0	0	0	0
AC158798.1	0	0	0	0	0	0
AC158799.1	0	0	0	0	0	0
AC158802.1	0	0	0	0	0	0
AC158802.2	0	0	0	0	0	0
AC158803.1	0	0	0	0	0	0
AC158803.2	0	0	0	0	0	0
AC158803.3	0	0	0	0	0	0
AC158804.1	0	1	0	0	0	0
AC158804.2	0	2	6	0	0	0
AC158805.1	0	0	0	0	0	0
AC158807.1	0	0	0	0	0	0
AC158807.2	0	0	0	0	0	0
AC158938.1	1	0	2	2	0	0
AC158979.1	0	6	20	0	0	318
AC158983.1	0	0	13	0	0	0
AC158987.1	0	0	0	0	0	0
AC158990.1	0	0	0	0	0	0
AC158990.2	0	0	10	0	0	0
AC158992.1	0	0	0	0	0	0
AC159008.1	0	0	0	0	0	0
AC159104.1	0	0	0	0	0	212
AC159106.1	0	0	0	0	0	0
AC159106.2	0	0	0	0	0	0
AC159114.1	0	0	0	0	0	0
AC159139.1	0	0	1	1	0	0
AC159188.1	0	0	0	0	0	0
AC159188.2	0	0	0	0	0	0
AC159188.3	0	0	0	0	0	0
AC159190.1	0	0	0	16	0	0
AC159190.2	0	0	0	0	0	0
AC159190.3	0	0	3	3	0	7
AC159193.1	16	35	122	678	0	22
AC159193.2	18	24	5	0	0	0
AC159193.3	87	38	77	167	0	324
AC159193.4	44	23	24	0	0	433
AC159193.5	13	126	347	35	2	221
AC159195.1	0	12	7	0	0	75
AC159195.2	0	0	0	0	0	0
AC159195.3	0	60	106	0	0	0
AC159196.1	0	0	0	0	0	0
AC159196.2	0	0	0	0	0	0
AC159196.3	0	0	0	0	0	0
AC159203.1	0	0	0	0	0	0
AC159203.2	0	0	0	0	0	0
AC159203.3	0	0	0	0	0	0
AC159203.4	0	0	0	0	0	0
AC159205.1	0	0	0	0	0	0
AC159205.2	0	0	0	0	0	0
AC159205.3	0	0	3	0	0	0
AC159205.4	0	0	0	0	0	0
AC159205.5	0	0	0	0	0	0
AC159205.6	0	0	0	0	0	0
AC159205.7	0	0	0	0	0	0
AC159208.1	0	0	0	0	0	0
AC159208.2	0	0	0	0	0	0
AC159210.1	0	0	0	0	0	0
AC159228.1	0	0	0	0	0	0
AC159231.1	0	0	0	0	0	0
AC159232.1	0	0	0	0	0	0
AC159232.2	0	0	0	0	0	0
AC159237.1	0	0	0	0	0	0
AC159238.1	0	0	0	0	0	0
AC159238.2	0	0	0	0	0	0
AC159238.3	0	0	0	0	0	0
AC159239.1	0	0	0	0	0	0
AC159239.2	0	0	12	0	0	0
AC159239.3	0	0	0	0	0	0
AC159242.1	0	0	0	0	0	0
AC159243.1	0	0	0	0	0	0
AC159243.2	0	0	0	0	0	0
AC159244.1	7	21	51	0	0	2
AC159244.2	0	1	0	0	0	0
AC159244.3	33	18	161	95	0	57
AC159244.4	126	210	970	0	6	343
AC159245.1	0	0	0	0	0	0
AC159246.1	0	0	0	0	0	0
AC159246.2	0	0	0	0	0	0
AC159251.1	0	0	0	0	0	0
AC159251.2	0	0	0	0	0	0
AC159251.3	0	0	0	0	0	0
AC159252.1	0	0	0	0	0	0
AC159256.1	0	0	0	0	0	0
AC159261.1	1	0	1	0	0	0
AC159261.2	0	0	0	0	0	0
AC159263.1	0	0	0	0	0	0
AC159263.2	0	0	0	0	0	0
AC159263.3	0	0	0	0	0	0
AC159264.1	5	7	1	0	0	260
AC159272.1	0	0	0	0	0	0
AC159282.1	184	202	953	45	0	0
AC159283.1	0	0	6	0	0	0
AC159283.2	1	0	0	0	0	1
AC159290.1	0	21	1	0	0	1
AC159290.2	0	0	0	0	0	0
AC159293.1	2	0	0	0	0	0
AC159293.2	5	0	0	0	0	0
AC159294.1	0	0	0	0	0	0
AC159294.2	0	0	0	0	0	0
AC159295.1	0	0	0	0	0	0
AC159296.1	0	2	6	2	0	0
AC159297.1	0	0	0	0	0	0
AC159297.2	0	0	1	11	0	5
AC159297.3	0	1	5	0	0	33
AC159297.4	0	0	0	0	0	0
AC159301.1	0	0	0	0	0	0
AC159307.1	0	0	3	0	0	0
AC159308.1	0	0	0	0	0	0
AC159308.2	0	0	0	0	0	0
AC159308.3	0	0	18	0	0	0
AC159308.4	35	26	0	0	0	0
AC159308.5	12	9	37	0	1	0
AC159308.6	0	7	0	0	0	0
AC159312.1	0	0	0	0	0	0
AC159313.1	0	0	0	0	0	0
AC159313.2	0	0	0	0	0	0
AC159313.3	0	0	0	0	0	0
AC159314.1	0	0	7	0	0	0
AC159315.1	0	0	0	1	1	0
AC159315.2	0	0	0	0	0	0
AC159315.3	0	0	7	0	0	0
AC159315.4	0	0	0	0	0	0
AC159324.1	0	0	0	0	0	0
AC159326.1	0	0	0	0	0	0
AC159326.2	0	0	0	0	0	0
AC159327.1	0	0	0	0	0	0
AC159334.1	0	0	0	1	0	0
AC159376.1	0	0	0	0	0	0
AC159378.1	0	0	0	0	0	0
AC159379.1	0	0	0	0	0	0
AC159379.2	0	7	0	0	0	0
AC159380.1	0	0	0	0	0	0
AC159462.1	0	0	0	0	0	0
AC159462.2	0	0	0	0	0	0
AC159462.3	0	0	0	0	0	0
AC159462.4	0	0	0	0	0	0
AC159466.1	0	0	0	0	0	0
AC159472.1	0	0	0	0	0	0
AC159474.1	0	0	0	0	0	0
AC159475.1	2	2	6	4	0	16
AC159475.2	5	0	0	0	0	0
AC159475.3	0	0	0	2	0	0
AC159476.1	0	0	0	0	0	0
AC159476.2	0	0	0	0	0	0
AC159476.3	0	0	0	0	0	0
AC159477.1	0	5	50	0	0	0
AC159502.1	0	0	38	0	0	0
AC159504.1	0	0	0	0	0	0
AC159542.1	0	8	25	0	0	0
AC159617.1	0	0	0	0	0	0
AC159619.1	0	0	0	0	0	0
AC159619.2	0	0	0	0	0	0
AC159619.3	0	2	0	0	0	0
AC159619.4	0	0	0	0	0	0
AC159620.1	0	3	0	0	0	0
AC159621.1	0	0	0	0	0	0
AC159621.2	4	1	8	0	0	0
AC159622.1	1	0	1	0	0	2
AC159622.2	0	0	0	0	0	0
AC159622.3	0	0	0	0	0	0
AC159624.1	0	28	69	5	0	0
AC159625.1	0	0	0	0	0	0
AC159627.1	0	0	0	0	0	0
AC159629.1	0	0	0	0	0	0
AC159632.1	2	0	11	0	0	0
AC159633.1	14	6	0	1	0	3
AC159633.2	8	2	48	0	0	35
AC159635.1	14	13	23	0	0	0
AC159635.2	42	53	86	1	0	195
AC159637.1	0	0	0	0	0	0
AC159639.1	0	0	0	0	0	0
AC159639.2	0	0	0	0	0	0
AC159641.1	0	0	0	0	0	0
AC159642.1	0	0	0	0	0	0
AC159646.1	0	0	0	0	0	0
AC159647.1	0	0	0	0	0	0
AC159649.1	0	0	3	0	0	170
AC159649.2	0	0	0	0	0	0
AC159649.3	6	32	95	0	0	0
AC159652.1	0	0	0	0	0	0
AC159709.1	0	1	0	0	0	0
AC159709.2	0	0	0	0	0	0
AC159710.1	0	0	0	0	0	0
AC159739.1	0	0	0	0	0	0
AC159747.1	0	0	0	0	0	1
AC159807.1	0	0	0	0	0	0
AC159809.1	0	0	2	0	0	0
AC159809.2	0	0	0	0	0	0
AC159810.1	1	1	3	0	0	0
AC159813.1	132	77	406	1	0	311
AC159813.2	0	0	0	0	0	1
AC159813.3	0	0	0	0	0	0
AC159815.1	0	0	1	0	1	0
AC159815.2	0	0	9	332	0	0
AC159818.1	3	1	1	2	0	2
AC159819.1	0	0	0	0	0	0
AC159819.2	0	0	0	0	0	0
AC159819.3	1	3	18	0	0	0
AC159820.1	0	0	0	0	0	0
AC159821.1	0	0	0	0	0	0
AC159821.2	0	0	0	0	0	0
AC159885.1	0	0	0	0	0	0
AC159885.2	0	0	0	0	0	0
AC159885.3	0	0	0	0	0	0
AC159886.1	0	0	0	0	0	0
AC159886.2	1	4	5	0	0	0
AC159886.3	0	1	0	0	0	0
AC159886.4	0	0	11	0	0	0
AC159888.1	0	0	0	0	0	0
AC159888.2	0	0	0	0	0	0
AC159890.1	8	2	22	0	0	0
AC159892.1	0	1	7	0	0	0
AC159895.1	0	2	13	0	0	0
AC159896.1	0	0	0	3	1	1
AC159896.2	0	0	1	1	1	3
AC159896.3	0	0	0	1	1	1
AC159899.1	0	0	0	0	0	0
AC159899.2	0	0	0	0	0	0
AC159910.1	0	0	0	0	0	0
AC160016.1	0	0	0	0	0	0
AC160028.1	0	0	0	0	0	0
AC160028.2	42	35	73	0	0	0
AC160028.3	0	0	0	0	0	0
AC160028.4	0	0	0	0	0	0
AC160029.1	0	0	0	0	0	0
AC160029.2	0	1	1	0	0	0
AC160029.3	0	0	0	0	0	0
AC160030.1	0	0	0	0	0	0
AC160031.1	0	0	0	0	0	0
AC160031.2	0	0	0	0	0	0
AC160031.3	0	0	0	0	1	0
AC160051.1	0	0	0	0	0	0
AC160051.2	0	0	0	0	0	0
AC160051.3	0	0	0	0	0	0
AC160052.1	0	0	0	0	0	0
AC160060.1	0	0	0	0	0	0
AC160060.2	0	0	0	0	0	0
AC160060.3	0	0	3	7	0	2
AC160060.4	0	0	0	0	0	0
AC160061.1	0	0	0	0	0	0
AC160063.1	0	0	0	0	0	0
AC160105.1	0	0	0	0	0	0
AC160107.1	0	0	0	0	0	0
AC160108.1	0	0	1	1	0	0
AC160109.1	0	0	0	0	0	0
AC160110.1	0	0	0	0	0	0
AC160112.1	0	0	0	0	0	0
AC160114.1	0	0	0	0	0	0
AC160114.2	7	9	8	1	1	1
AC160114.3	0	0	0	0	0	0
AC160114.4	0	0	0	0	0	0
AC160114.5	0	0	0	0	0	0
AC160114.6	0	0	0	0	0	0
AC160115.1	0	0	0	0	2	0
AC160116.1	0	0	0	0	0	0
AC160116.2	0	0	0	0	0	0
AC160117.1	0	0	0	0	0	0
AC160118.1	31	58	75	1	317	371
AC160121.1	0	0	0	0	0	0
AC160122.1	0	0	0	0	0	2
AC160123.1	0	0	0	0	0	0
AC160123.2	0	0	0	0	0	0
AC160124.1	0	0	0	0	0	0
AC160130.1	0	0	0	0	2	0
AC160130.2	0	0	0	0	0	2
AC160133.1	0	0	0	0	0	0
AC160134.1	0	0	0	0	0	0
AC160138.1	0	0	0	0	0	0
AC160138.2	0	0	0	0	0	0
AC160146.1	0	0	0	0	0	0
AC160249.1	15	14	8	0	0	0
AC160249.2	0	0	0	0	0	0
AC160334.1	0	0	0	0	0	0
AC160334.2	0	0	0	0	0	0
AC160334.3	0	0	0	0	0	0
AC160334.4	0	0	0	0	0	0
AC160337.1	0	0	0	0	0	0
AC160337.2	0	0	0	0	0	0
AC160338.1	0	0	0	0	0	0
AC160338.2	0	0	3	3	0	3
AC160338.3	0	0	0	0	0	0
AC160338.4	0	0	0	0	0	0
AC160338.5	0	0	0	0	0	0
AC160339.1	0	0	0	0	0	0
AC160340.1	18	3	0	0	0	0
AC160340.2	110	90	188	1	0	217
AC160391.1	0	0	0	0	0	0
AC160393.1	0	0	0	0	0	0
AC160393.2	0	0	0	0	0	0
AC160394.1	0	0	0	0	0	0
AC160394.2	0	0	0	0	0	0
AC160394.3	0	0	0	0	0	0
AC160394.4	0	0	0	0	0	0
AC160394.5	0	0	0	0	0	0
AC160401.1	0	0	0	0	0	0
AC160403.1	0	8	0	0	0	0
AC160403.2	6	15	2	1	1	2
AC160404.1	14	0	0	0	0	0
AC160405.1	4	0	4	0	0	0
AC160405.2	6	1	46	1	0	339
AC160405.3	38	27	152	0	0	0
AC160409.1	0	0	0	0	0	0
AC160410.1	0	0	12	0	0	0
AC160411.1	0	0	0	0	0	0
AC160411.2	0	0	0	0	0	0
AC160413.1	0	0	0	0	0	0
AC160413.2	2	0	2	2	0	13
AC160561.1	0	0	0	0	0	0
AC160562.1	3	0	0	0	0	0
AC160562.2	0	0	0	0	0	0
AC160562.3	0	0	0	0	0	0
AC160635.1	7	10	25	0	0	0
AC160635.2	0	0	0	0	0	0
AC160637.1	23	46	250	0	0	0
AC160765.1	1	0	0	0	0	0
AC160863.1	0	0	0	0	0	0
AC160863.2	0	0	0	0	0	0
AC160863.3	0	0	0	0	0	0
AC160863.4	0	0	0	0	0	0
AC160865.1	0	0	0	0	0	0
AC160929.1	0	0	0	0	0	0
AC160929.2	0	0	0	0	0	0
AC160931.1	0	0	0	0	0	0
AC160931.2	0	0	0	0	0	0
AC160931.3	0	0	0	0	0	0
AC160931.4	0	0	0	0	0	0
AC160958.1	20	7	5	0	0	0
AC160960.1	0	0	0	0	0	0
AC160962.1	0	0	0	0	0	0
AC160962.2	0	0	0	0	0	0
AC160962.3	0	0	0	0	0	0
AC160966.1	15	0	0	0	3	0
AC160966.2	0	0	0	0	0	0
AC160970.1	0	0	0	0	0	0
AC160972.1	44	9	29	87	2	12
AC160976.1	0	0	0	0	0	0
AC160980.1	1	1	13	0	1	2
AC160980.2	0	0	1	0	0	0
AC160984.1	0	0	0	0	0	0
AC160984.2	0	0	0	0	0	0
AC160991.1	0	1	0	0	0	0
AC160991.2	0	0	0	0	0	0
AC160995.1	0	0	0	0	0	0
AC160997.1	0	0	0	0	0	0
AC160997.2	0	0	0	0	0	0
AC160997.3	0	0	0	0	0	0
AC160999.1	0	0	0	0	0	0
AC161050.1	0	0	0	0	0	0
AC161052.1	0	0	0	0	0	0
AC161052.2	0	0	0	0	0	0
AC161052.3	0	0	0	0	0	0
AC161052.4	0	0	0	0	0	0
AC161052.5	0	0	0	0	0	0
AC161054.1	0	0	0	0	0	0
AC161054.2	0	0	40	0	0	0
AC161114.1	0	0	0	0	0	0
AC161114.2	0	0	0	0	0	0
AC161117.1	0	0	0	0	0	0
AC161117.2	1	2	16	38	19	23
AC161117.3	0	0	0	0	0	0
AC161117.4	0	0	0	0	0	0
AC161180.1	0	0	0	0	0	0
AC161180.2	0	0	1	0	0	0
AC161245.1	0	0	0	0	0	0
AC161245.2	0	0	0	0	0	0
AC161247.1	0	0	0	0	0	0
AC161250.1	2	2	0	3	4	17
AC161250.2	0	0	0	1	3	1
AC161252.1	0	0	4	0	0	0
AC161252.2	13	3	0	0	0	0
AC161252.3	0	0	0	0	0	0
AC161254.1	1	0	0	3	0	1
AC161254.2	0	0	0	0	0	0
AC161256.1	0	0	0	0	0	0
AC161256.2	0	0	0	0	0	0
AC161259.1	0	0	0	0	0	0
AC161259.2	0	0	0	0	0	0
AC161265.1	0	0	1	2	0	0
AC161275.1	0	0	2	0	0	0
AC161371.1	0	0	0	0	0	0
AC161374.1	0	0	0	0	0	0
AC161374.2	0	0	0	0	0	0
AC161419.1	4	8	17	0	0	0
AC161424.1	0	0	22	0	0	0
AC161426.1	0	0	0	0	0	0
AC161453.1	0	0	0	0	0	0
AC161456.1	0	0	0	0	0	0
AC161520.1	0	0	0	0	0	0
AC161586.1	9	0	0	0	0	0
AC161590.1	3	0	0	0	0	0
AC161590.2	0	0	0	0	0	0
AC161592.1	0	0	0	0	0	0
AC161595.1	0	0	0	0	0	0
AC161595.2	0	0	0	0	0	0
AC161596.1	0	0	0	0	0	0
AC161596.2	0	0	0	0	0	0
AC161609.1	0	1	35	0	0	0
AC161825.1	9	7	45	0	0	0
AC161825.2	0	0	0	0	0	2
AC161829.1	1	0	0	0	0	0
AC161884.1	0	0	3	0	0	0
AC161884.2	0	0	0	0	0	0
AC162176.1	0	0	0	0	0	0
AC162179.1	0	0	0	0	0	0
AC162181.1	7	6	26	0	0	126
AC162183.1	0	0	0	0	0	0
AC162376.1	0	0	0	0	0	0
AC162376.2	0	0	0	0	0	0
AC162376.3	0	0	0	0	0	0
AC162384.1	0	0	0	0	0	0
AC162387.1	0	0	0	0	0	0
AC162467.1	0	0	0	0	0	0
AC162467.2	14	9	21	0	0	0
AC162467.3	42	100	336	0	0	0
AC162467.4	0	10	118	0	0	0
AC162801.1	0	0	0	0	0	0
AC162801.2	0	0	0	0	0	0
AC162801.3	0	1	2	0	0	1
AC162801.4	0	0	0	0	0	0
AC162893.1	0	0	0	1	0	27
AC162908.1	424	447	1370	1191	1470	855
AC162910.1	0	0	0	0	0	0
AC162931.1	0	0	0	0	0	0
AC162931.2	0	0	0	0	0	0
AC162932.1	15	7	44	0	0	0
AC162932.2	0	0	0	0	0	0
AC162934.1	0	0	0	0	0	0
AC162934.2	0	0	0	0	0	0
AC162934.3	0	0	0	0	0	0
AC162934.4	0	0	1	0	0	0
AC162934.5	0	0	0	1	0	0
AC162934.6	0	0	0	0	0	0
AC162936.1	0	2	0	0	0	0
AC162938.1	0	4	0	2	0	0
AC162938.2	7	15	63	90	1	316
AC162938.3	67	53	169	313	0	533
AC162940.1	15	14	0	0	0	0
AC162941.1	0	0	0	0	0	0
AC162946.1	0	0	0	0	0	0
AC163032.1	83	72	298	0	0	400
AC163033.1	0	0	0	0	0	0
AC163033.2	27	33	129	0	0	0
AC163038.1	0	0	0	0	0	0
AC163038.2	8	8	24	0	0	25
AC163038.3	4	0	13	0	0	1
AC163038.4	0	0	4	0	0	0
AC163040.1	0	0	0	0	0	0
AC163040.2	0	0	13	1	1	56
AC163040.3	3	1	0	1	0	3
AC163041.1	0	0	0	0	0	0
AC163041.2	0	1	0	0	0	0
AC163102.1	0	0	0	0	0	44
AC163282.1	3	2	28	0	0	110
AC163282.2	0	0	1	0	0	0
AC163286.1	9	3	134	0	0	301
AC163286.2	0	1	40	0	0	0
AC163289.1	0	0	0	1	0	0
AC163289.2	0	0	0	0	0	0
AC163296.1	0	0	0	0	0	0
AC163296.2	776	843	2405	0	4	558
AC163296.3	0	0	0	0	0	0
AC163342.1	0	0	11	0	0	0
AC163342.2	32	0	56	0	0	0
AC163343.1	0	0	0	0	0	0
AC163350.1	63	10	22	2	0	0
AC163350.2	65	102	342	0	0	408
AC163351.1	0	0	0	0	0	0
AC163354.1	0	1	0	0	0	0
AC163354.2	0	0	0	0	0	0
AC163354.3	0	0	0	0	0	0
AC163357.1	5	0	0	0	0	0
AC163610.1	0	0	0	0	0	0
AC163611.1	0	0	0	0	0	0
AC163611.2	0	0	0	0	0	0
AC163621.1	0	0	12	0	0	0
AC163621.2	0	0	0	0	0	0
AC163621.3	20	9	54	0	0	0
AC163621.4	13	11	64	0	0	72
AC163623.1	3	5	12	8	0	37
AC163623.2	0	0	0	0	0	0
AC163623.3	0	13	94	0	0	662
AC163631.1	1	0	0	0	0	0
AC163631.2	0	0	0	0	0	0
AC163633.1	0	3	1	14	0	1
AC163637.1	0	0	0	0	0	0
AC163637.2	0	0	0	0	0	0
AC163638.1	0	0	0	0	0	0
AC163638.2	0	0	0	0	0	0
AC163651.1	3	0	0	0	0	0
AC163651.2	0	0	0	0	0	0
AC163651.3	0	0	0	0	0	0
AC163660.1	0	0	0	0	0	0
AC163660.2	0	0	0	0	0	0
AC163660.3	0	0	0	0	0	0
AC163660.4	0	0	0	0	0	0
AC163661.1	0	0	0	0	0	0
AC163667.1	47	29	172	2269	0	0
AC163667.2	0	0	0	0	0	0
AC163667.3	0	0	0	0	0	0
AC163670.1	0	0	0	0	0	0
AC163684.1	0	0	0	0	0	0
AC163703.1	0	0	0	0	0	0
AC163719.1	0	0	0	0	0	0
AC163719.2	0	4	10	0	0	0
AC163721.1	0	5	5	62	0	30
AC163731.1	0	0	0	0	0	0
AC163743.1	0	0	0	0	0	0
AC163903.1	0	1	0	0	0	0
AC164084.1	0	0	0	0	0	0
AC164084.2	0	0	0	0	0	0
AC164084.3	0	0	0	0	0	0
AC164086.1	0	0	0	0	0	0
AC164087.1	0	0	0	0	0	0
AC164087.2	2	3	32	0	0	198
AC164092.1	0	0	0	0	3	0
AC164092.2	0	0	0	0	0	0
AC164092.3	0	0	0	0	0	0
AC164092.4	0	0	0	0	0	0
AC164092.5	0	0	0	0	0	0
AC164102.1	0	0	0	0	0	0
AC164102.2	0	1	0	0	0	0
AC164105.1	0	0	0	0	0	0
AC164105.2	0	0	0	0	0	0
AC164105.3	0	0	0	0	0	0
AC164105.4	0	0	0	0	0	0
AC164116.1	0	0	0	0	0	0
AC164116.2	0	0	0	0	0	0
AC164117.1	0	0	0	0	0	0
AC164117.2	0	0	0	0	0	0
AC164117.3	0	0	0	0	0	0
AC164117.4	3	0	1	0	0	0
AC164123.1	0	0	0	0	0	0
AC164161.1	6	2	6	0	0	0
AC164161.2	0	0	0	0	0	0
AC164161.3	0	0	0	0	0	0
AC164164.1	16	9	24	0	0	257
AC164164.2	0	0	0	0	0	0
AC164164.3	0	2	44	0	0	0
AC164176.1	0	0	0	0	0	0
AC164177.1	0	0	2	0	0	0
AC164179.1	0	0	0	0	0	0
AC164294.1	0	0	0	0	0	0
AC164297.1	0	0	0	0	0	0
AC164297.2	0	0	0	0	0	0
AC164297.3	0	0	0	0	0	0
AC164297.4	0	0	0	0	0	0
AC164297.5	0	0	0	0	0	0
AC164297.6	0	0	0	0	0	0
AC164424.1	0	0	0	0	0	0
AC164424.2	2	5	40	8	0	314
AC164424.3	0	0	0	0	0	0
AC164424.4	0	0	0	0	0	0
AC164424.5	0	0	0	0	0	0
AC164426.1	0	0	0	0	0	0
AC164426.2	12	33	154	2250	0	171
AC164429.1	0	0	0	0	0	1
AC164441.1	10	4	24	0	0	0
AC164441.2	0	4	0	778	0	387
AC164550.1	18	10	83	0	0	0
AC164550.2	4	6	51	214	1	0
AC164552.1	0	0	0	0	0	0
AC164552.2	0	0	0	0	0	0
AC164556.1	4	2	0	0	0	0
AC164556.2	0	0	0	0	0	0
AC164561.1	0	0	0	0	1	3
AC164561.2	0	0	0	0	0	0
AC164565.1	68	59	312	0	0	0
AC164567.1	0	0	0	0	0	0
AC164567.2	0	0	0	0	0	0
AC164567.3	0	0	0	1	0	1
AC164567.4	0	0	0	0	0	0
AC164567.5	0	0	0	0	0	0
AC164567.6	0	0	0	0	0	0
AC164567.7	0	0	0	0	0	0
AC164573.1	0	0	0	0	0	0
AC164575.1	0	0	0	0	0	0
AC164576.1	0	2	0	0	0	0
AC164597.1	0	0	0	0	0	0
AC164612.1	0	0	0	0	0	0
AC164612.2	7	1	6	0	0	0
AC164614.1	0	0	0	0	0	0
AC164614.2	0	0	0	0	0	0
AC164616.1	0	0	0	0	0	0
AC164618.1	0	0	0	0	0	0
AC164618.2	0	0	0	0	0	0
AC164618.3	0	0	0	0	0	0
AC164623.1	0	0	24	0	0	0
AC164624.1	0	14	39	32	0	655
AC164625.1	0	1	1	19	7	3
AC164627.1	0	0	0	0	0	0
AC164627.2	0	0	0	0	0	0
AC164629.1	0	0	1	1	0	0
AC164629.10	0	0	0	0	0	0
AC164629.2	0	0	0	0	0	0
AC164629.3	0	0	0	0	0	0
AC164629.4	0	0	0	0	0	0
AC164629.5	0	0	0	0	0	0
AC164629.6	0	0	0	0	0	0
AC164629.7	0	0	0	0	0	0
AC164629.8	0	0	0	0	0	0
AC164629.9	0	0	0	0	0	0
AC164662.1	0	0	0	0	0	0
AC164662.2	0	0	0	0	0	0
AC164702.1	0	0	0	0	0	0
AC164702.2	0	1	0	0	0	0
AC164881.1	0	0	14	0	0	0
AC164881.2	0	0	0	0	0	0
AC164984.1	0	0	0	0	0	0
AC165080.1	0	1	0	0	0	0
AC165080.2	0	14	28	0	0	0
AC165080.3	0	6	0	0	0	287
AC165080.4	30	18	8	0	0	0
AC165092.1	0	0	0	0	0	0
AC165092.2	0	0	0	0	0	0
AC165092.3	0	0	0	0	0	0
AC165092.4	0	0	0	0	0	0
AC165146.1	0	0	0	0	0	0
AC165148.1	0	0	0	1	0	272
AC165149.1	0	0	0	0	0	0
AC165149.2	0	0	18	0	0	0
AC165157.1	0	0	0	0	0	0
AC165157.2	0	0	2	0	0	0
AC165157.3	10	10	16	25	0	228
AC165157.4	0	0	8	0	0	0
AC165157.5	0	1	3	0	0	0
AC165157.6	0	0	3	0	0	16
AC165159.1	0	0	0	0	0	0
AC165159.2	0	0	0	0	0	0
AC165164.1	13	13	79	0	0	231
AC165164.2	0	0	0	0	0	0
AC165164.3	0	5	52	0	0	0
AC165245.1	0	0	0	0	0	0
AC165247.1	0	0	0	0	0	0
AC165249.1	0	2	8	0	0	0
AC165249.2	1	0	32	0	0	0
AC165254.1	0	0	0	0	0	0
AC165254.2	0	0	0	0	0	0
AC165256.1	3	12	49	0	0	0
AC165256.2	0	0	0	0	0	0
AC165260.1	0	0	0	0	0	0
AC165260.2	0	0	0	0	0	0
AC165260.3	0	0	0	0	0	0
AC165260.4	0	0	0	0	0	1
AC165260.5	0	0	0	0	0	0
AC165260.6	0	0	0	0	0	0
AC165261.1	0	0	0	0	0	0
AC165261.2	0	0	0	0	0	0
AC165265.1	1	2	0	0	0	0
AC165273.1	0	0	0	0	0	0
AC165273.2	0	0	9	0	0	0
AC165273.3	0	0	0	0	0	121
AC165273.4	0	0	0	0	0	0
AC165281.1	0	0	0	0	0	0
AC165283.1	0	0	0	0	0	0
AC165287.1	0	0	0	0	0	0
AC165292.1	0	0	0	0	0	0
AC165293.1	0	0	0	0	0	0
AC165294.1	0	0	0	0	0	0
AC165294.2	0	0	0	0	0	0
AC165294.3	0	0	0	0	0	0
AC165347.1	0	0	0	0	0	0
AC165349.1	0	0	0	0	0	1
AC165349.2	0	0	0	0	0	0
AC165350.1	0	0	0	0	0	214
AC165350.2	0	0	0	0	0	1
AC165351.1	0	1	0	1	0	0
AC165366.1	0	0	0	0	0	0
AC165442.1	15	9	27	0	0	0
AC165956.1	0	0	0	0	0	2
AC166051.1	0	0	0	0	0	0
AC166052.1	3	0	6	0	0	0
AC166055.1	0	0	0	0	0	0
AC166056.1	0	0	0	0	0	0
AC166060.1	0	0	0	0	0	0
AC166061.1	0	0	0	0	0	0
AC166078.1	24	14	45	0	0	0
AC166078.2	3	3	26	0	0	0
AC166095.1	0	0	4	0	0	0
AC166098.1	17	7	29	0	0	0
AC166112.1	0	0	0	0	0	0
AC166113.1	2	0	0	0	0	0
AC166165.1	0	0	0	0	0	0
AC166165.2	0	0	0	0	0	0
AC166165.3	0	0	0	0	0	0
AC166253.1	4	57	103	0	4	4
AC166256.1	0	0	0	0	0	0
AC166258.1	0	0	0	0	0	0
AC166258.2	0	0	0	0	0	0
AC166262.1	0	0	0	0	0	0
AC166263.1	0	0	0	0	0	0
AC166263.2	0	0	1	0	0	0
AC166323.1	14	14	183	0	0	76
AC166341.1	0	0	0	0	0	0
AC166341.2	0	0	0	0	0	0
AC166341.3	0	0	0	0	0	0
AC166341.4	0	0	0	0	0	0
AC166341.5	0	0	0	0	0	0
AC166341.6	0	0	0	0	0	0
AC166341.7	0	0	0	0	0	0
AC166341.8	0	0	0	0	0	0
AC166343.1	0	0	0	0	0	0
AC166344.1	0	0	4	0	0	0
AC166349.1	25	11	101	0	0	0
AC166352.1	0	0	0	0	0	0
AC166358.1	0	0	0	0	0	0
AC166358.10	0	0	0	0	0	0
AC166358.2	0	0	0	0	0	0
AC166358.3	0	0	2	0	0	0
AC166358.4	0	0	0	0	0	0
AC166358.5	0	0	0	0	0	0
AC166358.6	0	0	0	0	0	0
AC166358.7	0	0	0	0	0	0
AC166358.8	0	0	0	0	0	0
AC166358.9	0	1	0	0	0	1
AC166359.1	34	0	56	77	1	228
AC166361.1	0	0	0	0	0	0
AC166361.2	0	0	0	0	0	0
AC166361.3	0	0	0	0	0	0
AC166370.1	4	0	0	0	0	0
AC166750.1	6	9	30	205	2	70
AC166827.1	0	0	0	0	0	2
AC166827.2	0	1	0	0	0	0
AC166830.1	0	0	0	0	0	0
AC166830.2	0	0	0	0	0	0
AC166836.1	0	2	0	0	0	0
AC166902.1	0	0	0	0	0	0
AC166902.2	0	10	15	0	0	0
AC166902.3	0	0	0	0	0	0
AC166936.1	11	10	5	0	0	0
AC166992.1	0	0	0	0	0	0
AC166996.1	0	0	0	0	0	0
AC166997.1	3	1	8	243	0	84
AC167012.1	0	0	0	0	0	0
AC167017.1	0	0	0	0	0	0
AC167022.1	0	0	0	0	0	0
AC167140.1	0	0	0	0	0	0
AC167192.1	0	0	0	0	0	0
AC167192.2	0	0	0	0	0	0
AC167192.3	0	0	0	0	0	0
AC167192.4	0	0	0	0	0	0
AC167202.1	0	0	0	0	0	0
AC167202.2	0	0	0	0	0	0
AC167202.3	0	0	0	0	0	0
AC167202.4	0	0	0	0	0	0
AC167202.5	5	17	66	223	0	21
AC167222.1	0	0	0	0	0	0
AC167222.2	0	0	0	0	0	0
AC167222.3	0	0	0	0	0	0
AC167229.1	0	0	16	0	0	0
AC167229.2	0	0	0	0	0	0
AC167234.1	0	0	0	0	0	0
AC167234.2	1	2	1	0	0	0
AC167244.1	0	0	0	0	0	0
AC167244.2	1	0	1	72	0	0
AC167244.3	0	0	0	0	0	0
AC167250.1	0	1	0	0	0	0
AC167360.1	0	4	8	0	0	0
AC167364.1	0	1	2	0	0	0
AC167364.2	0	0	0	0	0	0
AC167420.1	0	0	0	0	0	0
AC167669.1	0	0	0	0	0	0
AC167669.2	0	0	0	0	0	0
AC167669.3	0	0	0	0	0	0
AC167669.4	0	0	0	0	0	0
AC167721.1	0	0	0	0	0	0
AC167721.2	0	0	0	0	0	0
AC167973.1	0	0	0	0	0	0
AC167977.1	6	0	0	0	0	0
AC167977.2	0	0	0	0	0	0
AC167977.3	0	0	0	0	0	0
AC167977.4	0	0	0	0	0	0
AC167978.1	0	0	0	0	0	0
AC168056.1	0	0	0	0	0	0
AC168056.2	0	0	1	0	0	0
AC168056.3	0	0	34	0	0	0
AC168056.4	0	0	0	0	0	0
AC168058.1	0	0	0	0	0	0
AC168059.1	0	0	0	0	0	0
AC168059.2	0	0	0	0	0	0
AC168222.1	0	0	0	0	0	0
AC168222.2	0	0	0	0	0	0
AC168222.3	0	0	0	0	0	0
AC168266.1	0	0	0	0	0	0
AC168274.1	0	0	0	0	0	0
AC168274.2	0	2	0	0	0	0
AC168276.1	0	0	0	0	0	0
AC168276.2	0	0	0	0	0	0
AC168279.1	0	0	0	0	0	0
AC168315.1	0	0	0	0	0	0
AC168315.2	0	0	0	0	0	0
AC168315.3	0	0	0	0	0	0
AC168853.1	0	0	0	0	0	0
AC168880.1	0	0	0	0	0	0
AC168880.2	0	0	0	0	0	0
AC168881.1	1	0	0	3	0	0
AC168977.1	0	0	0	0	0	0
AC168977.2	0	0	0	0	0	0
AC169084.1	0	0	0	0	0	0
AC169985.1	0	0	0	0	0	0
AC170086.1	0	0	0	0	0	0
AC170086.2	0	0	0	0	0	0
AC170188.1	756	1179	4230	1251	0	1540
AC170597.1	0	0	0	0	0	0
AC170597.2	0	0	0	0	0	0
AC170913.1	0	0	0	0	0	0
AC170997.1	0	0	0	0	0	0
AC171003.1	0	0	0	0	0	0
AC171004.1	0	0	0	0	0	0
AC171183.1	0	0	0	0	0	0
AC171183.2	27	14	169	1	0	232
AC171183.3	2	2	5	0	0	0
AC171200.1	0	0	0	0	0	1
AC171203.1	0	0	4	0	0	0
AC171204.1	0	0	19	0	0	0
AC171206.1	0	0	1	13	0	2
AC171206.2	0	0	0	0	0	0
AC171206.3	0	0	0	0	0	0
AC171206.4	0	0	1	2	0	0
AC171277.1	6	0	20	0	0	0
AC172027.1	0	0	0	0	0	0
AC172027.2	2	2	35	43	0	6
AC172027.3	0	1	2	0	0	0
AC172027.4	0	0	0	0	0	0
AC172027.5	0	0	0	0	0	0
AC172027.6	0	0	0	0	0	0
AC172194.1	0	0	0	0	0	0
AC172194.2	0	0	0	0	0	0
AC173115.1	0	0	11	0	0	0
AC173209.1	0	0	0	0	0	0
AC173210.1	9	21	11	0	0	0
AC173210.2	0	2	0	0	0	0
AC173210.3	19	0	69	0	0	0
AC173210.4	0	3	30	0	0	0
AC173345.1	0	0	0	0	0	0
AC173345.2	0	0	0	0	0	0
AC173345.3	1	0	0	0	0	0
AC173345.4	0	0	0	0	0	0
AC173345.5	0	0	0	0	0	0
AC173345.6	0	0	0	0	0	0
AC173346.1	0	0	0	0	0	0
AC173481.1	0	0	0	0	0	0
AC173482.1	0	2	9	0	0	0
AC173482.2	0	1	1	0	0	0
AC173482.3	0	0	0	0	0	0
AC173482.4	0	0	0	0	0	0
AC173482.5	0	0	0	0	0	0
AC173482.6	10	9	37	0	0	0
AC174082.1	0	0	0	0	0	0
AC174082.2	0	0	0	0	0	0
AC174457.1	9	0	0	0	0	0
AC174459.1	0	0	0	0	0	0
AC174459.2	0	0	0	0	0	0
AC174742.1	0	0	0	0	0	0
AC174776.1	0	0	0	0	0	0
AC174776.2	0	0	0	0	0	0
AC174776.3	0	0	0	0	0	0
AC174780.1	0	0	0	0	0	0
AC174797.1	0	0	0	0	0	0
AC174797.2	0	0	0	0	0	0
AC174797.3	0	0	0	0	0	0
AC174797.4	0	0	0	0	0	0
AC174797.5	0	0	0	0	0	0
AC174797.6	0	0	0	0	0	0
AC174799.1	14	3	14	0	0	0
AC175538.1	10	0	24	0	0	0
AC175538.2	3	0	0	0	0	0
AC183092.1	0	0	0	0	0	0
AC183092.2	0	0	0	0	0	0
AC183268.1	0	0	1	0	0	0
AC183268.2	0	0	1	0	0	0
AC183268.3	0	0	1	0	0	0
AC186674.1	1	0	0	0	0	0
AC186674.2	0	0	0	0	0	0
AC187103.1	0	0	0	0	0	0
AC187103.2	11	0	0	0	0	0
AC187103.3	0	0	0	0	0	1
AC187103.4	5	0	4	0	0	0
AC188459.1	0	0	0	0	0	0
AC190403.1	0	0	0	0	0	0
AC192091.1	0	0	0	0	0	0
AC192091.2	0	0	0	0	0	0
AC192333.1	0	0	0	0	0	0
AC192333.2	0	0	0	0	0	0
AC192333.3	0	0	0	0	0	0
AC192333.4	0	0	0	0	0	0
AC192333.5	0	0	0	0	0	0
AC192333.6	0	0	0	0	0	0
AC192334.1	0	0	0	0	0	0
AC192334.2	0	0	0	0	0	0
AC192334.3	0	0	0	0	0	0
AC192434.1	0	0	0	0	0	0
AC192616.1	0	0	0	0	1	0
AC192616.2	0	0	0	0	0	0
AC192616.3	0	0	0	0	0	0
AC192616.4	0	0	0	0	0	0
AC192616.5	0	1	0	0	0	1
AC192616.6	0	0	0	0	0	0
AC192616.7	0	0	0	0	0	0
AC192616.8	0	0	0	0	0	0
AC192616.9	0	0	0	0	0	0
AC207128.1	0	0	0	0	0	0
AC207128.2	1	0	3	8	0	0
AC210924.1	0	0	0	1	0	0
AC211878.1	0	0	0	0	0	0
AC211878.10	0	0	0	0	0	0
AC211878.11	0	0	0	0	0	0
AC211878.12	0	0	0	0	0	0
AC211878.13	0	0	0	0	0	0
AC211878.14	0	0	0	0	0	0
AC211878.2	0	0	8	0	0	0
AC211878.3	0	0	0	0	0	0
AC211878.4	0	0	0	0	0	0
AC211878.5	0	0	0	0	0	0
AC211878.6	0	0	2	0	0	0
AC211878.7	0	0	0	0	0	0
AC211878.8	0	0	0	0	0	0
AC211878.9	0	0	0	0	0	0
AC226737.1	3	3	21	0	0	0
AC234645.1	0	0	0	0	0	0
AC238676.1	0	0	0	0	0	0
AC238676.2	0	0	0	0	0	0
AC238676.3	0	0	0	0	0	0
AC238676.4	0	5	0	31	0	11
AC238811.1	0	0	0	0	0	0
AC238811.2	0	0	0	0	0	0
AC238811.3	0	0	0	0	0	0
AC238811.4	0	0	0	0	0	0
AC238940.1	0	0	0	0	0	0
AC238940.2	0	0	0	0	0	0
AC238940.3	0	0	0	0	0	0
AC239878.1	0	0	0	0	0	0
AC239878.2	0	0	0	0	0	0
AC241534.1	19	3	1	0	0	0
AC241534.2	0	2	0	0	0	0
AC241534.3	5	4	0	0	1	1
AC241534.4	0	15	38	0	0	0
AC241593.1	0	0	0	0	0	0
AC241593.2	14	2	6	0	0	0
AC241616.1	0	0	0	0	0	0
AC241621.1	0	0	0	0	0	0
AC241621.2	0	0	0	0	0	0
AC242682.1	0	0	0	0	0	0
AC242690.1	0	0	0	0	0	0
AC242690.2	0	0	0	0	0	0
AF067061	0	0	0	0	0	0
AF067063	4	0	16	0	0	0
AF357341	0	0	0	0	0	0
AF357399	6	0	11	0	0	0
AF357425	0	0	0	0	0	0
AF357428	0	0	0	0	0	0
AF366264	0	2	20	0	0	0
AF529169	0	4	22	0	0	0
AI115009	0	3	23	0	0	0
AI182371	0	0	0	0	0	0
AI314180	268	380	1447	535	20	1674
AI314278	0	0	0	0	0	0
AI413582	72	129	563	1752	0	646
AI427809	0	0	0	0	0	0
AI429214	159	265	701	0	0	0
AI464131	17	2	59	0	0	0
AI467606	0	0	21	0	0	0
AI480526	141	215	750	794	646	1526
AI481877	0	0	6	0	160	0
AI504432	0	20	44	3	0	21
AI506816	18	30	82	4	4	10
AI507597	0	0	0	0	0	0
AI593442	25	47	129	274	0	3
AI597479	56	39	227	0	0	144
AI606181	11	12	16	0	0	0
AI606473	0	0	0	0	0	0
AI646519	0	0	0	0	0	0
AI661453	0	0	0	0	0	0
AI662270	0	1	0	0	0	0
AI837181	72	89	278	1023	0	1101
AI838599	4	16	25	2	1	0
AI839979	21	23	9	3	0	28
AI846148	96	53	324	288	0	641
AI847159	2359	1966	8703	393	0	5028
AI849053	0	1	0	0	0	0
AI854703	13	27	47	2125	3	1650
AI987944	52	42	286	0	3960	760
AK157302	0	0	3	0	0	2
AL450317.1	0	0	0	0	0	0
AL450317.2	0	0	0	0	0	0
AL450321.1	8	12	20	0	0	0
AL513022.1	0	0	0	0	0	0
AL513022.2	0	0	0	0	0	0
AL513022.3	0	0	0	0	0	0
AL589661.1	1	0	7	0	0	0
AL589661.2	5	4	24	0	0	0
AL589696.1	11	1	22	0	0	75
AL589735.1	0	0	0	3	0	3
AL589737.1	0	0	0	0	0	0
AL589742.1	3	0	13	0	0	0
AL589871.1	0	0	0	0	0	0
AL589871.2	0	0	0	0	0	0
AL590503.1	11	30	120	13	3	515
AL590503.2	6	0	0	0	0	0
AL590614.1	0	0	0	0	0	0
AL590614.2	0	14	0	0	0	1
AL590616.1	0	0	0	0	0	0
AL591207.1	2	0	0	0	0	1
AL591207.2	0	0	1	0	0	2
AL591207.3	22	18	259	0	0	0
AL591207.4	0	0	0	0	0	0
AL591582.1	45	23	97	0	0	0
AL591843.1	0	0	0	0	0	0
AL593843.1	0	0	0	0	0	0
AL596383.1	0	0	0	0	0	0
AL603630.1	0	0	1	1	0	0
AL603630.2	0	0	0	0	0	0
AL603630.3	0	0	0	0	0	0
AL603745.1	0	0	0	0	0	0
AL603745.2	0	0	0	1	0	0
AL603745.3	0	0	0	0	0	0
AL603834.1	0	0	1	0	0	0
AL606472.1	0	0	0	0	0	0
AL606496.1	0	0	0	0	0	0
AL606513.1	0	0	0	0	0	0
AL606528.1	0	2	0	0	0	0
AL606783.1	0	0	0	0	0	0
AL606783.2	0	0	0	0	0	0
AL606783.3	0	0	0	0	0	0
AL607105.1	5	5	28	0	0	20
AL607131.1	5	13	23	0	3	2
AL626808.1	0	0	0	0	0	0
AL627387.1	0	0	0	0	0	0
AL645522.1	0	0	0	0	0	0
AL645546.1	0	0	0	0	0	0
AL645546.2	0	0	0	0	0	0
AL645643.1	0	0	0	0	0	0
AL645643.2	0	0	0	0	0	0
AL645664.1	0	21	34	0	0	0
AL645704.1	0	0	0	0	0	0
AL645745.1	3	0	19	0	0	0
AL645783.1	0	0	0	0	0	0
AL645797.1	0	0	0	0	0	0
AL662807.1	0	0	0	0	0	0
AL662807.2	0	0	0	0	0	0
AL663086.1	0	0	0	0	0	0
AL669819.1	0	0	0	0	0	0
AL669916.1	0	0	0	0	0	0
AL669916.2	0	0	0	1	0	0
AL669916.3	0	0	0	0	0	0
AL669916.4	0	0	0	0	0	0
AL669916.5	0	0	0	0	0	0
AL669916.6	0	0	0	0	0	0
AL670603.1	0	0	0	0	0	0
AL670757.1	0	0	0	0	0	0
AL671874.1	0	0	0	0	0	0
AL672010.1	0	0	0	0	0	0
AL672049.1	0	0	0	0	0	0
AL672194.1	0	0	0	0	0	0
AL691505.1	0	0	0	0	0	0
AL713985.1	0	0	0	0	0	0
AL714025.1	51	105	513	883	0	123
AL772265.1	0	0	0	0	0	0
AL772265.2	0	0	0	0	0	0
AL772265.3	0	0	0	0	0	0
AL772265.4	0	0	0	0	0	0
AL772265.5	0	0	0	0	0	0
AL772265.6	0	0	0	0	0	0
AL772265.7	0	0	0	0	0	0
AL772271.1	0	0	0	0	0	0
AL772397.1	0	0	0	0	0	0
AL773539.1	0	0	0	0	0	0
AL773585.1	0	0	0	0	0	0
AL773585.2	0	0	0	0	0	0
AL773585.3	0	0	0	0	0	0
AL773585.4	0	0	0	0	0	0
AL807824.1	0	0	0	0	0	0
AL837512.1	0	0	1	0	0	0
AL844586.1	0	0	0	0	0	0
AL845349.1	0	0	0	0	0	0
AL845457.1	0	0	0	0	0	0
AL845499.1	0	0	0	0	0	0
AL928567.1	0	0	0	0	0	0
AL928588.1	0	0	0	0	0	0
AL928687.1	0	0	0	0	0	0
AL928793.1	0	0	0	0	0	0
AL928796.1	0	0	0	0	0	0
AL928801.1	0	0	0	0	0	0
AL928890.1	0	0	0	0	0	0
AL928966.1	0	0	0	0	0	0
AL928966.2	0	0	0	0	0	0
AL929054.1	0	0	0	0	0	0
AL929227.1	0	0	0	0	0	0
AL929235.1	0	0	0	0	0	0
AL929235.2	0	0	0	0	0	0
AL929235.3	0	0	0	0	0	0
AL929235.4	0	0	0	0	0	0
AL929235.5	0	0	0	0	0	0
AL929265.1	0	0	0	0	0	0
AL929285.1	0	0	0	0	0	0
AL929417.1	0	0	0	0	0	0
AL929424.1	0	0	0	0	0	0
AL929555.1	0	0	0	0	0	0
AL935138.1	0	0	0	0	0	0
AL935138.2	0	0	0	0	0	0
AL935138.3	0	0	0	0	0	0
AL954388.1	0	0	0	0	0	0
AU015228	0	0	0	0	0	0
AU015336	0	21	0	0	0	0
AU015836	0	0	0	0	0	0
AU016765	0	0	0	0	0	0
AU018091	0	0	0	0	0	0
AU019823	104	117	477	0	1	55
AU019990	0	0	0	0	0	1
AU020206	6	9	41	0	0	0
AU021092	0	0	0	0	0	0
AU022133	0	0	0	0	0	0
AU022252	68	143	694	111	0	982
AU022751	2	0	0	0	0	0
AU022754	0	0	0	0	0	0
AU023070	0	0	0	0	0	0
AU023762	0	0	0	0	0	0
AU040320	106	207	668	5	1	530
AU040972	29	6	28	0	0	0
AU041133	198	190	740	1868	0	1363
AV026068	0	0	35	0	1	0
AV039307	21	24	0	0	0	140
AV064505	0	0	0	0	0	0
AV099323	2	6	4	0	0	0
AV320801	0	0	0	0	0	0
AV356131	205	213	406	0	0	1226
AW011738	0	2	37	0	0	0
AW046200	45	7	160	0	0	0
AW047730	1	18	46	0	0	0
AW112010	0	0	0	0	0	0
AW121686	0	0	3	0	0	0
AW146154	52	49	332	2573	1	26
AW209491	88	112	685	1257	0	1442
AW495222	0	0	0	0	0	0
AW549877	165	257	1447	1109	7	429
AW551984	25	8	4	0	0	0
AW554918	90	78	272	1925	0	0
AW822073	0	0	0	0	0	0
AW822252	1	7	52	0	0	2
AY036118	0	0	0	0	0	0
AY074887	0	2	0	0	0	1
AY358078	0	2	0	0	0	0
AY512915	0	0	0	0	1	0
AY512931	0	2	0	0	0	0
AY702102	0	0	0	0	0	0
AY702103	6	0	0	0	0	0
AY761184	0	0	0	0	0	0
AY761185	0	0	0	0	0	0
Aaas	133	213	691	0	0	2002
Aacs	83	74	687	0	0	26
Aadac	0	0	0	0	0	0
Aadacl2	0	0	0	0	0	0
Aadacl3	0	0	0	0	0	0
Aadacl4	0	0	0	0	0	0
Aadat	0	0	5	0	0	0
Aaed1	179	191	798	0	0	1004
Aagab	199	173	606	0	0	2441
Aak1	836	1031	5001	3152	2749	6801
Aamdc	80	42	225	1217	0	61
Aamp	132	137	903	2	0	1449
Aanat	0	0	18	0	0	0
Aar2	201	153	547	1518	0	38
Aard	0	3	11	0	0	0
Aars	174	244	710	0	0	2865
Aars2	18	21	325	3198	0	884
Aarsd1	66	97	236	1007	1	289
Aasdh	119	112	491	778	0	324
Aasdhppt	29	61	496	2	18	753
Aass	0	0	22	0	0	0
Aatf	42	46	682	949	0	1129
Aatk	83	304	1369	252	353	4120
Abat	47	70	216	0	2	620
Abca1	29	46	313	0	0	310
Abca12	0	0	0	0	0	0
Abca13	82	91	309	0	0	0
Abca14	0	0	0	1	0	0
Abca15	0	0	0	0	0	0
Abca16	0	0	16	0	0	0
Abca17	0	0	0	0	0	0
Abca2	352	179	1100	4672	0	2602
Abca3	183	133	582	0	0	534
Abca4	2068	2198	11031	6228	7	5425
Abca5	136	156	687	3571	424	2030
Abca6	0	10	53	0	0	0
Abca7	153	215	1047	4319	428	566
Abca8a	349	292	2000	0	0	874
Abca8b	86	131	500	0	0	67
Abca9	3	2	20	5	0	48
Abcb10	58	103	532	0	0	20
Abcb11	1	0	0	0	0	0
Abcb1a	2	3	9	0	0	0
Abcb1b	0	15	106	0	0	0
Abcb4	1	21	67	0	1	302
Abcb5	0	1	0	0	0	0
Abcb6	0	14	54	0	0	7
Abcb7	49	35	142	0	4	410
Abcb8	164	272	654	2526	0	1724
Abcb9	46	90	534	1	0	1
Abcc1	126	250	1155	1097	0	307
Abcc10	137	140	416	2529	0	1501
Abcc12	0	0	0	0	0	0
Abcc2	0	1	1	0	0	0
Abcc3	7	0	0	918	0	1
Abcc4	0	0	6	0	0	0
Abcc5	272	334	1753	3783	68	1392
Abcc6	0	0	0	0	0	0
Abcc8	21	69	419	204	0	19
Abcc9	11	3	3	0	0	0
Abcd1	45	82	89	0	0	0
Abcd2	84	61	482	1286	5	1279
Abcd3	178	181	1077	3700	0	526
Abcd4	96	173	641	2897	6556	614
Abce1	224	163	1004	444	1512	1105
Abcf1	333	480	1215	2244	28	392
Abcf2	146	127	505	0	0	1135
Abcf3	90	195	876	0	0	906
Abcg1	180	141	488	2294	0	788
Abcg2	22	68	159	0	0	758
Abcg3	0	0	0	1	0	0
Abcg4	498	519	2751	6808	3	4434
Abcg5	0	0	0	0	0	0
Abcg8	0	0	0	0	0	0
Abhd1	9	3	14	0	0	0
Abhd10	89	61	415	0	0	878
Abhd11	103	100	405	1518	2240	1188
Abhd11os	11	0	17	0	0	0
Abhd12	112	157	1001	1025	0	2240
Abhd12b	1	2	1	0	0	55
Abhd13	37	57	211	0	0	0
Abhd14a	93	60	233	1703	0	246
Abhd14b	193	159	695	247	1	290
Abhd15	0	1	48	0	0	0
Abhd16a	262	394	1853	427	0	3861
Abhd16b	0	0	0	0	0	0
Abhd17a	151	91	739	0	0	1565
Abhd17b	315	270	958	32	0	663
Abhd17c	13	19	305	139	0	0
Abhd18	254	229	952	1255	780	1634
Abhd2	7	2	8	7	8	5
Abhd3	101	110	260	0	0	0
Abhd4	117	190	945	1	0	677
Abhd5	18	96	89	1	0	276
Abhd6	93	123	862	0	0	142
Abhd8	134	182	1146	2977	0	5538
Abi1	96	67	422	24	0	878
Abi2	441	343	1807	4236	857	2152
Abi3	0	3	0	0	0	0
Abi3bp	15	13	183	0	0	0
Abl1	29	126	394	0	0	586
Abl2	189	135	1101	1796	0	1146
Ablim1	422	712	2393	4852	8160	2266
Ablim2	126	85	390	0	0	128
Ablim3	11	7	104	2494	1	850
Abo	0	0	0	0	0	0
Abr	149	295	1584	3332	2	5412
Abra	0	0	0	0	0	0
Abracl	0	0	0	0	0	0
Abraxas1	80	102	537	0	0	930
Abraxas2	146	118	547	105	1	1190
Abt1	41	89	203	0	0	9
Abtb1	169	181	792	2021	0	0
Abtb2	0	5	0	0	1	0
Acaa1a	230	241	1960	204	0	2225
Acaa1b	12	5	20	0	0	20
Acaa2	19	33	179	0	0	139
Acaca	326	301	1376	2564	0	983
Acacb	0	2	78	0	0	0
Acad10	36	65	136	0	0	0
Acad11	89	51	312	1132	0	307
Acad12	27	39	131	3	0	30
Acad8	170	386	1451	1558	1	1143
Acad9	38	53	243	0	0	20
Acadl	0	22	19	0	0	0
Acadm	335	446	1749	79	4	998
Acads	0	19	37	0	0	0
Acadsb	91	108	504	1869	1	1524
Acadvl	195	331	1146	1278	0	0
Acan	0	0	6	0	0	0
Acap1	0	2	14	0	0	0
Acap2	217	276	675	0	0	1737
Acap3	82	214	1097	0	0	2405
Acat1	174	166	971	0	0	155
Acat2	83	43	230	0	0	16
Acat3	1	3	3	0	0	0
Acbd3	98	119	621	419	0	471
Acbd4	178	300	738	192	4	1427
Acbd5	223	110	254	0	0	176
Acbd6	24	115	463	3586	740	3042
Acbd7	28	20	102	0	0	0
Accs	10	43	66	0	2	0
Accsl	0	0	19	0	0	0
Acd	158	227	1106	3728	0	3327
Ace	0	6	15	0	0	563
Ace2	0	0	0	0	0	0
Ace3	0	0	0	0	0	0
Acer1	0	0	0	0	1	0
Acer2	13	69	340	0	1	114
Acer3	68	97	495	0	2	1161
Ache	100	223	1020	3328	2	2176
Acin1	471	464	2059	2804	3605	2644
Ackr1	339	478	1977	33193	6285	15495
Ackr2	0	9	0	0	0	118
Ackr3	0	17	3	0	0	0
Ackr4	28	57	176	0	0	0
Acly	142	231	712	1405	13	980
Acmsd	1	0	0	0	0	0
Acnat1	0	0	0	0	0	0
Acnat2	0	0	0	0	0	0
Aco1	44	89	250	47	0	216
Aco2	375	473	1137	0	0	1515
Acod1	0	0	0	0	0	0
Acot1	0	0	10	277	0	0
Acot10	0	7	8	0	0	0
Acot11	0	18	14	0	0	0
Acot12	0	3	0	0	0	0
Acot13	47	70	362	1785	0	225
Acot2	2	8	11	2	0	61
Acot3	21	5	37	0	0	277
Acot4	0	5	0	0	0	152
Acot5	0	0	0	1	0	0
Acot6	0	5	13	0	0	0
Acot7	36	137	397	0	0	978
Acot8	103	59	284	0	0	308
Acot9	0	23	88	0	0	0
Acox1	144	169	1117	18	7	1597
Acox2	0	0	0	0	0	0
Acox3	71	131	567	71	0	1290
Acoxl	3	7	15	0	0	0
Acp1	54	74	227	541	571	304
Acp2	152	95	799	300	0	612
Acp5	0	0	0	0	0	0
Acp6	151	361	1447	2	323	1131
Acp7	0	0	2	0	0	0
Acpp	0	0	0	0	0	0
Acpt	0	4	0	0	0	0
Acr	0	0	12	0	0	0
Acrbp	193	203	980	3993	242	1766
Acrv1	0	0	0	0	0	0
Acsbg1	0	0	0	0	0	0
Acsbg2	0	1	1	0	0	0
Acsf2	0	6	2	0	1	0
Acsf3	24	28	247	17	1	133
Acsl1	370	438	1527	0	0	493
Acsl3	322	507	2789	0	2	661
Acsl4	58	25	115	0	0	250
Acsl5	109	10	58	0	0	0
Acsl6	359	389	2060	2819	1	3246
Acsm1	0	0	0	0	0	0
Acsm2	0	0	0	0	0	0
Acsm3	0	0	8	0	0	0
Acsm4	0	0	0	0	0	0
Acsm5	0	0	0	0	0	0
Acss1	1	0	0	0	0	0
Acss2	101	169	569	840	0	1623
Acss2os	0	0	7	0	0	4
Acss3	1	0	42	0	0	0
Acta1	25	16	179	0	0	1073
Acta2	1	0	0	0	0	0
Actb	379	413	2379	3262	1849	1833
Actbl2	0	0	0	0	0	0
Actc1	14	53	269	634	0	324
Actg-ps1	0	0	1	3	0	3
Actg1	94	107	632	448	0	613
Actg2	0	0	0	0	0	0
Actl10	0	0	0	0	0	0
Actl11	0	0	0	0	0	0
Actl6a	375	321	1080	4449	58	1188
Actl6b	21	52	232	110	88	517
Actl7a	0	0	0	0	0	0
Actl7b	0	0	0	0	0	3
Actl9	0	0	0	0	0	0
Actn1	79	48	180	0	17	162
Actn2	0	10	39	0	0	0
Actn3	0	11	16	0	0	0
Actn4	242	234	1718	817	5	307
Actr10	220	258	1736	2	265	1533
Actr1a	169	226	1152	0	0	1574
Actr1b	284	242	1213	5196	1845	1480
Actr2	160	28	603	2608	555	1410
Actr3	102	80	585	0	0	313
Actr3b	76	48	265	0	0	52
Actr5	103	112	763	361	0	1279
Actr6	86	89	267	0	3651	556
Actr8	100	223	641	0	1	611
Actrt1	0	0	0	0	0	0
Actrt2	0	0	0	0	0	0
Actrt3	0	0	0	0	0	0
Acvr1	21	6	123	2	0	337
Acvr1b	63	76	376	164	0	503
Acvr1c	0	0	1	0	0	0
Acvr2a	72	76	297	285	0	303
Acvr2b	372	377	1866	0	1	1688
Acvrl1	0	27	16	0	0	0
Acy1	137	95	423	0	0	160
Acy3	0	0	0	0	0	0
Acyp1	49	87	285	0	0	487
Acyp2	17	8	48	0	0	167
Ada	0	7	34	0	0	0
Adad1	0	0	0	0	0	0
Adad2	0	0	0	0	0	0
Adal	332	253	596	511	310	1452
Adam10	38	112	406	0	0	681
Adam11	168	392	1180	1256	0	1932
Adam12	30	15	16	0	0	0
Adam15	76	129	583	33	2	789
Adam17	216	149	295	1532	9	48
Adam18	0	0	31	0	0	0
Adam19	15	6	6	495	0	0
Adam1a	49	93	280	0	0	0
Adam1b	2	0	0	0	0	0
Adam2	0	2	5	0	0	0
Adam20	0	0	0	0	0	0
Adam21	12	8	46	0	0	0
Adam22	93	174	552	15	0	501
Adam23	128	278	1083	0	0	87
Adam24	0	0	0	0	0	0
Adam25	0	0	0	0	0	0
Adam26a	0	0	0	0	0	0
Adam26b	0	0	0	0	0	0
Adam28	0	0	1	0	0	0
Adam29	0	0	0	0	0	0
Adam3	0	3	1	0	0	0
Adam30	0	0	0	0	0	0
Adam32	9	29	219	270	0	48
Adam33	0	0	0	0	0	0
Adam34	0	0	0	0	0	0
Adam39	1	0	0	0	0	0
Adam4	29	4	0	0	0	0
Adam5	0	0	0	0	0	0
Adam6a	0	0	0	0	0	0
Adam6b	0	0	0	0	0	0
Adam7	0	9	0	0	0	0
Adam8	111	68	213	0	0	81
Adam9	111	117	673	0	0	940
Adamdec1	0	0	0	0	0	0
Adamts1	22	17	172	0	0	0
Adamts10	17	69	184	274	0	1452
Adamts12	9	4	16	0	0	0
Adamts13	1	0	0	0	0	1
Adamts14	0	0	0	0	1	0
Adamts15	0	5	30	0	0	0
Adamts16	14	11	89	0	0	0
Adamts17	0	1	20	0	0	0
Adamts18	69	109	553	0	0	0
Adamts19	5	5	22	0	0	0
Adamts2	1	2	0	0	0	0
Adamts20	0	9	45	0	0	0
Adamts3	41	58	157	0	0	0
Adamts4	0	0	7	0	0	0
Adamts5	47	93	504	0	0	0
Adamts6	1	17	112	0	0	766
Adamts7	3	9	29	0	0	0
Adamts8	0	0	36	0	0	0
Adamts9	0	2	20	0	0	0
Adamtsl1	66	101	337	6345	105	3065
Adamtsl2	2	13	124	153	0	4282
Adamtsl3	7	19	19	0	0	0
Adamtsl4	3	50	217	215	0	197
Adamtsl5	76	35	218	0	1	746
Adap1	0	32	129	0	0	1106
Adap2	0	5	21	0	0	0
Adap2os	2	5	0	0	0	0
Adar	35	32	363	0	0	256
Adarb1	220	236	1202	2317	4	653
Adarb2	104	134	591	0	0	0
Adat1	187	176	425	0	0	429
Adat2	6	12	49	0	0	0
Adat3	6	5	51	0	2	594
Adck1	1	30	177	0	0	873
Adck2	52	99	365	1873	0	71
Adck5	104	245	962	0	940	1364
Adcy1	806	804	4109	0	6	3002
Adcy10	9	9	38	0	0	78
Adcy2	91	145	598	1613	0	1914
Adcy3	15	29	181	0	0	0
Adcy4	0	0	0	0	0	0
Adcy5	127	129	256	0	0	21
Adcy6	405	359	1450	0	1115	14
Adcy7	1	40	90	2	0	0
Adcy8	23	52	686	1824	0	552
Adcy9	11	105	186	1	4570	923
Adcyap1	0	1	0	0	0	0
Adcyap1r1	4	11	16	0	0	0
Add1	517	668	2525	2026	0	1408
Add2	26	83	363	0	0	1597
Add3	168	235	1262	0	0	6
Adgb	1	0	23	0	0	121
Adgra1	185	217	920	3148	0	313
Adgra2	49	63	117	0	0	18
Adgra3	0	6	125	1430	5841	0
Adgrb1	82	198	635	8542	1016	4213
Adgrb2	52	59	258	1310	4	1714
Adgrb3	90	392	1749	3533	491	3225
Adgrd1	0	0	0	0	0	0
Adgrd2-ps	0	0	1	0	0	0
Adgre1	0	3	10	0	0	0
Adgre4	0	8	8	0	0	0
Adgre5	0	0	10	0	0	0
Adgrf1	0	0	0	0	0	0
Adgrf2	0	1	22	0	0	0
Adgrf3	2	5	33	0	0	0
Adgrf4	0	2	39	1665	0	29
Adgrf5	1	0	0	0	0	0
Adgrg1	31	5	14	0	0	0
Adgrg2	0	9	0	0	0	0
Adgrg3	0	0	0	0	0	0
Adgrg4	0	0	0	0	0	0
Adgrg5	0	0	0	0	0	0
Adgrg6	0	0	0	0	0	0
Adgrg7	6	4	0	0	0	0
Adgrl1	294	433	2186	2604	1712	9255
Adgrl2	191	167	1230	0	0	0
Adgrl3	248	178	723	297	26	1148
Adgrl4	0	0	0	0	0	0
Adgrv1	657	708	2284	3065	2137	2085
Adh1	0	0	0	0	0	0
Adh4	0	0	19	0	0	0
Adh5	150	71	443	0	9	1159
Adh6-ps1	0	0	0	0	0	0
Adh6a	0	0	0	0	0	0
Adh6b	9	4	0	0	0	0
Adh7	0	0	0	0	0	0
Adhfe1	0	9	53	1	0	0
Adi1	23	19	105	0	0	35
Adig	0	2	4	0	0	0
Adipoq	0	0	0	0	0	0
Adipor1	1418	1601	6540	3396	2	2356
Adipor2	120	111	563	623	1948	1877
Adk	69	104	283	0	0	465
Adm	0	0	0	0	0	0
Adm2	0	0	0	0	0	0
Adnp	5	5	4	0	0	4
Adnp2	36	67	315	1	1	76
Ado	55	48	211	60	0	109
Adora1	8	8	246	1744	0	1326
Adora2a	0	0	0	0	0	0
Adora2b	5	23	189	0	0	0
Adora3	0	0	3	0	3	0
Adpgk	83	42	289	0	0	319
Adprh	100	146	784	3	0	3631
Adprhl1	0	0	1	0	0	0
Adprhl2	111	231	1164	1580	3	3228
Adprm	45	40	484	0	0	0
Adra1a	3	1	16	0	0	0
Adra1b	1	0	0	0	0	0
Adra1d	0	0	3	0	0	0
Adra2a	131	100	217	0	0	0
Adra2b	0	6	0	0	0	0
Adra2c	0	5	38	0	0	0
Adrb1	235	330	1416	1687	1	1173
Adrb2	0	0	27	0	8	0
Adrb3	0	0	0	0	0	0
Adrm1	156	267	1081	2322	0	0
Adsl	52	132	650	1	96	1058
Adss	40	52	136	0	0	200
Adssl1	66	61	97	0	0	504
Adtrp	15	0	0	0	0	0
Aebp1	11	33	6	0	449	0
Aebp2	94	118	519	778	2	899
Aen	1	14	72	0	0	0
Aes	152	209	1199	1041	3	3828
Afap1	83	119	330	835	601	1294
Afap1l1	16	15	128	0	0	433
Afap1l2	0	2	10	0	0	0
Afdn	686	883	3502	5915	3081	2703
Aff1	444	416	1954	5516	4474	1476
Aff2	28	12	18	0	0	0
Aff3	9	26	236	0	0	0
Aff4	335	320	1547	1141	176	524
Afg1l	38	51	169	2	0	355
Afg3l1	211	309	1168	1546	199	2497
Afg3l2	146	233	835	3200	1	1536
Afm	0	0	0	0	0	0
Afmid	8	22	28	1	0	0
Afp	0	0	0	0	0	0
Aftph	95	147	572	210	0	299
Aga	34	9	322	0	0	115
Agap1	223	388	1944	3235	3325	5988
Agap2	7	19	45	1665	3	53
Agap3	129	294	1214	1717	65	2137
Agbl1	3	0	0	0	0	0
Agbl2	6	3	0	0	0	0
Agbl3	152	158	453	17	0	334
Agbl4	12	10	26	0	0	0
Agbl5	73	153	278	2144	0	339
Ager	11	42	254	5	0	245
Agfg1	161	215	1165	843	0	747
Agfg2	36	40	462	0	0	269
Aggf1	171	186	860	0	3	591
Agk	121	156	456	0	4145	984
Agl	545	410	2089	365	43	1633
Agmat	0	0	2	0	0	0
Agmo	3	5	0	0	0	0
Ago1	146	193	851	411	2	2174
Ago2	223	307	1413	8292	68	1597
Ago3	408	445	1742	2905	3	1269
Ago4	86	51	812	2	0	647
Agpat1	62	67	241	3	0	1189
Agpat2	0	29	26	0	0	0
Agpat3	1989	2081	7157	3564	3	3379
Agpat4	23	41	136	0	0	322
Agpat5	401	356	1151	172	0	305
Agps	138	100	1128	4660	2136	209
Agr2	0	6	0	0	0	0
Agr3	0	6	0	0	0	0
Agrn	396	464	2435	12694	6050	7435
Agrp	1	7	15	0	0	105
Agt	23	14	239	0	0	0
Agtpbp1	561	632	2140	5800	95	3707
Agtr1a	3	0	0	0	0	1
Agtr1b	0	0	0	0	0	0
Agtr2	0	0	40	0	0	0
Agtrap	94	118	540	0	0	0
Agxt	0	0	0	0	0	0
Agxt2	0	0	3	0	0	0
Ahctf1	208	206	936	20	208	264
Ahcy	29	5	121	0	0	24
Ahcyl1	887	1112	3804	19	48	1277
Ahcyl2	320	371	1509	3174	810	2967
Ahdc1	93	111	741	31	1	526
Ahi1	1830	1432	6540	9246	5914	7678
Ahnak	1	3	90	3121	114	0
Ahnak2	37	32	41	0	0	0
Ahr	249	239	966	0	0	172
Ahrr	131	112	378	0	0	125
Ahsa1	138	130	731	483	1	1574
Ahsa2	31	55	303	0	0	95
Ahsg	4	0	0	0	0	0
Aicda	0	0	0	0	0	0
Aida	103	59	363	0	0	367
Aif1	0	0	3	0	0	0
Aif1l	1	14	0	0	0	0
Aifm1	166	148	981	543	0	1705
Aifm2	47	78	277	2026	0	531
Aifm3	7	19	72	0	0	0
Aig1	147	320	1477	2367	2	709
Aim2	23	1	41	0	0	93
Aimp1	155	149	476	398	1093	1299
Aimp2	16	36	18	0	0	302
Aip	178	65	485	0	1465	1753
Aipl1	1921	2060	9642	970	9	2127
Aire	0	47	184	0	0	0
Airn	10	75	143	0	0	0
Ajap1	16	14	35	0	0	0
Ajuba	0	0	166	0	0	0
Ak1	15	82	234	363	0	201
Ak2	117	182	746	169	1	1047
Ak3	50	84	258	0	0	136
Ak3l2-ps	0	0	0	0	0	0
Ak4	19	33	52	79	2	32
Ak5	6	13	74	0	0	0
Ak6	58	36	227	0	0	252
Ak7	0	1	13	0	0	0
Ak8	10	0	45	0	0	0
Ak9	0	2	26	0	0	0
Akain1	4	28	32	0	0	237
Akap1	421	353	1695	1597	1	916
Akap10	196	156	982	0	1933	690
Akap11	505	451	1958	2252	1	2615
Akap12	23	20	48	0	0	0
Akap13	264	355	1051	1755	141	352
Akap14	7	3	56	0	0	0
Akap17b	51	49	432	4323	0	55
Akap2	0	0	0	0	0	0
Akap3	0	3	0	0	0	0
Akap4	0	0	0	0	0	0
Akap5	51	174	325	348	4	166
Akap6	522	602	2345	1624	2	1444
Akap7	347	390	1178	3467	41	1738
Akap8	579	675	3047	1677	4532	3857
Akap8l	896	1106	4085	7939	2895	6377
Akap9	1385	1572	4297	8600	15191	5262
Akip1	17	17	24	1949	0	0
Akirin1	80	100	451	0	4	7
Akirin1-ps	0	0	0	0	0	0
Akirin2	109	100	558	0	0	157
Akna	188	165	1261	447	0	55
Aknad1	0	0	1	0	1	0
Aknaos	12	6	26	0	0	0
Akp-ps1	0	0	0	0	0	0
Akp3	0	0	0	0	0	0
Akr1a1	171	168	1234	3375	185	2491
Akr1b10	9	42	153	0	1	0
Akr1b3	19	63	179	0	0	363
Akr1b7	0	0	0	0	0	0
Akr1b8	0	0	0	0	0	0
Akr1c12	0	0	0	0	0	0
Akr1c13	0	0	0	0	0	0
Akr1c14	0	0	0	0	0	0
Akr1c18	0	0	0	0	0	0
Akr1c19	0	0	0	0	0	0
Akr1c20	0	0	0	0	0	0
Akr1c21	8	13	59	0	0	62
Akr1c6	0	0	0	0	0	0
Akr1cl	0	0	0	0	0	1
Akr1d1	7	0	0	0	0	0
Akr1e1	110	138	601	258	0	138
Akr7a5	4	72	241	0	1	454
Akt1	177	163	830	141	2	1156
Akt1s1	41	59	329	0	0	843
Akt2	178	146	782	0	258	1848
Akt2-ps	0	5	0	0	0	0
Akt3	78	105	396	790	0	314
Aktip	171	200	874	287	0	1529
Alad	43	65	643	1480	0	752
Alas1	169	99	648	0	0	1343
Alas2	10	41	58	0	0	60
Alb	0	0	0	0	0	0
Alcam	27	36	266	0	0	0
Aldh16a1	56	90	23	476	0	197
Aldh18a1	59	36	391	0	0	2662
Aldh1a1	29	7	97	71	113	17
Aldh1a2	0	0	7	0	0	0
Aldh1a3	0	0	1	2	1	1
Aldh1a7	0	0	0	0	0	0
Aldh1b1	0	0	0	0	0	0
Aldh1l1	0	3	74	0	0	47
Aldh1l2	4	8	82	0	99	235
Aldh2	8	5	98	5859	1	1063
Aldh3a1	0	0	0	0	0	0
Aldh3a2	25	56	365	0	0	574
Aldh3b1	0	5	33	0	0	25
Aldh3b2	0	0	0	0	0	0
Aldh3b3	0	0	0	0	0	0
Aldh4a1	83	24	198	2866	0	316
Aldh5a1	12	67	194	0	0	142
Aldh6a1	150	123	312	0	0	6
Aldh7a1	64	155	454	0	0	154
Aldh8a1	0	6	4	0	0	0
Aldh9a1	194	227	735	764	0	1031
Aldoa	2156	2454	14329	6084	17	25354
Aldoart1	6	0	11	9	0	18
Aldoart2	0	0	0	0	0	7
Aldob	9	28	66	0	0	443
Aldoc	396	485	2218	3211	1220	3219
Alg1	69	123	568	1337	0	657
Alg10b	84	27	214	0	0	182
Alg11	40	53	444	0	0	337
Alg12	77	51	192	0	0	218
Alg13	48	58	83	1	0	457
Alg14	47	18	221	0	0	0
Alg2	16	114	481	0	5	1535
Alg3	65	90	262	1384	0	315
Alg5	59	67	326	1428	4	0
Alg6	43	109	489	1	0	567
Alg8	18	19	189	0	1	140
Alg9	12	33	136	70	0	0
Alk	23	28	181	0	0	0
Alkal1	0	0	8	0	0	0
Alkal2	13	0	0	0	0	0
Alkbh1	297	301	1244	1917	0	2230
Alkbh2	24	23	40	0	0	0
Alkbh3	149	150	553	119	0	861
Alkbh3os1	12	18	37	0	0	0
Alkbh4	12	56	158	0	1	36
Alkbh5	129	167	733	134	35	400
Alkbh6	417	355	1501	4806	3007	3020
Alkbh7	144	126	613	0	0	671
Alkbh8	80	136	451	0	0	486
Allc	0	0	0	0	0	0
Alms1	168	294	851	726	5	1565
Alms1-ps1	0	12	70	0	0	16
Alms1-ps2	2	1	10	0	0	21
Alox12	0	0	0	0	0	0
Alox12b	0	5	71	0	0	0
Alox12e	0	0	0	0	0	0
Alox15	0	0	0	0	0	0
Alox5	0	0	17	0	0	0
Alox5ap	29	30	118	0	0	54
Alox8	0	1	15	0	0	0
Aloxe3	19	33	162	433	0	1
Alpi	0	0	0	0	0	0
Alpk1	5	8	35	0	0	0
Alpk2	15	33	119	0	0	0
Alpk3	0	3	0	0	0	0
Alpl	290	410	2186	1293	0	56
Alppl2	0	0	3	0	0	0
Als2	74	182	481	0	0	320
Als2cl	1	1	0	0	0	0
Als2cr12	0	1	0	0	0	0
Alx1	0	0	0	0	0	0
Alx3	0	0	0	0	0	0
Alx4	0	14	36	0	0	0
Alyref	121	76	631	5	0	784
Alyref2	34	20	51	0	0	172
Amacr	25	30	264	1	0	25
Ambn	0	1	7	0	0	0
Ambp	0	0	0	0	0	0
Ambra1	58	151	512	1933	1	974
Amd-ps1	3	0	1	0	0	0
Amd-ps3	2	0	0	0	0	1
Amd-ps4	0	1	9	0	0	0
Amd-ps5	0	0	0	0	0	0
Amd1	161	116	637	1	607	647
Amd2	10	1	39	12	0	7
Amdhd1	0	4	0	0	0	0
Amdhd2	40	60	271	1	0	402
Amelx	0	5	0	0	0	0
Amer1	73	89	531	0	0	0
Amer2	1197	1606	7230	6587	895	5440
Amer3	0	0	0	0	0	0
Amfr	133	223	1503	2453	6	738
Amh	1	0	1	0	0	4
Amhr2	0	3	33	0	0	0
Amigo1	46	56	174	238	0	163
Amigo2	157	262	1243	0	0	0
Amigo3	1	20	74	0	0	0
Ammecr1	154	221	709	0	2	416
Ammecr1l	58	126	426	4749	1	707
Amn	6	25	27	0	0	0
Amn1	271	395	1309	2607	0	986
Amot	0	0	17	0	0	0
Amotl1	15	73	207	859	0	1071
Amotl2	81	74	515	406	36	261
Ampd1	3	0	10	0	0	0
Ampd2	100	300	1205	1597	1568	1166
Ampd3	34	64	280	0	0	546
Amph	538	675	2467	6935	2996	8996
Amt	59	47	420	206	1902	476
Amtn	7	0	0	0	0	0
Amy1	796	859	4302	23201	18770	14527
Amy2-ps1	0	0	0	0	0	0
Amy2a1	0	0	0	0	0	0
Amy2a2	0	0	0	0	0	0
Amy2a3	0	0	0	0	0	0
Amy2a4	0	0	6	0	0	0
Amy2a5	0	0	0	0	0	0
Amy2b	0	0	0	0	0	0
Amz1	0	7	12	0	0	248
Amz2	227	198	1370	1489	2	512
Anapc1	272	320	1092	347	0	1634
Anapc10	76	55	267	0	0	299
Anapc11	73	167	357	0	0	833
Anapc13	52	64	309	0	0	804
Anapc15	52	71	158	0	0	71
Anapc15-ps	0	0	1	0	0	5
Anapc16	566	379	1506	4859	20	1933
Anapc2	141	190	939	2049	4086	1590
Anapc4	145	259	892	1476	0	2315
Anapc5	477	854	3640	13685	0	3055
Anapc7	125	110	639	0	1	697
Ang	0	0	0	0	0	0
Ang-ps1	0	0	0	0	0	0
Ang-ps2	0	0	0	0	0	0
Ang-ps3	0	0	0	0	0	0
Ang2	0	0	0	0	0	0
Ang4	0	0	0	0	0	0
Ang5	0	0	0	0	0	0
Ang6	0	0	0	0	0	0
Angel1	107	131	679	2025	0	246
Angel2	277	336	1329	6999	2	1319
Angpt1	3	0	0	0	0	0
Angpt2	0	6	3	0	0	2
Angpt4	0	1	0	0	0	0
Angptl1	33	33	203	0	0	268
Angptl2	0	0	0	0	0	0
Angptl3	16	92	177	0	0	335
Angptl4	0	0	0	0	0	0
Angptl6	4	26	107	139	0	398
Angptl7	2	14	19	0	0	10
Angptl8	0	0	0	0	0	0
Ank	64	87	364	1116	0	264
Ank1	18	52	196	0	0	0
Ank2	1670	1914	6291	12502	8446	6734
Ank3	1046	1319	4983	3865	473	5800
Ankar	0	3	0	0	0	0
Ankdd1a	0	3	0	0	0	0
Ankdd1b	0	0	0	0	0	0
Ankef1	3	31	90	0	0	8
Ankfn1	10	1	3	0	2	0
Ankfy1	67	110	597	1609	83	739
Ankhd1	473	626	1906	1526	481	3486
Ankib1	61	157	463	1674	0	249
Ankk1	6	5	8	0	0	0
Ankle1	0	0	4	0	0	0
Ankle2	202	145	756	837	4	1338
Ankmy1	6	0	11	0	0	0
Ankmy2	156	148	467	4171	2117	2299
Ankra2	214	237	725	1350	0	3058
Ankrd1	0	0	0	0	0	0
Ankrd10	266	358	2479	5552	3	1588
Ankrd11	686	980	3158	2586	1110	2953
Ankrd12	2986	2687	9757	24677	7082	5920
Ankrd13a	41	78	450	968	0	412
Ankrd13b	33	69	412	0	0	1090
Ankrd13c	118	208	799	1	3	1491
Ankrd13d	82	45	315	0	0	95
Ankrd16	357	243	1279	774	0	5
Ankrd17	467	510	2321	4574	15	2326
Ankrd2	15	9	10	0	0	0
Ankrd22	0	0	0	1	0	0
Ankrd23	2	6	32	1	0	11
Ankrd24	279	284	1177	514	2	1727
Ankrd26	170	242	622	1313	15	2591
Ankrd27	294	274	1659	4220	1	1469
Ankrd28	74	84	173	0	0	0
Ankrd29	41	31	167	0	0	570
Ankrd31	12	13	141	0	0	0
Ankrd33	687	787	3304	0	0	1342
Ankrd33b	1090	1094	2964	250	899	113
Ankrd34a	0	20	138	0	0	126
Ankrd34b	3	0	21	0	0	0
Ankrd34c	0	0	33	0	0	0
Ankrd35	1	5	0	0	455	5
Ankrd36	0	0	0	0	0	0
Ankrd37	85	133	456	67	0	644
Ankrd39	124	257	669	13	3	1931
Ankrd40	175	175	1413	236	32	952
Ankrd42	38	96	210	0	0	517
Ankrd44	38	113	349	850	0	201
Ankrd45	9	8	33	0	0	0
Ankrd46	239	245	1087	0	1	1156
Ankrd49	33	81	214	0	0	0
Ankrd50	10	103	61	0	0	509
Ankrd52	44	49	125	1	0	231
Ankrd53	0	5	3	0	0	0
Ankrd54	221	284	807	0	0	866
Ankrd55	33	62	182	0	0	0
Ankrd6	10	38	237	205	287	76
Ankrd60	0	0	0	0	0	0
Ankrd61	1	5	46	0	0	58
Ankrd63	0	0	0	0	0	0
Ankrd65	0	0	0	0	0	0
Ankrd66	0	0	33	0	0	0
Ankrd7	12	5	7	0	0	0
Ankrd9	5	40	116	0	0	0
Anks1	192	169	872	1	0	410
Anks1b	92	183	744	208	0	81
Anks3	304	318	1062	1006	0	1299
Anks4b	0	0	33	0	0	0
Anks6	0	42	98	0	0	80
Ankub1	0	1	0	0	0	30
Ankzf1	206	252	959	0	41	471
Anln	0	14	17	1	0	195
Ano1	0	2	13	0	0	0
Ano10	15	10	112	0	23	18
Ano2	257	438	1372	0	0	210
Ano3	17	21	153	0	1	0
Ano4	29	59	204	0	0	187
Ano5	7	1	4	0	0	0
Ano6	48	126	350	690	1	1503
Ano7	8	9	112	0	0	539
Ano8	22	62	403	2505	0	1400
Ano9	0	0	0	0	0	0
Anp32-ps	0	1	5	84	0	0
Anp32a	306	185	946	743	676	450
Anp32b	113	67	435	4	119	179
Anp32b-ps1	1	0	0	0	0	0
Anp32e	481	457	1808	1735	3	1915
Anpep	0	0	1	0	0	0
Antxr1	32	130	600	1	1	1
Antxr2	15	50	143	0	0	0
Antxrl	0	2	0	0	0	0
Anxa1	82	37	52	0	1	0
Anxa10	0	0	1	0	0	0
Anxa11	0	1	24	0	0	0
Anxa11os	0	0	18	0	0	0
Anxa13	0	0	3	0	0	0
Anxa2	0	0	0	0	0	0
Anxa3	31	0	0	0	0	0
Anxa4	10	29	73	329	0	0
Anxa5	0	14	144	0	1	0
Anxa6	3	66	396	562	0	12
Anxa7	317	301	1188	812	0	1702
Anxa8	0	0	0	0	3	0
Anxa9	2	12	6	0	0	0
Aoah	7	0	0	0	0	0
Aoc1	0	0	0	0	0	0
Aoc2	97	19	240	25	0	291
Aoc3	0	9	0	0	0	0
Aox1	0	7	45	0	0	0
Aox2	0	23	1	0	0	0
Aox3	10	1	0	0	1	0
Aox4	0	0	0	0	0	0
Ap1ar	58	109	587	419	1	4
Ap1b1	420	410	1983	3053	164	1013
Ap1g1	91	203	739	670	11	308
Ap1g2	102	60	242	0	1	512
Ap1m1	316	371	1370	6003	0	3003
Ap1m2	0	0	0	0	0	0
Ap1s1	53	27	253	1	0	649
Ap1s2	126	65	361	0	0	773
Ap1s3	4	4	0	0	0	0
Ap2a1	39	28	366	334	0	66
Ap2a2	1131	808	4604	2182	232	862
Ap2b1	207	129	661	57	0	394
Ap2m1	252	418	2067	424	2	2149
Ap2s1	73	82	463	3706	0	1824
Ap3b1	96	159	461	0	4	554
Ap3b2	205	390	1385	606	962	3813
Ap3d1	490	468	2389	2742	0	2170
Ap3m1	42	97	152	0	0	531
Ap3m1-ps	0	0	0	0	0	0
Ap3m2	147	200	678	2409	0	1257
Ap3s1	135	86	501	2285	2403	641
Ap3s1-ps1	0	0	1	21	4	0
Ap3s1-ps2	0	0	16	14	0	1
Ap3s2	51	98	418	630	0	27
Ap4b1	3	4	18	0	0	0
Ap4e1	19	89	249	1514	160	160
Ap4m1	92	51	558	0	0	106
Ap4s1	79	137	471	225	0	200
Ap5b1	38	5	99	0	0	0
Ap5m1	109	43	235	800	1856	437
Ap5s1	81	77	380	0	0	887
Ap5z1	28	90	314	2	1	1318
Apaf1	33	39	196	0	1900	351
Apba1	4	69	278	331	0	859
Apba2	21	42	173	862	0	1869
Apba3	171	196	1263	0	0	406
Apbb1	209	368	2042	3637	682	4655
Apbb1ip	0	0	0	0	0	0
Apbb2	214	278	670	3558	2965	285
Apc	481	542	1640	291	0	50
Apc-ps1	0	2	0	0	0	0
Apc2	85	264	1286	2992	2266	3961
Apcdd1	35	2	122	0	0	0
Apcs	0	0	0	0	0	0
Apeh	145	264	1389	10495	0	1851
Apela	54	32	246	0	0	8
Apex1	11	7	21	0	0	75
Apex2	272	79	450	4	53	838
Aph1a	12	7	140	0	0	98
Aph1b	24	8	76	0	0	0
Aph1c	0	11	72	0	0	0
Api5	266	131	864	1045	0	354
Api5-ps	0	1	0	0	0	0
Apip	71	53	264	0	0	0
Apitd1	0	11	107	45	0	237
Aplf	36	20	76	0	0	55
Apln	0	0	32	0	0	0
Aplnr	0	0	0	0	0	0
Aplp1	175	344	1883	6687	0	18288
Aplp2	1402	1325	7243	9685	487	13545
Apmap	47	58	171	2546	0	1334
Apoa1	6	10	35	0	0	121
Apoa2	0	0	0	0	0	0
Apoa4	0	0	0	0	0	0
Apoa5	0	0	0	0	0	0
Apob	4	4	0	0	0	0
Apobec1	0	1	0	0	0	0
Apobec2	14	57	191	0	1	0
Apobec3	31	19	48	0	0	0
Apobec4	0	0	5	0	0	0
Apobr	0	0	38	0	0	0
Apoc1	1	4	38	0	0	0
Apoc2	0	0	0	0	0	0
Apoc3	0	0	0	0	0	0
Apoc4	0	0	1	5	0	0
Apod	0	7	0	0	0	0
Apoe	997	2029	11998	2372	1	2581
Apof	0	0	0	0	0	0
Apoh	0	8	0	0	0	0
Apol10a	0	0	0	0	0	0
Apol10b	15	0	0	0	0	0
Apol11a	0	0	0	0	0	0
Apol11b	0	0	0	0	0	0
Apol6	0	0	0	0	0	0
Apol7a	0	0	0	0	0	0
Apol7b	0	0	0	0	0	0
Apol7c	0	0	0	0	0	0
Apol7d	0	0	0	0	0	0
Apol7e	0	0	0	0	0	0
Apol8	0	7	4	0	1	0
Apol9a	0	0	0	0	0	0
Apol9b	0	0	0	0	0	0
Apold1	2	0	20	0	0	482
Apom	0	0	0	0	0	0
Apon	0	0	0	0	0	0
Apoo	99	87	280	0	0	623
Apoo-ps	5	2	9	0	0	26
Apool	32	36	550	0	0	0
Apopt1	136	156	674	0	0	312
App	119	137	1069	1287	0	6396
Appbp2	139	229	905	2640	0	554
Appbp2os	0	12	5	0	0	0
Appl1	361	319	1442	1633	0	1135
Appl2	355	541	3229	14370	3	6500
Aprt	25	168	272	2	0	1689
Aprt-ps	0	0	0	0	0	0
Aptx	176	122	671	0	0	412
Aqp1	64	94	634	0	0	0
Aqp10-ps	0	1	6	259	0	29
Aqp11	71	76	222	264	203	45
Aqp12	0	0	0	0	0	0
Aqp2	0	1	16	0	0	0
Aqp3	0	0	0	0	0	0
Aqp4	176	161	1210	0	0	0
Aqp5	0	0	153	0	0	0
Aqp6	0	1	9	0	0	0
Aqp7	0	1	2	379	1	3
Aqp8	0	0	0	0	0	0
Aqp9	6	5	40	0	0	0
Aqr	174	180	498	526	1	693
Ar	0	0	6	0	0	0
Araf	1272	1686	6918	8893	1157	11226
Arap1	61	43	562	0	0	427
Arap2	13	78	100	0	0	0
Arap3	8	0	0	0	0	0
Arc	0	8	9	0	0	0
Arcn1	153	267	765	7	1	434
Areg	4	10	2	0	0	0
Arel1	38	54	359	0	619	136
Arf1	210	253	1306	224	0	2779
Arf2	29	63	443	239	0	0
Arf3	120	96	541	558	0	763
Arf4	285	174	1553	1637	1	441
Arf4os	0	2	14	0	0	0
Arf5	294	167	701	1179	470	2283
Arf6	90	47	281	0	0	0
Arfgap1	236	276	1612	2923	3482	2112
Arfgap2	85	101	610	0	0	270
Arfgap3	4	15	162	0	0	84
Arfgef1	613	669	2147	735	0	625
Arfgef2	62	118	449	0	2	485
Arfgef3	92	162	710	1436	0	1852
Arfip1	24	10	55	0	0	111
Arfip2	174	108	334	0	1899	1880
Arfrp1	271	420	1714	2368	0	2007
Arg1	14	15	74	0	0	278
Arg2	34	48	146	0	1	0
Arglu1	1169	1195	3815	16238	30550	6724
Arhgap1	72	168	661	0	0	566
Arhgap10	144	200	857	0	0	37
Arhgap11a	0	0	0	0	0	0
Arhgap12	196	208	436	0	0	615
Arhgap15	0	9	47	0	0	0
Arhgap15os	0	0	0	0	0	0
Arhgap17	98	238	923	3158	3	1745
Arhgap18	1	15	69	0	0	0
Arhgap19	49	33	137	0	0	0
Arhgap20	110	148	422	3511	0	3077
Arhgap20os	0	5	12	0	0	0
Arhgap21	169	284	1098	954	2	1136
Arhgap22	0	0	26	0	0	0
Arhgap23	100	71	299	0	0	484
Arhgap24	80	165	724	0	0	710
Arhgap25	0	0	0	0	0	0
Arhgap26	299	354	1567	1057	4	5074
Arhgap27	0	2	39	0	0	0
Arhgap27os1	0	0	1	0	0	0
Arhgap27os2	0	0	3	0	0	0
Arhgap27os3	3	1	0	0	0	0
Arhgap28	2	38	194	0	0	0
Arhgap29	107	35	346	0	0	803
Arhgap30	0	1	5	0	0	0
Arhgap31	72	67	282	4708	6	4764
Arhgap32	229	313	1370	2401	4	914
Arhgap33	71	39	182	0	0	834
Arhgap33os	0	11	0	0	0	710
Arhgap35	111	69	332	3	0	317
Arhgap36	0	0	0	0	0	0
Arhgap39	249	176	601	583	0	1098
Arhgap4	24	66	163	0	0	0
Arhgap40	1	0	1	0	0	0
Arhgap42	1	20	36	0	0	0
Arhgap44	27	123	440	140	330	659
Arhgap45	0	8	25	0	0	0
Arhgap5	433	395	1399	463	687	636
Arhgap6	14	43	65	0	0	0
Arhgap8	0	0	130	0	0	1
Arhgap9	0	0	0	0	1	0
Arhgdia	114	81	384	0	0	539
Arhgdib	0	1	0	0	0	0
Arhgdig	2	12	53	0	0	436
Arhgef1	607	410	3033	2900	0	1850
Arhgef10	36	9	69	0	0	1
Arhgef10l	41	111	182	0	0	174
Arhgef11	73	164	591	210	917	954
Arhgef12	359	434	1581	1044	2	1092
Arhgef15	16	41	139	1	0	0
Arhgef16	4	6	124	0	0	0
Arhgef17	43	111	330	1875	1	1664
Arhgef18	98	49	539	0	0	1677
Arhgef19	13	44	178	0	0	0
Arhgef2	239	298	1829	2201	310	727
Arhgef25	111	230	704	2284	4438	854
Arhgef26	345	332	1215	239	2	862
Arhgef28	0	42	88	0	1	796
Arhgef3	13	7	0	0	0	0
Arhgef33	39	39	148	0	0	0
Arhgef37	0	11	71	0	0	104
Arhgef38	0	0	0	0	0	0
Arhgef39	3	13	94	0	0	91
Arhgef4	28	52	252	1853	3	33
Arhgef40	31	38	325	104	0	0
Arhgef5	0	2	27	0	0	0
Arhgef6	30	19	39	0	0	0
Arhgef7	42	188	743	2	2	3
Arhgef9	95	99	168	1328	0	795
Arid1a	492	580	2695	1730	1532	1835
Arid1b	91	116	552	1801	1859	355
Arid2	323	403	1631	381	1900	1234
Arid3a	12	89	129	0	0	0
Arid3b	391	287	1602	2538	0	1824
Arid3c	16	19	137	0	0	1
Arid4a	501	422	1664	3238	2521	1818
Arid4b	448	522	1286	11428	574	1941
Arid5a	16	24	93	0	0	74
Arid5b	165	178	670	475	2717	111
Arih1	271	205	831	610	0	997
Arih2	178	262	1184	448	8	679
Arl1	50	54	382	1474	0	709
Arl10	24	68	263	0	0	147
Arl11	0	2	0	0	0	0
Arl13a	0	3	12	0	0	13
Arl13b	339	356	1171	0	0	445
Arl14	0	0	0	0	0	0
Arl14ep	51	59	557	0	0	641
Arl14epl	0	0	0	0	0	0
Arl15	84	119	277	874	0	178
Arl16	155	99	675	0	3084	480
Arl2	105	101	597	0	2364	3765
Arl2bp	136	203	591	1	0	403
Arl3	130	140	497	1403	0	458
Arl4a	79	126	376	0	1543	245
Arl4aos	0	0	1	0	0	0
Arl4c	21	7	241	0	0	0
Arl4d	252	171	1531	0	0	0
Arl5a	5	21	334	1	0	2
Arl5b	28	94	202	715	1	346
Arl5c	59	33	86	517	0	31
Arl6	529	462	1275	606	0	661
Arl6ip1	430	569	3242	4539	0	3833
Arl6ip4	182	195	1099	1881	4	340
Arl6ip5	25	75	526	0	0	1695
Arl6ip6	80	37	281	0	0	542
Arl8a	110	117	800	2695	0	713
Arl8b	136	191	1461	5	0	761
Arl9	13	5	0	0	0	0
Armc1	410	313	1915	0	8	935
Armc10	7	41	109	631	0	17
Armc12	0	0	0	0	0	0
Armc2	2	19	84	0	1	17
Armc3	0	0	0	0	0	0
Armc4	0	0	0	0	0	0
Armc5	42	88	374	0	1	365
Armc6	64	34	317	412	0	234
Armc7	5	34	57	0	0	0
Armc8	277	189	889	4401	2	892
Armc9	331	388	1678	8	1	597
Armcx1	62	48	330	1979	0	1056
Armcx2	85	73	372	0	0	978
Armcx3	22	22	133	909	0	65
Armcx4	54	17	46	2820	0	71
Armcx5	10	18	55	0	0	190
Armcx6	25	25	71	0	0	36
Armt1	143	83	312	2399	0	0
Arnt	301	215	1083	2284	29	2228
Arnt2	23	44	80	7166	2	67
Arntl	370	603	2168	594	6	1670
Arntl2	28	24	70	0	0	250
Arpc1a	91	219	847	1	1	1773
Arpc1b	2	23	39	39	0	0
Arpc2	125	142	514	1031	1	632
Arpc3	44	52	249	1	2	737
Arpc4	45	69	431	0	0	50
Arpc5	105	135	250	0	0	700
Arpc5l	150	152	653	345	386	727
Arpin	46	0	243	0	0	0
Arpp19	186	301	687	7914	0	887
Arpp21	14	18	8	0	0	0
Arr3	1669	2655	10870	2910	5	1344
Arrb1	57	128	265	0	413	56
Arrb2	46	77	264	613	0	27
Arrdc1	10	63	309	0	0	352
Arrdc2	8	35	350	0	0	1
Arrdc3	113	153	352	881	0	133
Arrdc4	24	9	33	0	0	0
Arrdc5	0	0	5	0	0	0
Arsa	18	30	137	0	0	0
Arsb	0	0	60	0	0	0
Arsg	98	102	434	0	0	145
Arsi	0	5	0	0	0	0
Arsj	2	0	86	0	0	0
Arsk	69	61	291	0	0	554
Art1	0	0	0	0	0	0
Art2a-ps	0	0	0	0	0	0
Art2b	0	0	0	0	0	0
Art3	1	0	28	0	0	0
Art4	0	0	49	0	0	0
Art5	0	0	0	0	0	0
Artn	0	2	32	0	0	0
Arv1	16	81	232	0	0	179
Arvcf	38	41	212	1751	0	1097
Arx	0	0	0	0	0	0
Arxes1	141	129	682	0	0	747
Arxes2	203	196	762	0	0	2620
As3mt	31	94	676	678	645	1453
Asah1	150	109	527	226	255	583
Asah2	5	5	44	0	0	0
Asap1	403	472	1775	375	1	779
Asap2	27	69	190	979	1130	1496
Asap3	116	103	840	0	0	16
Asb1	34	70	206	0	0	3
Asb10	0	0	4	0	0	0
Asb11	0	0	0	0	0	0
Asb12	0	0	0	0	0	0
Asb13	150	131	414	99	5	286
Asb14	21	2	44	0	0	152
Asb15	2	6	0	0	0	0
Asb16	0	0	31	0	0	0
Asb17	0	0	0	0	0	0
Asb17os	0	0	0	0	0	0
Asb18	0	0	0	0	0	1
Asb2	4	1	61	0	0	0
Asb3	99	68	322	0	0	249
Asb4	0	0	0	0	0	0
Asb5	43	36	123	0	0	2
Asb6	109	53	758	4	0	130
Asb7	34	53	304	0	0	106
Asb8	52	105	330	0	0	1474
Asb9	0	0	0	0	0	0
Ascc1	113	121	537	207	0	79
Ascc2	58	153	735	2400	0	857
Ascc3	269	189	514	9	0	1272
Ascl1	0	0	54	0	0	334
Ascl2	0	0	0	0	0	0
Ascl3	0	0	0	0	0	0
Ascl4	0	8	65	1	0	0
Ascl5	0	0	0	0	0	0
Asf1a	70	30	234	0	0	199
Asf1b	20	3	34	0	0	0
Asgr1	0	0	0	0	0	0
Asgr2	0	0	0	0	0	0
Ash1l	775	1142	3353	3354	1502	3571
Ash2l	122	249	971	4704	0	1435
Asic1	3	34	83	0	0	20
Asic2	120	120	657	0	0	140
Asic3	253	450	1286	1977	1162	5507
Asic4	76	71	303	1105	519	748
Asic5	0	0	0	0	0	0
Asl	104	177	589	5	0	1163
Asmt	0	0	0	0	0	0
Asna1	118	140	377	2991	0	496
Asns	43	43	170	5	0	136
Asnsd1	5	9	44	1	0	39
Aspa	6	6	2	0	0	0
Aspdh	9	22	27	0	0	209
Aspg	5	0	7	0	0	0
Asph	284	256	1375	6712	691	5140
Asphd1	34	67	99	348	0	68
Asphd2	31	105	265	0	0	205
Aspm	11	7	50	0	0	0
Aspn	0	0	2	0	0	0
Asprv1	0	0	4	0	0	0
Aspscr1	94	280	803	3880	0	2204
Asrgl1	59	224	655	0	0	53
Ass-ps1	6	17	91	0	0	0
Ass1	0	16	18	0	0	0
Aste1	6	24	161	0	0	0
Astl	0	0	0	0	0	0
Astn1	58	68	210	5702	1536	1407
Astn2	50	46	214	0	0	0
Astx1a	0	0	0	0	0	0
Astx1b	0	0	0	0	0	0
Astx1c	0	0	0	0	0	0
Astx2	0	0	0	0	0	0
Astx3	0	0	0	0	0	0
Astx4a	0	0	0	0	0	0
Astx4b	0	0	0	0	0	0
Astx4c	0	0	0	0	0	0
Astx4d	0	0	0	0	0	0
Astx5	0	0	0	0	0	0
Astx6	0	0	0	0	0	0
Asxl1	114	149	725	0	0	673
Asxl2	478	448	1468	174	5103	2457
Asxl3	25	18	178	0	0	0
Asz1	0	0	0	0	0	0
Atad1	75	64	446	0	0	426
Atad2	7	17	144	2	0	0
Atad2b	932	765	1890	308	1	1233
Atad3a	240	262	805	0	9	684
Atad3aos	34	22	16	0	0	19
Atad5	39	67	194	1614	0	103
Atat1	261	266	1508	4002	0	2138
Atcay	115	115	292	332	0	842
Atcayos	1	13	94	546	0	325
Ate1	425	361	2011	3744	0	2244
Atf1	50	49	358	1941	0	925
Atf1-ps	0	0	0	0	0	1
Atf2	175	194	947	0	1215	513
Atf3	0	19	53	0	0	0
Atf4	508	404	2472	5130	1	2867
Atf5	2	2	34	0	1095	0
Atf6	87	120	615	721	0	311
Atf6b	132	228	1059	1374	0	1665
Atf7	240	313	707	5376	0	641
Atf7ip	453	678	2085	614	4	2014
Atf7ip2	3	0	12	0	0	237
Atg10	11	33	206	0	0	6
Atg101	102	37	250	0	0	0
Atg12	69	94	456	0	0	607
Atg13	241	227	925	3433	5	2128
Atg14	62	36	262	0	0	154
Atg16l1	469	577	3003	3321	0	2230
Atg16l2	118	142	1432	22	22	959
Atg2a	169	176	899	1533	3	158
Atg2b	61	204	503	57	0	539
Atg3	77	116	577	115	0	153
Atg4a	72	136	330	950	0	161
Atg4a-ps	0	1	4	8	0	3
Atg4b	169	134	1112	640	0	3076
Atg4c	81	153	433	7	0	28
Atg4d	147	236	716	1412	0	522
Atg5	72	99	341	1205	0	0
Atg7	34	74	219	0	1	61
Atg9a	58	102	417	2	0	701
Atg9b	1	3	31	1540	0	0
Atic	12	33	163	64	228	338
Atl1	74	123	251	3	9	1232
Atl2	119	113	671	3737	3055	851
Atl3	114	105	404	0	0	371
Atm	60	138	489	0	0	905
Atmin	42	83	355	0	0	248
Atn1	17	19	77	0	0	53
Atoh1	0	0	0	0	0	0
Atoh7	13	2	80	0	0	0
Atoh8	0	0	0	0	0	0
Atox1	87	48	290	766	0	681
Atp10a	31	0	2	0	1	0
Atp10b	0	4	9	0	0	0
Atp10d	21	27	60	0	1	0
Atp11a	547	750	3807	5433	13160	6940
Atp11b	1172	976	3164	2	532	2596
Atp11c	54	106	157	203	0	2136
Atp12a	0	0	0	0	0	0
Atp13a1	125	192	591	0	0	1129
Atp13a2	368	327	1631	5168	636	3214
Atp13a3	146	139	724	0	0	681
Atp13a4	0	0	95	0	0	0
Atp13a5	11	5	3	0	0	0
Atp1a1	86	151	842	412	0	251
Atp1a2	63	65	311	0	139	0
Atp1a3	948	1179	5920	7955	1454	15135
Atp1a4	0	2	34	0	0	0
Atp1b1	140	122	946	0	0	199
Atp1b2	1301	1522	7506	9633	212	17719
Atp1b3	41	165	667	0	0	239
Atp1b4	0	0	1	90	0	0
Atp23	29	20	24	1498	0	0
Atp2a1	6	22	141	0	0	49
Atp2a2	125	161	1454	3299	0	385
Atp2a3	0	0	0	0	0	0
Atp2b1	1400	2048	6997	13843	8813	11445
Atp2b2	205	457	1547	7334	1097	1264
Atp2b3	1	23	116	1036	0	474
Atp2b4	80	57	201	0	0	0
Atp2c1	441	607	2942	244	5	1424
Atp2c2	0	0	0	1	0	0
Atp4a	0	0	0	0	0	0
Atp4b	3	0	2	0	0	0
Atp5a1	562	544	3663	2384	446	3197
Atp5b	845	1113	6811	966	4	7727
Atp5c1	189	221	1788	1418	4639	5028
Atp5d	397	314	1677	4851	1085	6403
Atp5e	119	108	547	1958	0	710
Atp5f1	237	256	1289	606	0	1368
Atp5g1	253	284	1871	2503	3907	1852
Atp5g2	61	48	393	84	47	366
Atp5g3	476	343	2128	847	0	2790
Atp5h	237	291	1572	2752	199	2340
Atp5j	300	199	946	379	3	3074
Atp5j2	307	349	1221	2404	9	1738
Atp5k	131	115	603	3517	0	913
Atp5k-ps2	0	1	0	0	0	0
Atp5l	209	202	885	187	24	1078
Atp5l-ps1	0	0	0	1	0	0
Atp5l-ps2	1	0	1	9	0	0
Atp5l2-ps	1	0	0	9	0	0
Atp5o	132	108	853	1209	0	1987
Atp5s	121	178	615	0	0	403
Atp5sl	166	159	476	0	0	1698
Atp6ap1	109	316	1740	3530	0	5366
Atp6ap1l	0	0	74	0	0	0
Atp6ap2	229	151	819	0	1	590
Atp6v0a1	358	489	2785	2689	1	5045
Atp6v0a2	87	139	558	2176	0	975
Atp6v0a4	0	9	0	0	0	0
Atp6v0b	1125	1494	7193	4889	3092	9214
Atp6v0c	21	26	150	181	0	337
Atp6v0c-ps1	0	1	5	4	0	12
Atp6v0d1	173	212	1037	0	471	1483
Atp6v0d2	3	0	0	0	0	0
Atp6v0e	157	66	286	0	1	1
Atp6v0e2	576	600	2371	84	9	2525
Atp6v1a	250	182	964	14	0	1000
Atp6v1b1	3	4	0	0	0	20
Atp6v1b2	562	549	2819	2896	2	4451
Atp6v1c1	39	145	756	9000	0	183
Atp6v1c2	0	0	0	1203	0	0
Atp6v1d	227	154	1248	0	0	2020
Atp6v1e1	302	225	1149	1143	2830	1440
Atp6v1e2	0	0	0	0	0	0
Atp6v1f	170	133	695	1545	0	1086
Atp6v1g1	139	117	897	1648	0	2893
Atp6v1g2	147	204	953	2633	2	652
Atp6v1g3	0	0	0	0	0	0
Atp6v1h	124	223	1084	658	1642	1195
Atp7a	65	70	572	0	90	199
Atp7b	47	25	388	1026	10	0
Atp8a1	127	250	838	45	0	125
Atp8a2	475	1146	3525	1	3567	1144
Atp8b1	0	0	3	0	0	0
Atp8b2	89	97	214	1241	0	488
Atp8b3	6	7	4	0	0	0
Atp8b4	0	1	0	0	0	0
Atp8b5	2	7	68	0	0	0
Atp9a	157	134	837	0	0	630
Atp9b	131	216	1193	434	3	3668
Atpaf1	98	74	310	1020	1648	219
Atpaf2	44	81	233	49	0	703
Atpif1	87	88	514	26	0	758
Atr	276	252	728	0	1910	865
Atraid	306	325	1650	2458	0	2423
Atrip	3	23	115	79	0	193
Atrn	232	212	911	206	2	1516
Atrnl1	33	138	465	0	2	0
Atrx	1369	1289	3771	13187	792	8347
Atxn1	307	490	2010	390	2	3208
Atxn10	93	119	973	0	0	886
Atxn1l	52	48	151	403	0	172
Atxn2	541	510	2153	3590	11	2915
Atxn2l	314	572	2147	1061	621	997
Atxn3	11	37	229	458	0	696
Atxn7	206	182	734	1833	3057	1563
Atxn7l1	29	110	297	478	0	1203
Atxn7l1os1	0	0	2	0	0	0
Atxn7l1os2	0	13	0	0	0	0
Atxn7l2	88	122	621	0	1096	646
Atxn7l3	60	53	213	0	0	37
Atxn7l3b	243	227	1549	1599	16	1060
Auh	120	125	839	3	0	576
Aunip	0	0	31	0	0	0
Aup1	258	461	2153	2012	0	2756
Aurka	1	11	112	0	0	33
Aurkaip1	142	127	447	0	0	2071
Aurkb	1	0	1	0	0	0
Aurkc	0	0	2	0	0	0
Auts2	241	483	1983	3808	2647	5200
Aven	45	54	272	6	5	944
Avil	3	4	3	0	0	404
Avl9	164	129	400	3543	438	361
Avp	0	0	0	0	0	0
Avpi1	7	16	147	0	0	796
Avpr1a	0	8	0	0	0	0
Avpr1b	0	0	0	0	0	0
Avpr2	0	0	0	0	0	0
Awat1	0	0	0	0	0	0
Awat2	21	0	92	0	0	0
Axdnd1	4	2	2	12	1	138
Axin1	42	128	411	0	0	353
Axin2	42	23	122	1328	0	21
Axl	23	23	18	0	0	0
Aym1	0	0	0	0	0	0
Azgp1	0	8	0	0	0	0
Azi2	1032	849	4034	1812	7	1809
Azin1	111	122	1024	0	0	223
Azin2	115	76	341	0	0	660
B020004C17Rik	0	0	0	0	0	0
B020004J07Rik	0	0	0	0	0	0
B020011L13Rik	0	0	0	0	0	0
B020017C02Rik	0	0	0	0	0	0
B020031H02Rik	0	0	0	0	0	0
B020031M17Rik	0	0	0	0	0	0
B130006D01Rik	78	53	254	189	115	297
B130011K05Rik	0	1	0	0	0	0
B130021K23Rik	54	97	253	52	54	14
B130024G19Rik	145	173	650	0	0	0
B130034C11Rik	51	95	227	0	1	0
B130046B21Rik	0	1	7	0	0	0
B130055M24Rik	52	160	224	0	1	0
B230104I21Rik	0	0	0	0	0	0
B230110C06Rik	1	0	4	0	0	0
B230110G15Rik	0	0	0	0	0	0
B230112G18Rik	0	4	0	0	0	0
B230112I24Rik	35	31	104	0	0	0
B230112J18Rik	0	0	0	0	0	0
B230118H07Rik	53	139	369	0	0	562
B230119M05Rik	0	0	0	0	0	75
B230206H07Rik	0	0	0	5	0	0
B230206I08Rik	49	72	314	0	1	325
B230206L02Rik	26	38	316	0	0	30
B230207O21Rik	0	0	0	0	0	0
B230208B08Rik	10	2	16	0	0	0
B230208H11Rik	0	2	8	0	0	0
B230209E15Rik	0	3	0	0	0	0
B230216N24Rik	22	27	148	0	0	24
B230217C12Rik	45	36	190	2725	0	1060
B230217O12Rik	42	1	64	0	0	0
B230219D22Rik	219	165	1109	0	0	917
B230303O12Rik	39	64	312	844	0	590
B230307C23Rik	27	28	99	830	0	42
B230311B06Rik	0	0	0	0	0	0
B230312C02Rik	0	0	0	0	0	0
B230317F23Rik	32	95	305	401	0	0
B230319C09Rik	0	5	88	0	0	0
B230322F03Rik	25	6	21	0	0	0
B230323A14Rik	0	0	0	0	0	0
B230334C09Rik	3	50	115	0	1	0
B230344G16Rik	14	0	0	1	0	0
B230354K17Rik	70	96	330	0	0	568
B230359F08Rik	0	0	0	0	0	0
B230364G03Rik	0	0	6	0	0	0
B230369F24Rik	103	125	274	0	0	371
B230377A18Rik	1	0	12	0	0	0
B230398E01Rik	1	0	1	0	0	0
B2m	23	29	144	0	0	0
B330016D10Rik	57	107	236	0	0	173
B3galnt1	9	47	23	0	0	0
B3galnt2	44	100	308	127	0	224
B3galt1	10	30	189	2023	0	1384
B3galt2	200	224	1298	4810	2	2010
B3galt4	13	19	99	0	0	0
B3galt5	0	3	0	0	0	0
B3galt6	40	68	263	0	1	234
B3gat1	100	141	505	0	0	4
B3gat2	0	10	7	0	0	0
B3gat3	70	98	591	0	0	710
B3glct	10	31	173	1	0	0
B3gnt2	0	3	0	0	0	0
B3gnt3	0	0	0	0	0	0
B3gnt4	0	0	0	0	0	0
B3gnt5	35	73	216	1094	0	202
B3gnt6	0	0	0	0	0	0
B3gnt7	0	9	38	0	0	0
B3gnt8	18	25	25	0	0	2
B3gnt9	0	16	0	0	0	16
B3gntl1	42	54	173	0	46	0
B430010I23Rik	0	21	13	0	1	83
B430119L08Rik	0	0	0	0	0	0
B430203G13Rik	10	26	162	842	0	774
B430212C06Rik	0	0	0	0	0	0
B430218F22Rik	3	0	0	0	0	0
B430219N15Rik	0	0	4	0	0	0
B430305J03Rik	0	0	0	0	0	0
B430306N03Rik	0	13	0	0	0	0
B430319F04Rik	0	0	6	0	0	0
B430319H21Rik	0	0	0	0	0	0
B4galnt1	2	24	32	0	0	502
B4galnt2	7	5	44	0	0	164
B4galnt3	0	0	0	0	0	0
B4galnt4	124	111	462	1139	0	1326
B4galt1	383	447	1524	354	124	402
B4galt2	85	84	397	0	0	0
B4galt3	94	141	966	0	0	685
B4galt4	31	14	214	0	495	282
B4galt5	19	32	217	1	0	156
B4galt6	8	78	179	2	2	125
B4galt7	71	54	148	1	1	19
B4gat1	41	124	864	0	0	331
B530045E10Rik	0	0	0	0	0	0
B630019A10Rik	0	0	0	0	0	0
B630019K06Rik	0	26	181	1	0	384
B830012L14Rik	35	35	108	43	0	0
B830042I05Rik	0	0	6	0	0	0
B930018H19Rik	0	8	0	0	0	0
B930025P03Rik	0	7	20	0	0	0
B930036N10Rik	2	2	4	2	0	0
B930082K07Rik	0	0	0	0	0	33
B930086L07Rik	20	19	94	104	730	17
B930094E09Rik	0	0	0	0	0	0
B930095G15Rik	15	46	165	1	0	0
B9d1	137	66	297	2330	0	159
B9d1os	6	7	10	0	0	0
B9d2	55	53	245	514	0	757
BB014433	0	0	0	0	0	0
BB019430	0	0	0	0	0	0
BB031773	0	0	0	0	0	0
BB187690	0	0	0	1	1	0
BB218582	89	51	220	743	0	224
BB287469	0	0	0	0	0	0
BB365896	24	6	18	0	0	0
BB557941	0	2	0	0	0	0
BC001981	0	0	0	0	0	0
BC002059	99	78	374	3	0	2
BC002163	19	8	67	460	0	58
BC002189	0	8	0	0	0	0
BC003331	89	101	565	1096	0	647
BC003965	232	232	753	6185	0	758
BC004004	133	103	519	1270	5	1802
BC005537	682	675	2831	3700	287	2009
BC005561	430	732	2821	10343	89	3289
BC005624	285	184	974	955	0	456
BC006965	0	18	10	0	0	0
BC016548	0	4	6	0	0	0
BC016579	37	6	33	0	0	0
BC017158	57	48	284	0	0	285
BC017643	30	28	337	0	0	2418
BC018473	0	0	0	1	0	1
BC021767	0	0	2	0	0	1
BC022687	63	98	231	0	0	0
BC022960	6	54	141	0	0	957
BC023105	0	0	0	0	0	0
BC023719	0	0	0	0	0	0
BC024139	0	0	0	0	0	0
BC024386	1	0	1	1	0	1
BC024978	37	59	220	255	29	1543
BC025446	0	0	0	0	0	0
BC025920	14	14	43	0	0	29
BC026585	13	27	1	0	0	0
BC026762	1	1	0	0	0	0
BC027072	439	360	1786	0	6	312
BC028471	0	1	0	0	0	0
BC028528	1	9	20	1	0	150
BC028777	0	1	10	0	0	0
BC029722	15	21	182	0	0	769
BC030336	96	62	521	0	3	130
BC030343	0	2	14	626	0	0
BC030499	687	1398	4247	52927	14973	38416
BC030500	0	13	2	1	0	0
BC030867	20	0	0	0	1	0
BC030870	10	11	50	0	0	0
BC031181	264	347	2053	4121	0	2780
BC034090	163	353	1860	3865	1	2856
BC035044	0	0	0	0	0	0
BC035947	3	5	15	253	198	157
BC037032	85	104	444	2987	0	793
BC037034	41	77	218	44	0	294
BC037039	0	5	33	0	0	0
BC037156	0	0	0	0	0	0
BC039771	0	0	14	2	0	1
BC039966	0	2	4	0	0	0
BC043934	0	0	0	0	0	0
BC046251	191	260	1083	0	0	134
BC046401	76	117	570	1727	2	1378
BC048403	0	0	19	0	0	0
BC048502	0	0	0	0	0	0
BC048507	0	2	2	1	0	0
BC048559	0	4	4	0	0	0
BC048562	0	0	0	0	0	0
BC048644	0	0	0	0	0	0
BC048671	0	0	0	0	0	0
BC048679	0	0	0	0	0	0
BC049352	0	4	36	0	0	0
BC049715	6	0	10	1	0	0
BC049730	0	6	0	0	0	0
BC049739	0	0	0	0	0	0
BC049762	0	0	0	0	0	0
BC050972	0	0	0	0	0	0
BC051019	0	8	40	0	0	0
BC051076	0	0	0	0	0	0
BC051077	0	0	3	0	4	6
BC051142	95	41	101	0	5	668
BC051226	28	20	58	0	0	2
BC051537	0	0	0	0	0	0
BC051665	0	3	0	0	0	0
BC052040	19	21	60	0	0	0
BC053393	0	0	0	0	0	0
BC055308	46	26	190	0	4	2
BC055324	6	17	25	0	0	0
BC055402	102	35	186	0	0	0
BC060293	30	17	17	0	0	0
BC061195	0	0	0	0	0	0
BC061212	0	0	0	0	0	0
BC061237	0	0	0	0	0	0
BC064078	0	0	25	0	0	0
BC065397	42	72	152	1	0	123
BC065403	0	0	0	0	0	0
BC067074	0	7	0	0	0	0
BC080695	0	0	0	0	0	0
BC080696	0	0	0	0	0	0
BC085271	5	0	1	0	0	1
BC100530	0	0	0	0	0	0
BC106179	0	0	0	0	0	1
BC107364	0	0	0	0	0	0
BC117090	0	0	0	0	2	0
BC147527	0	0	0	0	0	0
BE692007	0	0	3	0	0	0
BTF3L4	9	16	117	0	0	4
BX005136.1	0	0	0	0	0	0
BX005136.2	0	0	0	0	0	0
BX005136.3	0	0	0	0	0	0
BX294665.1	0	0	0	0	0	0
BX530055.1	0	0	0	0	0	0
Baalc	0	1	0	0	0	0
Baat	4	21	0	0	0	0
Babam1	147	236	709	4394	481	938
Babam2	86	100	350	9	0	925
Bace1	174	290	1536	3699	5	2159
Bace2	0	0	19	0	0	0
Bach1	18	3	108	827	0	449
Bach2	63	31	257	53	0	147
Bach2it1	0	4	14	0	0	0
Bach2os	0	0	3	0	0	0
Bad	141	63	358	2051	0	405
Bag1	50	86	463	5	0	1081
Bag2	0	18	38	0	1	4
Bag3	0	0	6	0	0	0
Bag4	118	130	684	739	1347	1374
Bag5	9	115	414	1	0	43
Bag6	262	241	1286	356	0	2283
Bahcc1	31	81	218	0	0	544
Bahd1	20	3	178	0	0	3
Baiap2	73	45	376	1928	1	1888
Baiap2l1	16	10	119	2	0	449
Baiap2l2	1	0	4	0	0	0
Baiap3	37	48	284	0	0	0
Bak1	2	1	9	0	5	0
Bambi	39	67	396	0	0	0
Bambi-ps1	0	2	0	0	0	0
Banf1	154	108	568	1619	2	828
Banf2	0	0	0	0	0	0
Banf2os	0	0	0	0	0	0
Bank1	0	0	0	0	0	0
Banp	90	159	796	3850	1	395
Bap1	205	202	272	189	0	1580
Bard1	0	0	0	0	2	0
Barhl1	0	0	1	0	0	0
Barhl2	3	10	20	0	0	0
Barx1	0	0	0	0	0	0
Barx2	0	0	0	0	0	0
Basp1	107	90	540	0	0	269
Batf	0	0	0	0	0	0
Batf2	0	1	0	0	0	0
Batf3	0	0	0	0	0	0
Bax	111	177	584	2374	667	1597
Baz1a	0	0	0	0	0	0
Baz1b	532	599	1090	1613	933	2143
Baz2a	200	249	1314	726	0	1227
Baz2b	1362	1745	5852	6930	215	4073
Bbc3	2	28	10	81	0	0
Bbip1	199	189	737	2934	0	162
Bbof1	224	169	426	1022	3117	97
Bbox1	0	1	5	0	0	0
Bbs1	111	208	697	2001	0	765
Bbs10	54	52	282	0	0	0
Bbs12	163	143	665	0	0	0
Bbs2	304	385	1932	536	0	1309
Bbs4	420	303	1616	986	0	1949
Bbs5	404	521	1484	1218	0	399
Bbs7	393	439	2041	1	0	47
Bbs9	399	315	1264	1438	0	437
Bbx	109	135	464	478	1	1406
Bc1-ps1	0	0	0	0	0	0
Bcam	6	13	49	0	0	0
Bcan	24	44	424	0	0	222
Bcap29	28	77	366	0	0	362
Bcap31	214	195	837	388	0	536
Bcar1	199	158	752	2	0	182
Bcar3	59	7	119	1	0	0
Bcas1	0	0	10	0	0	0
Bcas1os1	0	0	0	0	0	0
Bcas1os2	0	0	3	0	0	0
Bcas2	214	179	1021	2869	0	1048
Bcas3	20	72	277	0	3	10
Bcas3os1	74	71	137	0	0	90
Bcas3os2	0	4	22	0	0	232
Bcat1	152	264	1298	687	0	109
Bcat2	52	55	226	178	3	848
Bccip	111	126	485	61	0	430
Bcdin3d	39	65	240	1034	2567	0
Bche	7	1	45	0	0	0
Bckdha	25	26	118	268	0	165
Bckdhb	0	72	177	0	0	2
Bckdk	116	234	1086	0	844	1543
Bcl10	100	37	274	1	1	271
Bcl11a	42	16	76	0	0	12
Bcl11b	10	2	2	0	0	0
Bcl2	34	73	215	0	0	124
Bcl2a1a	0	0	0	0	0	0
Bcl2a1b	0	0	0	0	0	0
Bcl2a1c	0	0	0	0	0	0
Bcl2a1d	0	0	0	0	0	0
Bcl2l1	6	21	205	2363	4	752
Bcl2l10	3	10	23	0	0	75
Bcl2l11	33	55	164	0	0	136
Bcl2l12	7	5	25	0	0	0
Bcl2l13	58	27	261	114	0	29
Bcl2l14	0	0	0	0	0	0
Bcl2l15	16	55	122	0	0	4
Bcl2l2	61	135	594	0	0	1386
Bcl3	0	0	1	0	0	0
Bcl6	16	25	65	2	0	67
Bcl6b	0	0	0	0	0	0
Bcl7a	116	219	551	4054	919	1425
Bcl7b	228	137	653	0	1	1
Bcl7c	33	52	289	767	1013	1028
Bcl9	103	108	644	505	1287	1436
Bcl9l	57	134	410	709	0	798
Bclaf1	803	689	3597	2218	2329	3209
Bco1	1	2	0	0	0	0
Bco2	16	16	13	0	0	0
Bcor	57	79	320	142	0	215
Bcorl1	12	9	206	186	0	6
Bcr	67	117	436	3890	1	2316
Bcs1l	88	115	690	3361	0	1178
Bdh1	48	58	113	537	0	69
Bdh2	25	0	1	0	1	0
Bdkrb1	0	0	3	0	0	0
Bdkrb2	0	0	0	0	0	0
Bdnf	14	27	202	14	449	1096
Bdp1	298	274	1244	571	1583	1555
Bean1	2	8	40	0	0	0
Becn1	47	114	450	1011	1177	1785
Begain	65	170	1030	0	0	269
Bend3	2	8	62	0	0	0
Bend4	6	53	345	0	0	293
Bend5	0	8	2	0	0	0
Bend6	17	24	231	56	0	226
Bend7	77	91	226	1378	0	304
Best1	0	0	0	0	0	189
Best2	18	0	13	0	0	0
Best3	18	36	111	0	0	0
Best4-ps	0	0	0	0	0	0
Bet1	37	48	133	0	0	0
Bet1l	51	45	553	655	0	695
Bex1	24	36	261	0	0	538
Bex2	203	132	1298	2369	3148	2835
Bex3	150	139	665	1888	0	1869
Bex4	15	23	97	313	0	98
Bex6	0	0	0	0	0	0
Bfar	291	262	948	1037	5777	2537
Bfsp1	4	12	0	0	0	0
Bfsp2	0	1	0	0	0	0
Bglap	0	0	26	0	0	0
Bglap2	0	0	0	0	0	0
Bglap3	0	0	0	0	0	0
Bgn	0	2	0	0	0	0
Bhlha15	0	0	0	0	0	0
Bhlha9	0	0	39	0	0	0
Bhlhb9	53	60	466	829	0	264
Bhlhe22	14	7	112	0	0	0
Bhlhe23	39	93	399	0	0	0
Bhlhe40	14	64	651	1	0	198
Bhlhe41	80	130	679	1309	102	700
Bhmt	0	7	0	0	0	0
Bhmt-ps1	0	0	0	0	0	0
Bhmt2	0	0	0	0	0	0
Bicc1	31	15	60	292	0	147
Bicd1	191	300	1116	4375	2567	1938
Bicd2	171	266	1237	0	0	521
Bicdl1	498	536	2159	0	1	1918
Bicdl2	0	13	1	0	0	0
Bicra	14	27	147	1024	6	90
Bicral	87	168	848	1	0	831
Bid	0	4	56	0	0	0
Bik	0	0	0	0	0	0
Bin1	941	997	3805	1335	4571	3326
Bin2	1	3	0	0	0	0
Bin3	63	57	116	0	0	0
Birc2	210	238	1279	0	0	2563
Birc3	0	0	1	0	1	0
Birc5	0	7	25	0	0	0
Birc6	673	650	1765	2762	500	2584
Birc7	0	0	0	0	0	0
Bivm	23	78	71	0	0	332
Blcap	132	244	1231	0	0	211
Blk	0	0	0	0	0	0
Blm	28	53	54	0	0	43
Blmh	141	232	1132	2015	1	1062
Blnk	5	5	0	0	0	0
Bloc1s1	3	6	60	0	0	14
Bloc1s2	140	121	574	819	0	933
Bloc1s2-ps	1	3	5	0	0	25
Bloc1s3	0	13	0	0	0	137
Bloc1s4	57	88	436	2015	0	370
Bloc1s5	0	26	270	0	0	0
Bloc1s6	34	43	165	0	0	38
Bloc1s6os	17	15	82	0	0	98
Bloodlinc	0	1	0	0	0	0
Blvra	61	58	196	5	5354	1171
Blvrb	32	17	41	2088	0	426
Blzf1	108	191	536	706	0	811
Bmf	16	8	21	0	0	0
Bmi1	153	193	914	54	0	250
Bmp1	58	147	553	2378	0	149
Bmp10	0	0	0	0	0	0
Bmp15	0	6	100	0	0	0
Bmp2	17	0	0	1	0	0
Bmp2k	16	42	157	27	2	129
Bmp3	59	3	185	0	0	0
Bmp4	0	0	18	0	0	0
Bmp5	1	0	0	0	0	0
Bmp6	0	0	90	0	0	0
Bmp7	12	7	72	0	0	31
Bmp8a	0	0	0	0	0	0
Bmp8b	0	0	6	0	0	0
Bmper	8	0	7	0	0	0
Bmpr1a	240	257	662	222	0	75
Bmpr1b	6	8	59	0	0	0
Bmpr2	154	101	386	1	0	432
Bms1	131	208	542	3033	0	1294
Bmt2	82	128	704	4	0	148
Bmx	0	4	0	0	0	0
Bmyc	46	45	186	2	460	260
Bnc1	0	0	0	0	0	0
Bnc2	1	2	20	0	0	1
Bnip1	45	136	745	2844	1	2705
Bnip2	191	129	481	0	0	356
Bnip3	37	30	235	0	0	35
Bnip3l	221	235	823	8	239	812
Bnip3l-ps	3	7	15	0	17	10
Bnipl	0	7	2	0	0	196
Boc	2	5	27	0	0	0
Bod1	137	153	466	50	0	1199
Bod1l	658	804	2720	6941	0	4091
Bok	4	28	113	7584	0	4272
Bola1	58	50	222	1099	0	419
Bola2	12	35	141	763	1	87
Bola3	82	106	580	1144	0	607
Boll	0	2	0	0	0	0
Bop1	44	124	444	0	0	864
Bora	64	74	190	1067	3	520
Borcs5	183	81	708	0	0	0
Borcs6	12	20	63	0	0	0
Borcs7	45	80	430	7102	65	1781
Borcs8	166	121	834	514	0	330
Bpgm	116	81	459	278	0	624
Bphl	34	59	339	0	0	557
Bpi	0	0	0	0	0	0
Bpifa1	0	0	0	0	0	0
Bpifa2	0	0	0	0	0	0
Bpifa3	0	0	0	0	0	0
Bpifa5	0	0	0	0	0	0
Bpifa6	0	0	0	0	0	0
Bpifb1	0	0	0	0	0	0
Bpifb2	0	0	0	0	0	0
Bpifb3	0	0	0	0	0	0
Bpifb4	0	0	0	0	0	0
Bpifb5	0	0	19	24	0	0
Bpifb6	0	16	0	0	0	0
Bpifb9a	0	0	0	0	0	0
Bpifb9b	2	0	0	0	0	0
Bpifc	3	0	0	0	0	0
Bpnt1	33	66	299	3321	0	496
Bptf	652	797	3385	8536	273	2353
Braf	410	686	2302	1554	3	1316
Brap	118	110	402	73	2	514
Brat1	85	162	538	0	0	0
Brca1	39	13	95	0	0	0
Brca2	118	203	761	48	4	564
Brcc3	100	111	295	0	0	360
Brd1	192	276	637	22	0	775
Brd2	214	358	1170	12	5	1576
Brd3	367	401	2123	806	3	2892
Brd4	487	461	1996	199	2	277
Brd7	239	326	1192	1708	2	841
Brd8	927	997	3894	14154	6011	4395
Brd9	503	612	2256	7707	583	4686
Brdt	25	13	96	1263	4	248
Brf1	273	420	1650	616	0	1255
Brf2	27	73	207	0	0	583
Bri3	9	19	28	16	0	15
Bri3bp	102	65	169	1	0	1542
Bricd5	0	0	0	0	0	0
Brinp1	0	61	68	0	0	0
Brinp2	24	57	222	0	0	111
Brinp3	29	24	126	0	1	0
Brip1	0	0	0	1	0	0
Brip1os	1	0	64	1	0	0
Brix1	102	105	367	1255	6769	139
Brk1	130	107	646	3535	0	494
Brms1	54	84	402	0	0	186
Brms1l	209	210	872	172	2973	841
Brox	180	173	467	165	0	413
Brpf1	76	177	536	0	0	510
Brpf3	38	40	316	0	0	103
Brs3	0	0	0	0	0	0
Brsk1	32	19	68	0	0	15
Brsk2	231	302	1562	2309	1903	3457
Brwd1	868	878	3606	2554	555	3235
Brwd3	97	63	250	0	609	362
Bscl2	306	372	1553	8455	1475	2455
Bsdc1	101	136	449	41	12	552
Bsg	827	1360	8304	19881	7018	18519
Bsn	95	268	801	0	2	815
Bsnd	0	9	0	0	0	0
Bsph1	0	3	16	0	0	91
Bsph2	0	0	0	0	0	0
Bsph2-ps	0	0	0	0	0	0
Bspry	4	11	79	0	0	0
Bst1	15	49	135	0	0	4
Bst2	0	6	0	0	0	0
Bsx	0	0	0	0	0	0
Btaf1	167	248	779	0	0	571
Btbd1	152	163	749	0	0	668
Btbd10	157	51	787	231	0	628
Btbd11	23	35	54	0	0	0
Btbd16	0	0	1	0	0	0
Btbd17	0	22	56	0	0	25
Btbd18	0	1	0	0	0	0
Btbd19	55	20	83	0	0	0
Btbd2	149	185	594	0	8	854
Btbd3	29	16	128	1	0	1103
Btbd35f1	0	0	0	0	0	0
Btbd35f10	0	0	0	0	0	0
Btbd35f11	0	0	0	0	0	0
Btbd35f12	0	0	0	0	0	0
Btbd35f13	0	0	0	0	0	0
Btbd35f14	0	0	0	0	0	0
Btbd35f15	0	0	0	0	0	0
Btbd35f16	0	0	0	0	0	0
Btbd35f17	0	0	0	0	0	0
Btbd35f18	0	0	0	0	0	0
Btbd35f19	0	0	0	0	0	0
Btbd35f2	0	0	0	0	0	0
Btbd35f20	0	0	0	0	0	0
Btbd35f21	0	0	0	0	0	0
Btbd35f22	0	0	0	0	0	0
Btbd35f23	0	0	0	0	0	0
Btbd35f24	0	0	0	0	0	0
Btbd35f25	0	0	0	0	0	0
Btbd35f26	0	0	0	0	0	0
Btbd35f27	0	0	0	0	0	0
Btbd35f28	0	0	0	0	0	0
Btbd35f29	0	0	0	0	0	0
Btbd35f3	0	0	0	0	0	0
Btbd35f30	0	0	0	0	0	0
Btbd35f4	0	0	0	0	0	0
Btbd35f5	0	0	0	0	0	0
Btbd35f6	0	0	0	0	0	0
Btbd35f7	0	0	0	0	0	0
Btbd35f8	0	0	0	0	0	0
Btbd35f9	0	0	0	0	0	0
Btbd6	5	75	69	0	0	649
Btbd7	259	276	1545	771	0	1230
Btbd8	228	148	808	1078	0	3495
Btbd9	321	451	2520	2213	0	1730
Btc	22	20	175	0	0	22
Btd	0	32	27	0	0	848
Btf3	61	57	402	0	0	793
Btf3l4	83	129	426	1	0	227
Btg1	147	214	1631	1260	0	2920
Btg1-ps1	0	0	0	0	0	0
Btg1-ps2	0	0	0	0	0	0
Btg2	279	224	1082	1855	0	790
Btg3	2	1	14	0	0	0
Btg4	5	2	41	0	0	15
Btk	0	0	12	0	0	0
Btla	0	3	56	0	0	0
Btn1a1	0	0	0	0	0	0
Btn2a2	0	0	84	0	0	0
Btnl1	0	0	0	0	0	0
Btnl10	16	0	0	0	0	0
Btnl2	0	0	0	0	0	0
Btnl4	0	0	0	0	0	0
Btnl5-ps	36	0	0	0	0	0
Btnl6	0	0	0	0	0	0
Btnl7-ps	0	0	33	0	0	0
Btnl9	0	10	7	0	0	0
Btrc	602	430	1983	1036	833	1665
Bub1	0	0	4	0	0	0
Bub1b	11	24	290	0	0	0
Bub3	358	416	1361	935	5	4123
Bud13	40	94	184	0	0	301
Bud31	37	31	320	0	0	131
Bves	9	10	103	0	0	0
Bvht	1	0	1	0	0	0
Bysl	22	1	103	0	0	0
Bzw1	133	93	257	705	0	752
Bzw2	340	546	1689	1887	0	2146
C030005K06Rik	0	0	0	0	0	0
C030005K15Rik	0	0	0	0	0	0
C030007H22Rik	0	0	0	0	0	0
C030010L15Rik	0	2	1	0	0	0
C030013C21Rik	14	11	30	0	0	0
C030014I23Rik	0	10	21	0	619	0
C030015A19Rik	0	2	0	0	0	0
C030015E24Rik	7	18	111	3057	1570	1620
C030017D09Rik	0	0	0	0	0	0
C030017G13Rik	0	1	0	2	1	0
C030018K13Rik	0	0	0	0	0	0
C030029H02Rik	1	1	0	0	0	0
C030032O16Rik	1	0	0	0	0	11
C030034I22Rik	28	32	322	0	0	186
C030034L19Rik	0	0	0	349	0	0
C030037D09Rik	11	107	384	0	0	0
C030037F17Rik	0	0	0	0	0	111
C030038I04Rik	0	0	0	0	0	0
C030047K22Rik	0	0	0	0	0	5
C130012C08Rik	15	22	68	0	1	70
C130013H08Rik	0	11	31	0	0	0
C130021I20Rik	0	0	0	0	0	0
C130023A14Rik	11	31	127	1167	0	475
C130026I21Rik	0	1	0	0	0	0
C130026L21Rik	0	0	41	0	0	0
C130032M10Rik	0	0	0	0	0	0
C130036L24Rik	35	9	44	1361	0	0
C130046K22Rik	0	4	0	0	0	0
C130050O18Rik	0	0	0	0	0	0
C130060C02Rik	19	36	129	0	0	380
C130060K24Rik	0	0	0	0	1	0
C130071C03Rik	297	232	825	193	1	1488
C130073E24Rik	258	296	919	3250	0	1327
C130073F10Rik	0	0	0	0	0	0
C130074G19Rik	0	3	0	0	0	0
C130075A20Rik	20	77	355	0	0	0
C130079G13Rik	0	0	0	0	0	0
C130080G10Rik	25	8	76	1595	0	15
C130083A15Rik	6	16	17	44	0	214
C130083M11Rik	0	5	13	0	0	0
C130089K02Rik	58	77	133	866	24	403
C130093G08Rik	0	18	33	0	2	0
C1d	46	41	484	0	0	1062
C1galt1	40	8	0	0	0	0
C1galt1c1	67	79	358	0	0	11
C1qa	4	0	56	0	0	45
C1qb	17	2	48	0	0	0
C1qbp	46	79	203	1131	0	782
C1qc	0	0	57	0	0	0
C1ql1	64	110	580	0	0	0
C1ql2	37	63	441	0	0	0
C1ql3	19	18	82	0	0	314
C1ql4	0	0	0	0	0	0
C1qtnf1	0	0	0	0	0	0
C1qtnf12	61	138	866	715	0	6969
C1qtnf2	3	0	0	0	0	0
C1qtnf3	2	1	5	0	0	3
C1qtnf4	129	193	677	0	0	1435
C1qtnf5	0	0	0	0	0	0
C1qtnf6	3	0	1	0	0	0
C1qtnf7	0	8	0	0	0	0
C1qtnf9	0	0	0	0	0	0
C1ra	0	4	23	0	0	0
C1rb	0	0	0	0	0	0
C1rl	0	0	21	1	0	0
C1s1	3	2	0	0	0	0
C1s2	0	5	0	0	0	0
C2	3	10	10	111	0	0
C230004F18Rik	34	14	102	119	0	280
C230012O17Rik	0	0	0	0	0	0
C230014O12Rik	3	6	139	0	0	0
C230021G24Rik	2	4	1	0	0	1
C230024C17Rik	26	42	38	0	0	0
C230029F24Rik	0	0	0	1	0	0
C230031I18Rik	48	13	86	873	1	23
C230034O21Rik	0	2	0	0	0	91
C230035I16Rik	0	9	10	0	0	0
C230037L18Rik	6	5	48	0	0	182
C230038L03Rik	1	0	2	0	0	0
C230057A21Rik	0	0	0	0	0	0
C230057M02Rik	0	6	0	0	1	0
C230062I16Rik	9	14	136	39	0	2
C230066G23Rik	0	0	0	0	0	0
C230071H17Rik	29	66	188	3108	796	1337
C230079O03Rik	0	0	0	0	0	0
C230085N15Rik	25	28	181	0	0	32
C230088H06Rik	0	0	0	0	1	0
C230096K16Rik	1	3	30	0	0	0
C2cd2	114	78	305	0	0	198
C2cd2l	791	777	3399	253	296	4975
C2cd3	256	147	669	1404	0	601
C2cd4a	0	0	0	0	0	0
C2cd4b	0	0	15	0	0	0
C2cd4c	0	2	57	0	0	0
C2cd4d	0	13	48	0	0	0
C2cd5	913	851	3682	12107	2130	5019
C2cd6	27	15	0	0	0	0
C2cd6b	9	9	19	0	0	0
C3	0	8	0	0	0	0
C330002G04Rik	0	0	0	0	0	0
C330007P06Rik	62	49	210	0	0	231
C330011M18Rik	5	2	0	0	0	0
C330013E15Rik	0	19	100	0	0	0
C330018A13Rik	0	0	0	0	0	0
C330018D20Rik	34	46	213	0	0	243
C330019F10Rik	0	0	0	0	0	0
C330021F23Rik	5	0	6	0	0	0
C330022C24Rik	0	0	0	0	0	0
C330024D21Rik	0	0	13	0	0	0
C330027C09Rik	31	3	0	0	317	0
C3ar1	6	3	3	0	0	0
C430002N11Rik	0	0	0	0	0	0
C430014B12Rik	37	10	48	0	0	0
C430019N01Rik	8	40	0	129	0	52
C430039J01Rik	6	19	7	8	0	0
C430039J16Rik	0	0	0	0	0	0
C430042M11Rik	3	15	34	2	0	0
C430049B03Rik	0	1	0	0	0	0
C430049E01Rik	13	0	0	0	0	0
C4a	41	35	88	0	0	0
C4b	7	2	2	0	0	0
C4bp	0	0	0	0	0	0
C4bp-ps1	13	17	92	0	0	0
C530005A16Rik	12	4	23	0	0	260
C530008M17Rik	17	25	195	0	0	40
C530025M09Rik	0	0	0	0	0	0
C530043A13Rik	0	0	0	0	0	0
C530043K16Rik	13	74	48	36	156	16
C530044C16Rik	0	0	0	0	0	0
C530050E15Rik	0	0	0	0	0	0
C5ar1	0	1	56	0	0	0
C5ar2	0	0	0	2	0	0
C6	0	0	4	0	0	0
C630004L07Rik	0	0	0	0	0	0
C630004M23Rik	36	7	28	0	0	206
C630028M04Rik	0	0	0	0	0	0
C630043F03Rik	14	38	88	0	0	0
C630050I24Rik	0	0	0	0	0	0
C7	0	0	0	0	0	0
C730034F03Rik	63	68	247	2785	0	287
C730036E19Rik	0	0	0	0	0	0
C730045M19Rik	22	12	55	0	0	158
C77080	19	7	152	0	0	0
C77370	10	20	9	0	0	0
C78197	0	2	0	0	0	0
C78283	0	0	0	0	0	0
C78334	0	0	2	0	0	0
C78859	50	18	294	0	0	227
C79130	0	2	0	0	0	0
C79798	11	9	40	0	0	0
C820005J03Rik	0	0	0	0	0	0
C86187	0	8	35	0	0	0
C87198	0	0	0	0	0	0
C87414	0	0	0	0	0	0
C87436	322	198	1032	1876	0	2149
C87499	0	0	0	0	0	0
C87977	0	0	0	0	0	0
C8a	0	0	0	0	0	0
C8b	0	6	0	0	0	0
C8g	1	3	92	0	0	0
C9	0	3	1	0	0	0
C920006O11Rik	22	87	72	0	0	262
C920008G01Rik	0	0	0	0	0	0
C920009B18Rik	0	0	0	0	0	0
C920021L13Rik	21	30	131	0	0	0
CAAA01052029.1	0	0	0	0	0	0
CAAA01064564.1	0	0	0	0	0	0
CAAA01066804.1	75	74	183	11	0	78
CAAA01090811.1	0	0	0	0	0	0
CAAA01090905.1	0	0	0	0	0	0
CAAA01098150.1	0	0	0	0	0	0
CAAA01115014.1	0	0	0	0	0	0
CAAA01125382.3	0	0	0	0	0	0
CAAA01125382.4	0	0	0	0	0	0
CAAA01139602.1	0	1	0	0	0	0
CAAA01147332.1	1	5	10	0	0	119
CAAA01165726.1	0	0	0	0	0	0
CAAA01180111.2	140	144	497	0	1	237
CAAA01194877.1	33	47	119	21	0	0
CAAA01205117.1	0	0	0	0	0	0
CAAA01205117.2	0	0	0	0	0	0
CAAA01216754.1	0	19	22	0	0	0
CAAA01216754.4	0	0	0	0	0	0
CAAA01216754.6	0	2	0	0	0	0
CK137956	0	0	0	0	0	0
CN725425	0	0	0	0	0	0
CR524822.1	0	0	0	0	0	0
CR974429.1	0	0	0	0	0	0
CR974429.2	0	0	0	0	0	0
CR974429.3	0	0	0	0	3	0
CR974485.1	0	0	0	0	0	0
CR974485.2	0	0	0	0	0	0
CR974485.3	0	0	0	0	0	0
CR974485.4	1	0	0	0	0	0
CR974485.5	0	0	0	0	0	2
CR974486.1	0	0	0	0	0	0
CR974486.2	0	0	0	0	0	0
CR974487.1	0	0	0	0	0	0
CR974487.2	0	0	0	0	0	0
CR974575.1	11	19	33	0	0	0
CR974585.1	0	0	0	0	0	0
CR974586.1	0	0	0	0	0	0
CR974586.2	0	0	0	0	0	0
CR974586.3	0	0	0	0	0	0
CR974586.4	0	0	0	0	0	0
CR974586.5	0	0	0	0	0	0
CR974586.6	0	0	0	0	0	0
CR974589.1	0	0	0	2	0	3
CR974592.1	56	56	179	0	0	1
CT009480.1	0	8	42	2	3	1
CT009480.2	1	7	73	0	0	0
CT009480.3	0	7	0	0	0	0
CT009486.1	0	0	0	0	0	0
CT009486.2	0	0	0	0	0	0
CT009494.1	0	0	0	0	0	0
CT009495.1	0	0	0	0	0	0
CT009504.1	14	6	34	0	4	619
CT009504.2	0	0	0	0	0	0
CT009504.3	1	3	94	1	0	0
CT009509.1	0	0	0	0	0	0
CT009512.1	0	1	0	0	0	0
CT009518.1	0	0	0	0	0	0
CT009518.2	0	0	0	0	0	0
CT009527.1	0	0	0	0	0	0
CT009527.2	0	0	0	0	0	0
CT009536.1	0	0	41	0	0	0
CT009536.2	49	24	98	22	0	132
CT009546.1	0	0	0	0	0	0
CT009546.2	2	34	82	0	0	0
CT009546.3	1	0	1	2	0	0
CT009546.4	1	0	1	1	1	1
CT009546.5	0	0	0	0	0	0
CT009550.1	0	0	0	0	0	1
CT009601.1	0	0	0	0	0	6
CT009604.1	0	0	0	0	0	0
CT009604.2	0	0	0	0	0	0
CT009696.1	0	0	0	0	0	0
CT009696.2	0	0	0	0	0	0
CT009696.3	35	12	61	3	0	1
CT009696.4	0	13	17	0	0	0
CT009697.1	0	0	0	0	0	0
CT009706.1	0	0	0	0	0	0
CT009708.1	0	0	0	0	0	0
CT009708.2	0	0	0	0	0	0
CT009711.1	3	2	0	0	0	0
CT009711.2	0	0	0	0	0	0
CT009711.3	0	0	0	0	0	0
CT009711.4	10	3	0	0	0	0
CT009713.1	0	0	0	0	0	0
CT009713.10	0	3	3	0	0	0
CT009713.2	0	0	0	0	0	0
CT009713.3	0	0	0	0	0	0
CT009713.4	0	0	0	0	0	0
CT009713.5	0	0	0	0	0	0
CT009713.6	0	0	0	0	0	0
CT009713.7	0	0	0	0	0	0
CT009713.8	0	0	0	0	0	0
CT009713.9	0	0	4	0	0	0
CT009718.1	66	21	178	0	0	216
CT009718.2	6	0	9	0	0	0
CT009718.3	23	13	83	1750	4	119
CT009718.4	26	43	164	0	0	180
CT009718.5	0	0	7	0	0	0
CT009718.6	0	0	0	0	0	0
CT009718.7	0	0	0	10	0	0
CT009721.1	0	0	0	0	0	0
CT009721.2	0	2	0	0	0	0
CT009723.1	0	0	0	0	0	0
CT009723.2	0	0	0	0	0	0
CT009728.1	0	0	0	0	0	0
CT009733.1	0	0	0	0	0	0
CT009733.2	7	1	0	0	0	534
CT009738.1	51	25	35	0	0	0
CT009741.1	1	0	0	1	0	0
CT009742.1	0	0	0	0	0	0
CT009742.2	0	0	0	0	0	0
CT009748.1	0	0	0	0	0	0
CT009748.2	0	0	0	0	0	0
CT009754.1	0	0	0	0	0	0
CT009754.2	4	1	0	2	0	5
CT009754.3	0	0	0	0	0	0
CT009754.4	17	23	0	0	0	0
CT009754.5	44	0	2	0	0	96
CT009754.6	17	10	100	0	0	3
CT009754.7	0	0	0	0	0	0
CT009754.8	0	0	0	0	0	0
CT009754.9	0	1	0	0	0	0
CT009757.1	0	1	0	0	0	0
CT009757.2	0	6	0	0	0	0
CT009757.3	28	72	248	0	0	0
CT009757.4	0	0	0	0	0	0
CT009757.5	13	3	15	0	0	0
CT009757.6	21	26	75	395	0	59
CT009757.7	0	12	24	1	1	0
CT009764.1	0	0	0	0	0	0
CT009765.1	0	0	1	3	0	1
CT009765.2	0	9	0	0	0	0
CT009769.1	0	0	0	0	0	0
CT010431.1	0	0	0	0	0	0
CT010435.1	0	0	0	0	0	0
CT010444.1	0	0	0	0	0	0
CT010444.2	0	0	3	0	0	4
CT010444.3	0	1	2	0	0	0
CT010447.1	63	43	80	0	0	56
CT010449.1	0	0	0	0	0	0
CT010450.1	0	0	0	0	0	0
CT010451.1	0	0	0	0	0	0
CT010452.1	0	0	0	0	0	0
CT010454.1	0	0	0	0	0	0
CT010455.1	0	0	0	0	0	0
CT010456.1	0	0	0	0	0	0
CT010456.2	4	1	1	0	0	2
CT010456.3	0	0	0	0	0	0
CT010456.4	3	0	0	0	0	0
CT010460.1	0	0	0	0	0	0
CT010460.2	1	0	0	0	0	0
CT010462.1	0	3	0	0	0	0
CT010462.2	0	4	8	0	0	160
CT010463.1	0	0	0	0	0	0
CT010463.2	0	2	2	0	1	0
CT010465.1	0	0	0	0	0	0
CT010465.2	0	0	0	0	0	0
CT010467.1	1246	943	4482	13355	1041	1579
CT010470.1	1	0	0	0	0	432
CT010471.1	0	0	0	0	0	0
CT010471.2	0	0	0	0	0	0
CT010472.1	0	0	0	0	0	0
CT010475.1	0	0	0	0	0	0
CT010478.1	0	0	0	0	0	0
CT010478.2	0	0	0	0	0	0
CT010478.3	0	0	1	0	0	0
CT010480.1	0	0	0	0	0	0
CT010480.2	0	0	0	0	0	0
CT010480.3	0	0	0	0	0	0
CT010480.4	0	0	0	0	0	0
CT010480.5	0	0	0	0	0	0
CT010486.1	0	0	0	0	0	0
CT010486.2	10	20	52	4	2	208
CT010486.3	0	0	0	0	0	0
CT010488.1	0	0	1	0	0	0
CT010488.2	0	0	0	0	0	0
CT010497.1	0	0	0	0	1	0
CT010498.1	0	0	0	0	0	0
CT010498.2	0	0	0	0	0	0
CT010506.1	0	1	0	2	0	1
CT010506.2	0	0	0	0	0	0
CT010506.3	0	0	0	0	0	0
CT010506.4	0	0	0	0	0	0
CT010511.1	0	0	0	0	0	0
CT010514.1	17	0	0	0	0	0
CT010575.1	0	0	0	0	0	0
CT010575.2	0	0	0	0	0	0
CT010575.3	0	0	0	0	0	0
CT025526.1	0	0	0	0	0	0
CT025531.1	2	5	17	0	0	7
CT025538.1	0	0	0	0	0	0
CT025538.2	0	0	0	0	0	0
CT025538.3	0	0	2	2	0	0
CT025539.1	0	0	0	0	0	0
CT025539.2	0	5	7	0	0	0
CT025547.1	0	0	0	0	0	0
CT025551.1	0	0	0	0	0	0
CT025552.1	0	0	0	0	0	0
CT025552.2	0	0	0	0	0	0
CT025555.1	0	0	0	0	0	0
CT025556.1	0	16	28	0	0	0
CT025556.2	0	0	0	0	0	0
CT025556.3	0	0	0	0	0	0
CT025561.1	0	0	0	0	0	171
CT025561.2	0	2	0	0	0	0
CT025566.1	9	3	1	5	0	3
CT025568.1	0	0	0	0	0	0
CT025575.1	0	0	0	0	0	0
CT025577.1	1	12	41	0	0	0
CT025579.1	0	0	0	0	0	0
CT025579.2	0	0	0	0	0	0
CT025579.3	0	0	0	0	0	0
CT025579.4	0	0	0	0	0	0
CT025587.1	0	0	0	0	0	0
CT025598.1	0	0	0	0	0	0
CT025600.1	0	0	0	0	0	0
CT025600.2	0	0	0	1	0	0
CT025603.1	0	0	0	0	0	0
CT025603.2	0	1	0	2	0	1
CT025603.3	0	0	0	0	0	0
CT025603.4	0	0	0	0	0	0
CT025604.1	0	0	0	0	0	0
CT025604.2	8	17	43	0	0	0
CT025606.1	0	0	0	0	0	0
CT025606.2	0	1	0	0	0	1
CT025607.1	0	0	0	0	0	0
CT025610.1	0	0	0	1	0	0
CT025611.1	8	9	10	0	0	0
CT025611.2	1	0	0	0	0	0
CT025612.1	0	0	0	0	0	0
CT025612.2	0	0	0	0	0	0
CT025612.3	0	0	0	0	0	0
CT025616.1	0	0	0	0	0	0
CT025616.2	0	3	2	2006	913	492
CT025616.3	0	0	0	0	0	0
CT025616.4	0	0	0	0	0	0
CT025617.1	0	0	0	0	0	0
CT025619.1	0	0	0	0	0	0
CT025619.2	0	1	13	0	0	0
CT025619.3	0	0	0	0	0	0
CT025619.4	6	20	7	0	0	0
CT025619.5	0	0	0	0	0	0
CT025623.1	0	0	0	0	3	0
CT025624.1	0	0	0	0	161	0
CT025624.2	0	2	0	0	0	0
CT025625.1	0	0	0	0	0	0
CT025626.1	0	0	0	0	0	0
CT025627.1	0	0	0	0	0	0
CT025639.1	0	0	0	0	0	0
CT025639.2	0	13	51	0	0	0
CT025642.1	4	22	77	0	0	111
CT025642.2	0	15	120	0	0	526
CT025642.3	2	0	0	0	0	0
CT025645.1	0	0	0	0	1	0
CT025645.2	0	0	0	0	0	0
CT025645.3	0	0	0	0	0	0
CT025645.4	1	1	0	0	0	0
CT025653.1	6	0	4	0	0	0
CT025654.1	13	7	18	2107	0	333
CT025660.1	0	0	0	0	0	0
CT025660.2	17	34	62	0	3267	524
CT025664.1	0	0	0	0	0	0
CT025664.2	0	0	0	0	0	0
CT025665.1	0	3	0	0	0	0
CT025667.1	0	0	0	0	0	0
CT025678.1	0	3	35	0	0	0
CT025680.1	0	0	0	0	0	0
CT025680.2	0	0	0	0	0	0
CT025680.3	0	0	0	0	0	0
CT025680.4	0	0	0	0	0	0
CT025680.5	0	1	0	0	0	0
CT025680.6	0	0	0	0	0	0
CT025680.7	0	0	0	0	0	0
CT025681.1	0	7	0	0	0	0
CT025685.1	0	0	0	0	0	0
CT025685.2	0	0	0	0	0	0
CT025689.1	0	0	0	0	0	0
CT025689.2	0	0	0	0	0	0
CT025689.3	0	0	0	0	0	0
CT025689.4	0	0	1	0	0	0
CT025689.5	0	0	0	0	0	0
CT025689.6	0	0	0	0	0	0
CT025710.1	0	6	0	0	0	0
CT025751.1	0	1	0	0	0	0
CT025751.2	0	1	0	2	0	1
CT030011.1	0	0	0	0	0	0
CT030030.1	0	0	0	0	0	0
CT030030.2	0	0	0	0	0	0
CT030035.1	0	0	0	0	0	0
CT030124.1	0	0	0	0	0	0
CT030135.1	0	0	0	0	0	0
CT030135.2	0	0	0	0	0	0
CT030137.1	0	3	14	0	0	0
CT030140.1	4	62	76	0	0	0
CT030140.2	0	0	0	0	0	0
CT030142.1	63	81	399	1553	0	121
CT030146.1	1	0	11	0	0	173
CT030146.2	0	2	0	0	0	0
CT030154.1	0	0	0	0	0	0
CT030157.1	1	0	0	1	0	2
CT030157.2	0	0	0	0	0	1
CT030157.3	0	0	0	0	0	0
CT030159.1	0	0	0	0	0	0
CT030159.2	0	0	0	0	0	0
CT030159.3	18	41	78	928	75	109
CT030159.4	0	0	0	0	0	0
CT030161.1	0	0	0	0	0	0
CT030161.2	0	0	0	0	0	0
CT030161.3	5	1	0	0	0	0
CT030164.1	0	0	0	0	0	0
CT030166.1	0	0	0	0	0	0
CT030166.2	0	0	0	0	0	0
CT030166.3	0	0	0	0	0	0
CT030166.4	0	1	0	0	0	0
CT030166.5	0	0	1	0	0	0
CT030166.6	0	0	0	0	0	0
CT030167.1	0	0	0	0	3	0
CT030169.1	0	0	1	0	0	0
CT030170.1	0	0	0	0	0	0
CT030170.2	13	10	58	0	1	155
CT030170.3	5	27	25	0	2	450
CT030170.4	84	117	478	8414	82	5231
CT030170.5	0	0	0	0	0	0
CT030170.6	59	56	163	52	61	536
CT030170.7	0	0	0	0	0	0
CT030173.1	0	0	0	0	0	0
CT030175.1	0	0	0	0	0	0
CT030175.2	0	0	0	0	0	0
CT030175.3	0	0	0	0	0	0
CT030181.1	0	0	0	0	0	0
CT030181.2	0	0	0	0	0	0
CT030182.1	0	0	0	0	0	0
CT030182.2	0	0	0	0	0	0
CT030182.3	0	0	0	0	0	0
CT030182.4	0	0	0	0	0	0
CT030184.1	0	0	0	0	0	0
CT030184.2	0	0	0	0	0	0
CT030184.3	0	0	0	0	0	0
CT030184.4	0	1	0	0	0	2
CT030185.1	0	0	19	0	0	0
CT030185.2	0	3	4	0	0	1
CT030185.3	18	7	35	3	2	116
CT030187.1	0	0	0	0	0	0
CT030187.2	0	0	0	0	0	0
CT030187.3	0	0	0	0	0	0
CT030187.4	0	0	0	0	0	0
CT030187.5	0	0	0	0	0	0
CT030187.6	0	0	0	0	0	0
CT030187.7	0	0	0	0	0	0
CT030187.8	0	0	0	0	0	0
CT030189.1	0	0	0	0	1	0
CT030194.1	0	0	0	0	0	0
CT030194.2	0	5	12	0	0	0
CT030195.1	0	0	0	0	0	0
CT030195.2	0	0	0	0	0	0
CT030197.1	0	3	0	0	0	1
CT030240.1	4	13	104	0	0	260
CT030241.1	0	0	0	0	0	0
CT030241.2	0	0	0	0	0	0
CT030242.1	0	3	0	0	0	0
CT030242.2	0	0	2	0	0	2
CT030242.3	3	2	12	563	0	137
CT030242.4	0	0	0	1	0	0
CT030242.5	0	2	5	0	0	0
CT030242.6	10	0	0	0	0	0
CT030247.1	0	0	0	0	0	0
CT030247.2	0	0	0	0	0	0
CT030247.3	0	0	0	0	0	0
CT030247.4	0	0	0	0	0	0
CT030247.5	0	0	1	0	0	0
CT030247.6	0	0	1	0	0	0
CT030249.1	2	6	34	3	0	0
CT030254.1	0	0	0	0	0	0
CT030254.2	0	0	0	0	0	0
CT030254.3	0	0	0	0	0	0
CT030260.1	0	0	0	0	0	0
CT030260.2	0	0	0	0	0	0
CT030643.1	0	2	0	0	0	0
CT030643.2	0	0	0	0	0	0
CT030644.1	0	0	0	0	0	0
CT030645.1	0	0	0	0	0	0
CT030645.2	0	0	0	0	0	0
CT030645.3	0	0	0	0	0	0
CT030646.1	0	0	0	0	0	0
CT030653.1	0	0	0	0	0	0
CT030657.1	0	0	0	0	0	0
CT030657.2	0	0	0	0	0	0
CT030657.3	0	0	0	0	0	0
CT030657.4	0	0	0	0	0	0
CT030657.5	1	0	1	0	0	5
CT030658.1	0	0	0	0	0	0
CT030664.1	0	0	0	1	0	1
CT030687.1	0	0	0	0	0	0
CT030687.2	0	0	0	0	0	0
CT030705.1	0	0	0	0	0	0
CT030705.2	0	0	0	0	0	0
CT030709.1	0	0	0	0	0	0
CT030709.2	0	0	0	0	0	0
CT030714.1	0	0	0	0	0	0
CT030722.1	0	0	0	0	0	0
CT030722.2	0	0	14	0	0	0
CT030724.1	0	0	0	0	0	0
CT030724.2	0	0	0	0	0	0
CT030739.1	0	0	0	1	0	0
CT033754.1	1	8	21	0	0	2
CT033761.1	0	0	0	0	0	0
CT033774.1	0	0	0	0	0	0
CT033774.2	0	0	0	0	0	0
CT033774.3	0	0	0	0	0	0
CT033778.1	0	0	0	0	0	0
CT033781.1	0	0	0	0	0	0
CT033781.2	0	1	0	0	0	0
CT033781.3	0	0	0	0	0	0
CT033783.1	0	0	0	0	0	0
CT033783.2	0	0	0	0	0	0
CT033783.3	0	0	0	0	0	0
CT033785.1	0	0	0	0	0	0
CT033792.1	0	0	0	0	0	0
CT033792.2	0	0	0	0	0	0
CT033793.1	0	0	0	0	0	0
CT033793.2	0	0	1	0	0	0
CT033799.1	0	0	0	0	0	0
CT033799.2	0	0	0	16	0	7
CT485606.1	0	0	0	0	0	0
CT485606.2	2	0	0	0	0	0
CT485606.3	0	0	0	0	0	0
CT485607.1	0	0	0	0	0	0
CT485607.2	0	1	0	0	0	0
CT485607.3	0	0	0	0	0	0
CT485612.1	0	0	0	0	0	0
CT485612.10	0	1	1	0	0	0
CT485612.11	0	0	0	0	0	0
CT485612.12	0	0	0	0	0	0
CT485612.13	1	0	0	0	0	0
CT485612.14	0	0	0	0	0	0
CT485612.2	0	0	0	0	0	0
CT485612.3	0	0	0	0	0	0
CT485612.4	4	4	0	0	0	0
CT485612.5	0	0	0	0	0	0
CT485612.6	0	0	0	0	0	0
CT485612.7	2	0	3	0	0	0
CT485612.8	0	0	0	0	0	0
CT485612.9	0	0	0	0	0	0
CT485787.1	0	0	0	0	0	0
CT486006.1	0	0	0	0	0	0
CT571245.1	0	0	0	0	0	0
CT571245.2	0	0	0	0	0	0
CT571245.3	0	0	0	0	0	0
CT571245.4	0	0	0	0	0	0
CT571245.5	0	0	0	0	0	0
CT571252.1	0	0	1	2	0	1
CT571256.1	0	0	0	0	0	0
CT571266.1	0	0	1	4	0	0
CT571266.2	0	0	0	0	0	0
CT571268.1	0	0	0	0	0	0
CT571268.2	0	0	0	0	0	0
CT572985.1	31	84	169	4297	1	1482
CT572985.2	0	0	0	0	0	0
CT572985.3	0	0	0	0	0	27
CT572991.1	0	0	0	0	0	0
CT572991.2	0	0	0	0	0	0
CT572991.3	0	0	0	0	0	0
CT572998.1	0	0	0	0	0	0
CT572999.1	0	5	75	4	2	1
CT572999.2	0	0	0	0	0	0
CT572999.3	0	0	0	0	0	0
CT573016.1	0	0	0	0	0	0
CT573034.1	0	0	0	0	0	0
CT573034.2	0	0	0	696	0	0
CT573034.3	0	0	3	0	0	0
CT573034.4	0	0	0	0	0	0
CT573047.1	0	0	0	0	0	0
CT573085.1	0	0	0	0	0	0
CT573085.2	0	0	0	0	0	2
CT573364.1	0	0	0	0	0	0
CT573422.1	0	0	0	0	0	0
CT573422.2	0	0	0	0	0	0
CT868720.1	0	0	0	0	0	0
CT868720.2	0	0	0	0	0	0
CT868723.1	0	0	1	0	0	0
CT868733.1	0	0	0	0	0	0
CT868733.2	0	0	0	0	0	0
CT943659.1	0	0	0	0	0	0
CT954220.1	0	0	0	0	0	0
CT954323.1	0	0	0	0	0	0
CT954323.2	0	0	1	0	0	0
CT954323.3	0	0	0	0	0	0
CT954323.4	0	0	0	0	0	0
CT954323.5	0	0	0	0	0	0
CT954323.6	2	0	1	2	0	1
CT955961.1	0	0	0	0	0	0
CT956049.1	0	0	0	0	0	0
CU024886.1	0	0	0	0	0	0
CU024890.1	0	0	23	0	0	0
CU024890.2	0	0	0	0	0	0
CU024892.1	0	6	0	0	0	0
CU024892.2	0	0	0	0	0	0
CU024910.1	0	0	0	0	0	0
CU025215.1	0	0	0	0	0	0
CU025215.2	0	0	0	0	0	0
CU062626.1	0	0	0	0	0	0
CU062626.2	0	0	0	0	0	0
CU062626.3	0	0	0	0	0	0
CU074400.1	8	15	10	7	0	2
Caap1	85	121	328	0	0	1443
Cab39	241	117	516	4430	0	572
Cab39l	168	183	587	2043	0	212
Cabin1	397	436	1678	0	1	1421
Cables1	0	13	85	0	0	781
Cables2	127	207	740	0	0	636
Cabp1	165	162	719	4572	1206	2030
Cabp2	16	56	367	4390	1	1621
Cabp4	708	545	2454	0	1	260
Cabp5	182	392	1552	4005	12047	12817
Cabp7	0	2	0	0	0	0
Cabs1	0	0	0	0	0	0
Cabyr	44	26	198	0	0	0
Cacfd1	173	128	838	80	0	861
Cachd1	31	13	90	0	0	0
Cacna1a	191	269	975	1564	3824	3848
Cacna1b	129	155	570	2502	0	1247
Cacna1c	81	46	259	311	0	0
Cacna1d	127	240	619	369	166	1896
Cacna1e	31	52	141	0	0	0
Cacna1f	2016	2406	8900	27491	4045	16149
Cacna1g	105	218	651	9343	6492	20407
Cacna1h	67	156	761	16020	11196	17603
Cacna1i	26	22	216	0	0	814
Cacna1s	19	19	68	0	0	0
Cacna2d1	72	160	602	8442	12286	7425
Cacna2d2	150	221	559	7496	1358	3913
Cacna2d3	461	741	3031	5218	2182	9654
Cacna2d4	1298	1542	6255	14563	3722	8386
Cacnb1	3	45	326	0	0	218
Cacnb2	975	938	4065	259	21	1484
Cacnb3	9	62	52	0	0	239
Cacnb4	76	64	424	0	6	221
Cacng1	0	0	0	0	0	0
Cacng2	38	48	163	1292	1398	1474
Cacng3	40	61	224	0	0	0
Cacng4	62	121	672	0	2	330
Cacng5	19	14	184	0	0	162
Cacng6	0	0	0	0	0	0
Cacng7	13	27	31	4	0	0
Cacng8	0	0	0	0	0	3
Cactin	76	130	541	0	0	857
Cacul1	67	51	316	7	0	423
Cacybp	102	75	634	0	0	469
Cad	50	93	333	0	0	481
Cadm1	1587	1778	8387	2069	3556	6271
Cadm2	730	558	2647	564	6	1041
Cadm3	87	305	1023	5246	316	3395
Cadm4	8	15	82	290	90	46
Cadps	698	1181	2891	24876	23444	19125
Cadps2	0	1	25	0	0	9
Cage1	6	24	52	1	0	121
Calb1	35	73	304	0	0	64
Calb2	47	96	422	0	0	0
Calca	0	0	0	0	0	0
Calcb	0	0	0	0	0	0
Calcoco1	199	252	767	16	0	669
Calcoco2	0	0	0	0	0	0
Calcr	0	0	0	0	0	0
Calcrl	2	8	6	0	0	0
Cald1	207	144	688	7150	90	2470
Calhm1	0	0	0	0	0	0
Calhm2	1	4	6	0	0	34
Calhm3	0	0	0	0	0	0
Calm1	1383	1301	8890	2772	931	11692
Calm2	514	565	2877	15748	5963	9967
Calm3	59	83	566	4817	366	2013
Calm4	0	0	0	0	0	0
Calm5	0	0	0	0	0	0
Calml3	0	0	0	0	0	0
Calml4	0	0	1	527	241	931
Caln1	4	10	140	0	0	0
Calr	236	284	1608	431	3	3733
Calr-ps	0	0	1	0	0	1
Calr3	11	17	38	0	0	176
Calr4	0	0	0	0	0	0
Calu	186	293	1940	0	0	167
Caly	153	217	1277	3089	2443	4282
Camk1	71	126	319	17	0	747
Camk1d	207	273	1302	0	765	1385
Camk1g	55	77	158	567	0	0
Camk2a	48	25	145	0	1728	0
Camk2b	202	308	1445	2533	1	2927
Camk2d	3459	3628	13706	10774	1325	7182
Camk2g	362	356	1388	6701	4410	1696
Camk2n1	218	200	525	55	0	242
Camk2n2	10	16	48	0	0	0
Camk4	52	105	485	5682	12452	7230
Camkk1	116	189	724	1	0	1940
Camkk2	101	103	497	790	3	1370
Camkmt	113	52	505	2536	0	0
Camkv	319	335	1546	1877	0	1908
Caml	131	92	908	5	17	715
Camp	0	0	1	0	0	11
Camsap1	1159	1122	4717	237	575	4914
Camsap2	101	145	1005	145	7	713
Camsap3	18	103	278	0	25	282
Camta1	366	427	1950	4462	13207	2729
Camta2	371	509	1664	1355	5	2739
Cand1	92	102	551	0	0	359
Cand2	10	16	415	0	0	0
Cant1	120	162	743	0	0	0
Canx	251	385	1499	1774	1802	1176
Cap1	78	89	439	351	0	760
Cap2	28	35	57	0	0	164
Capg	0	0	0	0	0	0
Capn1	0	0	38	0	0	226
Capn10	121	120	398	0	0	869
Capn11	1	4	14	0	0	168
Capn12	0	3	46	0	0	0
Capn13	0	0	0	0	0	0
Capn15	113	200	861	226	0	999
Capn2	19	83	298	1167	0	598
Capn3	12	7	38	0	0	0
Capn5	0	40	7	0	0	266
Capn6	0	4	11	0	0	0
Capn7	185	202	1078	1395	530	411
Capn8	0	0	0	0	0	0
Capn9	0	0	0	0	0	0
Capns1	88	130	590	347	0	474
Capns2	6	37	9	315	0	0
Caprin1	148	225	662	4406	32	101
Caprin2	192	272	349	1	1	599
Caps2	0	0	0	1	0	0
Capsl	0	0	0	0	0	0
Capza1	134	106	293	0	0	308
Capza2	60	89	1062	171	0	982
Capza3	0	0	0	0	0	0
Capzb	108	104	957	10	1	686
Car1	0	0	3	0	0	0
Car10	216	423	1389	9744	66	4774
Car11	176	212	814	1113	0	1710
Car12	1	0	9	1	0	3
Car13	0	0	0	0	0	0
Car14	105	280	1006	4	1	38
Car15	0	0	0	0	0	0
Car2	883	850	4901	1481	4091	6742
Car3	27	13	230	0	0	0
Car4	0	14	0	0	0	0
Car5a	0	0	0	0	0	0
Car5b	15	21	95	0	1	14
Car6	0	0	0	0	0	0
Car7	89	83	197	0	0	541
Car8	86	172	884	1	0	69
Car9	0	0	0	0	0	0
Card10	30	12	291	0	0	0
Card11	0	2	1	0	0	0
Card14	1	9	2	0	0	0
Card19	237	236	781	0	0	306
Card6	9	1	68	0	0	77
Card9	21	20	178	20	0	14
Carf	215	119	844	539	411	981
Carhsp1	9	25	8	0	0	126
Carlr	0	0	0	0	0	0
Carm1	92	176	450	536	0	795
Carmil1	193	274	1339	1372	5960	1398
Carmil2	12	32	114	0	0	447
Carmil3	193	207	970	336	191	2679
Carmn	0	0	0	0	0	0
Carnmt1	29	27	85	434	0	50
Carns1	5	10	0	0	0	0
Cars	223	179	873	279	0	467
Cars2	94	135	474	990	3	372
Cartpt	185	200	1496	0	0	0
Casc1	100	149	511	0	2202	123
Casc3	273	280	1629	3257	2048	2325
Casc4	72	164	471	12	44	897
Casd1	63	67	545	0	0	983
Cask	196	202	937	1131	3	1234
Caskin1	88	167	451	87	1886	1975
Caskin2	79	99	263	0	0	0
Casp1	0	3	0	0	0	0
Casp12	0	10	0	0	0	0
Casp14	7	0	0	0	0	0
Casp16-ps	0	0	6	0	0	0
Casp2	50	63	175	0	0	114
Casp3	13	12	86	1346	0	26
Casp4	0	0	0	0	0	0
Casp6	10	15	0	0	0	0
Casp7	212	193	1009	1719	0	638
Casp8	0	0	0	0	0	0
Casp8ap2	60	88	324	0	1	47
Casp9	80	69	115	374	1702	293
Casq1	20	12	0	0	0	0
Casq2	0	0	0	0	0	130
Casr	6	0	0	0	0	0
Cass4	0	0	4	0	0	0
Cast	7	5	49	1	0	0
Casz1	1534	2215	4806	1	2	819
Cat	15	36	189	0	0	85
Catip	0	15	28	0	0	0
Catsper1	0	0	0	0	0	0
Catsper2	160	140	473	0	0	571
Catsper3	0	0	8	0	0	0
Catsper4	21	7	134	0	0	2
Catsperb	1	0	1	0	0	0
Catsperd	0	14	11	0	0	48
Catspere1	4	15	3	835	1	0
Catsperg1	3	8	45	0	0	0
Catsperg2	0	2	0	0	0	0
Catsperz	0	0	22	0	0	0
Cav1	68	115	581	0	0	205
Cav2	1	14	211	0	0	0
Cav3	0	0	0	0	0	0
Cavin1	0	2	1	0	0	0
Cavin2	0	0	0	0	0	0
Cavin3	0	4	29	0	0	0
Cavin4	4	2	1	0	0	0
Cbarp	67	101	427	1144	1	643
Cbfa2t2	320	366	934	4277	3075	1370
Cbfa2t2-ps1	3	6	19	251	265	58
Cbfa2t3	33	37	164	76	2	570
Cbfb	127	27	110	0	0	294
Cbl	136	150	925	1050	0	308
Cblb	21	15	74	616	0	402
Cblc	0	0	0	0	0	0
Cbll1	77	130	205	0	0	172
Cbln1	0	0	48	0	0	0
Cbln2	45	112	368	0	0	12
Cbln3	17	36	0	0	0	0
Cbln4	7	0	41	0	0	0
Cbr1	97	61	901	340	0	640
Cbr2	0	0	0	0	0	0
Cbr3	0	16	84	0	0	0
Cbr4	54	36	187	0	5	65
Cbs	0	21	1	0	0	0
Cbwd1	133	83	435	223	0	228
Cbx1	287	300	1286	22	2	2089
Cbx2	0	29	11	1	0	0
Cbx3	35	100	270	322	66	634
Cbx3-ps1	0	0	0	0	0	0
Cbx3-ps3	0	0	4	0	0	0
Cbx3-ps4	0	0	0	0	0	0
Cbx3-ps6	0	0	0	0	0	0
Cbx3-ps7	0	0	0	1	0	2
Cbx4	45	58	146	1300	0	283
Cbx5	305	350	1509	5004	39	2820
Cbx6	201	275	1851	2557	2	2014
Cbx7	131	100	771	1494	0	418
Cbx8	99	74	254	0	1	668
Cby1	92	86	306	0	2	7
Cby3	7	3	21	0	0	244
Cc2d1a	95	106	648	0	0	1012
Cc2d1b	163	187	823	3396	0	1569
Cc2d2a	627	450	1943	4385	3	1431
Cc2d2b	12	2	1	0	0	0
Ccar1	491	704	2281	5176	4662	2228
Ccar2	164	124	633	0	0	840
Ccbe1	0	0	1	0	0	0
Ccdc102a	2	0	9	0	0	0
Ccdc103	0	11	17	0	0	0
Ccdc105	1	0	4	0	0	0
Ccdc106	9	10	96	0	1	142
Ccdc107	521	506	2708	3365	0	3665
Ccdc110	0	3	7	0	0	0
Ccdc112	17	23	217	0	1	55
Ccdc113	46	73	241	0	0	1
Ccdc114	0	11	0	1	0	0
Ccdc115	111	57	481	420	0	89
Ccdc116	0	8	63	0	0	0
Ccdc117	73	92	746	1	0	177
Ccdc12	410	401	1926	1580	0	3187
Ccdc120	0	22	144	505	0	2
Ccdc121	0	0	0	0	0	0
Ccdc122	9	0	11	0	0	0
Ccdc124	64	59	367	0	0	1968
Ccdc125	0	0	36	3	1	0
Ccdc126	268	282	1707	0	0	633
Ccdc127	114	79	493	206	0	898
Ccdc129	0	0	0	0	0	0
Ccdc13	12	0	49	0	0	0
Ccdc130	30	117	242	0	0	182
Ccdc134	68	87	408	832	0	281
Ccdc136	291	486	2912	1939	3598	5566
Ccdc137	45	85	576	99	1	16
Ccdc138	85	36	289	0	0	559
Ccdc14	68	53	216	0	0	407
Ccdc141	146	108	619	547	0	119
Ccdc142	1	0	1	0	0	0
Ccdc142os	8	14	78	0	0	0
Ccdc144b	0	1	0	0	0	0
Ccdc146	20	2	23	0	0	0
Ccdc148	25	54	163	3958	0	751
Ccdc149	19	51	104	0	7	933
Ccdc15	10	35	59	0	0	0
Ccdc150	10	26	166	0	0	33
Ccdc151	0	3	35	0	0	0
Ccdc152	0	0	0	0	0	0
Ccdc153	0	0	0	0	0	0
Ccdc154	0	0	0	0	0	0
Ccdc155	15	10	114	0	0	147
Ccdc157	354	135	916	0	0	21
Ccdc158	2	16	0	0	0	0
Ccdc159	47	25	169	0	0	0
Ccdc160	3	6	0	0	0	0
Ccdc162	16	14	30	0	0	0
Ccdc163	289	376	1138	1	473	2537
Ccdc166	84	55	314	0	0	0
Ccdc167	4	25	149	0	0	159
Ccdc169	4	7	23	0	0	0
Ccdc17	99	105	693	282	0	110
Ccdc170	0	0	1	0	0	0
Ccdc171	70	57	218	0	0	351
Ccdc172	0	0	0	0	0	0
Ccdc173	312	235	505	0	2	353
Ccdc174	172	219	1040	283	1189	1366
Ccdc175	0	6	107	0	0	709
Ccdc177	266	385	992	4462	0	4971
Ccdc178	0	0	1	0	0	0
Ccdc18	9	0	59	0	0	0
Ccdc180	13	89	92	0	0	0
Ccdc181	80	41	33	0	0	40
Ccdc182	0	0	0	0	0	0
Ccdc183	0	0	20	0	0	0
Ccdc184	10	19	3	1	0	0
Ccdc185	0	0	0	0	0	0
Ccdc186	430	236	1179	0	2	9
Ccdc187	32	42	109	0	0	0
Ccdc188	0	0	0	0	0	0
Ccdc189	68	21	195	0	0	16
Ccdc190	0	0	0	0	0	0
Ccdc191	499	385	845	142	145	2205
Ccdc22	0	0	0	0	0	0
Ccdc24	333	246	1162	117	1	480
Ccdc25	29	52	200	300	0	0
Ccdc27	0	0	0	0	0	0
Ccdc28a	95	169	491	125	0	216
Ccdc28b	142	98	463	31	0	1083
Ccdc3	0	0	0	0	0	0
Ccdc30	35	46	62	0	1	0
Ccdc32	65	39	260	3	0	0
Ccdc33	0	0	0	0	0	0
Ccdc34	111	119	554	3544	0	560
Ccdc34os	0	0	7	0	0	0
Ccdc36	1	6	4	22	1	3
Ccdc38	17	2	15	0	0	0
Ccdc39	164	211	811	884	0	275
Ccdc40	1	0	22	0	0	132
Ccdc42	0	2	0	0	0	0
Ccdc42os	0	0	0	0	0	0
Ccdc43	101	61	254	0	0	0
Ccdc47	110	267	921	4837	1	1832
Ccdc50	81	138	650	2	1	671
Ccdc50-ps	1	0	0	0	0	1
Ccdc51	95	113	352	0	0	0
Ccdc54	0	0	0	0	0	0
Ccdc57	128	195	344	0	0	197
Ccdc58	54	81	320	480	0	511
Ccdc59	225	234	1039	3359	0	870
Ccdc6	124	107	405	0	0	436
Ccdc60	0	17	2	0	45	0
Ccdc61	41	38	157	424	0	160
Ccdc62	116	68	271	865	508	7
Ccdc63	111	134	614	2	1	38
Ccdc65	99	74	439	0	0	41
Ccdc66	178	243	870	652	0	801
Ccdc68	0	0	0	0	0	0
Ccdc69	0	0	0	0	0	0
Ccdc70	0	0	0	0	0	0
Ccdc71	34	15	318	0	0	1213
Ccdc71l	11	40	62	0	0	0
Ccdc73	30	28	239	935	1	362
Ccdc74a	0	6	1	0	0	0
Ccdc77	152	128	514	6	2	317
Ccdc78	13	10	47	0	0	7
Ccdc7a	0	0	0	0	0	0
Ccdc7b	7	5	54	0	0	3
Ccdc8	3	3	6	0	0	0
Ccdc80	0	0	98	0	0	0
Ccdc81	10	46	103	0	0	314
Ccdc82	61	156	458	175	1	961
Ccdc83	0	0	0	0	0	0
Ccdc84	83	212	1205	4040	0	1303
Ccdc85a	5	52	48	0	1	0
Ccdc85b	91	100	515	0	2	956
Ccdc85c	47	39	260	72	27	66
Ccdc86	48	41	242	1	0	423
Ccdc87	3	18	181	0	0	0
Ccdc88a	409	404	1049	4338	654	1681
Ccdc88b	25	89	356	0	0	162
Ccdc88c	39	123	582	3189	4479	2834
Ccdc89	18	15	213	0	0	0
Ccdc9	24	94	512	2	0	849
Ccdc90b	95	65	375	0	0	694
Ccdc91	13	21	73	0	0	84
Ccdc92	110	145	739	971	174	805
Ccdc92b	68	60	295	932	0	0
Ccdc93	63	133	331	0	0	277
Ccdc94	28	55	253	1741	0	0
Ccdc96	0	10	85	0	0	0
Ccdc97	83	92	445	130	0	5
Ccer1	0	0	0	0	0	0
Ccer2	0	0	0	0	0	0
Cchcr1	6	6	24	3	2	0
Ccin	0	0	0	0	0	0
Cck	59	46	240	0	0	842
Cckar	0	0	2	0	0	0
Cckbr	2	42	54	0	0	0
Ccl1	0	0	0	0	0	0
Ccl11	0	0	0	0	0	0
Ccl12	0	0	0	0	0	0
Ccl17	0	0	18	0	0	0
Ccl19	0	0	0	0	0	0
Ccl19-ps1	0	0	0	0	0	0
Ccl19-ps3	0	0	0	0	0	0
Ccl2	0	0	0	0	0	0
Ccl20	0	0	0	0	0	0
Ccl21a	0	0	0	0	0	0
Ccl21b	0	0	0	0	0	0
Ccl21c	0	0	0	0	0	0
Ccl22	0	0	0	0	0	0
Ccl24	0	0	1	0	0	0
Ccl25	76	112	255	3695	0	122
Ccl26	0	0	0	0	0	0
Ccl27a	38	54	327	488	0	1073
Ccl27b	0	0	0	0	0	0
Ccl28	0	3	38	0	0	0
Ccl3	0	0	0	0	0	0
Ccl4	1	0	0	0	0	0
Ccl5	17	0	0	0	0	0
Ccl6	0	0	0	0	0	0
Ccl7	0	0	0	0	0	0
Ccl8	0	0	0	0	0	0
Ccl9	0	16	0	0	0	0
Ccm2	1	18	240	0	0	0
Ccm2l	0	7	14	0	0	0
Ccna1	0	7	0	0	0	0
Ccna2	62	98	265	0	0	0
Ccnb1	0	1	0	0	0	0
Ccnb1-ps	0	0	0	0	0	0
Ccnb1ip1	0	1	0	2	770	0
Ccnb2	14	16	19	0	0	0
Ccnb2-ps	34	29	36	0	0	752
Ccnb3	0	0	0	0	0	0
Ccnc	59	99	452	4	78	72
Ccnd1	0	0	6	0	16	0
Ccnd2	7	10	24	51	0	0
Ccnd3	124	104	761	2	0	464
Ccnd3-ps	0	6	1	0	0	0
Ccndbp1	622	526	2528	1769	3121	2506
Ccne1	10	20	12	0	0	0
Ccne2	13	41	191	1	0	0
Ccnf	6	56	114	810	0	250
Ccng1	190	50	500	0	0	1810
Ccng2	50	74	788	0	0	779
Ccnh	126	259	1160	360	0	2051
Ccni	95	205	1089	3062	3515	523
Ccnj	10	46	130	475	358	0
Ccnjl	31	96	305	0	0	0
Ccnk	16	80	195	699	1872	15
Ccnl1	736	1207	4163	6189	4	4027
Ccnl2	1238	1273	4467	4438	5	5406
Ccno	0	0	0	0	0	0
Ccnt1	403	313	1694	3323	660	2410
Ccnt2	405	581	2817	8320	18	4361
Ccny	110	137	478	0	0	929
Ccnyl1	40	25	179	0	1	0
Ccp110	240	208	1136	1296	6	1047
Ccpg1	12	27	104	382	1855	6
Ccpg1os	167	251	921	609	2	290
Ccr1	0	0	0	0	0	0
Ccr10	0	3	28	0	0	0
Ccr1l1	0	0	0	0	0	0
Ccr2	0	2	4	0	0	0
Ccr3	0	0	0	0	0	0
Ccr4	0	0	2	0	0	0
Ccr5	0	0	42	0	2	0
Ccr6	0	0	0	0	0	0
Ccr7	0	0	0	0	0	0
Ccr8	0	0	0	0	0	0
Ccr9	252	240	855	183	1	30
Ccrl2	0	0	0	0	0	0
Ccs	54	75	296	1395	0	723
Ccsap	94	113	446	4288	0	981
Ccser1	95	104	499	0	3	810
Ccser2	127	201	1045	3	0	12
Cct2	99	72	542	8540	1	112
Cct3	217	324	1555	757	0	548
Cct3-ps1	0	0	1	0	0	0
Cct4	255	223	867	0	3	1417
Cct5	522	569	3188	1	0	449
Cct6a	276	281	1190	885	0	826
Cct6b	26	2	20	0	0	0
Cct7	108	208	1131	8	0	2412
Cct8	212	218	1493	179	1	1436
Cct8l1	0	3	1	0	0	0
Ccz1	108	195	1105	32	0	2200
Cd101	0	0	0	0	0	0
Cd109	1	0	1	0	0	0
Cd14	14	1	194	0	0	0
Cd151	7	2	83	0	0	0
Cd160	12	14	30	453	1	0
Cd163	0	0	0	0	0	0
Cd163l1	0	1	5	0	0	0
Cd164	245	218	958	0	2	444
Cd164l2	0	0	37	0	0	0
Cd177	0	0	0	0	0	0
Cd180	0	0	2	0	0	0
Cd19	0	0	0	3	0	2404
Cd1d1	4	48	270	0	0	0
Cd1d2	0	0	1	0	0	0
Cd2	0	0	0	0	0	0
Cd200	61	46	247	1	0	2093
Cd200r1	0	0	0	0	0	0
Cd200r2	0	0	0	0	0	0
Cd200r3	0	0	0	0	0	0
Cd200r4	0	0	0	0	0	0
Cd207	1	3	81	0	0	0
Cd209a	0	0	0	0	0	0
Cd209b	0	0	0	0	0	0
Cd209c	0	0	1	0	0	0
Cd209d	0	0	0	0	0	0
Cd209e	0	0	0	0	0	0
Cd209f	0	0	0	0	0	0
Cd209g	0	0	1	0	0	0
Cd22	0	0	0	0	0	0
Cd226	0	0	0	0	0	0
Cd244	0	0	0	0	0	0
Cd247	0	4	5	78	0	1
Cd248	0	0	3	0	0	0
Cd24a	0	0	1	0	0	0
Cd27	9	27	207	0	0	212
Cd274	0	0	51	1	0	0
Cd276	3	91	317	400	0	706
Cd28	19	1	0	0	0	0
Cd2ap	162	110	430	469	0	960
Cd2bp2	102	131	763	5177	0	1385
Cd300a	3	0	2	2	0	1
Cd300c	0	0	0	0	0	0
Cd300c2	0	0	33	0	0	156
Cd300e	0	0	0	0	0	0
Cd300lb	0	0	0	0	0	0
Cd300ld	0	0	1	0	0	0
Cd300ld2	0	0	0	0	0	0
Cd300ld3	0	0	0	0	0	0
Cd300ld4	0	0	0	0	0	0
Cd300ld5	0	0	0	0	0	0
Cd300lf	0	8	86	0	0	2
Cd300lg	7	0	1	3	0	13
Cd302	76	67	389	117	11	290
Cd320	69	36	337	692	0	4
Cd33	0	0	0	0	0	0
Cd34	12	11	35	0	0	0
Cd36	0	0	1	0	0	0
Cd37	13	8	131	0	0	0
Cd38	0	3	0	0	0	0
Cd3d	0	0	0	0	0	0
Cd3e	0	0	0	0	0	0
Cd3eap	33	85	194	9	3	460
Cd3g	0	0	0	0	0	0
Cd4	0	0	0	0	0	0
Cd40	0	0	0	0	0	0
Cd40lg	0	0	0	0	0	0
Cd44	13	22	338	1	1	0
Cd46	22	36	165	0	0	3
Cd47	223	306	1455	5038	5295	1943
Cd48	0	0	14	0	0	0
Cd5	0	0	38	0	0	0
Cd52	2	4	23	0	0	0
Cd53	0	3	21	0	0	20
Cd55	8	2	0	0	0	0
Cd55b	0	0	0	0	0	0
Cd59a	140	163	709	1354	0	673
Cd59b	3	3	5	4	0	5
Cd5l	0	0	0	0	0	0
Cd6	0	0	0	0	0	0
Cd63	264	229	1527	4419	1	3211
Cd63-ps	3	5	19	54	0	48
Cd68	27	1	24	0	0	147
Cd69	0	0	0	0	0	0
Cd7	0	0	0	0	0	0
Cd70	0	0	0	0	0	0
Cd72	0	0	20	0	0	0
Cd74	0	0	0	0	0	0
Cd79a	0	0	24	0	0	0
Cd79b	2	0	3	0	0	0
Cd80	0	0	0	0	0	0
Cd81	227	407	3170	1720	23	4282
Cd82	0	18	62	0	0	0
Cd83	50	0	69	0	0	2
Cd84	0	0	0	0	0	0
Cd86	0	0	0	0	0	0
Cd8a	0	9	0	0	0	3
Cd8b1	0	0	0	0	0	0
Cd9	251	214	1812	1	0	2
Cd9-ps	1	0	0	0	0	0
Cd93	0	0	23	0	0	0
Cd96	6	0	0	0	0	0
Cd99l2	18	53	423	1773	1922	1486
Cda	0	3	17	0	0	0
Cdadc1	170	166	706	0	0	1497
Cdan1	315	352	1159	0	0	1098
Cdc123	190	203	1067	206	55	1361
Cdc14a	39	75	273	0	0	0
Cdc14b	110	191	588	125	0	2274
Cdc16	73	227	734	15	6	707
Cdc20	6	20	0	0	0	0
Cdc20b	0	0	0	0	0	0
Cdc23	185	171	942	166	0	1421
Cdc25a	13	23	53	0	0	599
Cdc25b	1	46	215	1	0	105
Cdc25c	23	32	98	0	0	0
Cdc26	99	163	645	146	0	831
Cdc27	159	126	545	1348	1	1026
Cdc34	70	55	270	166	0	984
Cdc34b	1	1	1	0	1	12
Cdc37	165	180	920	3493	1575	1839
Cdc37l1	664	739	2623	6252	1518	3129
Cdc40	186	200	563	686	545	30
Cdc42	271	284	1176	2018	2	1201
Cdc42bpa	300	309	1123	401	598	948
Cdc42bpb	34	70	123	0	0	3
Cdc42bpg	19	43	43	0	0	73
Cdc42ep1	14	22	126	0	0	0
Cdc42ep2	0	0	72	0	0	0
Cdc42ep3	166	142	634	1	0	228
Cdc42ep4	0	6	136	0	0	0
Cdc42ep5	0	0	0	0	0	0
Cdc42se1	6	41	215	0	0	886
Cdc42se2	174	114	598	0	0	453
Cdc45	0	21	125	0	0	147
Cdc5l	151	111	758	842	0	415
Cdc6	0	6	41	0	0	71
Cdc7	373	348	1189	1507	1	705
Cdc73	190	254	1108	5	13	2141
Cdca2	0	5	34	0	0	0
Cdca3	7	8	42	0	0	0
Cdca4	11	45	213	1697	0	0
Cdca5	0	0	1	0	0	0
Cdca7	7	1	36	0	0	0
Cdca7l	0	0	0	503	0	0
Cdca8	0	0	0	0	0	0
Cdcp1	0	2	0	1	0	0
Cdcp2	0	0	0	0	0	0
Cdh1	0	2	5	0	0	0
Cdh10	39	30	66	0	2	267
Cdh11	44	81	742	2530	91	3444
Cdh12	20	47	111	0	0	544
Cdh13	0	23	239	0	0	0
Cdh15	0	0	0	0	0	0
Cdh16	61	34	125	1942	0	110
Cdh17	0	0	2	0	0	0
Cdh18	38	59	258	9	0	259
Cdh19	0	0	0	0	0	0
Cdh2	61	74	524	673	86	819
Cdh20	23	8	96	0	0	179
Cdh22	44	35	85	0	0	7
Cdh23	8	12	0	0	0	343
Cdh24	28	8	84	0	0	0
Cdh26	0	0	0	0	0	0
Cdh3	0	0	0	0	0	0
Cdh4	197	178	1040	0	5	1126
Cdh5	4	0	0	0	0	287
Cdh6	19	13	0	0	0	0
Cdh7	10	14	43	0	0	0
Cdh8	22	35	158	2	1002	1328
Cdh9	29	60	201	0	1	28
Cdhr1	969	1150	4601	0	1746	1881
Cdhr2	0	1	2	0	0	0
Cdhr3	1	5	0	0	0	0
Cdhr4	0	1	0	0	0	0
Cdhr5	0	0	1	0	0	0
Cdip1	252	175	939	1128	0	2360
Cdipt	182	106	1279	2	0	1179
Cdk1	0	0	2	0	0	0
Cdk10	45	84	611	246	0	1233
Cdk11b	670	732	2387	2722	3	4115
Cdk12	268	219	767	1725	5901	1410
Cdk13	465	615	2319	421	471	2649
Cdk14	37	102	521	0	0	0
Cdk15	0	0	0	0	0	0
Cdk16	236	257	986	10	2	452
Cdk17	49	52	479	0	0	716
Cdk18	9	33	106	0	0	0
Cdk19	207	267	843	84	0	212
Cdk19os	3	10	22	0	0	0
Cdk2	14	21	46	1	0	0
Cdk20	133	214	1174	0	0	977
Cdk2ap1	79	99	361	2	649	292
Cdk2ap2	1634	1244	6143	4015	0	2202
Cdk3-ps	0	21	114	0	0	86
Cdk4	139	330	1388	0	0	1948
Cdk5	180	330	1514	4309	0	1747
Cdk5r1	56	41	242	4	0	252
Cdk5r2	54	21	148	0	0	17
Cdk5rap1	41	97	237	0	0	1014
Cdk5rap2	132	157	502	0	0	824
Cdk5rap3	105	206	566	0	0	530
Cdk6	51	42	319	197	203	193
Cdk7	38	84	352	5	0	725
Cdk8	199	198	1147	1167	17	1648
Cdk9	49	129	873	901	0	3087
Cdkal1	278	250	811	395	3	1284
Cdkl1	8	12	46	0	0	0
Cdkl2	127	95	325	4	0	487
Cdkl3	325	201	436	0	0	1026
Cdkl4	29	51	80	0	0	209
Cdkl5	487	484	1892	64	2	1348
Cdkn1a	0	7	0	0	0	0
Cdkn1b	85	58	203	797	14	273
Cdkn1c	4	19	41	0	0	0
Cdkn2a	0	1	0	0	0	0
Cdkn2aip	6	54	258	2	0	7
Cdkn2aipnl	99	103	351	0	0	0
Cdkn2b	0	0	0	0	0	0
Cdkn2c	96	28	101	2510	0	524
Cdkn2d	41	56	441	0	0	0
Cdkn3	4	8	0	0	0	0
Cdnf	5	0	9	0	0	0
Cdo1	72	81	148	0	0	0
Cdon	54	52	316	1023	60	1664
Cdpf1	0	24	102	0	0	0
Cdr1	369	412	882	253	1	721
Cdr2	598	796	2363	864	0	1854
Cdr2l	7	31	242	2141	4	29
Cdrt4	0	0	0	0	0	0
Cdrt4os1	9	0	0	0	0	0
Cdrt4os2	0	0	0	0	0	0
Cds1	485	498	1516	21	0	526
Cds2	215	241	1369	1417	3	2580
Cdsn	0	0	7	0	0	0
Cdt1	86	4	65	0	0	0
Cdv3	209	111	670	589	230	203
Cdv3-ps	0	0	1	0	0	0
Cdx1	0	0	0	0	0	0
Cdx2	0	0	0	0	0	0
Cdx4	0	0	0	0	0	0
Cdyl	12	10	70	0	0	0
Cdyl2	0	9	220	0	0	4
Ceacam-ps1	0	0	0	0	0	0
Ceacam1	1	0	3	0	0	0
Ceacam10	5	0	3	0	0	0
Ceacam11	0	0	0	0	0	0
Ceacam12	0	0	0	0	0	0
Ceacam13	0	0	0	0	0	0
Ceacam14	0	0	0	0	0	0
Ceacam15	0	0	0	0	0	0
Ceacam16	0	0	2	0	0	0
Ceacam18	0	0	2	0	0	0
Ceacam19	0	0	0	0	0	0
Ceacam2	0	0	9	0	0	1
Ceacam20	0	0	6	0	0	0
Ceacam3	0	0	0	0	0	0
Ceacam5	0	0	0	0	0	0
Ceacam9	0	0	0	0	0	0
Cebpa	0	2	0	0	0	0
Cebpb	14	3	18	0	0	0
Cebpd	0	34	35	1819	0	0
Cebpe	0	0	0	0	0	0
Cebpg	119	183	504	521	552	0
Cebpz	146	120	304	0	1273	378
Cebpzos	10	15	74	0	0	71
Cecr2	297	303	1241	570	0	512
Cecr6	0	0	7	0	0	0
Cel	0	0	0	0	0	0
Cela1	0	0	11	0	0	0
Cela2a	0	0	0	0	0	0
Cela3a	0	0	0	0	0	0
Cela3b	0	0	0	0	0	0
Celf1	491	472	3151	4975	0	3784
Celf2	1055	1052	4403	4987	2393	3557
Celf3	281	441	2352	12503	4107	13492
Celf4	634	750	3484	11860	1000	7800
Celf5	30	41	150	320	0	698
Celf6	63	44	69	0	0	0
Celrr	0	3	0	0	0	0
Celsr1	14	20	105	0	0	0
Celsr2	129	121	541	1111	2151	915
Celsr3	319	407	1882	1858	0	3163
Cemip	15	16	117	0	0	0
Cend1	5	67	324	0	0	1301
Cenpa	42	47	120	0	0	0
Cenpb	44	63	162	2121	0	322
Cenpc1	333	281	708	2371	92	3364
Cenpe	60	79	162	1	0	0
Cenpf	1	8	3	0	0	0
Cenph	0	2	5	0	0	0
Cenpi	17	16	149	0	1	0
Cenpj	18	15	86	0	0	27
Cenpk	0	1	14	0	0	0
Cenpl	34	7	94	0	0	1
Cenpm	0	2	38	0	0	0
Cenpn	37	17	162	3	0	0
Cenpo	19	28	156	665	0	0
Cenpp	0	20	1	0	0	0
Cenpq	17	22	110	0	0	0
Cenpt	48	185	512	1357	0	1538
Cenpu	12	4	44	75	0	0
Cenpv	57	60	164	0	0	928
Cenpw	23	10	0	0	0	0
Cenpx	27	105	308	0	0	241
Cep104	97	148	995	33	1	424
Cep112	56	72	353	0	0	0
Cep112it	0	12	5	2	0	2
Cep112os1	0	1	3	0	0	0
Cep120	237	306	1317	575	0	1521
Cep126	164	125	441	0	0	349
Cep128	13	27	43	0	0	25
Cep131	18	49	109	0	0	1070
Cep135	64	54	294	0	0	1
Cep152	81	56	151	1929	135	3125
Cep162	200	109	719	1	0	216
Cep164	1693	1580	7089	679	1	2953
Cep170	165	108	565	2021	2744	1265
Cep170b	109	185	758	1604	0	1249
Cep19	233	77	403	0	0	398
Cep192	75	144	722	506	7	770
Cep250	211	149	372	8	0	60
Cep290	1851	2223	5694	7197	2838	6555
Cep295	159	279	926	1264	268	693
Cep295nl	0	2	15	0	0	0
Cep350	722	469	1219	791	8	2600
Cep41	38	55	202	0	0	99
Cep44	231	211	966	609	0	1352
Cep55	0	0	0	0	0	0
Cep57	191	237	542	771	0	1537
Cep57l1	241	162	502	123	1	71
Cep63	297	188	843	651	0	234
Cep68	58	121	501	343	1	590
Cep70	121	119	347	0	926	21
Cep72	67	1	5	0	0	0
Cep76	13	38	111	0	0	0
Cep78	170	149	429	1849	0	716
Cep83	88	66	509	3	0	614
Cep83os	128	85	320	0	29	592
Cep85	453	458	1472	852	0	458
Cep85l	83	52	74	885	0	0
Cep89	193	169	1014	0	1	118
Cep95	133	207	735	2709	402	963
Cep97	78	119	414	856	3766	528
Cept1	98	101	328	0	162	923
Cer1	0	0	1	0	0	0
Cercam	32	9	121	0	0	0
Cerk	93	153	702	1253	15	309
Cerkl	230	230	597	0	0	135
Cers1	0	16	26	0	0	219
Cers2	284	238	1687	336	0	897
Cers3	0	0	75	0	0	0
Cers4	1945	2200	9007	10260	1482	11484
Cers5	91	125	815	0	32	1511
Cers6	51	56	408	0	0	0
Ces1a	28	14	131	0	0	0
Ces1b	0	0	7	0	0	0
Ces1c	0	0	0	0	0	0
Ces1d	0	0	0	0	0	0
Ces1e	0	0	0	0	0	0
Ces1f	0	0	0	0	0	0
Ces1g	0	0	0	0	0	0
Ces1h	0	0	0	0	0	0
Ces2a	0	0	0	0	0	0
Ces2b	0	0	20	0	0	0
Ces2c	0	0	0	0	0	0
Ces2d-ps	0	0	0	0	0	0
Ces2e	0	0	0	0	0	0
Ces2f	0	0	0	0	0	0
Ces2g	9	0	0	0	0	0
Ces2h	0	0	0	0	0	0
Ces3a	0	0	0	0	0	0
Ces3b	0	0	0	0	0	0
Ces4a	0	0	2	0	0	0
Ces5a	0	0	0	0	0	0
Cetn1	0	0	0	0	0	0
Cetn2	53	53	359	0	0	388
Cetn3	189	182	746	0	74	252
Cetn4	43	29	183	0	0	470
Cfap100	2	0	4	0	0	0
Cfap126	10	53	48	0	0	217
Cfap157	6	31	45	0	0	0
Cfap161	0	1	0	0	0	0
Cfap20	344	337	1519	0	0	2149
Cfap206	81	42	162	0	0	0
Cfap221	0	0	0	0	0	0
Cfap36	238	270	1069	248	33	1142
Cfap43	0	4	0	0	0	0
Cfap44	3	5	0	0	0	0
Cfap45	0	2	0	0	0	3
Cfap46	46	63	149	1	0	0
Cfap52	0	0	0	0	0	0
Cfap53	1	2	10	0	0	145
Cfap54	119	147	434	0	0	304
Cfap57	20	40	24	0	0	0
Cfap58	0	8	18	0	0	0
Cfap61	127	155	582	1463	0	324
Cfap65	2	7	0	0	0	0
Cfap69	48	36	317	0	0	1030
Cfap70	125	66	272	1111	1	0
Cfap73	0	0	4	0	0	0
Cfap74	107	93	643	0	0	478
Cfap77	0	8	2	0	0	218
Cfap97	308	194	574	1832	0	901
Cfap99	25	20	90	275	0	0
Cfb	0	0	0	0	0	0
Cfc1	0	0	0	0	0	0
Cfd	0	0	0	0	0	0
Cfdp1	125	144	573	4446	114	1201
Cfh	8	4	0	0	0	0
Cfhr1	0	0	0	0	0	0
Cfhr2	0	0	0	0	0	0
Cfhr3	0	0	0	0	0	0
Cfi	5	0	0	0	0	0
Cfl1	292	348	1461	3283	47	2736
Cfl2	90	132	708	134	0	1183
Cflar	129	166	603	1001	1	242
Cfp	103	139	542	3844	0	309
Cftr	0	2	1	2	0	0
Cga	0	0	0	0	0	0
Cggbp1	56	71	164	730	0	0
Cgn	48	162	280	31	1016	1109
Cgnl1	34	32	131	0	0	85
Cgref1	3	8	217	0	1	601
Cgrrf1	72	94	355	0	0	350
Ch25h	0	0	0	0	0	0
Chac1	0	0	0	0	0	0
Chac2	23	37	163	0	0	0
Chad	0	0	0	0	0	0
Chadl	20	24	316	453	0	1102
Chaf1a	0	2	43	880	0	877
Chaf1b	0	0	0	0	0	0
Champ1	68	57	396	39	0	596
Chat	9	29	107	0	0	0
Chchd1	105	116	505	1870	981	1018
Chchd10	109	98	534	238	0	437
Chchd2	223	136	719	5001	0	1793
Chchd2-ps	12	20	1	10	0	2
Chchd3	283	411	1292	5705	0	1125
Chchd4	96	128	430	0	3	738
Chchd5	114	16	365	0	0	304
Chchd6	45	29	50	2	0	492
Chchd7	351	490	2369	0	109	924
Chd1	242	277	850	2646	2	735
Chd1l	70	69	311	0	57	0
Chd2	200	213	1034	2593	1625	1414
Chd3	75	198	1209	4547	2	1600
Chd3os	185	225	841	1270	0	442
Chd4	318	358	1718	4222	1581	4390
Chd5	88	160	408	980	432	1598
Chd6	914	998	3220	6571	7	5022
Chd7	827	992	4991	6176	958	8413
Chd8	262	401	1050	1759	591	3461
Chd9	723	757	2218	5252	6852	2467
Chdh	32	54	258	0	146	367
Chek1	81	35	88	0	0	123
Chek2	27	11	126	10	0	1
Cherp	87	77	345	0	4	2
Chfr	108	171	669	4317	0	40
Chga	194	193	1609	0	68	2852
Chgb	245	331	1635	493	0	1177
Chia1	0	0	0	0	0	0
Chic1	46	128	476	420	2	1021
Chic2	145	116	541	0	2	573
Chid1	81	187	579	0	0	178
Chil1	5	55	180	0	0	400
Chil3	0	3	0	0	0	0
Chil4	0	0	0	0	0	0
Chil5	0	0	0	0	0	0
Chil6	0	0	0	0	0	0
Chit1	0	0	0	0	0	0
Chka	433	491	2299	2471	1116	4718
Chkb	495	628	2072	5005	1	2848
Chl1	26	66	148	0	0	0
Chm	73	123	422	0	0	286
Chml	0	7	57	2433	0	0
Chmp1a	134	139	539	460	79	475
Chmp1b	34	79	538	257	0	153
Chmp2a	300	333	1841	8151	1	3051
Chmp2b	1	27	114	0	0	144
Chmp3	32	58	343	3	3	613
Chmp4b	58	18	175	380	1	321
Chmp4c	0	29	85	0	0	0
Chmp5	92	148	459	0	0	726
Chmp6	62	40	424	0	3	703
Chmp7	84	159	677	0	0	51
Chn1	89	181	630	929	0	332
Chn1os1	4	29	138	0	0	299
Chn1os3	9	30	16	225	0	918
Chn2	43	36	201	0	0	0
Chodl	0	4	161	0	0	0
Chordc1	222	99	650	4887	10	1186
Chp1	236	268	836	0	0	1629
Chp2	0	0	0	0	0	0
Chpf	32	185	313	0	0	82
Chpf2	40	55	176	148	0	606
Chpt1	190	98	558	28	15	289
Chrac1	286	249	1386	682	0	938
Chrd	12	14	119	1753	5	638
Chrdl1	29	35	102	0	0	0
Chrdl2	0	0	0	0	0	0
Chrm1	3	13	17	0	1	0
Chrm2	7	3	138	0	0	300
Chrm3	55	30	198	3775	2331	3960
Chrm4	0	0	0	0	0	0
Chrm5	0	0	0	0	0	0
Chrna1	0	1	0	2	0	1
Chrna10	0	0	0	0	0	0
Chrna1os	0	3	30	33	0	0
Chrna2	2	29	67	0	0	0
Chrna3	3	48	122	0	0	0
Chrna4	7	17	129	6275	0	2741
Chrna5	0	1	59	0	0	0
Chrna6	91	52	117	362	0	1121
Chrna7	0	2	9	0	0	0
Chrna9	9	1	0	0	0	0
Chrnb1	154	96	345	696	1572	919
Chrnb2	12	35	434	5	0	160
Chrnb3	30	65	215	2900	2774	1149
Chrnb4	0	5	57	1	0	0
Chrnd	0	0	0	0	0	0
Chrne	0	5	0	0	0	0
Chrng	0	0	0	0	0	0
Chst1	63	47	61	1985	0	191
Chst10	32	45	304	0	0	72
Chst11	16	15	0	0	0	0
Chst12	4	40	379	0	0	322
Chst13	0	0	0	0	0	0
Chst14	0	3	36	0	0	0
Chst15	0	12	32	0	0	0
Chst2	13	70	550	0	0	0
Chst3	250	325	885	0	0	88
Chst4	0	2	0	0	0	0
Chst5	0	0	0	0	0	0
Chst7	0	0	0	0	0	0
Chst8	3	0	37	0	0	0
Chst9	22	21	138	0	0	0
Chsy1	114	88	480	138	0	332
Chsy3	1	2	0	0	0	0
Chtf18	16	82	155	0	0	0
Chtf8	4	13	137	58	0	3
Chtop	279	314	1308	565	5204	1192
Chuk	491	724	3355	988	0	2339
Churc1	60	45	119	362	0	579
Ciao1	62	47	335	0	0	1021
Ciapin1	169	139	1102	1333	478	524
Ciart	37	114	738	102	0	579
Cib1	8	80	280	522	0	0
Cib2	2	20	284	0	0	421
Cib3	0	0	0	0	0	0
Cib4	0	0	13	0	0	0
Cic	179	271	1140	1874	0	425
Cidea	0	0	3	0	0	0
Cideb	0	0	0	0	0	0
Cidec	0	0	0	0	0	0
Ciita	13	20	90	0	0	17
Cilp	0	0	0	0	0	0
Cilp2	0	0	16	6	0	0
Cinp	118	95	442	2	0	424
Cipc	145	214	827	1714	0	526
Cir1	102	72	349	1151	733	1244
Cirbp	645	723	3801	6203	8	5652
Cisd1	310	165	1129	4207	3900	4385
Cisd2	472	461	2401	1549	503	2362
Cisd3	23	40	99	2450	0	440
Cish	5	13	102	0	0	345
Cit	130	199	1013	0	0	0
Cited1	22	6	71	0	0	215
Cited2	663	449	2247	6580	68	1919
Cited4	0	0	62	0	0	0
Ciz1	90	164	393	0	0	1107
Ckap2	0	2	0	4	1	1
Ckap2l	0	7	0	0	0	0
Ckap4	116	144	453	522	0	1306
Ckap5	418	346	1282	372	1	634
Ckb	1479	2322	14996	19845	3955	43325
Ckb-ps1	0	0	1	0	1	2
Ckb-ps2	0	0	0	2	1	0
Cklf	118	113	444	811	92	253
Ckm	7	3	20	0	0	0
Ckmt1	411	308	1698	2385	504	1156
Ckmt2	0	2	1	0	0	91
Cks1b	5	8	111	0	0	0
Cks1brt	0	0	0	0	0	0
Cks2	0	3	5	0	0	118
Clasp1	1065	1345	3660	2104	16	2669
Clasp2	437	626	2552	5477	780	3554
Clasrp	151	239	1640	1490	9	3733
Clca1	0	13	56	0	0	0
Clca2	0	0	0	0	0	0
Clca3a1	0	0	0	0	0	0
Clca3a2	0	0	1	0	0	0
Clca3b	0	0	0	0	0	0
Clca4a	0	0	0	0	0	0
Clca4b	0	0	0	0	0	0
Clca4c-ps	0	4	0	0	0	0
Clcc1	36	68	265	270	0	36
Clcf1	7	24	22	0	0	0
Clcn1	19	30	90	707	0	209
Clcn2	18	106	606	756	0	463
Clcn3	827	936	3308	5008	2797	5162
Clcn4	217	312	1610	1040	0	3369
Clcn5	48	61	172	0	0	690
Clcn6	68	134	550	0	0	1263
Clcn7	273	284	1046	2767	6	2595
Clcnka	0	0	0	0	0	0
Clcnkb	0	0	0	0	0	0
Cldn1	0	7	0	0	0	0
Cldn10	0	3	23	0	0	0
Cldn11	0	0	6	0	0	0
Cldn12	72	120	943	0	0	586
Cldn13	0	0	3	0	0	0
Cldn14	0	0	0	0	0	0
Cldn15	0	16	71	0	0	0
Cldn16	0	0	0	0	0	0
Cldn17	0	0	0	0	0	0
Cldn18	0	0	0	0	0	0
Cldn19	0	8	2	55	0	57
Cldn2	0	0	0	0	0	0
Cldn20	0	0	0	0	0	0
Cldn22	0	0	0	0	0	0
Cldn23	0	0	51	0	0	0
Cldn24	0	0	0	0	0	0
Cldn25-ps	0	0	0	0	0	0
Cldn3	0	0	0	0	0	0
Cldn34-ps	0	0	0	0	0	0
Cldn34a	0	0	0	0	0	0
Cldn34b1	0	0	0	0	0	0
Cldn34b2	0	0	0	0	0	0
Cldn34b3	0	0	0	0	0	0
Cldn34b4	0	0	0	0	0	0
Cldn34c1	0	12	26	0	0	0
Cldn34c2	0	0	0	0	0	0
Cldn34c3	0	0	0	0	0	0
Cldn34c4	0	0	0	0	0	0
Cldn34d	0	0	0	0	0	0
Cldn4	0	0	0	0	0	0
Cldn5	0	0	16	1	0	0
Cldn6	1	0	0	0	0	0
Cldn7	49	39	179	0	1491	0
Cldn8	0	0	0	0	0	0
Cldn9	0	0	0	0	0	0
Cldnd1	193	139	808	439	1	191
Cldnd2	0	0	0	0	0	0
Clec10a	0	0	14	0	0	0
Clec11a	74	28	227	0	0	38
Clec12a	0	0	0	0	0	0
Clec12b	0	0	0	0	0	0
Clec14a	0	9	0	0	0	0
Clec16a	410	329	2124	0	0	1202
Clec18a	3	8	86	0	0	0
Clec1a	0	0	0	0	0	0
Clec1b	0	1	8	0	0	0
Clec2d	0	0	0	0	0	0
Clec2e	0	0	0	0	0	0
Clec2f	0	0	0	0	0	0
Clec2g	0	0	0	0	0	0
Clec2h	0	0	0	0	0	0
Clec2i	2	0	0	0	0	0
Clec2j	0	0	0	0	0	0
Clec2l	61	51	253	0	1	1445
Clec3a	0	0	0	0	0	0
Clec3b	8	2	11	0	0	0
Clec4a1	5	0	0	0	0	0
Clec4a2	0	0	0	0	0	0
Clec4a3	0	0	0	0	0	0
Clec4a4	0	0	0	0	0	0
Clec4b1	0	0	0	0	0	0
Clec4b2	0	0	0	0	0	0
Clec4d	0	3	0	0	0	0
Clec4e	0	0	0	0	0	0
Clec4f	0	0	0	0	0	0
Clec4g	0	0	0	0	0	0
Clec4n	0	0	0	0	0	0
Clec5a	1	6	0	0	0	0
Clec7a	0	0	0	0	0	0
Clec9a	0	0	0	0	0	0
Clgn	6	33	37	0	0	0
Clhc1	0	0	0	500	0	0
Clic1	37	23	104	0	1	0
Clic3	2	16	48	0	0	0
Clic4	13	21	67	5	3	0
Clic5	0	0	0	0	0	0
Clic6	76	32	118	0	0	0
Clint1	66	58	492	0	82	114
Clip1	401	605	1955	640	0	2698
Clip2	14	10	90	3	0	107
Clip3	64	73	550	1989	2	3190
Clip4	200	91	570	623	0	305
Clk1	1567	1681	5841	5421	14194	5997
Clk2	259	437	1660	7156	2	2285
Clk3	141	119	646	0	0	725
Clk4	522	568	2740	2425	3147	3624
Clmn	91	119	282	0	3	0
Clmp	9	43	73	0	0	0
Cln3	291	272	1402	0	3	1785
Cln5	57	81	128	8	1	0
Cln6	39	75	230	1857	2	3245
Cln8	10	37	262	0	0	0
Clnk	0	3	13	0	153	165
Clnkos	0	0	0	0	0	0
Clns1a	134	152	733	4980	281	1753
Clock	585	654	2660	8461	1	1634
Clp1	78	56	287	4	0	0
Clpb	82	184	896	792	2683	537
Clpp	272	239	1296	2284	0	3971
Clps	0	0	0	0	0	0
Clpsl2	0	0	1	0	0	0
Clptm1	189	238	1174	406	112	1079
Clptm1l	108	195	858	628	6026	95
Clpx	158	122	584	0	0	2070
Clrn1	57	34	88	0	0	0
Clrn2	0	0	0	0	0	0
Clrn3	0	0	0	0	0	0
Clspn	0	0	0	0	0	6
Clstn1	541	588	3260	11216	4079	6241
Clstn2	1	26	113	0	1391	687
Clstn3	51	114	694	4606	0	4977
Clta	418	322	1398	752	0	905
Cltb	263	286	1809	880	4	1212
Cltc	306	409	2136	4330	3	2896
Clu	445	823	5817	186	3	3665
Cluap1	116	102	384	80	2	261
Cluh	144	216	508	31	1345	1017
Clvs1	0	5	43	513	0	0
Clvs2	6	0	9	0	0	0
Clybl	2	4	54	149	0	12
Cma1	0	0	0	0	0	0
Cma2	0	0	0	0	0	0
Cmah	0	1	0	0	1	0
Cmas	155	113	711	0	2	355
Cmbl	4	2	0	0	0	0
Cmc1	72	18	165	0	0	375
Cmc2	70	55	181	2128	0	619
Cmc4	56	30	152	0	0	453
Cmip	98	91	389	0	0	814
Cmklr1	0	0	0	0	0	0
Cmpk1	37	72	481	5	0	35
Cmpk2	0	18	57	0	0	0
Cmss1	28	29	123	0	0	50
Cmtm1	0	0	0	0	0	0
Cmtm2a	0	0	5	0	0	0
Cmtm2b	0	0	0	0	0	0
Cmtm3	3	10	57	0	0	0
Cmtm4	41	84	528	0	0	1141
Cmtm5	64	57	409	0	0	0
Cmtm6	2	55	294	0	0	0
Cmtm7	0	11	3	0	0	6
Cmtm8	5	27	65	0	0	0
Cmtr1	41	29	83	480	0	908
Cmtr2	27	27	88	0	0	0
Cmya5	28	21	3	0	0	0
Cnbd1	0	0	0	0	0	0
Cnbd2	96	72	281	146	0	20
Cnbp	256	660	3198	0	221	2384
Cndp1	0	0	0	0	0	0
Cndp2	121	41	108	0	0	1974
Cnep1r1	86	21	479	271	0	10
Cnfn	0	0	0	0	0	0
Cnga1	2751	1948	7573	4097	3045	1770
Cnga2	0	0	0	0	0	0
Cnga3	22	20	155	0	0	0
Cnga4	10	5	0	0	0	0
Cngb1	1931	2074	7888	85	2064	2376
Cngb3	138	235	643	3036	2	2772
Cnih1	143	161	1094	244	0	1537
Cnih2	55	43	181	78	0	1140
Cnih3	0	0	0	0	0	0
Cnih4	88	54	236	47	0	591
Cnksr1	8	47	72	1	0	117
Cnksr2	0	65	218	0	0	1051
Cnksr3	1	4	117	0	0	0
Cnmd	34	56	167	9	0	0
Cnn1	1	5	7	0	0	0
Cnn2	0	2	63	0	0	0
Cnn3	61	55	385	616	0	927
Cnnm1	38	71	362	1119	3	2734
Cnnm2	31	36	190	917	0	10
Cnnm3	155	159	584	1497	0	928
Cnnm4	244	274	1045	0	2721	1672
Cnot1	253	298	1470	449	0	1277
Cnot10	222	446	1360	474	178	2478
Cnot11	82	66	262	0	6	105
Cnot2	171	167	630	2595	888	2577
Cnot3	204	252	973	1995	0	1987
Cnot4	476	347	1326	6009	2	1445
Cnot6	525	676	2575	1930	0	1203
Cnot6l	299	342	1010	2399	1	827
Cnot7	262	289	1211	14	899	460
Cnot8	188	166	832	2	0	1433
Cnot9	157	235	796	0	2	1239
Cnp	2	61	117	0	0	0
Cnppd1	181	172	731	1214	1	820
Cnpy1	0	0	0	0	0	0
Cnpy2	126	186	763	62	0	744
Cnpy3	219	280	1529	824	0	1273
Cnpy4	40	29	297	0	0	0
Cnr1	2	26	136	0	0	0
Cnr2	0	1	0	0	0	0
Cnrip1	377	587	2006	6162	3	2333
Cnst	65	174	493	1351	4	1875
Cntd1	0	9	73	0	0	0
Cntf	0	1	0	0	0	0
Cntfr	40	20	137	0	1801	412
Cntln	317	335	1387	2	0	1484
Cntn1	209	100	441	1540	5178	761
Cntn2	0	13	26	0	0	0
Cntn3	17	4	20	0	0	0
Cntn4	178	336	807	7798	247	5852
Cntn5	51	71	200	0	0	40
Cntn6	56	19	286	0	0	632
Cntnap1	38	25	155	580	0	772
Cntnap2	84	64	639	377	1	370
Cntnap3	0	0	0	0	1	0
Cntnap4	16	45	84	0	0	94
Cntnap5a	49	18	68	6788	1245	3244
Cntnap5b	8	10	74	1645	0	0
Cntnap5c	8	3	8	0	0	0
Cntrl	88	138	528	23	9	2581
Cntrob	120	186	413	0	0	1305
Cntrobos	0	0	0	0	0	0
Coa3	150	146	757	2885	3202	1204
Coa4	40	5	191	0	0	0
Coa5	2	25	142	0	0	0
Coa6	192	83	179	0	0	71
Coa7	94	121	571	0	0	249
Coasy	20	52	444	4875	0	318
Cobl	21	3	193	0	0	2
Cobll1	5	3	33	0	0	0
Coch	19	6	34	4	0	0
Cog1	82	117	379	482	0	115
Cog2	54	118	286	508	1	290
Cog3	58	101	407	1443	2	670
Cog4	145	184	787	2699	1	0
Cog5	166	160	861	2	1	634
Cog6	82	79	404	0	1	78
Cog7	74	73	285	400	0	131
Cog8	46	69	114	54	0	0
Coil	30	10	143	0	2	0
Col10a1	0	0	0	0	0	0
Col11a1	71	34	89	1872	3723	8130
Col11a2	114	162	684	825	0	1583
Col12a1	98	169	433	40	0	0
Col13a1	4	10	15	0	0	0
Col14a1	0	0	4	0	0	0
Col15a1	4	1	3	0	0	0
Col16a1	5	24	69	0	0	0
Col17a1	2	31	272	1309	4893	0
Col18a1	42	49	363	1	0	1
Col19a1	53	73	199	0	0	0
Col1a1	4	1	59	0	0	1
Col1a2	4	51	70	0	0	0
Col20a1	206	227	775	746	5	2476
Col22a1	4	0	59	0	0	0
Col23a1	358	550	3228	940	1	391
Col24a1	15	24	122	0	0	0
Col25a1	12	89	335	0	0	0
Col26a1	5	0	14	0	0	0
Col27a1	108	221	853	0	1	230
Col28a1	0	0	0	0	3	0
Col2a1	211	396	1809	0	4	0
Col3a1	0	5	1	0	0	0
Col4a1	179	223	998	1442	0	301
Col4a2	21	112	662	0	0	0
Col4a3	222	139	498	16	0	0
Col4a3bp	122	108	493	1136	0	179
Col4a4	105	69	327	0	0	0
Col4a5	27	38	308	0	0	244
Col4a6	6	8	3	0	0	0
Col5a1	147	454	1526	0	0	1
Col5a2	0	13	6	0	0	0
Col5a3	2	9	111	0	0	0
Col6a1	298	553	1939	0	0	0
Col6a2	67	108	148	0	0	0
Col6a3	0	9	17	0	0	5
Col6a4	1	3	14	0	0	0
Col6a5	0	1	0	0	0	0
Col6a6	0	17	0	0	0	249
Col7a1	395	466	1327	12299	1	9650
Col8a1	20	12	43	0	0	255
Col8a2	0	5	0	0	0	0
Col9a1	222	409	1956	0	0	0
Col9a2	36	72	223	0	2	917
Col9a3	43	129	316	0	0	153
Colca2	0	5	3	0	0	0
Colec10	0	0	0	0	0	0
Colec11	0	0	0	0	0	0
Colec12	0	17	1	0	0	0
Colgalt1	200	118	421	943	1	349
Colgalt2	10	21	182	0	0	0
Colq	0	0	0	0	0	0
Commd1	42	57	181	458	0	45
Commd10	21	46	369	1	0	300
Commd2	50	131	490	484	0	286
Commd3	283	268	1835	0	0	1443
Commd4	354	374	1304	5652	0	1089
Commd5	48	32	329	0	0	222
Commd6	64	69	340	0	0	357
Commd7	164	104	623	964	0	31
Commd8	85	32	198	0	0	1
Commd9	16	46	191	3	0	228
Comp	5	0	99	0	0	0
Comt	167	146	918	619	410	1290
Comtd1	51	7	44	0	0	25
Copa	243	439	1241	9	22	331
Copb1	213	269	616	3037	0	1226
Copb2	48	80	356	0	0	825
Cope	581	621	2902	5034	1607	7351
Copg1	80	210	918	2109	0	1756
Copg2	126	92	367	931	0	55
Coprs	27	63	326	0	0	176
Cops2	137	107	292	0	0	373
Cops3	222	263	646	12	3	139
Cops4	111	110	738	0	3	768
Cops5	177	166	691	1	3	744
Cops6	150	143	959	63	3	263
Cops7a	100	108	1022	1212	3	2567
Cops7b	167	295	1416	5013	5	3755
Cops8	187	232	664	102	0	1415
Cops9	110	80	370	2430	0	640
Copz1	151	196	1632	261	0	126
Copz2	0	12	0	0	0	0
Coq10a	172	126	616	891	2	626
Coq10b	56	35	159	0	0	140
Coq2	289	329	1596	2584	0	2409
Coq3	91	106	416	1592	0	1267
Coq4	8	57	178	0	0	284
Coq5	189	175	844	2529	0	451
Coq6	73	123	495	0	0	342
Coq7	198	144	532	3868	0	484
Coq8a	10	88	65	0	0	36
Coq8b	73	114	637	0	0	151
Coq9	176	216	998	0	0	278
Corin	0	0	0	0	0	0
Coro1a	31	14	51	0	0	119
Coro1b	256	335	1658	1209	1062	1898
Coro1c	40	6	221	107	177	883
Coro2a	6	1	0	0	0	0
Coro2b	231	136	896	1517	0	939
Coro6	1	14	62	0	0	0
Coro7	208	267	1066	670	2181	378
Cort	0	8	29	209	0	0
Cotl1	45	87	297	0	0	313
Cox10	50	76	235	0	4	30
Cox11	41	31	184	1215	0	458
Cox14	121	137	585	2030	0	1406
Cox15	64	88	355	0	2	1069
Cox16	29	34	81	0	0	17
Cox17	111	66	341	106	0	558
Cox18	213	78	413	384	0	0
Cox19	173	236	598	269	0	1788
Cox20	5	3	12	52	0	1
Cox20-ps	0	1	4	12	0	0
Cox4i1	438	234	1671	3132	0	3009
Cox4i2	13	14	141	2	1	441
Cox5a	69	75	324	0	0	561
Cox5b	162	229	1349	4137	373	3004
Cox6a1	330	250	1406	3474	10	3188
Cox6a2	13	0	0	0	0	0
Cox6b1	288	173	1165	3537	0	1944
Cox6b2	4	56	175	1252	1	4
Cox6c	773	530	2263	10003	1487	4391
Cox7a1	9	3	9	0	0	0
Cox7a2	242	124	675	1169	0	1813
Cox7a2l	107	29	389	638	0	455
Cox7b	393	349	1957	0	2067	1151
Cox7b2	0	0	5	0	0	0
Cox7c	179	149	620	373	16	622
Cox8a	397	364	1925	3139	1829	3657
Cox8b	0	0	2	0	0	0
Cox8c	0	0	0	0	0	0
Cp	362	480	1672	0	4	641
Cpa1	0	0	0	0	0	0
Cpa2	0	22	111	1292	2	337
Cpa3	0	0	12	0	0	0
Cpa4	0	9	0	0	0	0
Cpa5	0	0	0	0	0	0
Cpa6	0	4	0	2	0	0
Cpb1	0	0	0	0	0	0
Cpb2	0	0	0	0	0	16
Cpd	52	157	380	879	1583	315
Cpe	513	737	3592	13409	381	10899
Cpeb1	123	122	316	2484	0	0
Cpeb1os1	0	0	4	0	0	0
Cpeb2	25	25	457	0	0	0
Cpeb3	110	173	366	104	1	367
Cpeb4	178	125	592	1497	14	1075
Cped1	0	5	1	0	0	0
Cphx1	0	0	0	0	0	0
Cphx2	0	0	0	0	0	0
Cphx3	0	0	0	0	0	0
Cplx1	10	35	255	0	0	507
Cplx2	32	56	244	111	62	13
Cplx3	254	257	2060	1141	7	9590
Cplx4	1645	1679	5777	3076	1905	3138
Cpm	67	53	279	0	0	0
Cpn1	0	2	0	0	0	0
Cpn2	0	0	0	0	0	0
Cpne1	1	1	2	0	0	0
Cpne2	2	7	102	0	3	0
Cpne3	73	92	490	2632	600	1487
Cpne4	12	8	27	0	0	554
Cpne5	10	60	234	0	1	0
Cpne6	217	292	1464	0	0	1
Cpne7	29	100	479	15795	6883	13097
Cpne8	38	94	317	0	0	3
Cpne9	20	44	378	1359	0	39
Cpox	56	144	558	76	0	169
Cpped1	4	70	193	0	0	43
Cpq	12	17	257	0	1	1214
Cps1	13	1	4	0	0	0
Cpsf1	268	288	1781	541	1	926
Cpsf2	94	62	389	0	0	190
Cpsf3	177	129	574	928	0	285
Cpsf4	60	85	721	0	0	0
Cpsf4l	15	20	28	0	0	278
Cpsf6	559	606	2548	1013	1	3527
Cpsf7	363	421	1918	779	26	2063
Cpt1a	660	460	2543	0	0	552
Cpt1b	5	3	18	0	0	0
Cpt1c	140	280	792	1212	0	4094
Cpt2	40	16	92	0	0	21
Cptp	30	5	117	0	0	19
Cpvl	6	27	44	0	0	0
Cpxcr1	0	0	0	0	0	0
Cpxm1	0	17	193	0	0	147
Cpxm2	0	8	2	0	0	0
Cpz	0	0	0	0	0	0
Cr1l	52	71	290	2406	0	417
Cr2	0	0	6	0	0	0
Crabp1	0	2	60	0	0	0
Crabp2	6	0	53	0	0	91
Cracr2a	3	31	23	0	0	13
Cracr2b	1	0	0	0	0	0
Cradd	51	36	284	0	0	0
Cramp1l	93	98	611	3	0	388
Crat	53	34	499	0	0	1
Crb1	517	554	2293	95	5	735
Crb1-ps	0	0	0	0	0	0
Crb2	231	384	1269	0	0	90
Crb3	0	0	59	0	0	0
Crbn	123	166	609	2062	0	243
Crcp	35	36	132	2037	0	1
Crct1	0	0	0	0	0	0
Creb1	86	230	998	1927	6	300
Creb3	162	135	1165	1451	0	2251
Creb3l1	0	0	58	0	0	151
Creb3l2	67	89	366	0	1	0
Creb3l3	0	29	0	0	0	0
Creb3l4	20	6	42	0	0	0
Creb5	15	3	70	0	3	0
Crebbp	265	505	1483	3038	790	3145
Crebl2	127	139	678	1	45	462
Crebrf	272	282	736	0	0	1084
Crebzf	568	801	2786	1650	3	2906
Creg1	93	177	577	580	0	489
Creg2	23	23	65	4772	0	0
Creld1	154	173	915	1198	0	1510
Creld2	204	110	530	0	0	1378
Crem	17	39	256	0	0	393
Crh	0	0	33	0	0	0
Crhbp	0	10	53	0	0	0
Crhr1	9	65	31	0	1	0
Crhr2	0	0	0	0	0	0
Crim1	54	66	179	0	0	0
Crip1	4	10	8	0	0	0
Crip2	61	27	62	0	0	0
Crip3	13	3	28	0	576	177
Cript	130	115	827	0	0	131
Crisp1	0	0	0	0	0	0
Crisp2	0	0	0	0	0	0
Crisp3	0	0	0	0	0	0
Crisp4	0	0	0	0	0	0
Crispld1	1	1	0	0	0	0
Crispld2	22	39	131	0	0	0
Crk	255	221	885	4090	0	302
Crkl	61	85	315	1463	0	0
Crlf1	6	2	0	0	0	0
Crlf2	17	24	61	0	0	192
Crlf3	372	380	1367	1890	1	1291
Crls1	88	65	327	15	0	3
Crmp1	40	111	646	1389	1	1870
Crnde	0	0	26	793	0	234
Crnkl1	150	77	385	1805	0	195
Crnn	0	0	0	0	0	0
Crocc	1070	1003	5676	6648	768	6669
Crocc2	0	0	0	0	0	0
Crot	75	124	434	0	9	0
Crp	0	0	0	0	0	0
Crry-ps	0	0	2	2	0	0
Crs-ps	0	0	0	0	0	0
Crtac1	76	118	586	5	7	3117
Crtam	18	4	0	0	0	447
Crtap	53	12	1	0	0	0
Crtc1	131	215	923	488	0	3281
Crtc2	128	241	1132	520	1	1418
Crtc3	756	750	2922	196	1174	1157
Crx	1447	1526	8117	931	3	3332
Crxos	191	188	1169	0	0	207
Cry1	52	107	323	1925	4	74
Cry2	93	325	1476	967	0	2134
Cryaa	0	0	0	0	0	0
Cryab	34	47	288	0	0	0
Cryba1	0	0	0	2	0	0
Cryba2	0	0	0	0	0	0
Cryba4	0	0	0	0	0	0
Crybb1	0	3	31	0	0	0
Crybb2	0	0	0	0	0	0
Crybb3	19	0	32	0	1	0
Crybg1	0	0	30	0	0	0
Crybg2	0	0	12	0	0	0
Crybg3	102	120	246	4430	0	221
Cryga	0	0	0	0	0	0
Crygb	0	0	0	0	0	0
Crygc	0	1	0	0	0	46
Crygd	0	0	0	0	0	0
Cryge	0	0	0	0	0	0
Crygf	0	0	0	0	0	0
Crygn	0	0	0	0	0	0
Crygs	0	0	14	0	0	0
Cryl1	0	3	41	568	0	659
Crym	9	90	549	0	0	0
Cryz	139	94	712	0	0	351
Cryzl1	233	166	1011	3199	1	2707
Cs	195	365	1520	1	0	736
Csad	132	66	356	3	0	170
Csdc2	46	40	679	1	0	392
Csde1	493	504	2148	5980	2877	1705
Cse1l	187	216	646	1	553	957
Csf1	0	2	107	0	0	1
Csf1r	19	17	0	0	0	0
Csf2	0	2	0	0	0	0
Csf2ra	79	191	1002	4832	0	2856
Csf2rb	0	4	1	0	0	0
Csf2rb2	4	0	0	0	0	0
Csf3	0	0	42	0	0	0
Csf3r	0	5	1	0	0	0
Csgalnact1	2	36	146	0	0	0
Csgalnact2	108	116	403	0	0	0
Csk	140	71	494	903	2	0
Csl	0	4	0	0	0	0
Csmd1	72	104	408	0	0	2
Csmd2	50	74	506	670	0	829
Csmd2os	1	0	28	0	0	62
Csmd3	63	106	678	5877	2	4514
Csn1s1	0	0	0	0	0	0
Csn1s2a	0	0	0	0	0	0
Csn1s2b	0	0	0	0	0	0
Csn2	0	0	0	0	0	0
Csn3	0	1	0	0	0	0
Csnk1a1	839	932	2851	4860	162	2977
Csnk1d	103	115	771	1928	1689	830
Csnk1e	94	152	794	65	377	2804
Csnk1g1	526	576	2309	814	191	1453
Csnk1g2	65	67	410	1041	0	200
Csnk1g3	102	117	417	752	3	277
Csnk2a1	207	165	631	538	5	352
Csnk2a1-ps	0	0	0	1	0	0
Csnk2a2	203	178	817	1040	0	837
Csnk2b	152	79	650	0	0	363
Csnka2ip	0	0	0	0	0	0
Cspg4	0	0	2	0	0	0
Cspg5	427	549	2170	620	4	2992
Cspp1	1080	1118	3452	4733	3204	3481
Csprs	0	0	0	0	0	0
Csrnp1	3	10	59	0	0	0
Csrnp2	167	46	386	0	0	161
Csrnp3	123	134	613	994	4	1522
Csrp1	8	25	81	495	0	0
Csrp2	44	4	117	0	0	239
Csrp3	8	3	26	0	0	0
Cst10	0	0	0	0	0	0
Cst11	0	0	0	0	0	0
Cst12	0	0	0	0	0	0
Cst13	0	0	0	0	0	0
Cst3	2174	1591	12006	11732	1	8936
Cst6	6	8	61	10	0	0
Cst7	11	5	101	0	0	0
Cst8	0	0	0	0	0	0
Cst9	0	0	0	0	0	0
Csta1	0	3	70	0	0	0
Cstad	0	15	61	439	0	0
Cstb	66	44	215	1247	0	409
Cstf1	33	83	441	2177	0	1154
Cstf2	129	55	491	0	3	367
Cstf2t	125	72	763	0	0	47
Cstf3	454	486	1967	3437	2014	4533
Cstl1	0	0	0	0	0	0
Ctag2	0	0	0	0	0	0
Ctage5	139	325	924	2	78	197
Ctbp1	117	127	674	4032	2	2007
Ctbp2	627	537	2452	3365	4510	7941
Ctbs	85	91	479	0	2	114
Ctc1	270	264	1230	6656	7	554
Ctcf	511	497	1499	4724	0	2432
Ctcfl	1	1	4	14	6	7
Ctcflos	0	1	2	0	0	0
Ctdnep1	44	60	189	0	0	249
Ctdp1	59	32	182	0	0	0
Ctdsp1	53	67	268	42	0	621
Ctdsp2	149	99	846	2462	10	829
Ctdspl	25	62	302	0	0	915
Ctdspl2	158	188	715	4284	1	542
Ctf1	0	2	39	0	0	0
Ctf2	0	2	0	0	1	0
Ctgf	45	45	319	0	0	0
Cth	0	18	107	0	0	0
Cthrc1	9	0	22	0	0	0
Ctif	53	82	214	0	0	40
Ctla2a	0	1	0	0	0	0
Ctla2b	0	0	3	0	0	0
Ctla4	0	0	0	0	0	0
Ctnna1	128	163	858	1291	4473	1016
Ctnna2	25	39	67	1317	1	789
Ctnna3	0	0	5	0	1	1188
Ctnnal1	78	180	545	1	0	565
Ctnnb1	93	150	598	3305	1386	259
Ctnnbip1	96	94	481	0	1	119
Ctnnbl1	36	64	495	324	0	18
Ctnnd1	41	40	203	168	0	302
Ctnnd2	62	155	855	12	2	888
Ctns	44	75	157	0	0	171
Ctps	42	47	180	0	0	136
Ctps2	99	58	430	0	1	237
Ctr9	438	488	2617	1444	1565	1833
Ctrb1	0	0	4	0	0	0
Ctrc	0	0	1	0	0	0
Ctrcos	0	0	0	0	0	0
Ctrl	7	1	0	0	0	0
Cts3	0	0	0	0	0	0
Cts6	0	0	0	0	0	0
Cts7	0	0	0	0	0	0
Cts8	0	0	0	0	0	0
Ctsa	98	192	804	0	1	1657
Ctsb	297	351	1696	0	5904	5728
Ctsc	43	39	365	0	0	0
Ctsd	114	140	948	1564	0	1913
Ctse	18	0	0	0	0	0
Ctsf	459	641	2936	579	529	5912
Ctsg	0	0	0	0	0	0
Ctsh	59	63	502	0	0	0
Ctsj	0	0	0	0	0	0
Ctsk	2	7	0	0	0	0
Ctsl	106	237	1809	698	0	997
Ctsll3	0	0	0	0	0	0
Ctsm	0	0	0	0	0	0
Ctso	62	104	704	1847	0	440
Ctsq	0	0	0	0	0	0
Ctsr	0	0	0	0	0	0
Ctss	2	6	87	0	0	0
Ctsw	0	6	34	0	0	0
Ctsz	62	78	420	1	0	292
Cttn	130	141	798	0	1	1890
Cttnbp2	242	452	1661	861	2	761
Cttnbp2nl	19	17	96	71	0	8
Ctu1	0	26	210	2267	0	0
Ctu2	25	187	642	0	0	412
Ctxn1	163	104	594	0	0	120
Ctxn2	0	0	15	204	0	0
Ctxn3	0	0	0	0	0	0
Cubn	4	19	42	0	0	0
Cuedc1	996	1045	4644	12318	2067	18756
Cuedc2	191	167	996	368	2	3314
Cul1	348	277	1089	3524	769	1919
Cul2	93	162	733	0	0	754
Cul3	205	238	908	0	1200	60
Cul4a	167	287	1240	0	14	91
Cul4b	38	58	221	364	0	635
Cul5	516	688	2376	8203	0	2712
Cul7	13	58	144	0	0	99
Cul9	245	368	1200	1653	0	550
Cuta	211	204	897	0	0	1615
Cutal	8	9	93	0	0	0
Cutc	6	24	126	753	0	449
Cux1	236	333	1513	1728	5	2649
Cux2	11	41	253	389	257	572
Cuzd1	0	0	18	0	0	0
Cwc15	184	232	1215	0	0	1039
Cwc22	861	2491	6763	5480	5221	10747
Cwc25	247	166	588	464	3052	563
Cwc27	99	122	337	0	3472	172
Cwf19l1	33	107	584	2614	0	601
Cwf19l2	315	271	1405	7345	5105	2525
Cwh43	1	0	0	0	0	0
Cx3cl1	32	113	301	0	0	215
Cx3cr1	65	6	11	0	0	0
Cxadr	43	26	219	0	0	337
Cxcl1	0	0	0	0	0	0
Cxcl10	0	0	0	0	0	0
Cxcl11	0	0	0	0	0	0
Cxcl12	3	9	39	4	0	0
Cxcl13	0	0	6	0	0	0
Cxcl14	30	56	321	0	0	160
Cxcl15	0	0	0	0	0	0
Cxcl16	29	9	193	0	0	0
Cxcl17	21	8	50	0	0	208
Cxcl2	0	0	0	0	0	0
Cxcl3	0	0	0	0	0	0
Cxcl5	0	0	0	0	0	0
Cxcl9	0	0	0	0	0	0
Cxcr1	0	0	0	0	0	0
Cxcr2	0	1	1	0	1	1
Cxcr3	0	0	0	0	0	0
Cxcr4	0	0	6	0	0	0
Cxcr5	0	6	5	0	0	0
Cxcr6	25	37	166	0	0	0
Cxx1a	9	26	128	377	2	61
Cxx1b	58	32	195	329	1	430
Cxx1c	42	38	284	1269	1874	492
Cxxc1	263	134	955	20	0	746
Cxxc4	215	175	566	964	161	313
Cxxc5	119	118	852	24	3	1313
Cyb561	9	15	10	0	0	0
Cyb561a3	4	48	179	0	0	0
Cyb561d1	17	24	253	2183	0	0
Cyb561d2	8	6	139	0	0	525
Cyb5a	52	112	420	0	1558	946
Cyb5b	35	127	451	5126	0	247
Cyb5d1	8	5	18	0	0	0
Cyb5d2	128	89	233	820	1	416
Cyb5r1	507	576	1856	28	3	15
Cyb5r2	0	2	0	0	0	174
Cyb5r3	28	50	341	0	0	0
Cyb5r4	17	11	111	0	0	0
Cyb5rl	3	10	24	0	1	4
Cyba	21	8	173	0	0	0
Cybb	0	0	12	0	0	0
Cybrd1	0	0	21	0	0	0
Cyc1	322	557	2810	8589	2	4437
Cycs	55	52	354	0	0	326
Cycs-ps2	0	0	0	0	0	1
Cyct	0	0	0	0	0	0
Cyfip1	114	92	308	1509	1	0
Cyfip2	161	260	1328	3523	0	1993
Cygb	63	132	635	11	1223	1232
Cyhr1	231	276	1558	0	0	3740
Cylc1	0	0	0	0	0	0
Cylc2	0	0	0	0	0	0
Cyld	196	164	700	90	0	422
Cym	0	0	0	0	0	0
Cyp11a1	0	0	0	0	1	0
Cyp11b1	0	0	0	0	0	0
Cyp11b2	0	0	0	0	0	0
Cyp17a1	0	0	0	0	0	0
Cyp19a1	0	0	1	0	0	0
Cyp1a1	0	0	0	0	0	0
Cyp1a2	0	0	0	0	0	0
Cyp1b1	0	0	68	0	0	0
Cyp20a1	12	33	253	0	0	212
Cyp21a1	0	0	0	0	0	0
Cyp21a2-ps	0	0	8	0	0	0
Cyp24a1	0	0	0	0	0	0
Cyp26a1	0	0	7	1	0	0
Cyp26b1	0	0	44	0	0	0
Cyp26c1	0	0	0	0	0	0
Cyp27a1	29	50	171	0	0	0
Cyp27b1	0	0	5	0	0	0
Cyp2a12	0	0	0	0	0	0
Cyp2a21-ps	0	0	0	0	0	0
Cyp2a22	0	0	0	0	0	0
Cyp2a4	0	0	0	0	0	0
Cyp2a5	0	0	0	0	0	0
Cyp2ab1	0	0	0	0	0	0
Cyp2b10	0	0	0	0	0	0
Cyp2b13	0	0	0	0	0	0
Cyp2b19	0	1	0	0	0	0
Cyp2b23	0	1	9	0	0	0
Cyp2b26-ps	0	0	0	0	0	0
Cyp2b27-ps	0	1	9	0	0	0
Cyp2b9	0	0	1	0	0	0
Cyp2c29	0	0	0	0	0	0
Cyp2c37	0	0	0	0	0	0
Cyp2c38	0	0	0	0	0	0
Cyp2c39	0	0	0	0	0	0
Cyp2c40	0	0	0	0	0	0
Cyp2c44	0	0	0	0	0	0
Cyp2c50	0	0	0	0	0	0
Cyp2c53-ps	0	0	0	0	0	0
Cyp2c54	0	0	0	0	0	0
Cyp2c55	0	0	0	0	0	0
Cyp2c65	10	0	0	0	0	0
Cyp2c66	0	0	0	0	0	0
Cyp2c67	0	0	0	0	0	0
Cyp2c68	0	0	0	0	0	0
Cyp2c69	0	0	0	0	0	0
Cyp2c70	0	0	0	0	0	0
Cyp2d10	0	0	0	0	0	0
Cyp2d11	0	0	0	0	0	0
Cyp2d12	0	0	0	0	0	0
Cyp2d22	85	82	471	0	0	474
Cyp2d26	0	0	0	0	0	0
Cyp2d34	0	0	0	0	0	0
Cyp2d37-ps	0	0	0	0	0	0
Cyp2d40	0	0	0	0	0	0
Cyp2d41-ps	0	0	1	0	0	0
Cyp2d9	0	0	0	0	0	0
Cyp2e1	0	0	0	2	0	0
Cyp2f2	0	0	0	0	0	0
Cyp2g1	0	0	0	0	0	0
Cyp2j11	0	0	0	0	0	0
Cyp2j12	0	0	0	0	0	0
Cyp2j13	0	2	24	0	0	57
Cyp2j14-ps	0	0	0	0	0	0
Cyp2j15-ps	0	0	0	0	0	0
Cyp2j5	0	0	0	0	0	0
Cyp2j6	0	4	145	0	0	0
Cyp2j7	0	0	0	0	0	0
Cyp2j7-ps1	0	0	0	0	0	0
Cyp2j7-ps2	0	0	0	0	0	0
Cyp2j7-ps3	0	0	0	0	0	0
Cyp2j8	0	0	0	0	0	0
Cyp2j9	5	2	79	0	0	0
Cyp2r1	0	0	0	0	0	0
Cyp2s1	0	2	0	0	0	0
Cyp2t4	1	2	53	653	0	41
Cyp2u1	8	21	141	71	1	282
Cyp2w1	0	0	0	0	0	0
Cyp39a1	3	4	0	0	0	0
Cyp3a11	0	0	0	0	0	0
Cyp3a13	0	0	0	0	0	0
Cyp3a16	13	0	0	0	0	0
Cyp3a25	0	0	0	0	0	0
Cyp3a41a	0	0	0	0	0	0
Cyp3a41b	0	0	0	0	2	0
Cyp3a44	0	0	0	0	0	0
Cyp3a57	0	0	0	0	0	0
Cyp3a59	0	0	0	0	0	0
Cyp3a63-ps	0	0	0	0	0	0
Cyp46a1	18	77	345	0	0	0
Cyp4a10	0	1	0	0	0	0
Cyp4a12a	0	0	0	0	0	0
Cyp4a12b	0	0	0	0	0	0
Cyp4a14	0	0	0	0	0	0
Cyp4a28-ps	0	0	0	0	0	0
Cyp4a29	0	2	0	0	0	0
Cyp4a29-ps1	0	0	0	0	0	0
Cyp4a30-ps	0	0	0	0	0	0
Cyp4a30b	0	0	0	0	0	0
Cyp4a31	0	0	0	0	0	0
Cyp4a32	0	0	0	0	0	0
Cyp4b1	0	0	0	0	0	0
Cyp4b1-ps1	0	2	0	0	0	0
Cyp4b1-ps2	0	1	0	0	0	0
Cyp4f13	128	296	169	5214	0	724
Cyp4f14	0	9	0	0	0	0
Cyp4f15	0	1	24	0	0	0
Cyp4f16	31	48	136	3	0	124
Cyp4f17	0	21	150	1	0	0
Cyp4f18	2	1	7	0	0	0
Cyp4f37	0	0	2	3	0	0
Cyp4f39	0	0	0	0	0	0
Cyp4f40	0	0	18	0	0	0
Cyp4f41-ps	25	10	69	711	0	0
Cyp4v3	39	45	225	0	0	0
Cyp4x1	0	4	7	23	11	8
Cyp4x1os	0	5	0	0	0	0
Cyp51	33	95	450	9	0	33
Cyp7a1	0	0	59	0	0	0
Cyp7b1	18	4	29	0	0	0
Cyp8b1	0	0	0	0	0	0
Cypt1	0	0	0	0	0	0
Cypt12	0	0	0	0	0	0
Cypt14	0	0	0	0	0	0
Cypt15	0	0	0	0	0	0
Cypt2	0	0	0	0	0	0
Cypt3	0	0	0	0	0	0
Cypt4	0	0	0	0	0	0
Cyr61	21	7	315	0	0	0
Cys1	51	49	337	37	0	2474
Cysltr1	0	0	0	0	0	0
Cysltr2	0	0	0	0	0	0
Cysrt1	0	0	0	0	0	0
Cystm1	53	85	345	1948	0	758
Cyth1	242	286	2065	2491	29	6863
Cyth2	254	326	1498	220	0	511
Cyth3	46	85	595	124	0	554
Cyth4	0	0	0	0	0	0
Cytip	47	5	1	0	1	0
Cytl1	0	0	0	0	0	0
Cyyr1	1	1	0	0	0	0
D030018L15Rik	0	11	4	0	0	0
D030025E07Rik	1	0	0	0	0	0
D030025P21Rik	0	0	0	0	0	0
D030028A08Rik	17	23	203	0	0	0
D030040B21Rik	0	0	0	0	0	0
D030044L04Rik	0	1	0	0	0	0
D030046N08Rik	0	0	36	0	0	0
D030047H15Rik	52	59	145	0	0	953
D030055H07Rik	31	27	138	0	0	211
D030056L22Rik	32	23	390	0	0	0
D030062O11Rik	0	0	0	0	0	0
D030068K23Rik	20	47	33	0	0	0
D10Jhu81e	5	39	299	253	0	0
D10Wsu102e	225	220	887	880	5479	1522
D11Bhm181e	0	0	0	0	0	0
D11Wsu47e	1	56	239	631	0	0
D130004A15Rik	13	27	242	0	2	1
D130007C19Rik	62	97	253	1504	0	190
D130017N08Rik	20	27	284	1237	1	46
D130019J16Rik	32	41	115	13	1	40
D130020L05Rik	42	26	84	2647	0	0
D130040H23Rik	106	170	211	0	0	943
D130043K22Rik	1	17	28	2	0	0
D130051D11Rik	0	5	10	10	1	17
D130052B06Rik	0	0	0	0	0	0
D130058E05Rik	0	0	0	0	0	0
D13Ertd608e	0	0	0	0	0	0
D16Ertd472e	218	221	1273	0	0	1087
D17H6S53E	9	8	19	6	0	32
D17Wsu92e	39	53	405	0	0	51
D1Ertd622e	712	540	3128	205	4597	1439
D1Pas1	0	0	0	0	0	0
D230017M19Rik	25	48	158	1366	0	367
D230022J07Rik	54	49	122	0	0	394
D230025D16Rik	144	100	298	0	0	83
D2Bwg1423e	102	122	568	4285	0	0
D2hgdh	67	28	198	0	0	550
D330020A13Rik	0	0	0	0	0	0
D330023K18Rik	120	115	401	0	0	593
D330025C20Rik	0	0	0	0	0	0
D330041H03Rik	76	39	185	1	0	350
D330045A20Rik	0	0	0	0	0	0
D330050G23Rik	0	8	1	0	0	0
D3Ertd254e	41	73	244	1	0	138
D3Ertd751e	212	231	811	0	0	401
D430001F17Rik	1	1	1	0	0	0
D430013B06Rik	1	23	46	0	0	1
D430018E03Rik	28	2	0	990	0	0
D430019H16Rik	29	0	21	0	0	0
D430036J16Rik	0	0	12	0	0	0
D430040D24Rik	3	0	44	0	0	0
D430041D05Rik	0	2	116	0	0	0
D430042O09Rik	355	436	2173	3	2	951
D530014G21Rik	0	0	0	0	0	0
D530018E20Rik	48	79	256	101	3	8
D530033B14Rik	0	0	6	0	0	0
D530037P16Rik	0	0	0	0	0	0
D530049I02Rik	0	0	0	0	0	0
D5Ertd577e	0	0	0	0	0	0
D5Ertd579e	292	292	1548	407	7	1391
D5Ertd605e	0	0	0	0	0	0
D5Ertd615e	0	0	4	0	0	0
D630002J18Rik	0	0	0	0	0	0
D630003M21Rik	0	0	0	0	0	0
D630008O14Rik	5	9	68	0	0	0
D630011A20Rik	0	0	0	0	0	0
D630014O11Rik	0	0	0	0	0	0
D630023F18Rik	0	17	67	0	0	610
D630023O14Rik	0	0	7	0	0	0
D630024D03Rik	0	21	9	0	0	0
D630029K05Rik	3	0	17	0	0	0
D630030B08Rik	17	47	351	1714	0	209
D630033O11Rik	0	16	24	0	0	0
D630036H23Rik	2	6	36	0	0	0
D630039A03Rik	0	0	50	0	0	0
D630044L22Rik	0	0	0	0	0	0
D630045J12Rik	228	358	1516	0	0	0
D6Ertd474e	0	0	0	0	0	0
D6Ertd527e	0	4	0	0	0	0
D6Wsu163e	31	31	557	0	3	355
D730001G18Rik	0	0	0	0	0	0
D730003I15Rik	96	125	270	0	0	0
D730045A05Rik	0	0	0	0	0	0
D730045B01Rik	3	0	10	0	0	2
D730048I06Rik	0	0	0	0	0	0
D7Bwg0826e	26	6	1	1	0	0
D7Ertd128e	0	0	0	1	0	0
D7Ertd443e	0	2	0	0	0	0
D830013O20Rik	5	0	17	0	0	0
D830024N08Rik	0	12	17	0	0	0
D830025C05Rik	22	7	49	0	0	79
D830026I12Rik	1	0	23	0	0	0
D830030K20Rik	0	0	1	0	0	0
D830032E09Rik	0	0	2	0	0	0
D830036C21Rik	45	43	337	0	0	1
D830039M14Rik	0	0	10	0	0	0
D830044D21Rik	0	0	39	0	0	0
D830044I16Rik	0	0	28	0	0	0
D830050J10Rik	1	10	25	0	0	0
D8Ertd738e	154	138	603	1280	1	923
D930007J09Rik	0	0	0	0	0	0
D930007P13Rik	0	2	30	0	0	0
D930015M05Rik	2	6	18	0	0	291
D930016D06Rik	139	151	650	625	0	986
D930019O06Rik	0	2	0	0	0	0
D930020B18Rik	0	0	3	0	0	0
D930028M14Rik	0	0	0	0	0	0
D930030I03Rik	0	9	61	1353	0	0
D930032P07Rik	0	0	1	0	0	0
D930036K23Rik	25	22	38	1354	1	128
D930048G16Rik	2	19	29	0	0	0
D930048N14Rik	42	38	209	0	0	0
DHRSX	205	224	791	0	0	347
DQ267100	0	0	0	0	0	0
DQ267101	0	0	0	0	0	0
DQ267102	0	0	0	0	0	48
DXBay18	0	0	0	0	0	0
Daam1	162	130	644	0	1	1587
Daam2	38	0	43	0	0	72
Dab1	76	143	501	0	638	10
Dab2	21	3	22	0	5	0
Dab2ip	116	175	794	552	0	1023
Dach1	15	24	99	59	0	597
Dach2	7	36	89	0	0	0
Dact1	15	0	1	0	0	0
Dact2	0	7	40	727	0	0
Dact3	18	65	385	0	81	614
Dad1	424	346	887	1414	0	1353
Dag1	56	112	480	1	0	411
Dagla	36	22	158	0	2	278
Daglb	34	130	468	543	0	0
Dalir	0	0	0	0	0	0
Dalrd3	781	700	2867	4	1250	570
Dancr	59	70	278	0	2	1081
Dand5	52	69	161	521	0	1045
Dao	1	0	0	0	0	0
Dap	22	11	16	0	0	0
Dap3	91	98	620	545	0	182
Dapk1	106	146	491	426	1717	400
Dapk2	0	0	14	0	0	0
Dapk3	175	95	545	1	0	1208
Dapl1	47	18	319	0	0	227
Dapp1	4	4	13	0	0	0
Dars	46	60	382	26	1	24
Dars2	52	55	134	0	0	645
Daw1	1	0	0	0	0	0
Daxx	59	101	370	0	0	0
Dazap1	80	131	509	668	1386	329
Dazap2	133	105	788	0	0	909
Dazl	0	0	0	0	0	0
Dbf4	0	9	4	0	1	0
Dbh	0	0	0	0	0	0
Dbhos	6	20	218	12	0	254
Dbi	191	86	804	0	0	329
Dbil5	3	5	9	0	0	0
Dbn1	9	58	271	0	0	1272
Dbndd1	0	22	72	0	0	124
Dbndd2	62	61	269	985	0	108
Dbnl	121	112	873	1648	0	1167
Dbp	67	96	641	7456	0	1609
Dbpht2	0	10	0	0	1	0
Dbr1	25	16	82	0	0	2
Dbt	33	92	191	539	0	4
Dbx1	0	0	0	0	0	0
Dbx2	0	0	0	0	0	0
Dcaf10	88	89	208	0	0	0
Dcaf11	159	334	1344	1485	0	4364
Dcaf12	66	50	135	706	0	0
Dcaf12l1	0	22	232	0	0	0
Dcaf12l2	0	0	0	0	0	0
Dcaf13	92	55	287	3	0	434
Dcaf15	116	137	641	559	2	1164
Dcaf17	338	321	1123	1205	2	2036
Dcaf4	35	64	287	1111	0	195
Dcaf5	114	113	301	0	0	254
Dcaf6	89	81	146	2	8	127
Dcaf7	91	204	1549	1628	0	1740
Dcaf8	653	733	3399	4211	3882	4226
Dcakd	110	57	381	0	0	439
Dcbld1	137	69	251	2182	0	474
Dcbld2	92	26	50	1	0	0
Dcc	40	49	70	1245	150	1614
Dcdc2a	17	10	81	0	0	0
Dcdc2b	8	11	54	2	0	0
Dcdc2c	0	0	0	0	0	0
Dcdc5	13	67	217	0	0	0
Dchs1	0	17	119	0	2	137
Dchs2	5	0	0	0	0	0
Dck	30	11	78	0	0	0
Dclk1	139	155	829	233	0	0
Dclk2	15	99	688	2746	1062	2361
Dclk3	0	0	0	0	0	0
Dclre1a	74	91	262	3273	0	91
Dclre1b	65	18	100	1	0	19
Dclre1c	164	69	218	0	0	147
Dcn	0	0	0	0	0	0
Dcp1a	76	134	701	223	760	0
Dcp1b	114	139	393	41	1	1941
Dcp2	28	58	350	4	0	408
Dcpp1	0	0	0	0	0	0
Dcpp2	0	0	0	0	0	0
Dcpp3	0	0	0	0	0	0
Dcps	37	53	288	0	0	314
Dcst1	25	8	53	0	0	43
Dcst2	0	1	55	0	0	0
Dcstamp	0	0	0	0	0	0
Dct	0	0	14	0	0	1
Dctd	2	1	4	0	0	0
Dctn1	504	621	3080	3813	4	1728
Dctn2	335	274	1079	1550	0	1869
Dctn3	254	75	755	16	587	2283
Dctn4	224	221	1133	1443	8	755
Dctn5	107	239	1076	2	2412	371
Dctn6	140	164	784	1	0	1308
Dctpp1	18	16	22	0	0	334
Dcun1d1	43	101	272	683	1	151
Dcun1d2	163	187	967	0	0	310
Dcun1d3	79	151	316	0	0	0
Dcun1d4	13	72	202	5	0	587
Dcun1d5	220	198	1240	1702	4972	3604
Dcx	0	6	73	0	0	395
Dcxr	8	3	6	2082	0	0
Dda1	199	188	902	1077	2	2863
Ddah1	24	106	189	401	0	500
Ddah2	24	21	259	0	0	178
Ddb1	542	630	2337	6	0	4601
Ddb2	57	150	757	0	0	264
Ddc	4	0	1	0	0	0
Ddhd1	974	1219	4705	4533	1481	1848
Ddhd2	236	370	1184	5828	1079	1610
Ddi1	0	10	0	0	0	0
Ddi2	169	251	1102	867	265	2210
Ddias	0	10	1	0	0	0
Ddit3	132	66	471	0	0	1696
Ddit4	45	68	205	0	1	37
Ddit4l	13	23	214	0	1	0
Ddn	0	0	0	0	0	0
Ddo	0	7	15	0	0	0
Ddost	144	142	1161	2863	3	1670
Ddr1	83	156	1214	327	1	1330
Ddr2	0	1	28	0	0	0
Ddrgk1	417	451	2777	2527	4375	4683
Ddt	18	13	54	0	0	103
Ddx1	280	234	1204	1104	0	613
Ddx10	45	89	183	0	4	0
Ddx11	7	2	199	0	0	260
Ddx17	2755	2210	9392	11747	3084	13259
Ddx18	86	70	331	217	0	684
Ddx19a	65	60	338	587	0	4
Ddx19b	69	60	283	188	0	312
Ddx20	54	97	192	1	0	0
Ddx21	47	91	340	83	2	200
Ddx23	45	108	347	250	3408	366
Ddx24	323	357	1617	4969	0	1248
Ddx25	42	45	326	1054	0	1
Ddx27	33	103	427	1	0	874
Ddx28	60	62	121	696	0	0
Ddx31	12	51	243	0	3	0
Ddx39	240	223	852	460	0	1
Ddx39b	387	361	1736	1611	2	1450
Ddx3x	404	543	1818	1652	44	375
Ddx3y	57	0	230	0	0	0
Ddx4	0	0	2	0	0	0
Ddx41	131	133	1014	356	1	265
Ddx42	173	295	1123	1497	0	2055
Ddx43	0	4	8	0	0	0
Ddx46	307	519	1927	3476	45	877
Ddx47	338	366	1091	2541	11	1149
Ddx49	61	59	359	0	4	0
Ddx5	4603	5314	25603	19548	5385	19685
Ddx50	547	467	2860	2331	0	3441
Ddx51	56	77	82	0	0	0
Ddx52	133	214	639	38	5	197
Ddx54	20	64	31	0	0	69
Ddx55	362	312	1539	11795	6	3060
Ddx56	51	87	222	0	0	0
Ddx58	2	3	5	0	0	75
Ddx59	0	13	117	0	0	0
Ddx6	116	132	658	1661	1308	883
Ddx60	38	25	68	0	0	1101
Deaf1	99	141	674	649	0	235
Decr1	25	40	87	0	0	630
Decr2	176	178	561	1536	4	9
Dedd	14	4	46	5	0	4
Dedd2	248	81	443	0	0	1016
Def6	0	5	30	0	0	0
Def8	76	94	508	0	0	102
Defa-ps1	0	0	0	0	0	0
Defa-ps10	0	0	0	0	0	0
Defa-ps11	0	0	0	0	0	0
Defa-ps12	0	0	0	0	0	0
Defa-ps13	0	0	0	0	0	0
Defa-ps14	0	0	0	0	0	0
Defa-ps15	0	0	0	0	0	0
Defa-ps16	0	0	0	0	0	0
Defa-ps17	0	0	0	0	0	0
Defa-ps18	0	0	0	0	0	0
Defa-ps3	0	0	0	0	0	0
Defa-ps4	0	0	0	0	0	0
Defa-ps5	0	0	0	0	0	0
Defa-ps6	0	0	0	0	0	0
Defa-ps7	0	0	0	0	0	0
Defa-ps8	0	0	0	0	0	0
Defa-ps9	0	0	0	0	0	0
Defa17	0	0	0	0	0	0
Defa2	0	0	0	0	0	0
Defa20	0	0	0	0	0	0
Defa21	0	0	0	0	0	0
Defa22	0	0	0	0	0	0
Defa23	0	0	0	0	0	0
Defa24	0	0	0	0	0	0
Defa25	0	0	0	0	0	0
Defa26	0	0	0	0	0	0
Defa27	0	0	0	0	0	0
Defa28	0	0	0	0	0	0
Defa29	0	0	0	0	0	0
Defa3	0	0	0	0	0	0
Defa30	0	0	0	0	0	0
Defa31	0	0	0	0	0	0
Defa32	0	0	0	0	0	0
Defa33	0	0	0	0	0	0
Defa34	0	0	0	0	0	0
Defa35	0	0	0	0	0	0
Defa36	0	0	0	0	0	0
Defa37	0	0	0	0	0	0
Defa5	0	0	0	0	0	0
Defb1	0	0	0	0	0	0
Defb10	3	0	0	0	0	0
Defb11	5	0	0	0	0	0
Defb12	0	0	0	0	0	0
Defb13	0	0	0	0	0	0
Defb14	0	0	0	0	0	0
Defb15	0	0	0	0	0	0
Defb18	0	0	0	0	0	0
Defb19	0	0	0	0	0	0
Defb2	0	0	6	0	0	0
Defb20	0	0	0	0	0	0
Defb21	0	0	0	0	0	0
Defb22	0	0	0	0	0	0
Defb23	0	0	0	0	0	0
Defb25	0	0	0	0	0	0
Defb26	0	0	0	0	0	0
Defb28	0	0	0	0	0	0
Defb29	0	0	0	0	0	0
Defb3	0	0	0	0	0	0
Defb30	0	0	0	0	0	0
Defb33	0	0	0	0	0	0
Defb34	0	0	0	0	0	0
Defb35	0	0	0	0	0	0
Defb36	0	0	0	0	0	0
Defb37	0	0	0	0	0	0
Defb38	0	0	0	0	0	0
Defb39	0	0	0	0	0	0
Defb4	0	0	0	0	0	0
Defb40	0	0	0	0	0	0
Defb41	0	0	0	0	0	0
Defb42	0	0	20	1	0	264
Defb43	0	0	0	0	0	0
Defb44-ps	0	0	0	0	0	0
Defb45	0	0	0	0	0	0
Defb46	0	0	0	0	0	0
Defb47	0	0	11	0	0	0
Defb48	0	0	0	0	0	0
Defb5	0	0	0	0	0	0
Defb50	0	0	0	0	0	0
Defb6	0	0	0	0	0	0
Defb7	0	0	0	0	0	0
Defb8	0	0	0	0	0	0
Defb9	0	3	8	0	0	0
Degs1	143	157	1239	0	0	0
Degs2	1	27	18	1925	0	0
Dek	293	190	629	2349	2698	1020
Dennd1a	237	421	1529	1342	4	377
Dennd1b	79	204	1215	4575	14	1066
Dennd1c	0	0	13	0	0	0
Dennd2a	105	74	375	975	3324	640
Dennd2c	0	0	12	0	0	0
Dennd2d	0	26	10	0	0	0
Dennd3	0	0	2	0	3	0
Dennd4a	181	190	793	3144	4	640
Dennd4b	98	180	702	317	0	263
Dennd4c	61	83	584	642	1316	162
Dennd5a	189	145	1086	76	3	2974
Dennd5b	103	111	695	207	2	417
Dennd6a	344	210	1650	413	0	613
Dennd6b	652	745	3512	1022	3674	3309
Denr	117	132	665	494	0	605
Depdc1a	0	0	0	0	0	0
Depdc1b	0	0	0	0	0	0
Depdc5	75	129	902	35	1423	505
Depdc7	0	0	0	0	0	184
Deptor	46	30	208	1	1	0
Dera	0	42	248	0	0	27
Derl1	47	101	707	1629	0	1027
Derl2	100	71	487	414	4	17
Derl3	2	5	54	0	0	74
Des	0	0	3	0	0	0
Desi1	317	274	1544	1713	1	1780
Desi2	279	281	1420	2872	2118	714
Det1	31	14	73	245	0	218
Deup1	0	0	0	0	0	0
Dexi	158	112	938	729	0	2837
Dffa	193	125	559	452	0	1131
Dffb	28	87	92	0	0	0
Dfna5	14	35	326	0	0	320
Dfnb59	0	2	7	0	0	0
Dgat1	342	263	1068	854	1	617
Dgat2	9	14	100	0	0	0
Dgat2l6	0	0	0	0	0	0
Dgcr14	104	79	408	0	1268	32
Dgcr2	134	69	464	0	0	533
Dgcr6	40	72	162	0	0	529
Dgcr8	154	179	635	1306	146	842
Dgka	32	58	26	943	0	245
Dgkb	13	30	107	0	0	0
Dgkd	367	667	2749	1529	370	2420
Dgke	750	641	2305	21	0	166
Dgkeos	46	41	67	0	2	260
Dgkg	20	27	122	0	0	0
Dgkh	52	221	741	1183	6083	1806
Dgki	61	60	313	172	4	1229
Dgkk	40	0	0	0	0	0
Dgkq	3	27	15	0	0	0
Dgkz	133	265	1064	2595	43	1711
Dguok	278	428	1432	5246	1	3309
Dhcr24	19	16	132	0	0	159
Dhcr7	104	99	209	0	1	118
Dhdds	172	205	917	3937	2751	1763
Dhdh	91	104	383	165	35	654
Dhfr	5	10	214	0	0	878
Dhh	92	91	297	0	0	1083
Dhodh	88	83	561	0	2	208
Dhps	291	305	1649	2174	1	2228
Dhrs1	24	81	487	39	0	1081
Dhrs11	0	13	16	2	0	0
Dhrs13	24	37	231	0	0	727
Dhrs13os	0	0	0	0	0	0
Dhrs2	0	0	0	0	0	0
Dhrs3	220	247	1212	0	0	922
Dhrs4	37	23	130	0	0	430
Dhrs7	106	104	797	87	0	1342
Dhrs7b	65	75	417	0	0	107
Dhrs7c	0	0	0	0	0	0
Dhrs9	0	0	0	0	0	0
Dhtkd1	2	21	17	1	2	15
Dhx15	167	223	1074	485	2691	550
Dhx16	151	165	813	0	2	622
Dhx29	106	189	621	152	4	1
Dhx30	593	625	2691	86	1068	4582
Dhx32	43	44	206	0	0	0
Dhx33	90	119	620	4959	0	269
Dhx34	83	109	541	51	2	27
Dhx35	69	113	518	285	0	937
Dhx36	350	516	1542	2485	1710	1285
Dhx37	3	29	53	0	0	33
Dhx38	33	74	343	0	2	207
Dhx40	40	87	172	375	0	20
Dhx57	93	154	553	1	0	942
Dhx58	7	2	13	0	0	0
Dhx58os	0	0	0	0	0	0
Dhx8	155	178	278	0	1	473
Dhx9	214	179	775	0	0	876
Diablo	247	295	1385	1	4	444
Diaph1	120	115	501	504	0	1029
Diaph2	41	14	94	0	0	0
Diaph3	54	73	318	1	0	0
Dicer1	338	476	1503	1241	7314	3230
Dido1	261	270	1048	2	1	1940
Diexf	109	121	465	542	0	1057
Dimt1	94	126	705	0	0	310
Dio1	0	0	0	0	0	0
Dio2	27	18	156	0	0	168
Dio3	0	0	1	0	0	0
Dip2a	70	128	413	0	761	14
Dip2b	184	368	1210	2054	2489	392
Dip2c	157	84	762	187	1	234
Diras1	0	4	111	0	0	1005
Diras2	46	118	690	5425	0	2487
Dirc2	28	88	375	0	0	11
Dis3	73	14	178	0	0	86
Dis3l	65	32	147	0	1	0
Dis3l2	79	220	595	709	0	197
Disc1	0	2	4	0	1	1
Disp1	15	68	142	0	0	167
Disp2	81	132	474	728	0	1228
Disp3	1	16	201	0	0	415
Dixdc1	805	782	3294	2215	7	881
Dkc1	65	36	388	985	0	173
Dkk1	0	0	0	0	0	0
Dkk2	0	0	0	0	0	0
Dkk3	588	660	5234	0	0	4
Dkk4	0	0	0	0	0	162
Dkkl1	0	3	0	0	0	0
Dlat	349	424	1799	3160	0	1012
Dlc1	270	293	851	6138	6336	5056
Dld	176	321	1357	2929	0	1752
Dlec1	0	24	0	0	0	0
Dleu2	182	198	671	0	0	204
Dleu7	45	2	105	0	1	0
Dlg1	154	290	832	206	34	8
Dlg2	494	319	1251	3958	2297	2285
Dlg3	67	110	668	0	139	617
Dlg4	312	451	2523	60	0	1087
Dlg5	20	100	841	0	0	711
Dlgap1	166	340	1455	258	1	1367
Dlgap2	41	15	30	0	0	0
Dlgap3	21	50	236	920	0	1
Dlgap4	202	320	1313	464	973	2248
Dlgap5	0	0	0	0	3	0
Dlk1	0	0	0	0	0	0
Dlk2	0	7	67	0	0	494
Dll1	28	11	84	1	0	7
Dll3	8	2	0	0	0	0
Dll4	0	0	0	0	0	0
Dlst	230	284	1274	1396	986	4092
Dlx1	1	0	17	0	0	0
Dlx1as	11	27	177	136	0	65
Dlx2	0	0	0	0	0	0
Dlx3	0	4	0	0	0	0
Dlx4	0	0	0	0	0	0
Dlx4os	0	0	8	0	0	0
Dlx5	0	0	0	0	0	0
Dlx6	0	0	0	0	0	0
Dlx6os1	0	0	0	0	0	0
Dlx6os2	0	0	0	0	0	0
Dmap1	187	94	608	1015	1	282
Dmbt1	0	0	0	0	0	0
Dmbx1	0	0	0	0	0	0
Dmc1	2	6	78	0	0	0
Dmd	3389	3092	8072	19688	14759	8904
Dmgdh	0	0	18	0	0	0
Dmkn	0	0	1	0	0	0
Dmp1	0	0	0	1	0	0
Dmpk	122	96	607	2332	37	452
Dmrt1	0	1	0	0	0	0
Dmrt1i	0	0	0	0	0	0
Dmrt2	0	0	1	0	0	0
Dmrt3	0	0	0	0	0	0
Dmrta1	0	0	0	0	0	0
Dmrta2	6	7	0	0	0	0
Dmrta2os	0	0	0	0	0	0
Dmrtb1	0	0	0	0	0	0
Dmrtc1a	0	7	6	0	0	0
Dmrtc1b	0	0	0	0	0	0
Dmrtc1c1	0	0	0	0	0	0
Dmrtc1c2	0	0	0	0	0	0
Dmrtc2	0	0	0	0	0	0
Dmtf1	391	563	1916	5873	0	2994
Dmtn	52	93	271	2046	0	586
Dmwd	142	195	910	1324	0	1759
Dmxl1	240	361	1125	1969	69	2400
Dmxl2	1020	1341	3915	4485	3181	984
Dna2	15	56	117	0	0	343
Dnaaf1	2	1	75	0	0	0
Dnaaf2	6	7	27	0	0	0
Dnaaf3	0	2	47	0	0	0
Dnaaf5	15	129	237	861	0	0
Dnah1	10	15	160	0	0	69
Dnah10	0	7	1	0	0	0
Dnah11	17	10	101	0	1	372
Dnah12	12	2	0	0	0	0
Dnah14	0	3	0	0	0	1
Dnah17	2	6	35	0	0	326
Dnah2	12	16	0	0	0	0
Dnah2os	0	0	0	0	0	0
Dnah3	18	2	0	0	0	193
Dnah5	0	0	0	0	0	0
Dnah6	3	61	114	0	0	0
Dnah7a	0	2	9	112	0	36
Dnah7b	63	91	570	2650	3	2293
Dnah7c	5	3	18	50	3	82
Dnah8	0	8	22	0	0	0
Dnah9	56	110	425	0	0	185
Dnaic1	7	8	41	797	0	886
Dnaic2	56	70	116	1156	0	135
Dnaja1	202	199	954	1398	0	769
Dnaja1-ps	0	0	11	1	0	0
Dnaja2	209	121	632	0	5949	1307
Dnaja3	131	116	678	30	6	887
Dnaja4	0	5	109	0	0	0
Dnajb1	92	56	387	0	0	213
Dnajb11	123	121	617	202	4334	1045
Dnajb12	29	43	154	461	0	41
Dnajb13	0	0	1	0	0	0
Dnajb14	253	216	794	524	1	100
Dnajb2	28	97	653	315	0	354
Dnajb3	0	0	0	0	0	0
Dnajb4	159	306	927	1773	0	1196
Dnajb5	28	66	205	0	0	22
Dnajb6	138	93	547	816	0	445
Dnajb7	1	1	38	0	0	0
Dnajb8	0	0	12	0	0	0
Dnajb9	80	25	143	0	0	0
Dnajc1	376	337	1362	2	317	1493
Dnajc10	83	91	663	0	0	763
Dnajc11	300	192	1059	2331	2469	2377
Dnajc12	34	72	414	2979	0	263
Dnajc13	82	211	793	211	2	1634
Dnajc14	30	35	173	5	1	590
Dnajc15	42	48	117	0	0	318
Dnajc16	34	30	369	219	744	338
Dnajc17	27	44	195	0	3537	0
Dnajc18	297	300	1208	1471	3	1570
Dnajc19	157	182	842	2719	1976	2191
Dnajc19-ps	0	0	0	18	28	15
Dnajc2	177	112	263	0	0	276
Dnajc21	70	155	427	459	4	709
Dnajc22	0	0	0	0	0	0
Dnajc24	55	70	274	853	666	67
Dnajc25	25	49	147	1029	0	33
Dnajc27	72	180	483	0	0	305
Dnajc28	33	122	724	0	0	0
Dnajc3	77	168	820	742	0	1446
Dnajc30	71	96	229	1901	0	0
Dnajc4	59	128	513	777	0	584
Dnajc5	708	722	2445	4017	1	2581
Dnajc5b	0	11	0	0	0	0
Dnajc5g	0	0	0	0	0	0
Dnajc6	157	157	577	565	0	791
Dnajc7	245	315	1692	188	1879	2951
Dnajc8	236	193	1225	119	868	1012
Dnajc9	47	121	389	673	0	663
Dnal1	130	88	305	13	0	713
Dnal4	74	141	674	34	0	1465
Dnali1	0	0	0	0	0	0
Dnase1	6	2	97	0	0	395
Dnase1l1	14	30	56	0	0	0
Dnase1l2	60	115	174	404	0	416
Dnase1l3	0	0	1	0	0	0
Dnase2a	48	27	156	14	0	221
Dnase2b	0	0	0	0	0	0
Dnd1	0	5	0	0	0	0
Dnd1-ps	0	0	0	0	0	0
Dner	40	95	398	0	0	1103
Dnhd1	33	86	272	0	0	0
Dnlz	20	25	222	0	0	83
Dnm1	807	859	4095	3357	4	5540
Dnm1l	323	345	1573	3574	1754	2031
Dnm2	327	464	1735	2	1	1270
Dnm3	735	937	3515	527	24	2339
Dnm3os	339	303	1571	0	0	703
Dnmbp	288	326	1901	0	0	416
Dnmt1	142	168	557	302	0	1482
Dnmt3a	791	1043	4574	7673	423	3498
Dnmt3a-ps1	0	0	0	0	0	0
Dnmt3aos	0	14	17	0	0	0
Dnmt3b	12	32	79	111	0	230
Dnmt3bos	0	2	0	0	0	0
Dnmt3c	0	0	0	0	1	0
Dnmt3l	0	7	4	0	0	0
Dnmt3l-ps1	0	0	0	0	0	0
Dnpep	260	203	1356	1021	0	587
Dnph1	28	1	26	0	0	0
Dntt	0	0	0	0	0	0
Dnttip1	134	113	616	0	0	2104
Dnttip2	83	271	499	0	0	629
Doc2a	0	1	1	0	0	0
Doc2b	101	65	340	28	0	1
Doc2g	76	76	314	1	2	1033
Dock1	80	31	164	0	2	0
Dock10	7	18	77	20	8	502
Dock11	0	11	13	0	0	0
Dock2	1	0	47	0	0	0
Dock3	133	196	624	39	8	821
Dock4	39	81	326	37	0	829
Dock5	0	44	12	0	3	0
Dock6	29	32	205	0	1	528
Dock7	253	468	1755	2964	303	58
Dock8	87	42	162	0	0	0
Dock9	154	274	682	0	0	1571
Dohh	131	145	680	0	0	755
Dok1	0	0	19	0	0	0
Dok2	0	4	0	0	0	0
Dok3	66	72	178	0	0	600
Dok4	2	26	69	0	0	407
Dok5	0	16	41	0	0	0
Dok6	0	2	35	0	0	22
Dok7	6	34	86	65	0	319
Dolk	14	143	738	0	0	989
Dolpp1	37	93	336	3357	0	1907
Donson	154	158	507	0	0	320
Dopey1	543	561	1633	5958	3489	2404
Dopey2	66	48	298	945	0	1707
Dot1l	474	450	2236	3836	1458	2804
Doxl2	0	0	0	0	0	0
Dpagt1	58	86	222	105	0	0
Dpcr1	0	0	0	0	0	0
Dpep1	0	0	0	0	0	0
Dpep2	0	0	2	2	0	0
Dpep3	0	0	0	0	0	0
Dpf1	5	6	37	7	7	248
Dpf2	174	340	1262	875	0	787
Dpf3	868	1019	3915	0	0	217
Dph1	31	28	217	0	0	236
Dph2	19	80	125	0	0	206
Dph3	117	105	576	0	0	411
Dph3b-ps	0	0	0	0	0	0
Dph5	83	101	280	0	0	402
Dph6	229	191	698	608	0	210
Dph7	142	161	619	0	3883	1782
Dpm1	145	107	325	4	1	14
Dpm2	124	193	1164	6613	0	2309
Dpm3	79	54	243	523	0	497
Dpp10	0	23	43	3	0	1
Dpp4	31	3	7	0	0	12
Dpp6	83	272	760	2098	0	2899
Dpp7	100	141	888	0	0	301
Dpp8	140	250	446	0	0	1078
Dpp9	50	120	763	1992	0	480
Dppa1	0	0	0	0	0	0
Dppa2	0	0	0	0	0	0
Dppa3	0	0	0	0	0	0
Dppa3-ps	0	0	21	0	0	0
Dppa4	0	0	0	0	0	0
Dppa5a	0	0	0	0	0	0
Dpt	0	0	0	0	0	0
Dpy19l1	62	75	407	2470	0	171
Dpy19l2	0	2	0	0	0	0
Dpy19l3	18	40	127	0	0	147
Dpy19l4	62	94	283	1588	0	489
Dpy30	385	321	1936	2719	0	2385
Dpyd	30	10	40	0	0	0
Dpys	0	0	0	0	0	0
Dpysl2	160	143	1023	6448	1119	2335
Dpysl3	905	879	3239	268	0	860
Dpysl4	144	258	1127	0	0	64
Dpysl5	34	32	96	1	0	429
Dqx1	55	58	259	471	0	816
Dr1	15	51	151	0	0	214
Dram1	0	0	0	0	0	0
Dram2	167	45	722	2023	464	0
Drap1	96	81	393	2693	181	739
Draxin	4	1	0	0	0	0
Drc1	0	0	1	0	0	0
Drc3	33	115	284	0	0	0
Drc7	0	0	0	0	0	0
Drd1	134	127	424	1652	5183	2524
Drd2	29	58	368	0	0	0
Drd3	0	0	0	0	0	0
Drd4	454	389	2066	767	4	69
Drd5	0	0	1	0	0	0
Drg1	250	131	782	1	1	891
Drg2	223	231	1438	1471	3	1738
Drosha	82	96	720	179	1	2544
Drp2	2	8	191	0	0	0
Drr1	0	0	0	0	0	0
Dsc1	0	0	0	0	0	0
Dsc2	0	11	79	0	0	0
Dsc3	0	0	0	0	0	0
Dscam	45	208	452	5845	0	5007
Dscaml1	290	369	1491	177	0	1190
Dscc1	0	0	1	0	0	0
Dscr3	99	84	394	0	0	1746
Dse	2	3	12	7	0	0
Dsel	6	32	279	321	0	0
Dsg1a	0	0	0	0	0	0
Dsg1b	0	1	0	0	0	0
Dsg1c	0	0	0	0	0	0
Dsg2	0	0	1	0	0	0
Dsg3	0	0	0	0	0	0
Dsg4	0	0	0	0	0	0
Dsn1	12	1	14	0	0	0
Dsp	0	0	0	0	0	0
Dspp	0	0	0	0	0	0
Dst	531	714	2825	6817	1666	2712
Dstn	173	90	773	0	459	425
Dstyk	77	220	836	2276	0	1819
Dtd1	36	79	381	0	0	1207
Dtd2	49	25	227	0	0	419
Dthd1	0	0	0	0	0	0
Dtl	1	0	10	0	0	0
Dtna	131	168	889	0	3218	2889
Dtnb	346	341	1261	501	8	2044
Dtnbos	2	4	0	0	0	0
Dtnbp1	76	63	590	2844	0	156
Dtwd1	29	36	252	0	0	0
Dtwd2	4	5	242	0	0	0
Dtx1	24	71	110	16	1	0
Dtx2	43	13	134	0	0	0
Dtx3	1142	1738	6376	9985	1	6418
Dtx3l	0	0	5	0	0	0
Dtx4	43	40	46	6	0	75
Dtymk	156	148	686	717	288	2176
Dubr	4	41	208	0	0	0
Duox1	0	0	0	0	4	0
Duox2	0	0	0	0	0	0
Duoxa1	0	0	0	0	0	0
Duoxa2	0	0	0	0	0	0
Dupd1	4	0	0	0	0	0
Dus1l	76	135	267	813	0	1081
Dus2	172	198	675	284	2483	559
Dus3l	406	468	2525	1	0	3557
Dus4l	100	60	166	0	0	0
Dusp1	25	98	462	0	0	155
Dusp10	31	49	98	1187	0	334
Dusp11	695	974	3405	9469	4951	4034
Dusp12	58	62	199	0	37	123
Dusp13	0	0	9	0	0	0
Dusp14	119	138	418	0	0	0
Dusp15	48	75	369	0	0	0
Dusp16	11	60	188	397	0	466
Dusp18	0	9	0	0	0	0
Dusp19	6	23	44	0	0	130
Dusp2	0	0	0	0	0	0
Dusp21	0	0	0	0	0	0
Dusp22	193	221	991	1840	0	320
Dusp23	33	21	109	0	0	35
Dusp26	20	71	450	1061	0	2066
Dusp27	0	0	2	0	0	0
Dusp28	46	78	209	0	0	632
Dusp3	30	33	88	101	29	315
Dusp4	10	28	84	0	0	0
Dusp5	17	79	394	0	1	114
Dusp6	11	17	44	0	0	0
Dusp7	129	103	661	2438	0	1694
Dusp8	180	241	1064	1309	2	2331
Dusp9	0	0	0	0	0	0
Dut	64	69	280	0	0	449
Duxbl1	0	0	0	0	0	0
Duxbl2	0	0	0	0	1	0
Duxbl3	0	0	0	0	0	0
Duxf3	0	0	0	0	0	0
Dvl1	298	481	1684	2497	0	4074
Dvl2	75	39	600	1	0	1364
Dvl3	52	125	413	4007	0	28
Dxo	253	217	692	0	0	302
Dydc1	0	0	0	0	0	0
Dydc2	0	0	0	0	0	0
Dym	77	37	46	0	0	0
Dynap	0	0	0	0	0	0
Dync1h1	410	511	2074	2628	254	1383
Dync1i1	32	54	278	0	0	151
Dync1i2	738	463	1283	2377	4	1056
Dync1li1	412	348	1353	0	0	365
Dync1li2	479	288	1641	25	11	270
Dync2h1	570	646	1986	432	2	2856
Dync2li1	99	60	198	0	0	0
Dynll1	605	392	1787	1323	1	1082
Dynll2	14	15	163	2	0	588
Dynlrb1	230	145	981	2844	0	2206
Dynlrb2	0	11	12	0	0	0
Dynlt1-ps1	4	0	5	8	0	3
Dynlt1a	7	5	33	517	0	30
Dynlt1b	45	69	185	75	0	483
Dynlt1c	131	141	552	0	0	557
Dynlt1f	0	7	23	0	0	58
Dynlt3	103	63	243	432	0	721
Dyrk1a	139	143	928	1103	60	507
Dyrk1b	33	93	380	35	1	100
Dyrk2	348	330	1216	0	0	1222
Dyrk3	7	17	203	0	0	0
Dyrk4	5	0	0	0	0	0
Dysf	0	3	5	0	0	0
Dytn	7	0	10	0	1	0
Dyx1c1	0	0	0	0	0	0
Dzank1	76	139	179	0	0	39
Dzip1	61	176	611	1823	1	634
Dzip1l	10	63	184	2466	0	307
Dzip3	118	270	851	2045	1	894
E030013I19Rik	0	0	0	0	0	0
E030018B13Rik	0	1	0	0	0	0
E030024N20Rik	0	5	9	4	0	1
E030025P04Rik	0	0	0	0	0	0
E030026E10Rik	46	48	109	560	0	197
E030030I06Rik	0	0	1	0	0	0
E030032P16Rik	0	0	0	0	0	0
E030037K01Rik	0	0	2	0	0	0
E030042O20Rik	13	0	17	0	0	0
E030044B06Rik	6	5	32	0	0	127
E130006D01Rik	0	0	0	0	0	0
E130018N17Rik	2	28	51	0	0	0
E130018O15Rik	0	0	0	0	0	0
E130102H24Rik	53	36	178	365	0	104
E130111B04Rik	0	1	0	0	0	0
E130114P18Rik	28	65	215	259	0	684
E130116L18Rik	0	0	0	0	0	0
E130120K24Rik	0	0	0	0	0	0
E130201H02Rik	0	0	0	0	0	0
E130208F15Rik	0	0	0	0	0	0
E130215H24Rik	0	0	0	0	0	0
E130218I03Rik	104	104	463	118	0	820
E130304I02Rik	6	11	9	0	0	0
E130307A14Rik	177	216	769	2236	1911	413
E130308A19Rik	192	161	942	1708	0	5
E130309D02Rik	40	38	261	0	1	588
E130311K13Rik	13	36	108	1602	0	0
E130317F20Rik	67	55	113	543	0	0
E230001N04Rik	26	3	0	0	1	1
E230013L22Rik	0	0	0	0	0	0
E230015B07Rik	0	0	0	0	0	0
E230016K23Rik	0	0	37	0	0	0
E230016M11Rik	243	349	1478	0	0	480
E230020A03Rik	13	13	47	731	0	184
E230020D15Rik	37	9	32	0	0	0
E230025N22Rik	0	4	0	0	0	0
E230029C05Rik	48	50	253	2	0	287
E230032D23Rik	0	0	0	0	0	0
E2f1	0	0	0	0	0	0
E2f2	0	15	14	1308	1	0
E2f3	29	62	176	0	1061	7
E2f4	194	127	842	106	0	2020
E2f5	107	165	642	0	2	281
E2f6	147	87	190	0	0	656
E2f7	0	1	0	0	1	0
E2f8	0	1	0	0	0	0
E330009J07Rik	69	37	193	0	0	0
E330010L02Rik	0	0	0	0	0	0
E330011M16Rik	0	1	0	0	0	0
E330011O21Rik	6	0	33	0	0	0
E330012B07Rik	0	0	0	0	0	0
E330013P04Rik	22	15	84	356	4	148
E330014E10Rik	0	0	0	0	0	0
E330016L19Rik	0	0	0	0	0	0
E330017A01Rik	0	0	0	0	0	0
E330017L17Rik	0	0	0	0	0	0
E330018M18Rik	2	0	2	0	0	0
E330020D12Rik	0	5	0	0	0	0
E330021D16Rik	0	0	3	0	0	0
E330023G01Rik	0	0	0	0	0	0
E330034G19Rik	0	0	0	0	0	0
E330034L11Rik	171	113	533	2255	0	983
E330037G11Rik	32	52	232	662	1503	337
E330040D14Rik	0	0	0	0	0	0
E430014B02Rik	23	2	109	1	0	0
E430018J23Rik	8	59	154	0	0	0
E430021H15Rik	199	276	1261	1205	1	868
E430024P14Rik	15	0	0	0	0	0
E4f1	131	223	1108	5441	0	2433
E530001F21Rik	0	15	155	0	0	0
E530011L22Rik	41	16	152	0	0	159
EU599041	0	1	1	7	7	4
Eaf1	71	36	200	0	0	210
Eaf2	16	21	41	0	0	0
Eapp	157	109	593	260	5	1551
Ear-ps10	0	0	0	0	0	0
Ear-ps12	0	0	0	0	0	0
Ear-ps2	0	0	0	0	0	0
Ear-ps3	0	0	0	0	0	0
Ear-ps4	0	0	0	0	0	0
Ear-ps5	0	0	0	0	0	0
Ear-ps7	0	0	0	0	0	0
Ear-ps8	0	0	0	0	0	0
Ear-ps9	0	0	0	0	0	0
Ear1	0	0	0	0	0	0
Ear10	0	0	0	0	0	0
Ear14	0	0	0	0	0	0
Ear2	0	0	0	0	0	0
Ear6	0	0	0	0	0	0
Ears2	2	41	202	0	0	0
Ebag9	20	18	108	0	0	0
Ebf1	85	117	275	266	691	339
Ebf2	16	0	1	0	0	0
Ebf3	31	3	218	0	0	0
Ebf4	51	61	217	5	0	77
Ebi3	3	16	90	0	0	69
Ebna1bp2	284	199	1158	1545	8519	3011
Ebp	40	48	291	0	0	411
Ebpl	1096	647	3953	1575	176	3679
Ecd	55	105	626	844	0	760
Ece1	27	46	212	0	0	0
Ece2	58	117	456	5616	1	66
Ecel1	0	0	53	0	0	0
Ech1	155	264	942	0	2548	554
Echdc1	24	11	49	0	0	0
Echdc2	6	58	164	0	0	1681
Echdc3	0	23	31	0	0	358
Echs1	139	185	1016	1975	186	3342
Eci1	139	99	373	2688	28	559
Eci2	26	40	357	0	0	616
Eci3	0	0	0	0	0	0
Ecm1	27	30	55	0	0	0
Ecm2	3	6	0	915	0	0
Ecscr	3	15	0	0	0	0
Ecsit	124	182	616	489	0	285
Ect2	0	0	8	0	0	0
Ect2l	3	6	26	1094	0	0
Eda	0	2	11	1	0	0
Eda2r	0	0	0	0	0	0
Edar	0	3	0	0	0	0
Edaradd	0	1	7	0	0	0
Edc3	34	62	158	3109	7	62
Edc4	217	233	1272	2658	2	4659
Eddm3b	0	0	0	0	0	0
Edem1	118	70	250	19	0	360
Edem2	233	278	1281	7345	0	1416
Edem3	52	128	417	0	0	1368
Edf1	252	143	1351	333	0	1895
Edil3	80	184	908	4942	0	633
Edn1	1	11	24	0	0	65
Edn2	11	36	117	0	0	0
Edn3	0	0	0	0	0	0
Ednra	0	2	0	0	0	0
Ednrb	0	35	78	0	0	0
Edrf1	119	78	205	587	0	18
Eea1	179	357	662	9684	0	510
Eed	132	181	719	155	0	1061
Eef1a1	268	324	1725	702	3353	1954
Eef1a2	33	46	149	231	237	88
Eef1akmt1	129	52	255	0	0	736
Eef1akmt2	57	27	377	506	5	794
Eef1akmt3	12	1	78	7	7	87
Eef1b2	117	160	556	0	2623	745
Eef1d	55	101	500	0	240	963
Eef1e1	67	87	350	818	0	131
Eef1g	88	98	661	617	0	2293
Eef2	299	278	1703	787	1	3408
Eef2k	25	25	147	0	0	290
Eef2kmt	94	126	753	765	0	1
Eefsec	20	52	207	0	0	1201
Eepd1	44	95	497	0	0	0
Efcab1	1	0	0	0	0	0
Efcab10	0	0	0	0	0	0
Efcab11	0	3	0	0	0	0
Efcab12	14	21	184	0	0	93
Efcab14	325	259	1021	3350	1	958
Efcab2	47	46	86	0	0	780
Efcab3	0	0	0	0	0	0
Efcab5	0	14	68	0	0	0
Efcab6	0	0	0	0	0	0
Efcab7	0	6	71	0	0	0
Efcab8	0	1	7	0	0	0
Efcab9	0	2	0	0	0	0
Efcc1	0	0	0	3	0	1
Efemp1	87	42	729	0	0	0
Efemp2	74	54	298	0	0	51
Efhb	0	0	1	0	0	0
Efhc1	0	5	84	0	0	0
Efhc2	0	0	0	0	0	0
Efhd1	14	5	63	0	0	0
Efhd1os	0	0	0	0	0	0
Efhd2	19	45	122	0	0	0
Efl1	90	89	234	0	0	0
Efna1	22	22	119	0	0	0
Efna2	25	31	75	1	887	0
Efna3	19	5	72	0	0	0
Efna4	1	2	0	0	0	0
Efna5	10	72	96	0	0	0
Efnb1	27	16	133	931	0	892
Efnb2	20	56	15	0	0	379
Efnb3	49	53	184	0	3	269
Efr3a	482	426	1453	5861	4250	1329
Efr3b	43	198	394	0	0	803
Efs	19	0	48	3	0	277
Eftud2	267	238	541	198	2	949
Egf	26	36	221	0	0	28
Egfem1	26	40	125	0	0	1156
Egfl6	0	4	0	0	0	0
Egfl7	38	2	47	0	0	0
Egfl8	15	6	21	0	0	67
Egflam	280	265	878	394	0	0
Egfr	12	17	260	0	0	0
Egfros	25	0	2	0	0	0
Egln1	134	115	723	1	0	1184
Egln2	128	94	294	0	0	1070
Egln3	0	0	0	0	0	0
Egr1	29	91	480	0	0	177
Egr2	0	0	3	0	0	0
Egr3	0	9	0	0	0	0
Egr4	0	0	1	0	0	0
Ehbp1	98	106	401	1036	0	79
Ehbp1l1	4	17	46	1	2	0
Ehd1	12	54	183	0	0	719
Ehd2	0	20	103	0	0	490
Ehd3	22	57	308	998	0	22
Ehd4	34	29	176	1	0	217
Ehf	0	2	30	0	0	0
Ehhadh	16	4	29	0	0	0
Ehmt1	492	493	1906	1901	1	3414
Ehmt2	201	219	1319	945	2	2991
Ei24	113	128	906	1	2665	1235
Eid1	323	418	1575	722	0	2099
Eid2	74	135	656	0	0	3
Eid2b	57	74	236	0	0	282
Eid3	0	0	0	0	0	0
Eif1	590	613	3519	8397	759	4889
Eif1-ps1	2	0	0	7	0	5
Eif1-ps3	0	0	0	0	0	0
Eif1a	199	99	580	0	0	0
Eif1ad	73	104	523	0	0	0
Eif1ax	91	41	293	921	0	0
Eif1b	245	261	1271	0	1	2137
Eif2a	154	127	299	427	0	702
Eif2ak1	83	99	78	0	0	539
Eif2ak2	2	44	54	0	0	0
Eif2ak3	56	22	311	349	0	553
Eif2ak4	182	346	992	1492	130	491
Eif2b1	42	108	443	3	0	743
Eif2b2	101	138	582	1623	0	799
Eif2b3	153	181	537	1910	0	535
Eif2b4	232	296	1018	303	0	935
Eif2b5	39	179	899	758	0	0
Eif2c5	0	0	0	0	0	0
Eif2d	193	182	583	2321	4	2077
Eif2s1	54	119	407	0	1028	329
Eif2s2	188	200	912	872	0	725
Eif2s3x	8	41	187	0	470	142
Eif2s3y	353	0	1617	623	1	1722
Eif3a	262	321	1265	459	1070	717
Eif3b	21	83	442	635	0	811
Eif3c	223	302	1037	4701	234	2371
Eif3d	19	46	360	400	1518	1036
Eif3e	164	52	628	0	0	496
Eif3f	90	148	499	6	0	1450
Eif3g	359	270	1499	128	0	1804
Eif3h	21	60	232	0	0	0
Eif3i	87	130	239	731	1	788
Eif3j1	63	41	136	341	173	354
Eif3j2	29	2	37	918	0	174
Eif3k	90	158	571	1558	0	1261
Eif3l	86	45	550	0	0	420
Eif3m	102	74	420	0	1	0
Eif3s6-ps1	1	0	0	0	0	0
Eif3s6-ps2	1	0	3	0	0	5
Eif3s6-ps4	0	0	0	0	0	2
Eif4a-ps4	3	1	11	0	0	79
Eif4a1	155	192	1291	292	2	2510
Eif4a2	321	378	1931	968	1951	1815
Eif4a3	202	196	799	1297	0	348
Eif4b	70	110	581	411	2	1
Eif4e	119	147	625	4	0	0
Eif4e1b	0	0	0	0	0	0
Eif4e2	104	135	623	0	0	1800
Eif4e3	48	17	80	0	0	127
Eif4ebp1	10	0	35	0	3636	0
Eif4ebp2	34	93	460	0	0	582
Eif4ebp3	0	3	3	0	0	82
Eif4enif1	209	196	864	4	1	629
Eif4g1	404	359	984	2654	0	1428
Eif4g2	581	346	2901	3198	0	1575
Eif4g3	389	644	2525	3617	1	2471
Eif4h	510	412	2407	5436	1	2720
Eif5	355	646	2959	15	0	4441
Eif5a	409	342	1498	22	1	4628
Eif5a2	1	32	141	0	0	0
Eif5al3-ps	1	4	1	0	0	7
Eif5b	534	389	1931	1102	2840	3503
Eif6	171	111	425	2	1345	1137
Elac1	67	92	556	0	20	0
Elac2	46	154	542	0	1	1328
Elane	0	0	0	0	0	0
Elavl1	109	182	577	180	0	455
Elavl2	0	16	70	0	0	0
Elavl3	118	64	824	0	0	19
Elavl4	3	35	151	0	0	0
Eldr	0	0	16	0	0	0
Elf1	16	13	54	0	0	150
Elf2	106	87	311	2	0	0
Elf3	0	0	0	0	0	0
Elf4	0	0	0	0	0	0
Elf5	1	0	1	0	1	0
Elfn1	109	107	411	209	0	0
Elfn2	27	64	446	1208	3	432
Elk1	27	104	158	136	0	93
Elk3	1	0	83	0	0	0
Elk4	139	143	405	0	0	261
Ell	126	114	671	91	6	417
Ell2	11	40	104	1	0	0
Ell3	0	0	2	0	0	0
Elmo1	71	96	548	1798	173	2085
Elmo2	307	277	1181	5786	3	1855
Elmo3	33	47	337	463	0	0
Elmod1	229	265	1326	1900	1	4826
Elmod2	173	191	570	9	0	61
Elmod3	110	73	641	0	0	0
Elmsan1	25	38	214	4	0	220
Eln	31	33	154	689	0	1241
Eloa	21	29	245	0	0	179
Elob	151	129	635	3483	0	2448
Elobl	0	0	0	0	0	0
Eloc	135	138	576	0	0	1964
Elof1	52	88	343	0	0	836
Elovl1	24	42	32	0	0	496
Elovl2	65	76	202	0	0	167
Elovl3	0	0	0	0	0	0
Elovl4	619	598	3604	466	3	2651
Elovl5	53	23	406	2291	0	1007
Elovl6	150	137	609	1626	0	1196
Elovl7	10	15	6	0	0	0
Elp2	238	191	1476	352	1225	1449
Elp3	117	87	512	0	0	523
Elp4	34	37	212	0	0	0
Elp5	118	77	242	2781	0	312
Elp6	8	85	93	772	1	97
Emb	71	66	181	0	0	308
Emc1	153	202	755	1598	23	461
Emc10	145	129	814	3410	10	3092
Emc2	158	126	584	1503	0	1278
Emc3	170	146	686	2130	3	2895
Emc4	105	167	649	4044	0	888
Emc6	119	108	470	0	0	314
Emc7	448	324	1506	1714	44	1325
Emc8	177	228	1347	782	132	2298
Emc9	59	167	735	4306	0	914
Emcn	0	0	1	0	0	0
Emd	5	1	42	0	0	83
Eme1	3	3	6	63	0	18
Eme2	26	53	139	809	0	2
Emg1	315	385	1301	5481	0	0
Emid1	3	1	130	0	0	0
Emilin1	0	21	28	0	0	0
Emilin2	0	0	0	0	0	0
Emilin3	0	0	0	0	0	0
Eml1	257	251	1121	976	1	501
Eml2	51	25	112	26	0	0
Eml3	509	558	2575	2019	0	558
Eml4	89	148	692	41	9	570
Eml5	1235	1535	5069	14082	7271	14440
Eml6	146	274	663	1146	363	728
Emp1	0	14	0	0	0	0
Emp2	13	13	62	0	0	0
Emp3	2	21	17	0	0	0
Emsy	359	360	2102	0	37	2386
Emx1	0	0	0	0	0	0
Emx2	0	0	0	0	0	0
Emx2os	0	0	0	0	0	0
En1	0	0	0	0	0	0
En2	16	8	19	0	0	0
Enah	506	618	2574	6726	0	4178
Enam	14	22	62	0	0	0
Enc1	0	0	9	0	0	0
Endod1	49	46	411	0	0	441
Endog	19	21	179	0	0	0
Endou	0	3	0	0	0	0
Endov	95	138	688	5162	39	1161
Eng	0	3	0	0	0	133
Engase	36	74	172	0	0	193
Enho	57	45	278	505	2073	3841
Enkd1	228	195	987	1827	0	515
Enkur	20	32	182	28	0	0
Eno1	907	1486	8002	5	0	7115
Eno1b	76	114	1170	1	0	1169
Eno2	991	978	4495	3140	2645	6589
Eno3	220	215	681	0	0	87
Eno4	78	60	141	0	0	226
Enoph1	63	50	418	0	4	486
Enox1	38	112	588	463	0	258
Enox2	26	24	139	0	0	104
Enpep	5	22	0	0	0	0
Enpp1	11	12	16	0	0	0
Enpp2	91	88	474	0	1	165
Enpp3	0	0	0	0	1	0
Enpp4	2	20	197	0	27	515
Enpp5	118	123	850	1830	0	7
Enpp6	11	0	0	0	0	0
Enpp7	0	0	0	0	0	0
Ensa	501	598	2604	378	2	1879
Enthd1	0	0	0	0	0	0
Entpd1	2	0	0	1	0	0
Entpd2	4	0	8	0	0	0
Entpd3	4	33	11	0	0	0
Entpd4	0	0	0	0	0	0
Entpd4b	0	0	0	0	0	0
Entpd5	37	84	330	1181	0	1
Entpd6	125	109	577	426	0	467
Entpd7	30	21	75	0	0	144
Entpd8	0	0	27	0	0	0
Eny2	138	128	936	0	0	1033
Eogt	30	15	21	0	0	234
Eomes	0	5	4	0	0	0
Ep300	523	357	1733	10972	1	2046
Ep400	348	475	1310	7403	2	1811
Epas1	317	289	1481	0	0	547
Epb41	1748	1702	6074	5425	717	6152
Epb41l1	146	224	405	1989	1	983
Epb41l2	2607	2984	10150	267	6778	1663
Epb41l3	235	439	1928	12770	5668	10217
Epb41l4a	17	52	111	0	0	501
Epb41l4aos	57	31	37	1557	3	49
Epb41l4b	5	20	111	51	0	1959
Epb41l5	552	615	2185	572	64	1972
Epb42	0	12	5	0	0	0
Epc1	209	228	1143	0	0	1306
Epc2	90	67	370	273	5	103
Epcam	0	0	0	0	0	0
Epdr1	40	13	202	613	0	0
Epg5	20	66	609	0	0	415
Epgn	0	0	0	0	0	0
Epha1	15	1	0	0	0	0
Epha10	60	148	487	12735	1929	5231
Epha2	1	0	14	1	0	0
Epha3	64	53	52	7265	5	7882
Epha4	87	119	570	43	0	1848
Epha5	229	342	1180	8308	3266	4643
Epha6	0	20	18	0	0	0
Epha7	173	170	684	1672	589	1074
Epha8	30	46	230	1705	784	2422
Ephb1	28	29	247	0	0	0
Ephb2	64	90	306	1303	6	768
Ephb3	2	19	135	1	71	174
Ephb4	0	9	19	0	0	0
Ephb6	2	42	332	0	0	552
Ephx1	1	20	10	0	0	0
Ephx2	35	40	328	0	0	0
Ephx3	0	0	0	0	0	0
Ephx4	0	26	12	0	0	0
Epm2a	20	15	65	0	1	374
Epm2aip1	448	356	1575	3	1910	866
Epn1	64	156	552	261	4	192
Epn2	140	236	898	1	1	1808
Epn3	8	12	73	0	0	509
Epo	0	0	0	0	0	0
Epop	0	0	0	0	0	0
Epor	0	4	0	0	0	0
Epp13	0	1	0	0	0	0
Eppin	0	0	0	0	0	0
Eprs	256	474	1655	9	1	3093
Eps15	62	100	750	2349	0	599
Eps15l1	352	494	1400	902	1	1445
Eps8	306	412	1514	993	847	694
Eps8l1	0	0	1	256	4	363
Eps8l2	0	0	1	0	0	0
Eps8l3	0	0	0	0	0	0
Epsti1	0	0	0	0	0	0
Epx	0	0	0	0	0	0
Epyc	0	0	0	0	0	0
Eqtn	0	2	1	0	0	0
Eral1	211	120	1163	0	0	104
Erap1	8	18	36	0	0	0
Eras	0	0	0	0	0	0
Erbb2	7	16	4	0	0	0
Erbb3	0	1	0	0	0	14
Erbb4	0	0	5	1122	11	384
Erbin	112	246	750	253	0	486
Erc1	27	143	369	424	416	2618
Erc2	328	405	1082	4592	354	211
Ercc1	79	135	397	0	0	1155
Ercc2	83	78	194	144	0	623
Ercc3	178	176	917	1764	0	1880
Ercc4	96	178	532	0	0	1239
Ercc5	168	123	353	2413	0	921
Ercc6	190	169	625	0	1	1812
Ercc6l	0	0	2	0	0	0
Ercc6l2	175	244	987	0	1248	197
Ercc8	22	33	280	362	0	341
Erdr1	392	226	1053	1736	259	760
Ereg	0	0	0	0	0	0
Erf	1	15	32	0	0	0
Erfe	0	16	2	0	0	0
Erg	0	1	0	0	0	0
Erg28	273	177	1105	2730	0	141
Ergic1	32	31	201	949	0	851
Ergic2	183	242	716	0	0	305
Ergic3	312	365	2170	113	0	4125
Erh	89	71	337	823	0	564
Eri1	76	31	267	0	0	276
Eri2	40	42	217	0	0	1245
Eri3	240	238	1171	819	9	686
Erich1	43	50	198	2395	0	310
Erich2	0	0	0	0	0	0
Erich2os	0	0	0	0	0	0
Erich3	0	27	38	0	0	0
Erich4	0	0	0	0	0	0
Erich5	6	0	0	0	0	0
Erich6	14	3	26	0	0	345
Erich6b	0	1	0	0	0	0
Erlec1	312	263	953	1703	1573	782
Erlin1	40	59	347	2	13	928
Erlin2	25	126	361	0	0	425
Ermap	4	0	0	0	0	0
Ermard	141	224	786	127	18	1665
Ermn	5	0	0	0	0	0
Ermp1	40	59	369	1451	0	307
Ern1	66	127	331	0	3	322
Ern2	0	0	0	0	0	0
Ero1l	88	135	222	0	0	0
Ero1lb	121	110	337	4	0	243
Erp27	0	0	0	0	0	0
Erp29	101	125	542	281	1	1105
Erp44	44	88	380	132	0	0
Errfi1	62	28	285	0	0	119
Erv3	0	0	0	0	0	0
Esam	0	18	0	4244	0	4590
Esco1	297	202	884	5904	3762	238
Esco2	1	2	6	3	3	0
Esd	121	214	592	1711	1	1351
Esf1	264	269	759	1528	1434	1980
Esm1	0	0	0	0	0	0
Esp1	0	0	0	0	0	0
Esp15	0	0	0	0	0	0
Esp16	0	1	0	0	0	0
Esp18	0	0	0	0	0	0
Esp23	0	0	0	0	0	0
Esp24	0	0	0	0	0	0
Esp3	0	0	0	0	0	0
Esp31	0	0	0	0	0	0
Esp34	0	0	0	0	0	0
Esp36	0	0	0	0	0	0
Esp38	0	0	0	0	0	0
Esp4	0	0	0	0	0	0
Esp6	0	0	0	0	0	0
Esp8	0	0	0	0	0	0
Espl1	1	5	0	0	0	433
Espn	66	203	895	0	0	111
Espnl	0	0	0	0	0	0
Esr1	0	3	4	0	0	82
Esr2	0	0	0	0	0	0
Esrp1	0	14	68	0	0	0
Esrp2	4	0	0	0	1	0
Esrra	21	39	186	0	0	0
Esrrb	322	355	1306	0	1	181
Esrrg	28	31	303	0	0	327
Esx1	0	0	0	0	0	0
Esyt1	70	118	135	2	1	156
Esyt2	193	291	1195	1	2188	948
Esyt3	0	6	4	0	0	0
Etaa1	37	30	211	0	0	0
Etaa1os	14	28	63	0	0	0
Etd	0	0	0	0	0	0
Etf1	98	119	285	621	0	1106
Etfa	131	109	402	0	0	1878
Etfb	1	11	20	148	2922	52
Etfbkmt	29	21	38	0	0	72
Etfdh	110	103	606	898	0	839
Etfrf1	36	32	367	0	0	0
Ethe1	43	24	165	0	0	0
Etl4	4	14	64	0	1	0
Etnk1	881	777	3144	2892	2086	6490
Etnk2	4	10	2	788	0	558
Etnppl	0	5	1	0	0	0
Etohd2	0	37	171	12	0	265
Etos1	0	0	0	0	0	0
Ets1	0	0	26	0	0	0
Ets2	15	27	27	0	1	739
Etv1	15	10	134	0	0	0
Etv2	3	0	0	0	0	0
Etv3	86	41	380	131	0	178
Etv3l	0	0	0	0	0	0
Etv4	10	47	360	83	198	453
Etv5	1	33	375	1	0	0
Etv6	48	73	260	0	8814	402
Eva1a	27	1	23	0	0	0
Eva1b	2	4	2	0	0	0
Eva1c	40	30	201	1	1	46
Evc	41	65	312	0	0	0
Evc2	0	13	118	0	0	0
Evi2	18	2	10	0	0	0
Evi2a	0	27	65	0	0	7
Evi2b	0	0	0	0	0	0
Evi5	163	243	1310	5751	5971	466
Evi5l	184	177	724	958	269	846
Evl	50	133	496	2189	0	2507
Evpl	0	3	46	0	0	12
Evx1	0	0	0	0	0	0
Evx1os	0	0	0	0	0	0
Evx2	0	0	0	0	0	0
Ewsr1	932	1113	4983	3761	1613	5004
Exd1	0	5	3	0	0	25
Exd2	205	336	1536	3879	2	3095
Exo1	4	1	0	0	0	0
Exo5	68	37	223	0	0	0
Exoc1	243	313	1332	647	128	1516
Exoc2	23	28	222	8	0	68
Exoc3	298	256	841	4	0	1488
Exoc3l	55	26	203	0	0	0
Exoc3l2	0	1	0	0	0	0
Exoc3l4	0	0	12	0	0	0
Exoc4	81	230	636	271	380	957
Exoc5	78	77	326	931	0	406
Exoc6	28	19	238	0	0	6
Exoc6b	29	176	307	366	0	694
Exoc7	85	177	659	0	0	796
Exoc8	118	75	295	2	320	575
Exog	86	82	134	0	0	381
Exosc1	162	85	358	0	0	424
Exosc10	129	285	1302	331	1	1636
Exosc2	79	121	452	2180	1189	366
Exosc3	46	90	429	3864	0	693
Exosc4	171	141	789	1	293	1457
Exosc5	11	81	415	254	0	425
Exosc6	0	0	0	0	0	0
Exosc7	120	172	682	2184	0	141
Exosc8	71	91	284	2616	0	14
Exosc9	39	49	268	0	0	205
Exph5	0	0	0	0	0	0
Ext1	201	192	905	0	0	12
Ext2	43	61	651	1	2	640
Extl1	0	5	37	0	2	161
Extl2	82	102	716	5	0	2116
Extl3	38	62	616	1482	0	856
Eya1	3	16	3	0	0	0
Eya2	0	6	30	0	0	0
Eya3	102	84	503	4683	1	252
Eya4	0	4	0	1	2	0
Ezh1	200	189	1013	757	226	409
Ezh2	166	165	636	0	1	179
Ezr	0	7	37	0	0	0
F10	4	11	46	0	0	0
F11	6	3	51	0	0	161
F11r	8	15	46	0	0	0
F12	0	0	0	0	0	0
F13a1	0	0	2	0	0	0
F13b	0	0	0	0	0	0
F2	0	7	90	0	0	0
F2r	18	0	14	0	0	0
F2rl1	0	0	0	0	0	0
F2rl2	0	7	16	0	0	0
F2rl3	7	17	56	0	0	0
F3	10	47	3	0	0	0
F420014N23Rik	30	77	206	0	0	212
F5	0	2	0	41	0	0
F630028O10Rik	0	0	0	0	0	0
F630040K05Rik	122	93	495	54	0	1
F630206G17Rik	0	0	0	0	0	0
F7	0	2	0	0	0	0
F730016J06Rik	0	3	0	0	0	0
F730035M05Rik	0	0	5	0	0	0
F730035P03Rik	5	0	0	0	0	0
F730043M19Rik	5	20	215	1850	0	0
F730311O21Rik	0	0	0	0	0	0
F8	15	21	207	0	0	0
F830016B08Rik	0	0	0	2	0	0
F830045P16Rik	4	0	0	0	0	0
F830112A20Rik	0	15	38	0	0	0
F830115B05Rik	13	27	127	2	0	0
F830208F22Rik	0	0	0	0	0	0
F830212C03Rik	0	0	0	0	0	0
F8a	7	52	155	0	0	1170
F9	0	1	0	0	0	0
F930015N05Rik	0	0	0	0	0	0
F930017D23Rik	0	0	0	0	0	0
Fa2h	0	0	0	0	0	0
Faah	434	578	2170	2712	16	2779
Faap100	227	279	1016	0	3	1658
Faap20	64	59	14	2565	0	0
Faap24	36	3	158	3764	0	624
Fabp1	0	0	0	0	0	0
Fabp12	658	896	3136	1799	2601	820
Fabp2	0	0	0	0	0	0
Fabp3	2	5	54	0	0	136
Fabp3-ps1	0	0	2	0	0	4
Fabp4	128	91	231	0	0	0
Fabp5	20	15	8	429	0	453
Fabp5l2	0	1	22	0	0	1
Fabp6	0	0	0	0	0	0
Fabp7	0	0	4	0	0	0
Fabp9	8	7	0	0	0	0
Fadd	27	0	1	0	0	0
Faddos	0	0	3	0	0	0
Fads1	102	135	1520	1	1	3914
Fads2	12	50	141	0	0	306
Fads3	0	44	226	0	0	0
Fads6	62	24	75	0	676	15
Faf1	186	182	569	0	1076	611
Faf2	159	168	963	6	3	1042
Fah	90	102	380	0	0	62
Fahd1	131	79	332	359	0	536
Fahd2a	59	73	515	0	0	552
Faim	730	881	3197	1527	3578	95
Faim2	109	146	1112	486	1	1892
Faiml	0	0	1	0	0	0
Fam102a	95	53	552	976	0	135
Fam102b	0	8	13	0	0	12
Fam103a1	42	41	176	0	0	178
Fam104a	88	130	432	0	698	546
Fam105a	7	38	80	0	0	342
Fam107a	5	8	8	0	0	0
Fam107b	125	99	420	0	0	0
Fam109a	14	63	223	105	0	2
Fam109b	0	0	3	0	1	0
Fam110a	84	70	426	0	0	0
Fam110b	3	61	11	0	0	0
Fam110c	0	0	0	0	0	0
Fam111a	0	0	12	0	973	0
Fam114a1	0	3	0	0	0	0
Fam114a2	379	291	1281	1194	5091	8987
Fam117a	34	27	85	68	0	628
Fam117b	88	21	320	0	0	90
Fam118a	0	18	48	0	0	0
Fam118b	94	64	351	0	2	960
Fam120a	496	358	1917	1208	1774	1898
Fam120aos	199	228	1007	1611	0	1120
Fam120b	108	223	903	0	4	382
Fam120c	30	33	90	0	0	1
Fam122a	353	305	1872	5584	1	2747
Fam122b	0	2	88	0	0	0
Fam122c	0	0	3	0	0	0
Fam124a	7	3	211	563	0	0
Fam124b	0	0	0	0	0	0
Fam126a	129	78	180	0	0	0
Fam126b	252	285	1148	3787	1	2389
Fam129a	0	3	85	0	0	0
Fam129b	6	19	52	0	2	193
Fam129c	49	24	41	0	0	0
Fam131a	12	6	28	0	0	909
Fam131b	0	22	3	0	0	0
Fam131c	9	0	21	0	0	0
Fam133b	423	453	1891	2469	1922	2439
Fam135a	348	212	1048	1873	4	20
Fam135b	60	149	503	0	0	405
Fam136a	18	40	364	4740	0	0
Fam136b-ps	0	13	0	154	0	0
Fam13a	28	48	343	114	3176	805
Fam13b	92	111	548	510	0	472
Fam13c	67	61	245	0	0	269
Fam149a	124	164	580	0	0	0
Fam149b	298	281	809	1450	930	774
Fam151a	0	0	0	0	0	0
Fam151b	6	30	131	0	0	178
Fam155a	46	66	207	719	547	605
Fam159a	0	0	13	0	0	0
Fam159b	0	0	0	0	0	0
Fam160a1	90	187	910	715	0	124
Fam160a2	271	333	1681	0	0	1954
Fam160b1	98	133	475	0	0	488
Fam160b2	33	128	337	4854	0	800
Fam161a	1697	1607	6101	4146	472	3122
Fam161b	41	105	122	0	0	0
Fam162a	62	109	545	0	0	1108
Fam162b	0	0	0	0	0	0
Fam163a	1	30	189	0	7494	575
Fam163b	4	10	37	1082	0	222
Fam166a	0	3	11	0	0	0
Fam166b	3	3	49	0	0	18
Fam167a	0	0	0	0	0	0
Fam167b	0	2	0	0	0	0
Fam168a	524	525	1522	5192	7	4344
Fam168b	69	114	774	32	0	494
Fam169a	531	585	2761	3825	293	4036
Fam169b	0	0	11	0	0	131
Fam170a	0	0	0	0	0	0
Fam170b	0	0	0	0	0	0
Fam171a1	4	13	75	0	0	0
Fam171a2	2	26	58	0	0	484
Fam171b	792	529	2338	4324	3443	2833
Fam172a	104	99	424	0	0	240
Fam173a	234	472	3079	1637	1	4405
Fam173b	36	71	84	0	0	132
Fam174a	34	77	394	0	0	645
Fam174b	0	14	60	0	0	0
Fam177a	0	0	0	1	0	0
Fam178b	1	1	0	0	0	0
Fam180a	0	0	0	0	0	0
Fam181a	0	0	0	0	0	0
Fam181b	0	0	2	0	0	0
Fam183b	0	0	0	0	0	0
Fam184a	487	440	1761	8106	1885	2915
Fam184b	25	227	625	0	1	2951
Fam185a	114	70	156	0	0	543
Fam186a	0	0	4	0	0	0
Fam186b	0	5	3	0	0	0
Fam187a	0	0	0	0	0	0
Fam187b	0	7	0	2	0	0
Fam189a1	11	21	115	3	1	849
Fam189a2	56	82	489	522	351	2317
Fam189b	51	138	552	2128	0	434
Fam192a	18	103	217	0	34	954
Fam193a	323	418	1545	6181	971	1017
Fam193b	1058	1209	5581	7650	73	7813
Fam196a	40	117	482	3603	162	73
Fam196b	6	5	0	0	0	0
Fam198a	8	3	31	0	0	0
Fam198b	14	0	0	0	0	2
Fam199x	109	19	159	0	0	0
Fam19a1	18	11	219	0	0	0
Fam19a2	0	2	0	0	963	77
Fam19a3	133	277	1437	37945	13579	25987
Fam19a4	0	7	38	2655	0	1460
Fam19a5	28	32	56	0	0	3
Fam204a	129	119	646	1946	0	549
Fam205a1	0	0	0	0	0	0
Fam205a2	0	0	0	0	0	0
Fam205a3	0	0	0	0	0	0
Fam205a4	0	0	0	0	0	0
Fam205c	0	5	0	0	0	0
Fam206a	142	92	501	1972	284	395
Fam207a	27	26	34	0	0	0
Fam208a	441	477	1463	674	74	1711
Fam208b	73	157	583	524	3466	1114
Fam209	0	3	14	0	0	0
Fam20a	0	17	10	0	0	0
Fam20b	2	40	170	0	0	159
Fam20c	51	23	118	0	0	0
Fam210a	76	144	452	175	0	723
Fam210b	60	62	219	0	1	0
Fam212a	4	0	24	0	0	0
Fam212b	91	69	605	306	2233	22
Fam213a	207	208	708	4577	1	1048
Fam213b	39	86	480	2313	0	1082
Fam214a	146	176	593	1901	1	1337
Fam214b	23	29	179	0	0	432
Fam216a	57	75	303	0	0	296
Fam216b	0	0	0	0	0	0
Fam217a	0	0	4	0	0	0
Fam217b	1	15	15	0	0	1
Fam219a	10	45	58	0	0	9
Fam219aos	0	0	0	21	0	0
Fam219b	82	123	513	0	0	250
Fam220-ps	0	0	0	0	0	0
Fam220a	11	55	246	0	0	392
Fam221a	13	17	66	0	0	0
Fam221b	0	5	82	5	0	408
Fam222a	25	32	100	3	0	134
Fam222b	32	144	1168	251	0	39
Fam227a	171	174	535	0	1	386
Fam227b	2	3	41	0	0	0
Fam228a	15	60	170	666	0	17
Fam228b	11	37	35	1378	0	108
Fam229a	1	0	8	0	0	201
Fam229b	321	267	753	0	3	90
Fam234a	33	76	655	1	0	180
Fam234b	85	159	696	6003	0	1280
Fam240a	0	0	0	0	0	0
Fam240b	0	0	0	0	0	418
Fam24a	0	2	6	0	0	0
Fam25c	0	0	0	0	0	0
Fam26d	0	0	0	0	0	0
Fam26e	0	5	0	0	3	0
Fam26f	0	0	0	0	0	0
Fam32a	77	99	585	72	0	2315
Fam35a	35	35	128	0	0	1094
Fam3a	162	131	950	1	2	2203
Fam3b	0	0	23	0	0	0
Fam3c	533	656	2404	0	20	635
Fam43a	12	9	94	0	0	82
Fam43b	0	2	23	0	0	0
Fam45a	301	242	1334	878	0	312
Fam46a	0	45	240	0	0	0
Fam46b	0	4	0	0	0	0
Fam46c	0	0	1	0	0	524
Fam46d	0	0	0	0	0	0
Fam47c	0	0	0	0	0	0
Fam47e	2	0	1	0	0	0
Fam49a	18	17	64	0	2	0
Fam49b	141	129	649	0	0	1009
Fam50a	136	139	581	806	0	2608
Fam50b	0	1	0	0	0	0
Fam53a	180	91	464	0	1	912
Fam53b	1701	1844	6583	0	1	221
Fam53c	139	254	998	0	1	493
Fam57a	16	44	155	1476	0	280
Fam57b	1923	1994	7901	4125	1	1419
Fam58b	269	292	1219	0	0	526
Fam60a	1	13	1	3	0	129
Fam69a	9	58	371	4838	0	56
Fam69b	21	30	125	2536	0	1331
Fam69c	0	3	204	0	0	0
Fam71a	0	0	0	0	0	0
Fam71b	0	0	0	0	0	0
Fam71d	0	5	0	0	0	0
Fam71e1	111	100	405	0	1431	298
Fam71e2	0	0	0	0	0	0
Fam71f1	0	0	0	0	0	0
Fam71f2	7	1	23	0	0	0
Fam72a	0	9	0	0	0	0
Fam76a	96	187	590	2	4302	71
Fam76b	103	101	530	726	4	1063
Fam78a	9	37	50	0	0	913
Fam78b	118	68	189	1055	576	289
Fam81a	0	0	65	0	0	0
Fam81b	0	0	13	0	0	0
Fam83a	4	0	0	0	0	1
Fam83b	0	0	0	0	2	0
Fam83c	0	7	2	0	0	0
Fam83d	5	0	2	0	0	0
Fam83e	16	0	1	58	0	0
Fam83f	0	7	0	0	1	0
Fam83g	0	0	0	0	0	0
Fam83h	7	19	113	0	0	0
Fam84a	0	0	49	0	0	0
Fam84b	4	12	152	0	0	0
Fam89a	43	5	245	614	0	0
Fam89b	0	0	0	27	0	0
Fam8a1	107	81	453	635	0	24
Fam90a1a	0	0	0	0	0	0
Fam90a1b	0	10	0	0	0	0
Fam91a1	38	117	296	0	1	180
Fam92a	96	228	627	0	10	666
Fam92b	0	0	25	0	0	0
Fam96a	9	55	215	0	0	0
Fam96b	114	80	321	0	0	316
Fam98a	84	101	470	0	0	1258
Fam98b	74	40	178	2333	2	593
Fam98c	4	25	216	0	0	0
Fan1	112	72	430	0	0	180
Fanca	0	7	65	1	0	1
Fancb	0	0	50	0	0	0
Fancc	44	78	274	0	2	212
Fancd2	0	9	41	0	0	34
Fancd2os	0	0	0	0	0	0
Fance	343	422	1516	0	0	439
Fancf	17	45	177	0	0	0
Fancg	37	44	186	0	0	0
Fanci	1	0	1	2	0	0
Fancl	141	134	311	1691	0	536
Fancm	92	77	276	261	0	568
Fank1	6	31	55	1	0	0
Fap	0	9	0	0	0	0
Far1	527	494	2028	933	11	1968
Far1os	0	8	2	0	0	0
Far2	55	39	120	1	0	199
Far2os1	0	0	0	2	1	0
Far2os2	0	0	0	0	0	0
Farp1	38	74	366	0	0	270
Farp2	26	59	143	0	0	292
Fars2	115	69	192	0	0	402
Farsa	457	500	2040	5818	1871	880
Farsb	80	121	990	0	0	529
Fas	0	1	36	0	0	0
Fasl	0	0	0	0	0	0
Fasn	52	54	530	0	2719	763
Fastk	458	393	2093	1905	0	2325
Fastkd1	66	74	162	2260	0	124
Fastkd2	95	55	251	0	0	437
Fastkd3	14	59	146	0	0	181
Fastkd5	0	14	91	0	0	0
Fat1	2	4	42	0	0	0
Fat2	0	1	1	0	0	0
Fat3	61	95	833	5414	0	1718
Fat4	37	137	392	1346	3361	5103
Fate1	0	0	0	0	0	0
Fau	116	47	614	2944	0	755
Fau-ps1	0	0	6	0	0	0
Fau-ps2	10	6	46	0	0	0
Faxc	121	88	483	0	0	114
Fbf1	143	218	1241	154	2565	1130
Fbl	71	50	167	1	0	315
Fblim1	0	12	9	0	0	0
Fbll1	4	11	78	0	0	32
Fbln1	4	24	90	0	0	39
Fbln2	0	8	0	0	1	0
Fbln5	4	0	0	0	0	0
Fbln7	0	21	11	0	1	0
Fbn1	9	73	113	0	1	729
Fbn2	4	20	48	1	0	0
Fbp1	0	0	2	0	0	0
Fbp2	0	0	0	0	0	0
Fbrs	161	126	755	1306	8	372
Fbrsl1	221	336	1894	15	0	1218
Fbxl12	111	212	686	0	0	806
Fbxl12os	20	12	111	943	0	125
Fbxl13	16	7	7	0	0	0
Fbxl14	21	18	123	0	0	1
Fbxl15	48	66	232	1572	0	506
Fbxl16	124	274	897	2886	0	2572
Fbxl17	14	69	113	0	0	232
Fbxl18	57	154	492	0	0	678
Fbxl19	18	141	419	0	1	506
Fbxl2	8	61	366	0	0	0
Fbxl20	283	423	1197	0	1	575
Fbxl21	7	8	87	0	0	639
Fbxl22	25	50	266	0	0	0
Fbxl3	245	196	1096	7526	418	680
Fbxl4	10	69	355	3	0	176
Fbxl5	645	393	1606	2255	6	1031
Fbxl6	63	228	955	661	0	1024
Fbxl7	51	16	170	0	0	0
Fbxl8	26	2	73	0	0	0
Fbxo10	6	82	112	162	1	40
Fbxo11	167	135	782	24	0	236
Fbxo15	0	6	0	0	0	0
Fbxo16	4	2	67	0	0	0
Fbxo17	19	22	96	0	0	763
Fbxo18	147	223	828	3217	0	635
Fbxo2	0	7	136	0	0	0
Fbxo21	122	158	963	501	4	992
Fbxo22	41	34	184	3818	0	3
Fbxo24	0	1	3	0	0	0
Fbxo25	86	117	579	1903	1	0
Fbxo27	155	156	871	0	0	87
Fbxo28	125	65	345	1	0	10
Fbxo3	209	237	742	1529	0	882
Fbxo30	54	111	118	0	3	97
Fbxo31	134	112	463	0	0	379
Fbxo32	74	50	197	0	0	0
Fbxo33	95	127	318	0	7	0
Fbxo34	75	30	332	1690	0	0
Fbxo36	92	62	423	1153	0	257
Fbxo38	200	219	773	490	0	801
Fbxo39	0	0	0	0	0	0
Fbxo4	121	59	248	1	1	3
Fbxo40	0	0	0	0	0	0
Fbxo41	60	89	116	381	0	740
Fbxo42	230	137	560	0	0	175
Fbxo43	9	9	97	1	0	0
Fbxo44	123	130	297	0	0	1338
Fbxo45	5	38	502	1	0	609
Fbxo46	26	19	202	0	0	0
Fbxo47	7	5	10	0	0	0
Fbxo48	0	9	2	0	0	0
Fbxo5	8	6	109	0	0	0
Fbxo6	67	43	182	51	0	761
Fbxo7	142	53	372	0	0	0
Fbxo8	37	106	708	0	0	278
Fbxo9	406	254	1081	535	2332	2961
Fbxw10	0	0	0	0	0	0
Fbxw11	88	122	499	0	0	596
Fbxw13	0	0	0	0	0	0
Fbxw14	0	0	1	0	0	0
Fbxw15	0	0	0	0	0	0
Fbxw16	0	0	0	0	0	0
Fbxw17	12	45	24	0	2	1417
Fbxw18	0	0	0	0	0	0
Fbxw19	0	0	0	1	0	0
Fbxw2	510	498	1993	4112	53	3436
Fbxw20	0	0	0	0	0	0
Fbxw21	19	14	40	0	0	0
Fbxw22	0	0	0	0	0	0
Fbxw23	0	0	1	0	0	0
Fbxw24	0	0	0	0	0	0
Fbxw25	0	0	0	0	0	0
Fbxw26	0	0	0	0	0	0
Fbxw27	0	0	0	0	0	0
Fbxw28	0	2	0	0	0	0
Fbxw4	16	33	85	334	0	93
Fbxw5	205	250	838	3459	0	1978
Fbxw7	176	231	1106	6	1	342
Fbxw8	7	36	69	0	0	24
Fbxw9	200	304	1028	0	0	1152
Fcamr	6	0	0	0	0	0
Fcer1a	0	0	0	0	0	0
Fcer1g	1	0	6	0	0	0
Fcer2a	10	4	0	0	0	0
Fcf1	47	40	261	54	66	331
Fcgbp	1	0	37	0	0	0
Fcgr1	0	15	5	0	0	133
Fcgr2b	0	6	0	0	0	0
Fcgr3	0	2	0	0	0	0
Fcgr4	0	0	0	0	0	0
Fcgrt	0	32	3	0	0	0
Fcho1	168	130	1070	2283	0	1164
Fcho2	135	362	933	785	11	1193
Fchsd1	2	25	52	0	0	0
Fchsd2	171	190	551	1925	4510	853
Fcmr	0	0	0	0	0	0
Fcna	0	4	23	0	0	0
Fcnaos	3	10	56	0	0	135
Fcnb	0	0	0	0	0	0
Fcor	7	13	43	0	0	219
Fcrl1	0	0	5	0	0	0
Fcrl5	0	0	2	0	0	0
Fcrl6	0	0	0	0	0	0
Fcrla	0	0	0	0	0	0
Fcrlb	0	0	0	0	0	0
Fcrls	0	3	0	0	0	0
Fdft1	71	162	821	2200	0	358
Fdps	11	34	123	0	1	3
Fdx1	14	15	209	359	0	826
Fdx1l	0	0	10	0	0	0
Fdxacb1	12	16	154	3500	0	0
Fdxr	29	76	389	1219	0	71
Fech	37	34	293	3091	0	288
Fem1a	31	149	190	3077	0	0
Fem1b	82	131	571	0	0	970
Fem1c	89	98	350	0	0	912
Fen1	0	0	1	0	0	24
Fendrr	0	0	0	0	0	0
Fer	326	241	928	2862	2565	1482
Fer1l4	0	0	0	0	0	0
Fer1l5	10	15	125	0	0	19
Fer1l6	4	3	13	3373	0	255
Ferd3l	0	0	0	0	0	0
Fermt1	0	1	0	0	0	0
Fermt2	211	218	1010	1813	1	2520
Fermt3	23	23	67	0	0	181
Fes	0	1	90	0	0	0
Fetub	0	0	0	0	0	1
Fev	0	0	0	0	1	0
Fez1	94	56	385	0	0	208
Fez2	88	42	156	0	1	604
Fezf1	0	0	0	0	0	0
Fezf2	9	59	146	4750	2784	6247
Ffar1	0	0	0	0	2	0
Ffar2	0	0	0	0	0	0
Ffar3	0	0	0	0	0	0
Ffar4	0	0	0	0	0	0
Fga	0	0	0	0	2	0
Fgb	5	1	0	0	2	0
Fgd1	11	20	63	0	0	0
Fgd2	0	1	119	0	0	0
Fgd3	0	6	0	0	0	0
Fgd4	425	371	1258	23	0	390
Fgd5	0	16	61	0	0	0
Fgd6	90	105	235	0	0	0
Fgf1	0	30	48	0	0	0
Fgf10	0	0	0	0	0	0
Fgf11	42	47	212	0	0	715
Fgf12	15	40	129	0	0	141
Fgf13	70	7	97	0	0	866
Fgf14	0	19	26	0	0	0
Fgf15	0	2	0	0	0	0
Fgf16	0	0	0	0	0	0
Fgf17	0	0	101	0	0	0
Fgf18	1	0	45	0	0	0
Fgf2	19	24	78	0	0	107
Fgf20	0	0	0	0	0	0
Fgf21	0	0	0	0	0	0
Fgf22	0	5	38	0	0	938
Fgf23	0	0	0	0	0	0
Fgf2os	48	82	136	2	1	77
Fgf3	0	0	0	2	0	0
Fgf4	0	0	0	0	0	0
Fgf5	7	6	20	0	0	0
Fgf6	0	0	0	0	0	0
Fgf7	5	8	0	0	0	28
Fgf8	0	1	33	0	0	0
Fgf9	137	106	402	4084	7946	760
Fgfbp1	0	0	12	0	0	0
Fgfbp3	43	45	375	1030	0	618
Fgfr1	25	64	221	1	0	8
Fgfr1op	292	173	553	4	0	743
Fgfr1op2	96	142	471	2118	0	194
Fgfr2	0	0	11	0	0	101
Fgfr3	0	0	0	0	0	0
Fgfr3-ps	0	0	0	0	0	0
Fgfr4	19	16	239	0	0	375
Fgfrl1	4	42	133	0	0	0
Fgg	0	0	0	0	0	0
Fggy	14	39	207	230	0	0
Fgl1	0	2	0	0	0	0
Fgl2	0	1	0	0	0	0
Fgr	0	0	3	0	0	0
Fh1	123	56	486	2	0	101
Fhad1	5	18	178	1	0	0
Fhad1os1	0	0	0	0	0	0
Fhad1os2	0	0	0	0	0	0
Fhdc1	2	14	73	0	0	0
Fhit	9	3	46	0	0	0
Fhitos	7	5	12	0	0	0
Fhl1	200	390	1367	3633	3	2110
Fhl2	0	2	1	0	0	0
Fhl3	0	0	0	12	5	32
Fhl4	0	0	0	0	0	0
Fhl5	0	0	0	0	0	0
Fhod1	67	52	214	0	0	49
Fhod3	211	295	921	1479	0	394
Fibcd1	1	6	0	0	0	0
Fibin	0	0	0	0	0	0
Fibp	182	302	897	449	2	1239
Ficd	11	34	247	2	0	0
Fig4	142	97	347	0	0	437
Figla	0	0	0	0	0	0
Fign	6	43	22	0	0	0
Fignl1	0	7	0	0	0	0
Fignl2	1	8	22	0	0	0
Filip1	21	11	17	353	0	234
Filip1l	42	101	605	265	0	1207
Fip1l1	244	164	1015	674	0	827
Firre	637	651	3603	4073	241	7323
Fis1	141	135	765	651	0	2651
Fitm1	0	0	0	0	0	0
Fitm2	15	21	143	1	0	0
Fiz1	77	96	428	1537	1	1756
Fjx1	2	0	86	0	0	0
Fkbp10	0	8	38	0	0	0
Fkbp11	7	27	159	0	0	0
Fkbp14	171	83	249	0	0	0
Fkbp15	230	321	1487	413	91	1062
Fkbp1a	121	157	850	53	52	1768
Fkbp1b	0	5	32	0	0	0
Fkbp2	125	147	743	1711	1	1091
Fkbp3	174	132	608	2003	257	883
Fkbp4	120	317	1619	27	0	1147
Fkbp5	5	42	299	0	0	0
Fkbp6	0	0	0	0	0	0
Fkbp7	8	42	112	0	0	322
Fkbp8	547	642	2511	1305	815	5804
Fkbp9	0	27	75	0	0	0
Fkbpl	20	7	241	0	0	0
Fkrp	61	179	457	949	432	1157
Fktn	186	289	540	0	1	882
Flad1	215	197	461	260	3134	383
Flcn	497	527	3699	56	5393	2201
Flg	0	0	0	0	0	0
Flg2	0	0	0	0	0	0
Fli1	0	3	0	0	0	0
Flicr	4	26	148	0	0	162
Flii	211	240	866	1957	0	1884
Flna	165	207	732	2855	1	2854
Flnb	19	68	772	1199	0	228
Flnc	5	0	0	0	0	0
Flot1	201	166	618	1217	1503	1471
Flot2	151	60	613	0	0	220
Flrt1	29	46	183	0	0	588
Flrt2	7	66	110	0	0	52
Flrt3	82	38	157	193	97	1637
Flt1	155	164	805	0	53	188
Flt3	15	13	109	0	0	0
Flt3l	45	36	127	1669	0	988
Flt4	0	23	41	0	0	0
Flywch1	125	247	805	213	3	753
Flywch2	13	25	169	1	0	855
Fmc1	85	67	429	2039	0	1969
Fmn1	348	504	1455	1964	1274	3767
Fmn2	34	28	208	1414	7	607
Fmnl1	6	9	139	0	0	9
Fmnl2	14	32	33	0	0	106
Fmnl3	52	45	150	0	0	0
Fmo1	0	0	2	4	0	3
Fmo2	0	0	0	0	0	0
Fmo3	0	0	0	0	0	0
Fmo4	0	0	0	0	0	0
Fmo5	5	0	0	0	0	0
Fmo6	0	0	0	0	0	0
Fmo9	0	0	0	0	0	0
Fmod	0	10	12	0	0	0
Fmr1	210	364	1147	0	4186	1885
Fmr1nb	0	0	2	0	0	0
Fmr1os	0	0	0	0	0	0
Fn1	62	136	807	0	0	0
Fn3k	117	127	713	2309	0	1346
Fn3krp	18	43	117	8	1	376
Fnbp1	92	162	407	0	0	1968
Fnbp1l	53	45	61	0	0	0
Fnbp4	754	817	2755	4241	13130	4076
Fnd3c2	0	6	0	0	0	0
Fndc1	146	178	811	0	0	3
Fndc10	51	58	261	0	0	7
Fndc11	0	0	1	0	0	0
Fndc3a	193	214	796	1102	0	1558
Fndc3b	31	57	193	0	0	232
Fndc3c1	0	4	0	0	0	0
Fndc4	210	304	1808	905	7	2088
Fndc5	56	43	428	685	0	1732
Fndc7	0	4	0	0	0	0
Fndc8	1	28	15	0	0	307
Fndc9	0	0	8	0	0	0
Fnip1	283	268	1724	170	5	949
Fnip2	89	101	209	0	21	378
Fnta	242	327	1100	618	1	686
Fntb	194	212	802	2077	0	447
Focad	8	62	79	1	0	195
Folh1	116	66	574	0	0	44
Folr1	2	32	229	0	0	0
Folr2	0	0	29	0	0	1
Fopnl	113	140	491	0	3	498
Fos	37	141	337	0	0	0
Fosb	4	0	25	0	0	0
Fosl1	1	7	0	0	0	0
Fosl2	0	3	0	0	0	2
Foxa1	0	0	0	0	0	0
Foxa2	0	0	0	0	0	0
Foxa3	0	0	0	0	0	0
Foxb1	0	0	0	0	0	0
Foxb2	0	0	0	0	0	0
Foxc1	0	0	0	0	1	0
Foxc2	0	0	0	0	0	0
Foxd1	24	0	12	0	0	0
Foxd2	0	0	0	0	0	0
Foxd2os	0	3	2	0	0	0
Foxd3	0	0	0	0	0	0
Foxd4	0	0	17	0	8	0
Foxe1	0	0	0	0	0	0
Foxe3	0	0	0	0	0	0
Foxf1	0	5	0	0	1	0
Foxf2	0	0	0	0	0	0
Foxg1	1	0	5	0	0	43
Foxh1	0	0	0	0	0	0
Foxi1	0	0	0	0	0	0
Foxi2	11	0	0	0	0	0
Foxi3	0	0	0	0	0	0
Foxj1	2	1	5	0	0	0
Foxj2	115	186	1043	9	0	817
Foxj3	99	133	378	929	5	1600
Foxk1	56	46	273	0	1	252
Foxk2	60	140	662	1895	0	1118
Foxl1	0	0	0	0	0	0
Foxl2	0	0	6	10	0	3
Foxl2os	0	1	0	0	0	0
Foxm1	0	0	1	0	0	0
Foxn1	0	1	0	0	0	0
Foxn2	23	62	101	78	25	510
Foxn3	351	553	2422	6204	505	4628
Foxn4	0	0	0	0	0	0
Foxo1	87	60	245	0	0	839
Foxo3	54	45	351	3	3	358
Foxo4	8	13	12	0	0	151
Foxo6	0	2	35	0	0	0
Foxo6os	0	11	0	0	0	0
Foxp1	43	112	550	115	134	320
Foxp2	0	4	52	0	0	0
Foxp3	0	0	1	0	0	0
Foxp4	5	27	61	611	1	145
Foxq1	0	0	0	0	0	0
Foxr1	0	1	0	0	0	0
Foxr2	0	0	38	0	0	0
Foxred1	89	217	1209	0	0	2493
Foxred2	71	124	503	2984	0	569
Foxs1	0	0	0	0	0	0
Fpgs	59	78	343	0	0	706
Fpgt	5	43	226	0	607	574
Fpr-rs3	0	0	0	0	0	0
Fpr-rs4	0	0	0	0	0	0
Fpr-rs6	0	0	0	0	0	0
Fpr-rs7	0	0	0	0	0	0
Fpr1	0	0	0	0	0	0
Fpr2	0	1	0	0	221	0
Fpr3	0	0	0	0	0	0
Fra10ac1	88	133	268	1927	0	1351
Fras1	11	19	24	0	0	0
Frat1	48	38	96	0	0	142
Frat2	39	55	241	0	0	0
Frem1	50	128	315	0	1	0
Frem2	0	1	27	0	0	0
Frem3	0	0	0	0	0	0
Frg1	165	151	733	0	0	3311
Frg2f1	32	75	163	0	0	425
Frk	0	3	0	0	0	0
Frmd3	195	221	567	2183	3047	1776
Frmd4a	89	284	1092	3359	2	2868
Frmd4b	1347	1436	5136	5	0	660
Frmd5	268	405	1359	6496	3	1155
Frmd6	53	37	268	0	0	150
Frmd7	0	5	28	0	0	0
Frmd8	34	14	51	0	0	887
Frmd8os	0	0	10	0	0	0
Frmpd1	615	577	2141	117	19	196
Frmpd1os	20	15	23	0	0	0
Frmpd2	799	827	3435	2033	6	828
Frmpd3	0	8	125	4035	0	621
Frmpd4	1	11	110	0	0	0
Frrs1	0	2	5	0	0	457
Frrs1l	3	62	443	0	3	1880
Frs2	95	106	438	0	0	24
Frs3	77	129	324	142	3	1074
Frs3os	0	3	0	0	0	0
Fry	177	272	1157	2405	596	1638
Fryl	1978	2116	7263	10876	7600	9393
Frzb	25	68	120	0	0	0
Fsbp	50	34	207	0	0	0
Fscb	0	6	0	0	0	0
Fscn1	40	35	96	883	0	297
Fscn2	391	353	1020	0	5	0
Fscn3	0	0	1	0	0	0
Fsd1	16	101	314	3	3191	666
Fsd1l	601	696	2625	1460	0	1475
Fsd2	0	7	12	0	0	0
Fshb	0	0	0	0	0	0
Fshr	0	0	0	0	0	0
Fsip1	0	1	0	0	0	0
Fsip2	0	0	0	0	0	0
Fst	0	0	0	0	0	0
Fstl1	41	54	202	0	0	38
Fstl3	6	0	26	0	0	0
Fstl4	18	16	160	0	0	0
Fstl5	43	149	441	0	5	467
Ftcd	0	0	13	0	0	0
Fth-ps2	59	84	128	0	0	221
Fth-ps3	1	0	1	2	0	0
Fth1	441	481	2355	2880	0	4346
Fthl17-ps1	0	0	0	0	0	0
Fthl17-ps2	0	0	0	0	0	0
Fthl17-ps3	0	2	0	0	0	0
Fthl17a	0	0	0	0	0	0
Fthl17b	0	0	0	0	0	0
Fthl17c	0	0	0	0	0	0
Fthl17d	0	0	0	0	0	0
Fthl17e	0	0	0	0	0	0
Fthl17f	0	0	17	0	0	0
Ftl1	134	108	685	1490	733	975
Ftl1-ps1	2	0	7	21	14	12
Ftl1-ps2	0	1	1	6	0	6
Ftl2-ps	11	13	28	86	0	80
Ftmt	0	0	0	0	0	0
Fto	252	574	1842	6186	894	613
Ftsj1	177	145	607	916	0	41
Ftsj3	75	125	282	2778	0	0
Ftx	147	219	907	3642	772	1685
Fubp1	725	1023	4157	1014	12428	3401
Fubp3	143	138	360	122	6	140
Fuca1	20	146	471	0	0	1429
Fuca2	48	84	322	0	0	549
Fuk	132	119	985	1	0	757
Fundc1	62	54	232	0	0	306
Fundc2	31	50	167	0	0	3
Fuom	66	101	287	1256	0	1981
Furin	63	164	631	10	0	543
Fus	558	891	2485	5545	18	4811
Fut1	0	0	0	0	0	0
Fut10	9	7	32	0	0	0
Fut11	73	101	495	0	0	81
Fut2	17	39	149	120	0	274
Fut4	0	0	0	0	0	0
Fut7	5	0	0	0	0	0
Fut8	13	41	227	2	1002	82
Fut9	0	22	127	0	0	0
Fuz	136	130	800	48	2	1311
Fv1	30	31	65	0	0	0
Fxn	112	175	426	313	0	1029
Fxr1	134	136	593	4031	26	160
Fxr2	152	228	1039	114	0	1096
Fxyd1	108	129	677	0	0	103
Fxyd2	0	1	0	0	0	0
Fxyd3	0	0	1	0	0	0
Fxyd4	14	46	37	1	2	2
Fxyd5	5	17	21	0	0	0
Fxyd6	18	27	274	0	0	0
Fxyd7	5	26	64	0	0	0
Fyb	20	1	1	3	0	1
Fyb2	0	8	7	0	0	0
Fyco1	3493	4027	16400	13906	10504	25896
Fyn	75	120	691	473	0	1299
Fyttd1	136	229	966	2453	0	896
Fzd1	18	5	0	0	120	0
Fzd10	5	0	12	0	0	0
Fzd2	2	9	45	0	0	172
Fzd3	21	34	381	0	0	0
Fzd4	30	120	60	0	0	0
Fzd5	42	52	395	0	0	0
Fzd6	16	14	16	0	0	0
Fzd7	23	0	16	0	0	0
Fzd8	15	2	57	0	1	0
Fzd9	1	0	77	0	0	0
Fzr1	145	203	776	0	0	249
G0s2	3	11	76	0	0	0
G2e3	89	54	288	751	5773	1123
G3bp1	211	181	839	406	6149	993
G3bp2	153	121	771	1649	1	357
G430049J08Rik	0	0	5	36	0	9
G430095P16Rik	0	0	9	0	0	0
G530011O06Rik	4	14	6	0	0	0
G530012D18Rik	0	0	0	0	0	0
G630016G05Rik	11	22	51	0	0	0
G630018N14Rik	0	2	0	1	0	0
G630022F23Rik	0	0	0	0	0	0
G630030J09Rik	1	0	0	0	0	0
G630064G18Rik	0	0	0	0	0	0
G6b	0	0	0	0	0	0
G6pc	0	0	0	0	0	0
G6pc2	0	0	4	0	0	0
G6pc3	121	161	611	0	2	1873
G6pd2	0	0	1	0	0	1
G6pdx	94	78	419	0	0	963
G730003C15Rik	21	44	56	6	0	44
G730013B05Rik	0	0	0	0	0	0
G930045G22Rik	0	0	0	0	0	0
Gaa	184	278	1096	1191	0	2546
Gab1	11	65	164	0	0	0
Gab2	0	21	43	0	0	45
Gab3	24	5	51	15	0	2
Gabarap	200	180	312	0	0	1488
Gabarapl1	110	159	570	0	4592	751
Gabarapl2	97	71	476	2740	0	837
Gabbr1	210	229	904	5270	210	1613
Gabbr2	88	68	373	3567	0	2604
Gabpa	72	29	260	0	1582	7
Gabpb1	91	68	245	0	0	519
Gabpb2	267	274	808	488	5451	1075
Gabra1	141	144	753	5920	0	4352
Gabra2	90	78	340	0	4	0
Gabra3	11	11	109	30	0	0
Gabra4	1	13	83	0	0	0
Gabra5	59	61	399	2511	1	1665
Gabra6	21	0	0	1	0	0
Gabrb1	97	114	346	8	0	449
Gabrb2	3	22	189	0	0	388
Gabrb3	116	246	604	14768	1058	5346
Gabrd	43	29	255	941	1818	140
Gabre	0	0	0	0	0	0
Gabrg1	17	15	70	0	0	467
Gabrg2	109	236	626	5139	0	2319
Gabrg3	45	84	134	0	0	0
Gabrp	0	2	0	0	0	0
Gabrq	0	0	0	0	0	0
Gabrr1	64	155	1237	6373	40	3661
Gabrr2	270	484	3117	9244	1564	5451
Gabrr3	0	0	45	1201	1	682
Gad1	114	117	635	0	1	168
Gad1-ps	0	0	0	0	0	0
Gad1os	0	0	0	0	0	0
Gad2	76	71	347	0	0	0
Gadd45a	112	140	457	0	2	556
Gadd45b	10	29	22	282	0	0
Gadd45g	19	58	277	0	0	0
Gadd45gip1	106	74	312	386	0	598
Gadl1	0	0	67	0	0	0
Gak	88	172	943	0	0	464
Gal	0	0	0	0	0	0
Gal3st1	0	0	52	0	0	0
Gal3st2	0	0	0	0	0	0
Gal3st2b	0	0	0	0	0	0
Gal3st2c	0	0	16	0	0	0
Gal3st3	8	46	103	40	3	183
Gal3st4	0	0	0	0	0	0
Galc	76	105	295	0	18	400
Gale	29	45	205	0	3	174
Galk1	13	29	144	1175	1	419
Galk2	100	42	186	0	0	282
Galm	0	20	0	0	0	0
Galns	10	22	56	0	0	0
Galnt1	109	57	260	4124	0	137
Galnt10	90	113	820	71	0	1563
Galnt11	136	127	328	3413	6	364
Galnt12	0	0	31	0	0	0
Galnt13	182	232	588	4808	0	553
Galnt14	5	21	322	2042	0	1981
Galnt15	38	15	45	0	0	0
Galnt16	0	29	5	0	0	0
Galnt18	15	7	212	0	0	0
Galnt2	3	1	13	0	0	0
Galnt3	1	4	0	0	0	0
Galnt4	315	189	1027	1139	0	508
Galnt5	0	0	0	0	0	0
Galnt6	0	0	0	0	0	0
Galnt6os	0	0	0	0	0	0
Galnt7	480	412	1483	66	0	184
Galnt9	4	7	258	0	0	0
Galntl5	0	0	0	0	0	0
Galntl6	40	11	44	0	0	0
Galp	0	0	0	0	0	0
Galr1	0	0	0	0	0	0
Galr2	12	13	0	0	0	0
Galr3	0	0	0	0	0	0
Galt	244	116	1625	1772	0	2779
Gamt	26	25	99	0	0	152
Gan	167	220	593	333	0	2047
Ganab	317	400	1896	975	11	6771
Ganc	273	317	914	0	2	982
Gap43	0	3	44	0	4	0
Gapdh	1105	1006	6510	7577	403	10692
Gapdh-ps14	0	1	2	4	2	8
Gapdh-ps15	0	0	0	0	0	0
Gapdhs	9	9	60	0	0	357
Gapt	0	0	0	0	0	0
Gapvd1	424	531	2216	1513	100	2895
Gar1	0	17	64	0	0	219
Garem1	128	243	1086	1	0	1265
Garem2	0	0	14	0	0	0
Garnl3	7	44	209	0	2	1
Gars	37	142	324	1054	0	100
Gart	199	191	819	1271	0	1025
Gas1	43	81	445	0	0	0
Gas2	21	39	161	0	0	40
Gas2l1	31	123	446	1	0	1872
Gas2l2	0	9	75	0	0	786
Gas2l3	10	0	0	2	0	1
Gas5	576	578	2581	6029	4347	3700
Gas6	463	413	2002	3849	0	995
Gas7	442	569	2082	1625	5	76
Gas8	169	130	680	396	3545	94
Gast	0	0	0	0	0	0
Gata1	0	0	6	0	0	0
Gata2	0	0	0	0	0	0
Gata3	0	0	3	0	0	0
Gata4	0	0	0	0	0	0
Gata5	0	0	0	0	0	0
Gata5os	0	0	0	0	0	0
Gata6	0	0	0	0	0	0
Gatad1	19	77	271	0	0	47
Gatad2a	184	147	372	2018	0	923
Gatad2b	302	254	1304	1455	391	947
Gatb	67	82	150	1777	0	376
Gatc	125	141	467	171	0	355
Gatd1	140	132	581	134	1	1236
Gatm	6	14	25	0	0	156
Gatsl2	101	122	664	119	1194	1524
Gatsl3	0	21	1	0	0	0
Gba	98	67	416	4943	0	1
Gba2	214	169	873	223	0	3053
Gbe1	101	91	495	368	1042	261
Gbf1	485	869	2520	2340	0	1355
Gbgt1	0	6	0	0	0	0
Gbp10	0	0	0	0	0	0
Gbp11	0	0	0	0	0	0
Gbp2	0	7	0	0	0	0
Gbp2-ps	0	0	0	0	0	0
Gbp2b	0	0	0	0	0	0
Gbp3	0	0	0	0	0	0
Gbp4	0	0	0	0	0	0
Gbp5	0	0	0	2	0	0
Gbp6	0	0	16	0	0	0
Gbp7	2	2	1	0	0	1006
Gbp8	0	0	0	0	0	0
Gbp9	5	0	0	0	0	0
Gbx1	0	0	0	0	0	0
Gbx2	0	0	2	0	0	0
Gc	0	0	0	0	0	0
Gca	9	32	146	18	0	149
Gcat	46	15	153	0	0	631
Gcc1	2	38	92	293	0	0
Gcc2	574	295	1603	334	429	1078
Gcdh	95	124	626	0	0	2160
Gcfc2	132	87	310	0	0	0
Gcg	0	0	0	0	0	0
Gcgr	0	0	0	0	0	0
Gch1	0	10	0	0	0	0
Gchfr	2	4	24	0	0	0
Gck	40	1	59	2373	0	0
Gckr	524	974	4289	750	143	464
Gclc	127	115	490	0	0	615
Gclm	17	64	192	6	0	0
Gcm1	0	0	0	0	0	0
Gcm2	0	0	0	0	0	0
Gcn1l1	214	393	1139	259	1209	1473
Gcnt1	22	4	40	0	0	0
Gcnt2	15	0	152	2	0	0
Gcnt3	5	0	1	0	0	0
Gcnt4	8	11	8	0	0	0
Gcnt7	0	9	69	0	0	513
Gcom1	0	0	0	0	0	0
Gcsam	0	0	0	0	0	0
Gcsh	22	28	357	0	0	477
Gda	0	6	1	0	0	0
Gdap1	236	451	2089	5806	0	5363
Gdap10	82	101	144	0	0	990
Gdap1l1	42	77	243	0	0	339
Gdap2	60	74	174	0	0	66
Gde1	117	156	1062	429	0	1295
Gdf1	0	0	0	0	0	0
Gdf10	10	0	0	0	0	0
Gdf11	34	57	281	168	4733	499
Gdf15	10	6	30	0	0	0
Gdf2	0	0	0	0	0	0
Gdf3	12	15	0	0	0	0
Gdf5	0	0	0	0	0	0
Gdf6	0	0	0	0	0	0
Gdf7	0	0	0	0	0	0
Gdf9	0	0	0	2	0	0
Gdi1	474	568	2484	2550	2	3929
Gdi2	160	202	1295	2016	9	422
Gdnf	0	0	0	0	0	0
Gdpd1	76	145	505	10	0	982
Gdpd2	0	2	12	0	0	0
Gdpd3	36	49	82	0	0	216
Gdpd4	0	0	0	0	0	0
Gdpd5	428	717	1873	5858	2	506
Gdpgp1	46	98	48	1	0	0
Gem	90	130	752	1698	3	5622
Gemin2	59	75	74	143	1	600
Gemin4	16	3	40	0	0	0
Gemin5	72	116	624	62	612	134
Gemin6	0	15	100	1212	1757	1
Gemin6-ps	7	0	1	0	0	0
Gemin7	101	69	365	1206	0	289
Gemin8	26	37	134	0	303	91
Gen1	0	0	0	3	0	0
Get4	387	436	1550	134	0	958
Gfap	3	1	103	0	0	0
Gfer	75	68	230	0	0	26
Gfi1	0	0	0	0	0	0
Gfi1b	0	0	0	0	0	0
Gfm1	94	61	282	0	139	289
Gfm2	252	282	1071	2007	570	1686
Gfod1	23	27	136	2	3	458
Gfod2	63	42	282	782	204	39
Gfpt1	232	199	866	1593	670	170
Gfpt2	0	5	0	0	0	0
Gfra1	15	12	71	0	0	0
Gfra2	1	27	258	0	0	0
Gfra3	0	13	30	0	0	556
Gfra4	101	70	391	758	0	2669
Gfral	0	0	0	0	0	0
Gfy	0	8	32	0	0	0
Gga1	122	163	719	1212	1	215
Gga2	50	100	182	7	1	1008
Gga3	306	380	1520	0	179	2411
Ggact	6	20	33	0	0	0
Ggct	10	58	75	856	0	284
Ggcx	37	102	180	64	0	18
Ggh	126	72	513	0	0	0
Ggn	0	18	55	0	0	0
Ggnbp1	20	37	112	0	0	203
Ggnbp2	247	378	1725	2320	0	485
Ggps1	138	186	695	388	0	1
Ggt1	0	3	0	0	0	0
Ggt5	4	0	1	2267	0	657
Ggt6	0	0	0	0	0	0
Ggt7	360	367	1314	5009	3706	7343
Ggta1	0	1	0	0	0	0
Gh	0	2	0	0	0	0
Ghdc	9	74	408	0	0	645
Ghitm	117	244	927	1649	0	5565
Ghr	50	54	89	0	0	0
Ghrh	0	0	12	0	0	0
Ghrhr	0	0	0	0	0	0
Ghrl	24	5	1	0	0	0
Ghsr	0	0	0	0	0	0
Gid4	95	47	334	716	0	10
Gid8	33	55	237	0	0	966
Gif	0	0	0	0	0	0
Gigyf1	305	286	1851	10141	3321	2858
Gigyf2	533	554	1798	5000	0	1163
Gimap1	0	0	0	0	0	0
Gimap1os	0	0	0	0	1	0
Gimap3	0	0	0	0	0	0
Gimap4	0	0	0	0	0	0
Gimap5	0	0	0	0	0	0
Gimap6	0	1	0	1	0	0
Gimap7	0	0	0	0	0	0
Gimap8	0	0	0	0	0	0
Gimap9	0	0	0	0	0	0
Gimd1	0	2	0	0	0	0
Gin1	65	93	516	454	0	602
Ginm1	164	189	768	3	2839	409
Gins1	0	10	44	0	0	0
Gins2	0	8	0	0	0	0
Gins3	38	1	121	0	0	0
Gins4	44	100	495	0	0	932
Gip	0	0	0	0	0	0
Gipc1	90	76	429	0	0	500
Gipc2	2	3	6	0	0	0
Gipc3	0	0	0	0	0	0
Gipr	2	1	13	0	0	0
Git1	49	63	473	998	3	62
Git2	600	482	2370	6397	8	886
Gja1	1	35	5	0	0	0
Gja10	0	0	0	0	0	0
Gja3	0	0	0	0	0	0
Gja4	0	0	0	0	0	0
Gja5	2	16	46	0	0	0
Gja6	0	2	20	0	0	0
Gja8	0	0	0	0	0	0
Gjb1	0	0	0	0	0	0
Gjb2	0	0	0	0	0	0
Gjb3	0	0	0	0	0	0
Gjb4	0	0	0	0	0	0
Gjb5	0	0	0	0	0	0
Gjb6	0	0	0	0	0	0
Gjc1	15	3	50	0	0	0
Gjc2	23	7	43	0	0	0
Gjc3	0	0	0	0	0	0
Gjd2	95	56	182	1155	0	480
Gjd3	0	0	0	0	0	0
Gjd4	0	0	0	0	0	0
Gje1	0	0	24	0	2	0
Gk	31	43	299	0	0	0
Gk2	0	7	0	0	0	0
Gk5	5	26	17	0	0	0
Gkap1	226	164	714	897	0	1389
Gkn1	0	0	0	0	0	0
Gkn2	0	0	0	0	0	0
Gkn3	2	0	13	0	0	0
Gla	21	27	88	0	0	400
Glb1	1	11	132	874	0	1915
Glb1l	48	99	367	39	0	0
Glb1l2	537	601	3093	0	3052	60
Glb1l3	23	38	331	0	0	494
Glcci1	16	45	213	1	0	87
Glce	7	62	226	0	0	0
Gldc	48	41	292	0	0	41
Gldn	0	13	2	0	0	0
Gldnos	0	0	0	0	0	0
Gle1	280	243	1585	462	69	1117
Glg1	245	399	1450	2692	4	2992
Gli1	0	0	1	0	0	0
Gli2	7	1	6	0	0	0
Gli3	23	5	38	0	3	0
Glipr1	0	0	13	0	0	87
Glipr1l1	0	0	0	0	0	0
Glipr1l2	0	0	0	0	0	0
Glipr2	2	1	4	0	0	0
Glis1	68	69	207	2878	821	3566
Glis2	85	79	579	1	0	575
Glis3	0	0	7	0	0	0
Glmn	490	473	1455	0	0	228
Glmp	93	155	742	1	679	1365
Glns-ps1	8	9	30	0	0	24
Glo1	355	241	2751	5267	0	4425
Glod4	47	44	289	0	0	543
Glod5	0	0	0	0	0	0
Glp1r	0	0	36	0	0	0
Glp2r	160	132	603	0	0	5
Glra1	19	46	166	6377	3375	3923
Glra2	32	22	38	0	0	0
Glra3	99	57	344	6	1	2
Glra4	0	1	30	0	0	0
Glrb	62	82	423	1750	868	326
Glrp1	0	0	0	0	0	0
Glrx	33	43	128	0	0	0
Glrx2	177	81	318	597	1	737
Glrx3	63	147	379	558	0	463
Glrx5	90	112	514	1468	1	63
Gls	929	1068	5536	5512	608	9813
Gls2	11	14	198	0	0	194
Glt1d1	31	21	115	1444	0	148
Glt28d2	32	84	170	0	0	0
Glt6d1	0	0	0	0	0	0
Glt8d1	396	426	1609	779	3	2218
Glt8d2	0	18	0	2	0	0
Gltp	1	19	84	0	0	89
Gltpd2	0	16	0	0	0	0
Glud-ps	0	0	0	0	0	0
Glud1	60	157	526	154	0	450
Glul	273	373	2634	259	775	789
Glyat	3	0	0	0	0	0
Glyatl3	0	0	0	0	0	0
Glycam1	0	0	0	0	0	0
Glyctk	0	2	84	0	0	0
Glyr1	85	215	1233	2106	4142	861
Gm10010	0	0	32	0	0	0
Gm10012	5	3	2	3	0	14
Gm10013	0	0	0	0	0	0
Gm10015	0	0	0	0	0	0
Gm10020	1	0	1	0	0	12
Gm10024	0	0	0	0	0	0
Gm10025	7	0	0	0	0	0
Gm10029	2	0	2	0	0	0
Gm10030	47	32	116	0	0	0
Gm10031	31	17	39	249	3	120
Gm10032	0	0	0	0	0	0
Gm10033	164	207	689	1	1	1314
Gm10036	1	1	2	6	23	1
Gm10037	31	0	94	0	0	0
Gm10038	9	1	0	0	0	0
Gm10039	57	20	263	567	133	245
Gm10040	0	2	2	8	6	7
Gm10042	0	0	0	0	1	0
Gm10043	0	0	0	0	0	0
Gm10044	12	0	0	0	1	0
Gm10045	8	3	24	619	0	35
Gm10046	0	0	0	0	0	0
Gm10048	36	13	64	2062	509	527
Gm10051	0	0	0	0	0	0
Gm10052	2	3	1	0	0	7
Gm10053	0	2	3	0	0	1
Gm10057	0	0	0	0	0	0
Gm10058	0	0	0	0	0	0
Gm10059	0	0	3	0	0	6
Gm10060	16	25	68	291	184	60
Gm10061	0	0	0	0	0	0
Gm10062	0	0	0	0	0	0
Gm10064	0	0	0	0	0	0
Gm10065	0	0	0	0	0	0
Gm10067	0	1	0	0	0	0
Gm10069	16	16	48	0	0	0
Gm10073	0	1	4	1	1	4
Gm10074	1	0	1	2	0	0
Gm10075	1	2	3	1	0	1
Gm10076	42	21	87	170	9	129
Gm10080	0	0	24	11	0	4
Gm10086	0	0	0	4	0	1
Gm10087	5	0	0	0	0	0
Gm10088	0	0	0	0	0	0
Gm10092	0	0	0	0	0	0
Gm10093	11	29	120	4	0	400
Gm10096	0	0	0	0	0	0
Gm10097	539	611	1130	0	0	783
Gm10100	0	0	0	0	0	0
Gm10101	45	38	95	0	0	0
Gm10105	0	0	0	0	0	3
Gm10108	0	0	0	0	2	1
Gm10109	0	0	30	0	0	0
Gm10110	1	1	5	7	0	0
Gm10112	0	0	0	0	0	0
Gm10113	0	0	0	0	0	0
Gm10115	19	23	36	0	0	2
Gm10118	8	0	0	0	0	447
Gm10123	4	4	17	66	0	41
Gm10125	54	66	103	220	15	0
Gm10128	0	0	0	0	0	0
Gm10129	0	0	0	0	0	0
Gm10130	0	5	10	0	0	0
Gm10131	0	4	3	16	0	8
Gm10132	2	5	13	312	0	0
Gm10134	0	1	0	0	0	0
Gm10135	0	1	0	0	0	0
Gm10136	15	35	111	1	0	0
Gm10138	43	56	113	152	0	69
Gm10139	0	0	0	0	0	0
Gm10142	0	0	0	0	0	0
Gm10143	0	17	35	0	0	0
Gm10145	1	3	3	0	0	0
Gm10146	5	3	13	36	0	23
Gm10147	0	0	0	0	0	0
Gm10152	0	0	0	0	0	0
Gm10153	0	0	0	0	0	0
Gm10154	0	0	0	0	0	1
Gm10155	0	0	0	0	0	3
Gm10156	0	0	1	3	0	0
Gm10157	0	0	4	3	0	2
Gm10160	5	6	0	1	0	128
Gm10161	0	0	0	0	0	0
Gm10163	2	2	3	11	0	2
Gm10167	21	4	6	2	0	0
Gm10169	0	0	0	0	0	0
Gm10171	0	0	0	3	0	0
Gm10172	0	0	0	0	0	0
Gm10175	0	0	0	1	0	0
Gm10176	0	0	0	0	0	0
Gm10177	3	1	8	38	0	4
Gm10179	0	0	0	0	0	0
Gm10180	4	0	43	5	0	52
Gm10181	0	0	0	0	0	0
Gm10182	0	0	0	0	0	2
Gm10184	0	1	2	0	0	0
Gm10188	0	0	0	0	0	0
Gm10190	0	0	0	0	0	0
Gm10192	0	2	1	0	0	0
Gm10193	0	0	1	0	0	2
Gm10197	0	0	0	0	0	0
Gm10198	0	0	0	0	0	0
Gm10203	0	0	0	0	0	0
Gm10205	0	0	1	0	0	0
Gm10209	0	9	18	0	0	0
Gm10212	0	0	0	0	0	0
Gm10217	0	0	0	0	0	0
Gm10220	0	0	0	0	0	0
Gm10221	2	0	9	8	0	13
Gm10222	2	0	0	0	0	0
Gm10224	0	0	1	0	0	1
Gm10226	0	1	31	0	0	0
Gm10228	0	0	0	0	0	0
Gm10229	0	0	0	0	0	0
Gm10230	0	0	0	0	0	0
Gm10231	0	0	0	0	0	1
Gm10232	2	3	10	0	0	5
Gm10233	0	1	3	0	0	0
Gm10234	0	0	0	0	0	0
Gm10237	0	0	0	0	0	0
Gm10238	0	0	0	0	0	0
Gm10240	0	0	4	9	0	4
Gm10241	1	0	6	3	0	5
Gm10242	0	0	0	0	0	0
Gm10243	0	0	0	0	0	0
Gm10244	12	13	146	0	0	112
Gm10247	0	0	1	0	0	0
Gm10248	0	3	0	0	0	0
Gm10250	2	1	13	42	10	28
Gm10251	0	0	0	0	0	1
Gm10252	1	0	0	0	0	0
Gm10253	0	0	18	0	0	0
Gm10254	1	1	1	0	0	4
Gm10256	0	0	0	0	0	0
Gm10258	0	0	0	0	0	0
Gm10259	0	0	0	0	0	0
Gm10260	0	0	0	0	0	0
Gm10263	0	1	5	0	3	5
Gm10267	0	0	0	0	0	0
Gm10268	0	1	0	0	0	0
Gm10269	5	0	0	7	0	2
Gm10271	2	0	3	0	0	0
Gm10272	0	0	0	0	0	0
Gm10273	0	4	16	1	0	9
Gm10275	0	0	6	0	1	6
Gm10277	63	70	370	3	20	265
Gm10280	0	0	0	0	0	0
Gm10282	7	10	69	2	0	70
Gm10283	0	0	0	0	0	0
Gm10284	0	1	7	41	0	41
Gm10286	0	0	0	0	0	1
Gm10287	31	11	101	0	0	0
Gm10288	2	1	3	13	25	6
Gm10290	0	0	4	5	0	8
Gm10291	0	0	1	4	0	6
Gm10292	0	0	0	0	0	0
Gm10293	2	0	3	3	0	8
Gm10295	0	0	0	0	0	0
Gm10297	1	2	2	0	0	18
Gm10298	0	0	0	0	0	0
Gm10300	0	2	6	0	0	0
Gm10302	0	0	0	0	0	0
Gm10305	0	0	0	0	0	0
Gm10306	2	2	0	0	0	0
Gm10307	0	0	0	0	0	0
Gm10308	0	0	0	0	0	0
Gm10309	0	1	0	0	0	0
Gm10310	0	0	2	0	0	2
Gm10312	0	2	0	0	0	0
Gm10313	0	0	0	2	0	1
Gm10318	0	0	0	0	0	0
Gm10319	0	0	0	0	0	0
Gm10320	3	3	7	0	0	38
Gm10322	0	0	3	0	0	0
Gm10324	0	0	0	0	0	0
Gm10327	9	2	0	0	0	4
Gm10330	0	0	0	0	0	0
Gm10332	0	0	0	0	0	0
Gm10334	0	0	0	0	0	0
Gm10335	0	0	0	1	0	0
Gm10337	0	1	0	0	0	0
Gm10338	0	0	0	0	0	0
Gm10339	0	0	0	0	0	0
Gm10340	0	0	0	0	0	0
Gm10343	3	0	0	0	0	1
Gm10344	0	0	19	0	0	0
Gm10351	0	0	0	0	0	0
Gm10352	0	0	0	0	0	0
Gm10354	0	0	0	0	0	0
Gm10355	0	1	2	0	0	0
Gm10356	0	0	0	0	0	0
Gm10357	0	0	0	0	0	1
Gm10358	0	0	4	1	0	0
Gm10359	0	0	5	0	0	6
Gm10360	0	0	0	0	0	0
Gm10364	0	0	0	1	0	0
Gm10369	0	0	0	0	0	0
Gm10371	0	0	0	0	0	0
Gm10373	1	1	1	0	0	0
Gm10375	0	0	0	0	0	0
Gm10376	0	0	0	0	0	0
Gm10377	0	0	0	0	0	0
Gm10378	0	0	0	0	0	0
Gm10382	0	4	7	0	0	0
Gm10384	0	0	0	0	0	0
Gm10388	7	0	25	2	0	1
Gm10390	0	12	56	0	0	0
Gm10392	0	0	0	0	0	0
Gm10398	0	0	0	0	0	0
Gm10399	2	3	17	0	0	0
Gm10400	6	23	100	0	0	68
Gm10401	0	0	0	0	0	0
Gm10406	0	0	2	0	0	20
Gm10408	0	0	0	0	0	0
Gm10409	0	0	0	0	0	0
Gm10410	0	0	0	0	0	0
Gm10413	0	0	0	0	0	0
Gm10415	0	0	0	0	0	0
Gm10416	0	15	0	0	0	0
Gm10417	0	0	1	0	0	0
Gm10418	0	0	0	0	0	0
Gm10419	84	224	1171	28	0	875
Gm10420	0	0	1	1	0	1
Gm10421	0	1	0	0	0	0
Gm10424	0	0	0	0	0	0
Gm10425	0	0	4	1	1	0
Gm10428	0	0	0	0	0	0
Gm1043	0	6	9	0	0	0
Gm10433	0	0	10	0	0	0
Gm10434	0	0	3	0	0	0
Gm10435	0	0	0	0	0	0
Gm10436	0	0	0	0	0	0
Gm10439	0	0	0	0	0	0
Gm10440	7	21	12	0	0	0
Gm10441	0	0	0	0	0	0
Gm10443	0	0	1	0	0	8
Gm10444	0	0	0	0	0	0
Gm10445	0	0	0	0	0	0
Gm10447	0	0	1	0	0	0
Gm1045	0	0	8	0	0	0
Gm10451	0	0	0	0	0	0
Gm10459	0	0	0	0	0	0
Gm10461	4	4	136	8	0	0
Gm10463	0	0	0	0	0	0
Gm10466	0	0	0	0	0	0
Gm10471	0	0	0	0	0	0
Gm10472	0	16	0	0	0	0
Gm10475	0	0	1	1	0	0
Gm10477	0	0	0	0	0	0
Gm10478	0	4	23	0	0	0
Gm10479	1	0	0	3	0	35
Gm10481	0	0	1	1	0	0
Gm10482	0	0	8	0	0	0
Gm10484	4	0	22	0	0	0
Gm10486	0	0	0	0	0	0
Gm10487	0	0	0	0	0	0
Gm10488	0	0	0	0	0	0
Gm10489	0	0	0	0	0	0
Gm10490	0	0	1	0	0	0
Gm10491	0	0	0	0	0	0
Gm10493	0	0	0	0	0	0
Gm10499	0	0	14	1	3	0
Gm10501	22	18	16	6	1561	11
Gm10505	0	0	0	0	0	0
Gm10509	0	0	13	0	0	0
Gm10513	5	1	0	0	0	0
Gm10516	1	22	6	0	0	0
Gm10517	2	0	28	0	0	0
Gm10518	2	0	0	0	0	0
Gm10521	1	0	0	0	0	0
Gm10522	0	0	0	0	0	5
Gm10524	25	41	330	0	0	162
Gm10530	0	5	3	0	0	0
Gm10531	0	1	0	0	0	0
Gm10532	0	0	0	0	0	0
Gm10535	0	0	0	0	0	0
Gm10537	0	0	0	0	0	0
Gm10538	1	3	160	0	0	0
Gm10540	0	0	0	0	0	0
Gm10542	0	0	0	0	0	0
Gm10544	870	745	3083	968	1	2042
Gm10545	2	0	51	0	0	0
Gm10548	30	35	98	0	2	0
Gm10549	0	5	91	0	0	0
Gm10550	0	0	0	0	0	0
Gm10552	1	0	0	0	0	0
Gm10553	0	0	0	0	0	0
Gm10555	0	0	0	0	0	0
Gm10556	0	0	0	0	0	0
Gm10557	17	43	82	1	15	111
Gm10558	192	184	711	124	0	417
Gm10561	0	1	7	0	0	0
Gm10563	2	3	17	5	1	16
Gm10564	0	3	4	0	0	0
Gm10566	0	0	0	2	0	0
Gm10568	0	0	0	0	0	0
Gm10570	0	4	8	0	0	0
Gm10571	4	14	46	0	0	0
Gm10575	0	4	0	0	1	0
Gm10576	0	0	0	0	0	0
Gm10577	0	0	0	0	0	0
Gm10578	0	0	0	0	0	0
Gm10580	0	0	0	0	0	0
Gm10581	0	0	0	0	0	0
Gm10582	0	0	0	0	0	0
Gm10583	0	0	0	0	0	0
Gm10584	0	0	0	0	0	0
Gm10591	0	0	0	0	0	0
Gm10593	0	0	0	0	0	0
Gm10600	0	0	0	0	0	0
Gm10601	10	11	69	0	0	54
Gm10602	7	10	82	540	0	0
Gm10603	16	26	48	785	0	0
Gm10604	0	0	20	0	0	85
Gm10605	25	29	80	0	1488	979
Gm10608	0	0	0	0	0	0
Gm10610	0	0	0	0	0	0
Gm10612	0	0	0	0	0	0
Gm10614	2	0	12	84	0	0
Gm10616	0	0	0	0	0	0
Gm10617	11	6	0	0	0	0
Gm10619	0	0	0	0	0	0
Gm10620	0	0	0	0	0	0
Gm10623	0	0	0	0	0	0
Gm10629	0	0	0	0	0	0
Gm10631	8	3	46	0	0	0
Gm10634	0	12	29	0	0	0
Gm10636	0	0	0	0	0	0
Gm10637	0	1	2	0	0	0
Gm10638	15	29	80	0	0	0
Gm10639	0	0	0	0	0	0
Gm10640	0	0	0	0	0	0
Gm10642	0	1	0	0	0	0
Gm10643	0	0	35	0	0	0
Gm10644	3	13	44	0	0	0
Gm10645	0	1	0	0	0	0
Gm10647	0	0	0	0	0	47
Gm10648	0	0	0	0	0	0
Gm10649	0	5	39	0	0	0
Gm10650	0	0	0	0	0	0
Gm10651	0	0	0	0	0	0
Gm10652	0	0	0	0	0	0
Gm10653	5	3	11	0	0	7
Gm10654	0	0	0	0	0	0
Gm10655	0	0	0	0	0	0
Gm10657	10	12	30	0	0	96
Gm10658	5	7	1	0	0	0
Gm10660	0	0	2	0	0	0
Gm10662	0	0	0	0	0	0
Gm10663	0	0	4	0	0	0
Gm10665	0	0	0	0	0	0
Gm10666	0	0	0	0	0	0
Gm10668	0	0	0	0	0	0
Gm10670	0	0	0	0	0	0
Gm10676	3	0	2	77	0	19
Gm10680	0	0	0	0	0	0
Gm10681	0	0	0	0	0	0
Gm10683	0	1	0	0	0	0
Gm10684	0	0	0	0	0	0
Gm10685	0	0	0	0	0	0
Gm10687	0	0	0	1	0	1
Gm10689	0	1	0	1	1	0
Gm10693	0	0	0	0	0	0
Gm10696	0	0	0	0	0	0
Gm10697	0	0	0	0	0	0
Gm10698	3	3	4	0	0	30
Gm10699	6	30	128	0	0	475
Gm1070	0	0	0	0	0	0
Gm10701	0	0	0	0	0	0
Gm10702	0	0	0	0	0	0
Gm10704	1	2	24	9	0	78
Gm10705	0	1	4	0	0	3
Gm10706	0	0	0	0	0	0
Gm10709	1	0	2	0	0	3
Gm10710	0	0	0	0	0	0
Gm10714	0	0	0	0	0	0
Gm10715	0	0	0	0	0	0
Gm10717	20	5	7	1	7	0
Gm10718	2	0	1	1	0	0
Gm10719	5	0	1	0	1	0
Gm10720	1	1	0	0	1	0
Gm10721	0	0	0	0	0	0
Gm10722	3	2	2	0	5	0
Gm10723	0	0	0	0	0	0
Gm10727	0	0	0	0	0	0
Gm10728	0	0	17	0	0	21
Gm10729	0	0	0	0	0	0
Gm10730	0	0	0	0	0	0
Gm10731	0	0	0	0	0	0
Gm10735	0	5	16	0	0	0
Gm10736	11	6	28	81	2	27
Gm10745	2	0	0	0	2	0
Gm10748	6	2	12	2	0	0
Gm10750	0	0	0	0	0	0
Gm10754	0	0	0	0	0	0
Gm10762	21	6	44	0	0	0
Gm10764	0	0	0	0	0	0
Gm10766	184	166	244	0	1795	390
Gm10767	8	8	19	0	0	0
Gm10770	0	0	0	0	0	0
Gm10772	0	0	0	0	0	0
Gm10774	0	0	0	0	0	0
Gm10775	0	6	0	0	0	0
Gm10778	4	2	18	0	0	0
Gm10780	0	0	0	0	0	0
Gm10782	0	0	0	0	0	0
Gm10784	0	0	0	0	0	0
Gm10785	1	9	9	0	0	0
Gm10787	0	0	0	0	0	0
Gm10794	0	0	0	0	0	0
Gm10797	0	0	0	0	0	0
Gm10799	0	0	0	0	0	0
Gm10800	975	157	356	800	405	10
Gm10801	95	13	25	7	73	1
Gm10803	0	23	82	0	0	0
Gm10804	0	0	1	0	0	0
Gm10805	0	0	0	0	0	0
Gm10807	0	0	0	0	0	0
Gm10812	0	0	0	0	0	0
Gm10813	0	0	0	0	0	0
Gm10814	0	6	0	0	0	0
Gm10819	3	4	12	0	0	8
Gm10822	0	5	3	0	0	0
Gm10825	0	0	23	0	0	0
Gm10827	49	47	129	0	0	0
Gm10829	113	188	417	0	1	25
Gm10830	0	0	0	0	0	0
Gm10837	2	1	6	32	5	9
Gm10840	0	0	4	0	0	0
Gm10842	0	0	0	0	0	0
Gm10845	0	0	5	0	0	0
Gm10848	0	0	0	0	0	0
Gm10849	0	0	0	0	0	0
Gm10851	0	0	8	0	0	0
Gm10855	0	0	0	0	0	0
Gm10857	0	0	37	0	0	0
Gm10860	0	0	0	0	0	0
Gm10862	47	28	405	2258	0	1901
Gm10863	0	0	0	0	0	0
Gm10874	2	2	1	0	0	2
Gm10912	0	0	0	0	0	0
Gm10913	0	0	0	0	0	0
Gm10916	0	0	0	1	0	2
Gm10923	0	0	0	2	0	0
Gm10925	4	0	3	3	0	1
Gm10931	0	0	0	0	0	0
Gm10936	4	0	0	0	0	0
Gm10941	0	6	22	0	0	0
Gm10944	0	0	0	0	0	0
Gm10945	0	0	0	0	0	0
Gm10959	0	0	0	0	0	0
Gm10961	0	4	4	0	0	0
Gm10964	0	0	0	0	0	0
Gm10972	0	0	0	0	0	0
Gm10974	0	0	0	1	0	0
Gm10985	0	3	0	0	0	0
Gm10988	0	0	37	0	0	0
Gm10997	1	7	0	0	0	0
Gm10999	0	0	0	0	0	0
Gm11007	0	0	0	0	0	0
Gm11008	0	0	0	0	0	0
Gm11009	0	0	0	0	0	0
Gm11011	0	0	0	0	0	0
Gm11020	0	0	0	0	0	0
Gm11025	0	0	0	0	0	0
Gm11027	0	1	0	2	8	1
Gm11032	11	13	96	9	1	0
Gm11033	0	0	0	0	0	0
Gm11034	0	0	0	0	0	0
Gm11037	0	0	0	0	0	0
Gm11042	0	0	0	0	0	25
Gm11060	0	0	0	0	0	0
Gm11065	0	0	0	0	0	0
Gm11077	0	0	0	0	0	0
Gm11084	0	2	7	0	0	0
Gm11096	0	0	0	0	0	0
Gm11099	0	0	0	0	0	0
Gm1110	0	3	12	0	0	0
Gm11100	0	2	24	0	0	0
Gm11105	0	0	0	0	0	0
Gm11107	0	0	0	0	0	0
Gm11109	0	0	0	0	0	0
Gm11110	0	2	3	0	0	0
Gm11111	0	0	0	0	0	0
Gm11114	0	0	0	0	0	0
Gm11115	0	0	0	0	0	0
Gm11116	0	0	0	0	0	0
Gm11127	0	0	1	0	0	0
Gm1113	0	0	0	0	0	0
Gm11131	0	0	2	9	1	1
Gm11146	0	0	5	0	0	0
Gm11149	75	50	225	0	0	471
Gm11168	0	2	1	0	1	0
Gm11172	0	0	0	0	0	0
Gm11175	0	0	0	0	0	0
Gm11184	0	0	0	0	0	0
Gm11185	0	0	1	0	0	4
Gm11186	0	0	2	0	0	0
Gm11188	0	0	0	0	0	0
Gm11189	0	0	1	0	0	0
Gm11190	0	0	0	0	0	0
Gm11191	0	1	10	0	0	0
Gm11192	0	1	0	0	0	0
Gm11195	0	0	0	0	0	0
Gm11196	0	9	34	8	0	1
Gm11197	0	0	0	0	0	0
Gm11198	0	1	0	0	0	0
Gm11199	2	0	23	0	0	1
Gm11200	0	0	0	0	0	0
Gm11201	1	3	37	0	0	0
Gm11203	0	0	0	0	0	0
Gm11204	0	0	0	0	0	0
Gm11205	0	3	18	0	0	0
Gm11207	0	0	0	0	0	0
Gm11209	0	0	17	0	0	0
Gm11210	0	0	0	0	0	0
Gm11211	0	0	0	0	0	0
Gm11212	0	5	22	0	0	0
Gm11213	0	1	0	0	0	0
Gm11214	0	0	0	1	0	0
Gm11216	0	0	0	0	0	0
Gm11217	0	0	0	0	0	0
Gm11218	0	0	0	0	0	0
Gm11219	0	0	0	0	0	0
Gm11220	0	0	0	0	0	0
Gm11221	0	0	2	0	0	3
Gm11222	0	0	6	0	0	0
Gm11223	7	10	33	663	182	682
Gm11224	0	3	0	0	0	0
Gm11225	0	1	0	0	0	0
Gm11227	0	0	0	0	0	0
Gm11228	0	2	0	0	0	0
Gm11229	0	0	0	0	0	0
Gm1123	15	19	68	0	0	0
Gm11231	4	0	0	0	0	0
Gm11232	0	0	0	0	0	0
Gm11233	0	0	0	0	0	0
Gm11234	0	0	0	0	0	0
Gm11235	0	0	1	5	0	1
Gm11236	0	0	0	0	0	0
Gm11237	0	0	0	0	0	0
Gm11238	0	0	0	0	0	0
Gm11239	0	0	0	0	0	0
Gm11240	0	0	0	0	0	0
Gm11241	0	0	0	0	0	0
Gm11242	0	0	0	0	0	0
Gm11243	0	2	2	0	0	0
Gm11244	0	0	0	0	0	0
Gm11245	0	0	0	0	0	0
Gm11246	0	0	0	0	0	0
Gm11248	0	0	0	0	0	0
Gm11249	0	0	2	4	0	21
Gm11250	0	0	1	0	0	0
Gm11251	1	2	0	0	1	0
Gm11252	5	18	60	0	0	0
Gm11253	0	0	0	0	0	0
Gm11254	0	0	0	0	0	0
Gm11255	0	0	0	0	0	0
Gm11256	0	0	0	0	0	0
Gm11257	0	0	0	0	0	0
Gm11258	0	1	1	0	0	1
Gm11259	0	0	0	0	0	0
Gm11260	0	0	0	0	0	0
Gm11261	0	0	0	0	0	0
Gm11262	0	0	0	0	0	0
Gm11263	2	1	1	0	0	0
Gm11264	0	0	0	0	0	0
Gm11266	9	10	27	0	0	79
Gm11267	0	5	40	1550	61	2326
Gm11268	0	0	0	0	0	0
Gm11269	0	0	0	0	0	0
Gm11270	0	0	0	0	0	0
Gm11271	0	1	0	0	0	0
Gm11273	2	4	6	73	120	26
Gm11274	10	0	0	0	0	126
Gm11278	0	0	0	0	0	0
Gm11279	0	0	0	0	0	0
Gm11280	0	0	0	0	0	0
Gm11281	1	0	0	1	0	0
Gm11282	7	0	0	0	0	0
Gm11284	0	0	0	0	0	0
Gm11285	0	0	0	0	0	0
Gm11290	0	0	0	0	0	0
Gm11292	0	0	0	0	0	0
Gm11295	0	0	0	0	0	0
Gm11298	0	0	0	4	0	0
Gm11300	0	0	0	0	0	0
Gm11307	0	0	0	0	0	0
Gm11309	0	0	0	0	0	0
Gm11313	0	0	0	0	0	0
Gm11314	0	0	0	0	0	0
Gm11318	0	0	0	0	0	0
Gm11320	0	0	0	0	0	0
Gm11321	0	0	0	0	0	0
Gm11322	0	0	0	0	0	0
Gm11325	0	0	0	0	0	0
Gm11331	0	0	0	0	0	0
Gm11333	0	0	0	0	0	0
Gm11334	0	0	0	0	0	0
Gm11335	0	0	0	0	0	0
Gm11336	0	0	0	0	0	0
Gm11337	5	11	26	0	0	0
Gm11338	0	0	0	0	0	0
Gm11339	0	9	43	0	0	0
Gm11340	0	0	0	0	0	0
Gm11341	8	1	0	0	0	0
Gm11342	480	518	2298	1168	0	1780
Gm11343	0	0	0	0	0	0
Gm11344	0	0	0	0	0	0
Gm11346	0	0	2	0	0	0
Gm11348	0	0	0	0	0	0
Gm11349	0	0	0	0	0	2
Gm11350	0	0	0	0	0	0
Gm11351	0	0	0	0	0	0
Gm11352	0	0	0	0	0	0
Gm11353	0	0	1	1	1	0
Gm11354	0	0	0	0	0	0
Gm11355	0	0	0	0	0	0
Gm11356	0	0	0	0	0	0
Gm11357	0	0	0	0	0	0
Gm11358	0	0	0	0	0	0
Gm11359	0	0	0	0	0	0
Gm11361	0	0	1	0	0	0
Gm11362	0	0	1	0	0	0
Gm11363	0	0	0	0	0	0
Gm11364	0	0	0	0	0	0
Gm11365	0	0	0	0	0	0
Gm11366	0	0	0	0	0	0
Gm11367	1	0	0	0	0	1
Gm11368	39	22	139	0	0	0
Gm11369	0	0	0	0	0	0
Gm11370	0	0	0	0	0	0
Gm11371	0	0	0	0	0	0
Gm11372	0	0	0	0	0	0
Gm11373	0	0	0	0	0	0
Gm11376	0	0	0	0	0	0
Gm11377	0	0	0	0	0	0
Gm11378	0	0	0	0	0	0
Gm11379	0	0	0	0	0	0
Gm11380	0	0	0	0	0	0
Gm11381	0	0	0	0	0	0
Gm11382	0	0	0	0	0	0
Gm11383	0	0	0	1	0	0
Gm11384	0	0	0	0	0	0
Gm11385	0	0	0	0	0	0
Gm11386	0	0	0	0	0	0
Gm11387	0	0	0	0	0	0
Gm11388	0	0	0	0	0	0
Gm11389	0	0	0	0	0	0
Gm11392	0	0	0	0	0	0
Gm11393	0	0	0	0	0	0
Gm11394	0	0	0	0	0	0
Gm11395	0	0	0	0	0	0
Gm11397	0	0	0	0	0	0
Gm11398	0	0	0	0	0	0
Gm11399	1	2	4	1	0	0
Gm1140	0	0	0	0	0	0
Gm11400	9	26	133	0	0	60
Gm11401	0	0	1	6	0	2
Gm11403	0	0	0	0	0	0
Gm11404	0	0	0	0	0	0
Gm11405	0	0	1	0	0	0
Gm11406	0	0	0	0	0	0
Gm11407	0	0	1	0	0	0
Gm11408	0	0	0	0	0	0
Gm11409	0	0	0	0	0	0
Gm1141	2	1	62	0	0	0
Gm11410	0	0	0	0	0	0
Gm11411	0	0	0	0	0	0
Gm11412	0	0	0	0	0	0
Gm11413	0	0	31	0	0	0
Gm11414	0	0	0	0	0	0
Gm11415	0	0	0	0	0	0
Gm11416	2	20	39	0	0	0
Gm11417	0	17	23	0	0	0
Gm11418	146	328	1013	0	0	0
Gm11419	0	0	0	0	0	0
Gm11420	2	0	0	0	0	0
Gm11421	0	0	0	0	0	0
Gm11422	0	0	0	0	0	0
Gm11423	18	17	20	889	0	0
Gm11424	0	0	0	0	0	0
Gm11425	0	0	0	0	0	2
Gm11426	0	0	0	0	0	0
Gm11427	0	0	1	0	0	0
Gm11429	0	0	0	0	0	0
Gm11430	0	0	0	0	0	0
Gm11431	0	0	0	0	0	0
Gm11432	0	0	0	0	0	0
Gm11433	0	0	0	0	0	0
Gm11434	0	0	0	0	0	0
Gm11437	0	2	0	0	0	0
Gm11438	0	0	0	0	0	0
Gm11439	1	0	0	0	0	0
Gm11440	0	8	9	1	0	1
Gm11443	0	0	1	0	0	0
Gm11444	0	0	0	0	0	0
Gm11445	0	0	0	0	0	0
Gm11446	0	0	0	0	0	0
Gm11447	0	0	0	0	0	0
Gm11448	0	0	1	0	0	2
Gm11449	0	0	0	0	0	0
Gm11450	0	0	0	2	0	0
Gm11451	0	2	7	0	0	25
Gm11452	0	0	0	0	0	0
Gm11453	0	0	0	1	0	1
Gm11454	0	8	26	0	0	328
Gm11455	0	0	0	0	0	0
Gm11456	0	0	0	0	0	0
Gm11457	0	1	40	0	0	0
Gm11460	0	0	1	0	0	0
Gm11461	0	0	0	0	0	0
Gm11462	0	0	0	0	0	0
Gm11464	0	2	28	1	0	1
Gm11465	12	2	8	258	0	0
Gm11466	0	0	0	0	0	0
Gm11467	0	0	0	0	0	0
Gm11468	0	0	0	0	0	0
Gm11469	1	0	3	3	0	0
Gm11470	0	0	2	0	0	13
Gm11471	0	0	0	0	0	0
Gm11472	0	1	0	0	0	0
Gm11473	0	0	0	0	0	0
Gm11474	0	0	0	0	0	0
Gm11475	0	0	0	1	0	0
Gm11476	0	0	0	0	0	0
Gm11478	17	5	36	24	0	8
Gm11479	4	0	6	0	0	188
Gm11480	0	0	0	0	0	0
Gm11481	0	0	0	0	0	0
Gm11482	0	0	0	0	0	0
Gm11483	0	0	0	0	0	0
Gm11484	0	0	0	0	0	0
Gm11485	0	0	0	0	0	0
Gm11486	0	0	0	0	0	0
Gm11487	0	0	0	0	0	0
Gm11488	0	0	2	1	0	3
Gm11489	2	0	0	0	0	0
Gm11490	28	10	44	0	0	159
Gm11491	0	1	0	0	0	0
Gm11492	0	0	0	0	0	0
Gm11493	0	0	0	0	0	0
Gm11494	0	0	0	0	0	0
Gm11496	0	0	3	1	0	0
Gm11497	0	0	1	0	0	1
Gm11498	0	0	0	0	0	0
Gm11500	0	0	0	0	0	0
Gm11501	0	0	0	0	0	0
Gm11502	0	0	0	0	0	0
Gm11504	0	0	0	0	0	0
Gm11505	0	0	0	0	0	0
Gm11506	0	0	0	0	0	0
Gm11507	0	0	0	0	0	0
Gm11508	0	4	0	0	0	208
Gm11509	10	1	0	0	0	0
Gm11510	70	70	319	0	143	125
Gm11511	12	0	54	1	0	0
Gm11512	0	0	0	0	0	0
Gm11513	0	1	7	0	0	0
Gm11514	0	0	0	0	0	0
Gm11515	0	0	0	0	0	0
Gm11516	0	0	1	0	0	0
Gm11517	6	2	66	0	0	0
Gm11518	0	0	5	31	0	8
Gm11520	0	1	2	0	0	0
Gm11521	0	0	22	0	0	0
Gm11522	6	17	21	300	0	140
Gm11523	0	0	0	0	0	0
Gm11524	0	0	0	0	0	0
Gm11525	1	9	3	3	3	0
Gm11527	11	0	7	0	0	0
Gm11528	0	0	0	0	0	0
Gm11529	0	0	0	0	0	0
Gm11531	0	0	1	0	0	0
Gm11532	2	13	59	299	5	0
Gm11533	0	1	0	0	0	0
Gm11534	1	0	0	0	0	3
Gm11535	0	0	0	0	0	0
Gm11536	0	0	0	0	0	0
Gm11537	0	0	0	0	0	0
Gm11539	1	1	1	7	13	3
Gm11540	2	0	0	0	0	0
Gm11541	0	0	0	0	0	0
Gm11542	19	6	0	0	0	1
Gm11543	0	0	0	0	0	0
Gm11544	0	5	0	0	0	0
Gm11545	0	0	0	0	0	0
Gm11546	0	2	0	0	0	0
Gm11548	0	0	0	0	0	0
Gm11549	0	0	0	0	0	0
Gm11550	0	0	0	0	0	0
Gm11551	0	0	0	0	0	0
Gm11553	0	0	0	0	0	0
Gm11554	0	0	0	0	0	0
Gm11555	0	0	3	0	0	0
Gm11556	0	0	0	0	0	0
Gm11557	2	0	0	1	0	2
Gm11558	0	0	0	0	0	0
Gm11559	0	0	0	0	0	0
Gm11560	2	1	3	0	0	3
Gm11561	0	0	0	0	0	0
Gm11562	0	0	0	0	0	0
Gm11563	0	0	0	0	0	0
Gm11564	0	0	0	0	0	0
Gm11565	0	0	0	0	0	0
Gm11566	0	0	0	0	0	0
Gm11567	0	0	0	0	0	0
Gm11568	0	0	0	0	0	0
Gm11569	0	0	0	0	0	0
Gm11571	0	0	7	0	0	0
Gm11572	0	0	0	0	0	0
Gm11573	0	0	0	0	0	0
Gm11574	0	0	21	0	0	0
Gm11575	4	7	63	6	0	0
Gm11576	0	1	0	0	0	0
Gm11577	0	0	0	0	0	0
Gm11578	0	0	0	0	0	0
Gm11579	0	0	0	0	0	0
Gm11581	0	0	1	0	0	0
Gm11582	0	0	2	0	0	0
Gm11583	0	0	0	0	0	0
Gm11584	0	0	0	0	0	0
Gm11585	0	2	1	0	0	0
Gm11586	0	0	0	0	0	0
Gm11587	0	0	0	0	0	0
Gm11588	0	0	0	0	0	0
Gm11590	0	0	0	0	0	0
Gm11591	4	0	1	0	0	0
Gm11592	4	65	291	0	126	331
Gm11594	0	0	4	0	0	0
Gm11595	0	0	0	0	0	0
Gm11596	0	0	0	0	0	0
Gm11597	0	0	0	0	0	0
Gm11598	0	1	1	2	0	1
Gm11599	0	0	0	0	0	0
Gm11600	0	0	0	0	0	0
Gm11604	0	1	0	0	0	0
Gm11605	0	0	4	3	0	2
Gm11606	0	0	0	0	0	0
Gm11608	0	0	5	0	0	0
Gm11609	0	0	0	0	0	0
Gm11611	5	1	6	0	0	0
Gm11613	12	19	21	0	0	104
Gm11614	0	5	34	0	0	0
Gm11615	0	0	0	0	0	0
Gm11617	0	0	0	0	0	0
Gm11618	0	0	7	0	0	0
Gm11619	0	0	1	0	0	0
Gm11620	0	0	0	0	0	0
Gm11621	0	0	0	0	0	0
Gm11622	0	0	2	0	0	0
Gm11623	0	0	0	0	1	0
Gm11624	0	0	0	0	0	0
Gm11625	0	0	1	0	0	0
Gm11626	0	0	0	0	0	0
Gm11627	0	0	0	0	0	0
Gm11628	10	10	18	0	0	0
Gm11629	0	0	4	0	0	0
Gm11630	0	2	31	390	0	39
Gm11631	0	0	0	0	0	0
Gm11632	0	0	0	0	0	0
Gm11633	0	0	2	0	0	1
Gm11634	8	3	3	0	0	0
Gm11635	0	0	0	0	0	0
Gm11636	0	1	12	0	0	0
Gm11637	0	3	0	0	0	0
Gm11638	0	0	22	0	0	0
Gm11639	0	8	16	0	0	0
Gm11640	0	1	0	0	0	0
Gm11642	0	2	4	0	0	0
Gm11643	0	0	0	0	0	0
Gm11644	0	0	0	0	0	0
Gm11645	0	0	0	2	0	0
Gm11646	8	3	18	0	0	6
Gm11649	0	0	0	0	0	0
Gm11650	0	0	30	0	0	0
Gm11651	0	0	0	0	0	0
Gm11652	11	0	50	0	0	4
Gm11653	0	0	66	0	0	0
Gm11655	176	309	1196	0	0	0
Gm11656	0	0	0	0	0	0
Gm11657	0	0	0	0	0	0
Gm11658	1	0	0	0	0	1
Gm11659	0	8	9	0	0	0
Gm11660	0	0	20	0	0	0
Gm11661	0	0	0	0	0	0
Gm11662	0	0	12	0	0	0
Gm11663	10	6	29	27	0	25
Gm11665	0	0	0	0	0	0
Gm11667	0	0	0	0	0	0
Gm11668	0	0	0	0	0	0
Gm11670	1	0	0	0	0	0
Gm11672	18	12	91	0	0	15
Gm11673	0	0	0	0	0	0
Gm11674	0	0	1	0	0	0
Gm11675	0	0	2	0	3	0
Gm11676	0	0	0	0	0	0
Gm11677	0	0	0	0	0	0
Gm11679	0	0	0	0	0	0
Gm11680	0	0	0	0	0	0
Gm11681	0	0	0	0	0	0
Gm11682	0	0	0	0	0	0
Gm11683	0	0	0	0	0	0
Gm11684	0	0	0	0	0	0
Gm11685	0	2	0	0	0	0
Gm11686	0	0	0	0	0	0
Gm11687	0	0	0	1	0	0
Gm11688	0	0	0	0	0	0
Gm11689	0	0	0	0	0	0
Gm11690	0	0	0	0	0	0
Gm11691	0	0	0	0	0	0
Gm11692	0	0	0	0	0	0
Gm11693	0	0	4	0	0	0
Gm11694	0	0	0	0	0	0
Gm11695	0	0	0	0	0	0
Gm11696	88	60	472	1127	1	740
Gm11697	0	0	0	0	0	0
Gm11698	0	0	0	0	0	0
Gm11699	0	0	0	0	0	0
Gm11700	0	0	0	0	0	0
Gm11701	0	0	0	0	0	0
Gm11702	13	14	63	40	0	49
Gm11703	0	0	0	0	0	2
Gm11704	0	0	0	0	0	0
Gm11706	0	0	12	0	0	0
Gm11707	0	0	0	0	0	0
Gm11708	47	20	32	0	0	0
Gm11712	43	10	96	0	1	425
Gm11713	5	4	19	0	25	0
Gm11714	0	8	0	0	0	0
Gm11715	0	0	0	0	0	0
Gm11716	0	0	0	0	0	0
Gm11718	0	0	0	0	0	0
Gm11719	7	6	3	0	0	0
Gm11722	16	7	34	1	0	19
Gm11723	0	0	0	0	0	0
Gm11724	0	0	0	0	0	1
Gm11725	0	0	63	0	0	0
Gm11726	0	0	0	0	0	0
Gm11728	0	0	0	0	0	0
Gm11729	0	0	0	0	1	0
Gm11730	0	0	5	0	0	0
Gm11731	0	0	0	0	0	0
Gm11732	0	0	1	0	0	0
Gm11733	0	0	0	0	0	0
Gm11734	0	24	5	0	0	0
Gm11735	0	0	0	0	0	65
Gm11736	0	0	0	0	0	0
Gm11737	12	7	20	0	0	222
Gm11738	0	0	3	0	0	0
Gm11739	43	25	208	0	0	388
Gm11742	6	0	0	0	0	0
Gm11743	0	0	0	0	0	0
Gm11745	0	10	24	0	0	0
Gm11746	0	0	0	0	0	0
Gm11747	0	0	0	0	0	0
Gm11748	0	0	0	0	0	0
Gm11749	2	0	0	0	0	0
Gm11750	0	3	0	0	0	0
Gm11751	0	0	0	0	0	0
Gm11752	0	0	0	0	0	0
Gm11753	0	0	0	0	0	0
Gm11754	5	13	34	0	0	0
Gm11755	0	0	5	0	0	0
Gm11756	0	0	0	0	0	0
Gm11757	0	0	0	0	0	0
Gm11758	0	0	0	0	0	0
Gm11759	0	0	6	0	0	0
Gm11760	6	4	44	0	1	235
Gm11761	15	19	34	0	0	0
Gm11762	0	0	0	0	0	0
Gm11763	1	0	0	0	0	0
Gm11764	0	7	0	0	0	1
Gm11765	0	0	0	0	0	0
Gm11766	0	0	3	0	0	0
Gm11767	0	0	5	0	0	0
Gm11769	0	8	54	0	0	0
Gm11770	0	0	0	0	0	0
Gm11771	0	0	0	0	0	0
Gm11772	0	11	54	0	0	0
Gm11773	0	0	0	0	0	0
Gm11774	0	0	0	0	0	0
Gm11775	0	0	0	0	0	0
Gm11779	0	0	0	0	0	0
Gm11780	0	0	0	0	0	0
Gm11781	0	0	0	0	0	0
Gm11782	0	0	0	0	0	0
Gm11783	0	0	0	0	0	0
Gm11784	0	0	0	0	0	0
Gm11785	0	0	0	0	0	0
Gm11786	0	0	0	0	0	0
Gm11787	0	0	0	0	0	0
Gm11788	0	2	0	0	0	0
Gm11789	0	0	0	0	0	0
Gm11790	1	0	0	0	0	0
Gm11791	0	0	0	0	0	0
Gm11792	0	0	0	0	0	0
Gm11793	0	1	2	0	0	0
Gm11794	0	0	0	0	0	0
Gm11795	0	0	0	0	0	0
Gm11796	0	0	0	0	0	0
Gm11797	0	0	0	0	0	0
Gm11798	0	0	0	0	0	0
Gm11799	0	1	15	0	0	0
Gm11800	0	0	0	0	0	0
Gm11801	0	0	0	0	0	0
Gm11802	0	0	13	0	0	0
Gm11803	0	0	0	2	0	1
Gm11804	0	0	0	0	0	0
Gm11805	0	0	0	0	0	0
Gm11808	1	0	3	27	0	6
Gm11809	0	0	0	0	0	0
Gm11810	0	1	1	0	0	0
Gm11813	0	0	0	0	0	0
Gm11814	0	1	8	0	1	4
Gm11815	0	0	6	0	0	0
Gm11816	0	0	2	0	0	0
Gm11817	3	1	7	0	0	0
Gm11819	0	0	0	0	0	0
Gm11820	0	0	0	0	0	0
Gm11821	0	0	0	8	0	0
Gm11822	0	0	0	0	0	0
Gm11823	0	0	0	0	0	0
Gm11824	0	0	0	2	0	0
Gm11825	0	0	0	0	0	0
Gm11826	0	0	1	0	0	0
Gm11827	0	0	0	0	0	0
Gm11829	0	0	0	0	0	0
Gm11830	0	0	0	0	0	0
Gm11831	12	29	46	0	0	21
Gm11832	2	2	4	112	0	0
Gm11833	0	0	0	0	0	0
Gm11834	0	0	0	0	0	0
Gm11835	0	0	0	0	0	0
Gm11836	0	0	2	15	0	3
Gm11837	0	2	0	0	0	0
Gm11838	9	2	0	0	0	0
Gm11839	29	6	6	0	0	0
Gm11840	0	0	0	0	0	0
Gm11841	0	0	0	0	0	0
Gm11842	0	0	5	0	0	0
Gm11843	8	19	120	0	0	0
Gm11844	0	8	20	0	0	8
Gm11845	0	0	0	0	0	0
Gm11846	0	0	0	0	0	0
Gm11847	1	2	4	5	0	0
Gm11848	0	0	0	0	0	0
Gm11849	0	0	0	0	0	0
Gm11850	0	0	0	0	0	0
Gm11851	0	0	0	0	0	0
Gm11852	0	0	0	0	0	0
Gm11853	0	0	0	0	0	0
Gm11854	0	0	0	0	0	0
Gm11855	0	12	0	0	0	0
Gm11856	0	0	0	0	0	0
Gm11857	0	0	0	0	0	0
Gm11858	0	0	0	0	0	0
Gm11859	0	0	0	0	0	0
Gm11860	0	0	0	0	0	0
Gm11861	0	0	21	0	0	0
Gm11862	0	0	0	0	0	0
Gm11864	0	0	0	0	0	0
Gm11865	0	5	12	0	0	0
Gm11866	0	0	0	381	0	0
Gm11867	0	0	0	0	0	0
Gm11868	0	0	21	0	0	0
Gm11869	1	0	0	0	0	0
Gm11870	0	0	52	0	0	0
Gm11871	0	0	0	0	0	0
Gm11872	0	0	0	0	0	147
Gm11873	0	0	0	0	0	0
Gm11874	0	0	0	0	0	0
Gm11875	0	0	0	0	0	0
Gm11876	0	0	0	0	0	0
Gm11877	18	12	130	3459	0	100
Gm11878	0	0	1	0	0	0
Gm11879	0	0	0	0	0	0
Gm11880	0	0	0	0	0	0
Gm11881	0	0	0	0	0	0
Gm11882	0	0	0	0	0	0
Gm11884	0	1	0	0	0	0
Gm11885	0	0	0	0	0	0
Gm11888	0	0	0	0	0	0
Gm11889	0	0	1	0	0	0
Gm11890	0	0	0	0	0	0
Gm11891	0	0	0	0	0	0
Gm11892	0	0	0	0	2	0
Gm11893	0	0	0	0	0	1
Gm11894	0	0	0	0	0	0
Gm11895	0	0	0	0	0	0
Gm11896	0	0	0	0	0	0
Gm11897	0	0	0	0	0	0
Gm11898	0	0	0	0	1	0
Gm11899	0	0	0	0	0	0
Gm11901	0	0	0	0	0	0
Gm11902	0	0	0	0	0	0
Gm11903	0	0	0	0	0	0
Gm11904	0	0	0	0	0	0
Gm11905	0	0	0	0	0	0
Gm11906	21	9	67	66	0	0
Gm11907	0	0	0	0	0	0
Gm11908	0	0	0	0	0	0
Gm11909	0	0	0	0	0	0
Gm11910	0	0	0	0	0	0
Gm11911	0	0	0	0	0	0
Gm11912	0	0	0	0	0	0
Gm11913	0	0	0	0	0	0
Gm11914	1	2	7	297	0	87
Gm11915	0	0	0	356	0	0
Gm11916	0	0	0	0	0	0
Gm11917	0	0	0	0	0	0
Gm11918	0	0	0	0	0	0
Gm11919	0	0	0	0	0	0
Gm11920	0	0	0	0	0	0
Gm11922	0	0	0	0	0	0
Gm11923	0	0	0	0	0	0
Gm11924	0	0	0	0	0	1
Gm11925	0	0	0	0	0	0
Gm11926	0	0	0	0	0	0
Gm11927	3	0	0	0	0	0
Gm11928	0	0	0	0	0	0
Gm11929	0	0	0	0	0	0
Gm11930	0	0	0	0	0	3
Gm11931	0	0	0	0	0	0
Gm11933	0	0	0	0	0	0
Gm11934	0	6	0	1	1	3
Gm11935	0	0	0	0	0	0
Gm11936	0	0	0	0	0	0
Gm11937	0	0	0	0	0	0
Gm11938	0	0	0	0	0	0
Gm11939	1	0	0	0	0	0
Gm11940	4	2	16	0	0	0
Gm11941	0	0	0	0	0	0
Gm11942	8	2	36	0	0	49
Gm11943	0	0	0	0	0	0
Gm11944	23	27	40	0	0	93
Gm11945	0	0	0	4	0	0
Gm11946	0	0	35	1	0	1
Gm11947	0	0	0	0	0	0
Gm11948	4	4	13	0	0	62
Gm11949	0	0	0	0	0	0
Gm11950	0	0	1	0	0	1
Gm11951	0	1	0	0	0	0
Gm11952	0	0	0	0	0	0
Gm11953	1	9	2	3	0	6
Gm11954	0	0	0	0	0	0
Gm11955	0	9	0	0	0	0
Gm11956	0	1	0	0	1	0
Gm11957	21	14	1	0	0	0
Gm11958	0	0	0	0	0	0
Gm11959	0	0	0	0	0	1
Gm11960	11	11	11	0	0	564
Gm11961	468	390	2407	866	0	727
Gm11962	0	0	30	0	0	0
Gm11963	0	13	6	0	0	0
Gm11964	0	0	0	0	0	3
Gm11965	0	0	0	0	0	0
Gm11966	2	0	5	4	0	16
Gm11967	0	0	0	0	0	0
Gm11969	16	3	69	0	0	211
Gm11970	0	0	0	0	0	1
Gm11971	0	0	0	0	0	4
Gm11972	0	0	0	1	0	1
Gm11973	0	0	0	0	0	0
Gm11975	0	0	0	0	0	2
Gm11976	0	0	0	0	0	0
Gm11977	0	0	0	0	0	0
Gm11978	0	0	0	0	0	0
Gm11979	0	2	0	0	0	0
Gm11980	0	5	0	0	0	0
Gm11981	0	0	0	0	0	0
Gm11982	0	0	14	0	0	0
Gm11983	0	0	0	0	0	0
Gm11984	0	0	0	0	0	0
Gm11985	0	10	28	0	0	0
Gm11986	0	0	0	0	0	0
Gm11987	0	0	0	0	0	0
Gm11988	0	0	0	0	0	0
Gm11989	0	0	0	0	0	0
Gm11990	0	0	0	0	0	0
Gm11991	0	0	1	0	0	1
Gm11992	27	0	0	0	0	0
Gm11993	0	1	4	0	0	0
Gm11996	0	0	0	0	0	0
Gm11997	0	0	0	0	0	0
Gm11998	0	0	2	0	0	0
Gm11999	0	0	0	0	0	0
Gm12000	0	0	0	0	0	0
Gm12001	0	0	0	0	0	0
Gm12002	0	0	0	0	0	0
Gm12003	0	0	1	2	0	0
Gm12004	0	0	0	0	0	0
Gm12005	0	0	1	0	0	0
Gm12006	0	0	0	0	0	0
Gm12007	0	0	0	0	0	0
Gm12008	0	0	0	0	0	0
Gm12009	0	0	0	0	0	1
Gm12010	0	0	0	0	0	0
Gm12011	0	0	0	0	0	0
Gm12012	0	0	0	0	0	0
Gm12013	9	7	0	0	0	0
Gm12014	0	0	0	0	0	0
Gm12015	0	0	0	0	0	0
Gm12016	0	0	0	0	0	0
Gm12017	0	0	1	1	0	0
Gm12018	0	0	0	0	0	0
Gm12019	0	0	0	0	0	0
Gm12020	2	0	0	0	0	0
Gm12021	0	0	0	0	0	1
Gm12022	0	0	0	0	0	0
Gm12023	0	3	0	0	0	0
Gm12024	0	0	2	1	0	0
Gm12025	0	0	0	0	0	0
Gm12026	0	1	1	0	0	0
Gm12027	0	0	0	0	0	0
Gm12028	0	0	0	0	0	0
Gm12029	0	0	0	0	0	0
Gm12030	0	0	0	0	0	0
Gm12031	16	4	11	87	0	35
Gm12033	0	0	0	2	0	2
Gm12034	0	1	43	4	0	0
Gm12035	0	0	0	0	0	1
Gm12036	4	1	42	0	0	0
Gm12037	1	9	20	0	0	29
Gm12038	5	3	0	0	0	0
Gm12039	0	0	0	0	0	0
Gm12040	0	0	0	0	0	0
Gm12041	0	0	0	0	0	0
Gm12042	0	0	12	0	0	0
Gm12043	0	0	2	0	0	0
Gm12044	0	0	0	0	0	0
Gm12045	0	0	0	0	0	0
Gm12046	0	0	0	0	0	0
Gm12047	0	0	0	0	0	0
Gm12050	0	0	16	0	0	0
Gm12051	0	0	0	0	0	0
Gm12052	3	0	0	0	0	0
Gm12053	0	0	0	0	0	0
Gm12055	0	0	0	0	0	0
Gm12056	0	0	0	0	0	0
Gm12057	0	0	0	0	0	0
Gm12058	0	0	0	1	0	0
Gm12059	3	14	119	0	0	49
Gm12060	47	43	92	2447	1	2
Gm12061	0	0	0	0	0	0
Gm12062	0	0	0	0	0	0
Gm12063	0	0	0	0	0	0
Gm12064	0	0	0	0	0	0
Gm12065	0	0	0	0	0	0
Gm12066	0	0	0	0	0	0
Gm12067	0	0	0	0	0	0
Gm12068	0	0	0	0	0	0
Gm12069	0	0	0	0	0	0
Gm12070	0	0	1	0	1	2
Gm12071	0	0	0	0	0	0
Gm12072	0	0	0	0	0	0
Gm12073	0	0	0	0	0	0
Gm12074	0	0	0	0	0	0
Gm12075	0	0	0	0	0	0
Gm12077	0	0	0	0	0	0
Gm12079	0	0	0	0	0	0
Gm12080	0	0	0	0	0	0
Gm12081	0	0	0	0	0	0
Gm12082	0	0	0	0	0	0
Gm12085	0	0	0	0	0	0
Gm12086	0	0	0	0	0	0
Gm12087	0	0	0	0	0	0
Gm12088	8	0	0	1	1	0
Gm12089	6	3	23	509	0	0
Gm12090	0	1	0	1	0	0
Gm12091	1	1	2	1	0	0
Gm12092	0	0	3	0	0	0
Gm12093	0	0	0	0	0	0
Gm12094	0	1	48	0	0	298
Gm12095	0	1	0	0	0	0
Gm12096	0	5	0	0	0	1
Gm12097	1	7	17	2	0	0
Gm12098	0	0	0	0	0	0
Gm12099	0	0	0	0	0	0
Gm12100	0	0	0	0	0	0
Gm12101	0	0	0	0	0	0
Gm12102	0	0	0	0	0	0
Gm12103	0	0	0	0	0	0
Gm12104	10	0	10	0	0	0
Gm12105	0	3	0	0	0	0
Gm12106	0	0	1	0	0	2
Gm12107	0	0	0	0	0	0
Gm12108	0	0	0	0	0	0
Gm12109	0	0	0	0	0	0
Gm12110	0	0	0	0	0	0
Gm12111	0	0	0	0	0	0
Gm12112	0	0	0	0	0	0
Gm12114	0	0	0	0	0	0
Gm12115	1	0	16	7	0	11
Gm12116	13	9	9	0	0	64
Gm12117	0	0	0	0	0	0
Gm12118	0	0	0	0	0	0
Gm12119	0	0	0	0	0	0
Gm12120	28	20	117	0	0	0
Gm12121	0	0	0	0	0	0
Gm12122	1	0	0	0	0	0
Gm12123	0	0	0	0	0	0
Gm12124	0	0	0	0	0	0
Gm12125	0	0	0	0	0	0
Gm12126	0	0	0	0	3385	404
Gm12127	0	0	20	0	0	0
Gm12128	0	8	0	0	0	0
Gm12129	19	2	1	0	0	0
Gm12130	0	0	37	0	0	0
Gm12131	9	18	44	0	0	0
Gm12132	0	0	0	0	0	0
Gm12133	0	0	0	0	0	209
Gm12134	0	0	0	0	0	0
Gm12135	0	0	0	0	0	0
Gm12136	0	0	2	0	0	0
Gm12137	0	0	0	0	0	0
Gm12138	0	4	3	0	0	0
Gm12140	0	0	0	0	0	0
Gm12142	0	0	0	0	0	0
Gm12143	0	0	0	0	0	0
Gm12144	0	0	0	0	0	0
Gm12145	0	0	0	0	0	0
Gm12146	0	0	0	0	0	0
Gm12147	0	0	0	0	0	0
Gm12148	0	0	0	0	0	0
Gm12149	0	0	0	0	0	0
Gm12150	13	6	66	2	0	0
Gm12151	0	0	1	4	0	1
Gm12152	0	0	0	0	0	0
Gm12153	0	0	0	0	0	0
Gm12154	0	0	0	0	0	0
Gm12155	0	0	0	0	0	0
Gm12156	0	0	0	0	0	0
Gm12158	13	39	95	0	0	46
Gm12159	0	0	0	0	0	0
Gm12160	0	0	0	0	0	0
Gm12161	0	0	0	0	0	0
Gm12162	0	0	8	0	0	0
Gm12163	0	0	0	1	0	0
Gm12164	0	1	0	2	0	0
Gm12165	0	0	0	0	0	0
Gm12166	7	15	37	81	0	95
Gm12167	0	0	0	0	0	0
Gm12168	0	2	1	0	0	1
Gm12169	0	0	0	0	0	0
Gm12170	0	0	0	0	0	0
Gm12171	0	0	0	0	1	0
Gm12173	0	0	0	0	0	0
Gm12174	1	0	5	9	0	14
Gm12175	0	0	0	0	0	0
Gm12176	0	0	5	2	0	0
Gm12178	0	0	0	0	0	2
Gm12179	0	0	0	0	0	0
Gm12180	0	0	0	0	0	0
Gm12181	0	0	0	0	0	0
Gm12182	0	0	2	12	0	1
Gm12183	2	4	37	34	9	13
Gm12184	1	0	3	2	1	0
Gm12185	0	0	0	0	0	0
Gm12186	0	0	1	0	4	0
Gm12187	0	0	0	0	0	0
Gm12188	0	0	0	0	0	0
Gm12189	0	0	0	0	0	0
Gm12190	0	0	0	0	0	0
Gm12191	21	20	24	471	35	125
Gm12192	0	0	0	0	0	0
Gm12193	0	0	0	0	0	0
Gm12194	10	0	0	0	0	0
Gm12195	0	9	36	0	1	305
Gm12196	0	0	0	0	0	0
Gm12198	0	0	0	0	0	0
Gm12199	0	0	0	0	0	0
Gm12200	0	0	0	0	0	0
Gm12201	0	12	0	0	0	0
Gm12202	0	0	0	0	0	0
Gm12203	0	0	0	0	0	0
Gm12204	1	0	0	0	0	0
Gm12205	9	3	0	0	0	0
Gm12206	0	0	0	0	0	0
Gm12207	15	4	7	0	5	160
Gm12208	0	0	2	0	0	0
Gm12209	0	0	0	0	0	0
Gm12210	0	0	0	0	0	0
Gm12212	0	1	6	0	0	0
Gm12213	0	0	0	0	0	0
Gm12214	0	0	0	0	0	0
Gm12216	0	1	31	1	0	0
Gm12217	0	0	0	0	0	0
Gm12218	0	0	0	0	0	0
Gm12219	0	0	0	0	0	0
Gm12220	0	0	0	0	0	0
Gm12221	0	0	30	0	0	0
Gm12222	1	1	3	0	0	0
Gm12223	0	0	0	0	0	0
Gm12224	0	12	29	0	0	0
Gm12225	0	0	0	0	0	0
Gm12226	0	0	2	0	0	4
Gm12227	0	0	0	0	0	0
Gm12229	26	0	5	0	0	0
Gm12230	0	0	20	0	0	0
Gm12231	2	1	4	0	0	0
Gm12235	0	0	0	0	0	0
Gm12236	0	0	0	0	0	68
Gm12237	0	0	0	1039	0	145
Gm12238	0	0	0	0	0	0
Gm12239	0	8	35	0	0	631
Gm12240	0	0	1	0	0	0
Gm12241	0	0	0	0	0	0
Gm12242	0	0	0	0	0	0
Gm12243	0	0	0	0	0	0
Gm12244	0	0	0	0	0	0
Gm12245	0	0	4	0	0	12
Gm12246	22	10	49	0	0	0
Gm12247	1	12	51	0	0	232
Gm12248	34	32	132	3	0	0
Gm12249	0	0	0	0	0	0
Gm12250	0	0	0	0	0	192
Gm12251	2	3	8	0	0	9
Gm12252	0	0	0	0	0	0
Gm12253	0	0	1	0	0	0
Gm12254	1	0	1	0	0	5
Gm12255	0	0	0	0	0	0
Gm12256	0	0	0	0	0	0
Gm12257	0	0	0	0	0	0
Gm12258	117	106	588	0	640	194
Gm12259	0	4	0	0	0	0
Gm12260	0	6	0	0	0	0
Gm12261	0	0	0	0	0	0
Gm12262	0	0	0	0	0	0
Gm12263	0	0	0	0	0	0
Gm12264	0	1	14	0	0	174
Gm12265	0	0	3	0	0	0
Gm12266	0	0	0	0	0	0
Gm12267	0	2	0	0	0	0
Gm12268	0	4	8	0	0	0
Gm12269	0	0	0	0	0	0
Gm12271	0	0	0	0	0	0
Gm12272	2	0	0	0	0	0
Gm12273	0	0	0	0	0	0
Gm12274	0	0	0	0	0	0
Gm12275	0	5	16	0	0	0
Gm12276	86	65	248	1777	0	375
Gm12278	0	4	1	0	0	0
Gm12279	27	40	79	0	0	203
Gm12280	1	2	0	1	0	1
Gm12281	0	0	0	0	0	0
Gm12285	0	0	0	1	0	0
Gm12286	2	1	4	2	1	8
Gm12287	0	0	0	0	0	0
Gm12288	0	0	0	0	0	0
Gm12289	38	7	32	0	0	112
Gm12290	0	0	0	0	0	0
Gm12291	0	0	0	0	0	1
Gm12292	0	0	0	0	0	0
Gm12293	0	0	0	0	0	0
Gm12294	26	13	26	0	0	0
Gm12295	0	0	0	0	0	0
Gm12296	0	8	9	0	0	0
Gm12297	0	0	0	0	0	0
Gm12298	0	0	0	0	0	0
Gm12299	0	0	4	0	0	0
Gm12301	0	0	0	0	0	0
Gm12303	0	0	0	0	0	0
Gm12304	0	3	0	0	0	0
Gm12305	0	0	0	0	0	0
Gm12306	0	0	0	0	0	0
Gm12307	0	0	0	0	0	0
Gm12308	0	3	31	0	0	0
Gm12309	0	0	9	0	0	0
Gm12310	0	0	0	0	0	0
Gm12311	0	0	0	0	0	0
Gm12312	0	0	0	4	0	0
Gm12313	0	0	0	0	0	0
Gm12314	0	0	0	0	0	0
Gm12315	0	0	16	0	0	0
Gm12316	0	0	0	0	0	0
Gm12317	0	0	0	0	0	0
Gm12318	0	0	0	0	0	0
Gm12319	16	26	65	92	1	52
Gm12320	0	0	0	0	0	0
Gm12321	0	0	0	0	0	0
Gm12322	0	4	2	383	0	0
Gm12324	0	0	0	0	0	0
Gm12325	0	0	0	0	0	0
Gm12326	0	0	26	0	0	0
Gm12327	0	0	0	0	0	0
Gm12328	3	0	4	14	0	10
Gm12329	0	0	0	0	0	0
Gm12331	0	0	0	0	0	0
Gm12332	0	0	0	0	0	0
Gm12333	5	15	59	0	0	0
Gm12335	0	7	2	1	0	1
Gm12336	0	0	0	0	0	0
Gm12337	0	1	0	1	6	1
Gm12338	22	32	84	13	8	54
Gm12339	68	136	377	585	0	0
Gm12340	0	2	0	0	0	0
Gm12341	0	0	0	0	0	1
Gm12343	0	0	0	0	0	0
Gm12344	0	0	0	0	0	0
Gm12345	0	0	2	0	0	0
Gm12346	18	45	151	129	23	35
Gm12347	0	0	0	0	0	0
Gm12348	0	0	0	0	0	0
Gm12349	0	0	0	0	0	0
Gm12350	1	0	3	34	0	9
Gm12351	0	0	0	0	0	0
Gm12352	0	1	6	0	0	0
Gm12353	15	21	63	765	0	81
Gm12354	0	0	14	0	0	0
Gm12355	4	4	3	0	67	2
Gm12356	0	0	11	0	0	0
Gm12358	0	0	0	0	0	0
Gm12359	7	2	8	0	0	0
Gm12361	0	0	0	0	0	0
Gm12362	0	0	0	0	0	0
Gm12363	0	0	0	0	0	0
Gm12364	0	0	0	0	0	0
Gm12365	0	0	0	0	0	0
Gm12366	3	16	66	716	0	18
Gm12367	0	0	0	0	0	0
Gm12368	0	0	0	0	0	0
Gm12369	0	0	0	0	0	0
Gm12370	0	0	0	0	0	0
Gm12371	0	8	0	0	0	0
Gm12372	0	1	0	0	0	1
Gm12374	9	0	0	0	0	0
Gm12375	0	0	0	0	0	0
Gm12376	0	0	0	0	0	0
Gm12377	0	0	0	0	0	0
Gm12378	0	0	0	0	0	0
Gm12379	0	0	0	0	0	0
Gm12380	0	0	0	0	0	1
Gm12381	0	0	0	0	0	0
Gm12382	0	0	0	0	0	0
Gm12383	1	3	0	0	0	0
Gm12384	0	0	0	0	0	0
Gm12385	0	0	0	0	0	0
Gm12386	0	0	0	0	0	0
Gm12387	0	0	0	0	0	0
Gm12388	0	0	0	0	0	0
Gm12389	0	0	0	2	1	0
Gm12390	0	0	0	1	0	0
Gm12391	0	0	0	0	0	0
Gm12392	0	0	0	0	0	0
Gm12393	0	0	0	0	0	0
Gm12394	0	0	0	0	0	0
Gm12395	0	0	0	0	0	0
Gm12396	0	4	2	19	0	7
Gm12397	0	1	7	0	0	0
Gm12399	0	0	0	0	0	0
Gm12400	0	0	0	0	0	0
Gm12401	0	0	0	0	0	0
Gm12402	0	0	0	0	0	0
Gm12403	20	10	96	0	0	0
Gm12404	0	3	6	0	71	0
Gm12405	0	8	2	1666	0	224
Gm12406	0	3	0	171	0	0
Gm12407	3	13	107	0	0	32
Gm12408	0	0	0	0	0	0
Gm12409	0	0	0	0	0	0
Gm12410	0	0	0	0	0	0
Gm12411	0	0	0	0	0	0
Gm12412	0	0	0	0	0	0
Gm12413	0	0	0	0	0	0
Gm12414	0	0	0	0	0	0
Gm12415	0	0	0	0	0	0
Gm12416	1	0	3	7	1	5
Gm12417	0	0	0	0	0	0
Gm12418	16	5	71	0	0	2
Gm12419	0	0	0	1	0	0
Gm12420	0	0	0	0	0	0
Gm12421	2	0	0	0	0	0
Gm12422	0	0	0	0	0	0
Gm12423	0	0	0	0	0	0
Gm12424	0	0	0	0	0	0
Gm12425	0	0	0	0	0	0
Gm12426	0	0	0	0	0	0
Gm12427	0	0	0	0	0	0
Gm12428	1	0	2	0	0	0
Gm12430	1	3	0	0	0	0
Gm12431	0	0	0	0	0	0
Gm12432	0	0	0	0	0	0
Gm12433	0	0	0	0	0	0
Gm12434	0	0	2	0	0	0
Gm12435	0	1	8	0	0	22
Gm12436	0	0	0	0	0	0
Gm12438	0	0	0	0	0	0
Gm12439	3	0	1	0	0	0
Gm12440	0	0	0	0	0	0
Gm12441	0	0	0	0	0	0
Gm12442	0	0	0	0	0	0
Gm12443	0	0	0	0	0	0
Gm12444	0	0	0	2	0	0
Gm12445	0	0	0	0	0	0
Gm12446	0	0	0	0	1	0
Gm12447	0	0	0	0	0	408
Gm12448	0	0	0	0	0	0
Gm12449	0	0	0	0	0	0
Gm12451	0	0	0	0	0	0
Gm12452	0	0	0	0	0	0
Gm12453	0	0	0	0	0	0
Gm12454	0	5	0	0	0	0
Gm12455	0	0	0	0	0	0
Gm12458	0	0	0	0	0	0
Gm12459	0	0	8	0	0	1
Gm12460	0	0	0	0	0	0
Gm12461	0	0	0	0	0	0
Gm12462	0	0	0	0	0	0
Gm12463	0	0	25	0	0	0
Gm12464	0	0	0	0	0	0
Gm12465	0	0	6	0	0	0
Gm12466	0	0	1	1	0	0
Gm12467	0	0	0	0	0	0
Gm12468	0	0	0	0	0	0
Gm12469	0	0	0	0	0	1
Gm12470	19	14	144	0	0	0
Gm12472	0	4	20	0	0	0
Gm12473	0	0	3	0	0	0
Gm12474	0	0	9	0	0	0
Gm12475	0	0	0	0	0	0
Gm12477	0	0	0	0	0	0
Gm12478	0	0	0	0	0	0
Gm12479	0	0	0	0	0	0
Gm12480	0	0	9	1	0	1
Gm12481	0	0	0	0	0	0
Gm12482	0	0	0	4	0	1
Gm12484	0	0	1	0	0	0
Gm12485	0	0	0	0	0	0
Gm12486	0	0	0	0	0	0
Gm12488	0	0	0	0	0	0
Gm12489	0	0	0	0	0	0
Gm12490	0	0	0	0	0	0
Gm12492	0	0	0	0	0	0
Gm12493	0	0	0	0	0	0
Gm12494	0	0	0	0	0	0
Gm12495	0	0	0	0	0	0
Gm12496	0	0	0	0	0	0
Gm12497	1	2	1	0	0	2
Gm12498	0	0	0	0	0	0
Gm12499	0	0	0	0	0	0
Gm12500	0	0	0	0	0	0
Gm12501	0	0	0	0	0	0
Gm12502	0	0	0	0	0	0
Gm12503	0	0	0	0	0	0
Gm12504	4	1	58	187	0	0
Gm12505	0	0	0	0	0	0
Gm12506	0	0	0	0	0	0
Gm12507	0	0	0	0	0	0
Gm12508	0	0	0	0	0	1
Gm12509	0	0	0	0	0	0
Gm12510	0	0	0	0	0	0
Gm12511	0	0	0	0	0	0
Gm12512	0	0	0	0	0	0
Gm12513	0	0	0	0	0	0
Gm12514	0	0	0	0	0	0
Gm12515	0	0	0	0	0	0
Gm12516	0	0	0	0	0	0
Gm12517	7	8	0	0	0	0
Gm12518	0	0	0	0	0	0
Gm12519	5	0	0	0	0	0
Gm12520	0	0	0	0	0	0
Gm12522	0	5	7	0	1	0
Gm12523	7	7	20	0	0	4
Gm12524	0	0	0	0	0	0
Gm12525	0	0	0	0	0	0
Gm12526	0	0	0	0	0	0
Gm12527	0	0	0	0	0	0
Gm12529	0	4	0	0	0	0
Gm12530	0	0	0	0	0	0
Gm12531	0	0	0	0	0	0
Gm12532	0	0	0	0	0	0
Gm12534	0	0	0	0	0	0
Gm12535	0	0	0	0	0	0
Gm12536	0	0	0	0	0	0
Gm12537	0	1	0	2	0	3
Gm12538	1	0	1	0	0	0
Gm12539	0	0	0	0	0	0
Gm12540	42	33	188	0	0	0
Gm12542	0	0	0	0	0	0
Gm12543	0	0	1	3	0	12
Gm12550	0	0	0	0	0	0
Gm12551	0	6	0	0	0	0
Gm12564	0	1	0	0	0	0
Gm12565	0	0	0	3	0	2
Gm12566	0	0	0	0	0	0
Gm12568	10	9	102	1	0	163
Gm12569	0	0	0	0	0	0
Gm12570	0	0	0	0	0	0
Gm12571	0	0	0	0	0	2
Gm12573	0	0	0	0	0	0
Gm12576	0	0	0	0	0	0
Gm12577	1	1	15	613	0	0
Gm12578	0	0	0	0	0	0
Gm12579	0	0	0	0	0	0
Gm12580	0	0	0	0	0	0
Gm12582	0	0	0	0	0	0
Gm12583	0	0	0	3	0	0
Gm12584	0	0	0	0	0	0
Gm12585	0	0	0	0	0	0
Gm12586	14	18	107	4	0	14
Gm12587	0	0	1	0	0	0
Gm12589	0	0	0	0	0	0
Gm12590	0	0	0	0	0	0
Gm12591	0	0	0	0	0	0
Gm12592	0	0	0	0	0	0
Gm12593	0	0	0	0	0	0
Gm12594	0	0	0	0	0	0
Gm12596	0	0	0	0	0	0
Gm12598	0	0	7	0	0	0
Gm12599	0	2	0	0	0	0
Gm12600	0	0	0	0	0	0
Gm12601	0	0	0	0	0	0
Gm12602	0	0	0	0	0	0
Gm12603	0	0	0	0	0	0
Gm12604	0	0	2	1	0	1
Gm12606	0	0	0	0	0	0
Gm12607	0	0	2	0	0	0
Gm12608	0	0	0	0	0	0
Gm12609	0	0	0	0	0	0
Gm12610	0	0	0	0	0	0
Gm12611	0	0	0	0	0	0
Gm12612	0	0	0	0	0	0
Gm12613	0	0	0	0	0	0
Gm12614	0	0	0	0	0	0
Gm12615	0	0	0	0	0	0
Gm12616	0	0	0	0	0	0
Gm12617	0	0	0	0	0	0
Gm12618	0	3	18	0	0	0
Gm12619	0	0	0	0	0	0
Gm12620	0	0	0	0	0	0
Gm12621	0	0	0	0	0	0
Gm12622	0	0	0	0	0	0
Gm12623	0	0	0	0	0	0
Gm12624	0	0	0	0	0	0
Gm12625	0	0	0	0	0	0
Gm12626	0	0	0	0	0	0
Gm12627	0	0	0	0	0	0
Gm12628	0	0	0	0	0	0
Gm12629	0	0	0	0	0	0
Gm12630	0	4	18	0	0	2
Gm12631	0	10	35	0	0	0
Gm12632	0	0	0	0	0	0
Gm12633	0	0	0	0	0	0
Gm12634	0	0	4	0	0	0
Gm12635	0	0	0	1	0	0
Gm12636	0	0	0	0	0	0
Gm12637	0	0	0	0	0	0
Gm12638	0	0	0	0	0	0
Gm12639	0	0	0	0	0	0
Gm12640	0	0	0	0	0	0
Gm12641	0	1	0	0	0	0
Gm12642	0	0	0	2	0	1
Gm12643	0	0	0	0	0	1
Gm12644	0	0	0	0	0	0
Gm12645	0	0	0	0	0	0
Gm12646	0	0	0	0	0	0
Gm12647	0	0	0	0	0	0
Gm12648	0	0	1	0	0	0
Gm12649	0	0	0	0	0	0
Gm12650	0	0	0	0	0	0
Gm12653	0	0	0	0	0	0
Gm12654	0	0	0	0	0	0
Gm12655	28	8	61	0	0	0
Gm12656	0	0	0	0	0	0
Gm12657	2	1	12	3	0	3
Gm12660	1	1	4	0	0	0
Gm12661	0	0	0	0	0	0
Gm12663	9	4	48	0	0	0
Gm12664	0	0	0	0	0	1
Gm12665	0	0	0	0	0	0
Gm12666	0	0	0	0	0	1
Gm12667	0	0	0	0	0	0
Gm12668	0	0	0	0	0	3
Gm12669	4	1	10	2	0	10
Gm12670	0	5	0	0	0	0
Gm12671	0	0	0	2	0	0
Gm12676	0	0	0	0	0	0
Gm12677	0	0	0	0	0	0
Gm12678	0	0	0	0	0	0
Gm12679	0	0	1	0	0	0
Gm12681	3	0	15	0	0	0
Gm12682	0	0	15	0	0	0
Gm12683	0	0	0	0	0	0
Gm12684	0	0	0	0	0	0
Gm12685	0	0	0	0	0	0
Gm12686	0	0	0	0	0	0
Gm12687	0	3	0	0	0	0
Gm12688	0	0	0	0	0	0
Gm12689	53	74	333	0	4	442
Gm12690	0	0	0	0	0	0
Gm12691	0	0	0	0	0	0
Gm12692	0	0	0	0	0	0
Gm12693	1	1	1	0	0	4
Gm12694	3	0	0	0	0	0
Gm12695	0	2	0	0	0	0
Gm12696	15	17	94	9	0	208
Gm12697	0	3	8	4	0	0
Gm12700	1	0	0	0	0	0
Gm12701	0	0	12	0	0	0
Gm12702	0	0	0	0	0	0
Gm12703	0	0	0	0	0	0
Gm12704	0	0	0	0	0	0
Gm12705	14	15	33	0	0	0
Gm12706	13	0	0	0	0	0
Gm12707	0	0	0	0	0	0
Gm12708	0	0	0	0	0	0
Gm12709	45	38	155	676	136	276
Gm12710	4	2	50	0	0	0
Gm12711	0	0	0	0	0	0
Gm12712	0	1	2	0	0	0
Gm12713	0	0	0	0	0	0
Gm12714	0	0	0	0	0	0
Gm12715	0	1	14	59	0	9
Gm12716	0	0	0	3	0	0
Gm12717	0	3	0	0	0	0
Gm12718	0	0	0	0	0	0
Gm12719	0	1	0	0	0	0
Gm12720	0	0	0	0	0	0
Gm12721	0	0	0	0	0	0
Gm12722	0	0	0	0	0	0
Gm12723	0	0	0	0	0	0
Gm12724	0	0	0	0	0	0
Gm12726	0	0	0	0	0	0
Gm12727	0	0	0	0	0	0
Gm12728	0	1	0	10	0	0
Gm12729	0	0	0	0	0	0
Gm12730	0	0	0	0	0	0
Gm12731	0	0	0	0	0	0
Gm12732	0	0	0	1	0	1
Gm12733	0	0	0	0	0	0
Gm12734	15	0	1	0	0	1
Gm12735	0	6	7	0	0	0
Gm12736	4	0	0	0	0	0
Gm12737	0	1	0	0	0	0
Gm12738	0	0	0	0	0	0
Gm12739	19	8	31	210	1	0
Gm12740	0	0	0	0	0	0
Gm12741	0	0	0	0	0	0
Gm12742	0	0	0	0	0	0
Gm12743	38	9	86	0	0	0
Gm12744	0	0	0	0	0	0
Gm12745	0	0	0	0	0	0
Gm12746	0	0	0	0	0	0
Gm12748	0	0	0	0	0	0
Gm12749	22	1	0	1	0	0
Gm12751	10	7	21	0	0	112
Gm12752	0	0	0	0	0	0
Gm12753	0	0	0	0	0	0
Gm12754	0	0	0	0	0	0
Gm12755	0	0	1	1	0	2
Gm12756	0	0	0	0	0	0
Gm12757	0	0	0	0	0	0
Gm12758	4	11	78	0	0	0
Gm12760	0	0	0	0	0	0
Gm12762	6	0	0	0	0	0
Gm12763	0	0	0	0	0	0
Gm12764	0	0	2	0	0	0
Gm12765	0	0	0	0	0	0
Gm12766	0	0	0	0	0	0
Gm12768	0	0	0	0	0	0
Gm12770	0	0	0	0	0	0
Gm12771	0	0	0	0	0	0
Gm12773	0	0	0	0	0	0
Gm12774	4	4	38	0	0	0
Gm12778	0	0	1	0	0	0
Gm12779	0	0	0	0	0	0
Gm12780	0	0	0	0	0	0
Gm12781	14	4	55	0	0	149
Gm12782	0	0	0	0	0	0
Gm12783	0	0	0	0	0	0
Gm12784	0	0	0	0	0	0
Gm12785	1	0	0	0	0	0
Gm12786	0	0	4	0	0	143
Gm12787	0	0	0	0	0	0
Gm12788	0	2	13	0	0	0
Gm12789	0	0	0	1	0	0
Gm12790	0	0	0	0	0	0
Gm12791	0	0	1	0	0	0
Gm12792	0	0	0	0	0	0
Gm12793	0	0	0	0	0	0
Gm12794	0	0	0	0	0	0
Gm12795	0	0	0	0	0	0
Gm12796	0	0	0	0	0	0
Gm12797	0	0	0	0	0	0
Gm12798	0	0	0	0	0	0
Gm12799	0	2	5	5	0	16
Gm128	0	2	15	0	0	0
Gm12800	0	0	0	0	0	0
Gm12801	0	0	0	0	0	0
Gm12802	0	0	11	0	0	0
Gm12803	0	0	0	0	0	0
Gm12804	0	1	0	0	0	0
Gm12805	0	0	0	0	0	0
Gm12806	0	0	0	0	0	0
Gm12807	0	0	0	0	0	0
Gm12808	0	44	107	0	0	0
Gm12811	0	0	0	0	0	0
Gm12813	0	0	0	0	0	0
Gm12814	0	0	0	0	0	0
Gm12815	0	0	0	0	0	0
Gm12816	0	0	1	1	0	0
Gm12817	0	0	0	0	0	0
Gm12818	1	0	1	0	0	0
Gm12819	0	0	0	0	0	0
Gm12820	0	0	0	0	0	0
Gm12821	0	0	0	0	0	1
Gm12823	0	0	0	0	0	0
Gm12825	0	0	0	0	0	0
Gm12826	0	0	0	0	0	0
Gm12827	0	0	0	0	0	0
Gm12828	9	15	0	0	0	0
Gm12829	0	0	0	0	0	0
Gm12830	0	0	0	0	0	0
Gm12833	1	1	0	1	0	0
Gm12834	0	0	0	0	0	0
Gm12837	0	0	0	0	0	0
Gm12838	0	0	0	0	0	0
Gm12840	0	0	0	0	0	1
Gm12841	0	0	0	0	0	0
Gm12842	14	11	23	1	0	0
Gm12843	7	8	0	0	0	0
Gm12844	1	1	0	0	0	0
Gm12845	0	0	0	0	0	0
Gm12846	45	53	56	0	0	203
Gm12847	0	0	0	0	0	29
Gm12848	0	0	0	0	0	0
Gm12849	0	0	0	0	0	0
Gm12850	9	0	10	0	0	0
Gm12851	0	0	0	0	0	0
Gm12852	0	0	11	0	0	0
Gm12853	0	1	0	0	20	0
Gm12854	2	13	78	13	0	37
Gm12855	0	0	0	0	0	0
Gm12856	0	0	11	0	0	0
Gm12857	0	0	0	0	0	0
Gm12858	0	0	0	0	0	0
Gm12859	0	0	0	1	0	1
Gm12860	0	0	20	0	0	0
Gm12861	0	0	0	0	0	0
Gm12862	0	0	0	0	0	0
Gm12863	0	0	0	0	0	0
Gm12864	0	0	0	0	0	0
Gm12865	0	0	0	0	0	0
Gm12866	0	0	0	0	0	0
Gm12867	0	0	0	0	0	0
Gm12868	0	0	0	0	0	0
Gm12869	0	0	0	0	0	0
Gm12870	2	40	50	0	0	1
Gm12871	0	0	0	0	0	0
Gm12872	0	0	0	0	0	0
Gm12873	0	0	0	0	0	0
Gm12874	0	4	0	0	0	0
Gm12875	0	2	0	0	0	0
Gm12876	0	0	0	0	0	0
Gm12877	0	0	0	0	0	0
Gm12878	0	0	0	0	0	0
Gm12879	0	0	0	0	0	0
Gm12880	0	0	0	0	0	0
Gm12881	0	0	0	0	0	0
Gm12882	0	0	0	0	0	0
Gm12883	0	0	0	0	0	0
Gm12884	0	0	0	0	0	0
Gm12885	0	0	0	0	0	0
Gm12886	0	0	0	0	0	0
Gm12887	0	0	0	0	0	0
Gm12888	0	0	0	0	0	0
Gm12889	0	0	0	0	0	0
Gm12890	0	0	0	0	0	0
Gm12891	0	0	0	0	0	0
Gm12892	57	87	541	870	382	1779
Gm12893	0	0	0	0	0	0
Gm12895	0	0	0	0	0	0
Gm12896	0	0	0	0	0	0
Gm12897	0	0	0	0	0	0
Gm12898	0	0	0	0	0	0
Gm12899	0	0	0	0	0	0
Gm12900	0	0	0	0	0	0
Gm12901	0	0	0	0	0	0
Gm12902	0	0	10	0	0	0
Gm12903	0	0	0	0	0	0
Gm12904	0	0	0	0	0	0
Gm12905	7	20	92	0	0	78
Gm12906	0	0	0	3	0	0
Gm12907	0	0	0	0	0	0
Gm12909	0	0	0	0	0	0
Gm12910	0	0	0	0	0	0
Gm12911	0	0	0	0	0	0
Gm12912	0	0	0	0	0	0
Gm12914	0	0	0	0	0	0
Gm12915	0	1	8	0	0	0
Gm12916	0	0	0	0	0	0
Gm12917	0	17	0	0	0	0
Gm12918	2	0	1	1	0	2
Gm12919	0	0	3	0	0	0
Gm12920	0	0	0	0	0	0
Gm12922	0	1	0	0	0	1
Gm12923	0	0	0	0	0	0
Gm12924	40	30	213	2	0	0
Gm12925	0	24	44	0	0	336
Gm12926	2	7	7	0	0	0
Gm12927	0	0	0	0	0	0
Gm12928	0	0	0	0	0	0
Gm12929	0	0	1	0	0	0
Gm12930	0	0	0	0	0	0
Gm12931	0	0	0	0	0	0
Gm12932	15	9	25	0	0	0
Gm12933	0	0	2	0	0	0
Gm12934	0	0	0	0	0	0
Gm12935	0	0	5	0	0	0
Gm12936	0	0	0	0	0	0
Gm12937	0	0	0	0	0	0
Gm12939	0	0	1	0	0	0
Gm12940	114	127	386	756	2325	286
Gm12941	0	0	0	0	0	0
Gm12943	0	0	0	0	0	0
Gm12944	0	3	0	0	0	0
Gm12945	0	0	0	0	0	0
Gm12946	0	0	0	1	0	0
Gm12947	0	0	0	0	0	0
Gm12948	0	0	0	0	0	0
Gm12949	0	0	2	0	0	0
Gm12950	8	0	0	0	0	0
Gm12951	0	2	1	0	0	0
Gm12953	1	0	0	0	0	0
Gm12954	0	0	0	0	0	0
Gm12955	5	0	59	0	0	0
Gm12956	0	1	0	0	0	0
Gm12957	0	0	0	0	0	0
Gm12958	0	0	0	0	0	0
Gm12959	0	0	0	0	0	0
Gm12960	0	0	0	0	0	0
Gm12961	0	0	0	0	0	0
Gm12962	0	0	0	0	0	0
Gm12963	0	0	0	0	0	137
Gm12966	5	6	24	12	3	32
Gm12967	0	1	0	0	0	0
Gm12968	0	7	0	0	0	0
Gm12969	0	1	1	1	0	0
Gm12970	0	2	0	0	0	19
Gm12971	15	10	20	245	0	15
Gm12972	0	0	0	0	0	0
Gm12973	5	0	3	0	0	0
Gm12974	0	7	0	0	0	0
Gm12976	0	0	1	2	0	0
Gm12977	0	2	3	0	0	4
Gm12978	0	0	0	0	0	0
Gm12979	0	0	13	0	0	21
Gm12980	0	0	0	0	0	0
Gm12981	0	0	4	0	0	17
Gm12982	0	0	0	0	0	0
Gm12983	0	0	0	1	0	0
Gm12984	0	0	0	0	0	0
Gm12985	0	0	0	0	0	0
Gm12986	0	0	0	0	0	0
Gm12987	0	3	45	0	0	0
Gm12988	0	0	0	2	0	3
Gm12989	1	1	3	0	0	7
Gm12990	32	13	14	1	0	0
Gm12991	0	0	3	0	0	0
Gm12992	75	103	338	0	0	122
Gm12993	4	7	1	0	0	0
Gm12994	0	0	0	0	0	0
Gm12996	40	30	243	0	0	14
Gm12997	0	0	0	0	0	0
Gm12998	0	3	0	0	0	0
Gm12999	0	0	0	0	0	0
Gm13000	0	0	0	0	0	0
Gm13001	0	0	0	0	0	0
Gm13002	0	0	0	0	0	0
Gm13003	0	0	0	0	0	0
Gm13005	0	0	0	0	0	0
Gm13006	0	0	0	0	0	0
Gm13007	0	0	0	1	0	0
Gm13008	0	0	0	0	0	0
Gm13009	0	0	0	0	0	0
Gm13010	0	0	0	0	0	0
Gm13012	0	0	29	0	0	0
Gm13013	0	0	0	0	0	0
Gm13015	0	0	0	0	0	0
Gm13016	0	0	0	0	0	0
Gm13017	0	0	0	0	0	0
Gm13019	0	0	0	0	0	0
Gm13021	0	0	0	0	0	0
Gm13022	0	0	0	0	0	0
Gm13023	0	0	0	0	0	0
Gm13024	0	0	0	0	0	0
Gm13025	0	2	0	0	0	0
Gm13026	0	0	0	0	0	0
Gm13027	97	83	239	0	0	174
Gm13028	0	0	0	0	0	0
Gm13029	89	102	635	0	2	340
Gm13030	0	0	0	0	0	0
Gm13031	0	3	14	0	0	0
Gm13032	0	0	0	0	0	0
Gm13033	0	17	15	0	0	0
Gm13034	0	2	0	1	0	0
Gm13035	0	0	0	0	0	0
Gm13036	0	0	1	0	0	6
Gm13038	0	0	0	0	0	0
Gm13039	0	0	8	0	0	0
Gm13040	0	0	0	0	0	0
Gm13041	0	0	0	0	0	0
Gm13042	0	0	0	0	0	0
Gm13043	0	0	0	0	0	0
Gm13045	0	0	0	0	0	0
Gm13046	0	0	0	0	0	0
Gm13047	0	0	22	0	0	0
Gm13049	0	0	0	0	0	0
Gm13050	1	2	0	0	0	3
Gm13052	0	11	0	0	0	0
Gm13053	0	0	0	0	0	0
Gm13054	0	0	0	0	0	0
Gm13055	0	0	1	0	1	0
Gm13056	0	0	0	0	0	0
Gm13057	0	0	0	0	0	0
Gm13058	0	0	0	0	0	0
Gm13059	0	0	0	0	0	0
Gm13061	0	0	0	0	0	0
Gm13062	0	0	0	0	0	0
Gm13063	44	43	165	184	0	45
Gm13064	0	0	0	0	0	0
Gm13065	0	0	0	0	0	0
Gm13066	2	0	1	0	0	0
Gm13067	0	0	0	0	0	0
Gm13068	54	17	47	557	0	6
Gm13070	0	0	0	0	0	0
Gm13071	0	0	0	0	0	0
Gm13073	0	0	0	0	0	0
Gm13074	0	0	0	0	0	0
Gm13075	4	2	4	6	3	2
Gm13076	0	0	0	0	0	0
Gm13077	0	0	0	5	0	0
Gm13078	0	0	0	0	0	0
Gm13080	0	1	0	0	0	13
Gm13081	0	0	0	0	0	0
Gm13082	0	0	0	0	0	0
Gm13083	0	0	0	0	0	0
Gm13084	0	0	0	0	0	0
Gm13085	0	0	0	0	0	0
Gm13087	0	0	0	0	0	0
Gm13088	0	0	0	0	0	0
Gm13089	0	0	0	0	0	0
Gm13090	8	0	0	0	0	0
Gm13091	0	3	0	0	0	0
Gm13092	29	13	83	0	0	172
Gm13093	0	0	0	0	0	0
Gm13094	0	0	0	2	0	1
Gm13096	0	0	0	0	0	0
Gm13097	0	0	0	0	0	0
Gm13100	0	0	0	0	0	0
Gm13101	0	0	0	0	0	0
Gm13102	0	0	0	0	0	0
Gm13103	0	0	0	0	0	0
Gm13104	0	0	1	16	0	0
Gm13106	0	0	0	0	0	0
Gm13108	0	0	0	0	0	0
Gm13110	0	1	0	0	0	0
Gm13111	0	0	0	0	0	0
Gm13112	49	89	199	0	0	211
Gm13114	0	0	0	0	0	0
Gm13115	0	0	0	0	0	0
Gm13117	0	0	0	0	0	0
Gm13118	0	0	0	0	0	0
Gm13119	0	0	0	0	0	0
Gm13120	0	0	0	1	0	0
Gm13121	0	0	0	0	0	0
Gm13122	0	0	0	0	0	0
Gm13123	1	0	1	0	0	2
Gm13124	0	0	0	0	0	0
Gm13126	0	0	0	0	0	0
Gm13127	4	5	35	17	0	8
Gm13128	0	0	0	0	0	0
Gm13130	0	3	0	0	0	0
Gm13131	0	0	7	0	0	0
Gm13132	0	0	0	0	0	0
Gm13133	0	0	0	0	2	0
Gm13134	0	0	0	0	0	0
Gm13135	2	1	0	5	0	6
Gm13136	1	7	1	1	0	0
Gm13137	0	0	0	0	0	0
Gm13140	0	1	1	1	0	0
Gm13141	0	0	0	0	0	0
Gm13142	0	0	0	2	0	0
Gm13144	0	0	0	0	0	0
Gm13146	0	0	3	0	0	3
Gm13147	2	0	1	0	0	0
Gm13148	0	0	0	0	0	0
Gm13149	0	0	0	0	0	0
Gm13153	0	0	0	0	0	0
Gm13155	0	0	0	0	0	0
Gm13156	0	6	1	1289	0	0
Gm13158	0	0	1	0	0	0
Gm13160	0	0	0	0	0	0
Gm13161	0	1	6	0	0	3
Gm13162	0	0	0	0	0	0
Gm13163	0	2	0	16	1610	0
Gm13165	0	0	0	0	0	0
Gm13166	12	6	14	0	0	79
Gm13167	0	0	0	0	0	0
Gm13168	0	0	3	0	0	4
Gm13169	0	2	0	0	0	0
Gm13170	0	0	0	0	0	0
Gm13171	2	3	0	0	0	0
Gm13172	0	5	0	0	0	0
Gm13173	0	0	0	0	0	0
Gm13174	0	0	3	0	0	0
Gm13175	0	1	0	0	0	0
Gm13176	0	0	0	0	0	0
Gm13178	5	66	215	0	0	233
Gm13179	0	0	0	0	0	0
Gm13180	0	0	0	0	0	0
Gm13181	59	146	230	0	0	0
Gm13182	0	0	2	1	0	1
Gm13183	16	6	0	0	0	108
Gm13184	24	8	3	0	0	0
Gm13185	0	0	0	0	0	0
Gm13186	0	0	0	0	0	0
Gm13187	7	6	6	0	0	0
Gm13188	0	0	0	0	0	0
Gm13189	4	6	0	0	0	28
Gm13191	0	0	0	0	0	0
Gm13192	0	0	0	0	0	0
Gm13193	0	0	0	0	0	0
Gm13194	0	1	0	0	0	212
Gm13195	3	0	0	0	0	0
Gm13196	0	0	0	0	0	0
Gm13197	0	0	0	0	0	0
Gm13198	0	0	1	1	0	0
Gm13199	12	8	170	0	0	110
Gm13200	0	0	0	0	0	0
Gm13201	14	3	0	0	0	0
Gm13203	0	0	0	0	0	0
Gm13204	0	0	0	0	0	0
Gm13205	0	0	7	0	0	0
Gm13206	0	0	0	0	0	0
Gm13207	0	0	36	0	0	0
Gm13209	0	0	12	0	0	0
Gm13210	0	0	0	0	0	0
Gm13211	0	0	2	0	0	2
Gm13212	1	1	43	0	0	0
Gm13213	0	1	0	0	0	1
Gm13214	0	0	0	0	0	0
Gm13215	0	0	0	0	0	0
Gm13216	0	0	0	0	0	0
Gm13217	0	0	2	0	0	3
Gm13218	0	0	0	0	0	0
Gm13219	12	0	22	0	0	0
Gm1322	0	0	0	0	0	0
Gm13220	0	0	0	0	0	0
Gm13221	0	0	0	0	0	0
Gm13222	0	0	0	0	0	0
Gm13223	0	0	0	0	0	0
Gm13224	0	0	0	0	0	0
Gm13226	0	2	1	0	1	0
Gm13228	0	0	0	0	0	0
Gm13229	0	0	0	0	0	0
Gm13230	0	1	0	0	0	0
Gm13231	0	0	3	3	0	1
Gm13232	0	0	0	0	0	0
Gm13233	0	0	0	0	0	0
Gm13234	0	0	0	0	0	0
Gm13236	0	0	0	0	0	0
Gm13237	1	0	0	0	0	0
Gm13238	0	1	1	0	0	201
Gm13239	0	0	0	0	0	0
Gm13240	0	2	0	0	0	0
Gm13241	0	0	0	0	0	10
Gm13243	1	1	6	0	0	4
Gm13244	0	0	0	0	0	0
Gm13245	0	0	0	0	1	0
Gm13246	0	0	0	0	2	0
Gm13249	0	0	0	0	0	0
Gm13250	0	0	0	0	0	0
Gm13252	0	0	0	0	0	0
Gm13254	0	0	0	0	0	0
Gm13255	0	0	0	0	0	0
Gm13256	0	0	0	0	0	0
Gm13257	0	0	0	0	0	0
Gm13259	0	0	0	0	0	0
Gm13260	0	0	0	0	0	0
Gm13261	0	0	0	0	0	0
Gm13262	0	1	0	0	0	106
Gm13263	0	0	0	0	0	0
Gm13264	0	2	0	0	0	0
Gm13265	0	0	0	0	0	0
Gm13266	0	0	0	0	0	0
Gm13267	0	1	15	1	0	0
Gm13268	0	0	0	0	0	0
Gm13269	7	1	25	0	0	5
Gm13270	0	0	1	0	0	0
Gm13271	0	0	0	0	0	0
Gm13272	0	0	0	0	0	0
Gm13273	0	0	0	0	0	0
Gm13274	0	0	0	0	0	0
Gm13275	0	0	0	0	0	0
Gm13276	0	0	0	0	0	0
Gm13277	0	0	0	0	0	0
Gm13278	0	0	0	0	0	0
Gm13279	0	0	0	0	0	0
Gm13281	0	0	0	0	0	0
Gm13282	0	0	0	0	0	0
Gm13283	0	0	0	0	0	0
Gm13284	0	0	0	0	0	0
Gm13285	0	0	0	0	0	0
Gm13286	0	0	0	0	0	0
Gm13287	0	0	0	0	0	0
Gm13288	0	0	0	0	0	0
Gm13289	0	0	0	0	0	0
Gm13290	0	0	0	0	0	0
Gm13291	0	0	0	0	0	0
Gm13292	0	0	3	1	0	3
Gm13293	0	0	0	0	0	0
Gm13294	0	0	0	0	0	0
Gm13296	0	0	1	0	0	0
Gm13297	0	0	0	0	0	0
Gm13299	0	0	0	0	0	0
Gm1330	0	0	0	0	0	0
Gm13301	0	0	8	0	0	0
Gm13302	0	0	0	0	0	0
Gm13303	0	0	0	0	0	0
Gm13304	0	0	0	0	0	0
Gm13305	0	0	0	19	10	5
Gm13306	0	1	3	0	0	27
Gm13307	0	0	0	0	0	0
Gm13310	2	0	3	0	0	0
Gm13311	0	0	0	0	0	0
Gm13312	0	0	0	0	0	0
Gm13313	0	0	0	0	0	0
Gm13314	0	0	0	0	0	0
Gm13315	1	5	0	0	0	0
Gm13316	0	0	0	0	0	0
Gm13320	0	0	0	1	0	0
Gm13321	0	0	0	0	0	0
Gm13322	0	0	0	0	0	0
Gm13323	0	0	0	0	0	0
Gm13324	0	0	0	0	0	0
Gm13325	0	0	0	0	0	0
Gm13326	0	0	0	0	0	0
Gm13327	0	0	0	0	0	0
Gm13328	1	0	1	3	0	1
Gm13329	3	0	3	0	0	0
Gm13330	3	0	6	0	0	0
Gm13331	0	0	0	0	0	0
Gm13332	0	0	0	0	0	0
Gm13333	0	0	0	0	0	0
Gm13335	0	0	0	0	0	0
Gm13337	0	0	0	0	0	0
Gm13338	0	1	0	0	0	0
Gm13339	2	0	2	0	0	0
Gm13340	2	1	4	5	0	1
Gm13341	0	2	2	3	0	1
Gm13342	0	0	0	0	0	0
Gm13343	0	0	0	0	0	0
Gm13344	0	0	0	0	0	0
Gm13345	0	0	0	0	0	0
Gm13346	0	0	0	0	0	0
Gm13347	0	0	0	0	0	0
Gm13348	0	0	0	0	0	0
Gm13349	3	30	68	0	0	0
Gm1335	2	12	21	0	0	0
Gm13350	0	0	0	0	0	0
Gm13351	13	1	31	0	0	0
Gm13352	0	0	0	3	0	0
Gm13353	0	0	0	0	0	0
Gm13355	0	0	0	0	0	0
Gm13356	0	0	0	0	0	0
Gm13357	15	0	0	0	0	0
Gm13358	0	0	0	0	0	0
Gm13359	0	0	0	0	0	0
Gm13360	0	0	0	0	0	0
Gm13361	0	0	0	0	0	0
Gm13362	0	0	0	0	0	0
Gm13363	0	0	0	0	0	0
Gm13365	0	0	2	1	4	0
Gm13366	0	0	0	0	0	0
Gm13367	0	0	0	0	0	0
Gm13368	0	0	0	0	0	0
Gm13369	18	9	27	670	0	0
Gm13370	6	5	16	0	0	0
Gm13371	0	0	0	0	0	0
Gm13372	0	0	0	0	0	0
Gm13373	0	0	0	0	0	0
Gm13375	30	10	65	11	0	2
Gm13376	0	0	0	0	0	0
Gm13377	0	0	0	0	0	0
Gm13378	0	0	1	8	0	0
Gm13379	0	0	0	0	0	0
Gm13380	0	0	0	0	0	0
Gm13381	0	2	0	0	0	0
Gm13383	0	0	1	0	0	0
Gm13384	0	7	0	0	0	0
Gm13385	0	0	0	0	0	0
Gm13386	0	0	0	0	0	0
Gm13387	0	0	0	1	0	0
Gm13388	0	0	0	0	0	0
Gm13389	0	1	8	0	0	0
Gm13391	4	0	0	0	0	0
Gm13392	0	0	0	0	0	0
Gm13393	1	0	6	0	0	0
Gm13394	168	150	976	883	0	1653
Gm13396	0	0	0	0	0	0
Gm13397	0	0	0	873	0	0
Gm13398	0	0	0	0	0	0
Gm13400	0	0	0	0	0	0
Gm13401	0	0	0	0	0	0
Gm13402	0	0	0	0	0	0
Gm13403	0	0	0	0	0	0
Gm13404	0	6	1	0	0	0
Gm13405	0	0	0	0	0	0
Gm13406	18	5	0	0	0	0
Gm13407	5	3	0	0	0	0
Gm13408	3	5	4	0	1	0
Gm13409	0	0	0	0	0	0
Gm13410	0	1	0	0	0	0
Gm13411	0	0	0	0	0	0
Gm13412	0	0	0	0	0	0
Gm13413	0	0	0	0	0	0
Gm13414	0	2	7	6	0	0
Gm13415	0	0	0	0	0	0
Gm13416	19	0	62	0	0	0
Gm13417	0	0	0	0	0	0
Gm13418	0	0	0	0	0	0
Gm13419	0	0	0	0	0	0
Gm13420	0	0	5	0	0	0
Gm13421	39	5	131	0	0	0
Gm13422	0	15	30	0	0	1
Gm13423	50	44	65	0	0	144
Gm13424	0	0	0	0	2	0
Gm13425	0	0	0	0	0	0
Gm13426	0	0	0	0	0	0
Gm13427	15	2	9	0	0	25
Gm13428	0	0	0	0	0	0
Gm13429	0	0	0	0	0	0
Gm13430	0	0	0	2	0	0
Gm13431	0	0	0	0	0	0
Gm13432	0	0	0	0	0	0
Gm13433	0	3	0	2	0	1
Gm13435	0	0	0	0	0	0
Gm13436	2	1	10	19	24	16
Gm13437	0	0	0	0	0	0
Gm13438	0	0	0	0	0	0
Gm13439	0	0	0	1	0	0
Gm13440	0	0	0	0	0	0
Gm13441	0	0	0	0	0	0
Gm13442	0	0	0	0	0	0
Gm13443	1	11	103	23	0	163
Gm13444	0	0	0	0	0	0
Gm13445	0	0	0	0	0	0
Gm13446	13	25	67	0	0	82
Gm13448	0	5	0	0	0	0
Gm13449	0	0	0	0	0	0
Gm13450	0	0	0	1	1	0
Gm13451	0	0	0	0	0	0
Gm13452	0	0	0	0	0	0
Gm13453	5	5	37	175	0	118
Gm13454	0	0	0	0	0	0
Gm13455	0	0	0	0	0	0
Gm13456	3	2	6	0	12	9
Gm13457	0	0	0	0	0	0
Gm13458	0	0	0	0	0	0
Gm13459	0	1	2	0	0	0
Gm13460	0	0	0	0	0	0
Gm13461	9	7	64	24	0	8
Gm13462	0	0	0	0	0	0
Gm13463	0	1	29	0	0	187
Gm13464	0	6	0	0	0	2
Gm13465	0	0	0	0	0	0
Gm13466	0	0	0	1	0	1
Gm13467	0	0	0	0	0	0
Gm13469	0	0	0	0	0	0
Gm13470	0	0	0	0	0	0
Gm13471	0	0	0	0	0	0
Gm13472	0	0	0	0	0	0
Gm13473	0	0	0	0	0	0
Gm13474	0	0	0	0	0	0
Gm13475	0	0	0	0	0	0
Gm13477	1	0	0	0	0	3
Gm13478	0	0	0	0	0	0
Gm13479	0	0	5	0	0	1
Gm13480	0	0	0	0	0	0
Gm13481	0	0	0	0	0	0
Gm13482	0	0	0	0	0	0
Gm13483	16	39	41	0	0	96
Gm13484	0	0	0	0	0	0
Gm13485	0	0	0	0	0	0
Gm13486	0	0	0	0	0	0
Gm13487	3	2	26	10	9	4
Gm13488	0	0	8	0	0	0
Gm13489	0	0	0	0	0	0
Gm13490	0	0	0	0	0	0
Gm13491	0	0	0	0	0	0
Gm13492	0	0	0	0	0	0
Gm13493	17	3	44	82	0	47
Gm13494	0	0	0	0	0	0
Gm13495	0	0	0	0	0	0
Gm13496	0	0	0	0	0	0
Gm13497	0	0	5	0	0	0
Gm13498	0	0	3	0	0	0
Gm13499	0	0	0	0	0	0
Gm13500	0	0	1	0	0	0
Gm13501	0	0	0	0	0	0
Gm13502	0	0	0	1	0	0
Gm13503	0	0	0	0	0	0
Gm13504	1	0	1	1	0	0
Gm13505	0	0	0	0	0	0
Gm13506	0	0	0	0	0	0
Gm13508	0	0	0	0	0	0
Gm13509	15	24	115	0	0	118
Gm13510	0	0	0	0	0	0
Gm13511	0	2	16	0	0	165
Gm13517	0	0	0	0	0	0
Gm13518	0	0	0	0	0	0
Gm13521	0	0	0	0	0	0
Gm13522	0	0	0	0	0	0
Gm13523	0	0	0	0	0	0
Gm13524	41	44	35	317	0	0
Gm13525	3	15	37	0	0	269
Gm13526	0	0	0	0	0	0
Gm13527	0	0	0	0	0	0
Gm13528	0	6	2	0	0	8
Gm13529	2	0	7	5	0	0
Gm13530	0	0	0	0	0	0
Gm13531	0	0	0	0	0	1
Gm13532	0	0	0	0	0	0
Gm13533	0	0	0	0	0	0
Gm13534	0	0	0	0	0	0
Gm13535	0	0	0	0	0	0
Gm13536	0	0	0	0	0	0
Gm13537	0	0	0	0	0	0
Gm13538	0	0	1	0	0	0
Gm13539	0	0	0	0	0	0
Gm13541	11	23	21	1145	0	0
Gm13542	3	14	0	0	0	0
Gm13543	0	28	55	0	0	1
Gm13544	0	0	0	0	0	0
Gm13545	0	0	0	0	0	0
Gm13546	0	0	0	0	0	0
Gm13547	8	7	10	133	0	104
Gm13548	0	0	2	0	0	0
Gm13549	0	1	1	0	0	0
Gm13550	0	5	0	0	0	0
Gm13551	0	0	0	0	0	0
Gm13552	0	0	1	0	0	1
Gm13553	0	0	0	0	0	0
Gm13554	0	0	0	0	0	0
Gm13555	0	0	0	0	0	0
Gm13556	18	31	218	0	0	0
Gm13557	0	0	0	0	0	0
Gm13558	0	0	0	0	0	0
Gm13559	0	0	26	0	0	0
Gm13560	0	1	1	0	0	0
Gm13561	0	0	0	0	0	0
Gm13562	36	37	123	266	0	321
Gm13563	6	17	51	0	0	13
Gm13564	0	2	0	0	0	0
Gm13565	0	0	0	0	0	0
Gm13566	0	0	0	0	0	0
Gm13567	0	0	0	0	0	0
Gm13568	0	0	0	1	0	1
Gm13569	0	0	1	0	2	0
Gm13570	10	7	0	0	0	0
Gm13571	2	0	0	0	0	0
Gm13572	30	29	72	0	0	0
Gm13573	0	0	1	2	1	1
Gm13574	3	5	0	0	0	0
Gm13575	0	0	0	0	0	0
Gm13576	0	0	0	0	0	0
Gm13577	1	0	0	0	0	5
Gm13578	0	0	3	0	0	0
Gm13579	0	0	0	0	0	0
Gm13580	0	0	21	0	0	0
Gm13581	0	0	0	0	0	0
Gm13582	0	0	0	0	0	0
Gm13583	17	15	129	0	0	0
Gm13584	0	2	9	0	0	0
Gm13586	1	2	0	0	0	0
Gm13587	0	0	0	0	0	0
Gm13588	1	0	0	3	0	0
Gm13589	0	0	0	0	0	0
Gm13590	0	2	148	0	0	0
Gm13592	0	0	0	0	0	0
Gm13593	0	0	0	0	0	0
Gm13594	0	0	0	0	0	0
Gm13595	1	0	0	0	0	0
Gm13596	0	6	10	0	0	0
Gm13597	0	0	0	0	0	0
Gm13598	5	0	0	0	0	0
Gm13599	0	0	0	0	0	0
Gm136	0	0	0	0	0	0
Gm13600	0	0	0	0	0	1
Gm13601	0	0	0	0	0	0
Gm13602	0	0	0	0	0	0
Gm13603	0	0	0	0	0	0
Gm13604	0	0	0	1	0	1
Gm13605	0	0	0	0	0	0
Gm13607	0	0	19	0	0	0
Gm13608	0	4	0	0	0	0
Gm13609	0	0	0	0	0	0
Gm13610	0	0	0	0	0	0
Gm13611	1	0	1	1279	0	1
Gm13612	0	1	1	4	5	1
Gm13613	0	2	0	0	44	0
Gm13614	0	0	0	0	0	0
Gm13615	0	0	0	0	0	0
Gm13616	0	0	0	0	0	0
Gm13617	0	1	0	0	0	0
Gm13618	0	2	0	0	0	0
Gm13619	15	8	0	0	1	0
Gm13620	3	4	4	0	0	9
Gm13622	2	6	10	885	0	52
Gm13623	0	0	0	1	0	1
Gm13624	0	0	0	0	0	0
Gm13625	1	0	0	0	0	0
Gm13626	0	0	0	0	0	0
Gm13627	0	1	0	0	0	0
Gm13629	8	31	143	0	0	0
Gm13630	20	0	73	0	0	0
Gm13631	0	0	0	0	0	0
Gm13632	0	0	0	0	0	1
Gm13633	14	0	0	0	0	0
Gm13640	0	0	0	0	0	0
Gm13641	3	4	2	0	0	0
Gm13642	0	0	0	0	0	0
Gm13645	2	0	0	0	0	32
Gm13647	0	0	0	0	0	0
Gm13648	0	0	0	0	0	0
Gm13649	0	0	0	1	0	0
Gm13650	0	0	0	0	0	0
Gm13651	1	1	5	0	0	2
Gm13652	0	0	0	0	0	0
Gm13653	0	1	2	0	0	0
Gm13655	0	0	0	0	0	0
Gm13656	0	0	0	0	0	0
Gm13657	0	0	0	0	0	0
Gm13658	0	0	0	0	0	0
Gm13660	0	0	0	0	0	0
Gm13661	0	0	0	0	0	0
Gm13662	0	0	0	0	0	0
Gm13663	0	1	2	0	0	0
Gm13664	0	0	0	0	0	0
Gm13665	1	25	27	0	0	1
Gm13666	0	0	3	3	0	0
Gm13667	0	0	0	0	0	0
Gm13668	0	0	1	0	0	2
Gm13669	0	0	0	0	0	0
Gm13670	0	0	0	0	0	0
Gm13672	0	0	0	0	0	0
Gm13673	49	29	47	0	0	0
Gm13674	0	0	0	0	0	0
Gm13675	0	0	0	0	0	1
Gm13676	0	0	0	0	0	0
Gm13677	0	55	83	0	7	0
Gm13678	0	0	0	0	0	0
Gm13679	0	0	0	0	0	0
Gm13680	0	0	1	2	0	3
Gm13681	0	0	0	0	0	0
Gm13682	0	0	0	0	0	0
Gm13683	0	0	0	0	0	0
Gm13684	19	9	0	0	1	0
Gm13685	1	0	0	0	0	0
Gm13686	0	0	0	0	0	0
Gm13687	2	0	12	0	0	2
Gm13688	0	0	0	0	0	0
Gm13689	9	23	106	0	0	0
Gm13690	0	0	1	0	0	0
Gm13691	0	0	0	0	0	0
Gm13692	0	0	0	0	0	0
Gm13693	0	0	0	0	0	0
Gm13694	0	0	0	0	0	0
Gm13695	0	0	0	0	0	0
Gm13696	0	0	0	0	0	0
Gm13697	0	0	0	0	0	0
Gm13698	0	0	0	0	0	0
Gm13700	0	0	0	0	0	0
Gm13702	0	0	0	0	0	0
Gm13703	1	0	0	0	0	0
Gm13707	0	0	0	0	0	0
Gm13708	0	0	0	0	0	0
Gm13709	5	7	1	0	0	15
Gm13710	0	2	0	0	0	0
Gm13711	0	0	0	0	0	0
Gm13712	0	0	0	0	0	0
Gm13713	0	4	0	0	0	0
Gm13714	0	0	0	0	0	0
Gm13715	0	0	0	0	0	0
Gm13716	0	0	7	0	0	0
Gm13717	0	3	12	0	0	0
Gm13719	0	0	0	0	0	0
Gm13720	0	0	0	0	0	0
Gm13722	0	1	0	0	0	0
Gm13723	0	0	0	0	0	0
Gm13724	3	8	54	0	0	0
Gm13725	9	0	0	0	0	0
Gm13726	0	1	11	0	0	225
Gm13727	0	0	3	0	0	0
Gm13728	0	0	0	0	0	0
Gm13729	0	0	0	0	0	0
Gm13730	0	0	0	0	0	0
Gm13731	0	0	0	0	0	0
Gm13732	0	0	0	0	0	0
Gm13733	0	0	0	0	0	0
Gm13735	0	0	0	0	0	0
Gm13736	9	19	84	0	0	200
Gm13737	0	0	0	0	0	0
Gm13738	0	0	0	0	0	0
Gm13739	0	0	0	0	0	0
Gm13740	0	0	0	0	0	0
Gm13742	0	0	0	0	0	0
Gm13743	17	0	0	0	0	0
Gm13744	0	5	0	0	0	0
Gm13745	0	0	0	0	0	0
Gm13746	0	0	0	0	0	0
Gm13748	0	0	0	0	0	229
Gm13749	0	0	0	0	0	0
Gm13750	0	0	0	1	0	0
Gm13751	0	0	0	0	0	0
Gm13752	0	1	0	0	0	0
Gm13754	0	0	0	0	0	0
Gm13755	0	0	0	0	0	0
Gm13756	0	0	0	0	0	0
Gm13757	0	0	0	0	0	0
Gm13758	1	0	0	0	0	0
Gm13761	0	0	0	0	0	0
Gm13762	0	0	0	0	0	0
Gm13767	0	0	0	0	0	0
Gm13768	0	0	0	0	0	0
Gm13769	0	1	1	0	0	2
Gm13770	0	0	1	0	0	0
Gm13771	11	0	9	0	0	0
Gm13772	0	3	2	0	0	2
Gm13773	0	0	0	0	0	0
Gm13775	0	0	0	0	0	0
Gm13776	0	0	0	0	0	0
Gm13777	0	0	0	0	0	1
Gm13778	10	19	53	0	0	0
Gm13780	16	0	0	0	0	0
Gm13781	0	0	0	0	0	0
Gm13782	8	4	3	0	0	0
Gm13783	6	0	1	0	0	0
Gm13784	0	0	0	0	0	0
Gm13785	0	8	4	0	0	0
Gm13786	0	3	14	0	0	0
Gm13787	46	55	167	0	0	577
Gm13788	0	0	0	0	0	0
Gm13790	0	0	0	0	0	0
Gm13791	0	0	0	0	0	0
Gm13792	0	0	0	0	0	0
Gm13793	0	0	0	0	0	0
Gm13794	0	0	0	0	0	0
Gm13797	0	0	0	0	0	0
Gm13798	0	0	1	0	0	0
Gm13799	0	0	0	0	0	0
Gm13801	0	0	0	0	0	0
Gm13802	0	0	0	0	0	0
Gm13803	1	0	6	3	6	33
Gm13804	0	0	0	0	0	0
Gm13806	0	0	0	0	0	0
Gm13807	0	3	4	0	0	0
Gm13808	0	0	0	0	0	0
Gm13809	0	0	1	0	0	0
Gm13810	0	0	0	0	0	0
Gm13811	0	0	0	0	0	0
Gm13812	0	0	0	0	0	0
Gm13813	0	0	0	0	0	0
Gm13814	0	0	1	0	0	0
Gm13815	0	0	0	0	0	0
Gm13816	0	0	0	0	0	0
Gm13817	0	0	0	0	0	0
Gm13818	0	0	0	0	0	0
Gm13821	2	2	9	0	0	1
Gm13822	0	0	0	0	0	0
Gm13823	0	0	0	0	0	0
Gm13827	4	0	26	0	0	0
Gm13828	0	2	24	0	0	0
Gm13829	6	0	0	0	0	0
Gm13830	380	332	1983	1213	0	850
Gm13831	31	7	34	1	0	0
Gm13832	5	24	89	0	0	0
Gm13833	0	0	0	0	0	0
Gm13834	0	0	11	0	0	115
Gm13835	19	15	76	44	1	185
Gm13836	0	0	0	0	0	0
Gm13837	0	0	0	0	0	0
Gm13838	0	0	0	0	0	0
Gm13839	0	0	0	0	0	0
Gm13840	0	0	0	0	0	0
Gm13841	1	1	10	0	0	9
Gm13842	1	2	0	0	0	0
Gm13844	0	0	0	0	0	0
Gm13848	0	0	0	0	0	0
Gm13849	0	0	0	0	0	0
Gm13850	0	0	0	0	0	0
Gm13852	0	0	0	0	0	0
Gm13853	0	0	0	0	0	0
Gm13854	0	0	0	0	0	0
Gm13855	0	0	0	0	0	0
Gm13856	0	2	0	0	0	0
Gm13857	1	0	0	0	0	0
Gm13858	0	0	0	0	0	0
Gm13859	0	0	0	0	0	0
Gm13860	0	0	0	0	0	0
Gm13861	0	0	22	0	0	0
Gm13862	10	4	102	0	0	0
Gm13863	0	0	1	0	0	0
Gm13864	7	12	59	3	0	100
Gm13865	0	0	0	0	0	0
Gm13866	0	9	0	0	0	0
Gm13867	0	0	0	0	1	0
Gm13868	36	71	212	308	2608	334
Gm13869	0	0	0	0	0	0
Gm13870	0	0	0	0	0	1
Gm13871	0	0	0	0	0	0
Gm13872	35	24	100	0	2202	0
Gm13873	0	0	0	0	0	0
Gm13874	0	0	0	0	0	0
Gm13875	0	0	0	0	0	0
Gm13876	0	0	0	0	0	0
Gm13877	0	0	0	0	0	0
Gm13878	3	2	14	0	0	0
Gm13879	0	0	0	0	0	0
Gm13880	0	0	0	0	0	0
Gm13881	0	0	0	0	0	0
Gm13882	0	2	11	2	0	6
Gm13883	0	0	4	0	0	0
Gm13884	0	0	1	0	0	0
Gm13885	0	0	0	0	0	0
Gm13886	2	16	56	41	0	94
Gm13887	0	0	0	0	0	0
Gm13888	0	0	0	0	0	0
Gm13889	41	42	129	0	0	94
Gm13890	0	0	0	0	0	0
Gm13898	0	0	0	0	0	0
Gm13899	0	0	0	0	0	0
Gm13900	0	0	0	0	0	0
Gm13901	0	0	0	0	0	0
Gm13902	0	0	0	0	0	0
Gm13903	0	0	0	0	0	0
Gm13904	0	0	3	5	0	1
Gm13905	0	0	0	0	0	0
Gm13910	0	0	10	0	0	0
Gm13912	0	0	0	0	0	0
Gm13913	0	0	0	0	0	0
Gm13914	0	0	0	0	0	0
Gm13915	0	0	0	0	0	0
Gm13916	0	0	0	0	0	0
Gm13919	0	22	0	0	0	0
Gm13920	0	9	11	0	0	0
Gm13921	1	0	5	0	0	0
Gm13922	0	0	0	0	0	0
Gm13923	0	0	0	0	0	0
Gm13924	0	0	0	0	0	0
Gm13925	0	0	0	0	0	0
Gm13928	0	0	0	0	0	0
Gm13929	0	0	0	0	0	0
Gm13930	0	0	0	0	0	0
Gm13932	0	0	0	1	0	0
Gm13935	0	0	0	1	7	0
Gm13936	0	0	13	0	0	0
Gm13937	0	0	0	0	0	0
Gm13938	0	0	0	0	0	0
Gm13940	1	9	5	0	0	57
Gm13941	0	0	0	0	0	0
Gm13942	0	0	0	0	0	0
Gm13943	0	0	0	0	0	0
Gm13944	0	0	0	0	0	0
Gm13954	0	0	0	0	0	0
Gm13961	1	1	49	0	0	0
Gm13962	0	0	0	0	0	0
Gm13963	9	79	84	0	0	4
Gm13964	12	6	3	0	0	0
Gm13965	2	4	52	0	1	75
Gm13966	0	1	7	0	0	76
Gm13967	46	46	287	3063	2526	256
Gm13972	13	7	70	0	0	203
Gm13973	0	0	0	0	0	0
Gm13974	0	0	0	0	0	0
Gm13975	0	0	0	0	0	0
Gm13976	0	0	0	0	0	0
Gm13977	0	1	0	0	0	0
Gm13981	0	0	0	0	0	0
Gm13982	0	0	0	0	0	0
Gm13983	0	0	0	0	0	0
Gm13985	0	0	1	0	0	0
Gm13986	4	4	0	0	0	0
Gm13988	0	0	0	0	0	0
Gm13990	0	0	0	0	0	0
Gm13991	0	0	4	0	0	2
Gm13992	0	0	0	0	0	0
Gm13994	0	0	0	0	0	0
Gm13996	0	0	0	0	0	0
Gm13997	0	0	0	0	0	0
Gm13998	0	0	0	0	0	0
Gm13999	0	0	5	0	0	0
Gm14000	0	0	0	0	0	0
Gm14001	0	1	17	0	0	0
Gm14002	8	4	0	0	0	0
Gm14003	0	0	0	0	0	0
Gm14004	0	5	0	0	0	0
Gm14005	0	0	0	0	0	0
Gm14006	0	0	0	0	0	0
Gm14007	0	0	0	0	0	0
Gm14008	0	0	0	0	0	0
Gm14009	0	0	0	0	0	0
Gm1401	0	0	0	0	0	0
Gm14010	0	0	0	0	0	0
Gm14011	0	1	5	0	0	0
Gm14012	0	0	0	0	0	0
Gm14013	0	2	0	0	0	0
Gm14014	0	2	0	0	0	0
Gm14015	1	2	0	0	0	0
Gm14016	0	0	1	0	0	0
Gm14017	0	1	1	0	0	0
Gm14018	1	3	8	0	0	55
Gm14019	0	0	0	712	0	0
Gm14020	0	5	19	0	0	0
Gm14021	4	25	51	65	1	19
Gm14022	0	9	0	0	0	0
Gm14023	24	10	27	0	0	48
Gm14024	0	0	0	0	0	0
Gm14025	11	25	25	0	0	0
Gm14026	68	27	80	0	1	3
Gm14027	0	0	50	0	0	0
Gm14028	0	0	0	0	0	0
Gm14029	0	0	0	0	0	0
Gm14032	0	0	0	0	0	0
Gm14033	1	4	1	0	0	0
Gm14034	0	0	0	0	0	0
Gm14035	0	0	0	0	0	0
Gm14036	0	1	0	0	0	0
Gm14037	0	0	0	0	0	0
Gm14038	0	0	0	0	0	0
Gm14039	0	0	0	0	0	0
Gm14040	0	2	0	0	0	0
Gm14041	0	0	0	0	0	0
Gm14042	0	1	22	0	0	0
Gm14044	0	6	0	0	0	0
Gm14046	0	0	0	0	0	1
Gm14048	0	0	0	0	0	0
Gm14049	0	6	23	0	0	544
Gm14050	0	0	0	0	0	0
Gm14051	11	10	31	0	0	39
Gm14052	0	18	26	0	0	0
Gm14053	4	14	63	0	0	2
Gm14054	0	0	0	0	0	0
Gm14055	0	0	0	0	0	0
Gm14056	0	0	0	0	0	0
Gm14057	0	0	0	0	0	0
Gm14058	0	0	0	0	0	0
Gm14061	0	0	0	0	0	0
Gm14062	0	2	0	0	0	0
Gm14064	0	0	0	0	0	0
Gm14065	0	0	0	0	0	0
Gm14066	0	2	0	0	0	100
Gm14067	0	0	0	0	0	0
Gm14069	0	0	0	0	0	0
Gm14070	0	0	4	0	0	0
Gm14071	0	0	0	0	0	0
Gm14073	0	0	0	0	0	0
Gm14082	0	0	0	0	0	0
Gm14083	0	0	0	0	0	0
Gm14085	0	0	0	0	0	0
Gm14086	0	0	0	0	0	0
Gm14089	0	0	0	0	0	0
Gm14091	64	83	252	0	0	62
Gm14092	0	0	0	284	0	0
Gm14093	0	4	1	0	0	0
Gm14094	0	0	0	0	0	1
Gm14095	0	0	0	0	0	0
Gm14097	0	0	0	0	0	0
Gm14098	0	0	1	0	0	0
Gm14099	0	0	0	0	0	0
Gm14100	0	0	0	0	0	0
Gm14101	0	0	0	0	0	0
Gm14102	0	0	0	0	0	0
Gm14103	0	0	0	0	0	0
Gm14104	0	5	0	0	0	0
Gm14106	0	0	0	0	0	0
Gm14107	0	0	0	0	0	0
Gm14108	0	0	0	0	0	0
Gm14109	0	0	0	0	0	0
Gm14110	0	0	0	0	0	0
Gm14111	0	8	0	0	0	1
Gm14113	0	0	0	0	0	0
Gm14114	0	0	0	0	0	0
Gm14115	0	0	0	1	0	0
Gm14116	0	0	0	0	0	0
Gm14117	0	0	1	0	0	0
Gm14119	0	0	0	0	0	0
Gm14120	0	0	0	0	0	0
Gm14121	0	0	0	0	0	0
Gm14122	0	2	11	1	0	2
Gm14123	4	3	0	0	0	0
Gm14124	0	0	1	0	0	0
Gm14125	3	5	37	0	0	909
Gm14126	0	1	0	0	0	0
Gm14127	2	2	3	2	0	1
Gm14128	0	0	0	0	0	0
Gm14129	0	0	0	0	0	0
Gm14130	10	0	1	12	0	1
Gm14131	0	1	1	0	0	1
Gm14132	0	0	0	0	0	0
Gm14133	0	0	0	0	0	0
Gm14135	0	0	0	0	0	0
Gm14137	0	0	1	0	0	4
Gm14138	0	9	0	0	0	0
Gm14139	0	0	0	0	0	0
Gm14140	0	0	0	0	0	0
Gm14141	0	0	0	0	0	0
Gm14142	0	0	0	0	0	0
Gm14143	15	0	0	0	1	0
Gm14144	0	0	0	0	0	0
Gm14145	0	0	0	0	0	0
Gm14146	0	0	0	0	0	0
Gm14147	0	0	0	0	0	0
Gm14148	1	1	1	0	0	0
Gm14149	0	0	0	3	0	1
Gm14150	3	4	14	8	0	21
Gm14151	0	0	0	0	0	0
Gm14152	0	0	0	0	0	0
Gm14153	0	0	0	0	0	0
Gm14154	0	0	0	0	0	0
Gm14155	0	0	0	0	0	0
Gm14156	0	0	0	0	0	0
Gm14158	0	0	1	0	0	0
Gm14159	0	5	0	0	0	0
Gm14161	0	0	0	0	0	0
Gm14162	1	0	0	0	0	2
Gm14163	0	0	1	0	0	0
Gm14164	0	1	17	0	0	0
Gm14165	3	4	6	55	0	0
Gm14167	25	9	99	512	4	79
Gm14168	0	0	0	0	0	137
Gm14169	0	9	41	0	0	0
Gm14170	0	0	0	0	0	0
Gm14172	0	0	2	0	0	0
Gm14173	0	0	2	6	0	2
Gm14174	0	0	8	0	0	0
Gm14175	0	0	0	0	0	0
Gm14176	1	3	2	0	0	4
Gm14180	0	0	0	0	0	0
Gm14182	0	0	0	0	0	0
Gm14186	0	0	0	0	0	0
Gm14188	0	0	0	0	0	0
Gm14190	0	0	0	0	0	0
Gm14193	0	0	0	0	0	0
Gm14197	0	0	0	0	0	0
Gm14198	0	1	8	0	0	53
Gm14199	0	0	0	0	0	0
Gm14200	0	0	0	3	2	4
Gm14201	0	0	0	0	0	0
Gm14202	0	0	0	0	0	0
Gm14204	12	34	127	0	0	0
Gm14205	0	0	0	0	0	0
Gm14206	0	0	0	0	0	0
Gm14207	0	0	0	0	0	0
Gm14208	0	0	0	0	0	0
Gm14209	0	0	0	0	0	67
Gm14210	0	7	0	1	0	0
Gm14211	0	3	7	0	0	0
Gm14212	0	0	0	0	0	0
Gm14213	0	0	0	0	0	0
Gm14214	0	0	6	0	0	0
Gm14215	0	0	0	0	0	1
Gm14216	22	6	83	0	0	0
Gm14218	42	38	96	0	0	345
Gm14219	0	0	0	0	0	0
Gm14220	0	0	0	0	0	0
Gm14221	0	0	1	0	0	1
Gm14222	0	0	0	0	0	0
Gm14223	0	0	0	0	0	0
Gm14224	0	0	0	0	0	0
Gm14225	7	4	15	0	0	0
Gm14226	0	0	0	0	0	0
Gm14227	0	1	0	1	0	3
Gm14228	0	12	0	0	0	0
Gm14229	0	0	0	0	0	0
Gm14230	0	0	0	0	0	0
Gm14231	0	1	0	0	0	0
Gm14232	0	0	0	0	0	0
Gm14233	0	0	0	0	0	0
Gm14234	0	0	0	0	0	0
Gm14235	0	0	0	0	0	0
Gm14236	0	0	0	0	0	0
Gm14237	0	0	1	0	0	0
Gm14238	0	0	0	0	0	0
Gm14239	3	9	5	374	0	0
Gm14240	0	0	0	0	0	0
Gm14241	0	0	0	0	0	0
Gm14242	0	0	0	0	0	0
Gm14243	0	0	0	0	0	0
Gm14244	0	0	0	0	0	0
Gm14245	0	0	0	0	0	0
Gm14246	0	10	41	0	0	0
Gm14247	0	0	11	0	0	0
Gm14248	1	3	1	0	0	0
Gm14249	0	0	0	0	0	0
Gm14250	0	0	0	0	0	0
Gm14251	0	0	5	0	0	0
Gm14252	10	17	38	2	0	0
Gm14253	6	3	15	0	7	26
Gm14254	0	0	0	0	0	0
Gm14255	0	1	0	0	0	0
Gm14257	1	0	34	0	0	0
Gm14258	0	0	0	0	0	0
Gm14260	0	0	0	0	0	0
Gm14261	0	0	0	0	0	0
Gm14262	0	0	0	0	0	0
Gm14263	0	0	1	0	0	0
Gm14264	0	1	0	0	0	0
Gm14266	0	0	0	0	0	0
Gm14267	0	0	0	0	0	0
Gm14268	82	169	255	0	0	425
Gm14269	0	0	7	0	0	23
Gm14270	1	2	10	27	0	2
Gm14271	0	0	0	0	0	0
Gm14272	0	0	0	0	0	0
Gm14273	0	0	0	0	0	0
Gm14274	0	0	0	0	0	0
Gm14275	0	0	0	0	0	0
Gm14276	0	0	19	0	0	0
Gm14277	2	0	3	0	0	5
Gm14278	3	3	23	0	0	0
Gm14279	0	7	2	0	0	0
Gm14280	0	7	0	0	0	0
Gm14281	0	0	0	0	0	0
Gm14282	0	0	0	0	0	0
Gm14283	0	0	0	0	0	0
Gm14285	0	0	2	0	0	0
Gm14286	25	22	179	0	0	215
Gm14287	0	0	0	0	0	0
Gm14288	0	0	0	0	0	0
Gm14291	0	5	4	0	0	0
Gm14292	3	0	7	0	0	0
Gm14293	0	0	0	0	0	0
Gm14294	0	0	0	0	0	0
Gm14295	3	5	20	12	0	0
Gm14296	9	2	11	23	1	3
Gm14297	0	0	0	0	0	0
Gm14298	0	0	0	0	0	0
Gm14299	0	5	0	0	0	0
Gm14300	0	0	1	0	0	0
Gm14301	0	0	0	0	0	0
Gm14302	38	18	38	0	0	71
Gm14303	4	1	17	0	0	27
Gm14304	0	0	7	0	0	0
Gm14305	3	10	49	0	0	152
Gm14307	0	0	0	0	0	0
Gm14308	0	0	0	0	0	0
Gm14314	0	0	0	0	0	0
Gm14317	1	0	0	0	0	0
Gm14319	0	0	0	0	0	0
Gm14320	0	0	11	0	0	0
Gm14321	0	0	0	0	0	0
Gm14322	0	2	6	0	0	0
Gm14323	0	3	0	0	0	0
Gm14324	0	1	0	0	0	0
Gm14325	27	8	90	42	0	167
Gm14326	0	13	42	1173	0	69
Gm14327	2	0	0	0	0	2
Gm14328	0	0	0	0	0	1
Gm14329	0	8	61	0	0	0
Gm14330	0	3	6	0	0	256
Gm14331	0	0	0	0	0	0
Gm14332	0	0	0	0	0	0
Gm14333	0	0	0	0	0	0
Gm14334	0	0	0	0	0	0
Gm14335	5	2	41	0	0	0
Gm14336	0	2	0	0	0	0
Gm14339	0	0	1	0	0	0
Gm14340	0	6	8	0	0	0
Gm14341	0	7	0	0	0	163
Gm14342	49	16	62	551	24	216
Gm14343	0	19	35	0	0	0
Gm14344	0	0	0	0	0	0
Gm14348	0	0	0	0	0	0
Gm14349	0	0	0	0	0	0
Gm14350	0	0	0	0	0	0
Gm14352	0	0	0	0	0	0
Gm14353	0	0	0	0	0	0
Gm14355	0	0	0	0	0	0
Gm14356	0	0	0	0	0	0
Gm14357	0	0	0	0	0	0
Gm14358	0	0	0	0	0	0
Gm14359	0	0	0	0	0	0
Gm14360	0	0	0	0	0	0
Gm14361	0	0	0	0	0	0
Gm14362	0	0	0	0	0	0
Gm14363	0	0	0	0	0	0
Gm14364	0	0	0	0	0	0
Gm14365	0	0	0	0	0	0
Gm14366	0	0	0	0	0	0
Gm14367	0	0	0	0	0	0
Gm14368	0	0	0	0	0	0
Gm14369	0	0	0	0	0	0
Gm14370	0	0	0	0	0	0
Gm14371	0	0	0	0	0	0
Gm14372	14	0	0	0	0	0
Gm14373	0	0	1	0	0	0
Gm14375	0	0	0	0	0	0
Gm14376	0	0	0	0	0	0
Gm14377	0	0	18	0	0	0
Gm14379	0	0	0	0	0	0
Gm14380	0	0	0	0	0	0
Gm14381	0	0	0	0	0	0
Gm14382	0	0	0	0	0	0
Gm14383	0	0	0	0	0	0
Gm14385	0	0	0	0	0	0
Gm14387	4	5	0	0	0	0
Gm14388	5	5	19	0	295	108
Gm14389	0	2	7	0	0	0
Gm14390	0	0	0	0	0	0
Gm14391	0	0	0	8	0	1
Gm14392	0	0	0	0	0	0
Gm14393	0	2	0	0	0	0
Gm14394	0	0	0	0	0	0
Gm14395	0	0	0	0	0	0
Gm14396	0	0	0	0	0	0
Gm14397	0	22	58	0	0	0
Gm14398	0	0	0	0	0	0
Gm14399	1	14	7	2	0	0
Gm14400	0	1	2	0	0	0
Gm14401	1	0	0	0	0	0
Gm14402	0	0	0	0	0	0
Gm14403	0	0	15	0	0	28
Gm14404	0	0	0	0	0	0
Gm14405	0	0	0	0	0	0
Gm14406	0	0	0	0	0	0
Gm14407	0	0	0	0	0	0
Gm14408	0	0	0	0	0	0
Gm14409	0	0	0	0	0	1
Gm14410	10	14	167	0	0	110
Gm14411	0	17	3	0	0	0
Gm14412	33	14	73	1	0	0
Gm14413	5	0	0	0	0	0
Gm14414	0	0	0	0	0	0
Gm14415	9	4	0	807	0	0
Gm14416	0	0	0	0	0	0
Gm14417	0	0	0	0	0	0
Gm14418	0	0	0	0	0	1
Gm14419	0	0	2	0	0	0
Gm14421	0	7	1	0	0	40
Gm14424	0	0	0	0	0	0
Gm14425	0	0	0	0	0	0
Gm14426	0	0	0	0	0	0
Gm14427	0	0	0	0	0	0
Gm14428	0	10	3	0	0	0
Gm14429	0	2	87	0	0	0
Gm14434	0	0	0	0	0	0
Gm14435	0	0	0	0	0	0
Gm14437	0	0	0	0	0	0
Gm14438	0	0	0	0	0	3
Gm14439	0	3	0	0	0	0
Gm14440	0	0	0	0	0	0
Gm14441	0	3	0	0	0	0
Gm14442	0	0	0	0	0	0
Gm14443	70	65	237	846	0	104
Gm14444	0	1	0	0	0	0
Gm14445	0	0	1	10	0	0
Gm14448	0	0	13	0	0	0
Gm14450	0	0	0	0	0	0
Gm14451	0	0	0	0	0	0
Gm14452	0	0	0	0	0	0
Gm14453	0	0	0	0	0	0
Gm14455	14	19	25	0	0	64
Gm14457	0	0	0	0	0	0
Gm14459	0	0	0	0	0	0
Gm14460	0	0	0	0	0	0
Gm14461	0	0	0	0	0	0
Gm14463	0	0	0	0	0	0
Gm14464	0	0	0	0	0	0
Gm14465	0	0	0	0	0	0
Gm14466	0	0	0	0	0	0
Gm14469	0	0	0	0	0	0
Gm14470	0	0	1	0	0	0
Gm14471	0	0	0	0	0	0
Gm14472	34	32	30	23	0	339
Gm14473	0	0	0	1	0	0
Gm14480	0	1	0	2	2	1
Gm14481	0	0	0	0	0	0
Gm14485	0	0	0	0	0	0
Gm14486	0	5	3	0	0	0
Gm14487	0	0	0	0	0	0
Gm14488	0	0	1	0	0	0
Gm14489	0	0	0	0	0	0
Gm14491	0	1	1	0	0	1
Gm14493	0	0	0	0	0	0
Gm14494	6	1	6	16	0	24
Gm14496	0	0	0	0	0	0
Gm14497	0	3	7	69	0	17
Gm14500	0	0	0	0	0	0
Gm14502	0	0	5	0	0	0
Gm14503	0	0	0	0	0	0
Gm14504	0	0	0	0	0	0
Gm14505	23	31	163	0	0	0
Gm14506	0	4	0	0	0	0
Gm14507	0	0	4	0	0	0
Gm14508	364	369	291	209	0	557
Gm14509	0	0	0	0	0	0
Gm14510	0	0	0	0	0	0
Gm14512	0	0	0	0	0	0
Gm14513	0	0	0	0	0	0
Gm14514	0	0	0	0	0	0
Gm14515	0	0	0	0	0	0
Gm14516	0	0	0	1	0	0
Gm14517	0	0	0	0	0	0
Gm14518	0	0	0	0	0	0
Gm14519	0	0	1	0	0	3
Gm14520	0	2	0	0	0	0
Gm14521	0	0	0	0	0	0
Gm14523	0	0	0	0	0	0
Gm14524	1	3	0	0	0	0
Gm14525	0	0	0	0	0	0
Gm14527	0	0	0	0	0	0
Gm14528	0	0	0	0	0	0
Gm14529	0	0	0	0	0	0
Gm14530	0	0	0	0	1	0
Gm14531	0	0	0	0	0	0
Gm14532	0	2	0	0	0	0
Gm14533	0	0	0	0	0	0
Gm14534	0	4	0	0	0	0
Gm14536	0	0	0	0	0	0
Gm14537	0	14	45	0	0	0
Gm14538	0	0	0	0	0	0
Gm14539	3	0	7	0	0	2
Gm14540	0	6	8	0	0	0
Gm14541	7	0	34	0	0	0
Gm14542	0	0	0	0	0	0
Gm14546	0	0	0	0	0	0
Gm14547	7	0	0	0	0	0
Gm14548	0	0	0	0	0	0
Gm14549	0	0	0	0	0	0
Gm14550	0	0	0	0	0	0
Gm14551	0	0	0	0	0	0
Gm14552	0	0	0	0	0	0
Gm14553	0	0	0	0	0	0
Gm14554	0	0	0	0	0	0
Gm14558	0	0	0	0	0	0
Gm14559	0	0	0	0	0	0
Gm14560	0	0	0	0	0	0
Gm14561	0	0	0	0	0	0
Gm14562	0	0	1	0	0	1
Gm14563	0	0	0	1	0	1
Gm14564	0	0	0	0	0	0
Gm14565	0	1	1	0	0	0
Gm14566	0	0	0	0	0	0
Gm14567	1	1	10	12	0	9
Gm14568	0	0	0	0	0	0
Gm14569	0	1	0	0	0	0
Gm14570	0	0	0	0	0	0
Gm14571	0	0	0	0	0	0
Gm14573	0	0	0	0	0	0
Gm14574	0	0	0	0	0	0
Gm14575	0	0	0	0	0	0
Gm14576	0	0	1	0	0	0
Gm14577	0	0	0	0	0	0
Gm14578	0	0	0	0	0	0
Gm14579	0	0	0	0	0	0
Gm14580	0	0	0	0	0	0
Gm14581	0	0	0	0	0	0
Gm14582	0	0	26	0	0	0
Gm14584	2	0	3	0	0	0
Gm14585	0	0	0	0	0	0
Gm14586	2	1	5	19	0	6
Gm14587	0	0	0	0	0	0
Gm14588	0	0	0	0	0	0
Gm14589	5	0	0	0	0	0
Gm14590	0	0	0	0	0	0
Gm14591	0	0	0	0	0	0
Gm14592	0	0	0	0	0	0
Gm14593	0	0	0	0	0	0
Gm14594	0	0	0	0	0	0
Gm14595	0	0	0	0	0	0
Gm14596	0	0	0	0	0	0
Gm14597	11	15	98	329	1486	266
Gm14598	0	0	0	0	0	0
Gm14599	0	0	0	0	0	0
Gm14600	0	0	0	0	0	0
Gm14601	0	0	0	0	0	0
Gm14602	0	0	0	0	0	0
Gm14603	0	0	0	0	0	0
Gm14605	0	0	0	0	0	0
Gm14606	0	0	0	0	0	0
Gm14607	0	0	0	0	0	0
Gm14608	0	1	1	0	0	0
Gm14609	0	0	0	0	0	0
Gm14610	0	0	0	0	0	0
Gm14612	0	1	0	0	0	0
Gm14613	0	0	0	0	0	0
Gm14614	0	0	0	0	0	0
Gm14615	0	0	0	0	0	0
Gm14616	0	0	0	0	0	0
Gm14617	0	0	0	0	0	0
Gm14618	0	0	0	0	0	0
Gm14619	0	0	0	0	0	0
Gm14620	0	0	0	0	0	0
Gm14621	0	0	0	0	0	0
Gm14622	0	0	0	0	0	0
Gm14623	0	0	0	0	0	0
Gm14624	0	0	0	0	0	0
Gm14625	0	0	0	0	0	0
Gm14626	0	0	0	0	0	0
Gm14627	0	0	0	0	0	0
Gm14628	0	0	0	0	0	0
Gm14629	0	0	0	0	0	0
Gm14630	0	0	0	1	0	0
Gm14631	0	0	0	0	0	0
Gm14632	0	0	0	0	0	0
Gm14633	0	0	0	0	0	0
Gm14634	18	0	50	0	0	0
Gm14635	0	0	0	0	0	0
Gm14636	0	1	0	0	0	0
Gm14637	0	0	0	0	0	0
Gm14638	0	0	0	0	0	0
Gm14639	1	1	1	0	0	0
Gm14640	0	0	0	0	0	0
Gm14641	0	0	0	0	0	0
Gm14642	0	0	0	0	0	0
Gm14643	0	0	0	0	0	0
Gm14644	0	0	0	0	0	0
Gm14645	0	0	0	0	0	0
Gm14647	0	0	0	0	0	0
Gm14648	0	0	0	0	0	0
Gm14649	0	0	0	0	0	0
Gm14650	0	0	0	0	0	0
Gm14651	0	0	0	0	0	0
Gm14652	0	0	0	0	0	0
Gm14653	0	0	0	0	0	0
Gm14654	0	0	0	0	0	0
Gm14655	0	0	0	0	0	0
Gm14656	0	0	0	0	0	0
Gm14657	0	0	0	0	0	0
Gm14659	0	0	0	0	0	0
Gm14660	0	0	0	0	0	0
Gm14661	0	0	0	0	0	0
Gm14662	0	0	0	0	0	0
Gm14663	0	0	0	0	0	0
Gm14664	0	0	0	0	0	0
Gm14665	0	0	0	0	0	0
Gm14666	0	4	0	0	0	0
Gm14667	0	0	0	0	0	1
Gm14668	0	0	0	0	0	0
Gm14669	0	0	0	0	0	0
Gm14670	0	0	0	0	0	0
Gm14671	0	0	0	0	0	0
Gm14673	0	0	0	0	0	0
Gm14674	0	0	0	0	0	0
Gm14676	0	0	0	0	0	0
Gm14677	0	0	0	0	0	0
Gm14678	0	0	0	0	0	0
Gm14679	0	0	0	0	0	0
Gm14681	0	1	3	0	0	12
Gm14682	0	0	0	0	0	1
Gm14684	0	0	0	0	0	0
Gm14685	0	0	0	0	0	0
Gm14686	0	0	0	0	0	0
Gm14687	0	0	0	0	0	0
Gm14688	0	0	0	0	0	0
Gm14692	0	0	0	0	0	0
Gm14694	0	0	0	0	0	0
Gm14695	0	0	0	0	0	0
Gm14696	1	0	12	0	1	0
Gm14697	0	0	0	0	0	0
Gm14698	8	5	10	16	0	2
Gm14699	0	0	0	0	0	0
Gm14701	0	0	0	0	0	0
Gm14703	7	14	44	0	0	103
Gm14704	0	0	0	0	0	0
Gm14705	0	2	0	0	0	0
Gm14706	0	0	0	0	0	0
Gm14707	0	0	0	0	0	0
Gm14709	0	0	0	0	0	0
Gm14710	0	0	0	0	0	0
Gm14711	0	0	0	0	0	0
Gm14712	0	0	0	0	0	0
Gm14713	0	0	0	0	0	0
Gm14714	0	0	0	0	0	0
Gm14715	0	0	0	0	0	0
Gm14716	0	0	0	0	0	0
Gm14717	0	0	0	0	0	0
Gm14718	0	0	0	0	0	0
Gm14719	3	0	5	0	0	0
Gm14721	0	0	0	0	0	0
Gm14722	0	0	0	0	0	0
Gm14723	0	0	0	0	0	0
Gm14724	0	0	0	0	0	0
Gm14725	0	0	0	0	0	0
Gm14726	0	0	0	0	0	0
Gm14727	0	0	0	0	0	0
Gm14728	0	0	0	0	0	0
Gm14729	0	0	0	0	0	0
Gm14730	0	0	0	0	0	0
Gm14731	0	0	0	0	0	0
Gm14732	0	0	0	0	0	0
Gm14733	0	0	0	0	0	0
Gm14735	0	0	47	0	1	0
Gm14736	0	0	0	0	0	0
Gm14739	0	0	0	0	0	0
Gm14740	0	0	0	0	0	0
Gm14741	0	0	0	0	0	0
Gm14742	0	0	0	0	0	0
Gm14743	0	0	0	0	0	0
Gm14744	0	0	0	0	0	0
Gm14745	0	0	0	0	0	0
Gm14746	0	0	0	0	0	0
Gm14747	0	0	0	0	0	0
Gm14748	0	0	0	0	0	0
Gm14749	0	0	0	0	0	0
Gm14750	0	0	0	0	0	0
Gm14751	0	0	0	0	0	0
Gm14752	0	0	0	0	0	0
Gm14753	0	0	0	0	0	0
Gm14754	0	0	0	0	0	0
Gm14755	0	0	0	0	0	0
Gm14756	0	0	0	0	0	0
Gm14758	0	0	0	0	0	0
Gm14760	0	1	2	1	0	3
Gm14761	1	0	0	0	0	0
Gm14762	0	0	0	0	0	0
Gm14764	0	0	0	0	0	0
Gm14765	0	0	0	0	0	0
Gm14766	0	0	0	0	0	0
Gm14767	0	0	0	0	0	0
Gm14768	0	0	0	0	0	0
Gm14769	50	90	359	612	4	155
Gm14770	0	4	9	0	0	0
Gm14771	0	0	0	0	0	0
Gm14772	0	0	0	0	0	0
Gm14773	0	0	0	0	0	0
Gm14774	0	0	0	0	0	0
Gm14775	0	0	0	0	0	0
Gm14776	17	27	85	202	0	28
Gm14777	0	0	0	0	0	0
Gm14780	0	6	4	0	0	0
Gm14781	0	0	0	0	0	0
Gm14782	0	0	0	0	0	0
Gm14783	0	0	0	0	0	0
Gm14784	0	0	0	0	0	0
Gm14785	0	0	0	0	0	0
Gm14786	1	0	0	0	0	0
Gm14787	0	0	0	0	0	0
Gm14788	0	0	0	0	0	0
Gm14790	0	0	0	0	0	0
Gm14791	0	0	0	0	0	0
Gm14792	0	0	0	0	0	0
Gm14793	0	0	0	0	0	0
Gm14794	0	0	2	1	1	1
Gm14795	0	0	0	0	0	0
Gm14796	0	0	0	0	0	0
Gm14797	0	0	0	0	0	0
Gm14798	0	0	0	0	0	0
Gm14799	0	1	0	0	0	0
Gm14800	0	0	1	0	0	0
Gm14802	0	0	0	0	0	0
Gm14803	0	0	0	0	0	0
Gm14804	0	0	0	0	0	0
Gm14805	0	1	0	0	0	0
Gm14806	0	0	0	0	0	0
Gm14807	0	0	0	0	0	0
Gm14808	0	0	0	0	0	0
Gm14809	0	0	0	0	0	0
Gm14810	0	0	0	0	0	0
Gm14811	0	0	0	0	0	0
Gm14812	0	0	0	0	0	0
Gm14813	1	0	0	3	0	1
Gm14815	0	0	0	0	0	0
Gm14816	0	0	0	0	0	0
Gm14817	20	18	96	1	0	332
Gm14819	0	0	0	0	0	0
Gm14820	0	1	45	0	0	0
Gm14821	0	0	0	0	0	0
Gm14822	0	0	0	0	0	0
Gm14823	0	0	0	0	0	0
Gm14824	0	5	6	1609	0	0
Gm14825	0	0	0	0	0	0
Gm14826	0	0	0	0	0	0
Gm14827	30	62	350	253	0	266
Gm14828	0	0	0	0	0	0
Gm14829	0	0	0	0	0	0
Gm14830	0	0	1	4	0	0
Gm14831	0	0	0	0	0	0
Gm14832	0	0	0	0	0	0
Gm14833	0	0	0	0	0	0
Gm14834	0	0	0	0	0	0
Gm14835	0	0	0	0	0	0
Gm14836	0	0	0	0	0	0
Gm14837	0	0	0	0	0	0
Gm14838	0	0	0	0	0	0
Gm14839	0	0	0	0	0	0
Gm14840	0	0	0	0	0	1
Gm14841	0	0	0	0	0	0
Gm14842	0	0	0	0	0	0
Gm14843	0	6	28	0	0	188
Gm14845	0	0	0	0	0	0
Gm14846	0	0	0	0	0	0
Gm14847	0	0	0	0	0	0
Gm14848	0	16	0	0	0	0
Gm14849	0	0	1	0	0	0
Gm14851	0	0	0	0	0	0
Gm14852	0	0	0	0	0	0
Gm14853	20	62	129	878	0	0
Gm14854	0	0	0	0	0	0
Gm14855	0	0	0	0	0	0
Gm14856	0	0	0	0	0	0
Gm14857	1	0	0	2	0	1
Gm14858	27	10	52	0	0	4
Gm14859	0	0	0	0	0	0
Gm14860	0	0	0	0	0	0
Gm14861	0	0	5	0	0	0
Gm14862	0	0	0	0	0	0
Gm14863	0	0	0	0	0	0
Gm14864	0	0	0	0	0	0
Gm14865	0	0	0	0	0	0
Gm14866	0	0	0	0	0	0
Gm14867	0	0	0	0	0	0
Gm14868	0	0	0	0	0	0
Gm14869	0	5	0	0	0	0
Gm14870	0	1	0	0	0	0
Gm14871	0	0	0	0	0	0
Gm14874	0	0	0	0	0	0
Gm14875	0	0	0	0	0	0
Gm14876	0	0	0	0	0	0
Gm14877	0	0	0	0	0	0
Gm14878	0	0	0	0	0	0
[truncated: 772,134 more chars]
