# Supplementary material for: Probe-Seq enables transcriptional profiling of specific cell types from heterogeneous tissue by RNA-based isolation
Source: eLife. 2019 Dec 9;8:e51452. doi: 10.7554/eLife.51452 (PMC6901332; doi:10.7554/eLife.51452)
Supplement: Source code 1. [file elife-51452-code1.zip › Probe-Seq_Code/Mouse_Retina_Cell_Class_Markers_Macoscko.prn]

cluster no.   1     DE =  190
              myAUC myDiff   powercluster #
CALB1         0.966 3.615047 0.4661
SLC4A3        0.963 3.448571 0.4631
TPM3          0.965 3.151521 0.4651
SEPT4         0.964 2.939258 0.4641
VIM           0.944 2.937992 0.4441
SEPT7         0.968 2.808893 0.4681
1500016L03RIK 0.896 2.777389 0.3961
LHX1          0.862 2.524691 0.3621
ATP1B1        0.913 2.520540 0.4131
BAI1          0.855 2.451809 0.3551
CD47          0.904 2.425913 0.4041
TPM3-RS7      0.850 2.340003 0.3501
SNHG11        0.906 2.329016 0.4061
PCSK1N        0.910 2.295309 0.4101
C1QL1         0.863 2.257023 0.3631
PPP1R1A       0.872 2.200677 0.3721
NEBL          0.840 2.187973 0.3401
MAGED1        0.901 2.143543 0.4011
GNAS          0.936 2.121058 0.4361
PCBD1         0.837 2.100263 0.3371
TMEFF2        0.837 2.087888 0.3371
SMARCA4       0.907 2.073006 0.4071
LRRC4         0.833 2.057230 0.3331
UTRN          0.803 1.995075 0.3031
ADRA2A        0.813 1.993091 0.3131
TFAP2B        0.899 1.986766 0.3991
MYO6          0.860 1.972649 0.3601
NDRG4         0.882 1.970533 0.3821
GNG2          0.825 1.959108 0.3251
TMEM132A      0.816 1.954705 0.3161
GM16551       0.799 1.945718 0.2991
ONECUT2       0.807 1.931103 0.3071
NDRG1         0.906 1.920706 0.4061
A330050F15RIK 0.804 1.915932 0.3041
TKT           0.855 1.910653 0.3551
COL27A1       0.726 1.883251 0.2261
SGK1          0.821 1.876982 0.3211
FAM126A       0.802 1.858034 0.3021
WNK4          0.784 1.841538 0.2841
TAGLN3        0.815 1.782407 0.3151
SLC12A2       0.803 1.768314 0.3031
SLC4A5        0.781 1.760906 0.2811
LSAMP         0.829 1.738595 0.3291
SYT2          0.779 1.713377 0.2791
LY6E          0.747 1.701416 0.2471
STMN2         0.827 1.697169 0.3271
LMO1          0.769 1.657498 0.2691
SEPT8         0.784 1.654456 0.2841
PROX1         0.846 1.646287 0.3461
CHGB          0.841 1.628412 0.3411
NPY           0.737 1.627193 0.2371
GALNT18       0.765 1.620340 0.2651
ZEB2          0.793 1.616501 0.2931
SOWAHA        0.752 1.605413 0.2521
LIMA1         0.773 1.599290 0.2731
THRSP         0.758 1.592738 0.2581
MEGF11        0.765 1.587717 0.2651
UCHL1         0.809 1.585799 0.3091
F2R           0.742 1.585087 0.2421
RCN2          0.798 1.581440 0.2981
VWC2          0.763 1.571960 0.2631
PCSK6         0.735 1.571878 0.2351
ITGB5         0.745 1.557512 0.2451
APP           0.822 1.550700 0.3221
TUBB2A        0.817 1.540466 0.3171
BC030476      0.750 1.535140 0.2501
CDC42EP4      0.754 1.512842 0.2541
PTPRO         0.748 1.502980 0.2481
RGS3          0.746 1.501006 0.2461
2410066E13RIK 0.768 1.487613 0.2681
WFDC10        0.718 1.485101 0.2181
ANK2          0.855 1.477172 0.3551
CTTNBP2       0.741 1.474312 0.2411
FAM124A       0.721 1.474108 0.2211
TNR           0.729 1.463381 0.2291
RBFOX2        0.768 1.456189 0.2681
SPARCL1       0.767 1.446874 0.2671
THSD7A        0.783 1.441073 0.2831
PACSIN1       0.799 1.440395 0.2991
VAT1L         0.751 1.429302 0.2511
SYT11         0.786 1.425350 0.2861
AKAP12        0.739 1.424278 0.2391
ABHD10        0.763 1.411246 0.2631
PTPRT         0.729 1.406432 0.2291
RCAN2         0.754 1.405642 0.2541
KIF3A         0.793 1.398151 0.2931
LRP11         0.758 1.397326 0.2581
RTN1          0.801 1.393281 0.3011
FKBP3         0.807 1.383785 0.3071
NEFL          0.814 1.374162 0.3141
CD59A         0.753 1.372191 0.2531
CDH4          0.748 1.371678 0.2481
TMOD1         0.746 1.367990 0.2461
FAIM2         0.751 1.367737 0.2511
CTNNA2        0.739 1.362929 0.2391
SEPT6         0.737 1.357596 0.2371
MAB21L2       0.751 1.352143 0.2511
MSI2          0.844 1.351412 0.3441
ONECUT1       0.723 1.348846 0.2231
ANGPT2        0.716 1.342637 0.2161
THSD7B        0.709 1.318613 0.2091
SNAP25        0.905 1.316286 0.4051
NEFM          0.766 1.311134 0.2661
SCD2          0.753 1.296970 0.2531
FAM84B        0.734 1.296355 0.2341
MGARP         0.888 1.277813 0.3881
APPL2         0.758 1.261116 0.2581
DNER          0.752 1.256005 0.2521
PFKFB3        0.706 1.250256 0.2061
MT1           0.729 1.246724 0.2291
LMO4          0.742 1.245222 0.2421
ZFP804A       0.746 1.241753 0.2461
RABEP1        0.771 1.228045 0.2711
OSBPL1A       0.729 1.227105 0.2291
YWHAG         0.763 1.225112 0.2631
PDE3A         0.702 1.219989 0.2021
CACNG3        0.717 1.219146 0.2171
REEP5         0.751 1.204753 0.2511
KLF13         0.706 1.196781 0.2061
TMX4          0.753 1.186779 0.2531
SNCG          0.712 1.184574 0.2121
SNRPN         0.732 1.180677 0.2321
SLC24A2       0.705 1.172493 0.2051
GNAI1         0.726 1.153326 0.2261
MLLT11        0.733 1.153193 0.2331
DST           0.742 1.150327 0.2421
ADARB1        0.742 1.147777 0.2421
ANKRD29       0.706 1.145796 0.2061
ST8SIA3       0.703 1.129373 0.2031
PLCB4         0.765 1.116768 0.2651
BEX2          0.762 1.114780 0.2621
FAM115A       0.746 1.114026 0.2461
PLEKHA1       0.751 1.113187 0.2511
MPC1          0.706 1.109670 0.2061
MOCS2         0.739 1.107821 0.2391
COX5A         0.776 1.104444 0.2761
TUBA1A        0.774 1.100378 0.2741
PLCH1         0.705 1.097744 0.2051
PIK3R3        0.711 1.092873 0.2111
TSPAN3        0.771 1.087383 0.2711
EMC9          0.703 1.086119 0.2031
UHRF1BP1L     0.710 1.081116 0.2101
NAV1          0.713 1.074276 0.2131
INA           0.724 1.066690 0.2241
HAUS8         0.708 1.065310 0.2081
HSP90AB1      0.800 1.059681 0.3001
NDN           0.733 1.058386 0.2331
NEFH          0.707 1.052242 0.2071
GATSL2        0.702 1.046289 0.2021
TPM1          0.728 1.044557 0.2281
STMN3         0.743 1.042409 0.2431
ZWINT         0.717 1.028737 0.2171
SPOCK3        0.704 1.026265 0.2041
ELAVL3        0.730 1.019721 0.2301
ATP6V1A       0.761 1.013906 0.2611
LDHA          0.298 -1.4295460.2021
H3F3B         0.226 -1.7246980.2741
EPB4.1        0.297 -1.8903300.2031
A930011O12RIK 0.289 -1.9080580.2111
TMA7          0.292 -1.9227340.2081
CRX           0.295 -1.9402020.2051
HMGN1         0.173 -2.0307750.3271
MPP4          0.297 -2.1228000.2031
CNGB1         0.289 -2.1444800.2111
FAM57B        0.269 -2.1486140.2311
GUCA1B        0.298 -2.1925290.2021
AIPL1         0.269 -2.2022280.2311
PDE6A         0.284 -2.2332290.2161
RDH12         0.291 -2.2725360.2091
GNB1          0.187 -2.2844900.3131
NEUROD1       0.238 -2.4229560.2621
NRL           0.224 -2.4244090.2761
UNC119        0.193 -2.4781300.3071
NR2E3         0.217 -2.4843570.2831
RS1           0.222 -2.5344110.2781
SLC24A1       0.230 -2.5587860.2701
PRPH2         0.154 -2.5723270.3461
ROM1          0.184 -2.5943300.3161
RP1           0.190 -2.6604360.3101
PDE6B         0.190 -2.7079600.3101
TULP1         0.163 -2.7482720.3371
CNGA1         0.215 -2.7528150.2851
RCVRN         0.175 -2.7697190.3251
PDE6G         0.160 -2.7916250.3401
PDC           0.133 -2.8054560.3671
GNGT1         0.123 -2.8211790.3771
RPGRIP1       0.195 -2.8671570.3051
GNAT1         0.158 -2.9238720.3421
RHO           0.121 -2.9403450.3791
SAG           0.118 -2.9678880.3821


cluster no.   2     DE =  174
              myAUC myDiff   powercluster #
NEFL          0.984 3.829399 0.4842
NEFM          0.953 3.464532 0.4532
SNCG          0.938 3.269859 0.4382
CALB2         0.884 3.081448 0.3842
STMN2         0.944 2.861225 0.4442
THY1          0.900 2.782679 0.4002
ATP1B1        0.916 2.633335 0.4162
SLC17A6       0.879 2.610603 0.3792
NRN1          0.868 2.509114 0.3682
UCHL1         0.909 2.411926 0.4092
GAP43         0.867 2.314068 0.3672
STMN3         0.906 2.200448 0.4062
CDK14         0.855 2.189091 0.3552
YWHAH         0.854 2.103748 0.3542
RGS4          0.775 2.052411 0.2752
NELL2         0.801 2.005519 0.3012
SNHG11        0.847 1.998298 0.3472
RTN1          0.872 1.992219 0.3722
FXYD7         0.815 1.921975 0.3152
INA           0.857 1.864647 0.3572
TPPP3         0.789 1.858532 0.2892
TUBB2A        0.851 1.844621 0.3512
RBPMS         0.796 1.835589 0.2962
MEG3          0.835 1.831667 0.3352
SCN2A1        0.798 1.825259 0.2982
TUBB3         0.814 1.819493 0.3142
VSNL1         0.793 1.812314 0.2932
APP           0.848 1.800057 0.3482
MFSD6         0.791 1.774345 0.2912
OLFM1         0.832 1.767142 0.3322
CEND1         0.806 1.753636 0.3062
KIF5A         0.806 1.715671 0.3062
ZWINT         0.822 1.713431 0.3222
BASP1         0.839 1.707778 0.3392
CHRNA6        0.751 1.703049 0.2512
NAP1L5        0.826 1.688741 0.3262
SCN1A         0.761 1.675414 0.2612
SPARCL1       0.806 1.650738 0.3062
RAB6B         0.826 1.648695 0.3262
SNCA          0.746 1.628302 0.2462
DNER          0.806 1.625146 0.3062
MYT1L         0.782 1.602185 0.2822
TAGLN3        0.789 1.596353 0.2892
NSG2          0.791 1.591428 0.2912
NDRG4         0.818 1.579659 0.3182
KCNIP4        0.724 1.575295 0.2242
MAP1A         0.761 1.564301 0.2612
FGF12         0.759 1.554984 0.2592
CPLX2         0.757 1.547165 0.2572
LSAMP         0.764 1.532664 0.2642
NSG1          0.773 1.531646 0.2732
GNG3          0.798 1.526804 0.2982
TTC3          0.863 1.526759 0.3632
SNRPN         0.786 1.524628 0.2862
MGST3         0.763 1.521974 0.2632
POU4F1        0.708 1.493041 0.2082
RBFOX1        0.756 1.490707 0.2562
2900011O08RIK 0.797 1.489750 0.2972
S100A10       0.739 1.487422 0.2392
CALM2         0.848 1.470176 0.3482
CPLX1         0.711 1.458879 0.2112
CAMK2N1       0.791 1.455445 0.2912
GABBR2        0.734 1.435871 0.2342
RBPMS2        0.735 1.422357 0.2352
ELAVL2        0.716 1.416182 0.2162
REEP5         0.767 1.411279 0.2672
ACOT7         0.763 1.408963 0.2632
LYNX1         0.732 1.398066 0.2322
CHRNB3        0.724 1.396429 0.2242
RAB6A         0.802 1.365048 0.3022
SYT11         0.789 1.361853 0.2892
RPH3A         0.769 1.361064 0.2692
MGLL          0.731 1.351262 0.2312
CAPNS1        0.766 1.336082 0.2662
ELAVL4        0.739 1.327648 0.2392
MLLT11        0.754 1.324574 0.2542
APBB2         0.733 1.324301 0.2332
HPCA          0.735 1.312442 0.2352
PPP2R2C       0.729 1.312231 0.2292
MYO1B         0.703 1.310809 0.2032
PCDHA2        0.752 1.310031 0.2522
SULT4A1       0.720 1.305228 0.2202
ROBO2         0.735 1.276553 0.2352
ATL1          0.728 1.276524 0.2282
YWHAB         0.828 1.272542 0.3282
BEND6         0.719 1.270603 0.2192
AHNAK2        0.713 1.266931 0.2132
TUBA1A        0.825 1.258349 0.3252
RESP18        0.702 1.244231 0.2022
NRXN1         0.719 1.242874 0.2192
ATP2B2        0.719 1.240608 0.2192
EPHA5         0.723 1.231067 0.2232
SPOCK2        0.735 1.228244 0.2352
TMEM130       0.726 1.225743 0.2262
YWHAG         0.751 1.224966 0.2512
SRGAP1        0.707 1.220082 0.2072
STMN4         0.722 1.214691 0.2222
GNAS          0.823 1.206586 0.3232
EBF1          0.717 1.202313 0.2172
KIF5C         0.748 1.199040 0.2482
TPM1          0.735 1.195887 0.2352
TTLL7         0.707 1.194259 0.2072
HSP90AB1      0.844 1.192653 0.3442
ENO2          0.784 1.190777 0.2842
INPP5F        0.710 1.175178 0.2102
L1CAM         0.714 1.174820 0.2142
SERINC1       0.776 1.172132 0.2762
KIFAP3        0.781 1.169721 0.2812
TMSB10        0.748 1.167262 0.2482
ATPIF1        0.773 1.160103 0.2732
MAPT          0.751 1.153592 0.2512
EMB           0.704 1.153408 0.2042
SYN2          0.713 1.152558 0.2132
CALM3         0.757 1.147375 0.2572
SCG2          0.767 1.144454 0.2672
RAB3C         0.735 1.143869 0.2352
TMOD2         0.733 1.143826 0.2332
PCP4          0.743 1.137348 0.2432
LDHB          0.729 1.136283 0.2292
OGFRL1        0.728 1.132671 0.2282
PLS3          0.701 1.129242 0.2012
OSBPL1A       0.713 1.127818 0.2132
SYT4          0.736 1.109372 0.2362
CD47          0.749 1.108135 0.2492
CNTN1         0.716 1.100946 0.2162
SPOCK3        0.713 1.096385 0.2132
KLC1          0.761 1.081218 0.2612
DPYSL2        0.722 1.070807 0.2222
CBX6          0.706 1.069450 0.2062
GNAO1         0.801 1.066166 0.3012
RBFOX3        0.706 1.062023 0.2062
SEPT3         0.710 1.061409 0.2102
RTN3          0.764 1.054404 0.2642
TXN1          0.741 1.045930 0.2412
CYGB          0.712 1.041602 0.2122
DSTN          0.736 1.028947 0.2362
NEFH          0.701 1.028807 0.2012
EPB4.1L3      0.735 1.024561 0.2352
NDN           0.729 1.022810 0.2292
YWHAQ         0.735 1.021231 0.2352
ATP6V1G2      0.713 1.019868 0.2132
CYB5R3        0.702 1.016407 0.2022
GPRASP1       0.742 1.013893 0.2422
RIT2          0.711 1.012204 0.2112
PDCD4         0.741 1.004699 0.2412
H3F3B         0.271 -1.1769300.2292
DDX5          0.276 -1.1931090.2242
GNB1          0.239 -1.6282730.2612
TMA7          0.290 -1.7562210.2102
PDE6A         0.298 -1.9165180.2022
RDH12         0.299 -1.9782560.2012
NEUROD1       0.265 -1.9827710.2352
AIPL1         0.277 -2.0369100.2232
NRL           0.241 -2.0487680.2592
CRX           0.293 -2.0647930.2072
CNGA1         0.239 -2.1286580.2612
RS1           0.239 -2.1326050.2612
UNC119        0.212 -2.1930790.2882
HMGN1         0.156 -2.2040760.3442
ROM1          0.206 -2.2230730.2942
SLC24A1       0.243 -2.2732940.2572
NR2E3         0.229 -2.2893150.2712
TULP1         0.174 -2.3693110.3262
PDE6B         0.202 -2.3914140.2982
PDE6G         0.180 -2.3941680.3202
RP1           0.203 -2.4163030.2972
PRPH2         0.164 -2.4406960.3362
RCVRN         0.183 -2.4500230.3172
GNAT1         0.175 -2.5243100.3252
RHO           0.130 -2.5952840.3702
SAG           0.129 -2.5994800.3712
GNGT1         0.129 -2.6218250.3712
RPGRIP1       0.204 -2.6841910.2962
PDC           0.139 -2.6961020.3612


cluster no.   3     DE =  162
              myAUC myDiff   powercluster #
RIMS1         0.992 4.082215 0.4923
CALB2         0.959 3.407422 0.4593
SCG2          0.951 2.785881 0.4513
NPY           0.904 2.685796 0.4043
SPOCK3        0.945 2.678047 0.4453
SNHG11        0.942 2.664892 0.4423
SLC5A7        0.889 2.523739 0.3893
GAD1          0.893 2.305332 0.3933
PCP4          0.927 2.304931 0.4273
ATP1B1        0.915 2.244273 0.4153
GNG7          0.872 2.199902 0.3723
SPARCL1       0.877 2.152659 0.3773
CHAT          0.839 2.117764 0.3393
IGFBP7        0.874 2.106632 0.3743
KCNC1         0.862 2.034054 0.3623
CXCL14        0.836 2.027676 0.3363
RBFOX1        0.842 2.010200 0.3423
NHLH2         0.857 1.965244 0.3573
PCP4L1        0.858 1.946188 0.3583
HECW1         0.840 1.932796 0.3403
RGS7BP        0.817 1.924553 0.3173
MEGF11        0.822 1.915714 0.3223
LSAMP         0.846 1.876113 0.3463
GABRD         0.818 1.867550 0.3183
CACNA2D1      0.817 1.822163 0.3173
ID4           0.811 1.814870 0.3113
CMTM8         0.807 1.803043 0.3073
KCNAB1        0.797 1.796360 0.2973
PPFIBP1       0.812 1.772586 0.3123
ZMAT4         0.809 1.764427 0.3093
TGFB3         0.799 1.762589 0.2993
RPH3A         0.864 1.751654 0.3643
NNAT          0.826 1.742048 0.3263
CALB1         0.822 1.723125 0.3223
CACNG2        0.801 1.702459 0.3013
CALM1         0.934 1.694273 0.4343
PCDH10        0.781 1.688172 0.2813
PAPPA2        0.743 1.682248 0.2433
SOX2OT        0.798 1.681475 0.2983
SCG3          0.850 1.653641 0.3503
DLGAP1        0.805 1.626709 0.3053
CHN1          0.835 1.617582 0.3353
GPR123        0.778 1.617023 0.2783
FAM184B       0.787 1.601364 0.2873
SLC32A1       0.796 1.599822 0.2963
COL25A1       0.764 1.584211 0.2643
PPM1L         0.775 1.568651 0.2753
CHGB          0.881 1.563185 0.3813
MEG3          0.866 1.563114 0.3663
GABRA2        0.758 1.561233 0.2583
CNTNAP2       0.811 1.558861 0.3113
LIN7A         0.837 1.506146 0.3373
CAMK2N1       0.830 1.503683 0.3303
A830010M20RIK 0.761 1.495505 0.2613
APBA1         0.756 1.494915 0.2563
CPLX2         0.795 1.493169 0.2953
MAGI3         0.762 1.479676 0.2623
CTTNBP2       0.780 1.474337 0.2803
SLC6A1        0.797 1.471722 0.2973
TFAP2B        0.838 1.458329 0.3383
GABRA4        0.731 1.443690 0.2313
ISL1          0.866 1.442516 0.3663
FAM49B        0.785 1.430077 0.2853
CAMK2A        0.736 1.425387 0.2363
CDK14         0.773 1.414271 0.2733
GSTO1         0.715 1.408011 0.2153
GRIA3         0.746 1.402325 0.2463
TENM2         0.740 1.390000 0.2403
CAPZA2        0.805 1.363952 0.3053
TAGLN3        0.781 1.361440 0.2813
SYT11         0.787 1.343219 0.2873
GALNT15       0.718 1.338314 0.2183
MAPK10        0.747 1.333658 0.2473
SOX2          0.748 1.328242 0.2483
GRIA2         0.810 1.314674 0.3103
SNRPN         0.765 1.302095 0.2653
STXBP6        0.715 1.300343 0.2153
PSD3          0.724 1.295147 0.2243
BASP1         0.786 1.289016 0.2863
ARL4C         0.730 1.279132 0.2303
SYNPR         0.776 1.278017 0.2763
HLF           0.782 1.276773 0.2823
NAP1L5        0.796 1.275991 0.2963
APP           0.736 1.275816 0.2363
NREP          0.818 1.271487 0.3183
PTPRD         0.801 1.264783 0.3013
NRCAM         0.742 1.263960 0.2423
CD47          0.788 1.255114 0.2883
PODXL2        0.767 1.235972 0.2673
STMN3         0.779 1.235054 0.2793
NEFH          0.713 1.230658 0.2133
DAPK1         0.726 1.224896 0.2263
ELAVL3        0.770 1.220472 0.2703
VSTM2A        0.709 1.220317 0.2093
REEP5         0.747 1.212653 0.2473
CYFIP2        0.737 1.198555 0.2373
AMIGO2        0.719 1.193345 0.2193
GNG3          0.783 1.192467 0.2833
CHD3          0.758 1.190095 0.2583
DTNB          0.717 1.187726 0.2173
NPTN          0.778 1.186421 0.2783
DIRAS2        0.721 1.182766 0.2213
PGM2L1        0.750 1.178870 0.2503
KIF5C         0.760 1.178481 0.2603
SYT1          0.855 1.177984 0.3553
LDHB          0.778 1.172023 0.2783
ELMOD1        0.748 1.164081 0.2483
PLCH1         0.704 1.162078 0.2043
EDIL3         0.725 1.160835 0.2253
NRXN2         0.766 1.157403 0.2663
FAM115A       0.738 1.155208 0.2383
MED12L        0.710 1.151691 0.2103
MXRA7         0.776 1.145751 0.2763
DNM3          0.796 1.143089 0.2963
VSTM2L        0.703 1.141293 0.2033
1700025G04RIK 0.723 1.129913 0.2233
ATP2B2        0.721 1.129631 0.2213
SNCB          0.786 1.128583 0.2863
TTC3          0.820 1.121625 0.3203
SV2A          0.778 1.119631 0.2783
MGLL          0.731 1.117164 0.2313
ESPN          0.725 1.107524 0.2253
FEZ1          0.713 1.105736 0.2133
CELF4         0.802 1.102736 0.3023
TMEM191C      0.709 1.102454 0.2093
PRAF2         0.719 1.093227 0.2193
CYGB          0.729 1.086962 0.2293
PCDHA2        0.724 1.084084 0.2243
GPM6A         0.774 1.076995 0.2743
SEPT11        0.701 1.075883 0.2013
ZCCHC18       0.727 1.075250 0.2273
6430548M08RIK 0.736 1.071386 0.2363
ITM2C         0.754 1.051279 0.2543
ATP6V1E1      0.784 1.048681 0.2843
SLC4A10       0.714 1.048067 0.2143
GABRB3        0.707 1.045363 0.2073
HPCAL1        0.723 1.028678 0.2233
CACNA2D2      0.710 1.018877 0.2103
YWHAH         0.728 1.009599 0.2283
CST3          0.282 -1.4754050.2183
GNB1          0.240 -1.6540430.2603
HMGN1         0.189 -1.8276490.3113
AIPL1         0.290 -1.8571530.2103
RCVRN         0.207 -2.0421890.2933
UNC119        0.221 -2.0558980.2793
NRL           0.242 -2.0671540.2583
CNGA1         0.240 -2.0962070.2603
ROM1          0.209 -2.1168260.2913
NR2E3         0.240 -2.1362880.2603
PDC           0.166 -2.1520070.3343
PDE6G         0.192 -2.1527780.3083
PDE6B         0.213 -2.1587940.2873
SLC24A1       0.253 -2.1698510.2473
RP1           0.215 -2.1794120.2853
TULP1         0.186 -2.1814460.3143
RPGRIP1       0.226 -2.2036670.2743
RS1           0.237 -2.2064600.2633
PRPH2         0.177 -2.2264990.3233
GNGT1         0.154 -2.2895510.3463
GNAT1         0.187 -2.3364300.3133
SAG           0.143 -2.3664340.3573
RHO           0.148 -2.3826650.3523


cluster no.   4     DE =  84
              myAUC myDiff   powercluster #
TAC1          0.957 3.797157 0.4574
CALB2         0.901 2.593063 0.4014
SNHG11        0.924 2.325381 0.4244
IGFBP7        0.837 2.280199 0.3374
PAX6          0.913 2.258708 0.4134
NHLH2         0.869 2.201437 0.3694
GRIA2         0.915 2.170104 0.4154
AI593442      0.810 2.066669 0.3104
PCP4          0.892 2.063350 0.3924
SPOCK3        0.845 2.017115 0.3454
COL25A1       0.778 1.916207 0.2784
KCTD12        0.742 1.898538 0.2424
CXCL14        0.765 1.846094 0.2654
OGFRL1        0.824 1.840851 0.3244
GBX2          0.726 1.819879 0.2264
LHX9          0.757 1.816715 0.2574
KCNIP4        0.751 1.748102 0.2514
TKT           0.815 1.737069 0.3154
PCDH8         0.704 1.720415 0.2044
CELF4         0.896 1.718605 0.3964
STMN2         0.794 1.687253 0.2944
MEG3          0.889 1.662832 0.3894
DNER          0.808 1.653824 0.3084
ZFHX3         0.765 1.644741 0.2654
A830036E02RIK 0.710 1.606762 0.2104
SIX6          0.755 1.580762 0.2554
NDRG4         0.824 1.563205 0.3244
HLF           0.782 1.551737 0.2824
GRIN2B        0.702 1.522238 0.2024
SNCA          0.734 1.483602 0.2344
SERPINI1      0.734 1.415131 0.2344
LY6H          0.701 1.377466 0.2014
GRIA4         0.724 1.373989 0.2244
SPARCL1       0.724 1.358443 0.2244
NSG2          0.727 1.353166 0.2274
CDK14         0.720 1.340365 0.2204
SCN3A         0.708 1.309240 0.2084
NRXN2         0.734 1.297254 0.2344
NAV1          0.714 1.289989 0.2144
ATP1B1        0.800 1.284113 0.3004
STXBP5        0.719 1.259255 0.2194
ELAVL3        0.761 1.253246 0.2614
NUDT4         0.751 1.236266 0.2514
CALM1         0.881 1.220586 0.3814
PNMAL2        0.728 1.206131 0.2284
APP           0.774 1.200908 0.2744
TTC3          0.829 1.190737 0.3294
BASP1         0.744 1.183024 0.2444
RPH3A         0.717 1.156227 0.2174
CYGB          0.704 1.143763 0.2044
GPM6A         0.730 1.143690 0.2304
AGAP1         0.713 1.142972 0.2134
AUTS2         0.704 1.127089 0.2044
RTN1          0.767 1.123584 0.2674
SLC6A1        0.704 1.115752 0.2044
SLC22A17      0.712 1.112067 0.2124
SOX4          0.725 1.096108 0.2254
ANK3          0.747 1.082388 0.2474
NAP1L5        0.711 1.054049 0.2114
CALM2         0.785 1.011094 0.2854
MARCKSL1      0.711 1.007890 0.2114
LDHA          0.288 -1.3298950.2124
HMGN1         0.234 -1.3628950.2664
UNC119        0.256 -1.3644150.2444
NEUROD1       0.269 -1.6523050.2314
GNB1          0.221 -1.6715530.2794
SLC24A1       0.275 -1.6990030.2254
RS1           0.266 -1.7307680.2344
RPGRIP1       0.250 -1.7384760.2504
TULP1         0.212 -1.7627160.2884
NR2E3         0.250 -1.7999650.2504
GNAT1         0.216 -1.8171490.2844
CNGA1         0.253 -1.8225160.2474
NRL           0.252 -1.8438150.2484
RCVRN         0.213 -1.8777350.2874
PRPH2         0.190 -1.8941170.3104
RHO           0.169 -1.9174250.3314
ROM1          0.213 -1.9300230.2874
RP1           0.231 -1.9712440.2694
PDE6G         0.206 -2.0015630.2944
SAG           0.159 -2.0040700.3414
PDE6B         0.223 -2.0369220.2774
GNGT1         0.164 -2.0846460.3364
PDC           0.163 -2.1709460.3374


cluster no.   5     DE =  159
              myAUC myDiff   powercluster #
CALB2         0.823 3.123037 0.3235
TAC1          0.833 2.626378 0.3335
TPBG          0.876 2.533358 0.3765
C1QL1         0.924 2.527843 0.4245
CXCL14        0.901 2.230271 0.4015
SYNPR         0.925 2.131719 0.4255
STMN2         0.886 2.086199 0.3865
PCDH10        0.797 2.043265 0.2975
SNHG11        0.922 2.035822 0.4225
NRXN3         0.923 2.007402 0.4235
CHGB          0.916 2.006283 0.4165
DLGAP1        0.862 1.951491 0.3625
GAD1          0.895 1.927132 0.3955
SLC6A1        0.882 1.917232 0.3825
ATP1B1        0.889 1.878433 0.3895
GRIA3         0.852 1.861206 0.3525
AI593442      0.831 1.830170 0.3315
PAX6          0.867 1.815993 0.3675
MEIS2         0.888 1.783257 0.3885
DTNBP1        0.850 1.781289 0.3505
MEG3          0.905 1.740870 0.4055
SLC32A1       0.859 1.720626 0.3595
CD47          0.872 1.714293 0.3725
LSAMP         0.847 1.699605 0.3475
2900011O08RIK 0.840 1.682621 0.3405
RPH3A         0.865 1.676398 0.3655
NRXN2         0.862 1.671095 0.3625
ZFHX3         0.794 1.649873 0.2945
CDK5R1        0.856 1.647661 0.3565
GAD2          0.798 1.638829 0.2985
FILIP1L       0.769 1.637232 0.2695
B2M           0.800 1.608359 0.3005
P2RY1         0.777 1.585637 0.2775
NSG2          0.825 1.585339 0.3255
OGFRL1        0.850 1.573178 0.3505
STMN1         0.823 1.572466 0.3235
C1QL2         0.769 1.565457 0.2695
ZEB2          0.831 1.544523 0.3315
NHLH2         0.808 1.538909 0.3085
SYT7          0.808 1.527501 0.3085
RGS8          0.796 1.505359 0.2965
ELAVL3        0.838 1.485639 0.3385
UACA          0.774 1.475738 0.2745
SYT6          0.747 1.459682 0.2475
CPLX2         0.827 1.458139 0.3275
FRMD5         0.787 1.433194 0.2875
FAM19A5       0.762 1.430612 0.2625
BHLHE22       0.764 1.426500 0.2645
TUBB2A        0.822 1.419453 0.3225
VSNL1         0.804 1.414648 0.3045
STXBP6        0.747 1.412450 0.2475
PCDH8         0.731 1.408067 0.2315
TKT           0.843 1.399775 0.3435
BASP1         0.828 1.397467 0.3285
EPB4.1L4A     0.763 1.393019 0.2635
A030009H04RIK 0.803 1.387965 0.3035
GPM6A         0.841 1.376807 0.3415
NAP1L5        0.808 1.375097 0.3085
PCDH17        0.799 1.369359 0.2995
GABBR2        0.754 1.368149 0.2545
SYT11         0.845 1.347546 0.3455
LRRN3         0.721 1.338672 0.2215
CALB1         0.776 1.334921 0.2765
SV2A          0.850 1.332636 0.3505
SCN3A         0.760 1.325687 0.2605
RYR2          0.782 1.321029 0.2825
HUNK          0.729 1.315880 0.2295
BAI3          0.725 1.314119 0.2255
PCSK2         0.737 1.311312 0.2375
ADCY2         0.739 1.311003 0.2395
GNG3          0.799 1.308365 0.2995
TFAP2A        0.759 1.308229 0.2595
ZMAT4         0.754 1.305568 0.2545
FLRT3         0.763 1.304117 0.2635
GABRA3        0.746 1.300341 0.2465
DPP6          0.780 1.298661 0.2805
RASGRF1       0.745 1.298565 0.2455
SPOCK3        0.705 1.294629 0.2055
CELF4         0.842 1.286985 0.3425
SPARCL1       0.778 1.281146 0.2785
ELAVL4        0.751 1.274854 0.2515
GRIA4         0.784 1.270207 0.2845
PKIA          0.775 1.269100 0.2755
ATRNL1        0.720 1.259867 0.2205
UCHL1         0.773 1.241952 0.2735
CRHR2         0.708 1.227419 0.2085
GRIA2         0.817 1.223394 0.3175
CACNG3        0.750 1.222476 0.2505
CDH4          0.729 1.217037 0.2295
NDRG4         0.774 1.214021 0.2745
8430419L09RIK 0.718 1.208866 0.2185
STMN3         0.783 1.205826 0.2835
NRXN1         0.744 1.199941 0.2445
DIO2          0.722 1.194141 0.2225
ANK3          0.796 1.193807 0.2965
DPYSL4        0.777 1.187574 0.2775
STMN4         0.747 1.182336 0.2475
ROBO2         0.705 1.181819 0.2055
CLMP          0.760 1.181079 0.2605
UTRN          0.733 1.177432 0.2335
MLLT11        0.756 1.174966 0.2565
RELN          0.707 1.172184 0.2075
STK32B        0.712 1.171383 0.2125
ATP1A1        0.773 1.171164 0.2735
TMX4          0.773 1.170468 0.2735
GAP43         0.739 1.169587 0.2395
PLCB1         0.709 1.165435 0.2095
SCN2A1        0.727 1.161847 0.2275
CDK14         0.755 1.157752 0.2555
UBASH3B       0.731 1.143693 0.2315
MYT1L         0.730 1.141047 0.2305
6330403K07RIK 0.723 1.140026 0.2235
TTC3          0.833 1.133517 0.3335
FGF14         0.708 1.123639 0.2085
NRCAM         0.715 1.121937 0.2155
LPHN3         0.733 1.121325 0.2335
NRSN1         0.758 1.116765 0.2585
BRINP1        0.731 1.116028 0.2315
DCLK1         0.745 1.111968 0.2455
SUSD4         0.709 1.111055 0.2095
4833424O15RIK 0.722 1.108714 0.2225
CHGA          0.776 1.098459 0.2765
PBX1          0.777 1.097487 0.2775
KIF5C         0.747 1.090766 0.2475
PCP4          0.829 1.082855 0.3295
SNCA          0.718 1.080615 0.2185
NCDN          0.740 1.079821 0.2405
GNAS          0.820 1.079212 0.3205
CYFIP2        0.764 1.073980 0.2645
PTPRK         0.702 1.064478 0.2025
GM1673        0.729 1.060925 0.2295
HMGCS1        0.753 1.060691 0.2535
RTN1          0.800 1.055933 0.3005
IGSF8         0.740 1.055664 0.2405
SNRPN         0.754 1.038591 0.2545
THRA          0.772 1.020305 0.2725
CHD3          0.753 1.009107 0.2535
GNB1          0.248 -1.6039500.2525
HMGN1         0.209 -1.6394100.2915
UNC119        0.251 -1.7762760.2495
GNAT1         0.224 -1.7882950.2765
NEUROD1       0.273 -1.8590460.2275
RP1           0.233 -1.9021060.2675
PDE6B         0.237 -1.9169950.2635
NRL           0.260 -1.9229260.2405
RCVRN         0.219 -1.9368050.2815
ROM1          0.219 -2.0121570.2815
CNGA1         0.253 -2.0276820.2475
PDC           0.180 -2.0584640.3205
PRPH2         0.189 -2.1241040.3115
RHO           0.175 -2.1404800.3255
RS1           0.247 -2.1544220.2535
SAG           0.166 -2.1619150.3345
NR2E3         0.249 -2.1648060.2515
GNGT1         0.160 -2.1658570.3405
RPGRIP1       0.244 -2.1661080.2565
SLC24A1       0.259 -2.1740690.2415
TULP1         0.195 -2.2373940.3055
PDE6G         0.190 -2.2679030.3105


cluster no.   6     DE =  156
              myAUC myDiff   powercluster #
NPNT          0.945 2.486780 0.4456
ARL4C         0.938 2.467107 0.4386
BHLHE22       0.917 2.421611 0.4176
CPLX2         0.942 2.362730 0.4426
LPL           0.920 2.288892 0.4206
FILIP1L       0.897 2.194008 0.3976
TKT           0.925 2.156892 0.4256
NRXN2         0.932 2.155552 0.4326
SIX3          0.923 2.092244 0.4236
SLIT2         0.911 2.087468 0.4116
SNHG11        0.935 2.050363 0.4356
SLC6A1        0.885 1.911315 0.3856
PAX6          0.894 1.818176 0.3946
PTN           0.892 1.811793 0.3926
RBFOX1        0.853 1.801588 0.3536
DLGAP1        0.867 1.797541 0.3676
GRIA2         0.898 1.738590 0.3986
HBEGF         0.812 1.719168 0.3126
2900011O08RIK 0.863 1.692404 0.3636
MEIS2         0.887 1.620756 0.3876
DTNBP1        0.839 1.601648 0.3396
GAD1          0.851 1.596819 0.3516
ATP1B1        0.888 1.593981 0.3886
ASAP1         0.841 1.587659 0.3416
FEZ1          0.823 1.583525 0.3236
SPOCK3        0.826 1.577292 0.3266
PCDH10        0.841 1.552813 0.3416
VSNL1         0.819 1.543639 0.3196
NECAB1        0.807 1.542009 0.3076
GAD2          0.800 1.511610 0.3006
NRCAM         0.809 1.495982 0.3096
GUCY1A3       0.855 1.487265 0.3556
ID4           0.791 1.477149 0.2916
BASP1         0.849 1.466807 0.3496
PDE4B         0.803 1.466115 0.3036
KCNIP1        0.807 1.464399 0.3076
CXCL14        0.771 1.455123 0.2716
KCNC1         0.798 1.426647 0.2986
RPH3A         0.835 1.420630 0.3356
FAM155A       0.804 1.420487 0.3046
UCHL1         0.826 1.419570 0.3266
DAPK1         0.786 1.411956 0.2866
TTC3          0.887 1.400846 0.3876
DPYSL4        0.796 1.396161 0.2966
GABBR2        0.746 1.395801 0.2466
CCDC88B       0.779 1.375544 0.2796
SLC32A1       0.807 1.368830 0.3076
C1QL1         0.772 1.360801 0.2726
STMN2         0.812 1.357504 0.3126
ELAVL3        0.820 1.350815 0.3206
RND3          0.779 1.347967 0.2796
GPM6A         0.835 1.344385 0.3356
MEG3          0.875 1.342623 0.3756
A030009H04RIK 0.792 1.333141 0.2926
ZFHX3         0.768 1.332239 0.2686
RGS7BP        0.769 1.324127 0.2696
NDRG4         0.822 1.318106 0.3226
RPS6KA4       0.748 1.311023 0.2486
ADARB1        0.798 1.302663 0.2986
FRMD5         0.798 1.291730 0.2986
TUBB2A        0.825 1.288930 0.3256
CTNND2        0.771 1.287176 0.2716
CDK5R1        0.788 1.279842 0.2886
SV2A          0.826 1.279755 0.3266
PRKCB         0.782 1.272974 0.2826
CACNG4        0.807 1.269842 0.3076
UNC5D         0.741 1.260066 0.2416
PRMT8         0.753 1.258728 0.2536
CACNA2D1      0.769 1.257272 0.2696
GNG3          0.817 1.251172 0.3176
AUTS2         0.781 1.247146 0.2816
STMN3         0.820 1.245952 0.3206
FAIM2         0.772 1.244633 0.2726
PNMAL2        0.804 1.239124 0.3046
UBASH3B       0.720 1.237485 0.2206
RUNX1T1       0.768 1.222632 0.2686
LRP8          0.761 1.212309 0.2616
STMN1         0.775 1.209730 0.2756
6430548M08RIK 0.803 1.207834 0.3036
MPP6          0.761 1.206435 0.2616
GPR123        0.736 1.204882 0.2366
LHFPL2        0.719 1.202920 0.2196
COL6A1        0.747 1.199489 0.2476
DHCR24        0.745 1.195008 0.2456
DUSP26        0.791 1.193817 0.2916
ALCAM         0.712 1.183433 0.2126
INPP4B        0.736 1.177319 0.2366
CLMN          0.701 1.175226 0.2016
TSC22D1       0.819 1.174524 0.3196
SNRPN         0.792 1.174384 0.2926
CELF4         0.835 1.173654 0.3356
HUNK          0.737 1.169421 0.2376
TNC           0.723 1.167862 0.2236
TFAP2A        0.734 1.161882 0.2346
RASAL2        0.740 1.156727 0.2406
FGD6          0.741 1.156173 0.2416
ELAVL4        0.762 1.149500 0.2626
GNG2          0.760 1.147975 0.2606
LPHN3         0.713 1.131097 0.2136
PLCH1         0.734 1.129860 0.2346
PCDH17        0.730 1.127561 0.2306
AI848285      0.704 1.120084 0.2046
MYH10         0.779 1.111490 0.2796
TMEM191C      0.740 1.110693 0.2406
GRIA4         0.752 1.109848 0.2526
THRA          0.801 1.109794 0.3016
RASGRF1       0.710 1.104095 0.2106
CHN1          0.759 1.098900 0.2596
CDC42EP4      0.706 1.091060 0.2066
KIF5C         0.779 1.081707 0.2796
GAS7          0.763 1.080142 0.2636
FSCN1         0.753 1.069197 0.2536
6330403K07RIK 0.713 1.065402 0.2136
TAGLN3        0.766 1.056235 0.2666
BC048943      0.768 1.055497 0.2686
ATP6V1G2      0.749 1.049524 0.2496
GABRA3        0.738 1.046500 0.2386
HPCA          0.749 1.045573 0.2496
FUT9          0.706 1.043984 0.2066
CERS5         0.745 1.040396 0.2456
FAM115A       0.777 1.038889 0.2776
SFXN1         0.726 1.037528 0.2266
MLLT11        0.773 1.035476 0.2736
SYNPR         0.758 1.032318 0.2586
CX3CL1        0.708 1.025068 0.2086
MAPT          0.773 1.017509 0.2736
DAAM1         0.744 1.012920 0.2446
CMIP          0.752 1.011512 0.2526
DKK3          0.836 1.011427 0.3366
IGSF8         0.733 1.003250 0.2336
TENM4         0.703 1.002356 0.2036
NSG2          0.752 1.001377 0.2526
NRSN1         0.747 1.000763 0.2476
CST3          0.293 -1.4658660.2076
UNC119        0.276 -1.5225630.2246
HMGN1         0.218 -1.5416340.2826
ROM1          0.257 -1.5446700.2436
GNB1          0.254 -1.5813560.2466
RPGRIP1       0.279 -1.5863580.2216
NEUROD1       0.296 -1.6196790.2046
NRL           0.281 -1.6437320.2196
CNGA1         0.281 -1.6914120.2196
PRPH2         0.220 -1.6922160.2806
TULP1         0.227 -1.7298340.2736
NR2E3         0.278 -1.7366130.2226
RP1           0.256 -1.7490630.2446
RS1           0.278 -1.7605210.2226
PDE6B         0.253 -1.7702640.2476
PDE6G         0.227 -1.8260630.2736
SLC24A1       0.290 -1.8310210.2106
SAG           0.180 -1.8532150.3206
RCVRN         0.234 -1.8646290.2666
GNAT1         0.222 -1.8827240.2786
GNGT1         0.190 -1.8914470.3106
RHO           0.184 -1.9068230.3166
PDC           0.188 -1.9527690.3126


cluster no.   7     DE =  164
              myAUC myDiff   powercluster #
CXCL14        0.953 2.823229 0.4537
CPLX2         0.965 2.782527 0.4657
MAF           0.874 2.663386 0.3747
AI593442      0.929 2.533839 0.4297
ID4           0.900 2.369125 0.4007
LPL           0.929 2.294283 0.4297
GAD2          0.909 2.222806 0.4097
NPNT          0.872 2.100390 0.3727
SNHG11        0.933 2.095661 0.4337
SPOCK3        0.907 2.024941 0.4077
PAX6          0.906 1.900148 0.4067
NRXN2         0.889 1.824692 0.3897
GRIA2         0.907 1.794039 0.4077
NDRG4         0.889 1.706384 0.3897
2900011O08RIK 0.866 1.702616 0.3667
DTNBP1        0.860 1.674204 0.3607
C1QL1         0.836 1.656812 0.3367
ASAP1         0.848 1.646246 0.3487
ATP1B1        0.904 1.636111 0.4047
SIX3          0.866 1.635263 0.3667
SLC6A1        0.852 1.618210 0.3527
FILIP1L       0.801 1.610463 0.3017
HBEGF         0.809 1.597965 0.3097
PDE4B         0.838 1.597787 0.3387
GUCY1A3       0.864 1.582330 0.3647
GAD1          0.851 1.579238 0.3517
TNC           0.793 1.575202 0.2937
CRYBB3        0.732 1.574911 0.2327
ADARB1        0.842 1.560392 0.3427
MMP9          0.744 1.559409 0.2447
DNER          0.836 1.558484 0.3367
SPARCL1       0.843 1.550294 0.3437
DDAH1         0.829 1.541302 0.3297
DLGAP1        0.827 1.529146 0.3277
UACA          0.780 1.515731 0.2807
MEIS2         0.864 1.513207 0.3647
RBFOX1        0.805 1.507393 0.3057
TKT           0.856 1.505182 0.3567
PCDH7         0.764 1.500815 0.2647
BHLHE22       0.799 1.499124 0.2997
CLMN          0.781 1.470727 0.2817
SLC32A1       0.819 1.466542 0.3197
BASP1         0.846 1.464820 0.3467
ELMO1         0.787 1.457100 0.2877
CACNG4        0.843 1.450213 0.3437
TUBB2A        0.849 1.445571 0.3497
GNG2          0.827 1.438293 0.3277
GNG3          0.863 1.436732 0.3637
DKK3          0.893 1.435250 0.3937
KCNA6         0.749 1.425320 0.2497
NECAB1        0.792 1.419522 0.2927
KCNAB1        0.799 1.416904 0.2997
ALDOC         0.847 1.409296 0.3477
LMO4          0.743 1.409237 0.2437
6430548M08RIK 0.830 1.391242 0.3307
FAM155A       0.818 1.381329 0.3187
PNMAL2        0.836 1.374099 0.3367
KCNC1         0.817 1.373826 0.3177
ARL4C         0.783 1.370410 0.2837
SCN3A         0.775 1.364878 0.2757
SYT7          0.778 1.363974 0.2787
KIF5C         0.828 1.361801 0.3287
TFAP2C        0.770 1.353114 0.2707
FEZ1          0.792 1.342916 0.2927
PTN           0.817 1.337424 0.3177
CELF4         0.871 1.326774 0.3717
TTC3          0.867 1.304565 0.3677
CPNE6         0.779 1.303567 0.2797
SV2A          0.842 1.297245 0.3427
CTSL          0.838 1.288834 0.3387
MYH10         0.809 1.279803 0.3097
GABBR2        0.754 1.279715 0.2547
FRMD5         0.810 1.278237 0.3107
PAK3          0.798 1.275646 0.2987
PRKCB         0.771 1.274230 0.2717
ELAVL3        0.811 1.271094 0.3117
ADARB2        0.740 1.270445 0.2407
ARHGEF9       0.788 1.265682 0.2887
HUNK          0.784 1.259809 0.2847
OGFRL1        0.809 1.255789 0.3097
CPNE5         0.746 1.249717 0.2467
THRA          0.835 1.245177 0.3357
KCNA1         0.753 1.239065 0.2537
KCNIP1        0.761 1.237502 0.2617
SLIT2         0.767 1.237248 0.2677
DPYSL4        0.786 1.232672 0.2867
C1QL2         0.751 1.228475 0.2517
THY1          0.774 1.227368 0.2747
PRUNE2        0.760 1.221889 0.2607
ALCAM         0.713 1.207316 0.2137
DHCR24        0.776 1.189385 0.2767
STMN3         0.826 1.187067 0.3267
CD302         0.706 1.182568 0.2067
PRRT4         0.736 1.180616 0.2367
PCSK2         0.749 1.162396 0.2497
DAPK1         0.751 1.145777 0.2517
SEZ6L         0.717 1.139465 0.2177
SFXN1         0.757 1.133703 0.2577
SYNPR         0.800 1.123498 0.3007
VPS41         0.772 1.123170 0.2727
NSG2          0.798 1.120197 0.2987
CCDC88B       0.730 1.113578 0.2307
STMN2         0.785 1.107607 0.2857
MLLT11        0.797 1.107556 0.2977
A030009H04RIK 0.780 1.107031 0.2807
VSNL1         0.752 1.103676 0.2527
TAGLN3        0.802 1.102230 0.3027
ELAVL4        0.743 1.101000 0.2437
LHFPL2        0.715 1.100922 0.2157
FRRS1L        0.713 1.100870 0.2137
CERS5         0.750 1.098213 0.2507
RND3          0.726 1.095740 0.2267
SNRPN         0.789 1.095115 0.2897
GABRA3        0.732 1.090441 0.2327
PPFIBP1       0.706 1.080047 0.2067
GAS7          0.770 1.079250 0.2707
INPP4B        0.710 1.078757 0.2107
ATP6V1D       0.816 1.078276 0.3167
FGD6          0.721 1.073414 0.2217
SPAG5         0.701 1.072308 0.2017
ATP6V1G2      0.767 1.068453 0.2677
HPCA          0.758 1.064513 0.2587
ARHGAP24      0.776 1.063113 0.2767
UBASH3B       0.720 1.061516 0.2207
NAP1L5        0.804 1.060330 0.3047
CACNG3        0.726 1.057606 0.2267
MXRA7         0.781 1.057379 0.2817
ADCY2         0.733 1.055474 0.2337
SYT11         0.792 1.054558 0.2927
NPTX2         0.712 1.054379 0.2127
RPS6KA4       0.712 1.051053 0.2127
UTRN          0.714 1.049219 0.2147
BC048943      0.793 1.047734 0.2937
LPHN3         0.745 1.043811 0.2457
MAPT          0.764 1.036973 0.2647
CTNND2        0.734 1.032653 0.2347
AUTS2         0.749 1.032249 0.2497
SEPT11        0.742 1.032183 0.2427
DAAM1         0.774 1.031598 0.2747
PCP4L1        0.801 1.029783 0.3017
CACNB4        0.709 1.012396 0.2097
MPP6          0.713 1.012265 0.2137
MARCKS        0.788 1.005504 0.2887
GNB1          0.279 -1.3468210.2217
CST3          0.298 -1.4609070.2027
HMGN1         0.231 -1.4846210.2697
ROM1          0.265 -1.5493540.2357
NEUROD1       0.297 -1.5767580.2037
CNGA1         0.290 -1.5931890.2107
RPGRIP1       0.294 -1.5943500.2067
RP1           0.270 -1.6004780.2307
TULP1         0.236 -1.6434260.2647
NRL           0.284 -1.6672210.2167
PDE6G         0.239 -1.6757540.2617
RCVRN         0.248 -1.7029410.2527
PDE6B         0.252 -1.7206120.2487
SLC24A1       0.296 -1.7382090.2047
GNGT1         0.202 -1.7450680.2987
PRPH2         0.215 -1.7596840.2857
RS1           0.283 -1.7864940.2177
GNAT1         0.231 -1.7919250.2697
PDC           0.196 -1.8506970.3047
SAG           0.181 -1.8889910.3197
RHO           0.184 -1.8989580.3167


cluster no.   8     DE =  145
              myAUC myDiff   powercluster #
TAC2          0.842 3.118377 0.3428
TAC1          0.795 2.770889 0.2958
STMN2         0.906 2.529338 0.4068
GAP43         0.840 2.159206 0.3408
NAP1L5        0.913 2.129231 0.4138
ATP1B1        0.916 2.091522 0.4168
C1QL1         0.847 2.085033 0.3478
CXCL14        0.750 2.075283 0.2508
MEG3          0.891 2.041950 0.3918
SNHG11        0.891 2.017042 0.3918
6330403K07RIK 0.824 1.993265 0.3248
2900011O08RIK 0.866 1.975900 0.3668
UCHL1         0.861 1.947723 0.3618
ELAVL2        0.762 1.912945 0.2628
STMN3         0.861 1.816792 0.3618
CBLN2         0.711 1.800970 0.2118
SPOCK3        0.809 1.777251 0.3098
NCAM2         0.788 1.760593 0.2888
TUBB2A        0.861 1.711072 0.3618
TFAP2B        0.808 1.701796 0.3088
SNCA          0.784 1.697970 0.2848
SLC32A1       0.809 1.663189 0.3098
SCG2          0.824 1.651755 0.3248
STMN4         0.809 1.645436 0.3098
CPNE5         0.789 1.634672 0.2898
RTN1          0.852 1.593975 0.3528
VSNL1         0.806 1.570547 0.3068
IMPACT        0.827 1.556732 0.3278
SORCS1        0.773 1.555793 0.2738
GAD2          0.778 1.543560 0.2788
BASP1         0.832 1.538785 0.3328
CPLX2         0.799 1.530079 0.2998
MEIS2         0.819 1.506350 0.3198
GNG2          0.785 1.503115 0.2858
OXR1          0.753 1.492338 0.2538
GNG3          0.817 1.478047 0.3178
CELF4         0.859 1.464056 0.3598
DNER          0.783 1.449112 0.2838
TTC3          0.889 1.424931 0.3898
LSAMP         0.793 1.418734 0.2938
NRXN2         0.815 1.414066 0.3158
YWHAH         0.794 1.410703 0.2948
NECAB1        0.765 1.405108 0.2658
SERPINE2      0.701 1.401238 0.2018
A030009H04RIK 0.788 1.397833 0.2888
ZWINT         0.808 1.388499 0.3088
SLC6A1        0.797 1.385051 0.2978
SYT11         0.816 1.379877 0.3168
GPRASP1       0.799 1.359056 0.2998
4833424O15RIK 0.751 1.355348 0.2518
AI593442      0.713 1.339073 0.2138
C1QL2         0.722 1.335015 0.2228
MLLT11        0.782 1.331374 0.2828
GRIA2         0.831 1.326882 0.3318
MARCKS        0.827 1.322535 0.3278
SYT6          0.714 1.321108 0.2148
NRSN1         0.757 1.319183 0.2578
TFAP2A        0.713 1.313087 0.2138
KIF5C         0.784 1.312896 0.2848
SYN2          0.711 1.309829 0.2118
TENM1         0.730 1.298569 0.2308
EPB4.1L4A     0.713 1.296585 0.2138
PAX6          0.784 1.290939 0.2848
NDN           0.805 1.284206 0.3058
GPM6A         0.815 1.282328 0.3158
FXYD6         0.740 1.268025 0.2408
GNAS          0.849 1.267517 0.3498
SYT7          0.738 1.267166 0.2388
SNRPN         0.765 1.264829 0.2658
SPOCK2        0.771 1.263568 0.2718
PNMAL2        0.771 1.259210 0.2718
MAPT          0.770 1.244983 0.2708
MYT1L         0.752 1.241489 0.2528
HSP90AB1      0.873 1.236035 0.3738
BEX2          0.803 1.234094 0.3038
NDRG4         0.787 1.229175 0.2878
TKT           0.747 1.227076 0.2478
GAD1          0.734 1.218844 0.2348
TCEAL5        0.748 1.204026 0.2488
TENM4         0.719 1.203590 0.2198
NSG2          0.743 1.203252 0.2438
SYNGR3        0.735 1.190339 0.2358
YWHAG         0.770 1.184824 0.2708
GRIA3         0.714 1.181042 0.2148
FSTL5         0.737 1.177141 0.2378
NSG1          0.744 1.176358 0.2448
SPARCL1       0.762 1.174529 0.2628
TMX4          0.753 1.169642 0.2538
REEP5         0.734 1.166393 0.2348
SYNPR         0.769 1.155357 0.2698
TUBA1A        0.793 1.148357 0.2938
NGFRAP1       0.765 1.133358 0.2658
TMSB10        0.770 1.132117 0.2708
CACNA2D2      0.723 1.117231 0.2238
CALM2         0.801 1.114501 0.3018
RBFOX1        0.712 1.114299 0.2128
PRKAR1B       0.731 1.103338 0.2318
GM1673        0.720 1.098747 0.2208
SERINC1       0.791 1.098697 0.2918
SV2A          0.782 1.095818 0.2828
APP           0.748 1.089714 0.2488
ZCCHC18       0.740 1.081228 0.2408
CALM3         0.773 1.071503 0.2738
GPRASP2       0.738 1.069399 0.2388
RAB6B         0.736 1.066369 0.2368
GRIA4         0.729 1.065619 0.2298
LRRC4C        0.701 1.059002 0.2018
KIF5A         0.709 1.050514 0.2098
DTNBP1        0.720 1.042708 0.2208
RAB6A         0.752 1.040196 0.2528
CD200         0.709 1.038274 0.2098
CHGA          0.752 1.036109 0.2528
KIF3A         0.743 1.036025 0.2438
CDK5R1        0.735 1.035358 0.2358
ACOT7         0.715 1.035198 0.2158
CACNG4        0.739 1.032652 0.2398
TPM1          0.732 1.026026 0.2328
OLFM1         0.705 1.021312 0.2058
ELAVL3        0.744 1.019574 0.2448
KIFAP3        0.762 1.019268 0.2628
D3BWG0562E    0.717 1.014043 0.2178
EPB4.1        0.292 -1.7655150.2088
GNB1          0.237 -1.7681190.2638
NEUROD1       0.267 -1.8030150.2338
HMGN1         0.185 -1.8920200.3158
AIPL1         0.297 -1.9800590.2038
UNC119        0.225 -2.0116760.2758
RP1           0.218 -2.0921400.2828
NR2E3         0.243 -2.1607520.2578
NRL           0.239 -2.1673370.2618
CNGA1         0.229 -2.2336350.2718
ROM1          0.197 -2.3073810.3038
PDE6B         0.210 -2.3190140.2908
RPGRIP1       0.231 -2.3509540.2698
PRPH2         0.170 -2.3765450.3308
PDE6G         0.187 -2.3770620.3138
RS1           0.230 -2.3869650.2708
SLC24A1       0.240 -2.4508020.2608
GNAT1         0.176 -2.4807410.3248
SAG           0.140 -2.4818920.3608
RCVRN         0.187 -2.4972130.3138
RHO           0.146 -2.5362320.3548
GNGT1         0.133 -2.6547910.3678
TULP1         0.165 -2.6804060.3358
PDC           0.144 -2.7020420.3568


cluster no.   9     DE =  145
              myAUC myDiff   powercluster #
TFAP2B        0.913 2.692482 0.4139
ATP1B1        0.940 2.501021 0.4409
C1QL1         0.921 2.473758 0.4219
CBLN2         0.903 2.412823 0.4039
MARCKS        0.932 2.121128 0.4329
SNHG11        0.938 2.107667 0.4389
OLFM3         0.817 2.099649 0.3179
FILIP1L       0.824 2.028323 0.3249
SLC6A1        0.888 1.981368 0.3889
NRXN2         0.882 1.930215 0.3829
GAD1          0.888 1.921463 0.3889
CACNA2D2      0.851 1.807684 0.3519
CHGA          0.879 1.793344 0.3799
C1QL2         0.838 1.774575 0.3389
BASP1         0.866 1.743280 0.3669
GAP43         0.818 1.741537 0.3189
IGFBP2        0.769 1.726564 0.2699
TBX3          0.788 1.699690 0.2889
TFAP2A        0.806 1.692081 0.3069
SYT7          0.773 1.670252 0.2739
LRRN3         0.806 1.657383 0.3069
ADARB1        0.839 1.646173 0.3399
UCHL1         0.864 1.644685 0.3649
PAX6          0.862 1.638791 0.3629
MEG3          0.907 1.603859 0.4079
DTNBP1        0.818 1.591595 0.3189
6430548M08RIK 0.838 1.587475 0.3389
ELAVL3        0.838 1.578197 0.3389
KCNAB1        0.817 1.568133 0.3179
GNG2          0.797 1.564002 0.2979
NPTX2         0.756 1.555687 0.2569
AI593442      0.796 1.544986 0.2969
CELF4         0.886 1.538491 0.3869
FRMD5         0.828 1.522471 0.3289
EEF1E1        0.810 1.514397 0.3109
WBSCR17       0.788 1.491530 0.2889
PDE3A         0.761 1.485254 0.2619
RGS8          0.793 1.484142 0.2939
ELOVL6        0.784 1.477738 0.2849
MEIS2         0.840 1.475665 0.3409
GNG3          0.848 1.474628 0.3489
SLC32A1       0.815 1.466099 0.3159
ID4           0.756 1.412435 0.2569
SYNPR         0.826 1.410647 0.3269
PRKAR2B       0.775 1.395009 0.2759
LIN7A         0.849 1.394313 0.3499
MAPT          0.808 1.376944 0.3089
GABRA3        0.779 1.365007 0.2799
RYR2          0.766 1.360686 0.2669
NDRG4         0.822 1.358598 0.3229
PRKCE         0.808 1.355495 0.3089
LOXL2         0.729 1.349178 0.2299
ATP2B4        0.739 1.348942 0.2399
NETO2         0.745 1.311499 0.2459
ALDOC         0.789 1.306160 0.2899
WDR1          0.781 1.305461 0.2819
GRIA3         0.760 1.295841 0.2609
PHACTR3       0.773 1.289285 0.2739
FABP3         0.744 1.276022 0.2449
TUBB2A        0.815 1.274976 0.3159
LSAMP         0.793 1.272650 0.2939
SLC6A11       0.755 1.267563 0.2559
DLGAP1        0.769 1.263219 0.2699
NAV1          0.788 1.259667 0.2889
CPNE6         0.754 1.258456 0.2549
TMEM191C      0.749 1.258008 0.2499
SOX5          0.723 1.251003 0.2239
CPLX3         0.800 1.243626 0.3009
BC048943      0.813 1.230504 0.3139
SEMA6A        0.748 1.229853 0.2489
CCDC88B       0.726 1.229532 0.2269
STMN3         0.814 1.228264 0.3149
CLMP          0.711 1.227889 0.2119
HABP4         0.785 1.219840 0.2859
KIF5C         0.805 1.219184 0.3059
MARCKSL1      0.788 1.217008 0.2889
VSNL1         0.757 1.216340 0.2579
LHX9          0.721 1.197847 0.2219
GABRG2        0.752 1.191982 0.2529
ARHGAP20      0.723 1.191230 0.2239
KCNA1         0.724 1.188659 0.2249
ATP2B1        0.807 1.184449 0.3079
TPM1          0.770 1.181575 0.2709
SV2A          0.806 1.181132 0.3069
NSG1          0.782 1.178500 0.2829
TTC3          0.842 1.174244 0.3429
NAP1L5        0.796 1.164618 0.2969
A030009H04RIK 0.780 1.164223 0.2809
DPYSL2        0.770 1.157861 0.2709
THY1          0.740 1.146696 0.2409
GPRASP1       0.810 1.145215 0.3109
SPOCK3        0.767 1.142882 0.2679
MLLT11        0.780 1.141012 0.2809
RTN1          0.809 1.140966 0.3099
CHD3          0.776 1.135535 0.2769
HSD17B12      0.790 1.135531 0.2909
RUNX1T1       0.759 1.130153 0.2599
ITM2C         0.799 1.124268 0.2999
HSP90AB1      0.842 1.112076 0.3429
SRGAP3        0.742 1.110121 0.2429
GNAS          0.841 1.102581 0.3419
CHGB          0.803 1.091361 0.3039
NSG2          0.757 1.091212 0.2579
OXR1          0.757 1.084787 0.2579
SYT11         0.778 1.081871 0.2789
CYFIP2        0.748 1.077168 0.2489
ZEB2          0.742 1.075057 0.2429
DPP6          0.743 1.072735 0.2439
CD47          0.784 1.071126 0.2849
IMPACT        0.764 1.070542 0.2649
HSPA12A       0.755 1.068676 0.2559
SH3BP5        0.716 1.067537 0.2169
RBFOX2        0.741 1.063177 0.2419
TPPP          0.713 1.062940 0.2139
SNCB          0.789 1.062761 0.2899
COL23A1       0.760 1.056620 0.2609
CALM3         0.777 1.053213 0.2779
TKT           0.775 1.051475 0.2759
EPB4.1L4A     0.701 1.043584 0.2019
FBXO32        0.705 1.032729 0.2059
GM1673        0.732 1.019184 0.2329
FAM115A       0.749 1.016772 0.2499
ECE1          0.704 1.007563 0.2049
YWHAG         0.760 1.007454 0.2609
GNB1          0.254 -1.5593340.2469
HMGN1         0.215 -1.5944570.2859
RP1           0.248 -1.6297510.2529
UNC119        0.267 -1.6420900.2339
NR2E3         0.271 -1.8295000.2299
CNGA1         0.268 -1.8709630.2329
TULP1         0.211 -1.9016780.2899
ROM1          0.231 -1.9093540.2699
RPGRIP1       0.259 -1.9287810.2419
NRL           0.257 -1.9757620.2439
PRPH2         0.194 -1.9818090.3069
SLC24A1       0.266 -1.9939900.2349
PDE6G         0.205 -2.0451030.2959
RS1           0.259 -2.0570270.2419
PDE6B         0.227 -2.0711340.2739
RCVRN         0.215 -2.0764630.2859
GNAT1         0.204 -2.0917160.2969
SAG           0.157 -2.1821960.3439
PDC           0.170 -2.1858070.3309
RHO           0.163 -2.2019670.3379
GNGT1         0.163 -2.2225270.3379


cluster no.   10    DE =  120
              myAUC myDiff   powercluster #
VIP           0.767 3.830134 0.26710
CARTPT        0.830 2.551837 0.33010
CBLN2         0.897 2.371861 0.39710
SLC6A1        0.912 2.250550 0.41210
GABRA2        0.841 2.143980 0.34110
SNHG11        0.945 2.134197 0.44510
NR4A2         0.835 2.098562 0.33510
NNAT          0.800 2.051593 0.30010
CBLN4         0.727 2.045730 0.22710
TFAP2B        0.876 2.024379 0.37610
GAD1          0.855 1.986823 0.35510
6430548M08RIK 0.876 1.940600 0.37610
NAP1L5        0.892 1.812106 0.39210
NRSN1         0.822 1.779217 0.32210
GRIA3         0.750 1.767426 0.25010
MEG3          0.912 1.766291 0.41210
SYT6          0.739 1.722186 0.23910
GAD2          0.795 1.711410 0.29510
CELF4         0.909 1.695323 0.40910
2900011O08RIK 0.847 1.663963 0.34710
STMN4         0.794 1.657861 0.29410
ATP1B1        0.885 1.613084 0.38510
RAB3C         0.824 1.612804 0.32410
CACNA2D2      0.800 1.543215 0.30010
TKT           0.827 1.542467 0.32710
MARCKS        0.861 1.534529 0.36110
RNF220        0.820 1.519204 0.32010
PAX6          0.826 1.494666 0.32610
GAP43         0.736 1.494533 0.23610
ELAVL3        0.829 1.476012 0.32910
LRRTM1        0.745 1.466343 0.24510
4833424O15RIK 0.735 1.455809 0.23510
NDRG4         0.835 1.451943 0.33510
SLC32A1       0.824 1.449471 0.32410
HS6ST2        0.717 1.430399 0.21710
SYT1          0.914 1.419385 0.41410
GNG2          0.765 1.399822 0.26510
ZCCHC12       0.711 1.393990 0.21110
UCHL1         0.797 1.376379 0.29710
HLF           0.815 1.374388 0.31510
VSNL1         0.745 1.358259 0.24510
GNG3          0.826 1.316743 0.32610
A030009H04RIK 0.787 1.309649 0.28710
TTC3          0.866 1.305950 0.36610
BASP1         0.796 1.302431 0.29610
GPM6A         0.847 1.301211 0.34710
SYNPR         0.808 1.298962 0.30810
TAGLN3        0.796 1.289770 0.29610
DLGAP1        0.744 1.260355 0.24410
GPRASP1       0.802 1.252102 0.30210
SLC6A11       0.734 1.251426 0.23410
KIF5C         0.790 1.248227 0.29010
NDN           0.799 1.209617 0.29910
ELAVL4        0.715 1.195958 0.21510
GABRG2        0.766 1.191704 0.26610
NSG2          0.748 1.180941 0.24810
RUNX1T1       0.711 1.177126 0.21110
PNMAL2        0.766 1.175260 0.26610
NSG1          0.771 1.173586 0.27110
CHD5          0.711 1.168834 0.21110
SV2A          0.812 1.167811 0.31210
GABRA3        0.702 1.163683 0.20210
BEX1          0.754 1.160868 0.25410
GRM1          0.704 1.158057 0.20410
NGFRAP1       0.793 1.157896 0.29310
SPOCK3        0.730 1.139949 0.23010
6330403K07RIK 0.723 1.136823 0.22310
IMPACT        0.756 1.136763 0.25610
GRIA4         0.705 1.134038 0.20510
STMN2         0.719 1.126131 0.21910
MAPT          0.773 1.125378 0.27310
MARCKSL1      0.764 1.124830 0.26410
PAK3          0.730 1.118891 0.23010
ZCCHC18       0.765 1.116777 0.26510
CACNG3        0.702 1.116442 0.20210
GRIA2         0.788 1.114119 0.28810
YWHAH         0.753 1.111748 0.25310
SYT4          0.745 1.111249 0.24510
TCEAL5        0.733 1.104752 0.23310
SYT11         0.783 1.101958 0.28310
STMN3         0.750 1.099315 0.25010
NRXN2         0.768 1.098278 0.26810
SLC22A17      0.754 1.090749 0.25410
LY6H          0.721 1.080063 0.22110
FXYD6         0.727 1.064334 0.22710
FAM115A       0.734 1.055395 0.23410
GM1673        0.723 1.055283 0.22310
GNAS          0.822 1.047020 0.32210
APP           0.755 1.039216 0.25510
CACNG4        0.730 1.037850 0.23010
ZWINT         0.752 1.036807 0.25210
TMEM130       0.701 1.032886 0.20110
D3BWG0562E    0.716 1.025310 0.21610
LIN7A         0.775 1.021321 0.27510
MLLT11        0.750 1.017950 0.25010
RTN1          0.801 1.016598 0.30110
BEX2          0.797 1.008599 0.29710
SNRPN         0.753 1.000211 0.25310
GNB1          0.252 -1.5434830.24810
HMGN1         0.216 -1.5796730.28410
CNGA1         0.274 -1.6734280.22610
UNC119        0.245 -1.7468280.25510
NRL           0.262 -1.7960010.23810
NEUROD1       0.277 -1.8061100.22310
NR2E3         0.256 -1.8832070.24410
PDE6B         0.229 -1.9271540.27110
ROM1          0.218 -1.9421720.28210
RP1           0.231 -1.9727040.26910
TULP1         0.205 -1.9933680.29510
PRPH2         0.192 -2.0090750.30810
RCVRN         0.217 -2.0346730.28310
PDE6G         0.197 -2.0353790.30310
GNAT1         0.205 -2.0356990.29510
SLC24A1       0.258 -2.0545820.24210
GNGT1         0.164 -2.0753420.33610
RS1           0.255 -2.0875380.24510
RPGRIP1       0.240 -2.0971590.26010
SAG           0.155 -2.1535420.34510
PDC           0.169 -2.1785520.33110
RHO           0.160 -2.1902040.34010


cluster no.   11    DE =  111
              myAUC myDiff   powercluster #
SLC6A1        0.931 2.333915 0.43111
PCDH17        0.863 2.136196 0.36311
DNER          0.885 2.116049 0.38511
ID4           0.806 2.095898 0.30611
TFAP2B        0.830 2.083132 0.33011
SNHG11        0.930 2.057025 0.43011
SYT7          0.813 2.030645 0.31311
ATP1B1        0.914 1.999429 0.41411
GAD1          0.851 1.909032 0.35111
MEIS2         0.877 1.853622 0.37711
SYNPR         0.879 1.830302 0.37911
SPARCL1       0.787 1.809269 0.28711
FRMD5         0.838 1.786740 0.33811
TKT           0.863 1.751565 0.36311
GRIA2         0.861 1.721134 0.36111
AI848285      0.734 1.720216 0.23411
GFRA1         0.753 1.715834 0.25311
MEG3          0.905 1.705098 0.40511
NDRG4         0.850 1.687578 0.35011
NAP1L5        0.848 1.685433 0.34811
PAX6          0.822 1.680286 0.32211
ESRRG         0.754 1.614605 0.25411
PTPRT         0.714 1.601504 0.21411
NRXN2         0.825 1.588975 0.32511
6430548M08RIK 0.813 1.574957 0.31311
ADARB1        0.801 1.564237 0.30111
ELAVL3        0.828 1.553803 0.32811
BASP1         0.839 1.545173 0.33911
GAD2          0.764 1.519852 0.26411
ZFHX3         0.783 1.488418 0.28311
GABRG2        0.811 1.485814 0.31111
CACNA2D2      0.763 1.479819 0.26311
VSNL1         0.757 1.475157 0.25711
SV2A          0.838 1.462079 0.33811
CELF4         0.867 1.458085 0.36711
DPP6          0.778 1.451701 0.27811
DUSP26        0.785 1.449344 0.28511
CHN2          0.719 1.444832 0.21911
TSHZ1         0.701 1.403224 0.20111
DYNC1I1       0.719 1.398013 0.21911
DLGAP1        0.763 1.388125 0.26311
SLC32A1       0.776 1.339618 0.27611
APP           0.827 1.335361 0.32711
VSTM2B        0.708 1.333834 0.20811
2900011O08RIK 0.788 1.318652 0.28811
LDHB          0.766 1.315407 0.26611
SPOCK3        0.772 1.315060 0.27211
TTC3          0.855 1.308993 0.35511
ELAVL4        0.723 1.307010 0.22311
CYGB          0.743 1.300364 0.24311
NRSN1         0.756 1.299498 0.25611
GNG3          0.804 1.280594 0.30411
NRXN1         0.725 1.273732 0.22511
KIF5C         0.766 1.262018 0.26611
TMEM191C      0.728 1.250965 0.22811
RIT2          0.737 1.246639 0.23711
PCP4          0.706 1.237709 0.20611
RGS8          0.709 1.234002 0.20911
PNMAL2        0.770 1.228431 0.27011
STMN3         0.807 1.225751 0.30711
FABP3         0.704 1.222551 0.20411
CALY          0.729 1.220655 0.22911
CHN1          0.749 1.219803 0.24911
A030009H04RIK 0.740 1.205040 0.24011
SIX6          0.711 1.201685 0.21111
DKK3          0.804 1.196969 0.30411
GPRASP1       0.788 1.175368 0.28811
TMX4          0.746 1.167458 0.24611
DHCR24        0.702 1.159663 0.20211
SYT11         0.750 1.142552 0.25011
NSG2          0.709 1.124489 0.20911
RPH3A         0.713 1.118261 0.21311
AUTS2         0.710 1.102486 0.21011
GPM6A         0.778 1.101162 0.27811
CYFIP2        0.731 1.094488 0.23111
CD47          0.738 1.094214 0.23811
GRIA4         0.709 1.066388 0.20911
PBX1          0.760 1.064081 0.26011
PRKACB        0.721 1.048412 0.22111
SYT4          0.708 1.043194 0.20811
MAPT          0.729 1.037623 0.22911
SERINC1       0.789 1.037343 0.28911
GABRA1        0.728 1.031688 0.22811
TAGLN3        0.715 1.030901 0.21511
ZWINT         0.730 1.019322 0.23011
KCNC1         0.722 1.018621 0.22211
CHD3          0.705 1.017770 0.20511
ATP6V1G2      0.717 1.016268 0.21711
SNCB          0.769 1.015930 0.26911
HMGN1         0.215 -1.5632820.28511
GNB1          0.242 -1.6709470.25811
NEUROD1       0.282 -1.6816340.21811
UNC119        0.251 -1.7173180.24911
NR2E3         0.268 -1.7188450.23211
CNGA1         0.260 -1.8142890.24011
ROM1          0.231 -1.8332840.26911
SLC24A1       0.277 -1.8694450.22311
RPGRIP1       0.248 -1.9185590.25211
TULP1         0.204 -1.9292480.29611
RS1           0.257 -1.9299590.24311
RP1           0.229 -1.9395950.27111
NRL           0.255 -1.9685060.24511
PRPH2         0.194 -1.9894650.30611
PDE6B         0.225 -2.0740860.27511
RCVRN         0.214 -2.0902570.28611
GNAT1         0.200 -2.0975950.30011
RHO           0.164 -2.1360730.33611
PDE6G         0.195 -2.1693140.30511
PDC           0.164 -2.2041220.33611
SAG           0.152 -2.2361810.34811
GNGT1         0.154 -2.2834340.34611


cluster no.   12    DE =  68
              myAUC myDiff   powercluster #
SLC6A1        0.874 2.180099 0.37412
CBLN2         0.754 1.928113 0.25412
PAX6          0.828 1.886874 0.32812
TKT           0.826 1.848995 0.32612
SNHG11        0.868 1.828275 0.36812
TFAP2B        0.804 1.768165 0.30412
NAP1L5        0.824 1.752147 0.32412
GAD1          0.768 1.707274 0.26812
PCDH10        0.714 1.651388 0.21412
SIX3          0.714 1.622442 0.21412
MEG3          0.863 1.616915 0.36312
CELF4         0.845 1.583306 0.34512
ATP1B1        0.822 1.555753 0.32212
SYNPR         0.745 1.536495 0.24512
2900011O08RIK 0.770 1.510272 0.27012
CACNG4        0.753 1.474837 0.25312
FRMD5         0.749 1.458548 0.24912
MEIS2         0.722 1.457447 0.22212
ZFHX3         0.712 1.448061 0.21212
BASP1         0.781 1.447063 0.28112
RPH3A         0.721 1.422091 0.22112
GRIA2         0.795 1.402898 0.29512
GUCY1A3       0.713 1.393783 0.21312
DPYSL4        0.718 1.360517 0.21812
PNMAL2        0.744 1.343839 0.24412
RUNX1T1       0.713 1.335288 0.21312
ELAVL3        0.748 1.329163 0.24812
RAB3C         0.710 1.324800 0.21012
NRSN1         0.721 1.306849 0.22112
UCHL1         0.736 1.300785 0.23612
TTC3          0.832 1.295748 0.33212
ADARB1        0.723 1.277937 0.22312
GNG3          0.765 1.263270 0.26512
NDRG4         0.744 1.253376 0.24412
A030009H04RIK 0.706 1.252601 0.20612
SV2A          0.785 1.240701 0.28512
DUSP26        0.715 1.211692 0.21512
APC           0.753 1.150275 0.25312
GPRASP1       0.737 1.147836 0.23712
GPM6A         0.752 1.141256 0.25212
TMX4          0.707 1.122604 0.20712
RTN1          0.749 1.119089 0.24912
NRXN2         0.709 1.113600 0.20912
LDHB          0.705 1.097431 0.20512
NGFRAP1       0.709 1.075985 0.20912
NDN           0.708 1.061856 0.20812
BEX2          0.754 1.041420 0.25412
MARCKS        0.731 1.019699 0.23112
HMGN1         0.250 -1.1954810.25012
GNB1          0.268 -1.2660090.23212
RP1           0.280 -1.2778290.22012
NR2E3         0.296 -1.3360090.20412
RPGRIP1       0.290 -1.3416980.21012
RCVRN         0.261 -1.3760840.23912
NRL           0.292 -1.3930050.20812
UNC119        0.266 -1.3971890.23412
PRPH2         0.232 -1.4338490.26812
TULP1         0.238 -1.4385100.26212
ROM1          0.258 -1.4419110.24212
RS1           0.292 -1.4518770.20812
PDE6B         0.265 -1.4843100.23512
GNAT1         0.238 -1.5165900.26212
CNGA1         0.285 -1.5257880.21512
RHO           0.205 -1.5379550.29512
SAG           0.196 -1.5501930.30412
PDC           0.212 -1.5615380.28812
GNGT1         0.204 -1.5818740.29612
PDE6G         0.228 -1.6375570.27212


cluster no.   13    DE =  163
              myAUC myDiff   powercluster #
SCG2          0.963 2.746757 0.46313
LAMP5         0.949 2.686845 0.44913
TFAP2B        0.960 2.600604 0.46013
SLC6A1        0.939 2.455520 0.43913
GAD1          0.910 2.214303 0.41013
RASGRP1       0.917 2.098422 0.41713
CBLN2         0.897 2.019754 0.39713
GAP43         0.868 2.007008 0.36813
GRIA3         0.912 1.939880 0.41213
SNHG11        0.940 1.931816 0.44013
PCDH17        0.888 1.870311 0.38813
CBLN1         0.848 1.804900 0.34813
TAGLN3        0.895 1.804474 0.39513
GM2694        0.836 1.763564 0.33613
TFAP2A        0.867 1.742085 0.36713
SPARCL1       0.896 1.727535 0.39613
PDGFRA        0.838 1.722897 0.33813
RAB3C         0.902 1.716234 0.40213
NAP1L5        0.901 1.703198 0.40113
GUCY1A3       0.893 1.681253 0.39313
CELF4         0.919 1.676011 0.41913
SPOCK3        0.903 1.642174 0.40313
LNX1          0.863 1.623297 0.36313
SEMA3A        0.816 1.615345 0.31613
LRRTM1        0.867 1.602351 0.36713
NSG1          0.838 1.594951 0.33813
TMEM179       0.841 1.593475 0.34113
FRMD5         0.886 1.585843 0.38613
ATP1B1        0.912 1.585191 0.41213
AI593442      0.845 1.575313 0.34513
GJC1          0.793 1.560209 0.29313
CYGB          0.879 1.519598 0.37913
PHLDA1        0.818 1.515132 0.31813
MEG3          0.909 1.503058 0.40913
DPP6          0.886 1.502219 0.38613
DKK3          0.892 1.481844 0.39213
KCNIP1        0.855 1.481648 0.35513
NDRG4         0.878 1.480199 0.37813
SYN2          0.844 1.477726 0.34413
SLC32A1       0.856 1.462162 0.35613
ELAVL4        0.818 1.457094 0.31813
ISOC1         0.759 1.449689 0.25913
ALDOC         0.874 1.444666 0.37413
FNBP1L        0.829 1.440875 0.32913
ELAVL3        0.862 1.418171 0.36213
SV2A          0.891 1.416160 0.39113
GRIA4         0.865 1.408494 0.36513
RGS17         0.785 1.404754 0.28513
UCHL1         0.837 1.390501 0.33713
NRSN1         0.875 1.376384 0.37513
PTPRM         0.803 1.366832 0.30313
NSG2          0.858 1.361192 0.35813
DNM3          0.890 1.359611 0.39013
CLMP          0.784 1.357481 0.28413
GNG3          0.838 1.348245 0.33813
2900011O08RIK 0.845 1.338735 0.34513
LHX9          0.815 1.337030 0.31513
VAMP4         0.854 1.335530 0.35413
CAMKV         0.815 1.331781 0.31513
DTNBP1        0.846 1.329320 0.34613
GAD2          0.805 1.326719 0.30513
ANK3          0.838 1.323306 0.33813
BASP1         0.865 1.316675 0.36513
FGF10         0.748 1.308488 0.24813
STMN3         0.861 1.296175 0.36113
FUT9          0.783 1.296115 0.28313
IMPACT        0.842 1.295463 0.34213
SYT4          0.862 1.289100 0.36213
PAX6          0.864 1.287430 0.36413
TENM1         0.790 1.285335 0.29013
MAPT          0.830 1.283527 0.33013
RGS8          0.823 1.279287 0.32313
NECAB1        0.789 1.268538 0.28913
GRM1          0.751 1.253073 0.25113
CALN1         0.773 1.247262 0.27313
CACNA2D2      0.838 1.237957 0.33813
ZWINT         0.860 1.220447 0.36013
RBFOX2        0.793 1.217025 0.29313
OPCML         0.772 1.212407 0.27213
E130218I03RIK 0.871 1.204019 0.37113
LMO4          0.803 1.203676 0.30313
ATP6V1G2      0.820 1.202503 0.32013
GABRA2        0.761 1.202476 0.26113
MARCKS        0.867 1.199734 0.36713
TCEAL5        0.795 1.195481 0.29513
SYNPR         0.800 1.181298 0.30013
GABRA3        0.767 1.176700 0.26713
MLLT11        0.810 1.174360 0.31013
VSTM2L        0.775 1.171942 0.27513
A030009H04RIK 0.799 1.167220 0.29913
ASPH          0.848 1.166139 0.34813
SNRPN         0.819 1.165623 0.31913
DNER          0.814 1.158918 0.31413
TMEM191C      0.811 1.156170 0.31113
PRKAR1A       0.858 1.150894 0.35813
TTC3          0.867 1.150786 0.36713
HPGD          0.742 1.145794 0.24213
SH3BGRL       0.818 1.143089 0.31813
TUBB2A        0.858 1.142518 0.35813
ITM2C         0.855 1.132688 0.35513
DLG2          0.755 1.127546 0.25513
EPB4.1L4A     0.758 1.123112 0.25813
SLC6A5        0.757 1.122854 0.25713
LSAMP         0.790 1.119316 0.29013
SLC24A2       0.751 1.117128 0.25113
RUNX1T1       0.796 1.116379 0.29613
SNCB          0.829 1.114629 0.32913
CRABP1        0.723 1.112187 0.22313
MARCKSL1      0.786 1.109417 0.28613
NGFRAP1       0.841 1.105288 0.34113
GRIA2         0.843 1.099977 0.34313
LDHB          0.836 1.091893 0.33613
6330403K07RIK 0.716 1.089339 0.21613
RTN1          0.835 1.088449 0.33513
CPLX3         0.837 1.084019 0.33713
PAK3          0.780 1.083627 0.28013
GNAS          0.836 1.081193 0.33613
NRXN2         0.809 1.081039 0.30913
PJA2          0.823 1.077566 0.32313
VSNL1         0.759 1.077335 0.25913
PRKCE         0.808 1.072516 0.30813
TMX4          0.787 1.065684 0.28713
SYT11         0.821 1.064647 0.32113
CFL1          0.829 1.063733 0.32913
STEAP2        0.779 1.060304 0.27913
ABAT          0.753 1.048614 0.25313
GM1673        0.772 1.046935 0.27213
6430548M08RIK 0.807 1.045290 0.30713
CALM1         0.890 1.044110 0.39013
VSTM2A        0.755 1.039415 0.25513
SERP2         0.757 1.039018 0.25713
DLGAP1        0.758 1.032184 0.25813
WDR1          0.775 1.031819 0.27513
BEX2          0.825 1.030974 0.32513
GRIK2         0.727 1.028371 0.22713
LINGO1        0.726 1.021154 0.22613
HSP90AB1      0.835 1.017052 0.33513
NCALD         0.744 1.014432 0.24413
NDN           0.803 1.013667 0.30313
YWHAH         0.767 1.006233 0.26713
PIP4K2A       0.728 1.006224 0.22813
GNB1          0.250 -1.6548350.25013
HMGN1         0.219 -1.6614590.28113
UNC119        0.271 -1.7363770.22913
NR2E3         0.259 -1.7571500.24113
ROM1          0.226 -2.0242560.27413
RS1           0.250 -2.0768700.25013
RP1           0.229 -2.0814360.27113
NRL           0.264 -2.0896320.23613
NEUROD1       0.268 -2.0942200.23213
PDC           0.174 -2.1448620.32613
PDE6B         0.225 -2.2173600.27513
SLC24A1       0.253 -2.2751240.24713
CNGA1         0.251 -2.2840900.24913
GNAT1         0.190 -2.2842630.31013
PRPH2         0.185 -2.3264610.31513
RCVRN         0.207 -2.3390040.29313
PDE6G         0.200 -2.3465790.30013
TULP1         0.192 -2.3517770.30813
GNGT1         0.156 -2.4054130.34413
SAG           0.153 -2.4297980.34713
RHO           0.157 -2.4593380.34313
RPGRIP1       0.224 -2.4971980.27613


cluster no.   14    DE =  127
              myAUC myDiff   powercluster #
CARTPT        0.995 5.703726 0.49514
TFAP2B        0.971 3.040128 0.47114
GNG2          0.921 2.521110 0.42114
GAD1          0.935 2.313316 0.43514
RAB3C         0.906 2.257741 0.40614
6430548M08RIK 0.917 2.251898 0.41714
MARCKS        0.949 2.228788 0.44914
C1QL1         0.891 2.174893 0.39114
GPR22         0.860 2.130602 0.36014
PCP4          0.929 2.085684 0.42914
2610017I09RIK 0.880 2.047078 0.38014
4833424O15RIK 0.884 2.046187 0.38414
ATP1B1        0.930 2.002380 0.43014
C1QL2         0.851 1.948192 0.35114
RPH3A         0.886 1.922752 0.38614
SYT10         0.826 1.921924 0.32614
CAMK4         0.844 1.906300 0.34414
ISOC1         0.833 1.836812 0.33314
SLC35D3       0.829 1.831320 0.32914
NR4A2         0.816 1.806155 0.31614
GRIA3         0.827 1.723420 0.32714
NRXN2         0.841 1.694523 0.34114
KIT           0.791 1.692597 0.29114
RPRM          0.787 1.685930 0.28714
CELF4         0.901 1.684178 0.40114
PBX1          0.896 1.668218 0.39614
SYT7          0.822 1.654737 0.32214
SYT4          0.833 1.635617 0.33314
KCNIP1        0.830 1.617504 0.33014
FBXW7         0.841 1.574306 0.34114
ITM2C         0.876 1.542051 0.37614
TENM1         0.766 1.538949 0.26614
NAP1L5        0.860 1.532501 0.36014
CACNA2D2      0.808 1.530876 0.30814
GNG3          0.851 1.511727 0.35114
ELAVL4        0.791 1.506871 0.29114
POU3F3        0.772 1.496067 0.27214
TFAP2A        0.793 1.479966 0.29314
HOMER2        0.725 1.453440 0.22514
TBX3          0.763 1.424956 0.26314
CAR8          0.751 1.411188 0.25114
TSHZ1         0.787 1.379317 0.28714
BC048943      0.816 1.375829 0.31614
SLC32A1       0.799 1.373823 0.29914
CAMKV         0.782 1.366152 0.28214
PDE3A         0.744 1.357171 0.24414
CNKSR2        0.725 1.353715 0.22514
SNHG11        0.855 1.350103 0.35514
GABRA2        0.753 1.348395 0.25314
UCHL1         0.839 1.339151 0.33914
STMN2         0.816 1.321500 0.31614
AMIGO2        0.761 1.315679 0.26114
YWHAH         0.814 1.293229 0.31414
MARCKSL1      0.784 1.286051 0.28414
ANKS1B        0.759 1.281614 0.25914
NDRG4         0.813 1.274413 0.31314
GAP43         0.749 1.266684 0.24914
AUTS2         0.783 1.256839 0.28314
SYNPR         0.820 1.249817 0.32014
ATP2B1        0.869 1.238571 0.36914
GRM1          0.726 1.231165 0.22614
CPLX3         0.835 1.226050 0.33514
EPB4.1L4A     0.746 1.225236 0.24614
SOBP          0.717 1.225089 0.21714
LRRN3         0.732 1.221377 0.23214
CYGB          0.762 1.207406 0.26214
E530001K10RIK 0.717 1.204510 0.21714
COL23A1       0.771 1.203158 0.27114
VSNL1         0.742 1.194754 0.24214
GM27031       0.701 1.194087 0.20114
YWHAG         0.788 1.175123 0.28814
A030009H04RIK 0.773 1.169740 0.27314
PHACTR3       0.756 1.169124 0.25614
RYR2          0.743 1.167697 0.24314
ZCCHC18       0.790 1.167592 0.29014
NFIA          0.720 1.165989 0.22014
EFR3A         0.790 1.165206 0.29014
ELAVL3        0.757 1.164312 0.25714
SH3BGRL       0.726 1.143244 0.22614
PAX6          0.795 1.121544 0.29514
CTNNA2        0.743 1.115757 0.24314
VAMP4         0.726 1.103188 0.22614
SCG2          0.843 1.100054 0.34314
LIN7A         0.801 1.099208 0.30114
IMPACT        0.745 1.093091 0.24514
NGFRAP1       0.787 1.076352 0.28714
ARHGAP20      0.706 1.071535 0.20614
PODXL2        0.773 1.071004 0.27314
ID4           0.704 1.060790 0.20414
SPOCK3        0.761 1.053007 0.26114
BASP1         0.790 1.045714 0.29014
GRM5          0.713 1.040980 0.21314
DPP6          0.740 1.039731 0.24014
FAM49A        0.706 1.037227 0.20614
MLLT11        0.749 1.033558 0.24914
ACOT7         0.736 1.033349 0.23614
RIT2          0.729 1.029466 0.22914
6330403K07RIK 0.710 1.028243 0.21014
SERPINE2      0.706 1.024427 0.20614
TMSB10        0.795 1.017801 0.29514
WDR1          0.746 1.015410 0.24614
SNCB          0.802 1.013614 0.30214
STMN3         0.751 1.009106 0.25114
ZEB2          0.734 1.007237 0.23414
TTC3          0.821 1.005346 0.32114
TRANK1        0.710 1.001051 0.21014
HMGN1         0.252 -1.2613840.24814
GNB1          0.278 -1.3086460.22214
RP1           0.272 -1.5424080.22814
UNC119        0.251 -1.5565480.24914
RCVRN         0.262 -1.5768650.23814
PDE6G         0.243 -1.5957530.25714
ROM1          0.252 -1.6387200.24814
TULP1         0.238 -1.6440620.26214
CNGA1         0.290 -1.6450860.21014
PDC           0.207 -1.6537190.29314
GNAT1         0.231 -1.6727800.26914
PDE6B         0.255 -1.6988520.24514
PRPH2         0.219 -1.7006650.28114
NRL           0.285 -1.7029710.21514
GNGT1         0.191 -1.7274370.30914
NR2E3         0.274 -1.7356670.22614
SLC24A1       0.284 -1.7364710.21614
SAG           0.186 -1.7730210.31414
RPGRIP1       0.260 -1.7925480.24014
RHO           0.186 -1.7930330.31414
RS1           0.268 -1.8408850.23214


cluster no.   15    DE =  69
              myAUC myDiff   powercluster #
SLC17A8       1.000 3.971625 0.50015
LAMP5         0.940 2.673730 0.44015
A930001A20RIK 0.889 2.597410 0.38915
CAR3          0.835 2.514193 0.33515
TFAP2B        0.905 2.503643 0.40515
GRIA3         0.826 2.061066 0.32615
GABRA2        0.842 2.031614 0.34215
PCP4          0.909 1.973695 0.40915
CDC7          0.832 1.955872 0.33215
SNHG11        0.887 1.937983 0.38715
VSTM2L        0.832 1.918272 0.33215
STMN2         0.849 1.904450 0.34915
CAMK2N1       0.861 1.838364 0.36115
THSD7A        0.787 1.831897 0.28715
ITM2B         0.910 1.821993 0.41015
SPHKAP        0.831 1.715234 0.33115
RBFOX1        0.735 1.705497 0.23515
OLFM1         0.839 1.659507 0.33915
CACNG4        0.815 1.640851 0.31515
PDE1C         0.762 1.600665 0.26215
NXPH1         0.756 1.565593 0.25615
TFAP2A        0.747 1.543928 0.24715
CELF4         0.841 1.542615 0.34115
CADM3         0.799 1.512073 0.29915
SLC24A3       0.743 1.506017 0.24315
HPGD          0.706 1.448453 0.20615
GPHN          0.809 1.446959 0.30915
GNG3          0.818 1.418323 0.31815
NEUROD2       0.737 1.357057 0.23715
2900011O08RIK 0.772 1.324460 0.27215
NXPH3         0.734 1.317785 0.23415
MARCKS        0.815 1.293783 0.31515
RAB3C         0.739 1.288257 0.23915
CDK14         0.739 1.286933 0.23915
SORCS1        0.717 1.234444 0.21715
CALM1         0.893 1.233054 0.39315
A830010M20RIK 0.747 1.230927 0.24715
SIX6          0.750 1.213235 0.25015
NSG2          0.731 1.208784 0.23115
SNCB          0.795 1.174871 0.29515
NREP          0.813 1.167885 0.31315
TAGLN3        0.765 1.156591 0.26515
NSG1          0.707 1.149341 0.20715
CHGA          0.768 1.148225 0.26815
MEG3          0.820 1.127476 0.32015
GRIA2         0.786 1.124935 0.28615
ELAVL3        0.721 1.121228 0.22115
NNAT          0.713 1.097324 0.21315
CALM2         0.818 1.097061 0.31815
NRXN2         0.746 1.092058 0.24615
TCEAL5        0.701 1.076692 0.20115
PGM2L1        0.749 1.071344 0.24915
RUNX1T1       0.726 1.057725 0.22615
RTN1          0.787 1.038594 0.28715
NRXN3         0.757 1.036936 0.25715
HLF           0.729 1.032907 0.22915
TTC3          0.783 1.000773 0.28315
A030009H04RIK 0.710 1.000074 0.21015
GNAT1         0.299 -1.0400790.20115
GNB1          0.299 -1.1289780.20115
PDE6G         0.299 -1.1892890.20115
PRPH2         0.281 -1.2042770.21915
TULP1         0.275 -1.2419160.22515
SAG           0.232 -1.2598840.26815
ROM1          0.278 -1.3215660.22215
RCVRN         0.291 -1.3250430.20915
PDC           0.246 -1.3296120.25415
GNGT1         0.240 -1.3470780.26015
RHO           0.227 -1.4420020.27315


cluster no.   16    DE =  97
              myAUC myDiff   powercluster #
LAMP5         0.946 2.657760 0.44616
GJD2          0.928 2.371019 0.42816
DNER          0.912 2.349418 0.41216
TFAP2B        0.937 2.307419 0.43716
SLC6A9        0.877 2.261401 0.37716
DYNC1I1       0.871 2.238846 0.37116
CAR2          0.951 2.212296 0.45116
TMEM132A      0.830 2.024931 0.33016
HSPA12A       0.882 2.015750 0.38216
EIF1B         0.886 2.008369 0.38616
NCALD         0.858 1.949536 0.35816
RNF152        0.834 1.859704 0.33416
CALM1         0.949 1.848818 0.44916
CPLX3         0.910 1.811801 0.41016
GRIA3         0.813 1.803783 0.31316
CALB1         0.817 1.799962 0.31716
ATP1B1        0.887 1.769979 0.38716
NDRG4         0.841 1.747721 0.34116
CAMKV         0.808 1.717383 0.30816
CCSAP         0.761 1.662431 0.26116
PTPRF         0.775 1.659107 0.27516
RCAN2         0.772 1.642853 0.27216
STAC2         0.756 1.591278 0.25616
DLGAP1        0.780 1.588752 0.28016
DAB1          0.780 1.587313 0.28016
SCN1A         0.754 1.580647 0.25416
SLC24A2       0.728 1.578024 0.22816
ZYX           0.743 1.492083 0.24316
NFIA          0.764 1.487009 0.26416
PROX1         0.827 1.483800 0.32716
PLCH1         0.751 1.482505 0.25116
FGF1          0.739 1.462304 0.23916
ELAVL3        0.781 1.425611 0.28116
ZFP804A       0.727 1.413891 0.22716
FSTL5         0.765 1.396307 0.26516
PHLDA1        0.707 1.389106 0.20716
PPP1R1A       0.773 1.373425 0.27316
6430548M08RIK 0.808 1.371200 0.30816
LSAMP         0.751 1.359807 0.25116
SPOCK3        0.746 1.352438 0.24616
KCNMA1        0.784 1.346329 0.28416
PAK7          0.751 1.343190 0.25116
ATP6V1G2      0.757 1.336798 0.25716
KIF5C         0.756 1.296446 0.25616
TSPAN7        0.854 1.277924 0.35416
FBXW7         0.753 1.273232 0.25316
SYNPR         0.759 1.263414 0.25916
CACNG3        0.704 1.254853 0.20416
DARC          0.722 1.251447 0.22216
OSBPL1A       0.724 1.244547 0.22416
MEG3          0.832 1.232034 0.33216
SV2A          0.810 1.225364 0.31016
A030009H04RIK 0.718 1.223471 0.21816
TAGLN3        0.764 1.222365 0.26416
ANKS1B        0.716 1.213048 0.21616
GRIA4         0.728 1.165564 0.22816
SLC32A1       0.719 1.163084 0.21916
QDPR          0.713 1.151071 0.21316
TCEAL5        0.724 1.146794 0.22416
RIT2          0.742 1.138978 0.24216
TPI1          0.790 1.128863 0.29016
DPP6          0.712 1.125116 0.21216
BNIP3         0.705 1.116162 0.20516
PODXL2        0.750 1.108498 0.25016
ZEB2          0.706 1.105841 0.20616
RAB3C         0.706 1.104219 0.20616
TUBB2A        0.758 1.097099 0.25816
PHYHIPL       0.721 1.053411 0.22116
NSG2          0.707 1.039994 0.20716
CADM3         0.724 1.033579 0.22416
PNMAL2        0.726 1.032390 0.22616
ITM2C         0.757 1.031738 0.25716
GRIA2         0.742 1.020469 0.24216
NRXN3         0.740 1.019019 0.24016
SPHKAP        0.713 1.014996 0.21316
ANK3          0.715 1.004342 0.21516
HMGN1         0.215 -1.5211530.28516
GNB1          0.229 -1.6834580.27116
CNGA1         0.271 -1.7080740.22916
UNC119        0.244 -1.7155250.25616
RPGRIP1       0.264 -1.7371710.23616
ROM1          0.234 -1.7406530.26616
NRL           0.265 -1.7622810.23516
RS1           0.265 -1.7748830.23516
PDE6B         0.237 -1.7915410.26316
RP1           0.240 -1.8185560.26016
PRPH2         0.201 -1.8229700.29916
RCVRN         0.225 -1.8294480.27516
PDE6G         0.212 -1.8360610.28816
GNGT1         0.177 -1.9111690.32316
NR2E3         0.252 -1.9351200.24816
SLC24A1       0.268 -1.9390470.23216
TULP1         0.202 -1.9583000.29816
PDC           0.178 -1.9883250.32216
GNAT1         0.203 -2.0054050.29716
RHO           0.170 -2.0145590.33016
SAG           0.157 -2.1316050.34316


cluster no.   17    DE =  99
              myAUC myDiff   powercluster #
NHLH2         0.955 2.801308 0.45517
PTPRF         0.938 2.711222 0.43817
IGF1          0.893 2.396873 0.39317
SLC6A9        0.922 2.391729 0.42217
LAMP5         0.894 2.317776 0.39417
NECAB1        0.845 2.034798 0.34517
NFIX          0.842 2.031417 0.34217
QDPR          0.864 2.017375 0.36417
RPH3A         0.861 1.948967 0.36117
TFAP2C        0.804 1.906681 0.30417
EBF3          0.816 1.897681 0.31617
ZFP804A       0.806 1.817066 0.30617
CPLX3         0.918 1.803041 0.41817
CRABP1        0.796 1.772659 0.29617
NR2F2         0.779 1.746596 0.27917
HPCA          0.804 1.734854 0.30417
ELAVL3        0.846 1.731296 0.34617
NRSN1         0.810 1.674821 0.31017
IER5          0.778 1.651591 0.27817
PTPRT         0.756 1.624019 0.25617
DAB1          0.802 1.623759 0.30217
TUBB2A        0.848 1.623271 0.34817
LGR5          0.757 1.617618 0.25717
NCALD         0.795 1.603750 0.29517
VSTM2A        0.740 1.554722 0.24017
CELF4         0.872 1.530692 0.37217
SULF2         0.760 1.520666 0.26017
MGLL          0.754 1.520539 0.25417
PAX6          0.816 1.498468 0.31617
SLC24A3       0.781 1.478973 0.28117
PAM           0.742 1.475693 0.24217
CABP1         0.775 1.471362 0.27517
CACNG3        0.735 1.458559 0.23517
SLC32A1       0.764 1.449804 0.26417
HS6ST2        0.707 1.397958 0.20717
THRA          0.819 1.389414 0.31917
NAV1          0.774 1.379521 0.27417
SPARCL1       0.752 1.366591 0.25217
DPP6          0.726 1.359750 0.22617
TCF4          0.820 1.358693 0.32017
NECAB2        0.717 1.353128 0.21717
APP           0.828 1.351232 0.32817
LY6H          0.730 1.336108 0.23017
TTC3          0.870 1.328177 0.37017
SYT4          0.748 1.315258 0.24817
EBF1          0.701 1.310439 0.20117
CALB2         0.802 1.299700 0.30217
TKT           0.761 1.294344 0.26117
CAMKV         0.709 1.291859 0.20917
SPHKAP        0.771 1.288256 0.27117
FSTL5         0.725 1.283969 0.22517
THY1          0.723 1.277498 0.22317
SUSD4         0.709 1.255558 0.20917
GRIA4         0.735 1.236041 0.23517
4930447C04RIK 0.756 1.222306 0.25617
SEZ6          0.713 1.213564 0.21317
FILIP1L       0.701 1.211433 0.20117
MARCKSL1      0.744 1.207456 0.24417
ANK3          0.761 1.200975 0.26117
NRXN3         0.807 1.168788 0.30717
NDUFC2        0.787 1.159975 0.28717
GPM6A         0.780 1.143074 0.28017
ITM2C         0.768 1.128670 0.26817
SV2A          0.779 1.093330 0.27917
SNHG11        0.825 1.085316 0.32517
LSAMP         0.709 1.058888 0.20917
GAS6          0.767 1.058520 0.26717
CAMK2N1       0.762 1.055403 0.26217
SCG3          0.751 1.049366 0.25117
NSG2          0.706 1.049170 0.20617
CRMP1         0.709 1.036034 0.20917
MEG3          0.839 1.025407 0.33917
NREP          0.775 1.017209 0.27517
PGRMC1        0.723 1.013992 0.22317
PPP1R1A       0.707 1.008115 0.20717
INA           0.720 1.004427 0.22017
HMGN1         0.257 -1.1965520.24317
CST3          0.297 -1.3313540.20317
GNB1          0.257 -1.4075150.24317
CNGA1         0.284 -1.5387450.21617
UNC119        0.258 -1.5669380.24217
NEUROD1       0.288 -1.5726230.21217
ROM1          0.243 -1.5779790.25717
NRL           0.281 -1.5873970.21917
PRPH2         0.211 -1.7215970.28917
SLC24A1       0.279 -1.7258910.22117
TULP1         0.219 -1.7314800.28117
RP1           0.244 -1.7320420.25617
NR2E3         0.264 -1.7374270.23617
RS1           0.266 -1.7475430.23417
RCVRN         0.233 -1.7579400.26717
RPGRIP1       0.258 -1.7669380.24217
PDE6G         0.220 -1.7718810.28017
PDE6B         0.236 -1.7762430.26417
GNAT1         0.216 -1.7966010.28417
PDC           0.191 -1.8010080.30917
RHO           0.181 -1.8423550.31917
SAG           0.174 -1.8482040.32617
GNGT1         0.181 -1.8781520.31917


cluster no.   18    DE =  76
myA           UC    myDiff power cust
NHLH2      0.940  2 .577919 0440  18
PCDH17     0.926  2 .518747 0426  18
NFIX       0.896  2 .289617 0396  18
HPCA       0.894  2 .165617 0394  18
NFIB       0.850  2 .151836 0350  18
CHN2       0.865  1 .981338 0365  18
NECAB1     0.834  1 .930261 0334  18
CELF4      0.944  1 .891838 0444  18
COL12A1    0.769  1 .884139 0269  18
PRDM13     0.795  1 .854160 0295  18
D3BWG0562E 0.830  1 .829089 0330  18 D3
TCF4       0.892  1 .827289 0392  18
NRXN1      0.767  1 .826387 0267  18
SOCS2      0.795  1 .761385 0295  18
ANK3       0.844  1 .673902 0344  18
TFAP2C     0.759  1 .629828 0259  18
STMN2      0.749  1 .556131 0249  18
ZFP804A    0.719  1 .551147 0219  18
APP        0.875  1 .546885 0375  18
ELAVL3     0.783  1 .506019 0283  18
ARHGAP20   0.719  1 .505211 0219  18
MEG3       0.880  1 .462490 0380  18
SLC32A1    0.765  1 .444429 0265  18
NAV1       0.762  1 .417519 0262  18
SEMA4G     0.729  1 .383182 0229  18
MARCKSL1   0.776  1 .359972 0276  18
PIK3R3     0.745  1 .354144 0245  18
THRA       0.820  1 .353685 0320  18
NCALD      0.736  1 .337872 0236  18
NSG1       0.742  1 .320977 0242  18
PTPRS      0.743  1 .286383 0243  18
NREP       0.840  1 .285992 0340  18
CABP1      0.725  1 .262818 0225  18
SIX3       0.787  1 .251619 0287  18
SLC6A9     0.710  1 .245464 0210  18
RPH3A      0.752  1 .238243 0252  18
TTC3       0.842  1 .233544 0342  18
GRIA2      0.777  1 .228039 0277  18
CD47       0.753  1 .210868 0253  18
ATP1B1     0.801  1 .167177 0301  18
ZCCHC18    0.720  1 .164194 0220  18
PLEKHA1    0.752  1 .163094 0252  18
GPM6A      0.788  1 .153552 0288  18
PNMAL2     0.748  1 .130451 0248  18
GRIA4      0.725  1 .120343 0225  18
RTN1       0.773  1 .099410 0273  18
TUBB2A     0.769  1 .094495 0269  18
CAMK2N1    0.742  1 .088043 0242  18
CALM2      0.798  1 .074762 0298  18
TAGLN3     0.719  1 .054396 0219  18
NRXN3      0.754  1 .040204 0254  18
PAX6       0.734  1 .034451 0234  18
NGFRAP1    0.739  1 .019194 0239  18
HMGN1      0.251 -1 .229929 0249  18
CST3       0.291 -1 .416269 0209  18
GNB1       0.247 -1 .445738 0253  18
RPGRIP1    0.283 -1 .546356 0217  18
NRL        0.289 -1 .564782 0211  18
NEUROD1    0.283 -1 .620185 0217  18
NR2E3      0.275 -1 .669162 0225  18
PDE6B      0.254 -1 .672037 0246  18
UNC119     0.244 -1 .678390 0256  18
RP1        0.248 -1 .709894 0252  18
SLC24A1    0.287 -1 .717416 0213  18
PDC        0.198 -1 .748702 0302  18
ROM1       0.230 -1 .751335 0270  18
TULP1      0.218 -1 .761842 0282  18
PDE6G      0.226 -1 .763229 0274  18
RCVRN      0.231 -1 .769978 0269  18
SAG        0.184 -1 .774554 0316  18
CNGA1      0.265 -1 .786474 0235  18
GNGT1      0.189 -1 .797833 0311  18
RS1        0.268 -1 .853854 0232  18
GNAT1      0.214 -1 .946696 0286  18
PRPH2      0.202 -1 .956290 0298  18
RHO        0.180 -2 .007748 0320  18


cluster no.   19    DE =  115
              myAUC myDiff   powercluster #
LAMP5         0.966 2.812286 0.46619
GABRA1        0.897 2.484680 0.39719
SLC24A3       0.927 2.393144 0.42719
NHLH2         0.945 2.383320 0.44519
LY6H          0.876 2.116752 0.37619
EBF1          0.874 2.024209 0.37419
SNHG11        0.922 1.988360 0.42219
NDRG4         0.876 1.960583 0.37619
CDH22         0.815 1.785911 0.31519
SPHKAP        0.886 1.743169 0.38619
PNMAL2        0.867 1.735673 0.36719
SIX3          0.851 1.695121 0.35119
PTPRT         0.803 1.687676 0.30319
PTGDS         0.783 1.682383 0.28319
SLC6A9        0.811 1.678064 0.31119
CAMKV         0.818 1.675469 0.31819
NRXN2         0.848 1.674929 0.34819
ELAVL3        0.862 1.653420 0.36219
PTPRD         0.849 1.648261 0.34919
SYT13         0.813 1.625862 0.31319
CHN2          0.797 1.618956 0.29719
AQP6          0.736 1.613186 0.23619
CABP1         0.840 1.607853 0.34019
TCF4          0.879 1.577171 0.37919
LDHB          0.829 1.565948 0.32919
RAB3C         0.777 1.545867 0.27719
PRDM13        0.768 1.521082 0.26819
INA           0.852 1.511391 0.35219
SIX6          0.783 1.490271 0.28319
KCTD8         0.766 1.472089 0.26619
MEG3          0.905 1.468522 0.40519
PAX6          0.823 1.451718 0.32319
APP           0.852 1.450537 0.35219
OGFRL1        0.821 1.437451 0.32119
ATP1B1        0.855 1.426796 0.35519
6430548M08RIK 0.803 1.419158 0.30319
NECAB1        0.749 1.374682 0.24919
VAT1L         0.743 1.371743 0.24319
NNAT          0.722 1.357449 0.22219
NRSN1         0.790 1.356337 0.29019
DPP6          0.765 1.355499 0.26519
NSG1          0.771 1.344649 0.27119
TKT           0.806 1.341063 0.30619
CDK14         0.761 1.337859 0.26119
FRRS1L        0.709 1.335420 0.20919
OSBPL1A       0.752 1.329635 0.25219
MGLL          0.763 1.294623 0.26319
GABRG2        0.757 1.291374 0.25719
GNG3          0.828 1.268832 0.32819
GRIA2         0.830 1.263501 0.33019
BASP1         0.810 1.253882 0.31019
STMN3         0.809 1.238855 0.30919
GAS7          0.711 1.233308 0.21119
CELF4         0.831 1.232486 0.33119
SPOCK3        0.771 1.231314 0.27119
DLG2          0.718 1.209247 0.21819
STMN4         0.732 1.207910 0.23219
ZFP804A       0.711 1.206180 0.21119
SPARCL1       0.760 1.196819 0.26019
THRA          0.783 1.194146 0.28319
MLLT11        0.751 1.190315 0.25119
GRIA3         0.722 1.173347 0.22219
TCEAL5        0.740 1.171672 0.24019
GABRB2        0.707 1.167103 0.20719
LHFP          0.721 1.165278 0.22119
HMGCS1        0.731 1.155608 0.23119
UBASH3B       0.710 1.154651 0.21019
TMEM215       0.764 1.134491 0.26419
TAGLN3        0.797 1.134360 0.29719
HSD17B12      0.778 1.130471 0.27819
SLC32A1       0.733 1.119009 0.23319
ABAT          0.708 1.118345 0.20819
CALM2         0.829 1.105143 0.32919
ATPIF1        0.795 1.102584 0.29519
GNAS          0.833 1.076868 0.33319
SYT4          0.779 1.071587 0.27919
TTC3          0.832 1.066694 0.33219
CAMK2N1       0.768 1.054984 0.26819
TUBB2A        0.780 1.041674 0.28019
RIT2          0.712 1.039586 0.21219
PIK3R3        0.717 1.034720 0.21719
SV2A          0.772 1.033485 0.27219
CAMK2A        0.701 1.028493 0.20119
NGFRAP1       0.770 1.026982 0.27019
A030009H04RIK 0.719 1.026299 0.21919
GPM6A         0.792 1.021982 0.29219
NAP1L5        0.759 1.016867 0.25919
MAPT          0.724 1.007727 0.22419
NDN           0.717 1.007103 0.21719
ATP6V1G2      0.711 1.000069 0.21119
CST3          0.295 -1.4646540.20519
GNB1          0.232 -1.7313440.26819
HMGN1         0.193 -1.7646910.30719
FAM57B        0.287 -1.8462190.21319
UNC119        0.235 -1.8697440.26519
AIPL1         0.299 -1.9120090.20119
NEUROD1       0.267 -1.9491970.23319
CNGA1         0.258 -2.0181380.24219
ROM1          0.220 -2.0184870.28019
RP1           0.224 -2.0251880.27619
NR2E3         0.250 -2.0513800.25019
PDE6B         0.216 -2.0804460.28419
RS1           0.250 -2.0980840.25019
PRPH2         0.185 -2.1123520.31519
RCVRN         0.209 -2.1195900.29119
SLC24A1       0.260 -2.1604510.24019
NRL           0.243 -2.1716000.25719
PDE6G         0.194 -2.1894640.30619
TULP1         0.190 -2.2094610.31019
GNAT1         0.190 -2.2630620.31019
SAG           0.144 -2.3178430.35619
GNGT1         0.153 -2.3237310.34719
RHO           0.162 -2.3329560.33819
RPGRIP1       0.228 -2.4017600.27219
PDC           0.156 -2.4709510.34419


cluster no.   20    DE =  43
myAUC         my    Diff poweclustge
PPP1R17 0.909 3.02  8071 0.4020   PPP1R
EBF3    0.791 2.15  8191 0.2920   EB
LGR5    0.772 2.11  3992 0.2720   LG
EBF1    0.743 1.97  8420 0.2420   EB
IGFBP5  0.726 1.93  2417 0.2220   IGFB
TCF4    0.834 1.74  0057 0.3320   TC
PNMAL2  0.785 1.72  2746 0.2820   PNMA
ZFP804A 0.714 1.71  2913 0.2120   ZFP80
ELAVL3  0.751 1.65  7175 0.2520   ELAV
SNCA    0.723 1.63  1290 0.2220   SN
LY6H    0.712 1.60  0690 0.2120   LY
INA     0.743 1.58  6423 0.2420   I
CACNG4  0.702 1.42  8349 0.2020   CACN
MARCKS  0.777 1.38  4398 0.2720   MARC
GRIA2   0.746 1.29  4026 0.2420   GRI
SPHKAP  0.722 1.28  5598 0.2220   SPHK
CALB2   0.719 1.27  4202 0.2120   CAL
MEG3    0.813 1.26  2649 0.3120   ME
BASP1   0.724 1.23  1810 0.2220   BAS
RTN1    0.750 1.22  6570 0.2520   RT
CELF4   0.769 1.22  0263 0.2620   CEL
NEUROD4 0.719 1.14  3353 0.2120   NEURO
GNG3    0.711 1.10  4068 0.2120   GN
SYT1    0.807 1.04  4134 0.3020   SY
TTC3    0.768 1.02  9450 0.2620   TT
HMGN1   0.273 -1.01 4397 0.2220   HMG
GNB1    0.284 -1.07 5547 0.2120   GN
ROM1    0.274 -1.14 4841 0.2220   RO
UNC119  0.276 -1.17 8787 0.2220   UNC1
GNAT1   0.261 -1.19 3799 0.2320   GNA
GNGT1   0.225 -1.28 0242 0.2720   GNG
PDE6G   0.253 -1.28 9229 0.2420   PDE
PRPH2   0.237 -1.30 6099 0.2620   PRP
RP1     0.270 -1.31 2369 0.2320   R
RHO     0.219 -1.31 4846 0.2820   R
RCVRN   0.254 -1.31 7434 0.2420   RCV
RS1     0.290 -1.31 7916 0.2120   R
PDC     0.224 -1.32 7322 0.2720   P
TULP1   0.243 -1.33 8314 0.2520   TUL
PDE6B   0.266 -1.34 2076 0.2320   PDE
CNGA1   0.283 -1.37 9756 0.2120   CNG
RPGRIP1 0.282 -1.42 3791 0.2120   RPGRI
SAG     0.196 -1.47 6851 0.3020   S


cluster no.   21    DE =  45
myAUC         my    Diff poweclustge
NHLH2   0.943 3.05  4281 0.4421   NHL
NFIX    0.847 2.29  9079 0.3421   NF
CRABP1  0.842 2.27  6418 0.3421   CRAB
CCK     0.742 2.07  4822 0.2421   C
GRIK2   0.782 2.07  0961 0.2821   GRI
HPCA    0.803 2.00  5328 0.3021   HP
ELAVL3  0.824 1.88  8644 0.3221   ELAV
PRKCB   0.802 1.86  1453 0.3021   PRK
CNTN6   0.738 1.83  6086 0.2321   CNT
NCKAP5  0.741 1.83  1134 0.2421   NCKA
LGR5    0.714 1.74  8355 0.2121   LG
EBF1    0.734 1.71  4978 0.2321   EB
NRXN1   0.724 1.69  3385 0.2221   NRX
CELF4   0.853 1.68  7320 0.3521   CEL
TCF4    0.839 1.67  9788 0.3321   TC
PRDM13  0.709 1.67  9478 0.2021   PRDM
CHN2    0.721 1.62  1249 0.2221   CH
GNAL    0.708 1.58  7639 0.2021   GN
KCND3   0.701 1.57  6876 0.2021   KCN
ZFP804A 0.710 1.56  4564 0.2121   ZFP80
SLC24A3 0.751 1.54  4541 0.2521   SLC24
APC     0.810 1.49  8604 0.3121   A
ANK3    0.775 1.40  2792 0.2721   AN
CAMK2N1 0.768 1.37  7643 0.2621   CAMK2
PNMAL2  0.740 1.36  3728 0.2421   PNMA
GRIA2   0.765 1.32  0910 0.2621   GRI
SPHKAP  0.749 1.30  6807 0.2421   SPHK
CALM2   0.811 1.26  1951 0.3121   CAL
MEG3    0.844 1.24  7565 0.3421   ME
APP     0.745 1.13  2361 0.2421   A
TTC3    0.794 1.11  6633 0.2921   TT
GPM6A   0.706 1.10  4331 0.2021   GPM
UNC119  0.296 -1.16 3773 0.2021   UNC1
RP1     0.295 -1.18 0835 0.2021   R
ROM1    0.285 -1.18 8372 0.2121   RO
PDE6G   0.275 -1.19 3017 0.2221   PDE
PDE6B   0.286 -1.24 4644 0.2121   PDE
TULP1   0.264 -1.25 7146 0.2321   TUL
RHO     0.234 -1.26 0099 0.2621   R
RCVRN   0.272 -1.27 2038 0.2221   RCV
SAG     0.226 -1.28 7003 0.2721   S
PRPH2   0.250 -1.29 1410 0.2521   PRP
PDC     0.235 -1.29 4464 0.2621   P
GNGT1   0.234 -1.29 5401 0.2621   GNG
GNAT1   0.262 -1.29 9206 0.2321   GNA


cluster no.   22    DE =  51
              myAUC myDiff   powercluster #
LAMP5         0.944 2.824713 0.44422
TFAP2B        0.872 2.223340 0.37222
CACNG4        0.834 1.969710 0.33422
ZFP804A       0.751 1.834667 0.25122
DPP6          0.764 1.729152 0.26422
GRIA1         0.718 1.703132 0.21822
NEUROD2       0.712 1.641371 0.21222
CELF4         0.860 1.622471 0.36022
PAX6          0.803 1.597197 0.30322
SLC6A9        0.760 1.571800 0.26022
MEG3          0.866 1.469502 0.36622
2900011O08RIK 0.729 1.446080 0.22922
ELAVL3        0.749 1.390450 0.24922
RAB3C         0.713 1.382919 0.21322
NRSN1         0.702 1.336043 0.20222
PNMAL2        0.747 1.334122 0.24722
TCF4          0.788 1.329726 0.28822
GRIA2         0.780 1.313318 0.28022
MARCKSL1      0.716 1.298641 0.21622
SLC32A1       0.704 1.296328 0.20422
SNHG11        0.784 1.279440 0.28422
MAPT          0.702 1.244966 0.20222
NRXN2         0.701 1.211145 0.20122
GNG3          0.760 1.195139 0.26022
NAP1L5        0.724 1.176074 0.22422
TTC3          0.805 1.171854 0.30522
TAGLN3        0.710 1.156623 0.21022
PTPRD         0.717 1.099502 0.21722
BASP1         0.727 1.088889 0.22722
THRA          0.713 1.076652 0.21322
SV2A          0.747 1.060584 0.24722
SNCB          0.757 1.048856 0.25722
PLEKHA1       0.702 1.025231 0.20222
GPM6A         0.708 1.019030 0.20822
HMGN1         0.273 -1.0405070.22722
GNB1          0.285 -1.1705990.21522
PDE6B         0.293 -1.1937480.20722
RP1           0.295 -1.2131020.20522
UNC119        0.278 -1.2632540.22222
PRPH2         0.245 -1.3158240.25522
PDE6G         0.264 -1.3377120.23622
RPGRIP1       0.288 -1.3527120.21222
PDC           0.226 -1.3651090.27422
TULP1         0.248 -1.3690500.25222
GNAT1         0.254 -1.3898220.24622
NR2E3         0.292 -1.3903920.20822
ROM1          0.261 -1.4280900.23922
GNGT1         0.219 -1.4433820.28122
RCVRN         0.259 -1.4479670.24122
SAG           0.208 -1.4669710.29222
RHO           0.216 -1.4944240.28422


cluster no.   23    DE =  67
              myAUC myDiff   powercluster #
TFAP2B        0.928 2.494440 0.42823
GAD1          0.917 2.437951 0.41723
FBXW7         0.917 2.420581 0.41723
2610017I09RIK 0.846 2.309127 0.34623
PCP4          0.938 2.265534 0.43823
SLC6A1        0.885 2.235858 0.38523
DKK3          0.939 2.182791 0.43923
CELF4         0.935 2.157447 0.43523
GUCY1A3       0.889 2.108061 0.38923
SIX3          0.889 2.095564 0.38923
C1QL2         0.822 2.067956 0.32223
GUCY1B3       0.865 2.029309 0.36523
CBFA2T3       0.786 2.026242 0.28623
POU3F3        0.772 1.859852 0.27223
NAP1L5        0.860 1.807160 0.36023
TKT           0.836 1.783663 0.33623
HPGD          0.751 1.778162 0.25123
SNHG11        0.895 1.776925 0.39523
ADARB1        0.803 1.745295 0.30323
GAD2          0.747 1.658875 0.24723
LRRN3         0.768 1.658143 0.26823
CACNG4        0.822 1.640376 0.32223
OLFM1         0.774 1.633329 0.27423
MEG3          0.894 1.607437 0.39423
ELAVL4        0.717 1.469508 0.21723
KCNIP1        0.731 1.459041 0.23123
KCND3         0.724 1.426750 0.22423
ELAVL3        0.756 1.383776 0.25623
SLC32A1       0.738 1.352046 0.23823
GNG3          0.797 1.337489 0.29723
NDRG4         0.760 1.318015 0.26023
HAP1          0.735 1.314020 0.23523
FRMD5         0.721 1.311942 0.22123
APC           0.800 1.285337 0.30023
TMX4          0.759 1.279036 0.25923
SCG2          0.808 1.243538 0.30823
GRIA2         0.774 1.215973 0.27423
LDHB          0.727 1.201661 0.22723
TTC3          0.838 1.197850 0.33823
BASP1         0.772 1.194948 0.27223
MARCKSL1      0.704 1.159591 0.20423
GPRASP1       0.738 1.153237 0.23823
PAX6          0.748 1.152232 0.24823
HSD17B12      0.736 1.142303 0.23623
SIX3OS1       0.721 1.135949 0.22123
IMPACT        0.704 1.129338 0.20423
6430548M08RIK 0.708 1.125889 0.20823
TRIM9         0.711 1.124665 0.21123
TAGLN3        0.728 1.095091 0.22823
SNCB          0.779 1.067869 0.27923
HMGN1         0.286 -1.0093800.21423
GNB1          0.270 -1.2756840.23023
UNC119        0.280 -1.3102480.22023
ROM1          0.271 -1.3172390.22923
RPGRIP1       0.295 -1.3337010.20523
TULP1         0.243 -1.3742210.25723
PDE6G         0.255 -1.3753110.24523
RCVRN         0.266 -1.3810170.23423
PRPH2         0.236 -1.3874000.26423
PDE6B         0.278 -1.3939760.22223
RP1           0.274 -1.4020820.22623
RS1           0.293 -1.4503580.20723
GNGT1         0.219 -1.4516720.28123
RHO           0.212 -1.4597680.28823
SAG           0.209 -1.4619850.29123
PDC           0.215 -1.4921150.28523
GNAT1         0.243 -1.5259670.25723


cluster no.   24    DE =  49
myAUC         m     yDiff powr clut
RHO      0.9451.8   57266 0.45    4
GNAT1    0.8891.7   80155 0.39    4    G
SLC24A1  0.8021.7   43717 0.32    4  SLC
PDE6B    0.8551.7   43134 0.35    4    P
PDC      0.9191.7   00660 0.49    4
CNGA1    0.8121.6   80377 0.32    4    C
RP1      0.8401.6   73527 0.30    4
SAG      0.9301.6   50156 0.40    4
NR2E3    0.8101.6   44369 0.30    4    N
NRL      0.8081.6   44321 0.38    4
GNB1     0.8671.6   19807 0.37    4
GNGT1    0.9021.6   08430 0.42    4    G
PRPH2    0.8801.5   97904 0.30    4    P
PDE6A    0.7371.5   88021 0.27    4    P
PDE6G    0.8561.5   58813 0.36    4    P
RCVRN    0.8421.5   36418 0.32    4    R
RPGRIP1  0.7941.5   33882 0.24    4  RPG
RS1      0.7901.5   19606 0.20    4
GUCA1B   0.7071.5   06131 0.27    4   GU
CNGB1    0.7151.4   95706 0.25    4    C
ROM1     0.8201.4   77666 0.30    4
RDH12    0.7041.4   27972 0.24    4    R
FAM57B   0.7311.3   66885 0.21    4   FA
TULP1    0.8351.3   49889 0.35    4    T
AIPL1    0.7061.1   64169 0.26    4    A
HMGN1    0.7971.1   36452 0.27    4    H
UNC119   0.7321.0   69530 0.22    4   UN
SERINC1  0.281-1.0  08401 0.29    4  SER
BEX2     0.291-1.0  15902 0.29    4
ITM2B    0.266-1.0  43926 0.24    4    I
YWHAB    0.253-1.0  51200 0.27    4    Y
MAP4     0.290-1.0  88812 0.20    4
HSP90AB1 0.209-1.1  88043 0.21    4 HSP9
GNAS     0.229-1.2  07829 0.21    4
TMSB10   0.290-1.3  40497 0.20    4   TM
HMGN3    0.283-1.3  53477 0.27    4    H
SCG3     0.286-1.3  66486 0.24    4
CPLX3    0.261-1.4  40524 0.29    4    C
TTC3     0.215-1.4  59532 0.25    4
CELF4    0.277-1.4  77617 0.23    4    C
ITM2C    0.274-1.5  36542 0.26    4    I
GPM6A    0.282-1.6  04191 0.28    4    G
PTPRD    0.290-1.6  22257 0.20    4    P
APP      0.289-1.6  28911 0.21    4
NRXN3    0.262-1.6  82084 0.28    4    N
NME1     0.253-1.6  87771 0.27    4
GNAO1    0.225-1.9  02619 0.25    4    G
CALM1    0.173-1.9  04185 0.37    4    C
MEG3     0.178-2.1  49534 0.32    4


cluster no.   25    DE =  14
              myAUC myDiff   powercluster #
PDE6H         0.981 3.791576 0.48125
OPN1SW        0.832 3.587490 0.33225
GNGT2         0.964 3.261674 0.46425
OPN1MW        0.891 3.211129 0.39125
ARR3          0.918 3.071492 0.41825
GNAT2         0.941 3.020245 0.44125
PDE6C         0.879 2.613656 0.37925
KCNE2         0.853 2.337871 0.35325
GUCA1A        0.881 1.790297 0.38125
CD59A         0.725 1.742573 0.22525
CCDC136       0.730 1.673432 0.23025
GNB3          0.831 1.569696 0.33125
SCG3          0.756 1.297292 0.25625
4930447C04RIK 0.703 1.275268 0.20325


cluster no.   26    DE =  87
              myAUC myDiff   powercluster #
PCP2          0.988 3.533209 0.48826
TRPM1         0.990 3.445746 0.49026
GNG13         0.968 2.839805 0.46826
ISL1          0.948 2.719519 0.44826
CAR8          0.913 2.699407 0.41326
PRKCA         0.937 2.609664 0.43726
GPR179        0.900 2.431366 0.40026
CALM1         0.988 2.421322 0.48826
QPCT          0.875 2.374165 0.37526
VSX2          0.895 2.348176 0.39526
PCP4          0.945 2.313286 0.44526
GRM6          0.873 2.232811 0.37326
GNAO1         0.948 2.215946 0.44826
LRTM1         0.886 2.179512 0.38626
TRNP1         0.855 2.159361 0.35526
CACNA2D3      0.803 2.101927 0.30326
NME1          0.917 2.066828 0.41726
GM4792        0.870 2.059987 0.37026
LIN7A         0.875 2.018521 0.37526
PROX1         0.850 2.002116 0.35026
ABLIM1        0.874 1.975136 0.37426
CABP5         0.840 1.934630 0.34026
VSTM2B        0.782 1.934535 0.28226
STRIP2        0.761 1.913167 0.26126
SEBOX         0.763 1.858373 0.26326
RPA1          0.790 1.856293 0.29026
CCDC136       0.803 1.850276 0.30326
CHGB          0.903 1.837030 0.40326
B3GALT2       0.775 1.744162 0.27526
MAP4          0.873 1.732032 0.37326
RNF152        0.743 1.723092 0.24326
ZBTB20        0.807 1.707863 0.30726
CNTN4         0.737 1.705791 0.23726
IFT20         0.804 1.668409 0.30426
CASP7         0.725 1.663103 0.22526
TMSB10        0.844 1.659561 0.34426
ITM2C         0.829 1.654655 0.32926
NDNF          0.746 1.643132 0.24626
TGFB2         0.782 1.633774 0.28226
GNB3          0.844 1.600635 0.34426
PTPRD         0.810 1.574528 0.31026
CLTB          0.779 1.568857 0.27926
PRDM8         0.706 1.551374 0.20626
CAR10         0.758 1.546273 0.25826
NEUROD4       0.787 1.443959 0.28726
KCNMA1        0.746 1.443881 0.24626
GABRR1        0.702 1.424760 0.20226
MAP6          0.704 1.389962 0.20426
CPLX3         0.833 1.368767 0.33326
CNTNAP2       0.705 1.357327 0.20526
REV3L         0.745 1.315953 0.24526
HMGN3         0.760 1.309377 0.26026
HSPA12A       0.710 1.264275 0.21026
CAMSAP2       0.701 1.226712 0.20126
PPP3CA        0.768 1.224280 0.26826
ANK3          0.715 1.182166 0.21526
DNAJA1        0.713 1.141870 0.21326
ZFP365        0.701 1.138197 0.20126
APLP2         0.840 1.116573 0.34026
ATP2B1        0.827 1.109752 0.32726
2010107E04RIK 0.807 1.078386 0.30726
GLS           0.729 1.030787 0.22926
MACF1         0.729 1.028031 0.22926
NRXN3         0.726 1.013354 0.22626
ROM1          0.247 -1.5350620.25326
CST3          0.258 -1.5424580.24226
PRPH2         0.199 -1.7789110.30126
FAM57B        0.266 -1.8127130.23426
AIPL1         0.282 -1.8545180.21826
PDE6A         0.288 -1.8628270.21226
NRL           0.236 -1.9175650.26426
SLC24A1       0.247 -1.9682910.25326
CNGA1         0.234 -1.9930410.26626
NR2E3         0.232 -2.0035510.26826
RS1           0.232 -2.0566030.26826
TULP1         0.179 -2.0575010.32126
RP1           0.204 -2.0671140.29626
GNAT1         0.181 -2.0801090.31926
PDE6B         0.199 -2.1046530.30126
RPGRIP1       0.217 -2.1087330.28326
PDE6G         0.180 -2.1146590.32026
GNB1          0.165 -2.1452530.33526
RCVRN         0.188 -2.1496770.31226
GNGT1         0.146 -2.1874460.35426
RHO           0.143 -2.2168460.35726
SAG           0.133 -2.2852650.36726
PDC           0.141 -2.2894280.35926


cluster no.   27    DE =  27
myAUC         m     yDiff powr clut
GRIK1    0.9163.0   10898 0.46    7    G
GSG1     0.8722.6   94718 0.32    7
OTOR     0.8112.5   74650 0.31    7
NNAT     0.8102.5   09846 0.30    7
FAM19A3  0.8082.1   90301 0.38    7  FAM
SLITRK6  0.7221.9   42192 0.22    7  SLI
LHX4     0.7751.9   30099 0.25    7
PCP4     0.8411.6   79884 0.31    7
PHYHIPL  0.7421.6   59067 0.22    7  PHY
SPHKAP   0.7701.6   43517 0.20    7   SP
CACNA2D1 0.7071.6   00775 0.27    7 CACN
CABP5    0.7561.5   47771 0.26    7    C
SCGN     0.7111.5   42676 0.21    7
BC030499 0.7041.4   55994 0.24    7 BC03
LRTM1    0.7541.4   08952 0.24    7    L
NME1     0.7771.3   17789 0.27    7
CADPS    0.7151.2   34166 0.25    7    C
NEUROD4  0.7321.2   22587 0.22    7  NEU
VSX2     0.7091.1   50766 0.29    7
NRXN3    0.7181.1   38040 0.28    7    N
APP      0.7331.1   24188 0.23    7
PRPH2    0.281-1.0  16461 0.29    7    P
SAG      0.255-1.0  43850 0.25    7
GNAT1    0.289-1.0  51331 0.21    7    G
RCVRN    0.299-1.0  59446 0.21    7    R
PDC      0.261-1.0  75620 0.29    7
RHO      0.261-1.0  94430 0.29    7


cluster no.   28    DE =  48
              myAUC myDiff   powercluster #
SLIT2         0.911 2.494784 0.41128
SCGN          0.910 2.432819 0.41028
CDH8          0.874 2.307964 0.37428
SCG2          0.930 2.181234 0.43028
ZFHX4         0.851 2.178856 0.35128
VSX1          0.779 1.895571 0.27928
NETO1         0.751 1.891687 0.25128
GABRA1        0.861 1.787593 0.36128
PDE1A         0.752 1.652362 0.25228
NEUROD4       0.854 1.610346 0.35428
GRIA2         0.837 1.599678 0.33728
CADPS         0.828 1.587531 0.32828
CHRNA6        0.747 1.566433 0.24728
NTNG1         0.770 1.535756 0.27028
IGF1          0.745 1.475532 0.24528
TACR3         0.706 1.466025 0.20628
LRTM1         0.810 1.446170 0.31028
LHX4          0.769 1.437311 0.26928
GRIK1         0.740 1.435103 0.24028
TNNT1         0.717 1.388436 0.21728
PTPRD         0.808 1.388278 0.30828
THSD7A        0.765 1.381783 0.26528
ESAM          0.708 1.372116 0.20828
A730046J19RIK 0.711 1.372055 0.21128
NRXN3         0.819 1.340482 0.31928
SPHKAP        0.761 1.298899 0.26128
GLRA1         0.711 1.292095 0.21128
CAR10         0.758 1.238441 0.25828
BC030499      0.717 1.204192 0.21728
PGM2L1        0.735 1.189284 0.23528
TMEM215       0.713 1.158325 0.21328
PCP4L1        0.717 1.150546 0.21728
GUCY1B3       0.726 1.146479 0.22628
CNTN1         0.713 1.136843 0.21328
FRMD3         0.704 1.067778 0.20428
SAMSN1        0.719 1.063324 0.21928
HMGN3         0.745 1.013834 0.24528
APP           0.761 1.009757 0.26128
GNB1          0.281 -1.2137420.21928
PRPH2         0.262 -1.2465740.23828
TULP1         0.270 -1.2559720.23028
RCVRN         0.288 -1.2998800.21228
GNGT1         0.251 -1.3190770.24928
GNAT1         0.263 -1.3576600.23728
SAG           0.220 -1.3926740.28028
PDE6G         0.262 -1.4113490.23828
PDC           0.228 -1.4241230.27228
RHO           0.225 -1.4570600.27528


cluster no.   29    DE =  39
              myAUC myDiff   powercluster #
SLIT2         0.817 2.116591 0.31729
GABRA1        0.832 2.006228 0.33229
PCDH17        0.702 1.882124 0.20229
WLS           0.708 1.845341 0.20829
PCDH10        0.727 1.819161 0.22729
ZFHX4         0.726 1.772755 0.22629
GLRA1         0.744 1.767981 0.24429
A730046J19RIK 0.706 1.664659 0.20629
SLC24A3       0.739 1.605346 0.23929
NRXN3         0.824 1.586941 0.32429
KCNMA1        0.754 1.572355 0.25429
FAM19A3       0.708 1.512326 0.20829
CABP5         0.747 1.504850 0.24729
TMEM215       0.728 1.483366 0.22829
PHYHIPL       0.738 1.470131 0.23829
PTPRD         0.786 1.461384 0.28629
SPHKAP        0.755 1.453958 0.25529
CADPS         0.761 1.431341 0.26129
MEG3          0.863 1.430565 0.36329
LRTM1         0.754 1.359036 0.25429
THSD7A        0.703 1.356030 0.20329
NEUROD4       0.762 1.294731 0.26229
NME1          0.772 1.192665 0.27229
VSX2          0.726 1.181568 0.22629
SCG3          0.707 1.048887 0.20729
APP           0.718 1.021875 0.21829
ROM1          0.288 -1.1252740.21229
PDE6B         0.285 -1.1894440.21529
RP1           0.293 -1.1955510.20729
TULP1         0.261 -1.2209040.23929
GNB1          0.262 -1.2217260.23829
PRPH2         0.250 -1.2498830.25029
SAG           0.222 -1.2573670.27829
GNAT1         0.257 -1.3119360.24329
RCVRN         0.261 -1.3629270.23929
PDC           0.222 -1.3662200.27829
RHO           0.220 -1.3784270.28029
PDE6G         0.248 -1.4288050.25229
GNGT1         0.220 -1.4316480.28029


cluster no.   30    DE =  60
myAUC         my    Diff poweclustge
NFIA    0.850 2.23  6944 0.3530   NF
NEUROD4 0.909 2.12  5019 0.4030   NEURO
LHX4    0.870 2.05  9044 0.3730   LH
EPHA7   0.805 1.93  1362 0.3030   EPH
CABP5   0.825 1.86  8986 0.3230   CAB
HLF     0.786 1.81  5451 0.2830   H
PTPRZ1  0.786 1.75  6697 0.2830   PTPR
ATP2B1  0.923 1.72  8502 0.4230   ATP2
TMEM215 0.810 1.69  9286 0.3130   TMEM2
CDH9    0.714 1.66  4116 0.2130   CD
LMO4    0.794 1.64  8088 0.2930   LM
SULF2   0.759 1.64  4281 0.2530   SUL
GUCY1A3 0.809 1.60  6336 0.3030   GUCY1
SYT4    0.797 1.59  7987 0.2930   SY
GM4792  0.762 1.58  3695 0.2630   GM47
GRM6    0.776 1.56  8053 0.2730   GR
CAR10   0.794 1.53  4313 0.2930   CAR
GABRR2  0.714 1.51  5185 0.2130   GABR
NDNF    0.753 1.50  7846 0.2530   ND
NRXN3   0.829 1.50  5059 0.3230   NRX
KCNG4   0.701 1.48  2390 0.2030   KCN
GNAO1   0.862 1.44  6431 0.3630   GNA
VIPR2   0.733 1.42  0776 0.2330   VIP
FRMD3   0.751 1.40  6949 0.2530   FRM
SAMSN1  0.748 1.40  4241 0.2430   SAMS
THSD7A  0.753 1.40  1838 0.2530   THSD
SOX4    0.722 1.35  3433 0.2230   SO
APP     0.808 1.30  8034 0.3030   A
GPR179  0.789 1.30  2301 0.2830   GPR1
TUBB2A  0.781 1.28  1518 0.2830   TUBB
LPHN2   0.705 1.26  1045 0.2030   LPH
PFKP    0.768 1.25  3969 0.2630   PF
ISL1    0.814 1.23  4990 0.3130   IS
PROX1   0.776 1.21  4681 0.2730   PRO
RRBP1   0.705 1.16  9975 0.2030   RRB
GABRB3  0.703 1.16  0288 0.2030   GABR
MEIS2   0.709 1.13  1658 0.2030   MEI
GNG13   0.728 1.09  5088 0.2230   GNG
LIN7A   0.754 1.08  9638 0.2530   LIN
GRIA2   0.755 1.02  6466 0.2530   GRI
HMGN1   0.256 -1.17 6538 0.2430   HMG
ROM1    0.290 -1.26 0595 0.2130   RO
RPGRIP1 0.273 -1.55 6331 0.2230   RPGRI
RS1     0.279 -1.57 7275 0.2230   R
GNGT1   0.219 -1.58 9959 0.2830   GNG
RP1     0.255 -1.60 4790 0.2430   R
GNB1    0.225 -1.61 1631 0.2730   GN
NRL     0.272 -1.62 8679 0.2230   N
NR2E3   0.271 -1.64 1338 0.2230   NR2
CNGA1   0.272 -1.66 4166 0.2230   CNG
PDE6B   0.248 -1.67 9470 0.2530   PDE
TULP1   0.222 -1.68 8332 0.2730   TUL
PRPH2   0.212 -1.69 0732 0.2830   PRP
SLC24A1 0.280 -1.69 0999 0.2230   SLC24
PDE6G   0.227 -1.72 7951 0.2730   PDE
SAG     0.180 -1.74 5533 0.3230   S
GNAT1   0.217 -1.75 8815 0.2830   GNA
RCVRN   0.223 -1.82 2401 0.2730   RCV
PDC     0.186 -1.83 3586 0.3130   P
RHO     0.180 -1.85 2674 0.3230   R


cluster no.   31    DE =  58
myAUC         my    Diff poweclustge
LHX4    0.834 1.94  0702 0.3331   LH
SCGN    0.830 1.88  5197 0.3331   SC
GSG1    0.798 1.78  8603 0.2931   GS
NEUROD4 0.859 1.76  0730 0.3531   NEURO
FRMD3   0.823 1.75  3604 0.3231   FRM
PCP2    0.899 1.74  5442 0.3931   PC
SCG2    0.863 1.69  1052 0.3631   SC
SPHKAP  0.803 1.68  8447 0.3031   SPHK
LPHN2   0.778 1.68  5417 0.2731   LPH
CABP5   0.752 1.63  6734 0.2531   CAB
B3GALT2 0.786 1.61  2381 0.2831   B3GAL
GUCY1A3 0.797 1.57  4051 0.2931   GUCY1
GNG13   0.855 1.57  2693 0.3531   GNG
LMO4    0.763 1.54  9801 0.2631   LM
PTPRZ1  0.720 1.47  1441 0.2231   PTPR
CDH11   0.701 1.46  3621 0.2031   CDH
ST18    0.709 1.46  0354 0.2031   ST
CAR10   0.772 1.45  5466 0.2731   CAR
CADPS   0.770 1.41  8726 0.2731   CAD
GNB3    0.830 1.41  6090 0.3331   GN
BHLHE23 0.705 1.38  4752 0.2031   BHLHE
SLC24A3 0.721 1.29  4047 0.2231   SLC24
GRM6    0.754 1.28  4539 0.2531   GR
NRXN3   0.791 1.26  7068 0.2931   NRX
LIN7A   0.768 1.25  5294 0.2631   LIN
RAB3C   0.710 1.25  1581 0.2131   RAB
PTPRD   0.740 1.23  6538 0.2431   PTP
ISL1    0.803 1.22  8409 0.3031   IS
PROX1   0.749 1.21  1165 0.2431   PRO
FAM184A 0.722 1.20  6153 0.2231   FAM18
SAMSN1  0.713 1.20  3743 0.2131   SAMS
VSX2    0.749 1.19  7906 0.2431   VS
GM4792  0.721 1.14  0953 0.2231   GM47
GPR179  0.746 1.10  2994 0.2431   GPR1
GUCY1B3 0.703 1.07  1395 0.2031   GUCY1
KCNMA1  0.708 1.06  2611 0.2031   KCNM
CLTB    0.720 1.05  8852 0.2231   CL
NREP    0.768 1.04  1988 0.2631   NR
NME1    0.766 1.02  1691 0.2631   NM
TCF4    0.724 1.01  5121 0.2231   TC
ROM1    0.282 -1.31 8723 0.2131   RO
RPGRIP1 0.290 -1.38 7286 0.2131   RPGRI
RP1     0.260 -1.45 1372 0.2431   R
TULP1   0.242 -1.47 2154 0.2531   TUL
PRPH2   0.236 -1.47 3241 0.2631   PRP
NR2E3   0.283 -1.49 2186 0.2131   NR2
CNGA1   0.280 -1.52 3041 0.2231   CNG
SLC24A1 0.291 -1.57 2972 0.2031   SLC24
PDE6B   0.250 -1.62 5189 0.2531   PDE
NRL     0.274 -1.63 0936 0.2231   N
GNB1    0.217 -1.66 5855 0.2831   GN
RCVRN   0.233 -1.66 8240 0.2631   RCV
RS1     0.266 -1.70 2551 0.2331   R
PDE6G   0.228 -1.70 7456 0.2731   PDE
GNAT1   0.222 -1.71 8310 0.2731   GNA
SAG     0.184 -1.74 9072 0.3131   S
RHO     0.185 -1.76 0460 0.3131   R
PDC     0.188 -1.79 5587 0.3131   P


cluster no.   32    DE =  81
              myAUC myDiff   powercluster #
IGFN1         0.906 2.609491 0.40632
VSX1          0.915 2.599423 0.41532
GM4792        0.916 2.180753 0.41632
RELN          0.823 2.118713 0.32332
KCNMA1        0.866 1.893963 0.36632
GABRR2        0.825 1.851548 0.32532
GNB3          0.904 1.829577 0.40432
NDNF          0.827 1.827548 0.32732
FN1           0.770 1.821386 0.27032
TMSB10        0.882 1.803877 0.38232
GNG13         0.903 1.777596 0.40332
HS3ST4        0.749 1.761498 0.24932
CDH9          0.746 1.710895 0.24632
TRNP1         0.838 1.698429 0.33832
B3GALT2       0.814 1.691321 0.31432
CADPS         0.842 1.679079 0.34232
GRM6          0.863 1.668717 0.36332
PTPRD         0.849 1.654509 0.34932
LRTM1         0.843 1.632109 0.34332
CABP2         0.752 1.631417 0.25232
NME1          0.885 1.576501 0.38532
GABRA1        0.816 1.567486 0.31632
GPR179        0.821 1.563361 0.32132
IGF1          0.781 1.547194 0.28132
ADCY2         0.719 1.544332 0.21932
NRXN3         0.849 1.526952 0.34932
THSD7A        0.786 1.515832 0.28632
GRIA2         0.827 1.451331 0.32732
TTYH1         0.863 1.434237 0.36332
PROX1         0.810 1.418727 0.31032
GUCY1A3       0.781 1.414072 0.28132
SULF2         0.722 1.410361 0.22232
BC030499      0.734 1.321296 0.23432
SNCB          0.837 1.317248 0.33732
SH3BGRL       0.722 1.302330 0.22232
CAR10         0.764 1.297869 0.26432
FSCN1         0.709 1.288708 0.20932
4930447C04RIK 0.737 1.286988 0.23732
ASIC3         0.715 1.284343 0.21532
TMEM215       0.725 1.282754 0.22532
TUBB2A        0.789 1.250102 0.28932
GNAO1         0.855 1.247950 0.35532
SLC4A10       0.704 1.241247 0.20432
LPHN2         0.718 1.218956 0.21832
FRMD3         0.728 1.173764 0.22832
ATP2B1        0.855 1.171837 0.35532
PLK5          0.756 1.171749 0.25632
RIT2          0.715 1.170071 0.21532
SAMSN1        0.721 1.164145 0.22132
NAP1L5        0.762 1.144805 0.26232
PCP4L1        0.730 1.119889 0.23032
MYO5A         0.707 1.115274 0.20732
GLS           0.764 1.097304 0.26432
GUCY1B3       0.711 1.095756 0.21132
TPI1          0.772 1.082205 0.27232
MEG3          0.831 1.080701 0.33132
CAMK2B        0.706 1.058614 0.20632
MIF           0.772 1.047922 0.27232
TGFB2         0.737 1.045723 0.23732
PLCB4         0.724 1.021512 0.22432
GABRG2        0.706 1.011047 0.20632
HMGN1         0.260 -1.1845260.24032
CST3          0.289 -1.3819710.21132
TULP1         0.239 -1.5368710.26132
NRL           0.277 -1.5616030.22332
RPGRIP1       0.275 -1.5970910.22532
SLC24A1       0.276 -1.6392800.22432
RP1           0.250 -1.6637740.25032
GNB1          0.206 -1.7204700.29432
NR2E3         0.269 -1.7222470.23132
GNAT1         0.225 -1.7272590.27532
CNGA1         0.260 -1.7767490.24032
PRPH2         0.200 -1.8393370.30032
SAG           0.175 -1.8457680.32532
PDE6G         0.212 -1.9047910.28832
PDE6B         0.229 -1.9052100.27132
RS1           0.254 -1.9151770.24632
RCVRN         0.220 -1.9235120.28032
GNGT1         0.174 -1.9263940.32632
RHO           0.175 -1.9270100.32532
PDC           0.173 -1.9862390.32732


cluster no.   33    DE =  47
myAUC         m     yDiff powr clut
SCGN     0.8322.3   88592 0.32    3
VSX1     0.7852.2   63301 0.25    3
SCG2     0.8432.1   13311 0.33    3
ISL1     0.8572.0   29040 0.37    3
CCK      0.7061.9   93466 0.26    3
GRM6     0.8171.8   09452 0.37    3
GABRA1   0.8051.7   68523 0.35    3   GA
RELN     0.7291.7   64877 0.29    3
UNC13C   0.7261.6   81823 0.26    3   UN
GNG13    0.8371.6   70562 0.37    3    G
FRMD3    0.7491.6   58409 0.29    3    F
PTPRZ1   0.7241.6   36544 0.24    3   PT
CADPS    0.7571.5   04070 0.27    3    C
TRPM1    0.8481.4   72669 0.38    3    T
BC030499 0.7101.4   54178 0.20    3 BC03
SAMSN1   0.7101.3   71458 0.20    3   SA
NEUROD4  0.7501.3   61455 0.20    3  NEU
PCP4L1   0.7111.3   31851 0.21    3   PC
LRTM1    0.7371.3   30798 0.27    3    L
APLP2    0.8301.2   66608 0.30    3    A
LIN7A    0.7401.2   23872 0.20    3    L
GNB3     0.7651.2   19286 0.25    3
PROX1    0.7161.2   04813 0.26    3    P
GPR179   0.7171.1   92149 0.27    3   GP
HMGN3    0.7281.1   83215 0.28    3    H
SCG3     0.7291.1   68200 0.29    3
MAP4     0.7501.1   05830 0.20    3
FAM171B  0.7111.0   92140 0.21    3  FAM
PTPRD    0.7051.0   69875 0.25    3    P
GNAO1    0.7711.0   68373 0.21    3    G
NME1     0.7401.0   58745 0.20    3
SLC12A5  0.7031.0   03819 0.23    3  SLC
NRXN3    0.7021.0   00143 0.22    3    N
TULP1    0.293-1.0  56098 0.27    3    T
PRPH2    0.250-1.2  74321 0.20    3    P
PDE6B    0.276-1.2  80609 0.24    3    P
RCVRN    0.266-1.2  86723 0.24    3    R
NRL      0.298-1.2  87522 0.22    3
RP1      0.280-1.2  88988 0.20    3
NR2E3    0.299-1.2  92005 0.21    3    N
PDC      0.223-1.3  61036 0.27    3
GNGT1    0.226-1.3  64027 0.24    3    G
SAG      0.210-1.3  86078 0.20    3
GNAT1    0.246-1.3  91683 0.24    3    G
GNB1     0.240-1.3  95529 0.20    3
PDE6G    0.251-1.4  09619 0.29    3    P
RHO      0.213-1.4  52949 0.27    3


cluster no.   34    DE =  147
              myAUC myDiff   powercluster #
GLUL          0.983 3.674486 0.48334
APOE          0.984 3.656912 0.48434
RLBP1         0.972 3.488780 0.47234
CLU           0.954 3.300240 0.45434
SLC1A3        0.949 3.248626 0.44934
ACSL3         0.974 3.168933 0.47434
CYR61         0.778 3.161355 0.27834
CAR14         0.906 3.093884 0.40634
SPC25         0.907 3.027510 0.40734
COL9A1        0.909 2.992981 0.40934
JUN           0.836 2.955412 0.33634
DKK3          0.954 2.932319 0.45434
CP            0.899 2.916545 0.39934
ID3           0.858 2.906750 0.35834
DBI           0.935 2.847955 0.43534
CRYM          0.889 2.732641 0.38934
HES1          0.812 2.692426 0.31234
CD9           0.869 2.679822 0.36934
SPARC         0.943 2.675237 0.44334
FOS           0.791 2.665697 0.29134
AQP4          0.855 2.656964 0.35534
GPR37         0.875 2.652731 0.37534
DAPL1         0.852 2.601035 0.35234
KDR           0.861 2.589813 0.36134
PTN           0.872 2.531457 0.37234
ZFP36L1       0.773 2.523635 0.27334
TIMP3         0.839 2.505126 0.33934
ABCA8A        0.830 2.472855 0.33034
MFGE8         0.890 2.441779 0.39034
PRDX6         0.846 2.426776 0.34634
PDPN          0.813 2.317330 0.31334
ID2           0.756 2.307350 0.25634
SIX3OS1       0.835 2.306322 0.33534
DUSP1         0.707 2.262662 0.20734
SPON1         0.817 2.237870 0.31734
MT1           0.747 2.202169 0.24734
PPAP2B        0.792 2.196871 0.29234
ESPN          0.807 2.190774 0.30734
IER2          0.727 2.190246 0.22734
SAT1          0.786 2.185923 0.28634
CROT          0.798 2.153557 0.29834
NUDT4         0.848 2.150174 0.34834
CRYAB         0.771 2.112165 0.27134
VIM           0.814 2.088221 0.31434
EGR1          0.748 2.088219 0.24834
SOX9          0.740 2.082991 0.24034
RDH10         0.780 2.082476 0.28034
CAR2          0.913 2.045093 0.41334
ID1           0.733 2.038664 0.23334
GNAI2         0.802 2.032953 0.30234
VEGFA         0.776 2.021208 0.27634
NDRG2         0.791 2.017386 0.29134
CDH2          0.817 2.011985 0.31734
ENPP2         0.740 2.002079 0.24034
FLT1          0.768 1.988472 0.26834
COL23A1       0.777 1.987731 0.27734
MLC1          0.752 1.962605 0.25234
FXYD1         0.746 1.938091 0.24634
TRPM3         0.768 1.927747 0.26834
COX4I2        0.754 1.915573 0.25434
FXYD6         0.724 1.911993 0.22434
SOX2          0.737 1.898436 0.23734
TSC22D4       0.763 1.895771 0.26334
E130114P18RIK 0.743 1.893771 0.24334
PBXIP1        0.739 1.893285 0.23934
GPM6A         0.846 1.881375 0.34634
DDR1          0.734 1.861470 0.23434
ATP1B3        0.750 1.841852 0.25034
TGFB2         0.795 1.836747 0.29534
CAV1          0.718 1.808574 0.21834
CACNG4        0.784 1.804662 0.28434
UTP14B        0.709 1.801134 0.20934
IL33          0.706 1.782774 0.20634
SBSPON        0.710 1.779906 0.21034
KCNJ10        0.708 1.778244 0.20834
VCAM1         0.701 1.776161 0.20134
GAS1          0.706 1.770890 0.20634
WIPI1         0.754 1.729124 0.25434
PON2          0.714 1.720217 0.21434
GPM6B         0.823 1.671461 0.32334
CNN3          0.739 1.664857 0.23934
RTN4          0.883 1.661778 0.38334
ALDOC         0.803 1.656881 0.30334
JUND          0.742 1.643157 0.24234
CD63          0.726 1.593887 0.22634
BSG           0.854 1.587853 0.35434
SLMAP         0.741 1.575019 0.24134
TIMP2         0.703 1.573740 0.20334
TTYH1         0.861 1.556066 0.36134
ITM2B         0.852 1.552977 0.35234
SCD2          0.757 1.552154 0.25734
SYNPR         0.751 1.549654 0.25134
PAK3          0.718 1.514124 0.21834
OGFRL1        0.738 1.499757 0.23834
CTSL          0.787 1.492531 0.28734
RCN2          0.701 1.447565 0.20134
CD81          0.765 1.434966 0.26534
ATP1A1        0.711 1.429682 0.21134
MARCKS        0.793 1.390002 0.29334
HTRA1         0.721 1.369298 0.22134
LAPTM4A       0.737 1.348239 0.23734
ENO1          0.785 1.330226 0.28534
PFN2          0.730 1.324261 0.23034
SLC16A1       0.727 1.315201 0.22734
PAX6          0.721 1.279765 0.22134
PRDX1         0.702 1.197453 0.20234
TCF4          0.738 1.190289 0.23834
CDKN1B        0.722 1.184339 0.22234
RTN3          0.743 1.050844 0.24334
MGARP         0.836 1.038173 0.33634
TSPAN3        0.718 1.021941 0.21834
HSP90AA1      0.234 -1.1928030.26634
HMGN1         0.196 -1.5653370.30434
SLC6A6        0.299 -1.6087740.20134
MAP1B         0.292 -1.6091280.20834
TMA7          0.272 -1.6891610.22834
STX3          0.298 -1.7113220.20234
SYT1          0.269 -1.7581050.23134
UNC119        0.221 -1.7583290.27934
CRX           0.297 -1.7669560.20334
CNGB1         0.293 -1.7763280.20734
SNAP25        0.257 -1.8292790.24334
PDE6A         0.287 -1.8344390.21334
FAM57B        0.261 -1.8457240.23934
MPP4          0.298 -1.8497330.20234
AIPL1         0.277 -1.8752510.22334
GNB1          0.184 -1.9665380.31634
NRL           0.233 -1.9749740.26734
RS1           0.234 -1.9873160.26634
SLC24A1       0.241 -1.9880350.25934
NEUROD1       0.241 -2.0003590.25934
RP1           0.205 -2.0330170.29534
CNGA1         0.229 -2.0484820.27134
RCVRN         0.190 -2.1030590.31034
PDE6B         0.202 -2.1047120.29834
ROM1          0.189 -2.1095560.31134
NR2E3         0.226 -2.1252340.27434
PDE6G         0.178 -2.1310500.32234
A930011O12RIK 0.237 -2.1317810.26334
TULP1         0.171 -2.1881850.32934
GNAT1         0.173 -2.1897410.32734
PDC           0.148 -2.2064930.35234
PRPH2         0.159 -2.2302420.34134
GNGT1         0.140 -2.2306570.36034
RHO           0.141 -2.2536630.35934
RPGRIP1       0.210 -2.2718490.29034
SAG           0.131 -2.3160810.36934


cluster no.   35    DE =  164
              myAUC myDiff   powercluster #
IGFBP5        0.980 3.971539 0.48035
IGF2          0.969 3.900102 0.46935
PTN           0.967 3.682716 0.46735
S100B         0.935 3.590062 0.43535
PDGFRA        0.935 3.318071 0.43535
CST3          0.999 3.249334 0.49935
APOE          0.969 2.946241 0.46935
ALDOC         0.949 2.788765 0.44935
CTGF          0.840 2.723195 0.34035
ID3           0.891 2.635791 0.39135
SPARC         0.977 2.633834 0.47735
MLC1          0.882 2.632886 0.38235
NTRK2         0.878 2.607959 0.37835
RGS5          0.854 2.582399 0.35435
DBI           0.929 2.569035 0.42935
CNTNAP2       0.890 2.499012 0.39035
1500015O10RIK 0.759 2.470979 0.25935
GFAP          0.796 2.454143 0.29635
ATP1A2        0.882 2.442214 0.38235
LECT1         0.820 2.435971 0.32035
CP            0.888 2.423026 0.38835
PPAP2B        0.858 2.381629 0.35835
SLC1A3        0.873 2.359476 0.37335
CD9           0.882 2.341085 0.38235
FXYD6         0.856 2.288842 0.35635
SCD2          0.878 2.195817 0.37835
CLU           0.938 2.194379 0.43835
CXCL12        0.822 2.156066 0.32235
SLC4A4        0.809 2.154664 0.30935
ITM2B         0.960 2.154164 0.46035
SLC30A10      0.812 2.149123 0.31235
CLEC18A       0.731 2.137565 0.23135
TIMP3         0.815 2.122132 0.31535
CRIM1         0.804 2.079012 0.30435
SLC6A11       0.799 2.061326 0.29935
PRDX6         0.828 2.056543 0.32835
GLUL          0.902 2.039792 0.40235
IGFBP2        0.762 2.038345 0.26235
CLDN10        0.759 2.007019 0.25935
TSC22D4       0.805 1.983938 0.30535
CRIP1         0.784 1.981687 0.28435
GPM6B         0.894 1.956617 0.39435
CD36          0.713 1.930346 0.21335
MGST1         0.793 1.926971 0.29335
MGLL          0.813 1.906835 0.31335
SPON1         0.794 1.903975 0.29435
MT1           0.762 1.901464 0.26235
FN1           0.742 1.898765 0.24235
CGNL1         0.727 1.886294 0.22735
EPAS1         0.769 1.878394 0.26935
DDAH1         0.831 1.877818 0.33135
PAM           0.815 1.876076 0.31535
VIM           0.816 1.805763 0.31635
TGFB2         0.824 1.793167 0.32435
PDLIM3        0.744 1.782440 0.24435
NPC2          0.807 1.762614 0.30735
PDPN          0.798 1.757502 0.29835
CTSL          0.856 1.746857 0.35635
ID2           0.770 1.744332 0.27035
LAPTM4A       0.810 1.727350 0.31035
B2M           0.749 1.719217 0.24935
FXYD1         0.774 1.684176 0.27435
MT3           0.756 1.655593 0.25635
GJA1          0.748 1.648157 0.24835
1810037I17RIK 0.781 1.644679 0.28135
LCAT          0.731 1.627679 0.23135
ID4           0.760 1.626869 0.26035
CMTM5         0.748 1.625331 0.24835
MMD2          0.807 1.619960 0.30735
GPX8          0.733 1.614363 0.23335
AGT           0.754 1.613099 0.25435
AP1S2         0.734 1.593596 0.23435
CTSD          0.755 1.587762 0.25535
PMP22         0.715 1.581249 0.21535
CNN3          0.768 1.550185 0.26835
TRPM3         0.720 1.527377 0.22035
CD81          0.805 1.514989 0.30535
TMEM47        0.743 1.510235 0.24335
SNED1         0.725 1.495801 0.22535
NDRG2         0.766 1.486505 0.26635
CDH13         0.708 1.469163 0.20835
JUN           0.742 1.464296 0.24235
HES1          0.739 1.463197 0.23935
SERPINH1      0.739 1.457804 0.23935
QK            0.771 1.444155 0.27135
BCAN          0.731 1.443889 0.23135
ANXA5         0.723 1.441585 0.22335
ABHD4         0.735 1.440876 0.23535
PAX8          0.704 1.424204 0.20435
PLA2G16       0.703 1.398253 0.20335
6330403K07RIK 0.718 1.387964 0.21835
RCN1          0.711 1.387198 0.21135
FBXO2         0.723 1.385921 0.22335
CRYAB         0.713 1.384143 0.21335
ITGB1         0.743 1.382103 0.24335
MAP4K4        0.740 1.374146 0.24035
METRN         0.721 1.367026 0.22135
CTNNBIP1      0.730 1.364700 0.23035
ATP1A1        0.763 1.364599 0.26335
CNTN1         0.742 1.359653 0.24235
APPL2         0.720 1.347765 0.22035
TCEAL3        0.756 1.330603 0.25635
NFIA          0.705 1.316319 0.20535
MYO6          0.743 1.310000 0.24335
SOX2          0.709 1.306380 0.20935
LSAMP         0.731 1.294332 0.23135
BTBD3         0.701 1.285695 0.20135
NFIB          0.726 1.284242 0.22635
SPARCL1       0.774 1.275405 0.27435
CD63          0.712 1.268344 0.21235
TSPAN3        0.826 1.263679 0.32635
SOX9          0.725 1.263136 0.22535
SYT11         0.710 1.252546 0.21035
DKK3          0.819 1.250533 0.31935
ADD3          0.761 1.231412 0.26135
OGFRL1        0.710 1.229288 0.21035
TES           0.701 1.187409 0.20135
DAD1          0.715 1.143170 0.21535
CDH2          0.744 1.142469 0.24435
APP           0.767 1.135626 0.26735
GNAS          0.806 1.122998 0.30635
BSG           0.772 1.113302 0.27235
PSAP          0.756 1.094708 0.25635
LMAN1         0.753 1.089473 0.25335
CRIP2         0.718 1.082840 0.21835
LAMP1         0.751 1.065592 0.25135
LAMP2         0.715 1.045180 0.21535
SORBS2        0.703 1.035769 0.20335
SIX3          0.733 1.025975 0.23335
SEPT2         0.722 1.024609 0.22235
PAK3          0.703 1.016054 0.20335
LRPAP1        0.709 1.015462 0.20935
D4WSU53E      0.293 -1.2053020.20735
HSP90AA1      0.233 -1.3011650.26735
HMGN1         0.214 -1.5159510.28635
UNC119        0.265 -1.5437270.23535
TMA7          0.282 -1.6091100.21835
RS1           0.258 -1.7399890.24235
EPB4.1        0.294 -1.7848730.20635
ROM1          0.228 -1.7952560.27235
SNAP25        0.269 -1.7975260.23135
A930011O12RIK 0.269 -1.8043490.23135
RP1           0.237 -1.8058960.26335
NRL           0.269 -1.8382170.23135
NR2E3         0.251 -1.8647260.24935
GNB1          0.199 -1.9379080.30135
PRPH2         0.189 -1.9655440.31135
CNGA1         0.249 -1.9796930.25135
NEUROD1       0.257 -1.9839680.24335
CNGB1         0.290 -1.9972180.21035
RCVRN         0.209 -2.0103920.29135
RPGRIP1       0.236 -2.0274610.26435
SYT1          0.262 -2.0278950.23835
GNAT1         0.203 -2.0437370.29735
PDE6A         0.291 -2.0606410.20935
TULP1         0.203 -2.0690900.29735
FAM57B        0.254 -2.1588180.24635
PDE6B         0.206 -2.2037950.29435
PDE6G         0.188 -2.2300950.31235
SLC24A1       0.245 -2.2353940.25535
PDC           0.159 -2.2521190.34135
GNGT1         0.151 -2.2773440.34935
RHO           0.143 -2.3608530.35735
SAG           0.138 -2.4760950.36235


cluster no.   36    DE =  153
              myAUC myDiff   powercluster #
OPTC          0.947 4.425130 0.44736
CRHBP         0.964 3.776445 0.46436
ATP1A2        0.951 3.648260 0.45136
COL9A1        0.976 3.554007 0.47636
PTGDS         0.915 3.501014 0.41536
COL18A1       0.946 3.487830 0.44636
GJA1          0.923 3.420054 0.42336
FBLN1         0.906 3.182397 0.40636
IGFBP2        0.885 3.142612 0.38536
PTN           0.915 3.008914 0.41536
PENK          0.787 2.989587 0.28736
CP            0.950 2.984993 0.45036
FBN2          0.911 2.956232 0.41136
DAPL1         0.863 2.902905 0.36336
SNED1         0.879 2.890684 0.37936
FSTL1         0.908 2.867043 0.40836
APOE          0.978 2.824762 0.47836
PVRL3         0.899 2.796596 0.39936
SPARC         0.956 2.740817 0.45636
FBN1          0.858 2.736953 0.35836
TIMP3         0.894 2.725876 0.39436
ATP1B3        0.887 2.707483 0.38736
COL23A1       0.899 2.618279 0.39936
DKK3          0.960 2.573613 0.46036
RELN          0.859 2.549885 0.35936
TSC22D1       0.901 2.516971 0.40136
APP           0.951 2.481702 0.45136
MFAP4         0.829 2.416559 0.32936
NTRK2         0.858 2.412425 0.35836
MEST          0.869 2.407366 0.36936
LTBP1         0.846 2.364761 0.34636
VCAN          0.805 2.364323 0.30536
OGN           0.794 2.342607 0.29436
FAM129A       0.805 2.301763 0.30536
ALDH1A1       0.771 2.278916 0.27136
COL9A2        0.808 2.241696 0.30836
IQGAP2        0.797 2.216483 0.29736
NBL1          0.810 2.211997 0.31036
MFAP2         0.807 2.209952 0.30736
IGFBP7        0.829 2.206748 0.32936
MDK           0.795 2.178341 0.29536
COL2A1        0.792 2.165488 0.29236
ZIC1          0.775 2.152048 0.27536
TMPRSS11E     0.747 2.138906 0.24736
RHOJ          0.813 2.116804 0.31336
TRPM3         0.813 2.116794 0.31336
COL9A3        0.788 2.116159 0.28836
NUDT4         0.864 2.107740 0.36436
FMOD          0.776 2.038997 0.27636
BMP4          0.764 2.005755 0.26436
SFRP1         0.775 2.003735 0.27536
SLC6A13       0.740 1.996986 0.24036
SLC13A4       0.759 1.992519 0.25936
WFDC1         0.745 1.992328 0.24536
CTSL          0.889 1.973272 0.38936
SERPINH1      0.797 1.970538 0.29736
LTBP3         0.776 1.954298 0.27636
PKP4          0.778 1.935166 0.27836
CCND2         0.733 1.887738 0.23336
HTRA1         0.778 1.884120 0.27836
MGST1         0.756 1.883879 0.25636
FOLR1         0.750 1.882648 0.25036
COL4A5        0.756 1.862932 0.25636
CPQ           0.756 1.838248 0.25636
GAS1          0.744 1.835410 0.24436
CTSD          0.841 1.824145 0.34136
OCIAD2        0.741 1.818916 0.24136
LIPA          0.746 1.818661 0.24636
ZIC4          0.711 1.807990 0.21136
LAPTM4A       0.849 1.799329 0.34936
SGK1          0.742 1.797747 0.24236
B3GALTL       0.760 1.785010 0.26036
OLFML2A       0.723 1.760141 0.22336
CD63          0.761 1.734796 0.26136
TGFB2         0.798 1.720278 0.29836
CGN           0.735 1.702379 0.23536
BMP2          0.729 1.701840 0.22936
LRP1          0.733 1.697547 0.23336
SDC2          0.757 1.685581 0.25736
TKT           0.792 1.652767 0.29236
GLDC          0.725 1.644414 0.22536
CLDN19        0.741 1.636605 0.24136
TNFRSF21      0.714 1.626433 0.21436
COL11A1       0.723 1.621136 0.22336
TENM4         0.743 1.620626 0.24336
NFIB          0.761 1.612994 0.26136
VIM           0.779 1.590580 0.27936
GNG11         0.717 1.589828 0.21736
CTSH          0.716 1.586077 0.21636
CNTN1         0.733 1.583022 0.23336
HES1          0.757 1.576002 0.25736
SHISA2        0.736 1.573728 0.23636
MAB21L2       0.752 1.549083 0.25236
DEFB9         0.706 1.541091 0.20636
ILDR2         0.709 1.510602 0.20936
GPX8          0.716 1.484254 0.21636
PAM           0.736 1.479638 0.23636
ABI3BP        0.711 1.477928 0.21136
CD59A         0.728 1.450541 0.22836
PODXL2        0.765 1.434651 0.26536
SLC41A1       0.710 1.434087 0.21036
CD81          0.780 1.424905 0.28036
CLU           0.795 1.422895 0.29536
SLC6A6        0.827 1.411126 0.32736
PAX6          0.752 1.379180 0.25236
MT-ND6        0.709 1.365749 0.20936
MT-ND5        0.839 1.364084 0.33936
PLXNB2        0.701 1.363449 0.20136
FLRT1         0.703 1.311944 0.20336
TMEM176B      0.705 1.288783 0.20536
SDC4          0.741 1.282822 0.24136
BSG           0.792 1.276199 0.29236
GM26924       0.759 1.260216 0.25936
MT-ND2        0.832 1.231683 0.33236
RRBP1         0.721 1.223343 0.22136
SLC2A1        0.725 1.220867 0.22536
CAR14         0.716 1.170677 0.21636
CD47          0.717 1.167718 0.21736
PDIA3         0.727 1.157075 0.22736
GLUL          0.810 1.149020 0.31036
RCN2          0.716 1.108386 0.21636
MT-ND4        0.810 1.009844 0.31036
SYT1          0.291 -1.3389950.20936
HSP90AA1      0.202 -1.4848520.29836
RS1           0.240 -1.6166470.26036
CNGA1         0.263 -1.6297580.23736
SNAP25        0.279 -1.6564180.22136
HMGN1         0.195 -1.6724250.30536
PDE6A         0.293 -1.7735950.20736
GNB1          0.208 -1.7902380.29236
SLC24A1       0.246 -1.8000330.25436
AIPL1         0.285 -1.8005680.21536
UNC119        0.225 -1.8017000.27536
A930011O12RIK 0.250 -1.8280640.25036
ROM1          0.211 -1.8860960.28936
NEUROD1       0.245 -1.8931580.25536
FAM57B        0.258 -1.9609730.24236
NR2E3         0.238 -1.9861780.26236
PDE6B         0.210 -2.0239970.29036
MGARP         0.241 -2.0257610.25936
RPGRIP1       0.225 -2.0566570.27536
CNGB1         0.284 -2.0609580.21636
NRL           0.235 -2.0768370.26536
TULP1         0.187 -2.0981050.31336
RP1           0.204 -2.1409540.29636
GNGT1         0.151 -2.1445350.34936
RCVRN         0.203 -2.1465190.29736
PDC           0.153 -2.1959830.34736
RHO           0.143 -2.1979360.35736
PDE6G         0.185 -2.2237490.31536
GNAT1         0.181 -2.2791630.31936
SAG           0.133 -2.2873580.36736
PRPH2         0.165 -2.2988660.33536


cluster no.   37    DE =  236
              myAUC myDiff   powercluster #
IGFBP7        0.980 3.838996 0.48037
CLDN5         0.944 3.452232 0.44437
RGS5          0.778 3.413786 0.27837
PTPRB         0.938 3.322368 0.43837
SPARCL1       0.977 3.260195 0.47737
SPARC         0.985 3.222677 0.48537
ITM2A         0.928 3.082648 0.42837
COL4A1        0.923 3.047394 0.42337
ELTD1         0.934 3.005777 0.43437
LY6C1         0.843 2.932233 0.34337
CTLA2A        0.883 2.913169 0.38337
PLTP          0.880 2.911192 0.38037
FLT1          0.945 2.907156 0.44537
FN1           0.895 2.874017 0.39537
CD93          0.896 2.763199 0.39637
RAMP2         0.900 2.687166 0.40037
BSG           0.959 2.670912 0.45937
SEPP1         0.867 2.663650 0.36737
GPR116        0.888 2.662459 0.38837
FAM101B       0.869 2.611442 0.36937
MGP           0.747 2.598253 0.24737
COL4A2        0.884 2.569211 0.38437
EGFL7         0.861 2.554202 0.36137
SLCO1A4       0.819 2.547434 0.31937
TMSB4X        0.958 2.538077 0.45837
LY6E          0.880 2.518953 0.38037
SPOCK2        0.887 2.484721 0.38737
GNG11         0.852 2.460344 0.35237
SLC7A5        0.832 2.450158 0.33237
CD34          0.849 2.334600 0.34937
VWA1          0.836 2.320906 0.33637
ITGB1         0.848 2.317870 0.34837
ABCB1A        0.837 2.296619 0.33737
TM4SF1        0.819 2.273045 0.31937
PECAM1        0.833 2.249158 0.33337
LAMA4         0.840 2.246115 0.34037
CDH5          0.843 2.239309 0.34337
ETS1          0.824 2.194360 0.32437
SLCO1C1       0.775 2.175053 0.27537
SERPINH1      0.825 2.169857 0.32537
ESAM          0.825 2.149808 0.32537
SLC16A1       0.835 2.128338 0.33537
AU021092      0.815 2.116002 0.31537
SLC2A1        0.871 2.108619 0.37137
KLF2          0.782 2.108125 0.28237
NRP1          0.794 2.092760 0.29437
IFITM3        0.800 2.075435 0.30037
MFSD2A        0.771 2.062993 0.27137
ENG           0.803 2.050977 0.30337
LAMB1         0.794 2.044396 0.29437
GNAI2         0.858 2.034857 0.35837
CALD1         0.771 2.033018 0.27137
APOD          0.731 2.014340 0.23137
B2M           0.807 2.012573 0.30737
TPM4          0.812 2.011884 0.31237
TSC22D1       0.865 1.988874 0.36537
NID1          0.786 1.988835 0.28637
AHNAK         0.770 1.972169 0.27037
MYL12A        0.799 1.968519 0.29937
HTRA3         0.785 1.966620 0.28537
KDR           0.851 1.957857 0.35137
VIM           0.825 1.918437 0.32537
MYH9          0.792 1.914794 0.29237
ECE1          0.810 1.899870 0.31037
EPAS1         0.790 1.873475 0.29037
LY6A          0.714 1.841976 0.21437
FOXQ1         0.774 1.840602 0.27437
TEK           0.756 1.838929 0.25637
NES           0.766 1.837284 0.26637
ECSCR         0.750 1.827206 0.25037
PALMD         0.770 1.814667 0.27037
SLC7A1        0.757 1.765044 0.25737
ACTB          0.956 1.764859 0.45637
RGCC          0.731 1.760596 0.23137
MSN           0.775 1.756457 0.27537
PTRF          0.750 1.756409 0.25037
ANXA3         0.767 1.756155 0.26737
BC028528      0.764 1.746908 0.26437
VWF           0.738 1.729667 0.23837
SLC9A3R2      0.747 1.721684 0.24737
FZD6          0.758 1.719270 0.25837
ANXA2         0.762 1.715881 0.26237
SLC39A10      0.752 1.715856 0.25237
TIE1          0.748 1.715698 0.24837
PPIC          0.754 1.692879 0.25437
KITL          0.723 1.688131 0.22337
APLNR         0.730 1.686510 0.23037
PLXND1        0.731 1.679477 0.23137
SRGN          0.750 1.678497 0.25037
CRIP2         0.780 1.677601 0.28037
SPTBN1        0.865 1.671355 0.36537
RRBP1         0.798 1.669390 0.29837
SLC39A8       0.726 1.665669 0.22637
LTBP4         0.715 1.659100 0.21537
ARPC1B        0.754 1.646160 0.25437
CSRP2         0.769 1.644461 0.26937
FLI1          0.748 1.643560 0.24837
AGRN          0.769 1.641418 0.26937
ARL4A         0.765 1.635757 0.26537
TCF4          0.826 1.630606 0.32637
CLEC14A       0.724 1.627629 0.22437
RASIP1        0.742 1.626477 0.24237
APP           0.858 1.625496 0.35837
CTNNB1        0.815 1.624392 0.31537
ARHGAP29      0.757 1.621671 0.25737
RHOB          0.765 1.620359 0.26537
MYO1B         0.744 1.616759 0.24437
KANK3         0.738 1.614200 0.23837
ITGA1         0.739 1.600712 0.23937
UACA          0.745 1.596853 0.24537
CDKN1A        0.737 1.596169 0.23737
NFKBIA        0.767 1.588506 0.26737
LMO2          0.739 1.587364 0.23937
ABLIM1        0.817 1.586307 0.31737
TPM3-RS7      0.753 1.572490 0.25337
CTSH          0.736 1.560486 0.23637
ID3           0.798 1.551172 0.29837
SLC3A2        0.803 1.550705 0.30337
ITGA6         0.721 1.549646 0.22137
ABCG2         0.719 1.534372 0.21937
EMCN          0.734 1.531817 0.23437
TMEM252       0.712 1.530900 0.21237
PTPRG         0.737 1.520704 0.23737
TAGLN2        0.736 1.519652 0.23637
S1PR1         0.730 1.512398 0.23037
SDPR          0.706 1.511013 0.20637
UTRN          0.727 1.510283 0.22737
SLC40A1       0.725 1.509780 0.22537
ID1           0.737 1.507196 0.23737
CD200         0.755 1.505153 0.25537
EOGT          0.710 1.504481 0.21037
PLS3          0.716 1.490015 0.21637
ATOX1         0.781 1.479614 0.28137
HSPG2         0.709 1.475721 0.20937
CGNL1         0.724 1.470055 0.22437
RHOC          0.718 1.454245 0.21837
ADAM10        0.752 1.454056 0.25237
CYB5R3        0.744 1.446513 0.24437
GIMAP6        0.708 1.440910 0.20837
LAPTM4A       0.788 1.437107 0.28837
ZFP36L1       0.757 1.431819 0.25737
FOXP1         0.728 1.428272 0.22837
GNB4          0.709 1.426711 0.20937
LRRC58        0.804 1.426417 0.30437
WWTR1         0.733 1.425046 0.23337
LSR           0.717 1.424805 0.21737
REEP3         0.734 1.421046 0.23437
CNN2          0.719 1.419514 0.21937
ANXA5         0.720 1.413657 0.22037
RHOJ          0.724 1.411383 0.22437
H2-D1         0.720 1.410003 0.22037
CLIC4         0.725 1.395593 0.22537
PFN1          0.761 1.389536 0.26137
ACTN4         0.759 1.381403 0.25937
MYO10         0.759 1.373926 0.25937
ROBO4         0.704 1.372148 0.20437
TMSB10        0.793 1.367258 0.29337
CLIC1         0.710 1.356832 0.21037
ABHD2         0.706 1.345547 0.20637
PTBP3         0.704 1.338826 0.20437
LEF1          0.706 1.336777 0.20637
LAMC1         0.704 1.334944 0.20437
S100A13       0.702 1.331773 0.20237
RBMS1         0.704 1.324417 0.20437
GPCPD1        0.736 1.311359 0.23637
RALB          0.706 1.301303 0.20637
TPM3          0.740 1.300676 0.24037
LIMCH1        0.727 1.300556 0.22737
QK            0.738 1.296033 0.23837
MAOA          0.703 1.294644 0.20337
LRP8          0.711 1.293956 0.21137
NFIB          0.713 1.286120 0.21337
FERMT2        0.723 1.282462 0.22337
SERINC3       0.766 1.277661 0.26637
TPM1          0.733 1.268704 0.23337
OSTF1         0.712 1.264445 0.21237
PODXL         0.738 1.258107 0.23837
DOCK9         0.706 1.254311 0.20637
PPFIBP1       0.702 1.247757 0.20237
SELM          0.718 1.243887 0.21837
IQGAP1        0.718 1.237155 0.21837
NOTCH1        0.701 1.224235 0.20137
WASF2         0.701 1.195270 0.20137
KLF6          0.703 1.182019 0.20337
RAC1          0.723 1.178323 0.22337
HES1          0.708 1.178252 0.20837
SYNM          0.715 1.159417 0.21537
HIP1          0.712 1.133942 0.21237
ARPC3         0.705 1.129207 0.20537
GPX1          0.718 1.126453 0.21837
TNFAIP1       0.702 1.126067 0.20237
ACTN1         0.703 1.105354 0.20337
MYH10         0.715 1.105079 0.21537
CAPNS1        0.712 1.100011 0.21237
HSP90AB1      0.823 1.063223 0.32337
ITM2B         0.775 1.046377 0.27537
CTNNA1        0.735 1.045557 0.23537
ARPC5         0.714 1.035917 0.21437
ARPC2         0.741 1.002383 0.24137
GNB2          0.709 1.000695 0.20937
CD2AP         0.705 1.000147 0.20537
GNB1          0.250 -1.4747820.25037
TMA7          0.293 -1.6574480.20737
HSP90AA1      0.188 -1.6887600.31237
ANP32E        0.287 -1.7826140.21337
HMGN1         0.187 -1.8100230.31337
EPB4.1        0.297 -1.8259150.20337
CNGA1         0.245 -1.8393200.25537
CRX           0.298 -1.8566250.20237
CKB           0.258 -1.8750270.24237
SNAP25        0.270 -1.8867850.23037
PDE6A         0.291 -1.8928180.20937
NEUROD1       0.252 -1.9452460.24837
SYT1          0.264 -1.9501460.23637
AIPL1         0.279 -1.9613320.22137
UNC119        0.213 -1.9842130.28737
FAM57B        0.260 -1.9962960.24037
RS1           0.242 -1.9981380.25837
MGARP         0.241 -2.0184400.25937
ROM1          0.207 -2.0546870.29337
RCVRN         0.204 -2.0797330.29637
GNAT1         0.187 -2.1139670.31337
NRL           0.235 -2.1223170.26537
SLC24A1       0.248 -2.1252490.25237
RP1           0.211 -2.1360680.28937
PRPH2         0.177 -2.1402440.32337
PDE6B         0.206 -2.1700480.29437
NR2E3         0.229 -2.2304010.27137
PDE6G         0.181 -2.2593700.31937
TULP1         0.177 -2.2606490.32337
PDC           0.154 -2.2969810.34637
RHO           0.144 -2.3117610.35637
A930011O12RIK 0.240 -2.3180210.26037
GNGT1         0.142 -2.3297020.35837
SAG           0.136 -2.3579810.36437
RPGRIP1       0.210 -2.4844760.29037


cluster no.   38    DE =  147
              myAUC myDiff   powercluster #
RGS5          0.992 5.501167 0.49238
MGP           0.992 4.465241 0.49238
IGFBP7        0.966 4.035969 0.46638
COL4A1        0.974 3.632199 0.47438
CALD1         0.989 3.427224 0.48938
COL4A2        0.925 3.164541 0.42538
ATP1A2        0.916 3.153645 0.41638
SERPINE2      0.867 3.078251 0.36738
ASPN          0.904 3.066492 0.40438
KCNJ8         0.801 2.949732 0.30138
ABCC9         0.825 2.914127 0.32538
ITGA1         0.880 2.901163 0.38038
NID1          0.887 2.865895 0.38738
MYL9          0.848 2.784330 0.34838
SPARCL1       0.921 2.771803 0.42138
HIGD1B        0.841 2.751780 0.34138
FSTL1         0.836 2.746793 0.33638
ITGB1         0.843 2.690748 0.34338
ITIH5         0.713 2.661303 0.21338
GNG11         0.837 2.649734 0.33738
COL1A2        0.814 2.596983 0.31438
COL3A1        0.785 2.565582 0.28538
PDGFRB        0.856 2.494842 0.35638
GJC1          0.829 2.453495 0.32938
TM4SF1        0.768 2.425629 0.26838
CRIP1         0.720 2.420014 0.22038
IFITM3        0.799 2.413464 0.29938
CSPG4         0.761 2.403481 0.26138
SPARC         0.940 2.383060 0.44038
MYO1B         0.795 2.250938 0.29538
MYL12A        0.804 2.246027 0.30438
SERPINH1      0.794 2.240935 0.29438
MCAM          0.768 2.235239 0.26838
ART3          0.769 2.225034 0.26938
CASQ2         0.730 2.198628 0.23038
LAMA4         0.752 2.197344 0.25238
LAMB1         0.765 2.179149 0.26538
TPM4          0.786 2.173681 0.28638
CD248         0.769 2.172865 0.26938
TPM1          0.728 2.168649 0.22838
LAMC1         0.806 2.152352 0.30638
ETS1          0.744 2.113024 0.24438
GJA4          0.714 2.090454 0.21438
TIMP3         0.753 2.075556 0.25338
CFH           0.713 2.068239 0.21338
EDNRA         0.777 2.041461 0.27738
NDUFA4L2      0.790 2.032572 0.29038
SEPT7         0.903 2.026055 0.40338
EBF1          0.805 2.024674 0.30538
PTRF          0.720 2.024501 0.22038
NOTCH3        0.722 2.014656 0.22238
SEPT11        0.798 2.003902 0.29838
PLAT          0.750 2.002567 0.25038
S1PR3         0.755 1.999823 0.25538
UACA          0.729 1.995204 0.22938
MYH9          0.760 1.981694 0.26038
RGS4          0.741 1.980531 0.24138
FLNA          0.708 1.979751 0.20838
NAALAD2       0.753 1.962642 0.25338
S100A11       0.743 1.951513 0.24338
NRP1          0.785 1.946284 0.28538
SEPT4         0.805 1.932384 0.30538
BGN           0.745 1.895552 0.24538
PPIC          0.751 1.881210 0.25138
PCDH18        0.743 1.866156 0.24338
MAGED2        0.752 1.849301 0.25238
CNN2          0.721 1.848057 0.22138
NBL1          0.737 1.837023 0.23738
MARCKS        0.837 1.808142 0.33738
VIM           0.745 1.769597 0.24538
ARHGDIB       0.705 1.769381 0.20538
B2M           0.735 1.764019 0.23538
ADAP2         0.706 1.740003 0.20638
EPAS1         0.760 1.738220 0.26038
NR2F2         0.741 1.729772 0.24138
UTRN          0.712 1.709004 0.21238
ID3           0.737 1.706232 0.23738
GUCY1A3       0.798 1.705109 0.29838
ACTB          0.929 1.685265 0.42938
LAPTM4A       0.815 1.676642 0.31538
RHOB          0.727 1.667873 0.22738
RBMS1         0.708 1.644134 0.20838
LRRC58        0.827 1.640398 0.32738
MEF2C         0.712 1.640375 0.21238
CCDC80        0.713 1.628830 0.21338
ANXA5         0.715 1.584120 0.21538
ITM2B         0.851 1.582958 0.35138
FERMT2        0.705 1.565111 0.20538
CD63          0.718 1.561257 0.21838
MFGE8         0.772 1.548767 0.27238
WLS           0.702 1.535632 0.20238
MPRIP         0.725 1.530097 0.22538
SERINC3       0.738 1.514550 0.23838
SLC12A2       0.722 1.511126 0.22238
LHFP          0.701 1.509888 0.20138
GINM1         0.703 1.495549 0.20338
CD81          0.819 1.485171 0.31938
VTN           0.735 1.473185 0.23538
APP           0.793 1.469747 0.29338
RAC1          0.714 1.426087 0.21438
TNFAIP1       0.705 1.405605 0.20538
OAZ2          0.706 1.349629 0.20638
NREP          0.759 1.298044 0.25938
PTEN          0.719 1.252699 0.21938
TMSB4X        0.772 1.138718 0.27238
SPTBN1        0.716 1.048742 0.21638
LAMP1         0.737 1.039290 0.23738
D4WSU53E      0.298 -1.1469910.20238
SNAP25        0.296 -1.4572350.20438
HSP90AA1      0.203 -1.5097210.29738
MGARP         0.250 -1.5230030.25038
NEUROD1       0.277 -1.5324730.22338
HMGN1         0.188 -1.7444340.31238
SLC24A1       0.267 -1.8175900.23338
TMA7          0.271 -1.8327500.22938
FAM57B        0.267 -1.8410720.23338
SYT1          0.265 -1.8459720.23538
CRX           0.292 -1.8769620.20838
ELOVL4        0.297 -1.8783930.20338
CKB           0.250 -1.8832140.25038
UNC119        0.220 -1.9043510.28038
NDUFA4        0.220 -1.9578100.28038
MPP4          0.295 -1.9682980.20538
AIPL1         0.278 -1.9727940.22238
EPB4.1        0.279 -2.0130980.22138
GNB1          0.192 -2.0274150.30838
NR2E3         0.232 -2.0989910.26838
1810009A15RIK 0.291 -2.1213940.20938
PDE6G         0.188 -2.1414900.31238
PDE6A         0.274 -2.1639940.22638
NRL           0.233 -2.1933830.26738
CNGB1         0.282 -2.2203510.21838
RS1           0.227 -2.2308080.27338
TULP1         0.179 -2.3102060.32138
CNGA1         0.225 -2.3187570.27538
RCVRN         0.188 -2.3190520.31238
RP1           0.201 -2.3412250.29938
RHO           0.153 -2.3791670.34738
RPGRIP1       0.215 -2.3906920.28538
PDC           0.147 -2.4044650.35338
A930011O12RIK 0.231 -2.4447440.26938
GNAT1         0.174 -2.4506500.32638
SAG           0.140 -2.4977910.36038
PDE6B         0.194 -2.5338950.30638
PRPH2         0.151 -2.5811110.34938
ROM1          0.175 -2.5902150.32538
GNGT1         0.133 -2.6602610.36738


cluster no.   39    DE =  153
              myAUC myDiff   powercluster #
CTSS          0.978 4.653922 0.47839
HEXB          0.976 4.292110 0.47639
C1QB          0.970 3.878037 0.47039
C1QC          0.948 3.834225 0.44839
APOE          0.962 3.754892 0.46239
C1QA          0.948 3.723967 0.44839
CCL4          0.754 3.720710 0.25439
B2M           0.938 3.647541 0.43839
CX3CR1        0.903 3.520550 0.40339
LY86          0.903 3.481497 0.40339
P2RY12        0.880 3.398210 0.38039
CCL3          0.791 3.365822 0.29139
SEPP1         0.916 3.341246 0.41639
CSF1R         0.895 3.191319 0.39539
LAPTM5        0.903 3.170011 0.40339
ZFP36         0.875 3.154473 0.37539
TYROBP        0.873 3.084486 0.37339
JUNB          0.862 3.023664 0.36239
NFKBIA        0.805 3.015364 0.30539
KLF2          0.729 2.944302 0.22939
SIGLECH       0.880 2.904145 0.38039
ATF3          0.751 2.874536 0.25139
TREM2         0.851 2.847238 0.35139
JUN           0.901 2.800797 0.40139
CTSD          0.895 2.785069 0.39539
RHOB          0.863 2.668613 0.36339
SGK1          0.791 2.595234 0.29139
FCER1G        0.820 2.594593 0.32039
SELPLG        0.791 2.583273 0.29139
MPEG1         0.806 2.561161 0.30639
TMSB4X        0.978 2.518332 0.47839
GPR34         0.776 2.484680 0.27639
SERPINE2      0.851 2.447607 0.35139
SPARC         0.906 2.436520 0.40639
GRN           0.813 2.425319 0.31339
IER5          0.773 2.410207 0.27339
NPC2          0.832 2.385903 0.33239
LGMN          0.952 2.385703 0.45239
KLF6          0.744 2.379144 0.24439
LYZ2          0.746 2.374372 0.24639
EGR1          0.834 2.333774 0.33439
FCGR3         0.776 2.313824 0.27639
RGS2          0.803 2.307229 0.30339
4632428N05RIK 0.768 2.250471 0.26839
CTSZ          0.821 2.233623 0.32139
CST3          0.964 2.231930 0.46439
ITGAM         0.752 2.200036 0.25239
ACTB          0.956 2.193357 0.45639
FYB           0.773 2.190362 0.27339
TGFBR1        0.766 2.176746 0.26639
KCTD12        0.757 2.169558 0.25739
UNC93B1       0.746 2.159913 0.24639
AIF1          0.754 2.148845 0.25439
CYBA          0.759 2.143158 0.25939
MAFB          0.725 2.130408 0.22539
CTSB          0.900 2.106910 0.40039
H2-D1         0.755 2.100278 0.25539
DUSP1         0.721 2.084336 0.22139
RNASE4        0.716 2.084032 0.21639
SERINC3       0.830 2.075356 0.33039
PTGS1         0.739 2.071713 0.23939
FCRLS         0.746 2.055869 0.24639
UBC           0.834 2.024625 0.33439
LAIR1         0.737 2.014039 0.23739
H2-K1         0.719 2.013817 0.21939
CTSL          0.887 2.003522 0.38739
LY6E          0.764 2.000438 0.26439
ITGB5         0.740 1.998945 0.24039
PSAP          0.854 1.998267 0.35439
SAT1          0.739 1.997578 0.23939
LTC4S         0.731 1.992351 0.23139
ARPC1B        0.736 1.989627 0.23639
MARCKS        0.877 1.984915 0.37739
CD53          0.716 1.979296 0.21639
LRRC58        0.877 1.965416 0.37739
APBB1IP       0.709 1.956031 0.20939
BTG2          0.755 1.955286 0.25539
PLEK          0.711 1.946862 0.21139
RGS10         0.737 1.924107 0.23739
IER2          0.721 1.912803 0.22139
PLXDC2        0.738 1.910001 0.23839
F11R          0.714 1.890608 0.21439
IRF8          0.701 1.868279 0.20139
PLD4          0.731 1.865511 0.23139
CTSA          0.754 1.835910 0.25439
FOS           0.723 1.826721 0.22339
MAF           0.714 1.823466 0.21439
ITM2B         0.917 1.811843 0.41739
CD9           0.765 1.806437 0.26539
IFNGR1        0.742 1.805089 0.24239
JUND          0.756 1.804582 0.25639
LPCAT2        0.767 1.791338 0.26739
CTSH          0.725 1.784451 0.22539
MERTK         0.706 1.779292 0.20639
TRF           0.720 1.778704 0.22039
CD81          0.808 1.768962 0.30839
CLIC1         0.711 1.731795 0.21139
RRBP1         0.751 1.708872 0.25139
GPX1          0.731 1.694199 0.23139
MSN           0.704 1.650198 0.20439
CREG1         0.725 1.641235 0.22539
TPM3-RS7      0.702 1.631400 0.20239
LAMP2         0.704 1.522471 0.20439
TIMP2         0.705 1.496183 0.20539
QK            0.707 1.462699 0.20739
FTH1          0.853 1.383409 0.35339
TPM3          0.707 1.355049 0.20739
LAMP1         0.743 1.274744 0.24339
RPS9          0.740 1.227865 0.24039
GM9843        0.764 1.151216 0.26439
RPL32         0.759 1.139049 0.25939
RPS26         0.720 1.130727 0.22039
RPLP1         0.801 1.070725 0.30139
ANP32A        0.299 -1.1670420.20139
HSP90AA1      0.239 -1.2031830.26139
LDHA          0.291 -1.2036610.20939
PKM           0.295 -1.2775400.20539
NDUFA4        0.273 -1.3041890.22739
MAP1B         0.294 -1.3356600.20639
SYT1          0.285 -1.3666150.21539
FAM57B        0.292 -1.4137490.20839
NRL           0.279 -1.4270760.22139
ROM1          0.235 -1.4861010.26539
ANP32E        0.287 -1.5045560.21339
TULP1         0.220 -1.5396430.28039
SLC25A4       0.273 -1.5411580.22739
MGARP         0.256 -1.5419180.24439
CPE           0.268 -1.5561020.23239
TMA7          0.277 -1.5836300.22339
SNAP25        0.275 -1.5991320.22539
PDE6G         0.205 -1.6602030.29539
RS1           0.254 -1.6635520.24639
PRPH2         0.191 -1.7515010.30939
RCVRN         0.213 -1.7641800.28739
GNAT1         0.205 -1.7727420.29539
SLC24A1       0.261 -1.7761170.23939
EPB4.1        0.280 -1.8214000.22039
PDE6A         0.290 -1.8371140.21039
GNGT1         0.172 -1.8469100.32839
NEUROD1       0.248 -1.8693280.25239
UNC119        0.209 -1.8717890.29139
A930011O12RIK 0.254 -1.8779040.24639
STX3          0.288 -1.8940010.21239
CNGA1         0.243 -1.9050850.25739
HMGN1         0.165 -1.9052160.33539
NR2E3         0.237 -1.9432950.26339
RHO           0.166 -1.9841780.33439
GNB1          0.182 -2.0067140.31839
PDC           0.163 -2.0331910.33739
PDE6B         0.205 -2.1025410.29539
RPGRIP1       0.221 -2.1053380.27939
SAG           0.154 -2.1977990.34639
RP1           0.197 -2.3591180.30339
