# Supplementary material for: Probe-Seq enables transcriptional profiling of specific cell types from heterogeneous tissue by RNA-based isolation
Source: eLife. 2019 Dec 9;8:e51452. doi: 10.7554/eLife.51452 (PMC6901332; doi:10.7554/eLife.51452)
Supplement: Source code 1. [file elife-51452-code1.zip › Probe-Seq_Code/Mouse_Whole_Cell_Vsx2_Grik1_Read_Counts.txt]

0610005C13Rik	0	13	11	5	0	0
0610006L08Rik	0	0	0	0	0	0
0610009B22Rik	1222	1588	1090	957	1305	874
0610009E02Rik	33	27	20	14	63	0
0610009L18Rik	55	49	87	51	0	31
0610009O20Rik	178	161	267	295	199	136
0610010F05Rik	394	266	374	275	457	83
0610010K14Rik	2	11	3	12	0	6
0610012D04Rik	0	0	0	0	0	0
0610012G03Rik	1071	583	1215	843	1157	775
0610025J13Rik	0	0	1	0	1	0
0610030E20Rik	413	356	431	287	348	241
0610031O16Rik	0	1	0	0	0	0
0610033M10Rik	0	0	0	0	0	0
0610037L13Rik	542	628	894	1073	572	898
0610038B21Rik	11	92	34	10	5	24
0610039K10Rik	0	0	0	0	0	6
0610040B10Rik	71	78	78	68	77	32
0610040F04Rik	13	1	57	30	24	47
0610040J01Rik	8	4	7	54	0	67
0610043K17Rik	17	23	24	22	0	28
1010001B22Rik	19	0	31	8	19	0
1010001N08Rik	0	0	0	0	0	0
1110002E22Rik	0	8	19	25	6	0
1110002J07Rik	0	0	0	2	0	0
1110002L01Rik	271	389	193	231	45	28
1110002O04Rik	2	5	22	4	23	0
1110003F10Rik	39	50	31	26	3	15
1110004E09Rik	596	416	976	594	1122	722
1110004F10Rik	1377	1032	1974	1975	2610	1762
1110006O24Rik	37	13	30	23	33	19
1110008E08Rik	0	0	0	0	0	0
1110008F13Rik	208	97	264	151	228	180
1110008L16Rik	37	48	14	58	4	0
1110008P14Rik	702	310	740	347	516	338
1110012L19Rik	334	183	406	333	277	230
1110015O18Rik	0	13	0	10	107	0
1110017D15Rik	7	10	46	16	50	0
1110018N20Rik	97	146	98	60	45	3
1110019D14Rik	58	10	27	30	34	25
1110020A21Rik	91	144	93	80	62	22
1110025L11Rik	0	0	0	0	0	0
1110025M09Rik	12	40	13	14	0	0
1110028F11Rik	0	0	0	0	0	0
1110028F18Rik	0	1	0	0	0	0
1110032A03Rik	281	246	518	430	251	245
1110032F04Rik	7	0	0	0	10	0
1110034G24Rik	446	282	490	303	639	227
1110035H17Rik	2	10	21	19	1	1
1110036E04Rik	0	0	0	0	0	0
1110038B12Rik	35	76	144	74	152	73
1110038F14Rik	426	436	590	369	528	309
1110046J04Rik	10	9	13	22	7	2
1110051M20Rik	1499	1424	1230	1069	1321	993
1110057P08Rik	0	0	0	0	0	0
1110059E24Rik	450	526	628	794	178	462
1110059G10Rik	250	357	367	278	145	132
1110060G06Rik	0	0	13	1	0	0
1110065P20Rik	68	32	101	46	71	25
1190002N15Rik	279	299	173	320	84	48
1190005I06Rik	37	15	159	82	12	6
1190007I07Rik	81	44	96	99	68	43
1190028D05Rik	0	0	0	0	0	0
1200007C13Rik	0	0	0	3	0	0
1300002E11Rik	294	277	425	359	287	207
1300017J02Rik	12	20	8	6	2	0
1500002C15Rik	38	38	57	38	20	0
1500002F19Rik	17	12	11	13	1	1
1500004A13Rik	252	110	356	262	237	136
1500005C15Rik	0	0	1	1	0	0
1500009C09Rik	264	102	490	455	730	274
1500009L16Rik	195	26	256	199	872	433
1500011B03Rik	1440	699	1806	1250	1340	1000
1500011K16Rik	394	299	499	274	437	226
1500012K07Rik	5	14	9	37	0	24
1500015A07Rik	68	203	68	115	54	52
1500015L24Rik	0	0	0	0	0	0
1500015O10Rik	0	7	7	1	0	0
1500026H17Rik	61	41	113	63	24	15
1500035N22Rik	38	5	44	39	8	25
1520401A03Rik	3	15	0	0	38	0
1600002D24Rik	0	0	0	0	0	0
1600002H07Rik	101	188	153	183	63	179
1600002K03Rik	194	221	397	171	399	177
1600010M07Rik	0	0	0	0	0	0
1600012H06Rik	506	652	333	376	120	212
1600012P17Rik	0	0	2	0	0	0
1600014C10Rik	238	199	55	163	455	188
1600014C23Rik	49	16	53	40	18	28
1600015I10Rik	0	0	0	0	0	1
1600017P15Rik	51	18	22	17	5	0
1600019K03Rik	0	0	0	0	1	0
1600020E01Rik	628	840	797	599	655	513
1600023N17Rik	19	40	32	48	0	2
1600025M17Rik	0	0	0	0	0	0
1600027J07Rik	0	0	0	0	0	0
1600029O15Rik	7	1	0	0	0	0
1700001C02Rik	0	0	0	0	0	0
1700001C19Rik	0	0	0	0	1	0
1700001D01Rik	2	0	0	0	0	0
1700001F09Rik	3	3	0	3	0	0
1700001G01Rik	0	0	0	2	0	0
1700001G11Rik	11	2	0	8	14	39
1700001G17Rik	59	28	22	16	0	0
1700001J03Rik	0	23	45	27	3	1
1700001J04Rik	0	0	0	0	0	0
1700001J11Rik	1	3	2	0	0	0
1700001K19Rik	14	46	29	27	30	0
1700001L05Rik	0	3	0	0	0	0
1700001L19Rik	152	27	67	40	49	64
1700001N15Rik	0	0	0	0	0	0
1700001O22Rik	182	92	39	25	2	7
1700001P01Rik	3	9	7	4	0	0
1700003C15Rik	1	0	0	0	0	0
1700003D09Rik	0	1	0	5	0	0
1700003E16Rik	199	117	58	37	11	0
1700003E24Rik	0	0	0	0	0	0
1700003F12Rik	3	9	14	3	5	0
1700003G13Rik	0	0	0	0	0	0
1700003G18Rik	5	11	11	5	0	0
1700003H04Rik	0	1	0	0	0	0
1700003I16Rik	0	0	0	0	0	0
1700003I22Rik	0	0	0	0	0	0
1700003L19Rik	0	0	0	0	0	1
1700003M07Rik	6	0	0	0	0	0
1700003N22Rik	0	1	0	1	1	0
1700003P14Rik	1	0	0	0	0	0
1700006A11Rik	0	13	0	0	0	0
1700006E09Rik	0	3	22	17	10	0
1700006F04Rik	9	1	0	0	0	0
1700006H21Rik	0	0	0	0	0	0
1700006J14Rik	27	33	16	4	10	1
1700006P03Rik	0	0	0	0	0	0
1700007E05Rik	1	0	0	0	0	0
1700007F19Rik	0	0	0	4	0	0
1700007G11Rik	5	8	3	4	0	0
1700007J10Rik	1	10	2	2	0	0
1700007K09Rik	0	5	1	0	0	0
1700007K13Rik	28	14	0	18	0	0
1700007L15Rik	129	56	97	41	103	36
1700007M16Rik	0	0	0	0	0	0
1700007P06Rik	0	0	5	0	0	0
1700008A23Rik	1	6	0	14	0	0
1700008B11Rik	0	0	0	0	0	0
1700008H02Rik	0	0	0	0	0	0
1700008J07Rik	95	99	51	62	18	31
1700008K24Rik	0	7	0	0	0	0
1700008N11Rik	0	0	0	0	0	0
1700008O03Rik	6	10	3	7	0	0
1700008P02Rik	0	0	0	0	0	0
1700009C05Rik	0	0	0	0	0	0
1700009J07Rik	0	1	0	0	0	0
1700009N14Rik	0	0	0	0	0	0
1700010B08Rik	1	0	0	0	0	0
1700010B13Rik	0	0	0	0	0	0
1700010D01Rik	0	0	0	0	0	0
1700010H22Rik	2	0	0	0	0	0
1700010I02Rik	0	1	0	0	0	0
1700010I14Rik	26	0	0	5	0	0
1700010J16Rik	0	0	0	0	0	0
1700010K23Rik	0	1	0	0	0	0
1700010K24Rik	8	11	3	3	0	0
1700010L04Rik	23	79	13	3	0	0
1700010N08Rik	0	0	0	0	0	0
1700011B04Rik	0	0	0	0	0	0
1700011C11Rik	0	0	0	0	0	0
1700011D18Rik	0	0	3	0	0	0
1700011H14Rik	4	23	0	14	6	4
1700011I03Rik	8	0	0	0	11	0
1700011L03Rik	0	0	0	0	0	0
1700011L22Rik	0	0	0	2	0	0
1700011M02Rik	0	0	0	0	0	0
1700012A03Rik	0	0	0	0	0	0
1700012B07Rik	0	0	1	0	1	0
1700012B09Rik	0	1	0	0	0	0
1700012C08Rik	0	0	0	0	0	0
1700012C14Rik	0	0	0	0	0	0
1700012D14Rik	144	268	140	130	157	122
1700012D16Rik	0	0	0	0	0	0
1700012E03Rik	0	0	0	0	0	0
1700012I11Rik	0	0	0	0	0	0
1700012J15Rik	0	0	0	0	0	0
1700012J22Rik	0	0	0	0	1	0
1700012P22Rik	0	0	0	0	0	0
1700013A02Rik	0	0	0	0	0	0
1700013D24Rik	0	0	0	0	0	0
1700013F07Rik	1	31	1	0	0	0
1700013G24Rik	0	0	0	0	0	0
1700013H16Rik	0	0	0	0	0	0
1700013M08Rik	8	3	57	12	0	0
1700013N06Rik	0	0	0	0	0	0
1700014D04Rik	0	0	0	0	0	0
1700014F14Rik	0	0	0	0	0	0
1700014L14Rik	0	0	0	0	0	0
1700015C17Rik	0	0	0	0	0	0
1700015F17Rik	4	2	14	5	0	0
1700015G11Rik	0	6	0	0	0	12
1700015I17Rik	0	0	0	0	0	0
1700015O11Rik	0	0	1	0	0	0
1700016A09Rik	0	3	6	0	0	0
1700016B01Rik	0	0	0	0	0	0
1700016B15Rik	0	0	0	0	0	0
1700016C15Rik	5	0	4	0	0	0
1700016D06Rik	0	5	0	0	0	0
1700016D08Rik	0	0	0	0	0	0
1700016F12Rik	0	0	0	0	0	0
1700016G14Rik	0	5	0	0	0	0
1700016G22Rik	0	0	0	0	0	0
1700016H13Rik	0	0	0	0	0	0
1700016K19Rik	15	5	4	0	0	0
1700016L21Rik	0	1	7	0	0	0
1700016P03Rik	24	14	37	44	7	0
1700016P04Rik	0	0	0	0	0	0
1700017B05Rik	147	18	82	96	138	25
1700017D01Rik	0	0	0	0	0	0
1700017G19Rik	21	0	0	0	0	0
1700017I07Rik	0	0	0	0	0	0
1700017J07Rik	0	0	0	0	0	0
1700017L05Rik	0	0	0	0	0	0
1700017M07Rik	0	0	0	0	0	0
1700017N19Rik	3	8	3	0	0	0
1700018A04Rik	0	0	4	0	0	1
1700018A14Rik	4	21	2	0	0	0
1700018A23Rik	4	0	0	0	16	0
1700018B08Rik	0	0	0	0	0	0
1700018B24Rik	0	0	0	0	0	0
1700018F24Rik	0	0	0	0	0	0
1700018G05Rik	0	0	0	0	0	0
1700018L02Rik	99	167	13	16	115	31
1700018M17Rik	0	0	0	0	0	0
1700018P08Rik	0	0	0	0	0	0
1700019A02Rik	0	5	10	2	2	6
1700019A23Rik	0	0	1	0	0	0
1700019B21Rik	0	0	0	0	0	0
1700019D03Rik	130	52	89	220	18	0
1700019E08Rik	0	0	0	0	0	0
1700019F05Rik	0	0	0	0	0	0
1700019G24Rik	0	3	0	0	15	0
1700019M22Rik	0	0	0	0	0	0
1700019N19Rik	3	0	0	0	0	0
1700019P21Rik	0	0	0	0	0	0
1700020A23Rik	2	1	0	0	0	0
1700020D05Rik	11	27	26	2	2	0
1700020G03Rik	0	0	1	0	0	0
1700020G17Rik	0	0	0	0	0	0
1700020I14Rik	2105	2471	1546	1159	1260	481
1700020L24Rik	0	0	2	0	10	0
1700020M21Rik	0	0	0	0	0	0
1700020N01Rik	0	0	0	0	0	0
1700020N15Rik	0	0	0	0	0	0
1700020N18Rik	0	0	0	0	0	0
1700021A07Rik	0	1	1	0	0	0
1700021F02Rik	0	0	0	0	0	0
1700021F05Rik	415	313	296	321	493	291
1700021F07Rik	0	0	1	0	0	0
1700021F13Rik	3	1	2	1	0	0
1700021J08Rik	0	0	0	0	0	0
1700021L23Rik	0	0	0	0	0	0
1700021N21Rik	8	1	40	34	42	82
1700021P04Rik	0	0	0	0	0	0
1700022A21Rik	0	0	0	0	0	0
1700022A22Rik	0	0	0	0	0	1
1700022E09Rik	52	78	180	167	282	192
1700022H16Rik	0	0	0	0	0	0
1700022I11Rik	3	3	28	3	12	1
1700022N22Rik	1	4	2	14	16	0
1700023C21Rik	0	0	0	1	0	0
1700023F02Rik	0	0	0	0	0	0
1700023F06Rik	22	17	6	26	10	0
1700023G09Rik	0	0	0	0	0	0
1700023H06Rik	40	98	71	36	8	0
1700024B05Rik	0	0	0	0	0	0
1700024B18Rik	0	0	2	0	2	0
1700024G13Rik	12	3	0	1	0	0
1700024J04Rik	0	0	0	0	0	0
1700024P04Rik	0	2	0	0	0	0
1700025A08Rik	0	0	0	0	0	0
1700025B11Rik	0	0	0	0	0	0
1700025C18Rik	0	0	0	0	0	0
1700025D23Rik	0	0	0	0	0	0
1700025F22Rik	0	1	1	0	0	0
1700025F24Rik	0	0	0	0	0	0
1700025G04Rik	414	196	245	306	604	117
1700025H01Rik	0	0	0	0	0	0
1700025J12Rik	0	0	0	0	0	0
1700025K24Rik	0	0	0	0	0	0
1700025L06Rik	0	5	58	12	0	0
1700025M24Rik	0	0	0	0	0	0
1700025N21Rik	0	0	0	0	0	1
1700025N23Rik	0	0	0	0	0	0
1700025O08Rik	0	0	0	0	0	0
1700026D11Rik	0	0	0	0	0	0
1700026F02Rik	45	21	65	3	24	0
1700026J12Rik	0	0	0	0	0	0
1700026J14Rik	0	4	12	0	0	0
1700027A07Rik	0	4	2	0	0	2
1700027A15Rik	0	0	0	0	0	0
1700027F06Rik	0	0	0	0	0	0
1700027F09Rik	0	0	0	0	0	0
1700027H10Rik	19	4	3	0	0	0
1700027I24Rik	0	0	0	0	0	0
1700028B04Rik	0	0	1	2	1	0
1700028D13Rik	0	0	0	0	0	0
1700028E10Rik	260	653	340	158	4	84
1700028I16Rik	0	0	0	0	0	0
1700028J19Rik	0	7	11	20	0	0
1700028K03Rik	97	137	177	92	129	56
1700028M03Rik	0	0	0	0	0	0
1700028N14Rik	0	10	2	6	0	0
1700028P14Rik	0	0	0	0	0	0
1700028P15Rik	0	0	0	0	0	0
1700029B22Rik	0	0	0	0	0	0
1700029B24Rik	148	166	24	14	0	0
1700029E06Rik	0	0	0	0	0	0
1700029F12Rik	0	0	0	0	0	0
1700029H14Rik	1	6	0	7	0	0
1700029I15Rik	41	73	55	99	135	116
1700029J03Rik	0	0	0	0	0	1
1700029J07Rik	297	803	236	116	98	29
1700029M03Rik	0	0	0	0	0	0
1700029M20Rik	0	0	0	0	0	0
1700029N11Rik	0	0	0	0	0	0
1700029P11Rik	0	0	0	0	0	0
1700030A11Rik	0	0	0	0	0	0
1700030C10Rik	26	35	157	109	635	362
1700030C12Rik	2	0	1	0	0	0
1700030C14Rik	0	0	0	0	0	0
1700030F04Rik	0	0	0	0	0	0
1700030I03Rik	0	0	2	4	0	0
1700030J22Rik	66	123	49	18	44	0
1700030K09Rik	141	128	132	162	266	26
1700030L20Rik	0	0	24	2	0	0
1700030M09Rik	0	0	0	0	0	0
1700030N03Rik	0	0	0	0	0	0
1700030N18Rik	10	0	0	0	0	1
1700030O20Rik	3	3	0	0	0	0
1700031A10Rik	1	0	0	0	0	0
1700031F05Rik	0	2	0	0	0	0
1700031F10Rik	0	0	0	0	0	0
1700031L13Rik	0	0	0	0	0	0
1700031M16Rik	0	0	0	0	0	0
1700031P21Rik	0	1	0	0	0	0
1700034B16Rik	0	0	0	1	0	0
1700034E13Rik	0	0	0	0	0	0
1700034G24Rik	0	0	0	0	0	0
1700034H15Rik	31	19	31	16	7	12
1700034I23Rik	18	26	19	5	17	0
1700034J04Rik	0	0	0	0	0	0
1700034J05Rik	4	0	0	0	0	0
1700034K08Rik	0	0	0	0	0	0
1700034O15Rik	0	0	0	0	0	0
1700034P13Rik	2	0	0	2	0	0
1700036A12Rik	0	13	0	0	0	0
1700036G14Rik	0	0	0	0	0	0
1700036O09Rik	0	0	0	0	0	0
1700037C06Rik	0	0	0	0	0	0
1700037C18Rik	285	115	95	49	132	60
1700037F24Rik	14	0	0	0	0	0
1700037H04Rik	368	248	556	311	490	199
1700039E22Rik	0	0	0	0	0	0
1700039I01Rik	0	0	1	0	0	0
1700039M10Rik	0	0	0	0	0	0
1700039M15Rik	0	0	0	0	0	0
1700040D17Rik	36	54	48	53	8	32
1700040F15Rik	0	0	0	0	0	0
1700040F17Rik	0	0	0	0	0	0
1700040K01Rik	0	0	0	0	0	0
1700040L02Rik	0	0	1	12	0	0
1700040L08Rik	0	0	0	0	0	0
1700041C23Rik	0	0	0	0	0	0
1700041G16Rik	0	6	0	6	13	6
1700041I07Rik	2	0	0	0	0	0
1700041M05Rik	0	0	0	0	0	0
1700041M19Rik	0	0	0	0	0	0
1700042D02Rik	0	0	0	0	0	0
1700042G07Rik	0	0	0	0	0	0
1700042G15Rik	0	0	0	0	0	0
1700042O10Rik	0	0	0	0	0	0
1700044C05Rik	0	0	0	0	0	0
1700044K03Rik	0	0	0	0	0	0
1700045H11Rik	1	0	0	0	0	0
1700045I11Rik	0	0	0	0	0	0
1700046C09Rik	0	0	0	0	0	0
1700047A11Rik	0	0	1	3	0	0
1700047F07Rik	28	11	10	1	0	0
1700047G03Rik	0	0	0	0	0	0
1700047G07Rik	0	0	0	0	0	0
1700047I17Rik2	1	3	0	0	0	0
1700047K16Rik	13	11	0	8	0	1
1700047L14Rik	0	0	0	0	0	0
1700047M11Rik	2	0	14	28	0	0
1700047N06Rik	0	26	1	12	0	22
1700047O18Rik	4	0	0	0	0	0
1700048F04Rik	0	0	0	0	0	0
1700048M11Rik	5	1	5	29	8	0
1700048O20Rik	208	349	176	290	152	231
1700049E15Rik	0	0	0	0	0	0
1700049E17Rik1	0	0	0	0	0	0
1700049E22Rik	0	0	0	2	0	0
1700049J03Rik	0	1	0	0	0	19
1700049L16Rik	0	0	0	0	0	0
1700051A21Rik	0	1	0	0	0	0
1700051K13Rik	0	0	0	0	0	0
1700051O22Rik	0	0	0	0	0	0
1700052H01Rik	0	2	0	0	0	0
1700052I22Rik	0	0	0	0	0	0
1700052K11Rik	110	61	73	48	64	18
1700054A03Rik	0	0	0	0	0	0
1700054K02Rik	0	0	0	0	0	0
1700054K19Rik	0	0	0	0	0	0
1700054M17Rik	0	0	0	5	0	0
1700054O19Rik	0	0	0	0	0	0
1700055C04Rik	0	0	0	0	0	0
1700055D18Rik	70	130	50	5	136	0
1700056E22Rik	9	12	8	14	0	1
1700056N10Rik	41	62	107	85	62	96
1700057G04Rik	2	0	0	0	0	0
1700057H15Rik	0	0	0	0	0	0
1700057H21Rik	0	0	0	0	5	0
1700058P15Rik	0	2	0	2	7	0
1700060C16Rik	1	0	0	0	0	0
1700060C20Rik	2	2	0	0	9	0
1700060J05Rik	6	9	4	7	0	0
1700060O08Rik	0	0	0	0	0	0
1700061E17Rik	0	0	0	0	0	0
1700061E18Rik	0	3	0	0	0	0
1700061F12Rik	0	0	0	0	0	0
1700061G19Rik	2	0	25	17	10	0
1700061H18Rik	0	0	0	0	0	0
1700061I17Rik	0	0	0	0	0	0
1700061J23Rik	0	2	0	0	0	0
1700061N14Rik	0	0	0	0	0	0
1700063A18Rik	5	0	0	0	0	0
1700063D05Rik	0	0	0	0	0	0
1700063H04Rik	0	0	0	0	0	0
1700063H06Rik	6	0	0	0	0	0
1700063I16Rik	0	0	0	0	0	0
1700063K16Rik	0	0	0	0	0	0
1700063O14Rik	0	0	0	0	0	0
1700064H15Rik	32	38	25	6	20	0
1700064J06Rik	0	0	0	0	0	0
1700064M15Rik	0	0	2	6	0	0
1700065D16Rik	19	3	0	0	0	0
1700065I16Rik	0	0	0	0	0	0
1700065J11Rik	0	0	0	0	0	0
1700065J18Rik	0	10	12	2	0	0
1700065L07Rik	0	0	0	0	0	0
1700065O20Rik	0	0	0	0	0	0
1700066B17Rik	0	0	0	0	0	0
1700066B19Rik	23	6	17	6	0	17
1700066C05Rik	0	1	0	0	0	0
1700066J03Rik	0	5	5	0	0	1
1700066M21Rik	69	56	161	238	113	0
1700066N21Rik	0	0	0	0	0	0
1700066O22Rik	10	0	0	0	0	0
1700067G17Rik	0	0	0	0	0	0
1700067K01Rik	9	32	30	30	0	6
1700067P10Rik	0	0	0	5	0	0
1700069B07Rik	0	0	0	0	0	0
1700069L16Rik	0	0	0	1	0	0
1700069P05Rik	0	0	0	0	0	0
1700071G01Rik	0	0	1	0	0	0
1700071K01Rik	0	4	2	2	0	0
1700071M16Rik	32	206	12	15	0	0
1700072B07Rik	0	0	0	0	0	0
1700072G22Rik	0	0	0	0	0	0
1700072O05Rik	0	0	0	0	0	0
1700073E17Rik	1	0	0	9	0	0
1700074A21Rik	0	0	0	0	0	0
1700074H08Rik	0	5	2	0	0	0
1700074P13Rik	0	4	0	1	0	0
1700080E11Rik	0	0	0	0	0	0
1700080G11Rik	5	0	2	5	0	0
1700080N15Rik	16	21	43	32	60	18
1700080O16Rik	0	0	0	0	0	0
1700081B01Rik	2	0	1	0	0	0
1700081H04Rik	0	0	0	0	0	0
1700082M22Rik	0	0	0	0	0	0
1700083H02Rik	0	0	0	0	0	0
1700084C06Rik	0	0	0	0	0	0
1700084E18Rik	16	27	25	20	1	0
1700084F23Rik	0	0	70	40	0	0
1700084J12Rik	0	1	19	15	9	0
1700084M14Rik	0	0	0	0	0	0
1700085C21Rik	0	0	0	8	0	0
1700086D15Rik	0	0	11	0	0	0
1700086L19Rik	0	12	0	0	1	0
1700086O06Rik	138	79	125	70	161	38
1700086P04Rik	7	1	59	39	30	24
1700088E04Rik	46	113	16	10	12	7
1700091H14Rik	0	0	0	0	0	0
1700092C02Rik	1	7	0	0	0	0
1700092C10Rik	0	0	0	0	0	0
1700092C17Rik	0	0	0	2	0	0
1700092E19Rik	0	0	0	0	0	0
1700092K14Rik	0	0	0	0	0	0
1700092M07Rik	4	11	0	1	0	0
1700093J21Rik	2	0	3	1	0	0
1700093K21Rik	36	10	24	2	36	0
1700094J05Rik	0	0	0	0	0	0
1700094M23Rik	0	0	0	0	0	0
1700094M24Rik	1	0	0	0	0	0
1700095A13Rik	0	0	0	0	0	0
1700095A21Rik	0	0	1	0	0	0
1700095B10Rik	0	0	0	0	0	0
1700095J03Rik	0	0	0	0	0	0
1700095J07Rik	0	0	1	0	0	0
1700095J12Rik	19	2	14	0	0	4
1700095K22Rik	0	0	0	0	0	0
1700096J18Rik	0	0	0	0	0	0
1700096K18Rik	216	270	175	151	159	128
1700097M23Rik	1	0	0	0	0	0
1700097N02Rik	0	1	0	0	0	0
1700099I09Rik	1	0	0	0	0	0
1700100L14Rik	0	0	0	0	0	0
1700101I11Rik	33	91	38	28	12	0
1700101I19Rik	0	0	0	0	0	0
1700101O22Rik	5	18	14	3	0	2
1700102F20Rik	0	0	0	0	0	0
1700102P08Rik	7	9	87	68	31	26
1700104B16Rik	0	1	0	1	0	0
1700105P06Rik	0	6	3	16	0	0
1700108F19Rik	0	0	6	0	0	0
1700108J01Rik	0	3	0	0	0	0
1700108N06Rik	0	0	0	0	0	0
1700108N11Rik	0	0	0	0	0	0
1700109G14Rik	4	13	19	5	0	0
1700109G15Rik	0	0	0	0	0	0
1700109H08Rik	22	26	14	16	21	0
1700109I08Rik	0	0	0	0	0	0
1700109K24Rik	5	7	0	8	11	0
1700110C19Rik	14	15	25	7	82	18
1700110I01Rik	3	0	0	0	0	0
1700110I07Rik	0	1	0	0	0	0
1700110K17Rik	5	0	1	0	20	0
1700111E14Rik	3	3	19	8	0	0
1700111N16Rik	0	0	0	0	0	0
1700112D23Rik	4	6	11	4	5	27
1700112H15Rik	0	0	0	0	0	0
1700112J05Rik	0	0	1	0	0	0
1700112J16Rik	29	63	55	70	76	123
1700112K13Rik	0	0	0	0	0	0
1700112L15Rik	5	0	0	1	0	0
1700113A16Rik	24	14	28	15	39	33
1700113B19Rik	0	0	0	0	0	0
1700113H08Rik	13	0	2	6	28	0
1700116B05Rik	0	33	18	17	11	0
1700119H24Rik	143	208	100	22	86	12
1700119I11Rik	0	0	0	0	0	0
1700120B22Rik	0	1	0	0	0	0
1700120C14Rik	79	82	103	25	109	81
1700120C18Rik	0	0	0	0	0	0
1700120E14Rik	0	0	0	0	0	0
1700120G07Rik	0	2	0	0	0	0
1700120G11Rik	0	0	0	0	0	0
1700120K04Rik	0	0	0	0	0	0
1700120O09Rik	1	0	0	0	0	0
1700121C08Rik	3	0	2	0	0	0
1700121L03Rik	0	0	0	0	0	0
1700121L16Rik	0	0	0	1	0	0
1700121N20Rik	0	0	0	0	0	0
1700122D07Rik	0	0	0	0	0	0
1700122E12Rik	0	3	7	3	0	0
1700122H20Rik	0	0	0	0	0	0
1700122O11Rik	0	0	0	0	0	0
1700123J17Rik	1	0	0	0	0	0
1700123K08Rik	5	16	32	14	0	0
1700123L14Rik	0	3	0	0	0	0
1700123M08Rik	19	24	11	11	7	23
1700123O12Rik	0	0	0	0	0	0
1700123O20Rik	237	315	412	455	545	439
1700123O21Rik	21	15	0	0	0	0
1700124L16Rik	22	31	28	19	2	6
1700125G02Rik	0	1	0	1	16	0
1700125G22Rik	0	11	0	5	0	0
1700125H03Rik	0	0	0	0	0	0
1700125H20Rik	4	5	0	9	0	0
1700126A01Rik	0	0	0	0	0	0
1700126G02Rik	4	3	0	0	0	0
1700126H18Rik	0	0	0	0	0	0
1700128A07Rik	0	0	0	0	0	0
1700128E19Rik	0	0	0	0	0	0
1700128F08Rik	0	0	0	0	0	0
1700129C05Rik	0	0	0	0	0	0
1700129L04Rik	6	0	3	0	0	0
1810006J02Rik	0	0	0	0	0	0
1810007C17Rik	0	0	0	0	0	0
1810007D17Rik	4	0	0	0	0	0
1810008B01Rik	0	0	0	0	0	0
1810008I18Rik	0	0	0	0	0	0
1810009A15Rik	14	21	5	7	21	12
1810009J06Rik	0	0	0	0	0	0
1810010D01Rik	0	12	0	0	0	0
1810010H24Rik	71	88	202	406	52	82
1810010K12Rik	50	141	10	9	28	0
1810011H11Rik	0	11	0	0	0	0
1810011O10Rik	27	0	22	23	0	0
1810012K08Rik	0	2	0	6	0	0
1810012K16Rik	0	12	5	0	14	0
1810013D15Rik	3	0	12	1	0	0
1810013L24Rik	315	259	257	364	92	110
1810014B01Rik	98	101	160	100	121	91
1810017P11Rik	0	0	0	0	0	0
1810018F18Rik	0	0	0	0	0	0
1810019D21Rik	20	2	0	0	0	1
1810019N24Rik	0	13	6	0	0	0
1810020O05Rik	0	0	0	0	0	0
1810021B22Rik	54	55	41	34	61	55
1810022K09Rik	849	364	1175	480	869	140
1810024B03Rik	33	53	38	17	13	3
1810026B05Rik	652	773	711	583	318	187
1810030O07Rik	304	198	424	383	297	130
1810032O08Rik	116	88	81	31	15	78
1810034E14Rik	5	0	1	7	22	0
1810037I17Rik	698	452	1508	1013	1491	845
1810041H14Rik	21	33	29	22	0	0
1810041L15Rik	605	391	2422	2655	2837	1937
1810043G02Rik	617	612	428	312	464	276
1810044D09Rik	54	64	103	37	29	17
1810046K07Rik	0	0	0	0	0	0
1810049I09Rik	0	0	0	0	0	0
1810049J17Rik	0	0	0	0	0	0
1810053B23Rik	3	0	0	0	0	0
1810055G02Rik	142	172	283	188	180	376
1810058I24Rik	569	236	832	463	699	426
1810059C17Rik	15	8	24	10	13	2
1810059H22Rik	81	84	139	87	81	55
1810062G17Rik	0	0	0	2	0	0
1810062O18Rik	5	4	12	5	0	0
1810063I02Rik	34	49	53	18	25	15
1810064F22Rik	4	8	18	0	0	1
1810065E05Rik	0	0	0	0	0	0
2010001A14Rik	49	63	126	92	134	66
2010001K21Rik	31	1	133	64	1	0
2010003K11Rik	0	0	0	0	0	0
2010005H15Rik	0	0	0	0	0	0
2010007H06Rik	13	27	5	28	0	0
2010008C14Rik	0	5	0	1	0	0
2010009K17Rik	0	0	0	0	0	0
2010010A06Rik	0	0	0	1	2	0
2010013B24Rik	0	3	0	0	0	0
2010015M23Rik	24	101	75	51	9	9
2010016I18Rik	0	4	2	14	0	0
2010103J01Rik	0	1	0	0	0	0
2010106C02Rik	0	0	0	0	0	0
2010106E10Rik	0	5	0	0	0	33
2010107E04Rik	3093	2086	5774	4158	3457	1887
2010107G23Rik	316	170	235	266	154	151
2010109A12Rik	18	19	54	29	65	0
2010109I03Rik	0	0	0	0	0	0
2010109P13Rik	0	0	0	0	1	0
2010110E17Rik	0	0	0	0	0	0
2010110G14Rik	0	0	0	0	0	0
2010110K18Rik	0	0	0	0	15	0
2010111I01Rik	495	494	257	214	357	75
2010204K13Rik	47	20	16	19	21	14
2010300C02Rik	60	11	1	0	0	0
2010300F17Rik	0	0	0	0	0	0
2010308F09Rik	19	44	1	6	13	0
2010309G21Rik	0	0	0	0	0	0
2010310C07Rik	0	0	0	0	0	0
2010315B03Rik	208	352	111	115	85	32
2010320M18Rik	179	260	324	191	423	179
2010320O07Rik	0	0	8	0	0	8
2200002A13Rik	1	0	0	0	0	0
2200002D01Rik	11	32	16	15	0	0
2200002J24Rik	0	0	0	0	0	0
2200007N16Rik	0	0	0	0	0	0
2210008F06Rik	12	8	0	4	0	0
2210010C04Rik	0	0	0	0	0	0
2210011C24Rik	0	0	0	0	16	0
2210011K15Rik	4	0	0	16	0	0
2210013O21Rik	414	187	417	359	560	314
2210016F16Rik	290	141	506	486	395	228
2210016L21Rik	1128	667	1391	1015	1512	1582
2210017I01Rik	0	0	0	0	0	0
2210406H18Rik	3	12	0	0	0	0
2210406O10Rik	56	52	9	12	20	18
2210407C18Rik	0	0	0	0	0	0
2210408F21Rik	93	43	105	79	63	37
2210408I21Rik	200	202	100	176	206	51
2210409E12Rik	0	0	0	0	0	0
2210411M09Rik	0	0	0	2	0	0
2210412B16Rik	0	0	4	3	1	0
2210414B05Rik	0	0	0	0	0	0
2210417A02Rik	0	0	0	0	0	0
2210418O10Rik	2	3	1	0	2	0
2210420H20Rik	0	0	2	0	0	0
2300002M23Rik	1	0	0	0	0	0
2300003K06Rik	0	0	0	0	0	0
2300009A05Rik	159	218	205	195	42	19
2310001H17Rik	6	8	76	48	0	0
2310001K20Rik	1	0	0	0	0	0
2310001K24Rik	0	0	0	2	0	0
2310002F09Rik	0	0	0	0	0	0
2310002L09Rik	0	0	0	0	0	0
2310003L06Rik	0	0	0	0	0	0
2310005A03Rik	0	0	0	0	0	0
2310005E17Rik	0	0	0	0	0	0
2310007B03Rik	0	0	0	0	0	0
2310008N11Rik	0	9	0	0	1	0
2310009A05Rik	208	78	132	74	110	48
2310009B15Rik	197	90	317	187	89	74
2310010J17Rik	32	22	51	34	31	23
2310011J03Rik	208	311	515	431	280	255
2310014F06Rik	10	11	1	32	0	0
2310015A10Rik	197	218	351	263	293	136
2310015D24Rik	0	0	0	0	0	0
2310015K22Rik	0	0	0	0	0	0
2310016D03Rik	0	0	0	1	0	0
2310016D23Rik	0	0	0	0	0	0
2310016G11Rik	5	11	25	27	5	0
2310020H05Rik	0	6	0	0	0	0
2310022A10Rik	121	136	255	251	136	348
2310022B05Rik	98	73	147	246	128	26
2310026I22Rik	0	5	6	0	72	20
2310026L22Rik	26	29	42	32	0	0
2310030A07Rik	17	34	9	3	18	5
2310030G06Rik	37	52	53	60	193	91
2310031A07Rik	0	6	7	0	0	1
2310033P09Rik	151	100	334	215	297	173
2310034C09Rik	0	0	0	0	0	0
2310034G01Rik	87	59	115	62	89	32
2310034O05Rik	4	23	4	0	26	0
2310035C23Rik	398	523	571	473	318	246
2310039H08Rik	156	171	155	137	288	129
2310039L15Rik	3	7	0	0	1	0
2310040G07Rik	8	3	6	9	0	0
2310040G24Rik	1	13	5	14	18	76
2310043L19Rik	0	0	0	0	0	0
2310043M15Rik	0	1	25	15	40	0
2310043O21Rik	0	0	0	0	0	0
2310043P16Rik	45	63	17	4	26	0
2310044K18Rik	0	0	0	0	0	0
2310046K23Rik	0	0	0	0	0	0
2310047D07Rik	8	30	6	1	19	0
2310050C09Rik	0	0	0	0	0	0
2310057J18Rik	0	0	0	0	0	0
2310057M21Rik	399	282	431	312	437	386
2310057N15Rik	0	0	0	0	0	0
2310058D17Rik	54	40	80	41	6	48
2310061I04Rik	391	380	572	316	371	167
2310061N02Rik	0	1	0	0	0	0
2310065F04Rik	0	1	0	0	0	0
2310068J16Rik	3	6	4	3	6	9
2310069B03Rik	0	0	0	0	0	0
2310069G16Rik	25	10	57	67	0	0
2310074N15Rik	3	1	55	9	0	0
2310075C17Rik	0	0	0	0	0	0
2310079G19Rik	0	3	0	0	0	0
2310081O03Rik	0	0	0	0	0	0
2400006E01Rik	0	0	0	2	0	0
2410002F23Rik	424	595	786	878	802	496
2410003L11Rik	0	0	0	0	0	0
2410004B18Rik	288	229	434	500	728	245
2410004I01Rik	0	10	0	2	0	0
2410004P03Rik	0	1	0	0	0	0
2410006H16Rik	114	76	150	83	105	40
2410012E07Rik	0	0	0	0	0	0
2410015M20Rik	712	327	1201	567	808	610
2410017I17Rik	0	1	4	1	0	0
2410018L13Rik	0	0	3	7	0	2
2410021H03Rik	71	60	277	225	130	101
2410022M11Rik	51	15	65	44	41	35
2410024N13Rik	0	0	0	0	0	0
2410080I02Rik	11	1	2	3	0	0
2410089E03Rik	719	555	962	569	633	158
2410124H12Rik	34	131	106	37	180	84
2410131K14Rik	601	661	837	595	301	145
2410137M14Rik	18	0	0	2	18	0
2410141K09Rik	0	1	0	0	1	0
2410152P15Rik	0	0	0	0	0	0
2500002B13Rik	11	45	45	9	27	8
2500004C02Rik	256	127	118	109	12	0
2510002D24Rik	322	499	648	583	481	198
2510009E07Rik	1269	684	992	1068	795	560
2510016D11Rik	8	0	3	0	0	0
2510017J16Rik	36	32	42	28	46	1
2510039O18Rik	275	292	464	251	331	214
2510046G10Rik	58	44	27	15	24	10
2600006K01Rik	0	0	0	1	0	0
2600014E21Rik	27	13	0	0	0	0
2610001A08Rik	133	127	73	24	15	0
2610001J05Rik	976	629	986	874	556	448
2610002M06Rik	237	130	254	332	201	160
2610005L07Rik	208	263	348	276	436	257
2610008E11Rik	328	434	638	433	278	53
2610011E03Rik	46	30	85	142	42	18
2610012C04Rik	68	23	32	14	50	5
2610016A17Rik	0	0	0	0	0	0
2610017A05Rik	7	87	93	42	5	16
2610020C07Rik	219	314	158	53	113	46
2610020F03Rik	0	0	0	1	0	0
2610021A01Rik	234	352	265	261	153	62
2610024D14Rik	0	0	1	0	0	0
2610027F03Rik	0	0	0	0	0	0
2610027K06Rik	38	6	42	56	139	144
2610028E06Rik	0	0	0	0	0	0
2610028H24Rik	0	0	1	0	0	0
2610034O05Rik	0	0	0	0	0	0
2610035D17Rik	39	12	87	71	1	0
2610035F20Rik	0	1	9	0	0	0
2610037D02Rik	64	120	79	77	89	65
2610042L04Rik	3	0	1	2	0	0
2610044O15Rik8	165	173	237	310	201	18
2610105M22Rik	0	0	0	2	0	0
2610203C20Rik	194	123	80	219	11	23
2610203C22Rik	6	1	0	2	0	0
2610204G07Rik	13	0	7	17	0	0
2610206C17Rik	0	6	5	21	15	0
2610300A13Rik	0	0	0	0	0	0
2610300M13Rik	0	7	0	8	0	0
2610301B20Rik	459	432	295	422	194	358
2610303G11Rik	0	0	0	0	0	0
2610306M01Rik	199	181	252	149	268	136
2610306O10Rik	0	0	0	11	0	0
2610307P16Rik	2	0	0	0	0	0
2610316D01Rik	54	21	78	61	112	67
2610318N02Rik	0	2	42	25	9	84
2610507B11Rik	1452	1115	1687	1178	2199	1134
2610507I01Rik	17	13	7	13	0	0
2610509F24Rik	0	0	0	0	0	0
2610524H06Rik	278	343	501	416	472	229
2610528A11Rik	9	84	10	7	0	0
2610528J11Rik	0	0	0	0	0	0
2700012I20Rik	21	24	11	0	0	29
2700016F22Rik	0	17	7	32	19	0
2700029L08Rik	16	40	25	42	38	30
2700033N17Rik	83	108	44	41	109	54
2700038G22Rik	70	276	68	126	118	34
2700046A07Rik	6	5	91	84	3	13
2700046G09Rik	44	71	156	66	70	39
2700049A03Rik	338	432	450	317	362	248
2700060E02Rik	527	504	1012	601	568	174
2700062C07Rik	279	452	566	463	829	295
2700068H02Rik	0	0	0	0	0	0
2700069I18Rik	1	16	9	11	55	12
2700078F05Rik	23	23	10	2	3	0
2700080J24Rik	16	0	11	1	0	0
2700081O15Rik	56	16	82	190	35	54
2700089I24Rik	0	0	0	0	0	0
2700097O09Rik	532	615	584	432	580	182
2700099C18Rik	45	16	22	11	11	0
2810001G20Rik	222	289	374	290	333	179
2810002D19Rik	57	158	129	169	126	53
2810004N23Rik	136	195	198	154	271	136
2810006K23Rik	261	245	383	274	171	124
2810013P06Rik	704	1040	819	738	559	510
2810021J22Rik	127	262	377	194	303	219
2810025M15Rik	150	137	160	239	159	58
2810029C07Rik	373	580	377	288	212	40
2810030D12Rik	130	138	54	33	147	38
2810032G03Rik	21	28	59	20	0	0
2810039B14Rik	206	310	293	159	315	230
2810047C21Rik1	0	0	0	0	0	0
2810049E08Rik	12	25	60	27	0	22
2810402E24Rik	116	223	130	88	50	11
2810403A07Rik	1117	898	1026	871	851	347
2810403D21Rik	154	109	56	40	63	24
2810404F17Rik	0	0	0	0	0	0
2810404M03Rik	0	0	0	0	0	0
2810405F15Rik	19	14	42	20	55	0
2810405F17Rik	59	86	41	72	7	0
2810407A14Rik	1	0	2	0	0	0
2810408A11Rik	0	16	4	19	0	75
2810408I11Rik	15	52	31	13	13	0
2810410L24Rik	60	36	50	73	206	54
2810414N06Rik	0	0	7	0	0	0
2810425M01Rik	0	2	0	5	0	0
2810428I15Rik	531	295	869	655	448	456
2810428J06Rik	163	111	145	84	7	1
2810429I04Rik	18	6	11	16	9	3
2810430I11Rik	0	0	0	1	0	0
2810432F15Rik	13	7	65	26	25	18
2810433D01Rik	2	9	41	32	0	0
2810442N19Rik	33	16	2	1	0	1
2810454H06Rik	123	97	59	57	116	27
2810455O05Rik	53	32	62	46	29	5
2810459M11Rik	0	0	0	0	0	0
2810468N07Rik	50	46	389	374	226	93
2810471M01Rik	6	2	0	0	0	5
2810474O19Rik	421	419	580	536	689	295
2900002M20Rik	14	2	35	13	9	4
2900005J15Rik	15	33	0	14	0	0
2900009J06Rik	0	1	0	1	0	0
2900011O08Rik	1685	680	885	1049	791	404
2900018N21Rik	46	41	13	0	4	0
2900022M07Rik	119	107	271	189	103	71
2900026A02Rik	150	35	181	244	99	189
2900027M19Rik	121	100	98	154	86	9
2900035J10Rik	4	0	0	0	0	0
2900037B21Rik	15	3	11	5	8	0
2900041M22Rik	0	0	0	0	0	0
2900042K21Rik	2	0	2	0	0	0
2900052L18Rik	78	68	232	154	96	57
2900052N01Rik	44	52	45	56	5	37
2900055J20Rik	323	115	170	85	944	608
2900060B14Rik	5	8	0	0	0	0
2900064F13Rik	39	6	10	1	9	0
2900064K03Rik	197	139	109	73	878	617
2900069G24Rik	0	0	0	0	0	0
2900072N19Rik	44	36	85	116	54	20
2900076A07Rik	205	244	358	198	268	128
2900076G11Rik	15	5	25	4	35	11
2900079G21Rik	0	0	0	0	0	0
2900089D17Rik	3	0	21	2	0	0
2900092C05Rik	0	5	5	5	0	0
2900092N22Rik	4	13	39	33	25	0
2900092O11Rik	0	0	0	0	0	0
2900093K20Rik	226	185	220	134	153	120
2900097C17Rik	1549	983	1050	767	1400	402
3000002C10Rik	153	247	114	103	73	46
3010001F23Rik	40	51	62	68	80	57
3010003L21Rik	0	2	0	3	0	0
3100002H09Rik	8	4	1	1	0	0
3100003L05Rik	0	2	14	19	0	0
3110001I22Rik	35	26	82	54	3	66
3110002H16Rik	509	519	421	520	721	459
3110004A20Rik	0	3	6	4	46	3
3110009E18Rik	41	38	130	53	109	41
3110009M11Rik	27	0	0	1	0	0
3110018I06Rik	0	0	0	0	0	0
3110021N24Rik	244	195	271	179	239	82
3110031N09Rik	1	0	3	5	0	0
3110035E14Rik	0	0	20	13	0	0
3110039M20Rik	0	1	0	3	0	0
3110040N11Rik	270	160	364	286	334	72
3110043O21Rik	343	282	255	408	72	46
3110045C21Rik	0	2	0	0	0	0
3110053B16Rik	9	15	2	16	1	53
3110056K07Rik	416	868	668	510	407	119
3110062G12Rik	0	0	0	0	0	3
3110062M04Rik	54	38	45	64	76	42
3110067C02Rik	42	39	64	51	0	28
3110070M22Rik	88	78	100	82	27	12
3110079O15Rik	8	1	0	0	0	11
3110080E11Rik	58	10	8	15	8	0
3110080O07Rik	33	24	92	59	162	81
3110082I17Rik	171	48	72	43	52	96
3110082J24Rik	0	0	0	0	0	0
3110083C13Rik	2	28	51	29	0	0
3110099E03Rik	0	0	0	0	0	0
3222401L13Rik	815	1313	1045	694	374	110
3300002A11Rik	0	0	0	4	0	0
3300002I08Rik	12	47	43	40	22	31
3300002P13Rik	25	6	0	2	0	0
3300005D01Rik	0	0	0	0	0	0
3425401B19Rik	7	0	0	0	0	0
3632451O06Rik	439	454	74	113	220	2
3632454L22Rik	81	20	26	8	0	1
3830403N18Rik	0	0	0	1	0	0
3830406C13Rik	295	390	361	432	179	151
3830408C21Rik	116	171	131	143	121	86
3830417A13Rik	0	0	0	0	0	0
3830422I06Rik	0	0	0	0	0	0
3830432H09Rik	0	9	1	15	13	0
3930402G23Rik	0	0	0	0	0	0
4430402I18Rik	3	26	25	24	0	37
4631405J19Rik	0	1	25	0	83	159
4631405K08Rik	0	0	0	0	0	0
4632404H12Rik	235	289	143	174	88	21
4632404M16Rik	1	0	0	0	0	0
4632411P08Rik	22	22	11	15	1	0
4632415L05Rik	701	851	870	691	833	275
4632427E13Rik	2269	3127	3063	2601	2489	869
4632428C04Rik	6	0	21	2	0	0
4632432E15Rik	166	450	172	41	96	41
4633401B06Rik	2	33	0	12	0	0
4731419I09Rik	0	0	0	2	0	0
4732414G09Rik	27	72	50	60	18	22
4732416N19Rik	27	58	64	51	96	40
4732419C18Rik	6	11	2	0	0	0
4732440D04Rik	235	285	251	142	70	70
4732463B04Rik	0	1	3	2	13	15
4732465J04Rik	0	0	1	0	3	0
4732471J01Rik	127	93	192	145	192	38
4732487G21Rik	26	32	1	0	0	60
4732490B19Rik	14	0	0	0	0	0
4732491K20Rik	64	58	131	216	120	162
4732496C06Rik	92	221	96	160	229	138
4831440D22Rik	8	19	58	38	1	50
4831440E17Rik	18	165	75	71	35	20
4833403J16Rik	0	0	0	0	0	0
4833404L02Rik	0	4	6	8	0	0
4833407H14Rik	0	0	0	0	0	0
4833411C07Rik	9	29	0	9	14	0
4833412C05Rik	0	0	0	0	34	26
4833412K13Rik	27	19	53	31	12	0
4833413E03Rik	1	0	1	0	0	0
4833413G10Rik	0	24	3	16	26	26
4833417C18Rik	31	41	113	82	101	86
4833418N02Rik	11	20	12	14	0	0
4833418N17Rik	0	0	0	0	0	0
4833420G17Rik	697	1055	834	809	560	492
4833421G17Rik	58	51	39	14	36	7
4833421K07Rik	0	0	0	0	0	0
4833422C13Rik	49	44	63	35	40	0
4833422M21Rik	0	0	0	0	0	0
4833423E24Rik	0	0	0	12	0	0
4833427F10Rik	0	0	0	0	0	0
4833427G06Rik	0	0	0	0	0	0
4833428L15Rik	6	35	23	39	0	0
4833439L19Rik	1399	1639	2496	2690	1485	2572
4833445I07Rik	49	97	10	13	32	59
4921501E09Rik	18	15	12	0	0	0
4921504A21Rik	195	394	375	253	277	224
4921504E06Rik	1	2	1	0	0	0
4921507G05Rik	53	44	10	10	9	0
4921507P07Rik	0	9	13	13	20	1
4921508D12Rik	0	0	0	0	0	0
4921508M14Rik	1	0	0	0	0	0
4921509A06Rik	0	0	0	0	0	0
4921509C19Rik	0	0	0	0	0	0
4921511C10Rik	0	25	22	14	5	0
4921511C20Rik	0	0	0	0	0	0
4921511E07Rik	0	0	0	0	0	0
4921511M17Rik	0	0	0	0	0	0
4921513H07Rik	0	24	0	3	5	0
4921513I03Rik	0	0	0	0	0	0
4921513I08Rik	0	0	0	0	0	0
4921514A10Rik	0	2	1	0	0	0
4921515E04Rik	0	0	0	0	0	0
4921517D22Rik	0	0	0	0	0	0
4921518K17Rik	0	0	0	0	0	0
4921521D15Rik	0	0	0	0	0	0
4921522P10Rik	9	5	24	59	53	0
4921523L03Rik	0	0	0	0	0	1
4921524J17Rik	146	120	186	185	154	34
4921524L21Rik	0	0	0	0	0	0
4921527H02Rik	0	1	0	3	0	0
4921528I07Rik	0	0	0	0	0	0
4921529L05Rik	0	0	0	0	0	0
4921530L21Rik	0	0	0	0	0	0
4921531C22Rik	76	151	231	44	122	69
4921534H16Rik	0	0	6	1	0	0
4921536K21Rik	0	2	2	0	0	0
4921539E11Rik	0	0	0	0	0	0
4921539H07Rik	1	0	8	18	0	0
4922502D21Rik	0	0	0	0	0	0
4922502N22Rik	6	0	0	0	0	0
4930401G09Rik	0	0	0	0	0	0
4930401O10Rik	0	0	0	4	0	0
4930401O12Rik	0	0	0	0	0	0
4930402C01Rik	0	0	0	0	0	0
4930402F06Rik	0	0	0	0	0	0
4930402F11Rik	4	0	0	0	0	0
4930402H05Rik	1	0	0	0	0	0
4930402H24Rik	1135	1197	1297	1479	687	120
4930402K13Rik	0	0	0	0	0	0
4930403D09Rik	0	0	0	0	0	0
4930403P22Rik	0	33	19	28	29	0
4930404A12Rik	0	2	0	0	0	0
4930404H24Rik	0	0	0	0	10	0
4930404I05Rik	26	25	13	35	14	0
4930404I20Rik	0	0	0	0	0	0
4930404N11Rik	0	0	1	2	0	0
4930405A21Rik	102	110	109	116	82	19
4930405D11Rik	0	4	0	0	0	0
4930405G09Rik	0	0	0	0	0	0
4930405H06Rik	0	26	10	0	11	0
4930405L22Rik	0	0	0	0	0	0
4930405N21Rik	0	0	0	0	0	0
4930405O22Rik	15	13	29	9	0	3
4930406D18Rik	0	0	0	0	0	0
4930407G08Rik	0	0	0	14	9	18
4930407I10Rik	0	0	0	0	0	0
4930408K08Rik	0	0	0	0	0	0
4930408O17Rik	0	1	4	0	0	0
4930412B13Rik	2	0	0	0	0	0
4930412C18Rik	56	70	76	74	55	44
4930412E21Rik	0	0	0	0	0	0
4930412F09Rik	0	0	0	0	0	0
4930412F12Rik	1	7	2	2	0	0
4930412L05Rik	3	17	12	8	38	0
4930412M03Rik	0	0	0	0	0	0
4930412O13Rik	0	0	0	0	0	0
4930413E15Rik	0	0	0	0	0	0
4930413G21Rik	14	11	12	14	7	0
4930415F15Rik	8	12	12	8	0	0
4930415H17Rik	0	0	0	0	0	0
4930415L06Rik	0	1	0	0	0	0
4930415O20Rik	12	6	3	1	20	0
4930417H01Rik	0	3	1	1	0	0
4930417O13Rik	2	0	0	0	0	0
4930417O22Rik	0	0	0	0	0	0
4930419G24Rik	144	291	32	2	0	0
4930420N18Rik	0	0	0	0	0	0
4930421C12Rik	0	0	0	0	0	0
4930421P07Rik	0	0	0	0	0	0
4930422C21Rik	0	0	0	0	0	0
4930422M22Rik	0	6	0	5	0	0
4930423C22Rik	0	0	0	0	0	0
4930423M02Rik	0	1	0	0	0	0
4930425K10Rik	0	0	0	0	0	0
4930425L21Rik	0	0	0	0	0	0
4930425O10Rik	0	2	0	0	0	0
4930426D05Rik	0	7	0	0	0	0
4930426I24Rik	2	2	8	7	0	0
4930426L09Rik	0	0	0	9	0	0
4930427A07Rik	1	23	3	13	0	0
4930428D20Rik	0	0	1	0	0	0
4930428N03Rik	0	2	0	7	0	0
4930428O21Rik	0	0	0	0	0	0
4930429D17Rik	0	1	0	0	0	0
4930429F24Rik	0	19	10	6	0	0
4930429H19Rik	14	5	1	0	0	0
4930429P21Rik	0	0	0	0	1	0
4930430A15Rik	3	2	0	0	0	0
4930430E12Rik	0	0	0	0	0	0
4930430F08Rik	261	206	153	163	221	48
4930430O22Rik	0	0	0	2	0	0
4930431F12Rik	0	0	0	0	0	0
4930431L21Rik	0	3	0	0	0	0
4930431P03Rik	0	12	0	0	0	0
4930431P19Rik	162	224	155	148	188	26
4930432B10Rik	4	3	3	0	0	0
4930432E11Rik	0	0	0	0	0	0
4930432H08Rik	0	0	0	0	0	0
4930432K21Rik	59	25	95	63	15	1
4930432L08Rik	4	24	2	14	0	0
4930432M17Rik	0	0	0	0	0	0
4930433B08Rik	0	0	0	0	0	0
4930433I11Rik	0	1	0	0	0	0
4930433J02Rik	0	0	0	0	0	0
4930433N12Rik	1	19	0	13	0	0
4930434B07Rik	0	0	0	0	0	0
4930434O05Rik	0	0	0	0	0	0
4930435C17Rik	0	0	0	0	0	0
4930435E12Rik	0	0	0	0	0	0
4930435N07Rik	0	0	17	0	0	0
4930437M23Rik	0	0	0	0	0	0
4930438A08Rik	0	0	0	0	0	0
4930438E09Rik	3	1	0	0	0	0
4930439A04Rik	20	17	58	17	31	23
4930439D14Rik	4	24	6	6	0	0
4930440C22Rik	0	0	0	1	0	0
4930440I19Rik	1	11	10	0	12	13
4930441H08Rik	0	0	0	0	0	0
4930441J16Rik	0	0	0	0	0	0
4930442H23Rik	0	0	0	0	0	0
4930442J19Rik	0	0	0	0	0	0
4930442L01Rik	0	0	0	0	0	0
4930442P19Rik	25	2	0	5	0	0
4930443G03Rik	0	0	0	0	0	0
4930443O20Rik	0	5	2	0	0	0
4930444A19Rik	9	2	4	0	0	0
4930444E06Rik	0	0	3	0	0	0
4930444G20Rik	0	0	0	0	0	0
4930444M15Rik	9	0	0	0	0	0
4930444P10Rik	27	10	2	7	0	0
4930445B16Rik	5	2	10	6	0	11
4930445N08Rik	0	0	0	0	0	0
4930445N18Rik	1	17	5	0	0	0
4930447A16Rik	1	0	1	0	6	0
4930447C04Rik	664	508	758	1210	1103	707
4930447C11Rik	0	0	0	0	0	0
4930447F04Rik	0	0	0	0	0	0
4930447F24Rik	61	51	111	36	26	0
4930447M23Rik	0	8	13	1	0	0
4930447N08Rik	0	1	0	1	0	0
4930448A20Rik	1	0	0	0	0	0
4930448D08Rik	0	0	0	0	0	0
4930448E22Rik	0	1	0	0	0	0
4930448H16Rik	0	0	0	0	0	17
4930448I06Rik	0	0	0	0	0	0
4930448I18Rik	0	0	0	0	0	0
4930448K20Rik	0	0	0	0	0	0
4930449A18Rik	0	3	0	0	0	0
4930449E01Rik	0	0	0	0	0	0
4930449I04Rik	6	0	0	1	0	0
4930449I24Rik	0	0	0	0	0	0
4930451E10Rik	0	2	0	0	0	5
4930451G09Rik	36	48	56	34	63	17
4930451I11Rik	6	7	0	0	0	0
4930452B06Rik	18	0	13	5	0	0
4930452N14Rik	0	1	0	0	0	0
4930453H23Rik	0	0	0	0	0	0
4930453L07Rik	0	0	0	0	0	0
4930453N24Rik	373	348	452	321	153	117
4930453O03Rik	0	0	0	0	0	0
4930455B14Rik	0	0	0	0	0	0
4930455D15Rik	0	0	0	0	0	0
4930455G09Rik	12	0	0	0	0	0
4930455H04Rik	0	0	0	0	0	0
4930456G14Rik	0	0	29	8	81	0
4930456L15Rik	8	0	0	0	0	0
4930458A03Rik	0	0	0	0	0	0
4930458B22Rik	0	0	0	0	0	0
4930458D05Rik	7	11	2	18	0	0
4930459L07Rik	0	0	0	0	0	0
4930461C15Rik	21	0	2	1	5	0
4930461G14Rik	0	1	0	0	0	0
4930463O16Rik	0	0	0	0	0	0
4930465I24Rik	0	0	0	0	0	0
4930465K10Rik	56	107	46	1	91	0
4930465M20Rik	0	0	0	0	0	0
4930466I24Rik	0	0	1	0	0	0
4930467D21Rik	0	0	4	6	0	0
4930467E23Rik	2	3	0	0	0	0
4930467K11Rik	0	2	2	3	0	0
4930469B13Rik	0	0	0	0	0	0
4930469K13Rik	0	4	0	0	0	0
4930470B04Rik	0	0	0	0	0	0
4930470G03Rik	0	0	21	15	0	0
4930470O06Rik	0	0	0	0	0	0
4930470P17Rik	0	0	0	0	0	0
4930471C04Rik	3	0	11	21	26	0
4930471C06Rik	0	0	0	3	0	0
4930471D02Rik	0	0	0	0	0	0
4930471M09Rik	0	0	0	0	50	0
4930473A02Rik	28	18	20	41	19	12
4930473D10Rik	0	16	0	0	0	0
4930474B08Rik	0	0	0	0	0	0
4930474H06Rik	0	0	0	0	0	0
4930474N05Rik	0	1	0	0	0	0
4930477E14Rik	0	0	0	0	0	0
4930477O15Rik	0	26	3	0	0	0
4930478K11Rik	0	9	4	0	0	0
4930478M09Rik	0	1	0	0	0	0
4930478P22Rik	0	0	0	0	0	0
4930479D17Rik	0	0	0	0	0	0
4930479H17Rik	0	0	0	0	0	0
4930480C01Rik	0	0	0	0	0	0
4930480E11Rik	0	0	0	0	0	0
4930480G23Rik	0	0	0	0	0	0
4930480K02Rik	0	0	0	1	0	0
4930480K15Rik	42	19	8	20	5	0
4930480K23Rik	71	100	88	111	5	105
4930481A15Rik	0	5	11	16	0	0
4930481B07Rik	28	16	36	22	39	27
4930483J18Rik	0	5	15	0	0	0
4930483K19Rik	0	0	0	0	0	0
4930483O08Rik	0	0	3	0	49	0
4930486I03Rik	0	0	0	0	0	0
4930486L24Rik	0	0	0	0	0	0
4930486N12Rik	0	0	0	0	0	0
4930487D11Rik	0	0	0	0	0	0
4930488B22Rik	0	0	0	0	0	0
4930488L21Rik	9	3	9	84	0	0
4930488N15Rik	3	0	0	1	0	0
4930488N24Rik	0	1	0	5	0	0
4930500F04Rik	0	0	0	0	0	0
4930500F10Rik	1	17	0	1	0	0
4930500L23Rik	0	0	0	0	0	0
4930500M09Rik	0	1	8	0	0	2
4930502C17Rik	0	0	0	0	0	0
4930502E09Rik	0	6	0	10	0	0
4930502E18Rik	1	0	7	5	0	0
4930503B20Rik	0	0	0	0	0	0
4930503E14Rik	0	0	0	1	0	0
4930503H13Rik	0	0	0	0	0	0
4930503L19Rik	64	84	224	124	135	21
4930503O07Rik	0	0	0	0	0	0
4930504D19Rik	0	0	0	0	0	0
4930504O13Rik	0	0	0	0	0	0
4930505A04Rik	2	0	1	0	0	0
4930505G20Rik	0	0	0	0	0	0
4930505K13Rik	0	0	0	0	0	0
4930505K14Rik	0	0	0	0	0	0
4930505M18Rik	6	100	91	70	197	37
4930505N22Rik	10	4	9	3	1	6
4930505O20Rik	0	0	0	0	0	0
4930506C21Rik	30	38	33	49	0	13
4930507D05Rik	0	10	0	0	0	0
4930507D10Rik	0	0	0	0	0	0
4930509E16Rik	0	3	0	0	0	0
4930509G22Rik	0	15	0	1	0	0
4930509H03Rik	66	61	41	66	65	40
4930509J09Rik	0	0	105	25	0	0
4930509K18Rik	0	2	0	0	0	0
4930510E17Rik	0	0	0	0	0	0
4930511A02Rik	0	0	0	0	0	0
4930511E03Rik	0	0	8	1	0	0
4930511M06Rik	0	0	0	1	0	0
4930511M18Rik	0	0	0	0	0	0
4930511O05Rik	0	0	0	0	0	0
4930512B01Rik	24	23	23	22	35	0
4930512H18Rik	0	0	3	13	21	0
4930512J16Rik	0	0	0	0	0	0
4930512M02Rik	0	0	0	2	0	0
4930512P04Rik	0	0	0	0	0	0
4930513D17Rik	0	1	0	0	0	1
4930513N10Rik	0	1	1	0	0	0
4930513N20Rik	38	70	17	12	4	0
4930513O06Rik	0	0	0	0	0	0
4930515B02Rik	0	0	0	0	0	0
4930515G01Rik	6	23	36	17	25	0
4930515G13Rik	0	0	0	0	0	0
4930515G16Rik	0	0	0	0	0	0
4930515L19Rik	0	0	0	0	0	0
4930516B21Rik	190	230	174	63	210	54
4930516K23Rik	0	0	0	0	0	0
4930517E11Rik	0	0	0	2	0	0
4930517G19Rik	0	43	7	6	0	0
4930517J16Rik	0	0	0	3	0	0
4930517L18Rik	0	0	1	0	0	0
4930517O19Rik	19	8	18	0	0	0
4930518C09Rik	2	5	25	24	24	0
4930518I15Rik	128	120	122	102	77	142
4930518I17Rik	0	0	0	0	0	0
4930518J20Rik	0	2	0	1	0	0
4930518J21Rik	0	0	0	0	0	0
4930519A11Rik	0	0	0	0	1	0
4930519D14Rik	0	0	0	0	0	0
4930519E07Rik	0	1	2	0	0	0
4930519F09Rik	0	0	0	0	0	0
4930519F16Rik	3	0	0	5	0	0
4930519F24Rik	0	0	0	0	0	0
4930519G04Rik	0	1	0	1	0	0
4930519H02Rik	0	0	0	0	0	0
4930519L02Rik	0	0	0	0	0	0
4930519P11Rik	1	0	2	0	0	0
4930520M14Rik	0	0	0	0	0	0
4930520O04Rik	16	0	0	8	0	0
4930521E06Rik	0	7	0	1	0	0
4930522H14Rik	0	5	0	0	0	0
4930522L14Rik	15	32	34	97	18	6
4930522N08Rik	0	0	0	2	0	0
4930522O17Rik	0	0	0	0	0	0
4930523C07Rik	2	1	0	6	0	0
4930524B15Rik	0	0	0	0	0	0
4930524B17Rik	0	1	0	0	0	0
4930524J08Rik	33	25	64	13	6	2
4930524N10Rik	0	0	0	0	0	0
4930524O07Rik	0	3	0	0	0	17
4930524O08Rik	0	0	0	0	0	0
4930525G20Rik	38	67	31	74	61	2
4930526A20Rik	35	78	46	44	19	28
4930526F13Rik	0	1	1	0	0	0
4930526L06Rik	11	7	0	6	0	0
4930526M16Rik	0	0	0	0	0	0
4930527A07Rik	0	0	0	0	0	0
4930527B05Rik	8	2	3	3	0	0
4930527E20Rik	18	5	1	0	0	0
4930527J03Rik	0	0	0	0	0	0
4930528D03Rik	0	0	1	0	0	0
4930528G23Rik	0	0	1	0	0	0
4930528H21Rik	0	0	0	0	0	0
4930528J11Rik	49	47	40	21	15	22
4930528P14Rik	0	4	0	1	0	0
4930529C04Rik	0	0	0	0	0	0
4930529I22Rik	0	0	0	0	0	0
4930532G15Rik	12	6	14	0	3	0
4930532M18Rik	0	0	0	0	0	0
4930533B01Rik	5	1	83	42	13	19
4930533D04Rik	13	5	1	0	0	0
4930533I22Rik	0	0	0	0	0	0
4930533K18Rik	0	0	0	0	0	0
4930533L02Rik	0	0	0	0	0	0
4930533N22Rik	0	0	0	0	0	0
4930533O14Rik	239	369	448	398	434	151
4930533P14Rik	0	0	0	0	0	0
4930534D22Rik	2	8	11	14	0	0
4930535E02Rik	0	0	0	0	0	0
4930535G08Rik	0	0	0	0	0	0
4930535I16Rik	0	0	0	0	0	0
4930535L15Rik	1	1	0	2	0	0
4930535O05Rik	0	0	0	0	0	0
4930537H20Rik	0	0	0	12	0	0
4930538E20Rik	0	0	5	0	0	0
4930539C22Rik	0	0	5	0	0	0
4930539E08Rik	32	2	0	0	0	0
4930539J05Rik	11	17	26	23	5	25
4930539M17Rik	14	9	0	0	0	0
4930540E01Rik	0	0	1	0	0	0
4930540M05Rik	5	0	0	0	0	0
4930542C12Rik	0	0	0	0	0	0
4930542C16Rik	0	0	2	0	0	0
4930543E12Rik	0	0	0	0	0	0
4930543N07Rik	0	0	0	0	1	0
4930544D05Rik	5	0	0	0	0	0
4930544G11Rik	0	0	0	0	0	0
4930544I03Rik	0	0	0	0	0	0
4930544L04Rik	0	4	0	0	0	0
4930544M13Rik	0	2	0	0	0	0
4930545L23Rik	4	0	11	7	0	0
4930546C10Rik	0	3	0	0	0	0
4930547E08Rik	0	0	0	0	0	0
4930547M16Rik	17	12	4	2	0	0
4930548G14Rik	0	0	0	0	0	0
4930548H24Rik	4	2	0	6	0	0
4930548K13Rik	0	0	0	0	0	0
4930550C14Rik	10	0	0	0	0	0
4930550C17Rik	0	0	0	0	0	0
4930550L24Rik	0	0	0	50	125	0
4930551L18Rik	0	1	8	6	0	0
4930551O13Rik	18	50	24	2	3	0
4930552P12Rik	2	14	27	5	0	0
4930553I04Rik	0	0	0	0	0	0
4930553J12Rik	1	0	0	0	0	0
4930553M12Rik	0	0	0	0	0	0
4930553P18Rik	21	24	0	25	0	47
4930554C24Rik	13	2	4	0	0	0
4930554G22Rik	0	0	0	0	0	0
4930554G24Rik	0	0	0	0	0	0
4930554H23Rik	10	4	5	4	0	0
4930555A03Rik	0	0	0	0	0	0
4930555B11Rik	0	13	0	0	0	0
4930555B12Rik	0	0	1	0	0	0
4930555F03Rik	6	11	255	117	25	17
4930555G01Rik	0	0	0	0	0	0
4930555K19Rik	0	0	0	0	0	0
4930555M17Rik	3	58	0	0	0	0
4930555O08Rik	0	0	0	0	0	0
4930556G01Rik	0	0	3	1	0	0
4930556G22Rik	0	0	0	0	0	0
4930556I23Rik	1	0	0	1	0	0
4930556J24Rik	0	0	3	1	0	0
4930556L07Rik	0	0	0	0	0	0
4930556M19Rik	0	6	22	51	0	0
4930556N13Rik	0	0	0	0	0	0
4930557B06Rik	0	0	4	0	0	0
4930557F10Rik	0	0	0	3	0	0
4930557J02Rik	0	0	2	0	0	0
4930557K07Rik	4	0	0	0	1	0
4930558C23Rik	0	0	0	0	0	0
4930558F17Rik	0	0	0	0	0	0
4930558G05Rik	0	0	0	0	0	0
4930558J18Rik	9	0	0	0	0	0
4930558J22Rik	0	0	0	0	0	0
4930558K02Rik	8	16	9	5	3	0
4930558N11Rik	0	2	0	0	0	1
4930560O18Rik	0	0	0	0	0	0
4930562A09Rik	0	0	0	0	0	0
4930562C15Rik	131	92	133	107	227	48
4930562D21Rik	0	0	0	0	0	0
4930562F07Rik	0	0	0	0	0	0
4930562F17Rik	0	1	0	1	0	0
4930563D23Rik	0	0	1	0	0	0
4930563E18Rik	0	4	23	1	0	0
4930563E22Rik	121	157	212	243	167	48
4930563F08Rik	2	13	64	14	16	10
4930563H07Rik	0	0	0	0	0	0
4930563I02Rik	0	0	0	0	0	0
4930563M21Rik	7	3	2	4	0	0
4930564D02Rik	0	0	0	0	0	0
4930565D16Rik	0	0	0	0	0	0
4930565N06Rik	0	9	4	0	0	0
4930566F21Rik	0	0	0	0	0	0
4930566N20Rik	9	0	0	0	0	1
4930567H12Rik	0	0	0	0	0	0
4930567H17Rik	0	0	4	0	0	0
4930567K12Rik	5	0	20	12	0	3
4930568A12Rik	0	0	0	0	0	0
4930568A13Rik	0	1	0	0	0	0
4930568D16Rik	3	0	20	1	8	0
4930568G15Rik	0	0	0	0	0	0
4930569F06Rik	0	0	0	0	0	0
4930570D08Rik	0	0	0	0	0	0
4930570G19Rik	306	189	195	200	313	160
4930570N18Rik	2	7	0	0	0	0
4930571K23Rik	0	0	0	0	0	0
4930571N24Rik	0	0	0	0	0	0
4930572K03Rik	0	0	0	0	0	0
4930572O03Rik	1	0	0	0	0	0
4930573C15Rik	0	0	0	0	0	0
4930573H18Rik	0	0	0	0	0	0
4930573I07Rik	0	0	0	0	0	0
4930577H14Rik	0	0	0	0	0	0
4930577N17Rik	27	6	23	6	0	0
4930578C19Rik	0	0	0	0	0	0
4930578G10Rik	0	0	0	0	0	0
4930578I06Rik	0	1	0	0	0	0
4930578I07Rik	0	0	0	0	0	0
4930578M01Rik	22	60	78	42	59	0
4930578M07Rik	1	23	1	5	1	0
4930579C12Rik	49	153	48	23	15	22
4930579D09Rik	0	0	0	0	0	0
4930579F01Rik	0	0	0	0	0	0
4930579G18Rik	12	25	0	3	0	0
4930579G24Rik	22	81	61	65	31	190
4930579H20Rik	6	0	0	0	0	0
4930579K19Rik	55	45	39	29	27	56
4930579M01Rik	0	0	0	0	0	0
4930579O11Rik	0	0	0	0	0	0
4930580E04Rik	0	0	0	0	0	0
4930581F22Rik	209	253	167	98	190	88
4930583I09Rik	0	0	0	0	0	0
4930583K01Rik	3	0	12	1	0	0
4930583P06Rik	0	0	0	0	0	0
4930584F24Rik	0	4	4	0	0	0
4930586N03Rik	0	0	0	1	0	0
4930587A21Rik	0	0	0	0	0	0
4930587E11Rik	0	0	0	1	0	0
4930588G17Rik	0	0	4	0	0	0
4930588K23Rik	0	0	0	0	0	0
4930589L23Rik	0	0	0	0	0	0
4930589O11Rik	45	23	19	16	20	22
4930589P08Rik	0	17	1	4	0	0
4930590H14Rik	0	0	0	0	0	0
4930590J08Rik	13	16	5	29	31	15
4930590L14Rik	0	0	0	0	0	0
4930590L20Rik	0	0	0	0	0	0
4930591A17Rik	0	3	0	0	0	0
4930592C13Rik	5	20	32	15	20	0
4930593A02Rik	0	6	0	0	0	5
4930593C16Rik	0	0	0	0	0	0
4930594C11Rik	2	1	0	0	0	0
4930594M17Rik	0	0	0	0	0	0
4930594M22Rik	4	17	8	17	10	0
4930594O21Rik	0	0	0	0	0	0
4930595D18Rik	3	12	28	25	3	35
4930595L18Rik	35	62	14	11	20	0
4930595M18Rik	0	0	0	1	0	0
4930595O18Rik	0	0	0	0	0	0
4930596D02Rik	0	0	0	0	0	0
4930596I21Rik	0	0	2	1	0	0
4930597A21Rik	0	0	0	0	0	0
4930597L12Rik	1	10	0	0	0	0
4930597O21Rik	0	1	0	0	0	0
4930598A11Rik	0	12	13	3	0	0
4930598F16Rik	0	0	0	0	0	0
4930598N05Rik	0	2	0	0	0	0
4930599A14Rik	0	0	0	0	0	0
4930599N23Rik	0	5	6	5	0	0
4930599N24Rik	2	0	1	11	32	5
4931400O07Rik	0	0	0	0	0	0
4931403E22Rik	0	0	28	6	3	0
4931403G20Rik	15	14	0	0	0	0
4931406B18Rik	0	0	0	0	0	0
4931406C07Rik	45	89	146	69	56	22
4931406G06Rik	0	1	0	0	0	0
4931406P16Rik	358	425	133	165	50	122
4931408C20Rik	0	0	0	0	0	0
4931409K22Rik	0	3	2	1	0	0
4931412I15Rik	0	21	9	1	0	0
4931413I07Rik	0	0	0	0	0	0
4931413K12Rik	60	14	6	1	0	0
4931414P19Rik	29	48	47	16	9	20
4931415C17Rik	222	364	131	93	239	97
4931417E11Rik	0	0	0	0	0	0
4931419H13Rik	0	0	0	0	1	0
4931422A03Rik	15	3	5	10	0	1
4931423N10Rik	2	10	16	14	9	10
4931428F04Rik	106	82	41	70	178	22
4931428L18Rik	0	0	0	0	0	0
4931429L15Rik	1	1	9	3	0	0
4931429P17Rik	0	0	0	0	0	0
4931431B13Rik	0	0	0	0	0	0
4931431C16Rik	0	0	0	0	0	0
4931440F15Rik	80	24	123	90	35	1
4931440J10Rik	0	0	3	1	19	1
4931440P22Rik	8	10	54	16	0	13
4932411K12Rik	11	0	2	0	0	0
4932411N23Rik	1	0	0	0	0	0
4932412D23Rik	1	2	0	0	0	0
4932413F04Rik	49	37	13	0	0	9
4932414J04Rik	0	1	0	0	0	0
4932414N04Rik	0	2	0	0	0	0
4932415D10Rik	0	0	1	0	0	0
4932415M13Rik	0	3	0	0	0	0
4932416K20Rik	2	2	0	1	1	0
4932422M17Rik	9	4	11	10	5	2
4932429P05Rik	0	0	0	0	0	0
4932430I15Rik	0	0	0	0	0	0
4932431L22Rik	0	0	0	0	0	0
4932431P20Rik	1	0	4	0	0	0
4932435O22Rik	0	0	0	4	0	0
4932438A13Rik	1572	1811	1504	1337	1016	428
4932438H23Rik	0	0	1	0	0	0
4932441J04Rik	8	0	3	8	32	7
4932442E05Rik	32	43	16	7	26	0
4932443I19Rik	17	6	1	1	0	0
4932443L11Rik	73	58	90	45	58	55
4932702P03Rik	0	0	33	0	0	0
4933400A11Rik	0	1	3	18	0	0
4933400C23Rik	0	0	0	0	0	0
4933400F21Rik	8	42	174	105	66	0
4933400L20Rik	0	0	0	0	0	0
4933401B06Rik	0	0	0	0	0	0
4933401H06Rik	0	1	0	0	0	0
4933401J01Rik	12	0	4	0	0	0
4933402C05Rik	0	0	0	0	0	0
4933402C06Rik	0	2	17	4	0	0
4933402D24Rik	0	9	0	0	0	0
4933402E13Rik	0	0	0	0	0	0
4933402J07Rik	0	0	0	0	0	0
4933402J10Rik	0	0	9	15	0	0
4933402N03Rik	0	0	0	0	0	0
4933402N22Rik	0	0	0	0	0	0
4933402P03Rik	0	1	0	0	0	0
4933403L11Rik	0	0	0	0	0	0
4933403O08Rik	0	0	0	0	0	0
4933404I11Rik	0	0	7	1	0	0
4933404K08Rik	1	0	0	0	0	0
4933404O12Rik	66	118	19	46	95	137
4933405D12Rik	3	1	4	0	0	0
4933405E24Rik	0	0	0	2	0	0
4933405L10Rik	26	7	0	1	0	0
4933405O20Rik	0	0	0	0	0	0
4933406B17Rik	0	0	2	0	0	2
4933406C10Rik	2	23	13	10	3	0
4933406D12Rik	0	0	0	0	0	0
4933406F09Rik	0	0	0	0	0	1
4933406G16Rik	0	4	0	0	0	0
4933406I18Rik	18	12	7	15	32	0
4933406J09Rik	0	0	0	0	0	0
4933406J10Rik	2	4	9	0	3	0
4933406K04Rik	0	0	0	0	0	0
4933406L23Rik	0	0	0	0	0	0
4933406M09Rik	0	2	0	0	0	0
4933406P04Rik	32	0	0	17	0	68
4933407E24Rik	0	0	0	0	0	0
4933407I08Rik	0	5	109	70	0	0
4933407K13Rik	42	75	75	109	43	45
4933407L21Rik	0	0	22	0	1	1
4933408A14Rik	0	0	0	1	0	0
4933408B17Rik	60	76	63	35	40	22
4933408J17Rik	0	0	3	0	0	0
4933408N05Rik	1	7	4	16	77	7
4933409D19Rik	0	0	0	0	0	0
4933409G03Rik	0	1	0	0	0	0
4933411E06Rik	2	1	0	0	0	0
4933411G06Rik	0	0	0	0	0	0
4933411K16Rik	0	0	0	0	0	0
4933411O13Rik	29	44	4	16	8	0
4933412A08Rik	0	3	0	0	0	0
4933412E24Rik	0	0	0	0	0	0
4933412L11Rik	1	0	0	2	0	0
4933413C19Rik	0	0	1	0	0	0
4933413G19Rik	0	0	0	0	0	0
4933413J09Rik	7	12	9	28	27	0
4933413L06Rik	216	492	176	144	71	54
4933414I15Rik	0	0	0	0	0	0
4933415A04Rik	2	0	66	28	4	0
4933415F23Rik	0	0	0	0	0	0
4933415J04Rik	0	0	0	0	0	0
4933416C03Rik	0	6	9	3	0	1
4933416E03Rik	0	0	0	0	0	0
4933416E14Rik	0	0	0	0	0	0
4933416I08Rik	10	20	14	9	0	0
4933416M07Rik	0	1	0	0	0	0
4933417A18Rik	0	0	0	0	0	0
4933417C20Rik	10	68	19	9	11	4
4933417D19Rik	0	1	3	4	0	2
4933417E11Rik	0	0	0	0	0	0
4933417G07Rik	0	0	0	0	0	0
4933417O13Rik	0	0	0	0	2	0
4933421A08Rik	0	0	0	2	0	0
4933421D24Rik	0	8	0	0	0	0
4933421I07Rik	0	0	1	0	0	0
4933421O10Rik	86	131	85	44	66	10
4933423L19Rik	0	0	0	0	0	0
4933423P22Rik	14	1	3	5	56	8
4933424G06Rik	14	1	3	8	0	7
4933424H11Rik	0	0	0	0	0	0
4933424L21Rik	0	0	0	0	0	0
4933424M12Rik	0	18	0	0	0	0
4933424N20Rik	0	0	0	0	0	0
4933425D22Rik	0	0	0	0	0	0
4933425L06Rik	0	0	1	0	0	0
4933425M03Rik	0	9	0	0	0	0
4933426K07Rik	0	0	0	0	0	0
4933427D06Rik	0	0	0	0	0	0
4933427D14Rik	226	219	228	168	133	72
4933427E11Rik	0	5	0	5	0	0
4933427E13Rik	0	0	0	0	0	0
4933427G23Rik	6	22	13	24	2	15
4933427I04Rik	3	2	0	0	0	0
4933427I22Rik	0	1	0	3	0	0
4933427J07Rik	0	0	0	0	0	0
4933428C19Rik	0	1	14	31	4	25
4933428G20Rik	37	8	56	48	50	28
4933428M09Rik	0	0	0	0	0	0
4933428P19Rik	0	0	7	0	0	0
4933429H19Rik	0	1	4	2	0	0
4933430A20Rik	0	0	0	0	0	0
4933430H06Rik	0	0	0	5	0	0
4933430H16Rik	0	0	0	0	0	0
4933430I17Rik	9	27	0	6	6	7
4933430L12Rik	0	0	0	0	3	0
4933430M04Rik	0	0	0	0	0	0
4933430N04Rik	0	6	0	1	0	0
4933431C10Rik	0	0	0	0	0	0
4933431E20Rik	167	83	206	236	179	55
4933431G14Rik	24	3	17	34	0	16
4933431K14Rik	47	43	90	66	305	14
4933431K23Rik	1	4	0	0	0	0
4933431M02Rik	0	0	1	0	0	0
4933432K03Rik	0	0	33	7	0	0
4933433F19Rik	0	0	0	0	0	0
4933433G15Rik	17	31	12	2	23	0
4933434E20Rik	813	972	1647	1388	1555	1057
4933434M16Rik	0	0	0	0	0	0
4933435F18Rik	0	0	0	0	0	0
4933435G04Rik	0	0	0	0	0	0
4933436E23Rik	0	0	0	2	0	0
4933436F18Rik	0	0	0	0	0	0
4933436H12Rik	0	0	0	0	0	0
4933436I01Rik	0	0	0	0	0	0
4933436I20Rik	0	2	1	1	0	0
4933437G19Rik	5	0	0	0	0	0
4933438A12Rik	0	0	0	0	0	0
4933438B17Rik	0	0	0	0	0	0
4933438K21Rik	0	0	0	0	0	0
4933439C10Rik	282	355	620	584	318	357
4933439J24Rik	0	0	0	0	0	0
4933439K11Rik	0	3	0	1	0	0
4933439N06Rik	0	0	1	0	0	0
4933439N14Rik	0	0	0	0	0	0
4933440J02Rik	0	0	0	0	0	0
4933440M02Rik	0	0	0	0	0	0
4933440N22Rik	9	17	4	0	20	0
5031410I06Rik	0	0	0	0	0	0
5031415H12Rik	103	30	24	21	61	27
5031425E22Rik	649	657	593	396	319	272
5031425F14Rik	0	0	0	0	0	0
5031434C07Rik	0	12	0	0	0	0
5031434O11Rik	64	32	81	42	91	7
5031439G07Rik	420	224	365	412	378	264
5033403F01Rik	5	0	0	1	0	0
5033403H07Rik	0	0	0	0	0	0
5033404E19Rik	0	2	1	0	0	0
5033417F24Rik	15	25	88	48	43	65
5033423K11Rik	0	2	0	0	0	0
5033426E14Rik	0	1	48	12	0	0
5033426O07Rik	0	0	0	0	0	0
5033428I22Rik	0	0	0	0	13	0
5033430I15Rik	175	277	274	188	312	105
5330406M23Rik	312	143	448	371	527	287
5330411J11Rik	0	0	0	0	0	0
5330411O13Rik	1	0	2	15	0	0
5330413D20Rik	0	0	0	0	0	0
5330413P13Rik	50	112	89	58	46	66
5330416C01Rik	1	0	0	0	0	0
5330417C22Rik	286	195	31	141	7	20
5330417H12Rik	0	0	0	0	0	0
5330425B07Rik	0	0	0	0	0	0
5330426L24Rik	0	0	0	0	0	0
5330429C05Rik	10	4	0	3	0	0
5330434G04Rik	720	527	1504	1390	2197	836
5330437M03Rik	1	3	0	0	0	0
5330438D12Rik	251	253	482	466	332	381
5330438I03Rik	0	0	0	0	0	0
5330439A09Rik	0	13	4	0	0	1
5330439B14Rik	0	0	0	0	0	0
5330439K02Rik	34	78	115	60	2	41
5430400D12Rik	32	74	66	115	99	2
5430401F13Rik	4	2	0	0	0	0
5430402E10Rik	0	0	0	0	0	0
5430402O13Rik	20	38	34	20	39	31
5430402P08Rik	0	0	13	28	0	0
5430403G16Rik	142	99	251	319	68	260
5430403N17Rik	0	0	0	0	0	0
5430405H02Rik	310	308	457	277	479	245
5430416N02Rik	11	14	9	9	5	0
5430419D17Rik	412	893	183	87	69	88
5430420F09Rik	2	1	30	7	34	0
5430421F17Rik	0	0	0	0	0	0
5430427M07Rik	2	0	1	3	0	0
5430427N15Rik	0	0	0	0	0	0
5430427O19Rik	4	9	0	0	0	0
5430430B14Rik	0	0	0	0	0	0
5430431A17Rik	0	10	12	16	4	35
5430433H01Rik	0	1	0	0	0	0
5430434F05Rik	6	21	16	34	0	0
5430434I15Rik	0	0	0	0	0	0
5430435K18Rik	0	0	0	0	0	0
5430437J10Rik	0	5	0	0	0	0
5530400C23Rik	0	0	0	0	0	0
5530400K19Rik	0	0	3	0	0	0
5530401A14Rik	541	386	868	551	48	0
5530601H04Rik	859	944	1122	943	949	640
5730403I07Rik	0	3	4	0	1	0
5730405O15Rik	44	59	69	56	5	0
5730408A14Rik	14	13	117	85	70	30
5730409E04Rik	337	122	197	109	286	136
5730412P04Rik	0	4	0	4	0	0
5730416F02Rik	26	0	1	0	0	0
5730419F03Rik	0	33	2154	1030	24	31
5730420D15Rik	5	6	13	8	11	0
5730422E09Rik	19	68	23	13	86	1
5730435O14Rik	0	0	0	0	0	0
5730437C11Rik	0	1	0	0	0	0
5730455P16Rik	508	718	686	749	524	301
5730460C07Rik	0	0	0	0	0	0
5730480H06Rik	212	291	307	254	236	134
5730488B01Rik	0	0	0	0	0	0
5730507A11Rik	28	126	936	469	294	97
5730507C01Rik	6	5	138	187	348	177
5730508B09Rik	90	52	19	40	0	0
5730522E02Rik	34	34	68	34	9	26
5730559C18Rik	0	0	11	0	0	0
5730585A16Rik	0	0	0	0	0	0
5730596B20Rik	0	4	0	0	0	0
5830405F06Rik	0	0	0	0	0	0
5830408C22Rik	100	237	47	6	20	7
5830411K02Rik	0	0	0	0	0	0
5830411N06Rik	0	1	6	0	0	0
5830415G21Rik	0	0	0	0	0	0
5830416I19Rik	0	0	0	0	0	0
5830417I10Rik	57	42	58	36	65	13
5830418P13Rik	1	0	0	0	0	0
5830432E09Rik	0	0	0	0	1	0
5830437K03Rik	0	0	0	0	0	0
5830444B04Rik	4	42	28	11	0	0
5830444F18Rik	31	28	38	6	7	14
5830454E08Rik	71	75	85	33	90	31
5830462I19Rik	7	25	15	15	19	1
5830468F06Rik	6	0	0	0	0	0
5830473C10Rik	0	2	0	1	0	0
5830487J09Rik	16	5	22	25	22	4
5930403N24Rik	2	22	18	8	0	0
5930409G06Rik	3	4	19	22	7	6
5930412G12Rik	8	26	6	15	17	0
5930420M18Rik	61	68	45	71	15	16
5930422O12Rik	0	13	2	8	0	0
5930430L01Rik	656	937	949	689	713	451
5930435M05Rik	0	0	0	0	0	0
6030400A10Rik	49	42	18	23	0	45
6030407O03Rik	4	0	18	10	0	0
6030408B16Rik	3	1	1	0	0	0
6030419C18Rik	129	40	48	15	17	2
6030442E23Rik	0	0	0	0	0	0
6030442K20Rik	48	38	45	30	0	8
6030443J06Rik	39	32	7	25	2	0
6030445D17Rik	0	10	0	0	0	0
6030452D12Rik	0	0	0	0	0	0
6030458C11Rik	329	412	340	333	61	56
6030460B20Rik	0	0	8	5	0	0
6030466F02Rik	0	0	0	0	0	0
6030468B19Rik	0	0	0	0	0	0
6030469F06Rik	0	0	0	0	0	0
6030471H07Rik	0	0	0	0	0	0
6030498E09Rik	0	0	0	0	0	0
6230400D17Rik	73	81	85	46	24	33
6330403K07Rik	694	304	186	67	89	35
6330403L08Rik	24	15	9	7	4	0
6330403N20Rik	4	0	48	12	0	0
6330408A02Rik	23	96	60	101	14	67
6330409D20Rik	22	2	3	2	0	0
6330410L21Rik	0	0	1	0	0	0
6330411D24Rik	25	0	11	2	52	0
6330415B21Rik	66	60	140	79	70	124
6330418K02Rik	20	26	48	26	47	43
6330419E04Rik	77	34	6	4	5	0
6330420H09Rik	0	0	0	0	0	0
6330537M06Rik	10	9	13	7	0	0
6330549D23Rik	95	43	23	33	28	23
6330562C20Rik	1	18	11	7	8	4
6430500D05Rik	0	0	0	0	0	0
6430503K07Rik	0	0	0	0	0	0
6430511E19Rik	283	142	191	132	43	13
6430531B16Rik	0	10	10	0	22	0
6430548M08Rik	3855	2026	3560	3209	2819	1850
6430550D23Rik	73	20	65	83	37	4
6430562O15Rik	17	14	3	3	0	0
6430571L13Rik	385	328	254	347	171	161
6430573F11Rik	155	103	89	170	82	10
6430573P05Rik	17	20	20	13	66	0
6430584L05Rik	0	9	1	0	0	0
6430590A07Rik	796	1046	1050	635	1404	413
6430628N08Rik	0	1	3	0	0	0
6430710C18Rik	0	0	0	0	0	0
6430710M23Rik	12	18	44	37	28	0
6530401F13Rik	7	2	4	4	2	7
6530402F18Rik	86	326	111	96	52	4
6530403H02Rik	0	0	0	0	0	0
6530409C15Rik	14	11	31	50	69	0
6530411M01Rik	0	0	5	0	25	0
6530437J22Rik	0	13	16	15	5	15
6720427I07Rik	117	71	71	55	26	65
6720464F23Rik	176	149	62	35	46	5
6720469O03Rik	24	41	66	39	53	50
6720475M21Rik	54	24	26	16	0	0
6720482G16Rik	10	9	21	0	0	0
6720483E21Rik	27	12	10	22	0	40
6720489N17Rik	9	46	10	34	0	0
6820402A03Rik	0	0	0	0	0	0
6820408C15Rik	23	21	3	5	30	0
6820426E19Rik	0	0	0	0	0	0
6820431F20Rik	77	86	101	58	118	45
7330404K18Rik	0	1	0	0	0	0
7330423F06Rik	0	0	0	2	0	0
7420426K07Rik	0	0	0	0	0	0
7420461P10Rik	0	0	0	0	0	0
7420700N18Rik	0	0	0	0	0	0
7530416G11Rik	0	0	0	0	0	0
7530428D23Rik	0	0	0	1	0	0
7630403G23Rik	0	0	0	0	0	0
8030411F24Rik	0	2	0	0	0	0
8030423F21Rik	0	1	0	1	0	0
8030423J24Rik	0	0	0	0	0	0
8030442B05Rik	0	0	0	0	1	0
8030443G20Rik	0	0	0	0	0	0
8030445P17Rik	192	152	327	272	141	113
8030451A03Rik	1	3	0	0	0	0
8030453O22Rik	0	1	22	8	0	0
8030455M16Rik	0	0	0	0	0	0
8030462N17Rik	22	84	66	87	14	0
8030474K03Rik	0	11	0	3	0	0
8030487O14Rik	0	9	188	126	64	43
8430408G22Rik	20	0	2	46	33	65
8430419K02Rik	42	6	5	0	29	0
8430422M14Rik	84	71	162	121	174	178
8430423G03Rik	0	1	0	0	0	0
8430429K09Rik	70	118	123	44	97	108
8430432A02Rik	20	40	66	27	28	60
8430436N08Rik	0	2	0	1	0	0
8430437L04Rik	0	0	0	0	0	0
9030204H09Rik	81	143	42	0	1	0
9030407P20Rik	0	39	18	13	0	0
9030607J07Rik	0	0	5	0	0	0
9030612E09Rik	44	32	11	34	15	35
9030616G12Rik	0	0	0	0	0	0
9030617O03Rik	20	8	80	151	67	0
9030619P08Rik	0	0	0	0	0	0
9030622O22Rik	0	0	0	0	0	0
9030624G23Rik	6	9	257	263	161	118
9030624J02Rik	390	592	630	667	493	402
9130008F23Rik	0	10	0	0	0	0
9130011E15Rik	88	125	153	263	308	18
9130015G15Rik	0	0	0	0	0	0
9130015L21Rik	22	4	8	5	0	0
9130017K11Rik	16	0	0	0	0	0
9130019O22Rik	57	34	34	41	0	0
9130019P16Rik	14	6	1	9	0	1
9130023H24Rik	159	115	94	77	150	23
9130024F11Rik	26	15	0	0	0	0
9130204K15Rik	0	0	2	0	0	0
9130204L05Rik	0	0	0	0	0	0
9130208D14Rik	0	0	4	0	0	0
9130213A22Rik	11	11	0	16	0	0
9130214F15Rik	0	0	0	0	0	0
9130221F21Rik	0	0	0	0	0	0
9130221H12Rik	12	13	7	5	43	11
9130227L01Rik	0	16	7	2	0	0
9130230L23Rik	0	0	0	1	0	0
9130230N09Rik	7	4	24	22	0	3
9130401M01Rik	96	71	104	117	47	59
9130409I23Rik	0	4	0	0	0	0
9130409J20Rik	0	0	0	0	0	0
9130410C08Rik	0	1	0	0	1	0
9130604C24Rik	0	3	0	6	61	0
9230009I02Rik	0	0	0	0	24	0
9230019H11Rik	0	0	0	0	0	0
9230020A06Rik	0	0	1	0	0	1
9230102O04Rik	0	0	0	0	0	0
9230104L09Rik	8	0	0	2	0	0
9230104M06Rik	0	48	30	17	2	3
9230105E05Rik	2	25	6	0	0	0
9230106D20Rik	0	0	0	0	0	0
9230109A22Rik	0	0	0	0	0	0
9230110C19Rik	23	26	48	37	0	1
9230110F11Rik	0	0	0	0	0	0
9230110F15Rik	0	1	0	4	24	0
9230111E07Rik	5	0	11	6	0	0
9230112D13Rik	0	0	4	0	0	0
9230112E08Rik	19	31	40	40	23	20
9230113P08Rik	0	3	10	11	0	0
9230114J08Rik	0	0	0	0	0	0
9230114K14Rik	178	198	238	166	212	56
9230116N13Rik	31	23	49	27	37	13
9230117E06Rik	0	0	7	0	0	0
9330020H09Rik	10	46	36	21	2	3
9330102E08Rik	60	26	65	47	0	8
9330104G04Rik	60	46	38	11	25	0
9330111N05Rik	0	0	11	8	0	0
9330118I20Rik	0	3	0	2	0	0
9330121J05Rik	0	2	7	0	0	0
9330121K16Rik	44	19	0	8	21	26
9330132A10Rik	47	49	37	8	0	22
9330136K24Rik	18	14	24	17	0	5
9330151L19Rik	267	547	386	443	469	399
9330154J02Rik	25	3	84	50	7	0
9330154K18Rik	0	0	0	3	0	0
9330158H04Rik	31	7	9	27	18	0
9330159F19Rik	402	189	210	169	137	84
9330159M07Rik	125	204	83	49	87	19
9330160F10Rik	118	170	78	89	73	59
9330161L09Rik	0	2	1	0	0	0
9330162012Rik	191	207	261	364	138	42
9330162B11Rik	144	86	89	91	74	62
9330162G02Rik	805	529	297	254	253	50
9330171B17Rik	13	0	2	0	0	0
9330175E14Rik	0	0	0	1	0	0
9330175M20Rik	0	0	0	0	0	0
9330178D15Rik	0	0	0	0	0	0
9330179D12Rik	0	0	2	0	0	0
9330182L06Rik	143	124	32	65	123	10
9330182O14Rik	0	0	0	0	0	0
9330185C12Rik	0	0	0	0	0	0
9330198I05Rik	0	7	0	3	0	19
9330198N18Rik	0	2	1	0	0	0
9430002A10Rik	0	0	0	3	0	0
9430007A20Rik	0	0	0	0	0	0
9430007M09Rik	0	0	0	6	0	0
9430015G10Rik	298	248	285	252	82	111
9430018G01Rik	0	0	0	0	0	0
9430021M05Rik	31	17	8	8	0	0
9430024E24Rik	0	0	0	0	0	0
9430025C20Rik	0	5	16	17	2	0
9430034N14Rik	80	66	23	28	13	6
9430037G07Rik	46	50	20	3	19	1
9430037O13Rik	0	3	0	3	0	0
9430038I01Rik	22	51	15	26	0	0
9430041J12Rik	33	24	132	80	95	12
9430053O09Rik	36	6	13	25	13	17
9430060I03Rik	42	60	97	49	65	64
9430062P05Rik	0	1	5	0	0	0
9430064I24Rik	16	4	10	1	0	0
9430065F17Rik	3	18	4	9	0	0
9430069I07Rik	0	0	0	0	0	0
9430073C21Rik	0	0	0	0	0	0
9430083B18Rik	0	0	4	0	0	0
9430085M18Rik	0	0	0	0	0	0
9430087B13Rik	23	6	1	11	0	0
9430087J23Rik	43	8	0	1	0	0
9430091E24Rik	0	29	15	12	7	0
9430092D12Rik	0	7	28	23	0	0
9430093N23Rik	0	0	0	0	0	0
9430097D07Rik	0	4	0	0	0	0
9430098F02Rik	0	0	0	0	0	0
9430099M06Rik	0	3	0	3	0	0
9530002B09Rik	0	0	0	0	0	0
9530003J23Rik	0	0	0	0	0	0
9530003O04Rik	0	0	20	9	6	1
9530013L04Rik	9	5	10	9	0	4
9530018H14Rik	0	0	0	0	0	0
9530022L04Rik	3	0	1	0	1	0
9530026F06Rik	0	0	0	0	1	0
9530026P05Rik	1	19	2	3	0	1
9530027J09Rik	0	1	0	12	7	1
9530034A14Rik	0	0	0	0	0	0
9530034E10Rik	1	16	32	49	4	0
9530036M11Rik	0	0	1	2	0	0
9530036O11Rik	0	0	0	0	0	0
9530046B11Rik	35	40	37	33	64	16
9530051G07Rik	49	37	37	52	2	14
9530052C20Rik	12	2	0	1	0	0
9530052E02Rik	0	12	7	1	0	0
9530053A07Rik	9	0	5	19	31	8
9530056K15Rik	1	4	12	4	0	0
9530059O14Rik	234	65	34	5	5	0
9530062K07Rik	32	38	30	41	0	33
9530068E07Rik	848	793	1077	1418	874	660
9530077C05Rik	86	100	122	109	35	121
9530078K11Rik	8	1	0	1	0	0
9530080O11Rik	40	10	28	7	4	8
9530082P21Rik	888	423	740	699	656	519
9530085L11Rik	304	746	224	183	208	83
9530085P06Rik	0	0	0	0	0	0
9530086O07Rik	0	8	0	0	0	0
9530097N15Rik	0	0	6	10	19	0
9630001P10Rik	33	28	81	108	6	36
9630010A21Rik	405	744	539	522	675	27
9630013D21Rik	4	8	5	9	0	0
9630013K17Rik	0	9	0	0	0	0
9630028B13Rik	2	5	35	1	0	0
9630028H03Rik	0	0	3	0	0	0
9630041A04Rik	0	2	8	2	0	0
9830004L10Rik	0	0	0	0	0	0
9830107B12Rik	0	0	1	0	0	0
9830132P13Rik	0	4	2	0	0	0
9830144P21Rik	0	12	13	18	19	4
9930004E17Rik	16	1	4	5	0	0
9930012K11Rik	52	10	1	4	0	0
9930014A18Rik	1	0	0	3	1	0
9930021J03Rik	901	590	803	605	741	306
9930022D16Rik	2	0	0	0	0	0
9930038B18Rik	0	0	0	2	0	0
9930104L06Rik	174	225	306	234	309	232
9930111H07Rik	6	0	0	0	1	0
9930111J21Rik1	0	0	0	0	0	0
9930111J21Rik2	0	10	0	0	0	0
9930120I10Rik	14	74	14	19	0	12
A030001D20Rik	96	41	123	55	111	50
A030005K14Rik	0	0	0	0	0	0
A030012G06Rik	0	0	0	0	0	0
A130006I12Rik	12	18	12	12	16	0
A130010J15Rik	106	244	119	80	45	6
A130014A01Rik	123	354	278	173	30	111
A130023I24Rik	0	0	2	0	0	0
A130030D18Rik	0	0	0	0	0	0
A130048G24Rik	9	9	4	0	15	0
A130050O07Rik	135	79	16	47	60	1
A130051J06Rik	0	2	0	0	0	0
A130071D04Rik	0	3	3	0	0	0
A1bg	26	29	7	12	6	7
A1cf	0	0	0	0	0	0
A230001M10Rik	1	0	0	1	0	0
A230004M16Rik	28	7	30	31	41	0
A230005M16Rik	0	0	0	1	0	0
A230006K03Rik	165	49	23	7	0	14
A230009B12Rik	20	40	0	1	0	0
A230020J21Rik	2	5	2	1	0	0
A230028O05Rik	0	0	1	0	0	0
A230050P20Rik	416	192	503	529	289	331
A230052G05Rik	14	5	3	3	0	0
A230056P14Rik	6	25	37	21	0	3
A230057D06Rik	610	281	1688	1191	2201	762
A230059L01Rik	10	0	1	2	0	0
A230060F14Rik	0	31	12	1	0	0
A230065H16Rik	0	4	5	0	0	0
A230065N10Rik	4	2	4	3	0	4
A230072C01Rik	138	83	149	194	100	148
A230072E10Rik	3	55	59	23	8	8
A230072I06Rik	0	0	0	0	0	0
A230077H06Rik	60	39	894	698	52	11
A230083G16Rik	12	15	26	19	8	4
A230083N12Rik	34	113	34	10	2	0
A230085B16Rik	0	0	3	0	0	0
A230087F16Rik	1	30	22	0	0	0
A230098N10Rik	0	0	0	0	0	0
A230103J11Rik	3	5	0	11	32	2
A230103L15Rik	481	170	359	176	175	105
A230107N01Rik	165	92	43	52	2	24
A230108P19Rik	23	20	8	4	0	0
A26c2	0	0	0	0	0	0
A2m	55	18	70	49	548	225
A2ml1	86	18	12	18	25	24
A330008L17Rik	24	45	142	106	217	19
A330009N23Rik	5	4	0	5	0	0
A330015K06Rik	74	4	29	25	44	27
A330023F24Rik	473	833	1245	848	656	821
A330032B11Rik	30	16	6	18	0	5
A330033J07Rik	0	13	0	1	65	0
A330035P11Rik	0	12	16	11	0	0
A330040F15Rik	91	12	45	47	2	28
A330041J22Rik	18	9	5	3	1	28
A330043C09Rik	0	0	0	0	0	0
A330044P14Rik	0	0	0	0	0	0
A330048O09Rik	0	5	0	2	0	0
A330058E17Rik	0	0	0	0	0	0
A330069E16Rik	42	61	103	54	54	50
A330069K06Rik	0	0	0	4	0	0
A330070K13Rik	0	2	0	0	0	0
A330074H02Rik	27	11	0	3	19	0
A330074K22Rik	122	87	48	8	42	27
A330076H08Rik	1511	1041	4370	4355	2454	1453
A330087D11Rik	0	0	0	0	0	0
A330093E20Rik	14	0	0	2	0	0
A330094K24Rik	391	452	174	78	352	1
A330102I10Rik	129	61	184	153	153	144
A3galt2	0	30	28	15	30	0
A430005L14Rik	582	534	1116	831	1869	1312
A430010J10Rik	31	42	55	49	7	18
A430018G15Rik	0	2	4	2	10	0
A430027C01Rik	85	34	59	40	50	0
A430027H14Rik	0	0	1	0	0	0
A430033K04Rik	271	425	822	490	471	386
A430034D21Rik	0	2	0	0	0	0
A430035B10Rik	467	567	288	137	204	80
A430046D13Rik	124	206	187	101	130	20
A430048G15Rik	0	0	0	0	0	0
A430050A11Rik	13	0	0	0	0	0
A430057M04Rik	0	1	0	0	0	0
A430060F13Rik	0	0	0	0	0	0
A430072C10Rik	0	0	0	0	0	1
A430072P03Rik	0	0	0	0	0	0
A430073D23Rik	0	5	3	4	3	0
A430078G23Rik	0	0	0	0	1	0
A430078I02Rik	31	17	6	9	0	9
A430089I19Rik	0	0	0	0	0	0
A430093F15Rik	0	2	2	9	0	43
A430105I19Rik	11	16	177	120	162	191
A430105J06Rik	98	180	91	50	74	13
A430106G13Rik	267	235	95	91	13	15
A430108G06Rik	7	1	0	0	0	0
A430110C17Rik	34	7	30	8	19	0
A430110L20Rik	3	40	49	13	23	0
A4galt	0	1	19	26	0	0
A4gnt	0	0	0	0	2	0
A530006G24Rik	0	0	1	0	0	0
A530010F05Rik	0	0	0	0	0	0
A530010L16Rik	0	16	0	0	0	0
A530013C23Rik	0	0	0	0	0	0
A530016L24Rik	2	0	0	0	0	0
A530017D24Rik	89	85	44	34	44	7
A530020G20Rik	0	0	0	0	0	0
A530021J07Rik	0	0	0	0	0	0
A530030E21Rik	0	0	0	0	0	0
A530032D15Rik	2	1	0	0	0	0
A530040E14Rik	5	0	0	0	1	0
A530041M06Rik	385	409	433	428	505	190
A530053G22Rik	0	0	0	0	0	0
A530053M12Rik	0	0	0	0	0	0
A530058N18Rik	1032	1797	2375	2427	1977	1034
A530064D06Rik	0	4	0	0	0	0
A530064N14Rik	0	26	3	0	0	0
A530072M11Rik	13	24	25	25	0	0
A530076I17Rik	0	0	0	0	0	0
A530083I20Rik	50	198	43	70	138	25
A530083M17Rik	0	2	6	0	15	0
A530084C06Rik	0	0	0	0	0	0
A530095I07Rik	0	1	0	0	0	0
A530099J19Rik	0	0	0	0	0	0
A630001G21Rik	4	0	2	0	0	0
A630001O12Rik	0	1	0	0	0	0
A630009H07Rik	0	0	0	3	0	0
A630010A05Rik	0	0	2	0	0	0
A630012P03Rik	0	0	0	0	0	0
A630014C17Rik	0	2	0	5	0	0
A630023A22Rik	0	0	0	0	0	0
A630023P12Rik	13	4	168	113	0	21
A630031M04Rik	0	0	29	25	0	0
A630033H20Rik	0	0	0	0	0	0
A630035G10Rik	0	0	0	0	0	0
A630050E04Rik	0	0	0	0	0	0
A630052C17Rik	208	234	115	95	41	55
A630072L19Rik	8	3	46	41	58	0
A630072M18Rik	7	4	5	8	6	2
A630073D07Rik	0	0	0	0	0	0
A630075F10Rik	0	0	0	0	0	0
A630076J17Rik	15	17	12	2	2	0
A630081D01Rik	8	0	0	0	0	0
A630091E08Rik	0	0	0	0	0	0
A630095E13Rik	0	0	0	0	0	0
A630095N17Rik	0	17	0	5	10	0
A730004F24Rik	0	0	0	0	0	0
A730011C13Rik	88	172	156	124	155	35
A730013G03Rik	0	5	1	3	0	0
A730015C16Rik	2	3	3	3	0	0
A730017C20Rik	381	310	600	1036	402	511
A730017L22Rik	66	104	52	43	119	21
A730018C14Rik	0	0	0	0	0	0
A730020E08Rik	158	211	101	143	63	48
A730020M07Rik	0	0	0	0	0	0
A730032A03Rik	0	0	0	0	0	0
A730035I17Rik	7	5	25	22	0	6
A730036I17Rik	0	0	31	11	0	5
A730045E13Rik	0	2	0	0	0	0
A730046J19Rik	175	72	571	936	2253	2259
A730049H05Rik	0	0	0	0	0	0
A730056A06Rik	6	7	0	0	0	0
A730060N03Rik	167	90	52	42	238	107
A730061H03Rik	1	3	0	4	7	1
A730062M13Rik	38	0	30	33	131	23
A730071L15Rik	4	0	5	0	0	0
A730081D07Rik	0	17	17	27	16	0
A730082K24Rik	7	14	0	0	0	0
A730085K08Rik	0	0	0	0	0	0
A730089K16Rik	0	0	0	0	0	0
A730090N16Rik	38	10	35	33	67	0
A730094K22Rik	10	0	0	0	0	0
A730098A19Rik	2	1	9	12	12	0
A830005F24Rik	8	20	4	5	0	7
A830008E24Rik	7	18	0	9	0	0
A830009L08Rik	7	5	11	6	0	32
A830011K09Rik	0	1	0	0	0	0
A830012C17Rik	0	0	0	0	0	0
A830018L16Rik	44	5	3	0	0	0
A830019L24Rik	0	0	0	0	1	0
A830019P07Rik	10	4	9	25	29	0
A830029E22Rik	0	0	0	0	0	0
A830031A19Rik	0	0	0	0	0	0
A830035A12Rik	0	0	0	0	0	0
A830036E02Rik	45	39	3	1	0	44
A830052D11Rik	25	19	16	14	2	0
A830073O21Rik	4	37	6	3	0	0
A830080D01Rik	189	303	265	275	162	97
A830082K12Rik	40	43	138	79	38	20
A830092H15Rik	2	2	6	3	0	0
A930001A20Rik	299	120	95	47	157	27
A930001C03Rik	3	0	7	12	0	0
A930002H02Rik	6	0	12	3	0	0
A930002H24Rik	12	8	10	19	11	0
A930002I21Rik	0	0	0	0	0	0
A930003A15Rik	1836	2115	1484	934	3425	2159
A930003O13Rik	561	1253	128	22	236	42
A930004D18Rik	273	549	191	223	313	188
A930004J17Rik	185	422	275	181	118	66
A930005G22Rik	286	447	297	281	156	74
A930005H10Rik	152	201	238	326	208	148
A930005N03Rik	40	32	32	23	0	84
A930006I01Rik	712	1225	502	360	317	149
A930006K02Rik	55	31	67	48	25	64
A930006L05Rik	0	31	17	14	46	0
A930007I19Rik	145	338	131	71	108	45
A930009A15Rik	93	165	106	76	734	973
A930012L18Rik	32	28	71	111	198	53
A930012O16Rik	0	0	16	5	0	0
A930014E01Rik	0	0	0	0	0	0
A930014E10Rik	69	57	23	11	25	14
A930015D03Rik	2	10	5	1	0	0
A930016O22Rik	40	36	298	340	87	70
A930017K11Rik	83	118	27	43	0	0
A930017M01Rik	0	36	49	204	24	25
A930018M24Rik	204	202	311	125	321	230
A930018P22Rik	13	28	7	3	10	0
A930019D19Rik	15	4	48	38	0	0
A930024E05Rik	110	167	330	102	137	38
A930024N18Rik	28	2	12	9	21	5
A930028O11Rik	0	0	0	0	1	0
A930029G22Rik	121	60	134	77	73	94
A930030B08Rik	44	36	126	39	314	126
A930031H19Rik	73	182	50	20	68	16
A930032L01Rik	3	0	6	4	2	5
A930033H14Rik	141	215	139	102	50	96
A930035D04Rik	0	0	0	0	0	3
A930036I15Rik	37	4	79	30	11	15
A930036K24Rik	3494	7649	3834	2229	3561	2166
A930037H05Rik	101	223	63	33	40	31
A930038B10Rik	86	184	14	20	7	0
A930041C12Rik	90	266	138	136	285	133
A930104D05Rik	0	1	0	0	0	0
AA386476	81	118	89	138	45	38
AA387200	0	0	1	0	0	1
AA413626	43	111	25	21	41	13
AA414768	31	39	45	62	80	46
AA465934	28	18	47	15	34	11
AA467197	0	0	0	1	0	53
AA474408	222	165	46	109	0	14
AA543186	7	14	9	3	5	0
AA543401	0	0	0	0	0	0
AA545190	0	0	0	0	0	0
AA619741	0	0	0	0	0	0
AA623943	0	0	0	3	0	0
AA645442	0	0	1	0	0	0
AA672651	0	0	0	0	0	0
AA792892	0	0	0	0	0	0
AA914427	37	105	114	96	63	11
AA986860	52	92	60	49	41	46
AB041806	0	4	0	0	0	0
AB124611	39	19	20	44	0	0
AC022682.1	1	0	0	0	0	0
AC022682.2	0	0	0	0	0	0
AC025913.1	0	0	0	0	0	0
AC025913.2	0	0	0	0	0	0
AC025913.3	0	0	0	0	0	0
AC025913.4	0	0	0	0	0	0
AC025913.5	0	0	0	0	0	0
AC027700.1	0	0	0	0	0	0
AC027700.2	0	0	0	0	0	0
AC027700.3	1	0	0	0	0	0
AC034099.1	0	0	0	0	0	0
AC055772.1	0	0	0	0	0	0
AC055772.2	0	3	1	0	0	0
AC055777.1	26	62	59	62	24	9
AC055777.2	0	0	0	0	0	0
AC055818.1	19	11	31	30	56	50
AC061963.1	24	50	20	4	29	0
AC061963.2	5	38	47	31	0	38
AC061963.3	11	26	6	18	0	2
AC061963.4	0	2	0	0	0	0
AC068459.1	0	0	0	0	0	0
AC068459.2	5	0	0	0	0	0
AC068905.1	0	0	0	0	0	0
AC069074.1	0	0	0	0	0	0
AC069074.2	26	3	0	0	0	0
AC069074.3	0	0	0	0	0	0
AC069308.1	0	0	0	0	0	0
AC069559.1	0	0	0	0	0	0
AC069559.2	0	0	0	0	0	0
AC069561.1	0	0	0	0	0	0
AC069561.2	0	1	0	0	0	0
AC069561.3	0	0	0	0	0	0
AC069561.4	0	0	0	0	0	0
AC069561.5	0	0	0	0	0	0
AC069562.1	0	0	0	0	0	0
AC069562.2	35	6	1	2	5	0
AC069562.3	0	0	0	0	0	0
AC069563.1	0	0	0	0	0	0
AC073562.1	0	13	35	39	0	3
AC073945.1	0	0	0	0	0	0
AC073945.2	0	0	0	0	0	0
AC073945.3	0	0	0	0	0	0
AC073945.4	0	0	0	0	0	0
AC073945.5	0	0	0	0	0	0
AC073947.1	0	0	0	0	0	0
AC073947.2	0	0	0	0	0	0
AC073947.3	2	2	0	0	0	1
AC073947.4	0	0	0	0	0	0
AC079245.1	0	0	0	0	0	0
AC079245.2	0	2	0	0	0	0
AC079644.1	0	0	0	0	0	0
AC079644.10	0	0	0	0	0	0
AC079644.11	0	0	0	0	0	0
AC079644.12	0	0	0	0	0	0
AC079644.13	0	0	0	0	0	0
AC079644.14	0	0	0	0	0	0
AC079644.15	0	0	0	0	0	0
AC079644.16	0	0	0	0	0	0
AC079644.17	0	0	0	0	0	0
AC079644.18	0	0	0	0	0	0
AC079644.2	0	0	0	0	0	0
AC079644.3	0	0	0	0	0	0
AC079644.4	0	0	0	0	0	0
AC079644.5	0	0	0	0	0	0
AC079644.6	0	0	0	0	0	0
AC079644.7	0	0	0	0	0	0
AC079644.8	0	0	0	0	0	0
AC079644.9	0	0	1	1	0	0
AC079680.1	0	0	0	0	0	0
AC079680.2	0	0	0	0	0	0
AC079680.3	0	0	0	0	0	0
AC079680.4	0	0	0	0	0	0
AC079680.5	0	1	0	0	0	0
AC079681.1	5	13	77	49	0	0
AC079681.2	0	0	4	2	0	0
AC084391.1	0	0	0	0	0	0
AC087540.1	0	1	0	0	0	3
AC087559.1	0	0	0	0	0	0
AC087559.2	0	0	0	0	0	0
AC087559.3	0	0	0	0	0	0
AC087890.1	0	0	0	1	0	0
AC087891.1	0	0	0	0	0	0
AC087891.2	0	0	0	0	0	0
AC090496.1	0	0	0	0	0	0
AC090654.1	0	0	0	0	0	0
AC090659.1	0	0	0	0	0	0
AC090659.2	0	0	0	0	0	0
AC090962.1	0	0	0	0	0	0
AC090962.2	0	0	0	0	0	0
AC091237.1	11	0	2	0	0	0
AC091260.1	0	0	0	0	0	0
AC091260.2	0	2	0	0	0	0
AC091458.1	0	0	0	0	0	0
AC091458.2	0	1	2	0	0	0
AC091458.3	0	0	0	0	0	0
AC091458.4	0	0	0	0	0	0
AC091458.5	0	0	1	0	0	0
AC091458.6	0	0	0	0	0	0
AC091522.1	0	0	0	0	0	0
AC091683.1	0	0	0	0	0	0
AC091683.2	0	0	0	0	0	0
AC091683.3	0	0	0	0	0	0
AC091683.4	0	0	0	0	0	0
AC091683.5	0	0	0	0	0	0
AC091764.1	0	0	0	0	0	0
AC091764.2	0	0	0	0	0	0
AC091764.3	0	0	0	0	0	8
AC091783.1	0	0	0	0	0	0
AC091783.2	0	0	0	0	0	0
AC091783.3	0	0	0	0	0	0
AC091783.4	0	0	1	0	0	0
AC091783.5	0	0	0	0	0	0
AC091785.1	45	86	32	17	5	10
AC091785.2	185	217	252	195	87	134
AC091785.3	0	0	0	0	0	0
AC092710.1	0	0	28	10	23	0
AC092710.2	1	3	27	6	1	0
AC092710.3	0	0	98	126	37	0
AC093316.1	0	0	0	0	0	0
AC093316.2	0	0	0	0	0	0
AC093467.1	0	0	0	0	0	0
AC093467.2	1	0	0	0	0	1
AC093926.1	0	0	0	0	0	0
AC093926.2	0	0	0	0	0	0
AC096628.1	0	0	0	0	0	0
AC096628.2	1	0	0	0	0	0
AC098712.1	0	1	0	0	0	0
AC098716.1	0	0	0	0	1	0
AC098716.2	0	0	0	0	0	0
AC098839.1	0	0	10	0	0	0
AC098839.2	1	0	0	0	0	0
AC098839.3	0	0	0	0	0	0
AC099578.1	0	0	0	0	0	0
AC099578.2	0	0	0	0	0	0
AC099715.1	0	0	0	0	0	0
AC099760.1	0	0	0	0	0	0
AC099761.1	0	0	0	0	0	0
AC099934.1	0	0	0	0	0	0
AC099934.2	0	0	0	0	0	0
AC099934.3	0	0	0	0	0	0
AC099934.4	0	0	0	1	0	0
AC099934.5	0	0	0	0	0	0
AC099934.6	4	13	1	20	5	33
AC099934.7	0	0	0	0	0	0
AC100209.1	0	0	0	0	0	0
AC100209.2	0	0	0	0	0	0
AC100378.1	0	0	0	0	0	0
AC100386.1	0	0	0	1	0	0
AC100406.1	0	0	1	1	0	0
AC100406.2	0	0	0	0	0	0
AC100406.3	1	0	0	0	1	0
AC100590.1	0	0	0	0	0	0
AC100590.2	0	0	0	0	0	0
AC100590.3	0	0	0	0	0	0
AC100729.1	1	5	0	0	0	27
AC101677.1	0	3	0	1	0	0
AC101677.2	9	5	32	14	34	0
AC101709.1	0	6	0	0	0	0
AC101709.2	0	0	0	1	0	0
AC101875.1	0	8	16	0	0	0
AC101882.1	0	2	0	0	0	0
AC101882.2	0	0	0	1	0	0
AC101984.1	3	0	0	0	0	0
AC102009.1	0	0	0	0	0	0
AC102114.1	1	0	0	0	0	0
AC102228.1	1	0	0	0	0	0
AC102264.1	0	0	0	0	0	0
AC102287.1	4	2	0	0	0	0
AC102312.1	0	6	0	0	0	0
AC102312.2	0	4	0	0	0	0
AC102312.3	0	0	0	0	0	0
AC102312.4	0	0	0	0	0	0
AC102350.1	0	5	25	44	0	0
AC102352.1	0	0	0	0	0	0
AC102369.1	0	0	0	0	0	0
AC102369.2	0	0	0	0	0	0
AC102369.3	0	0	1	1	1	2
AC102369.4	0	0	0	0	0	0
AC102431.1	0	0	0	0	0	0
AC102431.2	1	1	4	1	1	0
AC102435.1	0	0	0	0	0	0
AC102435.2	0	1	0	1	0	0
AC102435.3	1	0	1	0	0	0
AC102542.1	0	2	0	0	0	0
AC102554.1	15	8	23	4	12	10
AC102569.1	0	0	0	0	0	0
AC102569.2	0	0	0	0	0	0
AC102575.1	0	0	0	0	0	0
AC102582.1	2	0	0	0	0	0
AC102582.2	0	0	0	0	0	0
AC102582.3	0	0	1	0	0	0
AC102626.1	0	0	0	0	0	0
AC102689.1	0	0	0	0	0	0
AC103936.1	0	4	1	0	0	0
AC104200.1	0	3	0	0	0	0
AC104832.1	5	7	14	8	0	10
AC104834.1	2	0	0	0	0	0
AC104880.1	0	0	0	0	1	0
AC104897.1	0	0	3	0	1	0
AC104906.1	0	0	0	0	0	0
AC105167.1	0	0	0	0	0	0
AC105169.1	0	4	0	27	0	6
AC105169.2	1	1	1	0	0	0
AC105169.3	0	0	0	3	0	0
AC105169.4	0	4	0	21	0	37
AC105407.1	0	0	0	1	0	0
AC105407.2	0	0	0	2	0	0
AC105407.3	0	0	0	0	0	0
AC105950.1	18	13	23	32	24	96
AC105950.2	1	2	69	41	46	0
AC105958.1	69	59	49	69	23	7
AC105958.2	0	0	0	0	0	0
AC107635.1	0	0	0	0	0	0
AC107638.1	35	1	8	0	12	0
AC107661.1	0	0	0	0	0	0
AC107662.1	0	0	1	0	1	0
AC107663.1	0	0	0	0	0	0
AC107663.2	0	0	0	0	0	0
AC107663.3	0	0	0	0	0	0
AC107669.1	0	0	0	0	0	0
AC107669.2	0	0	0	0	0	0
AC107681.1	0	0	0	0	0	0
AC107681.2	0	0	0	0	0	0
AC107740.1	0	0	2	0	0	0
AC107752.1	0	0	0	0	1	0
AC107752.2	0	0	0	0	0	0
AC107755.1	0	0	0	0	0	0
AC107763.1	1	0	0	1	0	0
AC107808.1	8	9	2	0	0	0
AC107808.2	0	0	0	0	0	0
AC107819.1	0	0	0	0	0	0
AC107819.2	0	0	0	0	0	0
AC107819.3	8	25	45	17	64	0
AC107851.1	0	0	0	0	0	0
AC107851.2	0	0	0	1	0	0
AC107864.1	0	0	0	0	0	0
AC108401.1	0	0	0	0	0	0
AC108401.2	0	0	0	0	0	0
AC108401.3	60	101	45	56	51	1
AC108401.4	4	1	0	1	0	0
AC108437.1	0	0	0	0	0	0
AC108802.1	9	5	30	8	0	0
AC108846.1	0	0	0	0	0	0
AC108846.2	0	0	0	0	0	0
AC108846.3	0	0	0	0	0	0
AC108846.4	0	0	0	0	0	0
AC108846.5	0	0	0	0	0	0
AC108947.1	0	0	0	0	0	0
AC109180.1	0	0	0	0	0	0
AC109180.2	0	3	0	0	0	0
AC109212.1	0	0	0	0	0	0
AC109214.1	0	1	0	0	0	0
AC109214.2	0	0	0	0	0	0
AC109214.3	0	0	0	0	0	0
AC109214.4	0	0	0	0	0	0
AC110043.1	1	0	1	0	0	0
AC110091.1	0	0	0	4	0	0
AC110091.2	0	0	0	0	0	0
AC110091.3	0	0	0	0	0	0
AC110091.4	0	0	0	0	0	0
AC110235.1	0	0	0	0	0	0
AC110377.1	17	10	14	9	11	6
AC110381.1	0	1	0	0	0	0
AC110381.2	0	4	6	4	6	0
AC110381.3	55	12	33	20	6	0
AC110521.1	1	0	9	3	0	0
AC110521.2	0	6	0	0	0	0
AC110816.1	0	0	0	0	0	0
AC110816.2	0	0	0	0	0	1
AC110817.1	0	0	0	0	0	0
AC110901.1	0	0	0	0	0	0
AC111044.1	21	0	0	0	0	0
AC111046.1	0	0	0	0	0	0
AC111092.1	0	2	1	0	0	0
AC112146.1	0	0	0	0	0	0
AC112157.1	0	0	0	0	0	0
AC112259.1	0	0	0	0	0	0
AC112259.2	0	0	0	0	0	0
AC112265.1	0	0	5	4	0	0
AC112274.1	13	11	43	5	43	27
AC112274.2	0	0	0	0	0	0
AC112520.1	0	1	0	0	0	0
AC112680.1	6	0	0	0	0	0
AC112680.2	0	0	0	0	0	0
AC112680.3	101	30	26	20	17	0
AC112680.4	1	11	5	5	27	0
AC112956.1	0	0	0	0	0	1
AC113001.1	0	0	0	0	0	0
AC113059.1	65	45	11	20	22	1
AC113059.2	5	12	0	4	0	0
AC113059.3	0	4	0	0	0	0
AC113059.4	0	0	0	0	0	0
AC113060.1	0	0	0	0	0	0
AC113082.1	0	0	0	0	0	0
AC113082.2	0	0	0	0	0	0
AC113082.3	0	0	0	0	0	0
AC113082.4	0	0	0	0	0	0
AC113095.1	0	0	0	0	0	0
AC113107.1	0	0	0	0	0	0
AC113158.1	12	1	0	4	0	0
AC113204.1	0	0	1	0	0	0
AC113282.1	0	0	0	0	0	0
AC113282.2	0	0	0	0	0	0
AC113282.3	0	0	0	0	0	0
AC113282.4	0	0	0	0	0	0
AC113282.5	0	0	0	0	0	0
AC113291.1	0	0	0	0	0	0
AC113291.2	0	10	3	5	0	0
AC113291.3	0	1	0	0	0	0
AC113304.1	0	2	8	1	0	0
AC113305.1	25	30	15	0	0	0
AC113439.1	5	6	0	0	0	0
AC113441.1	0	0	0	0	0	0
AC113441.2	0	0	0	0	0	0
AC113441.3	1	0	0	0	0	0
AC113470.1	0	0	0	0	0	0
AC113475.1	0	0	1	0	0	0
AC113508.1	0	0	0	0	0	0
AC113508.2	0	0	0	0	0	0
AC113508.3	0	0	0	0	0	0
AC113508.4	0	0	0	0	0	0
AC113527.1	0	1	0	7	0	0
AC114002.1	0	0	0	3	0	0
AC114002.2	0	0	0	0	0	0
AC114002.3	0	5	2	0	0	0
AC114010.1	0	0	0	0	0	0
AC114412.1	0	0	0	0	0	0
AC114412.2	0	0	8	1	0	0
AC114573.1	0	0	0	0	0	0
AC114575.1	0	0	0	0	0	0
AC114575.2	0	0	0	0	0	0
AC114575.3	0	1	0	1	0	0
AC114645.1	0	0	0	0	0	0
AC114645.2	5	5	0	3	0	0
AC114645.3	12	0	16	0	0	0
AC114645.4	0	1	0	13	0	12
AC114645.5	0	0	0	0	0	0
AC114678.1	0	0	0	0	0	0
AC115034.1	0	0	0	0	0	0
AC115037.1	18	8	58	29	0	0
AC115037.2	2	0	2	0	0	0
AC115047.1	0	0	0	0	0	0
AC115047.2	0	0	0	0	0	0
AC115122.1	15	17	5	2	0	0
AC115288.1	0	0	0	0	0	0
AC115289.1	0	0	0	0	0	0
AC115289.2	0	0	0	0	0	0
AC115290.1	0	0	0	0	0	0
AC115290.2	1	0	0	0	0	0
AC115297.1	139	114	89	47	190	0
AC115300.1	0	0	0	0	0	0
AC115744.1	0	11	33	16	10	8
AC115747.1	0	0	0	0	0	0
AC115750.1	0	0	0	0	0	0
AC115760.1	0	0	109	51	22	38
AC115785.1	0	0	0	0	0	0
AC115793.1	0	0	0	0	0	0
AC115805.1	0	31	0	6	10	11
AC115805.2	15	0	0	0	0	0
AC115863.1	6	20	1	0	0	0
AC115880.1	0	15	5	5	0	0
AC115880.2	0	0	2	0	0	0
AC115891.1	0	0	0	0	0	0
AC115891.2	0	1	0	0	0	0
AC115891.3	14	17	0	0	4	0
AC115910.1	260	94	676	724	877	174
AC115970.1	0	0	0	0	0	0
AC116180.1	34	7	0	14	103	0
AC116395.1	74	49	300	296	114	51
AC116421.1	0	0	0	2	0	0
AC116460.1	0	0	0	0	0	0
AC116465.1	0	0	0	0	0	0
AC116465.2	0	0	0	0	0	0
AC116471.1	0	2	0	0	0	0
AC116502.1	0	0	0	0	0	0
AC116503.1	0	0	0	0	0	0
AC116557.1	27	10	20	28	0	0
AC116587.1	0	0	0	1	0	0
AC116589.1	0	0	0	0	0	0
AC116589.10	0	0	0	0	0	0
AC116589.11	0	0	0	0	0	0
AC116589.12	0	0	0	0	0	0
AC116589.2	0	0	0	0	0	0
AC116589.3	3	6	0	0	0	0
AC116589.4	0	0	0	0	0	0
AC116589.5	0	0	0	0	0	0
AC116589.6	0	0	0	0	0	0
AC116589.7	0	0	0	0	0	0
AC116589.8	2	8	1	0	0	0
AC116589.9	0	0	0	0	0	0
AC116679.1	0	0	0	0	0	0
AC116680.1	0	2	0	0	0	0
AC116699.1	1	0	1	0	0	0
AC116713.1	0	0	0	0	0	0
AC116726.1	0	0	0	0	0	0
AC116726.2	0	0	0	0	0	0
AC116797.1	0	0	0	0	0	0
AC116797.2	0	0	0	0	0	0
AC117194.1	0	0	0	0	0	0
AC117195.1	0	0	0	0	0	0
AC117198.1	0	0	0	0	0	0
AC117199.1	57	55	23	28	3	10
AC117205.1	0	0	0	6	0	0
AC117209.1	0	0	0	0	0	0
AC117226.1	1	0	0	0	0	0
AC117226.2	1	0	0	0	0	0
AC117232.1	0	0	0	0	0	0
AC117232.2	1	0	0	0	0	0
AC117232.3	0	1	2	2	7	1
AC117232.4	2	7	6	0	0	0
AC117232.5	0	1	1	5	1	3
AC117236.1	1	5	134	85	0	38
AC117237.1	0	0	0	0	0	0
AC117240.1	0	0	0	0	0	0
AC117240.2	0	0	0	0	0	0
AC117245.1	0	0	0	0	0	0
AC117245.2	0	2	0	4	0	0
AC117245.3	0	0	0	0	0	0
AC117245.4	0	2	0	1	0	0
AC117245.5	0	0	0	0	0	0
AC117570.1	0	0	0	0	0	0
AC117608.1	0	0	0	0	0	0
AC117608.2	0	0	0	0	0	0
AC117635.1	0	0	0	0	0	0
AC117639.1	4	7	16	2	0	0
AC117639.2	52	69	32	32	82	1
AC117648.1	13	0	0	0	0	0
AC117656.1	0	0	0	0	0	0
AC117656.2	1	0	0	0	0	0
AC117656.3	7	0	0	0	0	0
AC117688.1	0	0	0	0	0	0
AC117689.1	0	0	0	0	0	0
AC117703.1	0	0	0	0	0	0
AC117769.1	0	29	6	6	20	0
AC117769.2	16	3	15	18	6	0
AC117769.3	0	1	2	11	23	0
AC117769.4	0	9	14	1	1	0
AC117797.1	0	2	0	1	0	0
AC117797.2	0	0	0	0	0	0
AC117949.1	0	0	0	0	0	0
AC117949.2	9	9	77	21	37	14
AC118006.1	0	0	0	0	0	0
AC118006.2	0	0	0	0	0	0
AC118006.3	0	0	0	0	0	0
AC118020.1	0	0	0	2	23	0
AC118202.1	0	0	0	0	0	0
AC118222.1	1	0	0	0	0	0
AC118222.2	0	0	0	0	0	0
AC118224.1	0	0	0	0	0	0
AC118230.1	0	0	0	0	0	0
AC118249.1	0	0	1	4	3	0
AC118476.1	37	30	69	40	82	68
AC118476.2	0	0	0	0	0	0
AC118476.3	0	0	0	0	0	0
AC118476.4	0	0	0	0	0	0
AC118476.5	0	0	0	0	0	0
AC118476.6	0	0	2	0	0	0
AC118476.7	0	0	0	0	0	0
AC118704.1	0	0	0	0	0	0
AC118733.1	0	1	0	0	0	0
AC118733.2	0	0	0	0	18	0
AC118750.1	1	1	0	0	0	0
AC119241.1	0	0	0	0	0	0
AC119892.1	0	2	0	0	0	0
AC119892.2	0	0	0	0	0	0
AC119894.1	0	3	0	3	0	0
AC119894.2	7	2	1	1	0	0
AC119896.1	0	0	0	0	0	0
AC119987.1	0	0	0	0	0	0
AC120002.1	0	0	0	0	0	0
AC120002.2	49	40	58	27	23	9
AC120002.3	1	5	0	0	0	0
AC120011.1	0	0	0	0	0	0
AC120148.1	0	0	0	0	0	0
AC120347.1	0	25	18	0	4	0
AC120347.2	0	0	0	0	0	0
AC120383.1	0	3	0	0	0	0
AC120383.2	0	0	0	1	0	0
AC120383.3	0	0	0	0	0	0
AC120386.1	0	0	0	0	0	0
AC120394.1	1	5	0	3	0	0
AC120394.2	131	65	41	31	71	7
AC120394.3	98	180	116	43	33	6
AC120394.4	1	11	16	8	0	0
AC120406.1	0	0	0	0	1	0
AC120425.1	0	0	0	0	0	0
AC120540.1	0	9	0	0	0	0
AC120540.2	0	0	0	0	0	0
AC120555.1	0	0	0	1	0	0
AC120843.1	0	0	0	0	0	0
AC121094.1	0	3	27	3	0	0
AC121137.1	25	8	256	190	24	0
AC121264.1	0	0	0	0	0	0
AC121286.1	0	0	0	0	0	0
AC121286.2	0	0	0	0	0	0
AC121504.1	0	0	0	0	0	1
AC121569.1	0	0	0	0	0	0
AC121569.2	0	0	0	0	0	0
AC121569.3	0	0	0	0	0	0
AC121569.4	0	0	0	0	0	0
AC121583.1	39	42	56	49	63	22
AC121583.2	0	0	0	0	0	0
AC121599.1	14	2	0	0	0	0
AC121788.1	0	0	0	0	2	0
AC121788.2	0	0	0	0	0	0
AC121788.3	0	0	3	0	0	0
AC121788.4	0	0	0	0	0	0
AC121788.5	0	0	0	0	0	0
AC121788.6	0	0	0	0	0	0
AC121793.1	0	1	0	0	0	0
AC121793.2	43	27	44	41	42	56
AC121801.1	12	4	4	10	17	2
AC121804.1	0	8	0	0	0	0
AC121804.2	0	0	0	0	0	0
AC121804.3	17	13	21	9	0	3
AC121804.4	0	0	0	0	0	0
AC121804.5	0	0	0	0	0	0
AC121805.1	6	1	2	4	7	0
AC121805.2	0	0	7	8	1	34
AC121821.1	0	0	0	0	0	0
AC121844.1	1	2	0	0	0	0
AC121844.2	12	8	31	21	0	0
AC121844.3	22	27	18	47	2	0
AC121870.1	0	1	0	3	0	0
AC121870.2	235	726	157	81	75	0
AC121871.1	2	0	0	0	0	0
AC121872.1	0	3	0	3	0	0
AC121872.2	1	0	1	0	0	0
AC121872.3	0	0	0	0	0	0
AC121902.1	0	0	0	0	0	0
AC121927.1	0	0	0	0	0	0
AC121937.1	0	0	0	0	0	0
AC121942.1	1	0	0	0	0	0
AC121942.2	1	0	0	4	0	0
AC121942.3	0	1	0	0	0	0
AC121947.1	0	0	0	0	0	0
AC121947.2	0	0	0	0	0	0
AC121961.1	17	14	6	0	0	0
AC121964.1	0	0	0	0	0	0
AC121965.1	1121	562	1001	703	469	342
AC121966.1	0	0	0	0	0	0
AC121986.1	5	7	4	0	2	0
AC121988.1	2	0	0	0	0	0
AC122013.1	0	0	0	0	0	0
AC122013.2	0	0	0	0	0	0
AC122018.1	1	4	20	15	57	0
AC122018.2	0	0	0	0	0	0
AC122024.1	0	0	1	0	0	0
AC122024.2	0	0	0	0	0	0
AC122024.3	0	0	0	0	0	0
AC122024.4	0	0	0	0	0	0
AC122188.1	0	0	0	0	0	0
AC122188.2	0	3	0	0	0	0
AC122190.1	0	0	0	0	0	0
AC122194.1	0	2	0	0	0	0
AC122194.2	0	0	0	0	0	0
AC122194.3	0	0	0	0	0	0
AC122197.1	25	24	11	20	101	0
AC122197.2	0	0	2	0	0	0
AC122210.1	0	0	0	0	0	0
AC122210.2	0	0	0	0	0	0
AC122210.3	0	0	0	0	0	0
AC122220.1	0	0	0	0	0	0
AC122220.2	0	1	0	0	0	0
AC122225.1	0	0	0	0	0	0
AC122228.1	1	0	1	0	0	0
AC122235.1	2	2	5	4	7	4
AC122242.1	0	0	0	0	0	0
AC122262.1	0	0	0	0	0	0
AC122264.1	0	0	0	0	0	0
AC122273.1	20	24	9	7	0	0
AC122273.2	2	3	14	5	0	3
AC122290.1	0	0	0	0	0	0
AC122293.1	0	0	0	0	0	0
AC122293.2	0	2	0	0	0	0
AC122295.1	0	0	0	0	1	0
AC122297.1	0	0	0	0	0	0
AC122298.1	0	0	0	1	0	0
AC122301.1	0	0	0	0	0	0
AC122301.2	1	1	2	1	0	0
AC122301.3	0	1	5	0	3	9
AC122302.1	48	47	11	4	16	14
AC122305.1	12	15	6	9	1	0
AC122305.2	0	0	0	0	0	0
AC122305.3	0	0	0	0	0	0
AC122305.4	0	0	0	0	0	0
AC122305.5	0	0	0	0	0	0
AC122313.1	0	1	0	0	0	0
AC122313.2	0	0	0	0	0	0
AC122313.3	0	0	0	0	0	0
AC122314.1	4	5	1	3	0	0
AC122317.1	0	0	0	0	0	0
AC122317.2	0	5	0	5	17	0
AC122317.3	0	0	0	1	0	0
AC122326.1	0	0	0	6	1	0
AC122327.1	0	0	4	5	5	0
AC122327.2	0	0	2	0	0	0
AC122327.3	0	0	0	0	0	0
AC122327.4	0	0	0	1	0	2
AC122332.1	0	0	0	0	0	0
AC122332.2	0	0	0	0	0	0
AC122332.3	0	0	0	0	0	0
AC122334.1	0	0	0	0	0	0
AC122335.1	0	5	0	0	11	8
AC122335.2	0	0	0	0	0	0
AC122335.3	9	20	38	19	27	0
AC122337.1	0	0	0	0	0	0
AC122344.1	0	0	0	0	0	0
AC122346.1	0	0	0	3	0	0
AC122346.2	0	0	0	0	0	0
AC122346.3	0	0	0	0	0	0
AC122351.1	0	0	7	4	5	1
AC122354.1	0	0	0	7	0	0
AC122354.2	0	0	0	0	0	0
AC122357.1	28	16	18	5	0	15
AC122357.2	0	7	12	2	17	0
AC122357.3	2	14	27	10	25	0
AC122357.4	2	8	12	0	0	0
AC122360.1	12	4	0	1	0	0
AC122367.1	0	2	0	0	0	0
AC122367.2	18	13	9	0	1	0
AC122367.3	5	0	6	3	0	0
AC122371.1	0	0	0	0	0	0
AC122371.2	0	0	2	0	0	0
AC122371.3	0	0	0	0	0	0
AC122371.4	0	0	0	0	0	0
AC122371.5	0	0	0	0	0	0
AC122371.6	0	0	2	0	0	0
AC122371.7	0	0	0	0	0	0
AC122371.8	0	0	0	0	0	0
AC122372.1	0	0	0	0	0	0
AC122372.2	0	0	0	0	0	0
AC122372.3	0	0	0	0	2	0
AC122379.1	0	0	0	0	0	0
AC122379.2	0	0	4	2	0	0
AC122382.1	0	0	0	0	0	0
AC122382.2	0	0	0	11	0	0
AC122390.1	0	0	0	0	2	0
AC122395.1	1	0	0	0	0	0
AC122395.2	0	0	0	0	0	0
AC122395.3	0	0	0	0	0	0
AC122402.1	0	0	0	1	0	0
AC122405.1	0	0	0	0	0	0
AC122405.2	0	0	0	0	0	0
AC122408.1	0	0	0	0	0	0
AC122408.2	0	1	0	0	0	0
AC122408.3	0	0	0	0	0	0
AC122408.4	0	0	1	0	0	0
AC122418.1	9	20	25	11	0	0
AC122426.1	11	30	0	5	0	0
AC122426.2	0	4	0	1	0	0
AC122428.1	0	0	2	4	1	0
AC122428.2	0	0	0	0	0	0
AC122428.3	30	101	86	28	87	67
AC122428.4	4	4	0	3	0	0
AC122428.5	0	0	2	0	0	0
AC122447.1	0	0	2	0	0	0
AC122463.1	0	0	4	1	0	0
AC122464.1	0	0	0	0	0	0
AC122465.1	0	0	0	0	0	0
AC122465.2	0	0	0	0	0	0
AC122465.3	0	0	0	0	0	0
AC122484.1	1	0	0	0	0	0
AC122486.1	0	0	0	0	0	0
AC122507.1	0	0	0	0	0	0
AC122508.1	0	0	0	0	0	0
AC122525.1	2	3	0	4	0	0
AC122525.2	0	3	8	9	15	0
AC122533.1	0	0	0	0	0	0
AC122533.2	0	0	0	0	0	0
AC122539.1	0	0	0	0	0	0
AC122539.2	1	0	0	1	1	0
AC122539.3	7	23	16	21	14	6
AC122539.4	0	0	0	0	0	0
AC122542.1	0	0	0	0	0	0
AC122546.1	0	0	0	0	0	0
AC122556.1	0	0	0	0	0	0
AC122734.1	0	0	0	0	0	0
AC122811.1	0	17	0	3	0	0
AC122811.2	0	4	0	0	0	0
AC122824.1	0	0	0	0	0	0
AC122824.2	0	0	0	0	0	0
AC122828.1	0	0	0	0	0	0
AC122828.2	0	27	2	8	0	0
AC122828.3	30	95	59	42	32	0
AC122828.4	73	48	47	2	34	0
AC122829.1	0	0	0	0	0	0
AC122829.2	0	8	0	0	0	0
AC122829.3	0	0	0	0	0	0
AC122832.1	0	0	0	0	0	0
AC122832.2	0	0	0	1	0	0
AC122832.3	0	4	0	0	0	0
AC122840.1	0	0	0	0	0	0
AC122840.2	0	0	0	0	0	1
AC122840.3	0	0	0	0	0	0
AC122840.4	0	0	0	0	0	0
AC122840.5	0	0	0	0	0	0
AC122844.1	0	0	0	1	0	0
AC122850.1	1	0	0	0	0	0
AC122860.1	0	0	2	2	0	0
AC122860.2	6	0	0	0	0	0
AC122876.1	0	0	1	0	0	0
AC122881.1	0	0	0	0	0	0
AC122886.1	2	0	0	0	0	0
AC122887.1	0	1	0	0	0	0
AC122887.2	0	0	0	0	0	0
AC122891.1	0	0	0	0	0	0
AC122891.2	0	0	0	0	1	0
AC122901.1	48	137	34	86	38	54
AC122901.2	0	5	0	0	0	0
AC122905.1	0	0	0	1	0	0
AC122905.2	0	0	0	0	0	0
AC122923.1	0	0	0	0	0	0
AC122924.1	0	0	0	0	0	0
AC122924.2	0	0	0	0	0	0
AC123035.1	0	0	0	0	0	0
AC123036.1	0	0	0	0	0	0
AC123036.2	0	4	0	0	0	0
AC123042.1	9	16	30	13	94	21
AC123043.1	0	0	0	0	0	0
AC123043.2	0	0	0	0	0	0
AC123043.3	0	0	0	0	0	0
AC123052.1	0	5	13	27	0	0
AC123058.1	0	0	1	0	0	0
AC123062.1	0	0	0	0	0	0
AC123064.1	0	0	0	0	0	0
AC123064.2	0	0	0	0	0	0
AC123067.1	0	0	0	0	0	0
AC123067.2	0	0	0	0	0	0
AC123069.1	434	755	390	171	436	187
AC123074.1	5	1	0	0	0	0
AC123534.1	0	0	0	0	0	0
AC123618.1	0	0	0	0	0	0
AC123619.1	0	2	0	0	0	0
AC123619.2	0	0	0	0	0	0
AC123620.1	4	5	2	5	1	0
AC123629.1	0	0	0	0	0	0
AC123694.1	0	0	0	0	0	0
AC123694.2	0	1	0	0	0	0
AC123694.3	0	0	0	1	0	0
AC123705.1	15	40	14	36	0	0
AC123705.2	91	117	105	103	76	26
AC123705.3	8	72	51	76	23	0
AC123705.4	10	18	19	10	33	0
AC123708.1	0	0	0	1	0	0
AC123708.2	26	20	150	38	36	35
AC123709.1	0	0	1	0	0	0
AC123720.1	0	50	388	230	0	22
AC123738.1	133	177	139	149	23	73
AC123738.2	1	3	0	0	0	0
AC123803.1	0	0	0	0	1	0
AC123808.1	0	0	1	1	0	1
AC123830.1	0	0	0	0	0	0
AC123832.1	9	30	24	22	0	0
AC123832.2	0	2	1	0	0	0
AC123834.1	0	0	0	0	0	0
AC123834.2	2	0	1	0	0	0
AC123835.1	9	2	32	11	0	0
AC123842.1	0	0	0	0	0	0
AC123842.2	0	0	0	0	0	0
AC123857.1	12	0	0	0	0	0
AC123857.2	0	0	0	0	0	0
AC123867.1	0	0	0	0	0	0
AC123873.1	0	0	0	0	0	0
AC123873.2	0	0	0	0	0	0
AC123873.3	0	0	0	0	0	0
AC123920.1	4	2	4	13	0	0
AC123935.1	16	16	14	17	8	4
AC123939.1	0	0	0	0	0	0
AC123944.1	0	0	0	0	0	0
AC123944.2	0	0	0	0	0	0
AC123954.1	26	44	23	26	8	6
AC124011.1	0	5	7	4	0	0
AC124134.1	0	3	0	5	0	0
AC124171.1	0	0	0	0	0	0
AC124171.2	0	0	0	0	0	0
AC124171.3	0	1	0	0	0	0
AC124173.1	0	0	0	0	0	1
AC124179.1	0	0	6	0	0	0
AC124179.2	0	0	2	0	0	0
AC124183.1	0	0	0	0	0	0
AC124184.1	0	0	0	0	0	0
AC124193.1	0	0	0	0	0	0
AC124196.1	0	1	0	0	0	0
AC124196.2	0	0	0	0	0	0
AC124346.1	2	3	1	1	0	1
AC124346.2	2	3	0	0	0	0
AC124346.3	26	34	8	38	36	0
AC124353.1	6	0	9	1	0	0
AC124356.1	0	0	0	0	0	0
AC124356.2	0	0	0	0	0	0
AC124360.1	0	0	0	0	0	0
AC124360.2	0	0	0	0	0	0
AC124392.1	1	1	1	3	0	0
AC124395.1	0	0	0	0	0	0
AC124397.1	0	0	1	0	0	0
AC124397.2	0	0	0	0	4	0
AC124399.1	0	0	0	4	0	0
AC124399.2	0	0	0	0	0	0
AC124399.3	19	0	0	0	0	0
AC124400.1	0	0	0	0	0	0
AC124400.2	0	0	0	0	0	0
AC124413.1	0	0	0	1	0	0
AC124413.2	0	0	0	0	0	0
AC124413.3	0	0	0	0	0	0
AC124414.1	21	20	5	0	0	0
AC124420.1	0	0	0	0	2	1
AC124421.1	0	2	7	3	10	2
AC124421.2	8	4	0	0	8	0
AC124426.1	0	0	0	0	0	0
AC124426.2	0	1	0	0	2	1
AC124426.3	0	0	3	14	0	0
AC124426.4	54	5	40	25	9	0
AC124426.5	0	0	0	0	0	0
AC124433.1	8	6	14	24	0	0
AC124433.2	0	0	0	0	0	0
AC124436.1	0	0	0	0	0	0
AC124445.1	0	0	0	0	0	0
AC124446.1	57	61	39	23	24	0
AC124450.1	0	0	2	0	0	0
AC124453.1	26	78	45	42	23	16
AC124456.1	0	0	4	0	0	0
AC124457.1	0	0	0	0	0	0
AC124458.1	0	0	0	0	0	0
AC124465.1	0	0	5	4	0	11
AC124484.1	0	0	0	0	0	0
AC124489.1	0	0	0	0	0	0
AC124489.2	0	0	0	0	0	0
AC124489.3	0	0	0	0	0	0
AC124503.1	0	0	0	0	0	0
AC124503.2	0	0	0	0	0	0
AC124503.3	0	0	0	0	0	0
AC124510.1	0	0	0	0	0	0
AC124510.2	0	0	0	0	0	0
AC124510.3	0	0	0	0	0	0
AC124510.4	0	0	9	2	0	0
AC124516.1	6	5	7	11	0	32
AC124516.2	0	0	2	0	0	0
AC124516.3	30	20	43	19	22	0
AC124516.4	0	6	0	0	0	0
AC124524.1	0	1	0	0	0	0
AC124524.2	24	12	17	25	0	21
AC124537.1	0	0	0	0	0	0
AC124537.2	0	2	0	0	0	0
AC124542.1	0	5	0	3	0	0
AC124546.1	0	0	0	0	0	0
AC124549.1	0	0	0	0	0	0
AC124549.2	0	0	0	0	0	0
AC124549.3	0	0	0	0	0	0
AC124556.1	18	29	0	9	0	1
AC124556.2	1	0	0	0	0	0
AC124562.1	0	3	0	0	0	0
AC124562.2	1	0	1	0	0	0
AC124569.1	0	0	0	0	0	0
AC124569.2	0	0	0	0	0	0
AC124569.3	0	0	0	0	0	0
AC124569.4	0	1	0	0	0	0
AC124572.1	34	36	46	16	8	3
AC124572.2	1	17	14	12	5	0
AC124577.1	0	1	0	0	0	0
AC124577.2	9	8	2	25	26	1
AC124577.3	125	89	68	22	84	13
AC124577.4	79	81	65	6	99	27
AC124579.1	22	21	6	0	1	0
AC124581.1	0	0	0	0	0	0
AC124581.2	0	0	0	0	0	0
AC124581.3	0	0	0	0	0	0
AC124581.4	12	0	0	0	0	0
AC124585.1	0	0	0	0	0	0
AC124586.1	54	22	165	140	179	21
AC124595.1	0	0	0	4	0	0
AC124595.2	0	0	0	0	0	0
AC124601.1	0	0	0	0	0	0
AC124601.2	0	0	46	18	9	7
AC124601.3	0	0	10	10	2	0
AC124603.1	0	0	5	0	0	0
AC124606.1	0	0	0	0	0	0
AC124606.2	0	0	0	0	0	0
AC124613.1	0	0	0	0	0	0
AC124680.1	0	6	0	0	0	5
AC124686.1	0	0	0	0	0	0
AC124687.1	0	0	0	0	0	0
AC124687.2	0	0	0	0	0	0
AC124687.3	0	0	0	0	0	0
AC124687.4	0	0	0	0	0	0
AC124687.5	0	0	0	0	0	0
AC124712.1	0	0	0	0	0	0
AC124721.1	0	3	0	12	0	0
AC124729.1	0	0	0	0	0	0
AC124732.1	8	0	0	0	0	0
AC124732.2	0	0	0	0	0	0
AC124732.3	0	1	4	1	0	0
AC124732.4	85	42	81	79	132	7
AC124733.1	56	22	58	31	101	28
AC124739.1	0	0	0	0	0	0
AC124739.2	0	0	0	0	0	0
AC124739.3	0	0	1	1	1	1
AC124739.4	0	0	2	0	0	0
AC124739.5	11	2	26	18	11	4
AC124742.1	54	59	58	48	30	4
AC124744.1	5	2	0	0	0	0
AC124744.2	6	3	11	9	12	7
AC124751.1	0	0	0	0	0	0
AC124752.1	0	0	0	0	0	0
AC124772.1	0	0	1	0	0	1
AC124772.2	0	0	0	0	0	0
AC124772.3	0	0	0	0	0	0
AC124772.4	0	0	121	65	17	2
AC124772.5	0	0	12	1	0	17
AC124776.1	0	0	0	0	0	0
AC124778.1	13	6	1	0	0	0
AC124778.2	0	0	0	0	0	0
AC124778.3	0	0	0	0	0	0
AC124826.1	0	0	0	0	0	0
AC124992.1	0	0	0	0	0	0
AC125019.1	0	5	0	0	0	0
AC125020.1	0	0	1	1	0	0
AC125020.2	0	1	2	0	0	0
AC125020.3	14	3	23	0	0	0
AC125041.1	0	0	0	0	0	0
AC125041.2	0	0	0	0	0	0
AC125041.3	4	0	0	0	0	0
AC125064.1	0	0	0	0	0	0
AC125070.1	0	0	0	0	0	0
AC125070.2	0	0	0	0	0	0
AC125070.3	0	0	0	0	0	0
AC125070.4	0	0	0	0	0	0
AC125071.1	2	17	25	24	54	0
AC125099.1	0	0	0	0	0	0
AC125099.2	0	0	0	0	0	0
AC125106.1	28	31	4	22	0	15
AC125108.1	23	22	3	20	59	14
AC125149.1	0	0	0	0	0	0
AC125149.2	0	0	0	0	0	0
AC125149.3	0	0	0	0	0	0
AC125149.4	0	0	0	0	0	0
AC125149.5	0	0	0	0	0	0
AC125167.1	0	0	0	0	0	0
AC125178.1	0	0	0	0	0	0
AC125178.2	0	0	0	0	0	0
AC125178.3	0	0	0	0	0	0
AC125190.1	0	0	0	0	0	0
AC125190.2	0	0	0	0	0	0
AC125190.3	0	4	0	1	0	0
AC125190.4	0	0	0	0	0	0
AC125190.5	0	0	0	0	0	0
AC125190.6	0	0	0	0	0	0
AC125190.7	0	0	0	0	0	0
AC125206.1	0	8	3	0	0	0
AC125206.2	4	0	12	5	0	0
AC125206.3	0	0	1	0	0	0
AC125209.1	0	0	0	0	0	0
AC125223.1	0	0	2	7	0	4
AC125223.2	0	1	0	0	0	0
AC125223.3	0	0	0	0	0	0
AC125312.1	0	0	0	0	0	0
AC125321.1	2	1	1	2	1	1
AC125321.2	0	0	0	0	0	0
AC125344.1	0	0	0	0	0	0
AC125350.1	0	0	0	0	0	0
AC125350.2	10	19	25	8	0	7
AC125350.3	0	0	0	0	0	0
AC125350.4	0	0	0	0	0	0
AC125350.5	26	20	35	32	73	0
AC125351.1	25	0	20	8	0	0
AC125361.1	0	9	0	0	0	0
AC125361.2	0	0	0	1	0	0
AC125374.1	122	238	108	68	179	141
AC125374.2	18	18	58	58	105	2
AC125374.3	9	14	1	22	1	0
AC125374.4	0	0	0	0	0	0
AC125374.5	0	0	0	0	0	0
AC125379.1	7	0	6	5	0	0
AC125379.2	16	3	6	11	13	0
AC125399.1	0	0	2	0	0	0
AC125409.1	29	50	89	113	36	62
AC125409.2	14	44	119	79	24	107
AC125409.3	0	0	0	0	0	0
AC125444.1	0	0	0	0	1	0
AC125444.2	0	0	0	0	0	0
AC125444.3	19	17	11	1	36	0
AC125444.4	0	0	0	0	0	0
AC125444.5	10	0	1	0	0	0
AC125444.6	0	0	0	0	0	0
AC125484.1	0	0	0	0	0	0
AC125484.2	0	0	0	0	0	0
AC125486.1	0	0	0	1	0	0
AC125487.1	19	23	36	34	0	0
AC125487.2	2	0	0	0	0	0
AC125487.3	0	0	0	0	0	0
AC125488.1	0	0	0	0	0	0
AC125488.2	0	0	0	0	0	0
AC125531.1	0	0	0	0	0	0
AC125532.1	1	9	9	33	4	0
AC125532.2	0	0	1	0	0	0
AC125535.1	0	0	17	8	0	0
AC125543.1	0	0	0	0	0	0
AC125543.2	0	0	0	0	0	0
AC125543.3	2	0	20	15	1	5
AC125543.4	5	3	8	5	14	2
AC125543.5	0	0	0	0	0	0
AC125543.6	0	0	0	0	0	0
AC125543.7	0	0	0	0	0	0
AC126035.1	0	0	0	0	0	0
AC126043.1	0	0	0	1	0	0
AC126257.1	0	0	0	0	0	0
AC126257.2	0	0	0	0	0	0
AC126257.3	0	0	0	0	0	0
AC126257.4	4	6	19	5	10	12
AC126262.1	0	0	3	9	8	2
AC126262.2	0	0	26	8	1	17
AC126267.1	0	0	0	0	0	11
AC126267.2	0	0	0	0	0	0
AC126268.1	0	0	1	0	0	0
AC126269.1	0	0	0	16	0	0
AC126275.1	0	0	0	3	0	0
AC126275.2	0	0	0	0	0	0
AC126276.1	0	0	0	0	3	0
AC126408.1	0	0	0	0	0	0
AC126426.1	93	63	26	11	29	2
AC126444.1	0	0	0	1	0	0
AC126459.1	0	0	1	0	0	0
AC126459.2	8	10	5	5	0	0
AC126459.3	8	2	10	2	0	0
AC126459.4	5	1	0	0	0	0
AC126459.5	18	28	102	83	5	13
AC126549.1	30	40	29	23	77	35
AC126549.2	2	0	0	0	1	0
AC126554.1	0	1	0	0	0	0
AC126554.10	0	4	0	0	1	0
AC126554.2	0	0	0	0	0	0
AC126554.3	0	0	0	0	0	0
AC126554.4	0	0	0	0	0	0
AC126554.5	0	0	1	0	0	0
AC126554.6	0	0	0	0	0	0
AC126554.7	0	0	0	1	0	0
AC126554.8	0	0	0	0	0	0
AC126554.9	1	0	1	0	0	2
AC126672.1	0	1	0	0	0	0
AC126672.2	0	0	0	0	0	0
AC126673.1	117	0	110	130	38	0
AC126673.2	90	57	257	230	2	0
AC126673.3	0	0	24	0	0	0
AC126685.1	0	0	0	0	0	0
AC126687.1	2	1	3	1	0	0
AC126796.1	0	0	0	0	0	0
AC126799.1	0	0	0	0	0	0
AC126799.2	1	0	1	0	2	2
AC126804.1	319	550	195	62	32	58
AC126804.2	69	110	84	86	175	87
AC126805.1	0	3	1	0	0	0
AC126806.1	0	0	0	0	0	0
AC126806.2	0	0	0	0	0	0
AC126806.3	0	1	0	0	0	0
AC126939.1	0	0	0	0	0	0
AC126939.2	0	0	2	1	0	1
AC126939.3	0	0	0	0	0	0
AC126939.4	1	0	0	0	0	0
AC126943.1	32	115	47	41	6	5
AC127224.1	0	0	0	0	0	0
AC127224.2	0	0	0	0	0	0
AC127224.3	0	0	0	0	0	0
AC127242.1	5	3	136	108	44	30
AC127242.2	0	0	0	0	0	0
AC127242.3	0	0	0	0	0	0
AC127242.4	0	0	0	0	0	0
AC127242.5	0	0	84	58	21	13
AC127254.1	0	0	0	0	0	10
AC127270.1	0	0	0	0	0	0
AC127270.2	0	0	0	0	0	0
AC127270.3	0	0	0	0	0	0
AC127279.1	9	0	0	0	0	0
AC127281.1	0	0	1	0	1	0
AC127302.1	0	3	0	0	0	0
AC127302.2	0	0	0	0	0	0
AC127302.3	0	0	0	0	0	0
AC127318.1	0	0	0	0	0	0
AC127337.1	0	0	2	0	0	0
AC127337.2	47	21	12	12	12	0
AC127349.1	0	0	0	0	0	0
AC127563.1	0	3	0	0	0	0
AC127568.1	0	0	0	0	0	0
AC127568.2	0	0	0	0	0	0
AC127581.1	0	0	0	0	0	0
AC127582.1	7	1	5	5	3	2
AC127583.1	0	1	0	0	0	0
AC127590.1	0	0	0	0	0	0
AC127593.1	0	0	0	0	0	0
AC127596.1	0	0	0	0	0	0
AC127596.2	0	18	0	0	0	0
AC127597.1	0	1	0	0	0	0
AC127597.2	0	0	0	0	0	0
AC129016.1	0	0	0	0	0	0
AC129016.2	18	6	32	14	9	3
AC129018.1	7	0	0	0	0	0
AC129019.1	1	2	0	0	0	0
AC129019.2	0	0	0	0	0	0
AC129019.3	0	0	0	0	0	0
AC129022.1	11	7	0	7	0	0
AC129085.1	0	1	1	0	0	0
AC129085.2	5	7	87	82	17	20
AC129085.3	0	1	0	0	0	0
AC129085.4	0	1	3	0	14	0
AC129085.5	3	0	0	0	0	0
AC129202.1	0	10	0	0	0	0
AC129202.2	0	0	0	0	0	0
AC129202.3	0	0	0	0	0	0
AC129217.1	9	5	2	3	2	2
AC129219.1	0	0	0	0	0	0
AC129219.2	2	1	11	4	11	18
AC129219.3	0	1	2	3	1	4
AC129304.1	0	0	2	0	0	0
AC129304.2	1	11	0	2	30	0
AC129308.1	0	0	0	0	0	0
AC129308.2	0	0	0	0	0	0
AC129308.3	0	0	0	0	0	0
AC129323.1	0	0	0	0	0	0
AC129329.1	0	1	5	0	2	2
AC129336.1	0	0	0	0	0	0
AC129336.2	0	0	0	0	0	0
AC129590.1	0	2	0	0	0	0
AC129597.1	6	47	30	15	33	0
AC129975.1	0	0	0	0	0	0
AC129975.2	0	2	0	1	1	2
AC130217.1	12	0	1	0	0	0
AC130217.2	0	0	0	0	0	0
AC130222.1	0	0	2	2	0	0
AC130536.1	0	0	0	0	0	0
AC130661.1	10	3	27	17	13	0
AC130711.1	0	0	0	0	0	0
AC130821.1	0	0	0	0	0	0
AC130821.2	0	0	0	0	0	0
AC130824.1	1	0	27	25	5	2
AC130824.2	0	0	15	11	14	0
AC130824.3	0	0	1	1	0	1
AC130827.1	0	17	5	15	27	0
AC130829.1	0	0	7	4	0	0
AC130829.2	0	0	15	18	8	0
AC130829.3	0	0	0	0	1	0
AC130830.1	0	0	5	3	3	0
AC130831.1	0	0	0	0	0	0
AC131081.1	4	2	4	1	0	0
AC131085.1	0	0	0	0	0	0
AC131104.1	0	0	0	0	0	0
AC131117.1	0	0	0	0	1	0
AC131117.2	0	0	0	0	0	0
AC131120.1	52	44	124	28	85	25
AC131120.2	2	1	7	1	6	2
AC131187.1	0	0	0	0	0	0
AC131187.2	1	1	27	61	29	37
AC131283.1	0	0	0	0	0	0
AC131283.2	0	0	0	0	0	0
AC131329.1	11	43	40	28	13	0
AC131596.1	0	0	0	0	0	0
AC131654.1	0	0	0	0	0	0
AC131660.1	0	0	2	16	5	2
AC131660.2	0	0	0	0	0	0
AC131667.1	0	0	0	0	0	0
AC131677.1	0	1	0	0	0	0
AC131677.2	0	0	0	0	0	0
AC131684.1	0	3	10	4	0	0
AC131687.1	41	35	48	31	14	0
AC131690.1	0	0	0	0	0	0
AC131709.1	18	3	3	0	1	0
AC131717.1	0	0	0	0	0	0
AC131717.2	0	0	0	0	0	0
AC131720.1	92	19	4	3	9	1
AC131720.2	0	0	0	0	0	0
AC131720.3	0	0	0	0	0	0
AC131739.1	8	3	18	2	32	27
AC131743.1	75	37	23	1	0	0
AC131743.2	0	1	0	0	0	0
AC131743.3	0	0	0	0	0	0
AC131743.4	8	6	0	0	0	0
AC131743.5	68	52	23	5	0	0
AC131743.6	0	0	0	0	0	0
AC131743.7	29	43	67	9	14	5
AC131745.1	0	0	0	0	0	0
AC131745.2	0	0	0	0	0	0
AC131745.3	0	0	0	0	0	0
AC131759.1	10	2	0	0	0	0
AC131759.2	0	2	0	6	0	4
AC131760.1	0	0	0	0	0	0
AC131762.1	7	4	0	1	0	0
AC131762.2	0	0	0	0	0	0
AC131767.1	0	0	0	0	0	0
AC131777.1	0	0	0	6	0	0
AC131777.2	0	0	0	0	0	0
AC131777.3	0	0	0	0	0	0
AC131795.1	0	9	0	0	0	0
AC131795.2	0	0	0	0	0	0
AC131801.1	0	0	0	0	0	0
AC131801.2	0	3	0	0	0	0
AC131912.1	0	0	0	0	0	0
AC131977.1	0	0	0	0	0	0
AC131977.2	0	0	1	0	0	0
AC131991.1	0	0	0	0	0	0
AC132085.1	16	1	0	6	0	0
AC132104.1	0	0	0	0	0	0
AC132104.2	0	0	0	0	0	0
AC132114.1	0	4	0	1	0	0
AC132121.1	12	11	26	30	0	0
AC132139.1	0	0	0	0	0	0
AC132139.2	0	0	0	0	0	0
AC132139.3	0	0	0	0	0	0
AC132221.1	0	0	0	0	0	0
AC132232.1	0	0	0	0	0	0
AC132237.1	0	0	1	0	0	0
AC132237.2	0	0	0	0	0	0
AC132237.3	0	0	0	0	9	0
AC132239.1	0	0	0	1	0	0
AC132239.2	0	0	2	0	0	0
AC132239.3	0	1	0	0	0	0
AC132247.1	0	0	0	0	0	0
AC132260.1	0	0	0	0	0	0
AC132260.2	0	0	0	0	0	0
AC132265.1	112	88	28	50	118	0
AC132304.1	0	0	0	1	0	1
AC132304.2	3	1	0	0	0	0
AC132304.3	0	0	1	0	0	0
AC132315.1	0	0	0	0	0	0
AC132324.1	0	0	0	0	0	0
AC132325.1	0	0	0	0	0	0
AC132325.2	0	0	2	2	4	1
AC132332.1	4	0	0	1	1	0
AC132336.1	25	43	43	23	0	0
AC132336.2	0	0	0	6	0	0
AC132336.3	0	8	0	1	0	0
AC132344.1	110	92	106	87	83	76
AC132344.2	4	10	4	2	22	0
AC132344.3	0	0	0	1	0	0
AC132384.1	0	0	0	0	0	0
AC132384.10	0	0	0	0	0	0
AC132384.11	0	0	0	0	0	0
AC132384.12	0	0	0	0	0	0
AC132384.13	0	0	0	0	0	0
AC132384.14	0	0	1	0	0	1
AC132384.15	0	0	0	0	0	0
AC132384.16	6	1	1	0	0	0
AC132384.17	0	0	0	0	0	0
AC132384.18	0	0	0	0	0	0
AC132384.19	0	0	0	0	0	0
AC132384.2	0	0	0	0	0	0
AC132384.20	0	0	0	0	0	0
AC132384.3	0	0	0	0	0	0
AC132384.4	0	0	0	0	0	0
AC132384.5	0	0	0	0	1	0
AC132384.6	0	0	0	0	0	0
AC132384.7	0	0	0	0	0	0
AC132384.8	0	0	0	0	0	0
AC132384.9	0	0	0	0	0	0
AC132392.1	0	1	1	0	0	18
AC132412.1	0	1	9	2	0	0
AC132414.1	0	2	0	0	0	0
AC132415.1	0	0	0	0	0	0
AC132422.1	0	0	0	0	0	0
AC132433.1	0	0	0	0	0	0
AC132437.1	0	0	0	0	0	0
AC132444.1	0	0	0	0	0	0
AC132444.2	1	0	0	0	0	0
AC132444.3	0	0	0	0	0	0
AC132444.4	0	0	0	0	0	0
AC132444.5	0	0	0	0	0	0
AC132444.6	0	0	0	0	0	0
AC132446.1	0	0	0	0	0	0
AC132465.1	0	0	0	5	0	0
AC132465.2	174	99	104	66	31	0
AC132465.3	38	22	14	31	48	0
AC132465.4	0	0	0	0	0	0
AC132468.1	0	0	0	0	0	0
AC132474.1	399	364	397	106	69	10
AC132474.2	11	2	0	4	0	0
AC132474.3	12	3	8	10	0	0
AC132474.4	7	1	1	1	2	0
AC132587.1	0	0	4	0	61	1
AC132590.1	0	2	0	0	0	1
AC132596.1	0	4	0	0	0	0
AC132604.1	0	0	0	0	0	0
AC132604.2	0	0	0	0	0	0
AC132609.1	0	0	0	0	0	0
AC132609.2	62	84	51	13	20	0
AC132615.1	0	0	0	0	0	0
AC132615.2	0	0	0	0	0	0
AC132621.1	0	0	0	0	0	0
AC132623.1	0	0	0	0	0	0
AC132623.2	1	2	0	0	0	0
AC132623.3	0	0	0	0	0	0
AC132852.1	0	0	0	0	0	0
AC132852.2	0	8	15	4	0	0
AC132881.1	0	0	0	0	0	0
AC132881.2	0	1	0	0	0	0
AC132901.1	0	0	0	0	0	0
AC132954.1	11	0	0	2	0	0
AC132954.2	50	166	75	64	93	25
AC132954.3	0	0	1	0	0	0
AC132954.4	0	1	0	0	1	1
AC132954.5	23	11	18	22	10	41
AC133079.1	0	1	0	0	0	0
AC133080.1	0	0	0	0	0	0
AC133083.1	0	0	0	0	0	0
AC133083.2	13	0	9	2	0	0
AC133083.3	9	0	12	12	0	11
AC133083.4	0	0	0	0	0	0
AC133087.1	0	0	0	0	0	0
AC133095.1	0	0	0	0	0	0
AC133095.2	0	0	0	0	0	0
AC133103.1	0	1	0	0	0	0
AC133103.2	1	0	0	0	0	0
AC133103.3	0	0	0	0	0	0
AC133103.4	0	0	0	0	0	0
AC133103.5	0	0	0	0	0	0
AC133103.6	0	0	0	0	0	0
AC133103.7	0	0	0	0	0	0
AC133174.1	14	0	0	0	0	0
AC133183.1	0	0	0	0	0	0
AC133183.2	0	0	0	0	0	0
AC133189.1	0	0	0	0	0	0
AC133192.1	0	0	0	0	0	0
AC133207.1	0	0	0	0	0	0
AC133207.2	0	0	0	0	43	0
AC133207.3	0	0	0	0	0	0
AC133207.4	0	0	0	0	0	0
AC133207.5	0	0	0	1	0	0
AC133496.1	0	1	11	8	0	0
AC133498.1	0	0	0	0	1	0
AC133511.1	0	0	0	0	0	0
AC133517.1	0	0	0	0	0	0
AC133521.1	0	0	0	0	0	0
AC133598.1	0	0	0	0	2	0
AC133598.2	0	0	0	0	0	0
AC133598.3	0	8	0	0	0	1
AC133598.4	0	0	0	0	0	0
AC133598.5	28	11	7	1	0	0
AC133650.1	691	797	495	232	410	172
AC133650.2	0	0	0	0	0	0
AC133650.3	0	0	0	0	0	0
AC133866.1	0	0	0	0	0	0
AC133934.1	16	89	13	0	0	0
AC133934.2	23	0	15	9	0	0
AC133947.1	54	135	62	17	1	6
AC133947.2	65	145	46	14	0	3
AC133948.1	3	0	0	0	13	8
AC133948.2	0	1	0	0	0	0
AC134248.1	0	0	0	0	0	0
AC134249.1	0	1	0	2	0	0
AC134254.1	0	0	1	2	0	0
AC134254.2	0	0	0	1	0	1
AC134254.3	1	0	10	8	17	5
AC134254.4	0	3	29	9	0	4
AC134254.5	1	0	0	0	0	0
AC134324.1	0	0	0	0	0	0
AC134328.1	5	10	5	2	0	2
AC134329.1	80	80	64	58	71	44
AC134329.2	0	0	2	5	0	0
AC134333.1	0	0	0	0	0	0
AC134334.1	0	0	0	0	0	0
AC134334.2	0	0	0	0	0	0
AC134439.1	8	6	2	5	0	0
AC134439.2	8	7	1	0	0	7
AC134439.3	18	7	6	4	0	0
AC134457.1	0	0	0	0	0	0
AC134457.2	0	0	0	0	0	0
AC134457.3	0	0	11	7	0	0
AC134462.1	0	0	0	0	2	0
AC134468.1	2	0	0	0	0	0
AC134468.2	0	0	0	0	0	0
AC134468.3	0	1	0	0	0	0
AC134528.1	0	0	0	0	0	0
AC134528.2	0	0	0	0	0	0
AC134528.3	0	0	0	0	0	0
AC134537.1	0	0	0	0	0	0
AC134537.2	0	7	1	0	0	0
AC134537.3	0	0	12	8	0	7
AC134586.1	0	0	0	0	0	0
AC134590.1	0	0	0	0	0	0
AC134596.1	0	0	0	0	0	0
AC134596.2	0	0	0	0	0	0
AC134596.3	0	0	0	0	0	0
AC134601.1	0	2	1	2	2	3
AC134601.2	0	0	0	0	1	2
AC134601.3	0	0	0	0	0	0
AC134601.4	0	0	0	0	0	0
AC134606.1	0	0	0	8	0	0
AC134607.1	12	18	3	9	0	12
AC134607.2	0	0	0	0	0	0
AC134608.1	0	0	1	0	0	0
AC134826.1	0	0	0	0	0	0
AC134859.1	0	0	0	0	0	0
AC134859.2	0	0	0	0	0	0
AC134860.1	66	58	76	46	82	38
AC134860.2	0	0	0	0	0	0
AC134860.3	1	19	10	0	0	0
AC134860.4	6	26	0	8	5	0
AC134860.5	3	1	0	9	0	0
AC134860.6	0	1	0	0	0	0
AC134867.1	0	0	0	0	0	0
AC134867.2	0	0	0	0	0	0
AC134867.3	0	0	0	0	0	0
AC134869.1	5	0	12	15	0	0
AC134869.2	0	0	0	0	0	0
AC134869.3	0	0	0	0	0	0
AC134869.4	0	0	0	0	0	0
AC134898.1	3	0	23	0	0	0
AC134900.1	0	0	0	0	0	0
AC134913.1	0	0	0	0	0	0
AC134913.2	18	53	4	9	3	1
AC134917.1	3	0	60	44	12	17
AC134917.2	0	6	130	137	57	94
AC134917.3	0	0	33	19	12	5
AC134917.4	0	1	10	6	10	13
AC135019.1	0	1	0	0	0	0
AC135019.2	0	0	0	0	0	0
AC135019.3	0	0	0	0	0	0
AC135353.1	0	2	4	0	0	0
AC135360.1	0	0	0	0	0	0
AC135360.2	0	0	0	0	0	0
AC135377.1	2	0	0	0	0	23
AC135469.1	3	8	11	0	0	0
AC135633.1	6	3	3	7	1	0
AC135641.1	1	3	0	0	0	1
AC135667.1	0	0	0	0	0	0
AC135669.1	8	0	0	0	0	0
AC135669.2	50	19	14	21	0	0
AC135672.1	0	0	0	0	0	0
AC135859.1	0	0	0	0	0	0
AC135963.1	0	0	0	0	0	0
AC136146.1	0	0	0	0	0	0
AC136457.1	0	0	0	0	0	0
AC136640.1	0	0	0	0	0	0
AC136743.1	0	1	0	0	0	0
AC136976.1	0	0	0	0	0	0
AC136986.1	20	23	23	0	0	15
AC136986.2	53	48	30	29	74	5
AC137067.1	14	2	11	11	24	0
AC137067.2	0	1	0	0	0	0
AC137127.1	2	0	15	4	0	0
AC137127.2	0	3	0	0	0	0
AC137127.3	0	1	0	0	0	0
AC137127.4	0	0	0	0	0	0
AC137584.1	0	0	0	0	0	0
AC137678.1	0	0	0	0	0	0
AC137680.1	0	1	0	0	0	0
AC137692.1	3	0	4	0	0	2
AC137843.1	28	10	15	55	100	80
AC138027.1	0	0	0	0	0	0
AC138214.1	0	0	0	0	0	0
AC138221.1	0	0	0	0	0	0
AC138284.1	0	0	4	0	0	0
AC138284.2	0	4	0	0	0	0
AC138284.3	25	20	73	7	50	0
AC138284.4	0	25	42	5	0	24
AC138284.5	0	0	3	0	0	0
AC138284.6	1	13	13	6	41	0
AC138284.7	0	0	0	0	0	0
AC138290.1	0	1	1	4	0	2
AC138290.2	0	0	5	8	0	0
AC138292.1	0	0	0	0	0	0
AC138307.1	0	0	1	0	1	0
AC138329.1	0	2	8	0	14	2
AC138329.2	7	0	0	0	0	0
AC138330.1	0	0	5	1	1	0
AC138401.1	0	0	0	0	0	0
AC138401.2	0	0	0	0	0	0
AC138459.1	0	0	0	1	0	0
AC138616.1	0	0	0	2	0	1
AC138667.1	0	0	0	0	0	0
AC138667.2	0	0	0	0	0	0
AC138718.1	0	0	0	5	0	20
AC138739.1	0	0	0	0	0	0
AC138767.1	0	17	30	5	37	2
AC139155.1	1	2	0	0	0	0
AC139186.1	0	0	0	0	0	0
AC139238.1	0	0	0	0	0	0
AC139238.2	1	1	2	1	1	0
AC139319.1	0	4	0	5	0	0
AC139323.1	0	0	0	0	0	0
AC139376.1	2	44	8	29	0	0
AC139381.1	44	90	15	0	16	22
AC139382.1	0	0	0	0	0	0
AC139568.1	0	0	0	1	0	0
AC139568.2	0	0	6	0	0	0
AC139568.3	0	1	0	0	1	1
AC139569.1	0	0	0	0	0	0
AC139579.1	0	0	0	0	0	0
AC139580.1	0	0	0	0	0	0
AC139638.1	1	1	4	4	0	0
AC139638.2	0	0	0	0	0	0
AC139750.1	2	0	0	2	0	0
AC139750.2	20	3	32	12	29	25
AC139752.1	0	8	0	3	0	0
AC139754.1	0	0	0	6	0	0
AC139754.2	1	0	0	0	0	0
AC139754.3	0	2	0	0	0	0
AC139754.4	0	1	0	0	0	0
AC139941.1	2	1	0	4	5	5
AC139941.2	0	6	22	4	0	0
AC140070.1	0	0	0	0	0	0
AC140070.2	0	0	0	0	0	0
AC140111.1	0	0	0	0	0	0
AC140210.1	0	0	0	0	0	0
AC140254.1	0	0	0	0	0	0
AC140264.1	2	3	1	0	0	1
AC140264.2	0	0	0	0	0	0
AC140264.3	0	1	0	0	0	0
AC140264.4	0	0	0	0	0	0
AC140285.1	0	0	0	0	2	0
AC140285.2	0	0	0	0	0	0
AC140293.1	0	0	3	0	0	0
AC140299.1	4	6	69	86	3	4
AC140299.2	31	23	55	57	0	0
AC140314.1	0	0	0	0	0	0
AC140314.2	0	0	0	0	0	0
AC140325.1	0	0	0	0	0	0
AC140325.2	0	0	0	0	0	0
AC140325.3	0	0	0	0	0	0
AC140325.4	0	0	0	0	0	0
AC140338.1	0	13	0	10	0	0
AC140344.1	0	0	0	0	0	0
AC140354.1	0	2	1	7	0	0
AC140360.1	0	0	0	3	2	0
AC140363.1	0	0	0	0	0	0
AC140363.2	0	7	0	0	0	0
AC140365.1	0	0	0	0	0	0
AC140375.1	0	0	0	1	0	0
AC140375.2	13	2	0	0	15	0
AC140376.1	0	6	8	0	6	0
AC140381.1	0	3	1	0	0	0
AC140381.2	0	0	0	0	0	0
AC140397.1	24	67	45	45	30	19
AC140397.2	0	0	0	0	0	0
AC140409.1	1	0	1	0	0	0
AC140409.2	0	9	0	0	0	0
AC140409.3	0	0	0	8	0	0
AC140409.4	0	0	0	0	0	0
AC140409.5	0	0	0	0	0	0
AC140448.1	5	0	0	3	0	0
AC140449.1	1	0	0	0	0	0
AC140460.1	0	0	0	0	0	0
AC140462.1	5	2	3	4	5	6
AC140462.2	0	0	0	0	0	0
AC140477.1	0	0	0	0	0	0
AC140477.2	0	9	2	1	29	0
AC140477.3	114	194	196	169	268	134
AC140477.4	17	18	11	2	25	0
AC140488.1	0	0	0	0	0	0
AC140785.1	0	0	0	0	0	0
AC140851.1	0	0	0	0	0	0
AC140851.2	0	1	0	0	0	0
AC140930.1	0	0	0	0	0	0
AC140930.2	0	1	0	0	1	0
AC140930.3	0	0	0	0	0	0
AC140930.4	0	0	0	0	0	0
AC141425.1	0	2	0	0	0	0
AC141438.1	0	0	0	0	0	0
AC141438.2	1	0	0	0	0	0
AC141438.3	0	0	0	0	0	0
AC141476.1	3	10	18	2	0	0
AC141560.1	0	0	0	0	6	0
AC141642.1	0	0	0	0	0	0
AC141642.2	0	0	0	0	0	0
AC141647.1	0	10	0	0	0	0
AC141895.1	0	0	0	0	0	0
AC141900.1	1	0	1	0	0	0
AC142111.1	0	0	0	0	0	0
AC142113.1	0	0	0	0	0	0
AC142113.2	46	47	39	30	38	8
AC142191.1	0	3	0	0	0	0
AC142227.1	0	1	0	0	0	0
AC142227.2	4	0	15	6	0	0
AC142263.1	0	0	0	0	0	0
AC142273.1	0	0	0	0	0	0
AC142273.2	0	0	0	0	0	0
AC142407.1	0	0	0	0	1	0
AC142407.2	0	0	0	2	0	0
AC142499.1	0	0	0	0	0	0
AC142499.2	2	0	2	0	3	1
AC142500.1	0	0	0	0	0	0
AC144410.1	54	8	0	4	6	0
AC144461.1	0	2	0	4	0	4
AC144461.2	0	1	2	1	0	0
AC144543.1	7	0	0	0	0	0
AC144543.2	0	0	0	0	0	0
AC144671.1	0	0	0	0	0	0
AC144733.1	0	0	0	0	0	0
AC144733.2	0	0	0	0	0	0
AC144783.1	0	0	0	0	0	0
AC144783.2	0	0	0	0	0	0
AC144938.1	16	30	40	54	0	65
AC144942.1	0	0	0	0	0	0
AC144949.1	0	14	2	6	0	2
AC145348.1	0	2	0	0	0	0
AC145392.1	0	0	0	0	0	0
AC145731.1	0	0	0	0	0	0
AC145731.2	0	0	0	0	0	0
AC145731.3	0	0	0	1	0	0
AC145736.1	10	4	18	1	0	0
AC145736.2	0	8	0	0	0	0
AC145740.1	19	56	10	11	4	2
AC146296.1	0	0	0	0	0	0
AC146596.1	0	0	0	0	0	0
AC147029.1	2	2	1	3	1	1
AC147044.1	0	0	0	0	0	0
AC147101.1	0	0	0	0	0	0
AC147101.2	0	0	0	0	0	0
AC147101.3	0	0	0	0	0	0
AC147101.4	0	0	0	0	0	0
AC147162.1	0	0	8	0	0	0
AC147240.1	14	5	0	1	0	0
AC147241.1	77	37	118	92	69	21
AC147245.1	0	0	10	14	0	0
AC147250.1	0	0	0	0	0	0
AC147256.1	0	0	0	0	0	0
AC147256.2	0	0	0	0	0	0
AC147512.1	15	0	0	0	0	0
AC147512.2	0	0	0	1	0	0
AC147560.1	0	0	0	0	0	0
AC147565.1	0	0	0	0	0	0
AC147615.1	0	0	0	0	0	0
AC147615.2	0	0	0	0	0	0
AC147633.1	0	0	0	0	0	0
AC147634.1	0	0	0	0	0	0
AC147639.1	0	0	0	0	7	0
AC147639.2	0	3	8	0	0	0
AC147782.1	0	0	2	0	0	0
AC147782.2	0	0	0	0	0	0
AC147782.3	0	0	1	0	0	0
AC148324.1	194	155	354	312	131	95
AC148328.1	44	43	25	15	18	0
AC148328.2	0	0	0	0	0	0
AC148334.1	0	0	0	0	0	0
AC148334.2	1	0	0	0	0	0
AC148334.3	0	0	0	0	0	0
AC148335.1	0	0	0	0	0	0
AC149090.1	2989	1812	5412	4868	4231	2623
AC149222.1	0	0	0	0	0	0
AC149586.1	0	0	0	6	0	0
AC149586.2	0	0	0	6	0	0
AC150314.1	0	0	0	0	0	0
AC150314.2	0	0	0	0	0	0
AC150314.3	0	0	0	5	0	0
AC150314.4	0	0	17	2	17	0
AC150661.1	0	0	33	22	11	5
AC150661.2	0	0	0	0	0	0
AC150899.1	1	0	0	0	2	0
AC150901.1	0	0	0	0	0	0
AC151275.1	2	0	11	8	3	2
AC151286.1	0	0	0	0	0	0
AC151530.1	0	0	0	0	0	0
AC151730.1	21	3	0	2	0	0
AC151730.2	0	0	0	0	0	0
AC151730.3	0	4	13	1	0	0
AC151769.1	0	0	0	0	0	0
AC151828.1	19	36	34	87	32	37
AC151843.1	0	0	0	0	0	0
AC151843.2	1	0	0	0	1	0
AC151843.3	0	0	0	0	0	0
AC151846.1	2	0	2	2	2	0
AC151895.1	0	0	0	0	0	0
AC151901.1	0	0	0	0	0	0
AC151904.1	0	0	0	0	0	0
AC151904.2	0	0	0	0	0	0
AC151904.3	0	0	0	0	0	0
AC151904.4	0	0	0	0	1	0
AC151904.5	0	0	0	0	0	0
AC151904.6	0	0	0	0	0	0
AC151904.7	0	0	0	0	0	0
AC151904.8	0	0	0	0	0	0
AC151904.9	0	0	0	0	0	0
AC151967.1	0	0	0	0	0	0
AC151968.1	0	0	0	0	0	0
AC151971.1	0	0	12	0	0	0
AC151971.10	0	12	34	18	2	0
AC151971.2	0	0	0	0	0	0
AC151971.3	11	7	11	1	2	0
AC151971.4	0	0	0	0	0	0
AC151971.5	44	42	7	32	12	0
AC151971.6	0	0	9	0	0	1
AC151971.7	10	11	5	2	0	0
AC151971.8	0	1	0	1	1	1
AC151971.9	1	0	0	1	0	0
AC151982.1	0	0	0	0	12	1
AC151984.1	0	3	0	0	0	0
AC152061.1	199	190	195	154	81	42
AC152062.1	0	0	0	0	0	0
AC152065.1	0	0	11	0	0	0
AC152065.2	35	18	20	7	1	0
AC152162.1	0	0	0	0	0	0
AC152169.1	0	0	0	0	0	0
AC152169.2	1	0	0	0	0	0
AC152414.1	0	0	0	0	0	0
AC152414.2	0	0	0	0	0	0
AC152414.3	0	0	0	0	0	0
AC152415.1	0	0	0	0	0	0
AC152453.1	0	0	0	0	0	0
AC152501.1	0	0	0	0	0	0
AC152819.1	0	0	0	0	0	0
AC152827.1	97	148	89	140	130	182
AC152827.2	5	11	9	12	0	0
AC152827.3	0	1	0	4	0	0
AC152827.4	5	2	0	5	0	0
AC152922.1	2	5	5	10	0	2
AC152922.2	11	3	5	38	0	0
AC152944.1	40	4	0	0	57	48
AC152945.1	9	13	14	8	14	7
AC152945.2	1	1	2	1	1	0
AC152946.1	0	4	0	0	0	0
AC152946.2	0	0	0	0	0	0
AC152946.3	0	4	0	0	0	0
AC152946.4	0	1	0	0	0	0
AC152947.1	6	0	2	0	1	1
AC152947.2	0	1	0	0	0	0
AC152947.3	1	0	2	0	9	0
AC152949.1	0	0	0	0	0	0
AC152949.2	60	64	120	111	132	70
AC152949.3	0	0	1	0	0	0
AC152951.1	0	0	0	0	0	0
AC152951.2	0	0	0	0	0	0
AC152953.1	0	0	0	0	0	0
AC152953.2	0	0	0	0	0	0
AC152979.1	0	0	0	0	0	0
AC152979.2	0	0	0	0	0	1
AC152979.3	0	0	0	0	0	0
AC152979.4	0	0	0	0	0	0
AC152979.5	0	0	0	0	0	0
AC152981.1	15	0	0	0	0	0
AC153132.1	0	0	0	0	0	0
AC153132.2	0	0	0	0	0	0
AC153141.1	0	0	0	0	0	0
AC153141.2	0	0	0	0	0	0
AC153141.3	0	0	0	0	0	0
AC153143.1	6	28	263	94	145	36
AC153143.2	0	0	1	7	0	0
AC153144.1	70	76	77	54	79	31
AC153144.2	2	6	0	0	0	0
AC153144.3	7	14	10	6	2	3
AC153150.1	0	0	0	0	0	0
AC153152.1	0	0	0	1	0	0
AC153152.2	0	0	0	2	2	1
AC153152.3	0	0	0	0	0	0
AC153152.4	0	0	0	0	0	0
AC153152.5	7	0	0	3	0	1
AC153153.1	0	0	0	0	1	0
AC153153.2	5	2	7	6	3	2
AC153356.1	0	0	0	0	0	0
AC153357.1	0	0	0	0	0	0
AC153357.2	0	0	0	0	0	0
AC153361.1	0	0	0	0	0	0
AC153361.2	0	0	0	0	0	0
AC153363.1	0	1	0	0	0	0
AC153364.1	2	6	0	0	0	0
AC153365.1	297	451	143	67	57	38
AC153365.2	12	41	1	4	0	1
AC153366.1	5	0	4	1	0	0
AC153366.2	17	27	22	0	56	0
AC153367.1	0	0	0	0	0	0
AC153368.1	294	221	439	249	240	172
AC153369.1	0	0	0	0	0	0
AC153369.2	2	0	0	2	0	2
AC153370.1	0	9	0	0	0	0
AC153370.2	1	0	1	0	0	0
AC153379.1	0	0	0	0	0	0
AC153379.2	0	0	0	0	2	0
AC153379.3	0	1	3	0	0	0
AC153380.1	0	0	5	15	0	0
AC153382.1	0	0	0	0	0	0
AC153382.2	24	18	0	2	0	1
AC153484.1	0	0	0	0	0	0
AC153494.1	0	0	0	0	0	0
AC153495.1	0	2	0	0	0	0
AC153497.1	5	26	11	5	12	0
AC153498.1	0	0	0	0	0	0
AC153500.1	0	0	0	0	0	0
AC153501.1	25	24	3	5	9	0
AC153504.1	69	100	41	36	16	6
AC153504.2	0	14	0	0	1	1
AC153505.1	0	0	0	0	0	0
AC153505.2	0	0	0	0	0	0
AC153506.1	141	99	145	97	241	1
AC153506.2	0	0	0	0	0	0
AC153506.3	0	0	0	0	0	0
AC153508.1	0	0	0	0	0	0
AC153509.1	0	0	0	0	0	0
AC153509.2	0	0	0	0	0	0
AC153512.1	0	0	0	0	0	0
AC153512.2	0	0	0	0	0	0
AC153512.3	1	0	0	0	0	0
AC153512.4	0	0	0	0	0	0
AC153516.1	4	21	9	3	2	4
AC153517.1	1	1	0	0	0	0
AC153521.1	0	1	0	0	0	0
AC153522.1	0	0	0	0	0	0
AC153522.2	0	1	0	0	0	0
AC153524.1	0	9	0	0	1	0
AC153524.2	0	0	0	0	0	0
AC153524.3	38	11	16	24	27	58
AC153524.4	20	28	55	20	36	16
AC153525.1	2	61	44	20	34	3
AC153526.1	0	0	0	0	0	0
AC153526.2	9	26	14	3	0	0
AC153526.3	0	3	0	0	0	0
AC153526.4	0	0	0	6	0	0
AC153526.5	0	0	0	0	0	0
AC153527.1	0	0	0	0	0	0
AC153527.2	0	0	0	0	0	0
AC153528.1	0	0	0	0	0	0
AC153529.1	0	0	0	0	0	0
AC153529.2	17	3	0	0	0	0
AC153530.1	0	0	0	0	0	0
AC153530.2	0	0	0	0	0	0
AC153532.1	0	0	0	0	0	0
AC153532.2	0	0	0	0	0	0
AC153532.3	0	0	0	0	0	0
AC153536.1	0	0	0	0	0	0
AC153536.2	0	0	0	0	0	0
AC153536.3	0	0	0	0	0	0
AC153537.1	0	0	0	0	0	0
AC153541.1	0	0	0	0	0	0
AC153541.2	0	0	0	0	0	0
AC153541.3	0	0	0	0	0	0
AC153544.1	0	0	0	0	0	0
AC153544.2	0	0	0	0	0	0
AC153544.3	0	0	0	0	0	0
AC153546.1	20	28	4	3	3	3
AC153547.1	0	0	5	5	0	0
AC153548.1	0	0	0	1	0	0
AC153548.2	0	0	0	0	0	0
AC153548.3	0	0	0	0	0	0
AC153548.4	0	1	0	0	0	0
AC153548.5	0	0	0	0	0	0
AC153548.6	1	0	0	0	0	0
AC153549.1	0	0	2	0	0	0
AC153550.1	9	2	0	8	0	0
AC153553.1	0	0	0	0	0	0
AC153555.1	1	0	0	0	0	0
AC153556.1	0	0	0	0	0	0
AC153556.2	0	0	0	0	0	0
AC153556.3	0	0	0	0	0	0
AC153556.4	0	0	0	0	0	0
AC153557.1	0	0	0	0	0	0
AC153557.2	0	0	0	0	0	0
AC153557.3	2	0	0	0	0	0
AC153561.1	0	0	16	21	0	0
AC153562.1	0	0	0	0	0	0
AC153562.2	0	0	0	0	0	0
AC153563.1	67	47	35	23	22	8
AC153564.1	0	4	0	0	0	0
AC153564.2	0	0	0	0	0	0
AC153566.1	1	1	2	7	0	0
AC153566.2	13	0	5	0	6	16
AC153567.1	0	0	0	0	0	0
AC153567.2	0	0	0	0	0	0
AC153568.1	0	1	0	0	0	0
AC153569.1	2	0	0	0	0	0
AC153569.2	1	5	3	3	11	7
AC153646.1	0	0	0	0	0	0
AC153646.2	0	0	0	0	0	0
AC153662.1	0	0	0	0	0	0
AC153662.2	0	0	0	1	0	0
AC153663.1	1	0	5	6	3	1
AC153663.2	0	0	0	0	0	0
AC153663.3	0	0	4	1	0	0
AC153727.1	0	5	2	1	1	0
AC153729.1	0	2	5	0	0	9
AC153729.2	1	2	3	2	6	4
AC153729.3	0	0	0	0	0	0
AC153729.4	2	0	0	0	0	0
AC153729.5	0	3	0	0	0	0
AC153793.1	0	0	0	0	0	0
AC153793.2	0	1	0	0	0	0
AC153794.1	0	0	0	2	3	1
AC153794.2	0	0	6	10	19	0
AC153798.1	0	0	0	0	0	0
AC153800.1	0	0	0	0	0	0
AC153800.2	0	0	0	0	0	0
AC153801.1	35	21	5	0	5	0
AC153801.2	46	14	3	0	11	0
AC153816.1	0	0	0	0	0	0
AC153821.1	0	0	0	0	0	0
AC153821.2	0	0	0	0	0	0
AC153821.3	0	0	1	0	0	0
AC153821.4	0	0	0	0	0	0
AC153825.1	1	0	0	0	0	0
AC153829.1	0	3	0	0	0	0
AC153829.2	0	0	0	0	0	0
AC153830.1	0	0	0	0	0	0
AC153840.1	0	0	0	0	0	0
AC153840.2	0	0	0	0	0	0
AC153843.1	0	0	0	0	0	0
AC153845.1	2	0	7	8	0	0
AC153845.2	0	0	0	0	0	0
AC153845.3	22	21	54	54	17	1
AC153847.1	0	0	0	0	0	0
AC153852.1	0	0	0	0	0	0
AC153856.1	0	0	0	0	0	0
AC153856.2	0	0	0	0	0	0
AC153856.3	0	0	0	0	0	0
AC153856.4	0	0	0	0	0	0
AC153856.5	0	0	0	0	0	0
AC153856.6	0	0	0	0	0	1
AC153862.1	0	1	0	0	0	0
AC153862.2	0	0	0	0	0	0
AC153863.1	0	3	0	0	0	0
AC153863.2	0	0	1	0	0	0
AC153864.1	0	0	0	0	0	0
AC153864.2	0	0	0	0	0	0
AC153864.3	0	0	0	0	0	0
AC153864.4	0	0	0	0	0	0
AC153870.1	0	0	2	0	0	0
AC153872.1	0	0	0	0	0	0
AC153874.1	0	0	0	0	0	0
AC153876.1	1	0	0	0	0	0
AC153881.1	0	0	1	0	0	0
AC153881.2	0	0	0	0	0	0
AC153881.3	0	2	0	0	0	0
AC153887.1	0	0	0	0	0	0
AC153887.2	9	0	3	0	0	0
AC153887.3	0	0	0	0	0	0
AC153887.4	0	6	1	1	0	0
AC153889.1	0	7	5	0	0	0
AC153889.2	0	0	0	0	0	0
AC153889.3	0	0	0	0	0	0
AC153889.4	0	0	3	4	0	0
AC153890.1	0	0	6	1	0	0
AC153890.2	0	0	0	0	0	0
AC153891.1	0	0	0	0	0	0
AC153897.1	0	0	0	0	0	0
AC153897.2	0	0	0	0	0	0
AC153899.1	118	376	226	248	121	57
AC153899.2	0	8	19	4	7	0
AC153911.1	37	8	16	3	12	5
AC153912.1	0	0	0	0	0	0
AC153912.2	2	53	4	7	5	12
AC153912.3	9	5	2	3	0	0
AC153912.4	75	106	68	26	49	2
AC153912.5	2	7	0	0	0	0
AC153917.1	0	0	0	0	0	0
AC153924.1	0	0	0	0	0	0
AC153929.1	0	0	0	0	0	0
AC153930.1	0	0	0	0	0	0
AC153932.1	0	0	0	0	0	0
AC153935.1	0	0	0	0	0	0
AC153936.1	0	0	0	0	0	0
AC153937.1	0	0	0	0	0	0
AC153937.2	0	3	0	7	0	0
AC153937.3	0	0	0	0	0	0
AC153937.4	0	0	0	0	0	0
AC153937.5	0	0	0	0	0	0
AC153937.6	0	0	0	0	0	0
AC153938.1	0	0	8	8	0	0
AC153938.2	0	0	0	0	0	0
AC153938.3	0	0	0	0	0	0
AC153939.1	0	0	0	0	0	0
AC153940.1	0	0	0	0	0	0
AC153940.2	0	0	0	0	0	0
AC153943.1	0	1	0	0	0	0
AC153943.2	0	0	0	0	0	0
AC153943.3	0	0	0	0	0	0
AC153943.4	0	0	0	0	1	0
AC153945.1	0	0	0	0	0	0
AC153945.2	0	1	0	0	0	0
AC153947.1	4	0	0	0	0	0
AC153947.2	0	0	1	1	1	0
AC153948.1	0	0	0	0	0	0
AC153948.2	0	0	0	0	0	0
AC153948.3	0	0	0	0	0	0
AC153949.1	9	61	155	76	76	12
AC153950.1	0	0	0	0	0	0
AC153950.2	0	0	0	0	0	0
AC153952.1	0	0	0	0	0	0
AC153954.1	7	13	4	0	3	0
AC153954.2	0	0	0	0	0	0
AC153954.3	0	0	0	0	0	0
AC153954.4	0	0	0	0	0	0
AC153954.5	0	0	0	0	0	0
AC153955.1	0	0	0	0	0	0
AC153955.2	0	2	0	0	0	0
AC153955.3	0	1	0	0	0	0
AC153955.4	0	0	0	0	0	0
AC153955.5	0	4	0	0	0	0
AC153955.6	0	0	0	0	0	0
AC153957.1	0	0	0	0	0	0
AC153958.1	0	0	0	0	0	0
AC153959.1	5	3	0	4	1	0
AC153961.1	0	0	0	0	0	0
AC153961.2	0	0	0	0	0	0
AC153962.1	27	15	9	14	0	0
AC153962.2	20	0	6	0	18	0
AC153962.3	225	160	267	170	100	25
AC153962.4	0	0	0	0	40	0
AC153962.5	0	0	0	0	0	0
AC153964.1	6	16	0	0	0	0
AC153964.2	1	0	0	0	0	0
AC153966.1	0	0	0	0	0	0
AC153966.2	0	0	0	0	1	0
AC153967.1	0	0	0	0	0	0
AC153968.1	0	0	0	0	0	0
AC153968.2	0	0	0	0	0	0
AC153969.1	3	0	0	0	0	0
AC153970.1	0	0	0	0	0	0
AC153970.2	0	0	0	0	0	0
AC153971.1	66	44	19	18	0	9
AC153971.2	18	6	9	10	31	4
AC153974.1	0	8	1	0	0	0
AC153974.2	0	0	0	0	0	0
AC153975.1	0	0	0	0	0	0
AC153975.2	0	0	0	0	2	0
AC153975.3	0	0	0	0	0	0
AC153977.1	1	0	0	0	0	0
AC153977.2	0	0	1	0	1	0
AC153977.3	0	0	0	0	0	0
AC153977.4	0	0	0	0	0	0
AC153979.1	0	0	0	0	0	0
AC154028.1	0	0	0	0	0	0
AC154039.1	18	0	0	0	0	0
AC154039.2	0	0	0	1	0	0
AC154136.1	0	0	0	0	0	0
AC154141.1	11	6	0	0	0	0
AC154171.1	8	10	0	0	0	0
AC154171.2	35	170	54	14	76	0
AC154171.3	56	237	43	12	57	25
AC154176.1	1	2	0	3	1	0
AC154176.2	134	86	143	160	422	126
AC154184.1	4	0	0	0	0	0
AC154184.2	0	0	0	0	0	0
AC154184.3	0	0	0	0	0	0
AC154197.1	0	0	0	2	0	0
AC154198.1	0	0	0	0	0	0
AC154207.1	0	0	0	0	0	0
AC154219.1	11	16	27	7	13	0
AC154220.1	0	0	0	0	0	0
AC154221.1	0	0	1	0	0	0
AC154222.1	0	0	0	0	0	0
AC154222.2	0	1	0	0	0	0
AC154224.1	0	0	0	0	0	0
AC154231.1	15	15	0	5	1	0
AC154231.2	0	0	0	0	0	0
AC154231.3	0	0	13	2	9	2
AC154231.4	1	5	5	6	3	5
AC154241.1	0	0	0	0	0	0
AC154245.1	0	0	0	0	0	0
AC154248.1	1	0	0	0	0	0
AC154248.2	0	0	0	0	0	0
AC154248.3	18	13	10	4	0	0
AC154250.1	0	0	9	0	0	0
AC154252.1	0	0	0	0	0	0
AC154252.2	0	0	0	0	0	0
AC154257.1	0	18	0	0	19	0
AC154257.2	4	5	9	3	9	10
AC154262.1	0	0	0	0	0	0
AC154262.2	0	2	3	0	0	0
AC154264.1	0	12	30	11	0	0
AC154264.2	0	7	28	22	0	0
AC154264.3	0	0	0	0	0	0
AC154266.1	0	0	0	1	0	0
AC154266.2	0	0	0	0	0	0
AC154269.1	0	0	0	0	0	0
AC154271.1	0	0	0	0	0	0
AC154280.1	0	0	0	0	0	0
AC154282.1	0	0	0	0	0	0
AC154290.1	0	0	0	0	0	0
AC154295.1	0	0	1	0	0	0
AC154296.1	0	0	0	0	0	0
AC154296.2	0	0	0	0	0	0
AC154296.3	0	0	0	0	0	0
AC154297.1	0	0	0	0	0	0
AC154300.1	1	0	0	0	0	0
AC154305.1	0	0	0	0	0	0
AC154305.2	0	0	0	0	0	0
AC154305.3	0	0	0	1	0	0
AC154305.4	0	0	0	0	0	0
AC154307.1	0	0	0	0	0	0
AC154307.2	0	0	0	0	0	0
AC154313.1	0	1	0	0	0	0
AC154313.2	0	0	2	1	0	0
AC154314.1	0	2	1	0	0	0
AC154314.2	0	0	0	0	0	0
AC154319.1	0	0	0	0	1	0
AC154319.2	0	0	0	0	1	0
AC154328.1	0	0	0	0	0	0
AC154329.1	0	0	0	0	0	0
AC154329.2	0	0	0	0	0	0
AC154335.1	65	78	58	51	126	26
AC154335.2	74	124	86	69	299	55
AC154336.1	0	0	0	0	0	0
AC154347.1	34	45	80	64	8	29
AC154347.2	0	0	0	0	0	0
AC154352.1	0	0	2	7	0	0
AC154352.2	0	0	55	25	0	0
AC154354.1	0	0	2	0	0	0
AC154355.1	0	1	0	0	0	0
AC154358.1	0	0	0	0	0	0
AC154361.1	0	0	0	0	0	0
AC154361.2	2	1	1	0	0	3
AC154367.1	0	0	0	0	0	0
AC154367.2	0	1	3	2	0	0
AC154368.1	6	0	0	0	0	0
AC154368.2	0	1	0	0	0	0
AC154374.1	3	0	0	0	0	0
AC154382.1	0	1	0	0	0	0
AC154386.1	0	3	5	0	0	0
AC154389.1	1	0	0	2	0	0
AC154390.1	0	0	0	0	0	0
AC154404.1	0	0	3	0	0	0
AC154406.1	21	79	14	11	55	3
AC154417.1	0	0	0	0	0	0
AC154424.1	0	0	1	0	0	0
AC154426.1	0	0	0	0	0	0
AC154431.1	0	0	0	0	0	0
AC154431.2	0	0	0	0	0	0
AC154433.1	28	10	158	151	108	10
AC154435.1	0	0	0	0	0	0
AC154441.1	0	0	0	0	0	0
AC154450.1	0	0	0	0	0	0
AC154450.2	0	0	0	0	0	0
AC154452.1	4	0	4	2	0	0
AC154454.1	0	0	1	0	0	0
AC154461.1	4	0	8	0	0	0
AC154461.2	0	0	0	0	0	0
AC154461.3	0	0	0	0	0	0
AC154461.4	0	0	0	0	0	0
AC154461.5	0	3	0	0	0	0
AC154461.6	0	3	0	0	0	0
AC154471.1	0	0	0	0	2	0
AC154472.1	0	0	0	0	0	0
AC154472.2	0	0	0	0	0	0
AC154481.1	0	0	0	0	0	0
AC154481.2	0	0	0	0	0	0
AC154482.1	0	7	0	1	0	0
AC154485.1	0	0	0	0	0	0
AC154487.1	0	0	0	0	0	0
AC154502.1	0	0	0	0	0	0
AC154502.2	0	0	0	0	0	0
AC154502.3	0	0	0	0	0	0
AC154506.1	0	0	0	0	0	0
AC154506.2	0	0	0	0	0	0
AC154506.3	0	0	0	0	0	0
AC154506.4	0	0	0	0	1	0
AC154510.1	0	0	0	0	0	0
AC154511.1	2	0	83	54	0	0
AC154515.1	0	0	1	1	0	0
AC154515.2	0	0	0	0	0	0
AC154515.3	0	1	0	0	0	0
AC154517.1	37	19	30	9	9	0
AC154517.2	2	2	1	2	3	2
AC154517.3	5	0	7	4	1	0
AC154521.1	0	0	0	0	0	0
AC154522.1	0	0	0	0	0	0
AC154527.1	1	0	0	0	0	0
AC154527.2	0	0	0	0	0	0
AC154527.3	0	0	0	0	0	0
AC154527.4	0	0	0	0	0	0
AC154527.5	0	0	0	0	0	0
AC154537.1	0	0	0	0	1	0
AC154540.1	0	0	0	0	0	0
AC154548.1	53	65	73	100	4	4
AC154548.2	8	18	17	9	11	19
AC154550.1	0	0	0	0	0	0
AC154552.1	0	0	0	6	0	0
AC154552.2	3	12	19	11	45	3
AC154552.3	1	2	0	0	0	0
AC154552.4	1	3	0	0	0	0
AC154552.5	0	12	4	4	0	0
AC154552.6	0	0	0	0	0	0
AC154552.7	41	114	150	41	24	0
AC154552.8	0	0	0	0	0	0
AC154552.9	1	9	7	8	2	1
AC154556.1	0	0	0	12	0	0
AC154558.1	0	0	0	0	0	0
AC154572.1	8	3	0	0	0	0
AC154572.2	31	15	17	12	5	7
AC154573.1	1	0	0	0	0	0
AC154573.2	4	11	25	10	22	7
AC154576.1	0	0	1	0	0	0
AC154576.2	0	3	0	0	0	0
AC154581.1	2	0	0	0	0	0
AC154583.1	0	27	11	0	33	0
AC154585.1	8	1	2	4	0	2
AC154592.1	0	0	0	0	0	1
AC154594.1	0	0	0	0	0	0
AC154595.1	0	0	0	0	0	0
AC154595.2	0	0	0	0	0	0
AC154595.3	0	0	0	0	0	0
AC154597.1	5	1	3	1	1	0
AC154603.1	0	0	0	0	0	0
AC154603.2	0	0	0	0	0	0
AC154612.1	1	0	14	7	0	0
AC154623.1	0	0	0	0	0	0
AC154626.1	0	0	0	0	0	0
AC154630.1	0	0	0	0	0	0
AC154633.1	0	0	0	0	0	0
AC154634.1	0	7	0	1	0	0
AC154634.2	0	0	0	0	0	0
AC154634.3	0	0	0	0	0	0
AC154634.4	0	0	0	0	0	0
AC154635.1	0	0	0	0	0	0
AC154636.1	17	22	127	101	172	200
AC154636.2	1	1	12	9	42	27
AC154636.3	30	9	61	71	86	28
AC154639.1	34	41	19	17	0	3
AC154642.1	0	0	0	0	0	0
AC154642.2	0	0	3	0	0	0
AC154643.1	0	0	0	0	0	0
AC154646.1	14	0	0	0	0	0
AC154669.1	0	2	0	0	0	0
AC154680.1	0	0	0	0	0	0
AC154681.1	34	48	26	20	0	0
AC154682.1	0	0	2	0	0	0
AC154687.1	0	0	1	0	0	0
AC154687.2	0	0	0	0	0	0
AC154693.1	0	0	0	0	0	0
AC154699.1	1	0	0	2	1	1
AC154699.2	0	0	0	0	0	0
AC154706.1	0	0	0	0	0	0
AC154709.1	0	0	0	0	0	0
AC154713.1	0	0	1	0	0	0
AC154714.1	0	0	0	0	0	0
AC154724.1	2	1	5	0	3	0
AC154725.1	14	0	0	0	0	0
AC154729.1	0	0	0	0	0	0
AC154733.1	0	7	9	3	12	0
AC154734.1	0	3	0	0	0	0
AC154734.2	0	1	0	0	0	0
AC154740.1	0	0	0	0	0	0
AC154740.2	0	0	0	0	0	0
AC154742.1	0	5	0	0	0	0
AC154742.2	0	0	0	0	0	0
AC154747.1	0	0	0	0	0	0
AC154747.2	0	1	0	0	0	0
AC154747.3	0	1	0	4	0	0
AC154747.4	0	0	0	0	0	0
AC154755.1	0	2	3	0	33	0
AC154755.2	0	0	0	0	0	0
AC154759.1	0	0	0	0	0	0
AC154765.1	0	0	0	0	0	0
AC154767.1	0	1	0	2	0	0
AC154767.2	2	12	12	1	0	0
AC154767.3	18	31	13	15	8	10
AC154780.1	0	0	0	0	0	0
AC154785.1	2	0	0	0	0	0
AC154785.2	0	0	0	0	0	0
AC154785.3	0	0	0	0	0	0
AC154788.1	0	0	0	0	0	0
AC154795.1	1	0	1	2	4	0
AC154808.1	0	0	0	0	0	0
AC154816.1	0	0	0	0	0	0
AC154816.2	0	0	0	0	0	0
AC154816.3	0	0	0	0	0	0
AC154826.1	0	0	0	0	0	0
AC154826.2	5	0	0	19	0	0
AC154828.1	0	14	1	4	11	0
AC154828.2	3	32	7	10	0	0
AC154834.1	0	0	0	0	0	0
AC154840.1	0	0	0	0	0	0
AC154848.1	6	0	2	0	0	0
AC154849.1	0	15	0	0	0	0
AC154849.2	56	148	39	37	48	12
AC154849.3	0	13	12	1	0	0
AC154849.4	0	0	0	0	1	0
AC154850.1	0	0	0	0	0	0
AC154851.1	0	0	0	0	0	0
AC154851.2	0	0	0	0	0	0
AC154861.1	0	0	0	0	0	0
AC154862.1	0	0	0	0	0	0
AC154863.1	0	1	1	0	0	0
AC154864.1	0	0	0	0	0	1
AC154903.1	0	0	0	0	0	0
AC154904.1	0	0	0	0	0	0
AC154994.1	0	0	0	0	0	0
AC154994.2	0	0	0	1	0	1
AC155230.1	0	0	0	0	1	0
AC155232.1	0	0	0	0	0	1
AC155234.1	1	6	5	1	0	12
AC155235.1	0	3	0	0	0	0
AC155236.1	0	0	0	0	0	0
AC155241.1	0	0	0	0	0	0
AC155241.2	0	0	2	1	0	0
AC155241.3	0	1	0	0	0	0
AC155243.1	1	1	0	0	0	0
AC155245.1	0	0	0	0	0	0
AC155249.1	0	0	0	0	0	0
AC155249.2	0	0	0	0	0	0
AC155255.1	0	0	0	0	0	0
AC155255.2	0	2	0	0	0	0
AC155256.1	10	0	0	4	0	14
AC155256.2	0	2	2	0	0	0
AC155256.3	3	20	35	7	7	0
AC155258.1	0	0	0	0	0	0
AC155258.2	0	0	0	0	0	0
AC155258.3	0	0	0	0	0	0
AC155259.1	0	0	0	0	0	0
AC155259.2	0	0	0	0	0	0
AC155259.3	0	0	0	0	0	0
AC155260.1	0	2	0	1	0	0
AC155266.1	0	0	0	0	0	0
AC155269.1	0	0	0	0	0	0
AC155269.2	0	0	0	0	0	0
AC155270.1	0	4	0	0	0	0
AC155273.1	13	8	19	8	1	5
AC155286.1	0	0	0	0	0	0
AC155293.1	4	4	6	5	5	9
AC155293.2	0	0	0	0	0	0
AC155293.3	0	0	0	0	0	0
AC155293.4	0	0	0	0	0	0
AC155295.1	0	0	0	0	0	0
AC155298.1	0	0	0	1	0	0
AC155298.2	0	0	1	0	0	0
AC155298.3	0	4	0	9	0	0
AC155300.1	0	0	0	0	0	0
AC155300.2	0	0	0	0	0	0
AC155300.3	0	0	0	0	0	0
AC155300.4	0	0	0	0	0	0
AC155305.1	1	4	0	2	0	0
AC155324.1	0	0	0	0	0	0
AC155634.1	0	0	0	0	0	0
AC155634.2	0	0	0	0	0	0
AC155637.1	0	2	0	0	0	0
AC155637.2	0	1	0	1	0	0
AC155643.1	0	0	0	0	0	0
AC155644.1	0	7	0	0	1	15
AC155644.2	0	0	0	0	1	11
AC155709.1	0	0	0	0	0	0
AC155709.2	0	1	0	0	0	0
AC155710.1	0	1	0	0	0	0
AC155710.2	0	0	0	0	0	0
AC155712.1	0	0	0	0	0	0
AC155712.2	0	0	0	0	0	0
AC155713.1	0	0	0	0	0	1
AC155714.1	0	0	0	0	0	0
AC155715.1	0	0	0	0	0	0
AC155805.1	0	0	0	0	0	0
AC155805.2	0	0	0	0	0	0
AC155808.1	0	0	0	0	0	0
AC155813.1	0	0	0	0	0	0
AC155819.1	0	1	0	0	0	0
AC155830.1	5	1	8	7	38	17
AC155832.1	0	1	0	15	0	0
AC155832.2	4	6	0	4	0	0
AC155834.1	11	0	0	1	0	0
AC155834.2	0	0	0	0	0	0
AC155839.1	0	0	0	0	0	0
AC155907.1	0	0	0	0	0	0
AC155907.2	0	0	0	0	0	0
AC155909.1	0	0	2	0	0	0
AC155921.1	0	0	0	2	0	0
AC155922.1	0	0	0	0	0	0
AC155922.2	6	0	2	7	0	0
AC155923.1	0	0	0	0	0	0
AC155927.1	0	0	0	0	0	0
AC155929.1	0	1	0	0	1	0
AC155929.2	6	1	2	1	0	2
AC155929.3	13	0	0	0	0	0
AC155929.4	0	0	5	0	0	0
AC155934.1	0	0	0	0	0	0
AC155937.1	12	8	2	7	4	0
AC155939.1	0	8	0	0	0	0
AC155941.1	0	0	0	0	0	0
AC155941.2	0	5	0	4	7	1
AC155941.3	0	0	0	0	0	0
AC155941.4	0	0	0	0	0	0
AC155941.5	0	0	2	0	0	0
AC155941.6	0	0	0	0	0	0
AC156025.1	36	44	237	129	134	189
AC156025.2	149	125	763	644	770	533
AC156025.3	11	6	12	11	9	0
AC156031.1	15	5	0	0	3	0
AC156031.2	0	0	0	0	0	0
AC156031.3	0	1	0	0	0	0
AC156031.4	0	0	0	0	0	0
AC156037.1	0	0	0	0	0	0
AC156037.2	0	0	0	0	0	0
AC156163.1	5	21	49	8	1	0
AC156164.1	0	0	0	0	0	0
AC156164.2	0	0	0	0	0	0
AC156268.1	0	0	0	0	0	0
AC156271.1	0	0	0	0	0	0
AC156273.1	0	0	0	0	0	0
AC156273.2	0	0	0	0	0	0
AC156273.3	0	0	0	0	0	0
AC156274.1	94	324	50	52	49	0
AC156389.1	0	4	0	0	0	0
AC156504.1	0	0	0	0	0	0
AC156504.2	0	0	0	0	0	0
AC156558.1	0	0	0	0	0	0
AC156559.1	0	0	1	0	0	0
AC156559.2	0	0	0	0	0	0
AC156560.1	0	0	3	5	0	0
AC156560.2	0	0	0	0	1	0
AC156560.3	0	0	1	0	0	0
AC156561.1	0	0	0	0	0	0
AC156563.1	0	0	0	1	0	0
AC156568.1	0	0	1	1	0	1
AC156568.2	0	0	0	0	0	0
AC156568.3	0	2	0	0	0	0
AC156569.1	0	0	0	0	0	0
AC156572.1	18	14	2	4	0	0
AC156572.2	0	0	0	0	0	0
AC156576.1	0	0	1	0	0	0
AC156576.2	1	0	0	0	0	0
AC156576.3	0	0	1	0	0	0
AC156576.4	2	0	1	0	0	0
AC156576.5	0	0	0	1	1	1
AC156576.6	0	0	0	1	0	0
AC156631.1	0	0	0	0	0	0
AC156632.1	0	0	0	0	0	0
AC156633.1	0	0	0	0	0	0
AC156636.1	0	0	10	5	31	0
AC156636.2	29	0	31	7	0	0
AC156639.1	0	1	0	0	0	0
AC156645.1	0	0	0	0	0	0
AC156791.1	0	0	0	0	0	0
AC156793.1	0	1	0	0	0	0
AC156794.1	0	0	0	0	0	0
AC156795.1	5	3	1	0	0	0
AC156795.2	0	6	1	4	0	0
AC156798.1	0	0	0	0	0	0
AC156798.2	10	17	51	15	16	13
AC156801.1	0	0	0	0	0	0
AC156801.2	0	0	0	0	0	0
AC156802.1	0	0	0	0	0	0
AC156802.2	41	1	2	0	0	0
AC156803.1	1	2	4	0	0	0
AC156832.1	0	0	0	0	0	0
AC156832.2	0	0	2	0	0	0
AC156832.3	12	8	7	5	0	0
AC156832.4	0	0	0	0	0	0
AC156833.1	0	3	0	0	0	0
AC156950.1	0	0	0	0	0	0
AC156952.1	1	0	0	0	0	0
AC156953.1	0	0	0	0	0	0
AC157017.1	0	0	0	0	0	0
AC157017.2	0	0	0	0	0	0
AC157017.3	0	0	0	0	0	0
AC157019.1	0	0	0	0	0	0
AC157019.2	0	0	0	0	0	0
AC157021.1	0	0	0	0	0	0
AC157085.1	0	4	0	0	0	0
AC157085.2	0	0	0	2	0	0
AC157092.1	0	0	0	1	1	0
AC157213.1	0	0	0	0	0	0
AC157278.1	0	0	0	0	0	0
AC157278.2	0	0	0	0	0	0
AC157352.1	0	0	0	0	0	0
AC157352.2	2	0	0	0	0	0
AC157353.1	0	0	0	0	0	0
AC157353.2	0	0	0	0	0	0
AC157353.3	0	0	0	0	0	0
AC157476.1	0	0	0	0	0	0
AC157476.2	0	0	0	0	0	0
AC157494.1	0	0	0	0	0	0
AC157494.2	0	0	6	19	0	0
AC157515.1	0	0	0	0	0	0
AC157515.2	24	18	12	10	36	12
AC157516.1	0	0	0	0	0	0
AC157570.1	0	0	0	0	0	0
AC157570.2	0	0	0	0	0	0
AC157570.3	0	0	0	0	0	0
AC157570.4	4	0	0	0	0	0
AC157571.1	0	0	0	0	0	0
AC157588.1	0	0	0	0	0	0
AC157591.1	23	26	29	33	15	10
AC157602.1	0	0	0	0	0	0
AC157650.1	0	0	0	0	0	0
AC157650.2	0	0	0	2	0	0
AC157650.3	3	10	48	39	23	16
AC157652.1	0	0	0	0	0	0
AC157652.2	0	0	0	1	0	0
AC157654.1	0	0	0	0	0	0
AC157658.1	0	1	0	0	0	0
AC157658.2	0	0	0	0	0	0
AC157822.1	0	0	0	0	0	0
AC157822.2	0	0	0	0	0	0
AC157822.3	1	2	3	3	0	1
AC157822.4	0	4	4	0	0	0
AC157931.1	0	0	0	0	0	0
AC157950.1	0	0	0	0	0	0
AC157950.2	534	520	240	20	160	0
AC158115.1	16	6	16	10	45	18
AC158115.2	0	7	36	34	294	130
AC158232.1	43	88	68	42	63	15
AC158238.1	0	0	1	0	0	0
AC158238.2	0	0	0	0	0	0
AC158239.1	0	0	0	0	0	1
AC158239.2	0	0	2	1	3	0
AC158354.1	0	0	0	0	0	0
AC158354.2	0	1	2	0	1	0
AC158355.1	0	5	0	5	0	0
AC158365.1	5	1	11	5	9	9
AC158388.1	0	0	0	0	0	0
AC158388.2	0	0	0	1	0	0
AC158388.3	0	0	0	0	0	0
AC158392.1	0	1	0	0	1	0
AC158392.2	0	0	0	0	0	0
AC158392.3	3	6	7	9	8	10
AC158398.1	0	0	3	8	0	0
AC158511.1	0	6	0	0	0	0
AC158516.1	0	0	0	0	0	0
AC158518.1	7	0	0	0	0	0
AC158521.1	10	18	5	0	0	0
AC158523.1	0	0	0	0	0	0
AC158523.2	0	0	0	0	0	0
AC158523.3	0	0	0	0	0	0
AC158525.1	3	2	1	1	0	0
AC158529.1	0	0	0	0	0	0
AC158531.1	0	0	0	0	0	0
AC158531.2	0	0	0	0	0	1
AC158535.1	0	0	0	0	0	0
AC158536.1	10	0	2	0	0	0
AC158537.1	0	0	0	0	0	0
AC158537.2	0	0	0	0	0	0
AC158538.1	0	0	0	3	0	0
AC158538.2	0	1	0	0	0	0
AC158543.1	0	0	0	0	0	0
AC158545.1	0	0	2	0	0	0
AC158589.1	0	0	0	0	0	0
AC158592.1	2	0	0	0	0	0
AC158592.2	0	0	0	0	0	0
AC158593.1	0	0	1	0	0	0
AC158595.1	0	0	0	0	0	0
AC158595.2	0	0	0	0	0	0
AC158596.1	0	0	0	0	0	0
AC158597.1	0	0	0	0	0	0
AC158598.1	0	0	2	0	0	0
AC158598.2	1	1	0	0	0	0
AC158600.1	0	0	0	0	0	0
AC158600.2	0	0	0	0	0	0
AC158600.3	0	0	0	0	0	0
AC158600.4	0	0	0	0	0	0
AC158600.5	0	0	0	0	0	0
AC158600.6	0	0	0	0	0	0
AC158603.1	0	0	0	0	0	0
AC158603.2	0	0	0	0	0	0
AC158603.3	0	1	0	0	0	0
AC158603.4	0	0	0	0	0	0
AC158605.1	1	10	21	18	6	0
AC158605.2	48	76	53	39	47	0
AC158605.3	117	130	77	145	64	23
AC158606.1	0	1	6	3	0	6
AC158606.2	0	2	0	3	0	2
AC158607.1	0	0	0	0	0	0
AC158617.1	0	0	0	0	0	0
AC158619.1	0	0	0	0	0	0
AC158620.1	49	57	28	31	12	1
AC158620.2	14	15	49	29	92	1
AC158622.1	0	0	0	0	0	1
AC158622.2	0	0	0	0	0	0
AC158622.3	542	696	155	73	178	11
AC158622.4	0	0	0	0	0	0
AC158622.5	0	0	0	0	0	0
AC158624.1	0	0	0	1	0	0
AC158630.1	6	33	3	1	0	0
AC158630.2	0	0	0	0	0	0
AC158630.3	23	15	26	9	0	7
AC158631.1	0	0	0	0	0	0
AC158631.2	0	0	0	0	0	0
AC158633.1	1	0	0	0	0	0
AC158633.2	0	0	0	0	0	0
AC158633.3	0	0	0	1	0	0
AC158636.1	2	1	0	0	11	0
AC158636.2	0	1	0	0	7	0
AC158641.1	0	0	0	0	0	0
AC158686.1	58	60	3	4	0	0
AC158686.2	0	6	0	0	0	0
AC158798.1	0	0	0	0	0	0
AC158799.1	0	0	0	0	0	0
AC158802.1	0	2	0	3	8	0
AC158802.2	0	0	0	0	0	0
AC158803.1	0	9	0	0	0	0
AC158803.2	4	0	0	0	0	0
AC158803.3	0	0	0	0	0	0
AC158804.1	0	1	0	0	0	0
AC158804.2	4	5	5	0	0	0
AC158805.1	0	0	0	0	0	0
AC158807.1	0	0	0	0	0	0
AC158807.2	0	0	0	0	0	0
AC158938.1	0	1	12	1	0	0
AC158979.1	17	57	2	14	12	0
AC158983.1	0	0	0	0	0	0
AC158987.1	0	4	0	0	0	0
AC158990.1	0	0	0	0	0	0
AC158990.2	0	0	0	0	0	0
AC158992.1	0	0	0	0	0	0
AC159008.1	0	0	0	0	0	0
AC159104.1	3	0	0	0	0	0
AC159106.1	0	3	0	0	0	0
AC159106.2	0	0	0	0	0	0
AC159114.1	0	5	0	0	0	0
AC159139.1	1	3	0	0	0	1
AC159188.1	0	0	0	0	0	0
AC159188.2	0	0	1	2	0	0
AC159188.3	0	0	3	0	0	0
AC159190.1	2	1	1	1	0	1
AC159190.2	0	0	0	0	0	0
AC159190.3	7	2	6	7	0	5
AC159193.1	7	26	23	15	91	4
AC159193.2	6	53	85	54	0	0
AC159193.3	52	53	47	23	25	24
AC159193.4	78	66	44	40	32	3
AC159193.5	94	136	117	117	71	68
AC159195.1	0	1	18	11	0	1
AC159195.2	0	0	0	0	0	0
AC159195.3	16	7	112	87	46	96
AC159196.1	0	0	0	0	0	0
AC159196.2	0	0	0	0	0	0
AC159196.3	0	1	1	0	0	0
AC159203.1	0	0	0	0	0	0
AC159203.2	0	0	0	0	0	0
AC159203.3	0	0	0	0	0	0
AC159203.4	0	0	0	0	1	1
AC159205.1	0	0	0	0	0	0
AC159205.2	0	0	0	0	0	0
AC159205.3	2	0	0	0	0	0
AC159205.4	2	0	0	0	0	0
AC159205.5	0	2	0	0	0	0
AC159205.6	0	0	0	0	0	0
AC159205.7	0	0	0	0	0	0
AC159208.1	0	0	0	0	0	0
AC159208.2	0	1	0	0	0	0
AC159210.1	0	0	0	0	0	0
AC159228.1	0	0	0	0	0	0
AC159231.1	0	0	0	0	0	0
AC159232.1	0	0	0	0	0	0
AC159232.2	0	0	0	0	0	0
AC159237.1	1	0	0	0	0	0
AC159238.1	0	0	0	3	0	0
AC159238.2	0	0	0	0	0	0
AC159238.3	0	0	0	0	0	0
AC159239.1	0	2	0	0	0	23
AC159239.2	0	1	0	0	0	0
AC159239.3	0	1	0	2	0	0
AC159242.1	0	0	0	0	0	0
AC159243.1	0	0	0	0	0	0
AC159243.2	0	0	0	0	0	0
AC159244.1	14	9	30	13	1	2
AC159244.2	7	2	0	0	1	0
AC159244.3	53	99	77	85	90	15
AC159244.4	260	485	372	266	491	159
AC159245.1	0	0	0	0	0	0
AC159246.1	0	0	0	0	0	0
AC159246.2	0	0	0	0	0	0
AC159251.1	0	0	0	0	0	0
AC159251.2	0	0	0	0	0	0
AC159251.3	0	0	0	0	0	0
AC159252.1	0	0	0	0	0	0
AC159256.1	0	0	0	0	0	0
AC159261.1	0	0	0	0	0	0
AC159261.2	0	0	0	0	0	0
AC159263.1	0	0	0	0	0	0
AC159263.2	0	0	0	0	0	5
AC159263.3	0	0	0	0	0	0
AC159264.1	1	24	10	8	0	0
AC159272.1	1	0	64	59	0	0
AC159282.1	244	331	73	55	92	17
AC159283.1	1	1	0	1	0	0
AC159283.2	0	0	0	13	0	0
AC159290.1	1	1	0	0	1	0
AC159290.2	0	0	0	0	0	0
AC159293.1	0	0	0	0	0	0
AC159293.2	0	0	0	0	0	0
AC159294.1	0	0	0	0	0	0
AC159294.2	0	0	0	0	0	0
AC159295.1	0	0	0	0	0	0
AC159296.1	0	18	2	12	0	0
AC159297.1	0	0	0	0	0	0
AC159297.2	0	1	3	0	0	0
AC159297.3	20	14	41	30	32	17
AC159297.4	0	0	0	0	0	0
AC159301.1	0	0	0	2	0	0
AC159307.1	2	4	1	3	2	0
AC159308.1	0	0	0	0	0	0
AC159308.2	1	0	0	0	0	0
AC159308.3	0	0	6	6	0	0
AC159308.4	10	41	11	18	0	0
AC159308.5	5	2	3	5	0	0
AC159308.6	21	0	0	0	0	0
AC159312.1	0	0	0	0	0	0
AC159313.1	0	0	0	0	0	0
AC159313.2	0	0	0	0	0	0
AC159313.3	0	0	0	0	0	0
AC159314.1	0	0	0	0	0	0
AC159315.1	0	0	0	0	0	0
AC159315.2	0	0	0	0	0	0
AC159315.3	25	42	4	0	0	0
AC159315.4	0	5	0	0	0	0
AC159324.1	0	0	0	0	0	0
AC159326.1	0	0	0	0	0	0
AC159326.2	0	0	0	0	0	0
AC159327.1	0	0	0	0	0	0
AC159334.1	0	0	0	0	0	0
AC159376.1	0	0	0	0	0	0
AC159378.1	0	0	0	0	0	0
AC159379.1	0	0	0	0	0	0
AC159379.2	7	5	14	3	0	0
AC159380.1	0	0	0	0	0	0
AC159462.1	0	0	0	0	0	0
AC159462.2	0	8	0	0	0	0
AC159462.3	0	0	0	0	0	0
AC159462.4	0	0	0	0	0	0
AC159466.1	0	2	0	0	0	0
AC159472.1	0	0	0	0	0	0
AC159474.1	0	0	0	0	0	0
AC159475.1	14	5	11	15	9	13
AC159475.2	0	0	0	0	0	0
AC159475.3	0	0	0	0	0	1
AC159476.1	0	0	0	0	0	0
AC159476.2	0	0	0	0	0	0
AC159476.3	0	0	0	0	0	0
AC159477.1	0	0	0	0	0	0
AC159502.1	0	5	3	0	0	0
AC159504.1	0	0	0	0	0	0
AC159542.1	9	1	2	6	0	0
AC159617.1	0	0	0	0	0	0
AC159619.1	0	0	0	0	0	0
AC159619.2	0	0	0	0	0	0
AC159619.3	0	0	0	0	0	0
AC159619.4	0	0	0	0	0	0
AC159620.1	0	0	1	0	0	0
AC159621.1	0	0	0	0	0	0
AC159621.2	0	3	2	0	12	1
AC159622.1	0	1	1	0	0	1
AC159622.2	0	0	0	0	0	0
AC159622.3	0	0	0	0	0	0
AC159624.1	2	9	21	8	29	0
AC159625.1	0	0	0	1	0	0
AC159627.1	0	0	0	0	0	0
AC159629.1	0	0	0	0	0	0
AC159632.1	14	3	9	7	0	0
AC159633.1	1	4	46	31	1	0
AC159633.2	0	19	2	4	0	0
AC159635.1	13	25	8	0	0	0
AC159635.2	80	76	27	18	24	12
AC159637.1	0	0	0	0	0	0
AC159639.1	0	0	0	0	0	0
AC159639.2	0	0	0	0	0	0
AC159641.1	0	0	0	0	0	0
AC159642.1	0	0	0	0	0	0
AC159646.1	0	0	0	0	0	0
AC159647.1	1	1	0	0	0	0
AC159649.1	33	15	16	6	46	0
AC159649.2	0	0	0	0	0	0
AC159649.3	29	38	25	7	6	2
AC159652.1	0	0	0	0	0	0
AC159709.1	16	0	0	0	0	0
AC159709.2	0	0	0	0	0	0
AC159710.1	0	0	0	0	0	0
AC159739.1	0	0	0	0	0	0
AC159747.1	0	0	1	0	0	0
AC159807.1	0	0	5	0	0	0
AC159809.1	0	0	0	0	0	0
AC159809.2	0	1	0	0	0	0
AC159810.1	0	7	0	2	0	0
AC159813.1	46	109	108	42	35	0
AC159813.2	0	0	0	0	0	0
AC159813.3	0	0	0	0	0	0
AC159815.1	3	1	1	0	1	1
AC159815.2	10	1	4	6	9	4
AC159818.1	2	2	0	1	1	2
AC159819.1	0	0	1	1	0	0
AC159819.2	11	0	3	0	0	0
AC159819.3	0	2	4	0	0	0
AC159820.1	0	0	0	0	0	0
AC159821.1	0	0	0	1	0	0
AC159821.2	0	0	0	0	0	0
AC159885.1	0	0	0	0	0	0
AC159885.2	0	0	0	0	0	0
AC159885.3	0	0	0	0	0	0
AC159886.1	0	0	4	0	0	0
AC159886.2	0	0	1	1	0	0
AC159886.3	0	0	7	3	0	0
AC159886.4	13	0	7	7	0	10
AC159888.1	0	0	0	0	0	0
AC159888.2	0	0	0	0	0	0
AC159890.1	6	0	0	4	0	13
AC159892.1	2	2	10	8	6	5
AC159895.1	12	1	2	4	0	0
AC159896.1	0	0	0	0	0	0
AC159896.2	0	0	1	0	0	0
AC159896.3	0	0	1	0	0	1
AC159899.1	0	0	0	11	0	0
AC159899.2	0	0	0	2	0	0
AC159910.1	0	0	0	0	0	0
AC160016.1	0	0	0	0	0	0
AC160028.1	0	0	0	0	0	0
AC160028.2	36	49	86	18	0	19
AC160028.3	0	0	0	0	0	0
AC160028.4	0	0	0	0	0	0
AC160029.1	3	0	3	0	0	0
AC160029.2	26	34	9	0	0	0
AC160029.3	0	0	0	0	0	0
AC160030.1	0	0	0	0	0	0
AC160031.1	0	0	0	0	0	0
AC160031.2	0	0	0	0	0	0
AC160031.3	3	0	1	0	0	0
AC160051.1	0	0	0	0	0	1
AC160051.2	0	0	0	0	0	0
AC160051.3	0	0	0	1	0	0
AC160052.1	0	0	0	0	0	0
AC160060.1	0	0	0	0	0	0
AC160060.2	0	0	5	0	0	0
AC160060.3	9	5	5	8	5	4
AC160060.4	0	0	0	0	0	0
AC160061.1	0	0	0	0	0	0
AC160063.1	1	0	0	0	0	0
AC160105.1	0	0	0	0	0	0
AC160107.1	1	0	0	0	0	0
AC160108.1	0	0	0	0	1	0
AC160109.1	0	0	0	0	0	0
AC160110.1	0	0	0	0	0	0
AC160112.1	0	0	0	0	0	0
AC160114.1	6	0	0	0	0	0
AC160114.2	17	5	3	11	0	0
AC160114.3	0	0	0	0	0	0
AC160114.4	0	0	1	0	0	0
AC160114.5	0	0	0	0	0	0
AC160114.6	0	0	0	0	0	0
AC160115.1	0	0	0	0	0	0
AC160116.1	0	1	0	0	0	0
AC160116.2	0	0	0	0	38	0
AC160117.1	0	0	0	0	0	0
AC160118.1	34	89	53	62	5	25
AC160121.1	0	0	0	0	1	0
AC160122.1	0	0	0	0	0	0
AC160123.1	0	0	0	0	0	0
AC160123.2	0	0	0	0	0	0
AC160124.1	0	0	0	0	0	0
AC160130.1	0	0	0	0	0	0
AC160130.2	2	1	0	0	0	0
AC160133.1	0	0	0	0	0	0
AC160134.1	0	0	0	0	0	0
AC160138.1	0	0	0	0	0	0
AC160138.2	0	0	0	0	0	1
AC160146.1	0	0	0	0	0	0
AC160249.1	4	1	0	0	0	0
AC160249.2	0	4	0	0	0	0
AC160334.1	0	0	3	0	0	0
AC160334.2	0	0	1	0	0	0
AC160334.3	0	0	6	0	0	0
AC160334.4	0	0	0	0	0	0
AC160337.1	2	3	1	3	0	0
AC160337.2	0	0	0	0	0	1
AC160338.1	0	1	0	0	0	0
AC160338.2	5	1	3	6	1	6
AC160338.3	0	0	0	0	0	0
AC160338.4	0	0	0	0	0	0
AC160338.5	0	0	0	0	0	0
AC160339.1	0	0	0	1	0	0
AC160340.1	0	1	0	1	0	0
AC160340.2	163	175	138	72	104	59
AC160391.1	0	0	0	0	0	0
AC160393.1	0	0	0	0	0	0
AC160393.2	0	0	0	0	0	0
AC160394.1	0	0	0	0	0	0
AC160394.2	0	1	0	0	0	0
AC160394.3	0	0	0	0	0	0
AC160394.4	0	0	0	0	0	0
AC160394.5	0	0	0	0	0	0
AC160401.1	2	1	0	0	0	0
AC160403.1	0	28	4	18	0	12
AC160403.2	1	0	1	4	0	0
AC160404.1	0	0	0	0	0	0
AC160405.1	2	5	0	19	0	0
AC160405.2	3	1	8	18	0	0
AC160405.3	47	25	5	1	39	0
AC160409.1	0	11	0	0	0	0
AC160410.1	0	2	10	0	0	0
AC160411.1	0	0	0	0	0	0
AC160411.2	0	0	0	0	0	0
AC160413.1	0	0	0	0	0	0
AC160413.2	1	0	3	0	0	0
AC160561.1	0	0	0	0	0	0
AC160562.1	0	14	0	1	0	0
AC160562.2	0	1	0	0	0	0
AC160562.3	0	0	0	0	0	1
AC160635.1	8	9	8	25	39	0
AC160635.2	0	0	0	0	0	0
AC160637.1	75	195	66	86	10	23
AC160765.1	0	2	0	0	0	0
AC160863.1	0	0	0	0	0	0
AC160863.2	0	0	0	0	0	0
AC160863.3	0	0	0	0	0	0
AC160863.4	0	0	0	0	0	0
AC160865.1	0	0	0	0	0	0
AC160929.1	0	0	0	0	0	0
AC160929.2	0	0	0	0	0	0
AC160931.1	0	0	0	0	0	0
AC160931.2	0	0	0	0	0	0
AC160931.3	0	0	0	0	0	0
AC160931.4	0	0	0	0	0	0
AC160958.1	1	5	2	0	9	0
AC160960.1	0	0	0	0	0	0
AC160962.1	0	0	0	0	0	0
AC160962.2	0	0	0	0	0	0
AC160962.3	0	0	0	0	0	0
AC160966.1	0	0	0	0	0	0
AC160966.2	0	2	0	0	0	0
AC160970.1	0	0	0	0	0	0
AC160972.1	3	9	5	2	4	0
AC160976.1	0	0	0	2	0	0
AC160980.1	21	25	36	44	31	30
AC160980.2	0	0	3	0	0	0
AC160984.1	0	1	1	0	0	0
AC160984.2	0	0	0	0	0	0
AC160991.1	0	0	0	0	0	0
AC160991.2	9	12	0	0	0	0
AC160995.1	0	3	0	0	0	0
AC160997.1	0	1	0	1	0	0
AC160997.2	0	0	0	0	0	0
AC160997.3	0	0	0	0	0	0
AC160999.1	0	0	0	0	0	0
AC161050.1	0	0	0	0	0	0
AC161052.1	0	0	0	0	0	0
AC161052.2	0	0	0	0	0	0
AC161052.3	0	0	0	0	0	0
AC161052.4	0	1	0	0	0	0
AC161052.5	0	0	0	0	0	0
AC161054.1	0	0	0	0	0	0
AC161054.2	0	3	10	0	17	10
AC161114.1	0	0	0	0	0	0
AC161114.2	0	0	2	0	0	0
AC161117.1	0	0	0	0	0	0
AC161117.2	0	4	2	3	1	0
AC161117.3	0	3	0	1	0	0
AC161117.4	0	0	0	0	0	0
AC161180.1	0	0	0	0	0	0
AC161180.2	1	1	1	0	0	0
AC161245.1	0	0	0	0	0	0
AC161245.2	0	0	0	0	0	0
AC161247.1	0	0	0	0	0	0
AC161250.1	0	1	0	0	0	0
AC161250.2	0	0	0	0	0	0
AC161252.1	9	7	0	2	0	0
AC161252.2	0	9	0	0	25	0
AC161252.3	0	1	0	0	0	0
AC161254.1	0	0	0	0	0	0
AC161254.2	0	0	0	0	0	0
AC161256.1	0	0	0	0	0	0
AC161256.2	0	0	0	0	0	0
AC161259.1	0	0	0	0	0	0
AC161259.2	0	0	0	0	0	0
AC161265.1	1	0	0	0	1	0
AC161275.1	0	0	0	0	0	0
AC161371.1	0	2	0	0	0	0
AC161374.1	0	0	0	0	0	0
AC161374.2	0	0	0	0	0	0
AC161419.1	1	4	12	0	9	0
AC161424.1	0	11	19	34	0	2
AC161426.1	0	0	0	0	0	0
AC161453.1	0	0	0	0	0	0
AC161456.1	0	0	0	0	0	0
AC161520.1	0	0	0	0	0	0
AC161586.1	0	0	0	9	0	0
AC161590.1	0	0	0	0	0	0
AC161590.2	0	1	0	0	0	0
AC161592.1	0	0	0	0	0	0
AC161595.1	0	0	0	0	0	0
AC161595.2	0	0	0	0	0	0
AC161596.1	0	0	0	0	0	0
AC161596.2	1	0	0	0	0	0
AC161609.1	0	23	0	6	0	0
AC161825.1	17	46	4	0	0	0
AC161825.2	0	0	1	1	0	1
AC161829.1	0	0	0	0	0	0
AC161884.1	1	0	0	5	0	0
AC161884.2	0	0	0	0	0	0
AC162176.1	0	0	0	0	0	0
AC162179.1	0	0	0	0	0	0
AC162181.1	0	9	38	23	6	0
AC162183.1	0	0	0	0	0	0
AC162376.1	0	0	0	0	0	0
AC162376.2	0	0	0	0	0	0
AC162376.3	0	0	0	1	0	0
AC162384.1	0	0	0	0	0	0
AC162387.1	1	0	0	0	0	0
AC162467.1	0	0	0	0	0	0
AC162467.2	14	25	0	0	0	0
AC162467.3	310	157	0	4	22	0
AC162467.4	20	18	0	0	0	0
AC162801.1	0	0	0	0	0	0
AC162801.2	0	0	0	0	0	0
AC162801.3	0	0	0	1	0	0
AC162801.4	0	0	0	0	0	0
AC162893.1	0	6	14	1	39	4
AC162908.1	682	723	547	481	140	73
AC162910.1	0	0	0	0	0	0
AC162931.1	0	5	0	0	0	0
AC162931.2	0	0	0	0	0	0
AC162932.1	8	2	2	9	0	0
AC162932.2	0	0	0	0	0	0
AC162934.1	0	0	2	0	0	0
AC162934.2	0	0	0	0	0	0
AC162934.3	0	0	0	0	0	0
AC162934.4	0	0	0	0	0	0
AC162934.5	0	0	1	0	0	0
AC162934.6	0	0	0	0	0	0
AC162936.1	0	0	19	0	0	0
AC162938.1	0	0	23	13	48	0
AC162938.2	2	5	31	24	12	5
AC162938.3	46	25	414	252	190	34
AC162940.1	0	6	4	0	0	0
AC162941.1	0	0	0	0	0	0
AC162946.1	0	0	0	0	0	0
AC163032.1	380	300	257	168	257	201
AC163033.1	0	0	0	0	0	0
AC163033.2	36	26	20	10	25	0
AC163038.1	1	7	6	5	0	0
AC163038.2	2	12	38	7	11	26
AC163038.3	0	8	2	2	3	15
AC163038.4	0	0	0	0	1	0
AC163040.1	0	0	0	0	0	0
AC163040.2	0	11	15	2	49	0
AC163040.3	0	0	1	0	0	0
AC163041.1	0	0	1	1	0	1
AC163041.2	0	0	2	0	2	3
AC163102.1	0	0	0	2	4	16
AC163282.1	9	9	17	6	6	7
AC163282.2	1	0	3	0	0	0
AC163286.1	34	60	34	17	0	0
AC163286.2	0	35	10	13	21	3
AC163289.1	0	0	0	0	0	0
AC163289.2	0	0	0	0	0	0
AC163296.1	0	0	0	0	0	0
AC163296.2	2332	4180	1094	246	1524	229
AC163296.3	0	17	0	0	0	0
AC163342.1	0	2	13	21	2	0
AC163342.2	0	15	13	0	0	0
AC163343.1	0	0	0	4	0	0
AC163350.1	15	13	3	1	0	0
AC163350.2	25	50	43	56	0	11
AC163351.1	0	0	0	0	0	0
AC163354.1	1	16	12	7	0	0
AC163354.2	0	0	0	0	0	0
AC163354.3	0	0	0	0	0	0
AC163357.1	0	0	0	0	8	0
AC163610.1	0	0	0	2	0	0
AC163611.1	0	0	0	0	0	0
AC163611.2	0	0	0	0	0	0
AC163621.1	0	0	0	0	0	0
AC163621.2	0	1	0	0	0	0
AC163621.3	0	3	4	0	0	0
AC163621.4	37	19	19	24	17	3
AC163623.1	20	15	19	11	5	8
AC163623.2	0	0	0	0	0	0
AC163623.3	0	23	32	6	0	0
AC163631.1	3	0	0	0	0	0
AC163631.2	0	0	0	0	0	0
AC163633.1	1	3	11	4	33	9
AC163637.1	0	0	0	4	0	0
AC163637.2	2	0	0	0	0	0
AC163638.1	0	0	0	0	0	0
AC163638.2	6	0	2	0	0	0
AC163651.1	0	0	0	0	0	0
AC163651.2	0	0	0	0	0	0
AC163651.3	0	0	0	0	0	0
AC163660.1	0	0	0	0	0	0
AC163660.2	0	0	0	0	0	0
AC163660.3	0	2	0	0	0	0
AC163660.4	0	0	0	0	0	0
AC163661.1	0	0	0	2	0	0
AC163667.1	24	61	55	58	46	0
AC163667.2	0	0	0	0	0	0
AC163667.3	0	0	0	0	0	0
AC163670.1	0	0	0	0	0	0
AC163684.1	0	5	0	1	0	0
AC163703.1	0	0	0	0	0	0
AC163719.1	0	0	9	4	0	12
AC163719.2	8	0	18	37	0	14
AC163721.1	2	2	7	5	1	0
AC163731.1	0	0	0	0	0	0
AC163743.1	0	0	0	0	0	0
AC163903.1	1	0	0	0	0	0
AC164084.1	0	0	0	0	0	0
AC164084.2	0	0	0	0	0	0
AC164084.3	0	0	0	0	0	0
AC164086.1	0	0	0	0	0	0
AC164087.1	0	0	0	0	0	0
AC164087.2	46	11	24	21	63	0
AC164092.1	0	0	0	0	0	0
AC164092.2	0	0	0	0	0	0
AC164092.3	0	0	0	0	0	0
AC164092.4	0	0	1	0	0	0
AC164092.5	0	0	0	0	0	0
AC164102.1	0	0	0	0	0	0
AC164102.2	0	0	0	0	0	0
AC164105.1	2	0	0	0	0	0
AC164105.2	0	0	3	0	0	0
AC164105.3	3	0	4	2	0	2
AC164105.4	0	0	0	0	0	0
AC164116.1	0	0	0	0	0	0
AC164116.2	0	0	1	2	5	0
AC164117.1	0	0	0	0	0	0
AC164117.2	0	0	0	0	0	0
AC164117.3	0	0	0	0	0	0
AC164117.4	0	0	0	0	0	1
AC164123.1	0	0	0	0	0	0
AC164161.1	3	0	3	3	0	0
AC164161.2	0	0	0	0	0	0
AC164161.3	0	0	0	0	0	0
AC164164.1	41	26	147	200	12	62
AC164164.2	0	0	0	0	0	0
AC164164.3	11	0	0	0	0	0
AC164176.1	0	1	0	0	0	0
AC164177.1	0	0	0	0	0	0
AC164179.1	14	0	0	3	0	0
AC164294.1	0	0	0	0	0	0
AC164297.1	0	0	0	0	0	0
AC164297.2	0	0	0	0	0	0
AC164297.3	0	0	0	2	0	0
AC164297.4	0	0	0	0	0	0
AC164297.5	0	0	0	0	0	0
AC164297.6	0	0	0	0	0	0
AC164424.1	0	0	0	0	0	0
AC164424.2	1	8	140	107	213	197
AC164424.3	0	0	0	0	0	0
AC164424.4	0	1	0	1	0	0
AC164424.5	0	0	0	0	0	0
AC164426.1	1	0	0	0	0	0
AC164426.2	60	28	88	75	25	42
AC164429.1	1	0	0	0	0	0
AC164441.1	28	5	21	6	9	6
AC164441.2	4	5	68	61	87	102
AC164550.1	32	1	6	6	6	5
AC164550.2	0	9	9	12	6	3
AC164552.1	0	1	0	0	0	0
AC164552.2	0	0	0	0	0	0
AC164556.1	0	10	0	0	0	0
AC164556.2	0	0	0	0	0	0
AC164561.1	0	0	0	1	0	0
AC164561.2	0	0	0	0	0	0
AC164565.1	70	142	46	78	94	54
AC164567.1	2	0	2	0	0	0
AC164567.2	0	0	0	0	0	0
AC164567.3	3	1	1	0	0	0
AC164567.4	0	0	0	0	0	0
AC164567.5	0	0	0	0	0	0
AC164567.6	0	1	0	0	0	0
AC164567.7	0	0	0	0	0	0
AC164573.1	0	3	0	0	0	0
AC164575.1	0	0	0	0	0	0
AC164576.1	0	0	0	0	0	0
AC164597.1	0	0	0	1	0	0
AC164612.1	0	1	0	0	0	0
AC164612.2	0	2	3	0	0	0
AC164614.1	0	0	0	2	0	0
AC164614.2	0	1	0	0	0	0
AC164616.1	0	0	0	0	0	0
AC164618.1	0	0	0	0	0	4
AC164618.2	0	0	0	0	0	0
AC164618.3	0	0	0	0	0	0
AC164623.1	74	50	1	0	0	0
AC164624.1	50	0	14	7	43	2
AC164625.1	1	0	0	1	1	0
AC164627.1	0	0	0	0	0	0
AC164627.2	0	0	0	0	0	0
AC164629.1	0	0	0	0	0	0
AC164629.10	0	0	0	0	0	0
AC164629.2	0	0	0	0	0	0
AC164629.3	0	0	0	0	0	0
AC164629.4	0	0	0	0	0	0
AC164629.5	0	0	0	0	0	0
AC164629.6	0	0	0	0	0	0
AC164629.7	0	0	0	0	0	0
AC164629.8	0	0	0	0	0	0
AC164629.9	0	0	0	0	0	0
AC164662.1	1	0	0	0	0	0
AC164662.2	0	0	0	0	0	0
AC164702.1	0	1	0	0	0	0
AC164702.2	1	0	0	0	0	0
AC164881.1	0	0	0	0	0	0
AC164881.2	0	0	0	0	0	0
AC164984.1	0	0	0	0	0	0
AC165080.1	4	0	0	0	0	0
AC165080.2	14	34	13	29	9	10
AC165080.3	28	4	0	11	0	0
AC165080.4	39	18	8	1	1	0
AC165092.1	0	0	0	0	0	0
AC165092.2	0	0	0	0	0	0
AC165092.3	0	0	0	0	0	0
AC165092.4	0	0	0	0	0	0
AC165146.1	0	0	0	1	0	0
AC165148.1	0	11	0	0	0	0
AC165149.1	0	0	0	0	1	0
AC165149.2	0	0	0	0	0	0
AC165157.1	0	0	0	0	0	0
AC165157.2	0	0	10	6	0	5
AC165157.3	6	0	172	147	67	40
AC165157.4	0	0	5	1	0	0
AC165157.5	1	1	6	5	1	0
AC165157.6	7	1	46	31	38	45
AC165159.1	0	0	0	0	0	0
AC165159.2	0	0	0	0	0	0
AC165164.1	7	21	1	10	0	0
AC165164.2	0	3	11	5	0	0
AC165164.3	1	6	5	12	0	0
AC165245.1	0	0	0	0	0	0
AC165247.1	0	4	0	0	0	0
AC165249.1	0	3	2	3	0	0
AC165249.2	0	0	0	0	0	0
AC165254.1	0	0	0	0	0	0
AC165254.2	0	0	0	0	0	0
AC165256.1	10	2	2	4	0	0
AC165256.2	2	0	0	0	0	0
AC165260.1	0	0	0	0	0	0
AC165260.2	0	0	0	0	0	0
AC165260.3	0	0	0	0	0	0
AC165260.4	0	0	0	0	0	0
AC165260.5	0	1	0	0	0	0
AC165260.6	0	0	0	0	0	0
AC165261.1	0	9	0	3	0	0
AC165261.2	0	0	0	0	0	0
AC165265.1	0	7	0	7	0	0
AC165273.1	7	0	0	1	0	0
AC165273.2	0	0	0	1	0	0
AC165273.3	0	0	4	5	0	0
AC165273.4	0	10	4	2	15	0
AC165281.1	0	0	0	0	0	0
AC165283.1	0	0	0	0	0	0
AC165287.1	1	0	0	0	0	0
AC165292.1	0	0	0	0	0	0
AC165293.1	0	0	0	0	0	0
AC165294.1	0	0	0	0	0	0
AC165294.2	0	0	0	0	0	0
AC165294.3	0	0	0	0	0	0
AC165347.1	0	0	0	0	0	0
AC165349.1	0	0	0	0	0	1
AC165349.2	0	0	0	0	0	0
AC165350.1	1	0	15	11	11	2
AC165350.2	0	0	8	2	1	0
AC165351.1	0	5	0	0	0	0
AC165366.1	0	0	0	0	0	0
AC165442.1	7	10	15	18	33	7
AC165956.1	1	0	0	0	0	0
AC166051.1	0	0	0	0	0	0
AC166052.1	3	3	0	1	0	0
AC166055.1	0	0	0	0	0	0
AC166056.1	0	0	0	0	0	0
AC166060.1	0	0	0	0	0	0
AC166061.1	0	0	0	0	0	0
AC166078.1	29	10	133	78	12	41
AC166078.2	0	0	1	9	0	30
AC166095.1	0	0	0	0	0	0
AC166098.1	12	46	28	21	0	0
AC166112.1	0	2	0	0	0	0
AC166113.1	0	0	0	0	0	0
AC166165.1	0	0	0	0	0	0
AC166165.2	0	0	0	0	0	0
AC166165.3	0	0	0	0	0	0
AC166253.1	17	86	24	19	24	0
AC166256.1	0	0	0	0	0	0
AC166258.1	0	0	0	0	0	0
AC166258.2	0	0	0	0	0	0
AC166262.1	1	0	0	0	0	0
AC166263.1	0	0	0	0	0	0
AC166263.2	0	3	1	0	0	0
AC166323.1	41	26	29	27	27	0
AC166341.1	0	0	0	0	0	0
AC166341.2	0	0	0	0	0	0
AC166341.3	0	0	0	0	0	0
AC166341.4	0	0	0	0	0	0
AC166341.5	0	0	0	0	0	0
AC166341.6	0	0	0	0	0	0
AC166341.7	0	0	0	0	0	0
AC166341.8	0	0	0	0	0	0
AC166343.1	0	0	0	0	0	0
AC166344.1	0	0	0	0	0	0
AC166349.1	26	46	35	11	43	15
AC166352.1	0	0	0	0	0	0
AC166358.1	0	0	0	0	0	0
AC166358.10	0	0	0	0	0	0
AC166358.2	0	0	2	1	0	0
AC166358.3	1	0	0	0	1	0
AC166358.4	0	0	0	0	0	0
AC166358.5	1	0	0	0	0	0
AC166358.6	0	0	1	0	1	0
AC166358.7	0	0	0	0	0	0
AC166358.8	0	0	0	0	0	0
AC166358.9	1	0	5	5	0	0
AC166359.1	11	24	21	25	34	2
AC166361.1	0	0	0	0	0	0
AC166361.2	0	0	0	0	0	0
AC166361.3	0	0	0	0	0	0
AC166370.1	0	0	0	0	0	0
AC166750.1	35	16	41	16	50	14
AC166827.1	1	1	8	1	0	0
AC166827.2	0	18	32	17	0	19
AC166830.1	0	0	0	0	0	0
AC166830.2	0	0	0	0	0	0
AC166836.1	0	3	16	3	0	0
AC166902.1	0	0	0	0	1	0
AC166902.2	5	3	0	3	0	0
AC166902.3	0	5	0	0	0	0
AC166936.1	0	0	7	0	0	0
AC166992.1	0	2	0	0	0	0
AC166996.1	0	0	0	1	0	0
AC166997.1	10	8	8	2	42	6
AC167012.1	0	0	0	0	0	0
AC167017.1	0	0	0	0	0	0
AC167022.1	9	0	3	0	0	0
AC167140.1	0	0	0	0	0	0
AC167192.1	0	0	0	0	0	0
AC167192.2	0	0	0	0	0	0
AC167192.3	0	0	0	0	0	0
AC167192.4	0	0	0	0	0	0
AC167202.1	0	0	0	0	0	0
AC167202.2	0	0	0	0	0	0
AC167202.3	0	0	0	0	0	0
AC167202.4	0	0	0	0	0	0
AC167202.5	4	27	28	23	58	10
AC167222.1	0	0	0	0	0	0
AC167222.2	0	0	0	0	0	0
AC167222.3	0	0	0	0	0	0
AC167229.1	0	0	0	0	0	0
AC167229.2	0	0	0	0	0	0
AC167234.1	0	0	0	0	0	0
AC167234.2	2	1	2	0	0	0
AC167244.1	3	0	0	0	4	0
AC167244.2	0	1	0	3	2	3
AC167244.3	0	0	0	0	0	0
AC167250.1	0	0	0	0	0	0
AC167360.1	8	4	7	7	25	0
AC167364.1	0	0	0	0	0	0
AC167364.2	0	0	0	0	0	0
AC167420.1	1	0	0	1	0	0
AC167669.1	0	0	0	0	0	0
AC167669.2	0	0	0	0	0	0
AC167669.3	0	0	1	0	0	0
AC167669.4	0	0	0	0	0	0
AC167721.1	0	0	0	0	0	0
AC167721.2	0	0	0	0	0	0
AC167973.1	0	6	2	0	1	0
AC167977.1	0	2	0	0	0	0
AC167977.2	0	0	0	0	0	0
AC167977.3	0	0	0	0	0	0
AC167977.4	0	0	0	0	0	0
AC167978.1	0	0	0	0	0	0
AC168056.1	0	0	0	0	0	0
AC168056.2	0	0	0	0	1	0
AC168056.3	1	1	2	2	0	1
AC168056.4	0	0	0	0	0	0
AC168058.1	0	0	0	0	0	0
AC168059.1	0	0	0	0	0	0
AC168059.2	0	0	0	0	0	0
AC168222.1	0	0	0	0	0	0
AC168222.2	0	1	0	0	0	0
AC168222.3	0	0	0	0	0	0
AC168266.1	0	0	0	0	0	0
AC168274.1	0	0	0	0	0	0
AC168274.2	0	0	0	0	0	0
AC168276.1	0	2	0	0	1	0
AC168276.2	0	0	0	0	0	0
AC168279.1	0	0	0	0	0	0
AC168315.1	0	0	0	0	0	0
AC168315.2	1	0	13	0	0	1
AC168315.3	0	0	0	0	0	0
AC168853.1	0	0	0	0	0	0
AC168880.1	0	0	0	0	0	0
AC168880.2	0	0	0	0	0	0
AC168881.1	0	0	1	0	3	2
AC168977.1	12	1	0	0	0	0
AC168977.2	0	0	0	0	0	0
AC169084.1	0	0	0	0	0	0
AC169985.1	0	0	14	0	0	0
AC170086.1	0	0	0	1	0	0
AC170086.2	0	0	4	10	0	0
AC170188.1	811	1327	524	114	432	175
AC170597.1	0	0	0	0	0	0
AC170597.2	0	0	0	0	0	0
AC170913.1	0	0	1	0	0	0
AC170997.1	0	0	0	0	0	0
AC171003.1	0	0	0	0	0	0
AC171004.1	0	0	0	0	0	0
AC171183.1	9	8	0	0	0	0
AC171183.2	65	36	63	61	31	93
AC171183.3	1	26	13	7	2	5
AC171200.1	0	0	0	1	1	0
AC171203.1	0	0	0	0	0	0
AC171204.1	0	0	0	0	0	0
AC171206.1	0	0	0	0	0	0
AC171206.2	0	0	0	0	0	0
AC171206.3	0	0	0	0	0	0
AC171206.4	0	0	0	0	0	0
AC171277.1	16	3	0	0	0	0
AC172027.1	0	0	0	0	0	0
AC172027.2	3	0	5	0	14	0
AC172027.3	12	0	11	0	0	0
AC172027.4	2	0	0	0	0	0
AC172027.5	0	0	0	0	0	0
AC172027.6	0	0	0	0	0	0
AC172194.1	0	0	0	0	0	0
AC172194.2	0	0	0	0	0	0
AC173115.1	4	0	0	0	0	0
AC173209.1	0	0	0	0	0	0
AC173210.1	52	24	20	33	52	0
AC173210.2	4	8	8	8	75	0
AC173210.3	0	0	0	0	0	0
AC173210.4	0	4	26	13	0	0
AC173345.1	0	0	0	0	0	0
AC173345.2	0	0	0	0	0	0
AC173345.3	0	0	0	0	0	0
AC173345.4	0	0	0	0	0	0
AC173345.5	0	0	0	0	0	0
AC173345.6	0	0	0	0	0	0
AC173346.1	0	0	0	0	0	0
AC173481.1	0	0	0	0	0	0
AC173482.1	12	9	13	17	17	0
AC173482.2	0	0	1	0	0	0
AC173482.3	0	0	0	2	0	0
AC173482.4	0	0	0	0	0	0
AC173482.5	0	7	10	0	2	0
AC173482.6	44	51	63	49	80	54
AC174082.1	0	0	0	0	0	0
AC174082.2	0	0	0	0	0	0
AC174457.1	1	0	3	0	0	0
AC174459.1	0	0	0	0	0	0
AC174459.2	0	0	0	0	0	0
AC174742.1	0	0	0	0	0	0
AC174776.1	0	0	0	0	0	0
AC174776.2	0	0	0	0	0	0
AC174776.3	0	0	0	0	0	0
AC174780.1	0	0	0	0	0	0
AC174797.1	0	0	0	0	0	0
AC174797.2	0	0	0	0	0	0
AC174797.3	0	0	0	0	0	0
AC174797.4	0	0	0	0	0	0
AC174797.5	0	0	0	0	0	0
AC174797.6	0	0	0	0	0	0
AC174799.1	14	9	2	0	6	0
AC175538.1	0	0	3	1	0	0
AC175538.2	0	0	0	0	0	0
AC183092.1	0	0	0	0	0	0
AC183092.2	0	1	0	0	0	0
AC183268.1	4	3	0	0	0	0
AC183268.2	0	0	0	0	0	0
AC183268.3	0	0	4	13	0	0
AC186674.1	5	7	0	1	1	0
AC186674.2	0	0	0	0	0	0
AC187103.1	0	3	1	0	5	0
AC187103.2	0	2	0	0	0	0
AC187103.3	2	1	0	1	0	0
AC187103.4	0	1	0	0	0	0
AC188459.1	0	0	0	0	0	0
AC190403.1	1	0	24	1	2	0
AC192091.1	0	0	0	0	0	0
AC192091.2	0	0	0	0	0	0
AC192333.1	0	0	0	0	0	0
AC192333.2	0	0	0	0	0	0
AC192333.3	0	0	0	0	0	0
AC192333.4	0	0	0	0	0	0
AC192333.5	0	0	0	0	0	0
AC192333.6	0	0	0	0	0	0
AC192334.1	0	0	0	0	0	0
AC192334.2	0	0	0	0	0	0
AC192334.3	0	0	0	0	0	0
AC192434.1	0	0	0	0	0	0
AC192616.1	0	0	0	0	0	0
AC192616.2	0	1	0	0	0	0
AC192616.3	0	0	0	0	0	0
AC192616.4	0	0	0	0	0	0
AC192616.5	0	0	0	0	0	0
AC192616.6	0	0	0	0	0	0
AC192616.7	0	0	0	0	0	0
AC192616.8	0	0	0	0	0	0
AC192616.9	0	0	0	0	0	0
AC207128.1	0	0	0	0	0	0
AC207128.2	2	4	0	0	0	0
AC210924.1	0	1	0	0	0	0
AC211878.1	0	0	0	0	0	0
AC211878.10	0	0	0	0	0	0
AC211878.11	0	0	0	0	0	0
AC211878.12	0	0	0	0	0	0
AC211878.13	0	0	0	0	0	0
AC211878.14	0	0	0	0	0	0
AC211878.2	0	0	0	0	0	0
AC211878.3	0	0	0	0	0	0
AC211878.4	0	0	0	0	0	0
AC211878.5	0	0	0	0	0	0
AC211878.6	0	0	0	0	0	1
AC211878.7	0	0	0	0	0	0
AC211878.8	0	0	0	0	0	0
AC211878.9	0	0	0	0	0	0
AC226737.1	0	3	6	4	0	0
AC234645.1	0	0	0	0	0	0
AC238676.1	0	0	1	0	0	0
AC238676.2	0	0	4	9	13	0
AC238676.3	0	0	0	0	0	0
AC238676.4	1	10	58	37	36	43
AC238811.1	0	0	0	0	1	0
AC238811.2	0	0	0	0	0	0
AC238811.3	0	0	0	0	0	0
AC238811.4	0	0	0	0	0	0
AC238940.1	1	0	0	0	0	0
AC238940.2	0	0	1	0	0	0
AC238940.3	0	0	1	0	0	0
AC239878.1	0	0	0	0	0	0
AC239878.2	0	0	0	11	0	0
AC241534.1	3	4	12	10	17	10
AC241534.2	0	1	2	13	0	0
AC241534.3	3	3	0	1	0	0
AC241534.4	4	8	8	5	24	0
AC241593.1	0	0	0	0	0	0
AC241593.2	0	0	0	0	0	0
AC241616.1	0	0	0	0	0	0
AC241621.1	0	0	0	0	0	0
AC241621.2	0	0	0	0	0	0
AC242682.1	0	0	0	0	0	0
AC242690.1	0	0	0	0	0	0
AC242690.2	0	0	0	0	0	0
AF067061	0	0	0	0	0	0
AF067063	37	36	0	4	0	0
AF357341	0	0	0	0	0	0
AF357399	2	1	1	1	0	0
AF357425	0	0	0	0	0	0
AF357428	0	0	0	0	0	0
AF366264	9	9	0	0	1	0
AF529169	20	18	16	16	0	0
AI115009	22	2	0	0	0	0
AI182371	0	2	7	0	18	0
AI314180	887	740	984	750	675	368
AI314278	0	0	0	0	0	0
AI413582	1136	703	1611	1091	1292	719
AI427809	6	0	1	0	34	73
AI429214	315	556	183	75	50	141
AI464131	66	0	25	120	0	27
AI467606	12	7	12	17	10	0
AI480526	182	125	363	204	198	84
AI481877	0	2	5	0	0	0
AI504432	98	65	220	196	217	68
AI506816	48	62	15	39	32	17
AI507597	0	0	0	0	0	0
AI593442	511	259	74	137	20	15
AI597479	203	351	310	411	71	87
AI606181	33	11	16	36	3	53
AI606473	0	1	0	0	0	0
AI646519	0	0	0	0	0	0
AI661453	0	0	0	0	0	0
AI662270	0	0	0	0	0	0
AI837181	602	297	454	365	576	332
AI838599	47	57	0	8	2	0
AI839979	7	19	26	20	27	0
AI846148	222	139	277	272	178	109
AI847159	3647	4499	1780	745	2414	1743
AI849053	0	0	0	4	8	0
AI854703	186	85	94	117	352	128
AI987944	294	240	523	384	124	123
AK157302	68	64	85	96	79	92
AL450317.1	0	0	0	0	0	0
AL450317.2	0	0	0	0	0	0
AL450321.1	5	23	82	15	0	0
AL513022.1	0	0	0	0	0	0
AL513022.2	0	0	0	0	0	0
AL513022.3	0	0	0	0	0	0
AL589661.1	2	2	6	4	0	1
AL589661.2	9	0	6	20	0	0
AL589696.1	1	1	0	6	4	0
AL589735.1	0	0	0	0	0	0
AL589737.1	0	0	0	0	0	0
AL589742.1	5	8	22	14	23	0
AL589871.1	0	0	0	0	0	0
AL589871.2	0	0	0	0	0	0
AL590503.1	94	30	76	86	47	25
AL590503.2	0	0	1	0	0	0
AL590614.1	0	0	0	0	0	0
AL590614.2	6	6	0	0	0	0
AL590616.1	0	0	0	0	0	0
AL591207.1	1	3	2	0	0	1
AL591207.2	0	0	0	0	0	0
AL591207.3	43	29	118	228	5	0
AL591207.4	0	0	0	0	0	0
AL591582.1	20	49	31	27	0	16
AL591843.1	0	0	0	0	0	0
AL593843.1	0	0	0	0	0	0
AL596383.1	0	0	0	0	0	0
AL603630.1	0	0	0	1	0	1
AL603630.2	0	0	0	0	0	0
AL603630.3	0	0	0	0	0	0
AL603745.1	0	0	0	0	0	0
AL603745.2	0	1	0	0	5	0
AL603745.3	0	0	0	0	0	0
AL603834.1	0	0	3	0	0	0
AL606472.1	0	0	0	0	0	0
AL606496.1	0	1	0	0	0	0
AL606513.1	0	0	0	0	0	0
AL606528.1	0	0	0	0	0	0
AL606783.1	0	0	0	0	0	0
AL606783.2	0	0	0	0	0	0
AL606783.3	0	0	0	0	0	0
AL607105.1	35	27	48	27	39	10
AL607131.1	8	10	14	16	5	31
AL626808.1	0	0	0	0	0	0
AL627387.1	0	0	0	0	0	0
AL645522.1	1	0	0	0	0	0
AL645546.1	0	0	0	0	0	0
AL645546.2	0	0	0	0	0	0
AL645643.1	0	0	3	30	1	0
AL645643.2	0	0	0	0	12	0
AL645664.1	80	51	69	54	9	1
AL645704.1	0	0	0	0	0	0
AL645745.1	33	5	12	0	0	7
AL645783.1	0	0	1	0	24	0
AL645797.1	0	14	20	4	0	0
AL662807.1	0	0	0	0	0	0
AL662807.2	0	0	0	0	0	0
AL663086.1	0	0	0	0	0	0
AL669819.1	0	3	0	0	0	0
AL669916.1	0	0	0	0	0	0
AL669916.2	0	0	0	0	0	0
AL669916.3	0	0	0	0	0	0
AL669916.4	0	0	0	0	0	0
AL669916.5	0	0	0	0	0	0
AL669916.6	0	0	0	0	0	0
AL670603.1	0	0	0	0	0	0
AL670757.1	0	0	0	0	0	0
AL671874.1	0	0	0	0	0	0
AL672010.1	0	0	0	0	0	0
AL672049.1	0	0	0	0	0	0
AL672194.1	0	0	0	0	0	0
AL691505.1	0	0	0	0	0	0
AL713985.1	0	0	0	0	0	0
AL714025.1	288	154	144	143	77	44
AL772265.1	0	0	0	0	0	0
AL772265.2	0	0	0	0	0	0
AL772265.3	0	0	0	0	0	0
AL772265.4	0	0	0	0	0	0
AL772265.5	0	0	0	0	0	0
AL772265.6	0	0	0	0	0	0
AL772265.7	0	0	0	0	0	0
AL772271.1	0	0	0	0	0	0
AL772397.1	0	0	0	0	0	0
AL773539.1	0	0	0	0	0	0
AL773585.1	0	0	0	0	0	0
AL773585.2	0	0	0	0	0	0
AL773585.3	0	0	0	0	0	0
AL773585.4	0	0	0	0	0	0
AL807824.1	0	0	0	0	0	0
AL837512.1	1	0	0	1	0	0
AL844586.1	0	0	0	0	0	0
AL845349.1	0	0	0	0	0	0
AL845457.1	0	0	0	0	0	0
AL845499.1	0	0	0	0	0	0
AL928567.1	0	0	0	0	0	0
AL928588.1	0	2	0	0	0	0
AL928687.1	5	0	0	0	0	0
AL928793.1	0	0	0	0	0	1
AL928796.1	0	0	0	0	0	0
AL928801.1	0	0	0	0	0	0
AL928890.1	0	0	0	0	0	0
AL928966.1	0	0	0	0	0	0
AL928966.2	0	0	0	0	0	0
AL929054.1	0	0	0	0	0	0
AL929227.1	0	0	0	0	0	0
AL929235.1	0	0	0	0	0	0
AL929235.2	0	0	0	0	0	0
AL929235.3	0	0	0	0	0	0
AL929235.4	0	0	0	0	0	0
AL929235.5	0	0	0	0	0	0
AL929265.1	0	0	0	0	0	0
AL929285.1	0	0	0	0	0	0
AL929417.1	0	0	0	0	0	0
AL929424.1	0	0	0	0	0	0
AL929555.1	0	0	0	0	0	0
AL935138.1	0	0	0	0	0	0
AL935138.2	0	0	0	0	0	0
AL935138.3	0	0	0	0	0	0
AL954388.1	0	0	0	0	0	0
AU015228	0	1	0	0	0	0
AU015336	0	0	7	3	0	0
AU015836	0	1	0	3	0	0
AU016765	0	0	0	0	0	0
AU018091	0	0	0	0	0	0
AU019823	219	300	302	238	452	87
AU019990	0	2	0	1	0	0
AU020206	18	4	36	8	0	15
AU021092	13	35	0	0	0	0
AU022133	7	0	0	1	1	1
AU022252	193	250	466	313	528	316
AU022751	0	11	0	0	0	20
AU022754	0	0	0	0	0	0
AU023070	0	0	0	0	0	0
AU023762	1	0	0	0	1	0
AU040320	461	568	508	584	508	461
AU040972	7	10	9	10	12	0
AU041133	217	516	563	499	383	147
AV026068	0	3	0	1	0	0
AV039307	52	45	44	17	40	18
AV064505	0	0	0	0	0	0
AV099323	0	9	5	9	11	0
AV320801	0	0	0	0	0	0
AV356131	278	221	370	198	215	201
AW011738	27	28	27	3	0	0
AW046200	35	87	38	33	30	14
AW047730	4	4	13	46	0	4
AW112010	0	17	17	19	44	21
AW121686	1	0	9	1	0	0
AW146154	82	82	165	154	150	16
AW209491	573	403	486	602	877	493
AW495222	1	0	0	0	0	0
AW549877	704	1353	574	886	407	336
AW551984	0	16	5	0	0	0
AW554918	128	123	215	168	104	138
AW822073	0	5	0	1	0	0
AW822252	62	14	56	38	43	0
AY036118	0	0	0	0	0	0
AY074887	0	0	0	0	0	0
AY358078	0	0	0	0	0	0
AY512915	0	3	0	0	0	0
AY512931	0	0	0	0	0	1
AY702102	0	0	0	0	0	0
AY702103	1	0	0	0	0	0
AY761184	0	0	0	0	0	0
AY761185	0	0	0	0	0	0
Aaas	406	272	474	562	328	220
Aacs	551	518	291	202	113	1
Aadac	0	0	0	0	0	0
Aadacl2	0	0	0	0	0	0
Aadacl3	0	1	0	0	0	0
Aadacl4	0	2	0	0	0	0
Aadat	5	0	0	0	27	76
Aaed1	506	441	712	547	447	225
Aagab	240	325	743	756	989	525
Aak1	2410	2385	2964	2118	2532	640
Aamdc	390	261	431	400	588	288
Aamp	918	928	1294	1223	1319	1142
Aanat	2	0	1	2	0	3
Aar2	594	590	572	531	704	665
Aard	11	23	16	6	33	0
Aars	1051	959	917	797	716	473
Aars2	139	297	286	249	465	26
Aarsd1	68	91	124	69	25	18
Aasdh	156	247	166	132	213	97
Aasdhppt	520	424	487	359	506	355
Aass	49	13	30	68	0	0
Aatf	286	239	254	312	314	130
Aatk	812	417	1177	1254	878	955
Abat	814	517	308	438	160	61
Abca1	307	231	426	467	203	33
Abca12	0	2	0	0	0	0
Abca13	396	744	128	104	199	55
Abca14	0	3	0	0	0	0
Abca15	0	1	1	0	0	0
Abca16	0	18	22	0	0	0
Abca17	0	7	0	10	0	0
Abca2	806	527	994	754	1207	311
Abca3	311	382	530	373	233	129
Abca4	5284	6459	1867	1012	2980	1335
Abca5	447	485	645	506	422	312
Abca6	18	10	67	101	45	31
Abca7	344	480	423	381	551	428
Abca8a	393	308	1322	2695	138	69
Abca8b	235	85	332	374	31	3
Abca9	24	3	77	37	36	0
Abcb10	225	201	178	176	27	89
Abcb11	7	4	2	15	0	0
Abcb1a	31	2	51	2	41	1
Abcb1b	1	22	0	7	1	0
Abcb4	19	34	30	31	0	0
Abcb5	0	7	0	0	0	0
Abcb6	30	2	9	10	6	1
Abcb7	183	158	190	223	40	10
Abcb8	1082	677	1646	1482	1101	788
Abcb9	195	209	378	490	16	13
Abcc1	464	375	1160	658	214	231
Abcc10	137	148	293	256	204	146
Abcc12	0	1	0	0	0	0
Abcc2	0	0	8	0	0	0
Abcc3	0	10	12	8	22	0
Abcc4	11	14	23	0	1	0
Abcc5	713	564	1378	1477	441	566
Abcc6	0	0	5	0	2	0
Abcc8	128	113	519	456	179	2
Abcc9	16	28	1	1	0	1
Abcd1	115	183	137	139	12	68
Abcd2	89	127	936	796	1408	965
Abcd3	609	609	624	688	277	180
Abcd4	286	256	507	431	255	131
Abce1	413	670	643	597	712	486
Abcf1	942	830	1142	607	1465	659
Abcf2	589	884	1090	719	793	1141
Abcf3	493	510	859	790	573	878
Abcg1	511	718	753	695	1206	520
Abcg2	141	155	118	133	129	46
Abcg3	0	0	0	6	0	0
Abcg4	1011	1609	892	1103	811	848
Abcg5	0	0	0	0	0	0
Abcg8	0	0	0	0	0	0
Abhd1	6	3	19	5	26	2
Abhd10	420	294	604	633	559	396
Abhd11	274	149	134	146	111	164
Abhd11os	80	24	25	13	21	14
Abhd12	2096	1365	1570	1405	1881	1036
Abhd12b	0	2	0	1	42	4
Abhd13	186	307	266	266	164	142
Abhd14a	289	196	207	162	382	215
Abhd14b	155	253	316	248	94	94
Abhd15	2	2	0	1	12	0
Abhd16a	1586	1433	2318	1877	1769	1688
Abhd16b	0	5	0	0	0	0
Abhd17a	887	669	3117	2356	1179	451
Abhd17b	323	579	342	463	243	155
Abhd17c	192	235	160	244	2	77
Abhd18	350	423	476	364	234	136
Abhd2	155	4	26	13	2	1
Abhd3	355	370	309	447	158	331
Abhd4	618	428	662	632	326	140
Abhd5	127	221	67	105	57	55
Abhd6	841	856	1197	1294	1350	941
Abhd8	1818	1201	3152	2944	2819	2515
Abi1	442	367	373	424	146	110
Abi2	1071	835	849	723	540	404
Abi3	3	0	0	0	0	0
Abi3bp	75	77	158	196	9	0
Abl1	243	287	257	257	215	424
Abl2	391	324	383	316	379	291
Ablim1	1041	1191	4863	3279	980	477
Ablim2	388	239	214	332	62	78
Ablim3	104	64	75	75	253	427
Abo	0	0	0	0	0	0
Abr	717	386	3508	2663	1420	1014
Abra	9	0	0	0	0	0
Abracl	44	13	21	6	18	3
Abraxas1	250	241	233	266	574	116
Abraxas2	457	311	347	413	309	236
Abt1	293	191	342	233	480	375
Abtb1	533	562	596	561	666	597
Abtb2	19	21	64	163	108	438
Acaa1a	546	1195	912	1189	617	841
Acaa1b	14	1	17	0	7	0
Acaa2	167	146	162	554	194	72
Acaca	686	922	703	406	505	363
Acacb	2	18	1	6	1	0
Acad10	30	86	202	128	89	21
Acad11	152	112	84	66	22	80
Acad12	16	91	122	50	38	36
Acad8	502	781	645	748	703	612
Acad9	223	118	202	279	190	169
Acadl	105	28	150	259	8	1
Acadm	1269	1749	825	507	635	470
Acads	33	11	20	43	5	2
Acadsb	241	415	570	577	449	424
Acadvl	255	791	365	287	174	116
Acan	2	1	0	0	0	0
Acap1	1	10	11	1	0	0
Acap2	369	222	435	407	308	120
Acap3	505	435	735	838	968	773
Acat1	776	647	847	959	1297	798
Acat2	561	348	337	247	187	338
Acat3	11	4	11	11	0	0
Acbd3	569	476	377	257	432	111
Acbd4	554	622	850	737	1154	748
Acbd5	455	501	401	395	257	156
Acbd6	497	336	1090	960	722	856
Acbd7	75	157	89	64	108	45
Accs	37	44	87	57	53	33
Accsl	2	14	3	10	0	0
Acd	713	692	1034	946	1368	1317
Ace	38	11	67	34	71	45
Ace2	0	3	0	0	0	1
Ace3	0	1	1	0	0	0
Acer1	0	3	0	0	0	0
Acer2	408	284	669	500	618	383
Acer3	419	218	252	289	220	221
Ache	1395	1188	1078	980	1026	782
Acin1	843	1003	1013	612	1056	405
Ackr1	1055	579	1905	1256	5841	4175
Ackr2	0	2	0	24	77	0
Ackr3	49	0	152	122	46	1
Ackr4	85	178	109	43	46	0
Acly	1593	1138	1130	1544	1121	827
Acmsd	0	0	2	0	1	0
Acnat1	0	0	0	0	0	0
Acnat2	0	0	0	0	0	0
Aco1	266	328	307	371	428	85
Aco2	1451	1595	2006	2419	2127	2039
Acod1	0	0	0	0	0	0
Acot1	7	12	12	20	24	19
Acot10	1	3	11	46	1	1
Acot11	54	37	91	132	0	11
Acot12	19	24	72	0	118	15
Acot13	681	321	924	475	754	318
Acot2	64	24	38	34	14	10
Acot3	28	17	0	2	44	17
Acot4	18	19	6	16	118	76
Acot5	0	0	0	0	0	0
Acot6	20	26	73	71	168	37
Acot7	2687	935	1944	1525	1649	1351
Acot8	139	150	295	225	213	25
Acot9	205	106	182	224	160	204
Acox1	811	630	913	936	838	629
Acox2	0	0	2	1	0	0
Acox3	53	232	304	226	90	68
Acoxl	23	104	11	3	13	0
Acp1	484	304	701	547	660	301
Acp2	399	544	648	497	361	446
Acp5	0	0	0	0	0	0
Acp6	323	708	665	790	370	185
Acp7	0	2	0	0	0	0
Acpp	0	3	0	0	0	0
Acpt	0	1	0	0	0	0
Acr	0	13	0	2	0	0
Acrbp	157	199	398	239	449	273
Acrv1	1	0	0	0	0	0
Acsbg1	12	11	0	0	0	0
Acsbg2	1	2	1	0	0	0
Acsf2	4	2	9	26	0	0
Acsf3	208	134	313	241	225	158
Acsl1	511	805	172	259	130	363
Acsl3	1559	1014	2413	4966	585	148
Acsl4	150	221	84	104	125	9
Acsl5	181	106	125	82	218	36
Acsl6	1236	1311	805	1058	627	937
Acsm1	0	0	0	0	0	0
Acsm2	1	6	0	0	0	0
Acsm3	10	0	15	0	0	0
Acsm4	0	0	0	0	0	1
Acsm5	1	0	0	0	0	0
Acss1	13	3	0	0	0	0
Acss2	286	366	249	163	189	87
Acss2os	0	5	0	2	0	0
Acss3	16	10	7	20	0	0
Acta1	46	37	208	136	126	44
Acta2	143	0	27	0	9	1
Actb	5997	4493	4525	5433	1277	792
Actbl2	0	0	0	0	0	0
Actc1	34	81	168	60	67	98
Actg-ps1	3	4	10	10	0	7
Actg1	1287	1555	1477	1640	694	629
Actg2	0	1	0	0	0	0
Actl10	0	0	0	0	0	0
Actl11	0	0	0	1	0	0
Actl6a	659	660	945	662	712	575
Actl6b	531	248	289	174	599	456
Actl7a	0	1	0	0	0	0
Actl7b	0	0	0	0	0	0
Actl9	0	0	0	0	0	0
Actn1	82	112	64	64	64	49
Actn2	104	7	0	7	0	0
Actn3	0	1	3	17	118	87
Actn4	646	887	851	846	772	389
Actr10	1273	1195	2317	2176	923	641
Actr1a	1601	1264	1867	1612	1713	1427
Actr1b	1156	895	1189	1347	1145	409
Actr2	502	320	505	403	276	257
Actr3	500	578	882	1000	761	448
Actr3b	611	295	261	202	339	278
Actr5	162	227	243	204	164	256
Actr6	291	282	382	382	344	164
Actr8	552	609	883	720	544	304
Actrt1	0	0	0	0	0	0
Actrt2	0	0	0	0	0	0
Actrt3	13	10	27	14	51	0
Acvr1	75	58	166	182	384	561
Acvr1b	372	226	332	307	412	251
Acvr1c	0	6	0	0	0	0
Acvr2a	335	336	177	174	187	64
Acvr2b	716	894	611	521	462	498
Acvrl1	0	27	32	0	11	0
Acy1	243	356	293	211	91	294
Acy3	0	0	7	3	0	0
Acyp1	294	223	424	358	299	143
Acyp2	132	86	118	132	41	23
Ada	11	10	8	0	0	0
Adad1	0	0	1	0	0	0
Adad2	0	0	0	0	0	0
Adal	494	1066	806	624	478	263
Adam10	197	238	196	215	118	122
Adam11	587	318	396	396	401	90
Adam12	41	15	17	0	0	0
Adam15	444	191	621	414	169	237
Adam17	83	360	238	170	137	171
Adam18	0	0	8	1	37	0
Adam19	39	10	1	1	0	3
Adam1a	93	82	146	141	40	103
Adam1b	6	12	2	0	0	0
Adam2	2	1	3	0	0	0
Adam20	0	2	0	0	0	0
Adam21	1	17	29	25	0	0
Adam22	780	415	370	505	382	287
Adam23	676	355	407	600	63	55
Adam24	0	0	0	0	0	0
Adam25	0	0	0	0	0	0
Adam26a	0	0	0	1	0	0
Adam26b	0	0	0	0	0	0
Adam28	0	0	1	0	0	0
Adam29	1	0	0	0	0	0
Adam3	2	1	4	2	0	0
Adam30	0	4	0	0	0	1
Adam32	108	82	151	75	63	20
Adam33	1	13	0	5	0	0
Adam34	0	0	0	0	0	0
Adam39	5	0	0	0	0	0
Adam4	16	9	20	14	19	0
Adam5	0	2	0	12	0	0
Adam6a	0	1	0	0	0	0
Adam6b	0	0	0	0	0	0
Adam7	17	0	5	0	0	0
Adam8	12	40	118	69	119	138
Adam9	591	542	701	772	273	332
Adamdec1	0	4	0	0	0	0
Adamts1	61	17	144	198	22	25
Adamts10	119	120	532	431	757	132
Adamts12	0	1	2	11	1	0
Adamts13	1	3	0	0	0	0
Adamts14	0	0	0	0	0	0
Adamts15	9	32	8	28	3	0
Adamts16	0	3	25	47	0	0
Adamts17	15	20	22	36	0	0
Adamts18	91	56	97	237	17	0
Adamts19	6	0	0	4	0	0
Adamts2	36	4	3	2	0	0
Adamts20	31	26	6	43	0	83
Adamts3	52	135	15	18	26	0
Adamts4	0	6	0	0	0	0
Adamts5	83	49	2132	1736	94	3
Adamts6	28	0	47	86	28	0
Adamts7	0	4	6	42	0	0
Adamts8	7	8	0	6	0	0
Adamts9	36	26	2	0	0	0
Adamtsl1	51	111	288	418	1057	1019
Adamtsl2	43	6	216	199	2272	2863
Adamtsl3	21	12	74	116	0	0
Adamtsl4	48	19	73	147	100	0
Adamtsl5	166	83	275	429	241	407
Adap1	91	167	121	114	142	0
Adap2	18	10	0	0	0	0
Adap2os	3	2	0	0	0	0
Adar	169	331	233	160	132	144
Adarb1	1792	849	572	536	982	378
Adarb2	209	138	658	682	112	0
Adat1	195	259	307	263	80	182
Adat2	129	49	77	51	125	25
Adat3	9	106	60	62	0	39
Adck1	176	229	405	293	90	309
Adck2	100	240	154	183	105	115
Adck5	473	319	499	405	741	360
Adcy1	2092	2037	2564	1724	375	33
Adcy10	27	8	20	14	5	0
Adcy2	850	514	1355	1412	2243	1851
Adcy3	50	75	75	45	23	36
Adcy4	0	0	0	0	0	0
Adcy5	330	164	237	285	408	228
Adcy6	429	501	151	47	166	26
Adcy7	60	51	33	34	91	0
Adcy8	223	167	256	304	483	192
Adcy9	138	145	330	205	281	93
Adcyap1	27	13	4	0	0	0
Adcyap1r1	63	55	35	4	0	0
Add1	2477	2274	2150	2023	1929	973
Add2	564	328	386	339	1410	749
Add3	752	915	587	723	374	276
Adgb	0	15	2	0	0	0
Adgra1	1836	804	303	212	109	5
Adgra2	51	93	99	139	65	1
Adgra3	61	32	46	101	52	246
Adgrb1	529	219	267	183	1212	683
Adgrb2	252	123	284	339	723	480
Adgrb3	918	812	1269	1116	1116	824
Adgrd1	0	2	1	0	0	0
Adgrd2-ps	0	0	0	0	0	0
Adgre1	0	0	0	3	0	0
Adgre4	0	8	6	0	13	0
Adgre5	1	5	1	5	6	9
Adgrf1	0	1	0	1	0	0
Adgrf2	3	7	1	7	0	0
Adgrf3	11	0	2	0	4	0
Adgrf4	9	4	16	0	17	2
Adgrf5	15	20	28	0	1	0
Adgrg1	143	53	24	0	1	0
Adgrg2	0	1	0	2	0	0
Adgrg3	0	0	1	0	0	0
Adgrg4	0	0	0	0	0	0
Adgrg5	0	0	0	0	0	0
Adgrg6	0	1	0	0	0	0
Adgrg7	0	0	0	0	0	0
Adgrl1	1561	713	1975	1368	1645	790
Adgrl2	236	206	1743	2025	24	7
Adgrl3	448	191	585	790	199	49
Adgrl4	0	21	2	0	0	0
Adgrv1	1196	1798	814	732	1172	597
Adh1	0	0	3	0	0	0
Adh4	0	2	0	0	0	1
Adh5	860	673	1256	1222	1111	550
Adh6-ps1	0	0	0	0	0	0
Adh6a	0	0	3	0	0	0
Adh6b	0	27	0	0	0	0
Adh7	0	0	0	0	0	0
Adhfe1	19	35	15	50	0	0
Adi1	322	228	571	528	170	110
Adig	13	6	6	14	0	0
Adipoq	0	0	0	0	0	0
Adipor1	6088	8378	4420	3176	3833	2431
Adipor2	454	508	541	393	708	204
Adk	629	531	556	392	243	395
Adm	13	0	0	0	0	0
Adm2	0	0	0	0	0	0
Adnp	2	7	1	1	0	0
Adnp2	208	296	259	255	191	127
Ado	167	382	703	698	665	497
Adora1	319	89	273	311	1358	1268
Adora2a	0	0	7	1	2	0
Adora2b	56	31	96	168	0	13
Adora3	7	1	0	0	0	0
Adpgk	163	197	157	155	229	378
Adprh	1305	856	2056	1917	1744	1315
Adprhl1	1	5	32	70	0	62
Adprhl2	455	726	1174	849	1026	279
Adprm	150	281	162	238	70	220
Adra1a	7	2	8	3	2	0
Adra1b	67	0	14	2	16	10
Adra1d	8	2	1	8	0	0
Adra2a	123	76	23	3	13	0
Adra2b	30	5	9	1	5	20
Adra2c	43	25	147	146	21	0
Adrb1	430	425	1682	1326	110	49
Adrb2	45	11	3	18	1	116
Adrb3	0	0	0	0	0	0
Adrm1	832	644	935	806	1247	987
Adsl	439	471	660	815	376	397
Adss	273	264	277	243	99	55
Adssl1	439	232	713	457	322	165
Adtrp	0	3	0	0	0	0
Aebp1	28	45	11	8	2	0
Aebp2	308	326	494	549	383	196
Aen	128	73	123	145	122	140
Aes	2171	1256	3809	3197	1843	1564
Afap1	224	159	599	781	443	368
Afap1l1	54	20	250	245	26	0
Afap1l2	1	2	0	1	0	0
Afdn	1694	1269	1965	1321	2083	1201
Aff1	761	1059	875	466	516	320
Aff2	62	30	11	2	0	0
Aff3	282	176	29	88	58	20
Aff4	1550	1191	1969	1652	1184	774
Afg1l	192	94	140	78	13	127
Afg3l1	486	614	849	897	595	583
Afg3l2	463	409	575	521	711	404
Afm	0	0	0	0	0	0
Afmid	11	18	20	32	0	6
Afp	0	4	0	6	0	0
Aftph	766	450	584	529	525	133
Aga	139	48	110	311	89	231
Agap1	1579	1180	7370	4987	6074	3427
Agap2	98	28	90	26	92	152
Agap3	842	762	1222	975	1222	635
Agbl1	0	0	0	0	0	0
Agbl2	10	47	2	3	2	0
Agbl3	169	441	274	401	138	212
Agbl4	1	30	6	9	9	0
Agbl5	143	146	218	263	76	177
Ager	74	25	46	46	0	0
Agfg1	655	709	496	454	443	190
Agfg2	338	171	136	137	125	109
Aggf1	693	845	845	677	497	479
Agk	221	303	273	276	361	273
Agl	649	853	761	495	271	142
Agmat	22	8	8	5	0	0
Agmo	1	7	22	107	0	0
Ago1	460	291	645	465	717	365
Ago2	830	865	789	660	642	460
Ago3	488	891	1011	556	807	441
Ago4	277	212	424	375	401	133
Agpat1	354	174	352	190	99	0
Agpat2	6	12	9	46	0	0
Agpat3	7716	9137	5322	3050	3264	1955
Agpat4	257	167	174	108	70	76
Agpat5	1054	1672	724	517	768	567
Agps	307	470	350	341	476	251
Agr2	0	5	29	2	0	30
Agr3	0	0	0	0	0	0
Agrn	787	407	1899	1581	2838	1097
Agrp	32	33	8	9	0	4
Agt	59	66	120	183	0	0
Agtpbp1	1359	1100	1361	970	1671	740
Agtr1a	2	73	1	6	91	0
Agtr1b	0	0	0	0	0	0
Agtr2	0	0	9	8	0	0
Agtrap	488	347	258	162	371	28
Agxt	0	0	0	2	0	1
Agxt2	0	3	1	0	0	0
Ahctf1	353	410	553	509	381	170
Ahcy	66	58	61	76	25	80
Ahcyl1	2134	3273	1732	1482	973	1024
Ahcyl2	627	555	1226	1081	911	975
Ahdc1	239	178	203	198	240	120
Ahi1	3720	3137	4214	2162	3097	1331
Ahnak	64	17	50	61	3	14
Ahnak2	398	22	38	4	22	0
Ahr	291	574	183	76	99	37
Ahrr	303	636	140	69	81	31
Ahsa1	927	543	1098	1174	886	871
Ahsa2	127	94	242	254	191	209
Ahsg	0	0	0	0	0	0
Aicda	0	0	0	0	0	0
Aida	438	252	200	217	278	118
Aif1	23	3	24	10	33	20
Aif1l	23	28	88	84	110	0
Aifm1	379	344	431	324	685	294
Aifm2	79	126	53	84	101	184
Aifm3	97	9	21	21	162	9
Aig1	1601	1037	1971	1886	1070	644
Aim2	25	4	5	5	27	5
Aimp1	533	473	830	541	649	417
Aimp2	78	97	116	133	162	181
Aip	1294	928	1859	1679	2522	2024
Aipl1	5404	8202	1941	857	2260	865
Aire	56	159	28	9	6	0
Airn	43	59	46	21	0	2
Ajap1	115	101	125	75	0	0
Ajuba	0	1	21	5	2	0
Ak1	1054	638	557	503	1271	679
Ak2	273	377	550	466	539	352
Ak3	145	282	105	321	109	95
Ak3l2-ps	1	0	0	0	1	0
Ak4	79	57	303	407	321	122
Ak5	78	89	30	3	0	0
Ak6	331	151	422	300	396	262
Ak7	0	4	1	4	0	0
Ak8	20	14	18	7	33	0
Ak9	0	9	1	0	6	0
Akain1	286	187	446	441	244	76
Akap1	414	811	412	400	261	329
Akap10	512	464	466	304	329	565
Akap11	1350	1267	1271	1235	1195	757
Akap12	380	158	59	19	87	31
Akap13	477	475	1460	1243	793	428
Akap14	0	8	2	6	0	1
Akap17b	360	374	764	442	704	579
Akap2	1	0	0	0	0	0
Akap3	4	0	12	0	0	0
Akap4	0	0	0	0	0	0
Akap5	119	126	83	78	58	61
Akap6	1531	1824	1170	753	666	578
Akap7	422	464	639	638	500	333
Akap8	1208	1234	1356	1257	1214	1050
Akap8l	1804	2031	2658	1753	2175	1017
Akap9	3417	3383	3533	2404	4937	3178
Akip1	122	80	37	104	97	128
Akirin1	358	420	583	673	222	314
Akirin1-ps	0	1	0	0	0	0
Akirin2	605	555	476	598	384	152
Akna	510	1097	218	216	333	350
Aknad1	0	0	0	0	0	0
Aknaos	10	5	12	2	0	0
Akp-ps1	0	0	7	0	0	0
Akp3	0	0	0	2	0	0
Akr1a1	3312	2248	3866	3600	2267	1963
Akr1b10	54	79	68	114	117	0
Akr1b3	250	301	610	419	670	574
Akr1b7	0	0	0	0	0	0
Akr1b8	57	2	0	9	0	0
Akr1c12	0	0	0	0	0	0
Akr1c13	27	0	4	6	0	0
Akr1c14	0	0	0	0	0	0
Akr1c18	0	0	0	0	0	0
Akr1c19	0	0	0	0	0	0
Akr1c20	0	0	0	0	0	0
Akr1c21	0	11	19	21	41	0
Akr1c6	0	0	0	0	0	0
Akr1cl	3	2	2	2	0	0
Akr1d1	0	0	0	0	0	0
Akr1e1	390	558	450	595	733	610
Akr7a5	135	216	645	517	562	297
Akt1	661	558	1217	1228	564	538
Akt1s1	125	128	254	228	78	140
Akt2	220	389	476	632	147	331
Akt2-ps	0	3	1	2	0	1
Akt3	300	315	208	283	295	178
Aktip	1444	1173	1442	1574	1599	1344
Alad	350	639	552	555	971	719
Alas1	491	484	630	515	472	333
Alas2	51	71	55	17	88	50
Alb	0	0	0	0	0	0
Alcam	518	226	83	27	49	0
Aldh16a1	175	160	286	214	130	350
Aldh18a1	117	225	237	201	165	17
Aldh1a1	49	52	94	128	11	1
Aldh1a2	1	1	0	0	1	0
Aldh1a3	11	0	0	0	1	0
Aldh1a7	0	0	0	4	37	0
Aldh1b1	8	0	0	5	0	0
Aldh1l1	22	4	34	78	0	0
Aldh1l2	159	45	171	158	211	103
Aldh2	272	126	306	460	117	33
Aldh3a1	0	0	0	0	0	0
Aldh3a2	281	132	344	504	120	210
Aldh3b1	15	30	51	54	0	21
Aldh3b2	1	0	3	8	0	0
Aldh3b3	0	0	0	1	0	0
Aldh4a1	139	131	215	255	411	77
Aldh5a1	298	208	354	392	149	200
Aldh6a1	326	317	267	332	191	247
Aldh7a1	197	338	194	227	58	8
Aldh8a1	0	0	1	0	0	0
Aldh9a1	484	477	752	740	602	272
Aldoa	35120	25962	44631	36449	53394	42554
Aldoart1	35	21	39	39	35	35
Aldoart2	5	3	6	6	6	4
Aldob	28	0	18	3	43	0
Aldoc	7153	4114	8693	9055	16824	14979
Alg1	353	391	344	403	182	237
Alg10b	402	257	165	165	33	3
Alg11	272	361	409	438	521	419
Alg12	195	133	141	172	45	153
Alg13	32	165	71	53	35	14
Alg14	316	208	190	257	117	3
Alg2	808	787	925	1118	777	569
Alg3	440	345	495	500	942	770
Alg5	461	256	225	276	309	503
Alg6	209	344	193	291	81	64
Alg8	132	119	36	111	115	14
Alg9	210	147	178	142	81	139
Alk	48	120	16	16	8	0
Alkal1	0	0	0	0	0	0
Alkal2	3	1	0	0	0	0
Alkbh1	328	414	476	394	555	333
Alkbh2	28	55	103	63	154	77
Alkbh3	281	404	326	286	386	241
Alkbh3os1	0	2	29	3	0	0
Alkbh4	91	342	301	254	221	192
Alkbh5	1032	628	847	548	356	344
Alkbh6	713	554	1793	1238	2417	1812
Alkbh7	409	430	827	610	730	529
Alkbh8	654	374	557	469	349	26
Allc	0	3	0	0	0	0
Alms1	288	622	528	337	794	239
Alms1-ps1	12	6	1	13	13	1
Alms1-ps2	39	15	2	2	0	1
Alox12	0	0	0	0	0	0
Alox12b	84	19	3	0	2	0
Alox12e	0	0	0	0	0	0
Alox15	0	0	0	0	0	0
Alox5	72	0	0	8	0	0
Alox5ap	106	132	98	56	50	52
Alox8	28	7	35	103	0	0
Aloxe3	116	129	217	177	176	133
Alpi	0	0	0	0	0	0
Alpk1	0	1	16	68	1	0
Alpk2	167	289	78	24	38	4
Alpk3	0	5	7	19	0	0
Alpl	1492	1945	1243	1238	270	47
Alppl2	0	0	0	0	0	0
Als2	296	489	142	127	234	212
Als2cl	11	0	10	5	4	0
Als2cr12	0	0	0	0	0	0
Alx1	0	0	0	0	0	0
Alx3	0	0	0	0	0	0
Alx4	2	2	9	0	0	0
Alyref	526	447	645	589	496	158
Alyref2	67	86	57	41	29	20
Amacr	298	258	332	266	371	33
Ambn	15	19	0	9	0	0
Ambp	0	0	0	0	0	0
Ambra1	324	339	350	488	399	157
Amd-ps1	1	0	1	0	1	0
Amd-ps3	1	0	0	0	0	0
Amd-ps4	6	4	0	4	2	2
Amd-ps5	0	1	0	0	0	0
Amd1	526	583	498	398	216	136
Amd2	11	10	13	4	4	0
Amdhd1	0	1	0	0	0	0
Amdhd2	193	156	254	205	253	62
Amelx	0	2	0	1	0	0
Amer1	319	285	366	217	329	230
Amer2	1912	2688	1408	1093	1338	1146
Amer3	67	3	31	46	94	0
Amfr	1554	1337	1773	1925	650	1255
Amh	1	4	4	2	1	0
Amhr2	44	18	32	6	0	0
Amigo1	351	367	770	641	488	493
Amigo2	412	443	3125	3950	468	389
Amigo3	5	5	54	66	0	0
Ammecr1	464	329	143	108	105	39
Ammecr1l	186	224	202	273	146	112
Amn	21	16	0	3	0	0
Amn1	675	1089	723	600	476	280
Amot	18	15	48	26	93	18
Amotl1	372	137	472	422	590	610
Amotl2	176	99	139	218	551	105
Ampd1	2	0	0	0	0	0
Ampd2	524	506	1384	1800	1388	1312
Ampd3	160	34	553	406	100	108
Amph	1333	1996	3092	2730	4561	3269
Amt	119	128	164	203	85	107
Amtn	8	0	0	1	0	0
Amy1	1645	1890	2928	1646	3526	1644
Amy2-ps1	0	0	0	0	0	0
Amy2a1	0	0	0	0	0	0
Amy2a2	0	0	0	0	0	0
Amy2a3	0	0	0	0	0	0
Amy2a4	0	0	0	0	0	0
Amy2a5	0	0	0	0	0	0
Amy2b	0	0	0	0	0	0
Amz1	1	4	0	0	0	29
Amz2	431	619	544	505	344	136
Anapc1	824	725	985	997	1383	559
Anapc10	313	296	344	422	419	250
Anapc11	1112	596	1780	1297	1408	900
Anapc13	471	233	656	443	845	472
Anapc15	84	79	164	83	91	68
Anapc15-ps	0	2	0	0	0	0
Anapc16	1290	1349	2054	1272	1353	722
Anapc2	777	671	1004	787	558	790
Anapc4	522	702	796	703	674	797
Anapc5	1882	2021	1692	1768	1948	1764
Anapc7	368	359	612	309	243	267
Ang	18	0	4	0	0	0
Ang-ps1	0	0	0	0	0	0
Ang-ps2	0	0	0	0	0	0
Ang-ps3	0	0	0	0	0	0
Ang2	0	0	0	0	0	0
Ang4	2	0	0	0	0	0
Ang5	0	0	0	0	0	0
Ang6	0	0	0	0	0	0
Angel1	194	182	199	218	119	326
Angel2	569	745	669	905	846	570
Angpt1	7	20	2	1	66	14
Angpt2	66	1	38	2	69	19
Angpt4	0	0	0	0	0	0
Angptl1	93	45	67	27	55	22
Angptl2	0	0	2	1	0	0
Angptl3	86	81	141	65	58	51
Angptl4	80	0	2	6	7	0
Angptl6	109	91	242	130	310	199
Angptl7	26	22	13	5	0	7
Angptl8	0	0	0	0	0	0
Ank	807	370	899	811	561	648
Ank1	259	118	67	34	17	2
Ank2	3742	3510	4484	3594	2701	1792
Ank3	3052	2117	4705	3736	1433	1000
Ankar	0	2	0	0	0	0
Ankdd1a	0	5	1	8	0	0
Ankdd1b	3	5	0	2	2	27
Ankef1	27	35	40	30	34	65
Ankfn1	4	5	9	14	0	1
Ankfy1	334	340	319	190	413	83
Ankhd1	1043	1401	1412	1215	1063	577
Ankib1	247	218	128	187	103	20
Ankk1	2	8	24	50	0	0
Ankle1	0	5	13	9	1	0
Ankle2	340	280	440	307	372	167
Ankmy1	0	8	9	5	0	0
Ankmy2	408	463	824	632	1302	716
Ankra2	470	572	534	543	529	485
Ankrd1	0	3	0	0	0	6
Ankrd10	823	928	1374	1233	1000	331
Ankrd11	2162	2383	2700	2215	1685	1147
Ankrd12	4962	4998	5612	3580	5576	2744
Ankrd13a	355	316	410	433	178	326
Ankrd13b	225	146	178	110	264	207
Ankrd13c	312	340	292	307	263	77
Ankrd13d	373	140	273	275	209	190
Ankrd16	274	359	371	381	502	418
Ankrd17	1172	1221	1776	1271	1111	773
Ankrd2	0	11	0	0	1	0
Ankrd22	0	0	0	0	0	0
Ankrd23	11	9	9	13	5	1
Ankrd24	542	411	642	479	389	291
Ankrd26	500	385	539	540	602	392
Ankrd27	854	622	299	231	327	195
Ankrd28	207	230	153	140	7	29
Ankrd29	595	271	140	92	467	56
Ankrd31	52	41	8	24	13	0
Ankrd33	1806	2686	739	288	518	287
Ankrd33b	1571	2334	788	315	912	664
Ankrd34a	253	206	197	224	375	114
Ankrd34b	49	33	2	1	0	0
Ankrd34c	47	26	4	3	0	0
Ankrd35	40	8	10	22	27	37
Ankrd36	0	0	0	0	0	0
Ankrd37	279	314	818	807	574	270
Ankrd39	542	493	577	650	377	255
Ankrd40	960	826	1702	1692	1001	678
Ankrd42	51	141	25	68	39	4
Ankrd44	260	294	167	59	241	12
Ankrd45	154	107	4	0	0	0
Ankrd46	1401	1151	1339	1757	1047	886
Ankrd49	236	212	250	181	159	64
Ankrd50	202	68	191	153	209	128
Ankrd52	75	109	94	148	29	66
Ankrd53	0	25	8	7	0	1
Ankrd54	447	605	583	550	339	895
Ankrd55	174	125	54	39	21	0
Ankrd6	27	103	798	839	673	366
Ankrd60	0	1	0	0	0	0
Ankrd61	7	13	11	7	0	51
Ankrd63	0	0	0	0	0	0
Ankrd65	0	5	0	0	0	0
Ankrd66	0	5	1	0	0	0
Ankrd7	0	2	0	0	0	0
Ankrd9	53	59	141	99	19	2
Anks1	520	375	824	659	419	346
Anks1b	729	479	426	488	148	19
Anks3	614	717	853	986	595	766
Anks4b	1	0	5	0	0	0
Anks6	123	49	131	179	78	415
Ankub1	8	7	0	0	0	0
Ankzf1	231	471	533	584	383	157
Anln	3	0	0	11	0	0
Ano1	1	13	2	3	1	0
Ano10	152	99	234	171	34	103
Ano2	581	745	309	207	328	304
Ano3	164	37	374	171	7	0
Ano4	203	76	24	13	0	0
Ano5	0	11	2	0	0	0
Ano6	219	107	207	170	178	1
Ano7	14	6	19	24	0	35
Ano8	115	126	120	134	93	94
Ano9	48	0	0	0	0	0
Anp32-ps	7	5	4	1	0	9
Anp32a	941	757	1132	741	733	346
Anp32b	506	379	765	571	1108	383
Anp32b-ps1	6	1	2	1	4	1
Anp32e	2850	3227	3326	2457	2633	1405
Anpep	7	0	0	0	0	0
Antxr1	215	183	92	127	39	25
Antxr2	245	373	452	338	104	84
Antxrl	11	4	0	0	0	0
Anxa1	70	25	153	338	0	0
Anxa10	0	0	0	1	0	0
Anxa11	0	3	0	15	0	0
Anxa11os	0	0	0	13	0	0
Anxa13	1	6	0	0	0	0
Anxa2	108	2	70	32	1	0
Anxa3	36	30	28	1	0	0
Anxa4	35	20	65	44	0	0
Anxa5	595	93	708	878	55	97
Anxa6	344	240	244	414	368	67
Anxa7	672	760	1848	1663	860	479
Anxa8	0	0	0	0	0	0
Anxa9	0	42	38	20	0	0
Aoah	0	1	1	0	0	0
Aoc1	0	0	0	0	0	0
Aoc2	106	26	137	49	73	30
Aoc3	3	1	28	21	0	11
Aox1	1	20	45	56	0	31
Aox2	2	3	7	2	0	0
Aox3	23	0	0	0	0	0
Aox4	0	2	1	2	0	0
Ap1ar	456	436	551	557	397	64
Ap1b1	1496	1712	1294	1318	1629	1975
Ap1g1	338	414	511	321	262	94
Ap1g2	175	77	138	164	198	188
Ap1m1	1282	998	997	847	1530	1305
Ap1m2	18	2	0	0	0	0
Ap1s1	856	253	1175	774	922	433
Ap1s2	566	335	144	209	157	93
Ap1s3	1	3	6	10	1	0
Ap2a1	465	372	323	463	124	206
Ap2a2	2404	2966	2113	1286	2303	1097
Ap2b1	649	296	369	339	249	22
Ap2m1	3167	2662	4044	3776	5000	4280
Ap2s1	1441	818	1829	1488	1118	913
Ap3b1	338	447	498	302	371	5
Ap3b2	1156	777	1239	1009	2090	640
Ap3d1	1881	1527	2452	1877	1916	1146
Ap3m1	268	269	312	234	421	320
Ap3m1-ps	1	2	1	0	4	0
Ap3m2	1322	715	1948	1932	1760	1114
Ap3s1	644	479	686	650	772	395
Ap3s1-ps1	5	4	4	13	8	5
Ap3s1-ps2	0	0	23	20	4	5
Ap3s2	856	451	756	743	659	569
Ap4b1	4	5	14	5	6	7
Ap4e1	111	231	142	110	114	126
Ap4m1	46	132	91	122	179	15
Ap4s1	499	378	750	788	675	452
Ap5b1	11	10	5	7	6	0
Ap5m1	193	402	332	182	152	69
Ap5s1	453	352	550	352	523	501
Ap5z1	164	235	140	219	151	177
Apaf1	165	110	62	52	28	33
Apba1	375	179	183	227	174	28
Apba2	488	160	340	522	752	746
Apba3	192	379	331	368	110	245
Apbb1	1560	1365	3922	4768	6055	6047
Apbb1ip	1	20	1	0	0	0
Apbb2	1089	609	579	416	865	301
Apc	1384	1296	867	735	822	130
Apc-ps1	4	0	2	2	0	10
Apc2	903	589	1058	879	1032	849
Apcdd1	28	12	103	179	13	6
Apcs	0	0	0	0	0	0
Apeh	406	932	947	933	710	487
Apela	181	225	141	99	57	21
Apex1	55	31	60	64	52	52
Apex2	349	343	191	189	282	178
Aph1a	58	87	59	76	18	26
Aph1b	129	201	176	196	74	35
Aph1c	4	22	40	37	1	0
Api5	505	763	1062	1077	905	559
Api5-ps	0	0	0	0	0	0
Apip	309	244	419	402	268	101
Apitd1	64	87	89	76	133	49
Aplf	11	74	30	34	38	0
Apln	0	0	13	0	2	0
Aplnr	0	0	0	0	0	0
Aplp1	4355	2221	5530	5254	9477	8638
Aplp2	5438	4158	14905	15177	8778	4756
Apmap	473	340	501	405	492	345
Apoa1	28	7	18	10	21	0
Apoa2	0	0	0	5	0	0
Apoa4	0	0	0	0	0	0
Apoa5	0	0	0	0	0	0
Apob	0	23	0	2	2	0
Apobec1	0	23	12	0	3	0
Apobec2	21	12	87	31	180	21
Apobec3	0	13	32	35	0	0
Apobec4	0	9	15	5	11	0
Apobr	18	1	5	26	0	0
Apoc1	16	4	11	60	0	0
Apoc2	0	0	0	0	0	0
Apoc3	9	2	0	0	0	0
Apoc4	0	0	0	3	8	0
Apod	13	3	0	3	0	0
Apoe	3296	2134	11208	21457	1181	367
Apof	0	0	0	0	0	0
Apoh	4	1	11	21	15	19
Apol10a	0	0	0	0	0	0
Apol10b	0	2	0	0	0	0
Apol11a	0	0	0	0	0	0
Apol11b	0	0	0	0	0	0
Apol6	0	0	0	0	0	0
Apol7a	0	0	0	0	0	0
Apol7b	0	0	0	0	0	0
Apol7c	0	0	0	0	0	0
Apol7d	0	1	0	0	0	0
Apol7e	0	0	0	0	0	0
Apol8	28	18	0	2	0	50
Apol9a	1	0	0	0	29	0
Apol9b	0	0	0	0	0	0
Apold1	66	26	101	57	71	86
Apom	0	0	0	4	0	0
Apon	0	0	0	0	0	0
Apoo	508	454	842	460	744	238
Apoo-ps	19	19	33	36	45	19
Apool	147	284	285	247	188	2
Apopt1	444	597	766	547	513	388
App	2705	1111	2398	2326	3604	2784
Appbp2	1067	1127	1003	1017	417	429
Appbp2os	1	21	17	8	0	7
Appl1	1038	844	1122	866	646	414
Appl2	542	885	2638	2668	1673	2188
Aprt	508	291	415	334	515	319
Aprt-ps	0	0	0	0	0	0
Aptx	358	430	629	578	850	538
Aqp1	342	719	168	72	138	19
Aqp10-ps	0	0	20	5	8	0
Aqp11	66	52	788	783	858	648
Aqp12	0	0	0	0	0	0
Aqp2	0	3	32	15	0	0
Aqp3	0	0	0	0	0	0
Aqp4	379	332	1810	3598	117	87
Aqp5	68	14	24	150	4	0
Aqp6	45	31	4	0	0	0
Aqp7	3	0	1	2	0	2
Aqp8	0	0	0	0	0	0
Aqp9	8	6	33	46	0	0
Aqr	344	490	364	363	259	427
Ar	55	15	0	2	0	0
Araf	3243	3039	5144	4431	4507	2929
Arap1	99	208	234	218	41	68
Arap2	122	87	53	33	2	2
Arap3	0	3	1	0	0	0
Arc	0	0	0	12	0	0
Arcn1	1030	1291	931	1365	672	1017
Areg	0	1	165	89	0	0
Arel1	239	218	166	212	314	124
Arf1	3727	3444	5357	5864	3435	1931
Arf2	346	361	450	419	434	116
Arf3	1244	646	1114	1000	1367	745
Arf4	1136	1216	2245	2191	1484	1299
Arf4os	0	2	4	1	4	0
Arf5	1324	801	2001	1359	1736	1299
Arf6	474	470	467	570	716	477
Arfgap1	570	750	1113	921	867	654
Arfgap2	161	326	334	340	242	542
Arfgap3	49	184	226	341	146	81
Arfgef1	1219	1752	959	993	845	300
Arfgef2	340	315	449	304	311	336
Arfgef3	605	406	908	726	493	183
Arfip1	86	43	82	76	55	22
Arfip2	553	550	810	709	349	284
Arfrp1	758	716	1075	1014	1065	672
Arg1	30	12	17	23	5	0
Arg2	159	189	71	44	35	69
Arglu1	1298	1582	1786	1529	1340	570
Arhgap1	637	758	485	830	650	163
Arhgap10	172	311	113	53	206	59
Arhgap11a	10	8	14	6	18	0
Arhgap12	464	366	301	402	333	134
Arhgap15	79	48	99	99	0	0
Arhgap15os	0	0	4	0	0	0
Arhgap17	306	315	237	315	434	295
Arhgap18	73	29	95	106	232	52
Arhgap19	19	15	33	21	22	0
Arhgap20	604	287	347	407	1018	676
Arhgap20os	3	4	1	0	0	0
Arhgap21	540	650	676	473	236	168
Arhgap22	0	1	0	0	0	1
Arhgap23	140	68	633	529	312	85
Arhgap24	455	925	723	619	557	152
Arhgap25	2	2	0	0	0	0
Arhgap26	700	648	1157	855	1167	836
Arhgap27	143	43	67	76	75	227
Arhgap27os1	0	0	0	0	0	0
Arhgap27os2	5	1	2	0	3	0
Arhgap27os3	0	0	0	0	0	0
Arhgap28	77	28	42	31	0	0
Arhgap29	70	153	20	29	0	9
Arhgap30	1	3	1	2	25	0
Arhgap31	31	67	742	750	596	628
Arhgap32	791	595	780	705	454	327
Arhgap33	213	161	340	206	439	142
Arhgap33os	1	18	14	0	0	63
Arhgap35	655	344	669	562	562	329
Arhgap36	0	0	0	13	0	0
Arhgap39	143	371	284	243	228	153
Arhgap4	10	17	68	49	10	15
Arhgap40	8	8	2	2	0	0
Arhgap42	14	29	33	44	0	0
Arhgap44	667	357	193	152	507	180
Arhgap45	47	31	10	2	0	27
Arhgap5	1836	1542	908	942	822	350
Arhgap6	21	8	54	42	1	0
Arhgap8	0	0	10	2	0	0
Arhgap9	2	0	4	0	0	0
Arhgdia	888	552	899	1009	533	335
Arhgdib	8	12	0	0	0	0
Arhgdig	322	34	565	459	555	237
Arhgef1	884	813	680	800	717	417
Arhgef10	15	30	67	104	0	30
Arhgef10l	99	129	112	165	43	154
Arhgef11	333	307	673	554	395	340
Arhgef12	1043	751	1022	711	610	292
Arhgef15	193	150	42	46	3	28
Arhgef16	0	9	23	120	44	0
Arhgef17	724	236	1102	1237	1070	877
Arhgef18	316	255	498	382	168	521
Arhgef19	23	14	111	167	1	0
Arhgef2	549	848	558	463	280	191
Arhgef25	574	371	812	698	746	301
Arhgef26	956	1018	301	159	116	103
Arhgef28	71	75	119	177	375	87
Arhgef3	11	40	4	22	3	0
Arhgef33	34	49	39	31	29	0
Arhgef37	35	4	20	33	11	32
Arhgef38	0	0	0	0	0	0
Arhgef39	12	14	22	22	0	13
Arhgef4	416	242	437	823	431	139
Arhgef40	160	94	164	280	24	7
Arhgef5	12	1	9	42	0	0
Arhgef6	79	23	29	86	0	58
Arhgef7	227	273	529	462	1144	136
Arhgef9	792	412	734	651	758	293
Arid1a	1429	1378	1609	1433	1462	960
Arid1b	626	369	475	317	332	299
Arid2	955	763	783	771	802	367
Arid3a	86	83	72	84	38	0
Arid3b	395	990	891	506	452	146
Arid3c	27	11	25	30	0	0
Arid4a	1256	1207	866	810	1105	283
Arid4b	1606	1239	2250	1403	1631	769
Arid5a	78	78	39	137	121	0
Arid5b	787	357	3040	2281	759	244
Arih1	383	683	578	457	233	141
Arih2	691	937	1234	848	499	518
Arl1	1280	957	1138	1399	1094	683
Arl10	76	128	150	130	67	23
Arl11	0	0	9	0	0	0
Arl13a	0	46	21	13	0	0
Arl13b	668	1222	456	285	227	198
Arl14	0	0	0	0	0	0
Arl14ep	226	386	287	361	319	304
Arl14epl	0	0	0	0	0	0
Arl15	265	268	141	160	177	99
Arl16	479	431	660	472	1002	673
Arl2	1500	640	1870	1520	1594	1727
Arl2bp	863	855	1449	1614	771	989
Arl3	1027	1018	1265	901	845	516
Arl4a	334	503	330	369	903	333
Arl4aos	6	0	0	0	0	0
Arl4c	522	132	37	38	10	7
Arl4d	1235	1331	806	461	482	260
Arl5a	92	194	190	134	135	85
Arl5b	187	202	118	105	120	4
Arl5c	29	22	26	25	7	2
Arl6	2218	2661	1130	1063	1054	917
Arl6ip1	6630	4918	6629	6236	4680	3156
Arl6ip4	499	480	865	579	779	374
Arl6ip5	1949	1057	1146	1392	705	719
Arl6ip6	211	234	167	258	147	179
Arl8a	1216	595	1035	938	509	413
Arl8b	1139	1364	807	1048	965	343
Arl9	27	11	15	8	0	0
Armc1	972	1271	756	640	722	482
Armc10	187	101	219	255	405	286
Armc12	0	0	0	0	0	0
Armc2	38	66	22	20	0	0
Armc3	0	0	0	0	0	0
Armc4	16	19	0	4	0	0
Armc5	319	185	186	304	189	133
Armc6	158	181	250	279	91	22
Armc7	60	140	45	93	117	0
Armc8	806	860	822	965	614	412
Armc9	425	861	277	212	255	271
Armcx1	546	353	367	622	480	215
Armcx2	561	256	1042	953	685	284
Armcx3	85	81	262	328	15	80
Armcx4	132	110	201	182	219	172
Armcx5	124	132	161	130	109	51
Armcx6	54	43	105	165	130	26
Armt1	239	211	302	297	142	186
Arnt	563	555	792	773	851	202
Arnt2	215	109	66	28	172	42
Arntl	988	1132	1003	974	977	463
Arntl2	89	33	52	42	5	22
Arpc1a	820	894	1475	982	1395	1086
Arpc1b	2	13	27	32	1	2
Arpc2	1460	913	1938	1810	1985	1221
Arpc3	503	265	438	318	108	0
Arpc4	578	414	677	621	397	222
Arpc5	323	494	389	535	616	291
Arpc5l	563	534	877	566	949	718
Arpin	119	122	308	255	384	344
Arpp19	651	481	772	831	1344	688
Arpp21	120	2	79	25	0	0
Arr3	8996	7017	1462	1888	1184	691
Arrb1	472	162	364	337	484	454
Arrb2	176	159	186	207	115	192
Arrdc1	186	156	505	431	479	308
Arrdc2	63	123	96	320	16	0
Arrdc3	475	647	169	214	124	169
Arrdc4	51	59	146	39	177	153
Arrdc5	0	0	0	3	0	0
Arsa	354	243	129	255	31	128
Arsb	91	43	35	62	73	13
Arsg	212	492	202	126	65	90
Arsi	0	0	22	30	0	0
Arsj	0	0	0	0	0	0
Arsk	156	109	98	94	39	28
Art1	0	0	0	1	0	0
Art2a-ps	0	0	0	7	0	0
Art2b	1	0	0	2	0	0
Art3	5	6	1	0	0	0
Art4	0	0	0	0	0	0
Art5	2	0	3	0	0	0
Artn	14	7	26	15	0	0
Arv1	378	227	197	200	203	185
Arvcf	229	136	249	461	448	470
Arx	0	0	0	0	0	0
Arxes1	752	670	435	416	687	362
Arxes2	1690	1213	1282	1200	1252	957
As3mt	492	437	1030	799	541	985
Asah1	706	689	831	1166	630	622
Asah2	75	20	20	32	50	2
Asap1	1793	1324	761	525	352	515
Asap2	67	59	365	451	480	343
Asap3	193	373	627	434	21	65
Asb1	193	202	316	124	338	36
Asb10	0	0	1	10	0	0
Asb11	0	0	0	0	0	0
Asb12	0	21	0	0	0	0
Asb13	349	591	703	964	576	369
Asb14	23	37	57	4	0	0
Asb15	1	1	0	4	0	0
Asb16	8	2	37	29	3	12
Asb17	0	2	0	0	0	0
Asb17os	0	2	2	2	0	0
Asb18	4	4	3	0	0	0
Asb2	108	59	315	207	115	44
Asb3	197	249	335	278	147	215
Asb4	10	8	0	0	1	0
Asb5	68	106	45	18	12	67
Asb6	306	361	451	321	702	156
Asb7	201	181	163	140	42	59
Asb8	512	463	638	608	597	436
Asb9	0	2	0	0	0	0
Ascc1	602	663	719	462	441	112
Ascc2	318	413	331	269	572	252
Ascc3	258	373	338	290	294	147
Ascl1	43	43	19	16	0	0
Ascl2	0	6	3	2	0	1
Ascl3	0	23	3	2	0	15
Ascl4	7	33	4	8	1	0
Ascl5	0	0	0	2	0	0
Asf1a	208	234	298	234	279	247
Asf1b	106	93	115	56	68	0
Asgr1	26	20	0	0	0	0
Asgr2	0	0	0	0	0	0
Ash1l	2136	2140	2015	1642	1245	953
Ash2l	325	445	825	737	689	329
Asic1	134	133	122	120	77	43
Asic2	592	383	373	262	43	3
Asic3	260	234	4433	3777	2714	1430
Asic4	272	149	663	745	213	119
Asic5	0	0	0	0	0	0
Asl	459	461	428	299	221	129
Asmt	0	0	0	0	0	0
Asna1	672	492	925	652	583	508
Asns	643	283	689	694	564	444
Asnsd1	28	25	30	16	12	6
Aspa	32	10	10	9	0	0
Aspdh	13	12	48	21	17	44
Aspg	0	0	0	0	0	0
Asph	1026	833	1287	1769	913	412
Asphd1	82	89	115	27	87	99
Asphd2	604	308	342	287	1574	858
Aspm	2	32	10	6	1	0
Aspn	3	2	4	5	0	0
Asprv1	0	14	20	25	0	0
Aspscr1	406	392	585	553	551	659
Asrgl1	747	787	426	295	368	309
Ass-ps1	18	14	8	0	59	0
Ass1	191	142	124	181	199	35
Aste1	166	92	44	12	21	30
Astl	1	1	0	0	2	0
Astn1	812	323	423	522	371	116
Astn2	135	102	59	29	38	12
Astx1a	0	0	0	0	0	0
Astx1b	0	0	0	0	0	0
Astx1c	0	0	0	0	0	0
Astx2	0	0	0	0	0	0
Astx3	0	0	0	0	0	0
Astx4a	0	0	0	0	0	0
Astx4b	0	0	0	0	0	0
Astx4c	0	0	0	0	0	0
Astx4d	0	0	0	0	0	0
Astx5	0	0	0	0	0	0
Astx6	0	0	0	4	0	0
Asxl1	264	237	403	234	348	188
Asxl2	898	824	739	665	857	296
Asxl3	47	20	8	15	17	0
Asz1	0	0	0	0	0	0
Atad1	696	925	982	1150	599	340
Atad2	8	54	23	17	5	0
Atad2b	836	1034	508	440	282	241
Atad3a	558	394	363	494	332	591
Atad3aos	17	27	51	10	48	8
Atad5	216	97	157	112	130	288
Atat1	442	765	779	793	679	396
Atcay	445	263	757	660	768	627
Atcayos	53	18	63	39	33	78
Ate1	1647	1435	2964	2048	1940	1028
Atf1	149	174	181	254	44	141
Atf1-ps	0	0	1	1	0	0
Atf2	649	631	502	440	232	109
Atf3	212	144	73	29	81	38
Atf4	1453	1910	1804	1370	755	717
Atf5	29	4	29	16	0	5
Atf6	721	480	803	540	446	376
Atf6b	334	662	715	742	273	359
Atf7	486	583	821	566	458	209
Atf7ip	971	1434	1777	1224	889	738
Atf7ip2	2	2	0	0	1	0
Atg10	265	289	395	270	268	157
Atg101	328	382	394	428	597	335
Atg12	324	569	640	506	224	185
Atg13	495	772	999	812	849	939
Atg14	159	235	331	262	98	26
Atg16l1	572	1866	601	619	795	454
Atg16l2	313	279	355	415	245	200
Atg2a	197	414	454	352	405	380
Atg2b	260	342	486	391	359	317
Atg3	687	583	1538	1229	1238	906
Atg4a	81	191	162	194	126	127
Atg4a-ps	1	2	2	2	1	0
Atg4b	700	712	873	679	475	333
Atg4c	200	349	113	115	73	88
Atg4d	500	384	730	709	775	522
Atg5	257	423	560	573	802	392
Atg7	160	291	185	214	460	188
Atg9a	223	423	251	371	81	174
Atg9b	14	19	90	39	84	37
Atic	149	133	154	191	98	17
Atl1	540	253	154	141	270	36
Atl2	547	449	499	314	412	237
Atl3	168	136	179	149	92	21
Atm	90	180	199	218	210	73
Atmin	352	194	242	243	252	94
Atn1	51	17	60	25	29	14
Atoh1	0	4	0	0	0	0
Atoh7	51	33	41	31	81	42
Atoh8	0	17	8	2	0	0
Atox1	684	265	743	528	658	328
Atp10a	4	1	3	2	0	0
Atp10b	0	9	0	0	0	1
Atp10d	37	21	107	25	35	0
Atp11a	1359	1631	2185	1622	2007	1816
Atp11b	1682	2572	1021	807	881	272
Atp11c	104	141	158	131	235	78
Atp12a	0	1	0	6	2	0
Atp13a1	226	456	607	694	696	426
Atp13a2	962	1064	1245	1424	1036	739
Atp13a3	390	306	320	281	111	29
Atp13a4	59	3	0	5	0	0
Atp13a5	0	8	0	0	0	0
Atp1a1	532	563	440	608	90	33
Atp1a2	93	33	106	103	29	0
Atp1a3	12347	8061	11113	9553	10062	6887
Atp1a4	0	20	17	1	0	0
Atp1b1	3740	1877	289	298	160	15
Atp1b2	7481	6277	8979	9571	8876	8752
Atp1b3	1751	678	789	1164	403	127
Atp1b4	0	4	0	1	0	0
Atp23	70	58	69	65	165	120
Atp2a1	0	12	14	10	0	14
Atp2a2	2455	1093	1410	1397	1033	637
Atp2a3	2	0	4	3	52	0
Atp2b1	5658	4394	13085	9748	6169	3288
Atp2b2	2312	1180	1370	1055	1082	199
Atp2b3	181	66	98	109	209	120
Atp2b4	357	96	75	110	21	9
Atp2c1	1102	1594	1432	1328	716	306
Atp2c2	1	8	0	1	1	1
Atp4a	19	1	0	0	0	0
Atp4b	0	3	1	1	0	0
Atp5a1	4757	4666	6027	5832	4515	3763
Atp5b	13158	11495	16222	15570	11117	8200
Atp5c1	3410	3045	5984	4653	4496	3730
Atp5d	2153	1660	3591	2705	2050	1093
Atp5e	1100	601	1795	1278	754	554
Atp5f1	3120	2756	4941	4917	5200	2704
Atp5g1	1892	1049	3586	2171	3283	1825
Atp5g2	483	268	568	351	232	156
Atp5g3	4575	2849	6754	5619	3777	2136
Atp5h	2977	1786	5386	3528	4175	2500
Atp5j	2908	1853	4253	3022	4252	2430
Atp5j2	1667	1351	2716	1900	2359	1202
Atp5k	906	365	1355	734	1385	747
Atp5k-ps2	0	0	1	1	0	0
Atp5l	213	336	329	289	149	70
Atp5l-ps1	3	1	1	0	3	2
Atp5l-ps2	5	2	1	4	1	0
Atp5l2-ps	6	1	1	3	1	2
Atp5o	1978	1054	3630	2307	3520	2507
Atp5s	495	578	712	353	469	332
Atp5sl	503	444	514	544	646	199
Atp6ap1	3495	2595	3411	3757	2610	2584
Atp6ap1l	43	3	10	10	0	0
Atp6ap2	4021	2319	3085	3759	1581	1282
Atp6v0a1	2248	1689	2677	2782	2808	2375
Atp6v0a2	288	292	289	309	256	169
Atp6v0a4	0	7	4	2	0	0
Atp6v0b	5212	4033	6604	5055	8174	5864
Atp6v0c	235	192	297	235	231	88
Atp6v0c-ps1	18	2	10	13	8	7
Atp6v0d1	2657	1768	3517	3449	2776	2830
Atp6v0d2	0	0	0	0	0	0
Atp6v0e	211	241	566	310	144	244
Atp6v0e2	5112	3572	5375	4625	4022	3153
Atp6v1a	3549	2110	3638	3685	1935	1372
Atp6v1b1	6	4	0	1	1	0
Atp6v1b2	4987	3698	6873	6835	6709	8386
Atp6v1c1	2069	1614	2273	2330	2330	2892
Atp6v1c2	0	5	2	1	0	0
Atp6v1d	2380	1886	2556	2314	2388	1924
Atp6v1e1	3351	2187	3966	3463	3023	2649
Atp6v1e2	0	0	0	3	0	0
Atp6v1f	2034	1028	2924	2349	3244	1723
Atp6v1g1	2093	1609	4409	3655	4742	3290
Atp6v1g2	2153	1039	1631	2048	1542	1294
Atp6v1g3	0	0	0	0	0	0
Atp6v1h	1545	1252	1735	2201	630	1133
Atp7a	161	250	219	218	117	272
Atp7b	93	114	18	2	16	0
Atp8a1	711	581	535	590	302	277
Atp8a2	1504	1901	717	450	449	47
Atp8b1	0	3	0	0	0	0
Atp8b2	158	86	293	194	481	56
Atp8b3	0	2	91	41	0	0
Atp8b4	0	0	0	0	0	0
Atp8b5	50	27	75	57	1	4
Atp9a	1141	639	878	1133	1804	1347
Atp9b	478	684	1103	1092	1180	1584
Atpaf1	299	213	415	314	369	370
Atpaf2	292	226	229	259	303	305
Atpif1	826	343	897	686	927	482
Atr	427	478	470	450	431	202
Atraid	1738	1425	2588	2105	2331	1645
Atrip	53	42	53	29	4	0
Atrn	932	436	1300	1363	1220	760
Atrnl1	476	149	474	521	63	107
Atrx	3707	3672	3931	2979	3248	1965
Atxn1	892	1002	905	594	914	398
Atxn10	2354	1425	3066	3004	2471	1920
Atxn1l	186	142	165	136	118	92
Atxn2	877	1157	1066	1082	567	417
Atxn2l	1146	1243	1259	1241	568	163
Atxn3	380	96	126	55	183	66
Atxn7	492	465	572	590	384	107
Atxn7l1	201	196	305	315	222	51
Atxn7l1os1	4	7	0	13	3	0
Atxn7l1os2	0	0	2	0	0	0
Atxn7l2	155	147	218	250	514	469
Atxn7l3	458	203	401	186	194	168
Atxn7l3b	1549	946	1811	1211	1669	732
Auh	1076	765	1225	1096	1012	806
Aunip	0	0	0	2	0	0
Aup1	878	1132	1463	1226	1143	732
Aurka	0	2	9	3	0	0
Aurkaip1	1032	525	1390	1014	1921	1432
Aurkb	0	0	0	0	0	0
Aurkc	0	0	0	0	0	0
Auts2	908	529	2403	2000	895	519
Aven	183	161	217	77	69	130
Avil	1	9	28	21	17	0
Avl9	200	404	396	358	201	153
Avp	0	0	0	0	0	0
Avpi1	285	218	443	426	801	662
Avpr1a	0	33	0	0	0	0
Avpr1b	0	0	0	0	0	0
Avpr2	0	0	5	10	0	0
Awat1	0	0	0	0	0	0
Awat2	28	31	0	9	0	0
Axdnd1	6	18	6	12	1	1
Axin1	132	240	437	369	124	170
Axin2	100	45	100	46	39	93
Axl	36	18	53	133	0	0
Aym1	0	0	0	0	0	0
Azgp1	0	0	0	0	0	0
Azi2	1188	1859	1260	843	632	198
Azin1	664	823	1142	1102	538	487
Azin2	443	249	1059	708	331	245
B020004C17Rik	1	0	0	0	0	0
B020004J07Rik	0	0	0	0	0	0
B020011L13Rik	0	0	0	0	0	0
B020017C02Rik	0	0	0	0	0	0
B020031H02Rik	0	0	0	1	0	0
B020031M17Rik	0	0	0	0	0	0
B130006D01Rik	66	60	95	71	67	78
B130011K05Rik	0	0	0	3	0	0
B130021K23Rik	69	82	43	42	38	18
B130024G19Rik	242	117	47	36	109	110
B130034C11Rik	88	127	132	163	111	9
B130046B21Rik	2	1	1	2	0	0
B130055M24Rik	15	194	46	87	57	19
B230104I21Rik	0	1	0	0	0	0
B230110C06Rik	11	0	13	1	3	0
B230110G15Rik	1	0	0	0	0	0
B230112G18Rik	0	7	0	1	22	26
B230112I24Rik	42	83	3	1	0	0
B230112J18Rik	0	0	1	0	0	0
B230118H07Rik	467	585	1085	769	713	435
B230119M05Rik	0	1	0	0	0	0
B230206H07Rik	0	0	0	0	1	0
B230206I08Rik	150	102	166	105	108	0
B230206L02Rik	41	33	835	538	104	25
B230207O21Rik	0	0	0	0	0	0
B230208B08Rik	0	0	3	6	17	0
B230208H11Rik	7	1	3	9	0	0
B230209E15Rik	11	10	2	0	26	4
B230216N24Rik	108	74	52	68	5	12
B230217C12Rik	208	97	250	276	339	125
B230217O12Rik	17	60	25	14	23	0
B230219D22Rik	841	693	929	1072	661	444
B230303O12Rik	42	71	199	152	86	101
B230307C23Rik	40	28	66	47	52	41
B230311B06Rik	4	0	4	5	0	0
B230312C02Rik	0	10	1	0	0	0
B230317F23Rik	65	116	39	97	75	4
B230319C09Rik	14	11	43	2	0	35
B230322F03Rik	14	20	22	17	10	0
B230323A14Rik	0	0	0	0	0	0
B230334C09Rik	63	54	30	28	39	0
B230344G16Rik	0	0	4	0	1	0
B230354K17Rik	168	320	191	200	215	114
B230359F08Rik	0	0	0	0	0	0
B230364G03Rik	0	0	0	0	0	0
B230369F24Rik	340	320	207	122	108	118
B230377A18Rik	0	2	0	15	1	0
B230398E01Rik	0	0	4	1	0	0
B2m	295	196	345	511	82	2
B330016D10Rik	146	97	173	127	147	182
B3galnt1	611	557	589	886	667	639
B3galnt2	76	175	125	127	199	62
B3galt1	211	162	209	303	35	90
B3galt2	339	217	2691	2403	907	693
B3galt4	53	166	87	139	33	0
B3galt5	65	15	7	42	92	0
B3galt6	223	435	357	408	412	259
B3gat1	371	184	823	687	120	46
B3gat2	68	23	47	14	33	34
B3gat3	926	386	1173	922	648	442
B3glct	132	76	36	104	47	25
B3gnt2	0	3	24	25	0	0
B3gnt3	0	0	48	0	0	0
B3gnt4	0	0	0	0	0	0
B3gnt5	78	215	59	17	96	37
B3gnt6	0	0	0	13	0	0
B3gnt7	0	0	0	0	0	0
B3gnt8	26	2	7	11	0	14
B3gnt9	66	10	119	253	112	182
B3gntl1	118	61	68	85	15	85
B430010I23Rik	22	10	48	46	3	5
B430119L08Rik	0	0	0	0	0	0
B430203G13Rik	17	13	115	27	97	60
B430212C06Rik	12	12	1	0	1	4
B430218F22Rik	0	1	0	1	0	0
B430219N15Rik	0	0	0	0	0	0
B430305J03Rik	0	0	0	0	0	0
B430306N03Rik	1	12	1	0	0	0
B430319F04Rik	3	1	22	5	1	0
B430319H21Rik	0	0	0	0	0	0
B4galnt1	152	99	53	7	1	0
B4galnt2	1	3	17	4	7	2
B4galnt3	0	0	0	0	0	0
B4galnt4	225	257	319	201	578	150
B4galt1	389	689	105	71	252	87
B4galt2	603	423	470	452	429	366
B4galt3	413	518	587	692	298	153
B4galt4	74	145	219	209	316	102
B4galt5	265	84	143	101	64	19
B4galt6	353	202	176	185	161	72
B4galt7	159	105	80	104	210	188
B4gat1	934	771	581	678	376	444
B530045E10Rik	0	1	0	0	0	0
B630019A10Rik	0	0	0	0	0	0
B630019K06Rik	154	81	169	338	143	106
B830012L14Rik	193	136	114	83	15	17
B830042I05Rik	0	0	0	0	0	0
B930018H19Rik	0	0	43	21	2	0
B930025P03Rik	108	26	0	2	0	0
B930036N10Rik	0	5	2	0	6	2
B930082K07Rik	5	1	0	2	0	0
B930086L07Rik	39	26	44	10	45	14
B930094E09Rik	0	4	2	0	0	0
B930095G15Rik	95	98	153	139	25	0
B9d1	292	364	249	203	233	125
B9d1os	14	12	0	13	0	0
B9d2	382	406	374	333	837	621
BB014433	0	0	0	0	0	0
BB019430	0	0	0	0	0	0
BB031773	0	0	0	0	0	0
BB187690	0	0	0	0	0	0
BB218582	95	211	265	105	213	58
BB287469	0	0	0	0	0	0
BB365896	46	41	6	4	47	35
BB557941	0	0	0	0	0	0
BC001981	1	1	0	0	0	0
BC002059	159	252	228	217	107	0
BC002163	76	310	108	499	93	221
BC002189	0	2	0	0	0	0
BC003331	927	470	712	623	512	316
BC003965	536	590	575	474	583	457
BC004004	966	716	1509	1109	1042	1074
BC005537	1977	1683	1660	1054	1208	739
BC005561	781	1348	1483	1420	1117	363
BC005624	807	638	1295	1079	1670	820
BC006965	3	0	12	15	56	0
BC016548	0	0	0	2	1	0
BC016579	0	1	1	7	6	0
BC017158	150	171	118	260	194	147
BC017643	112	159	207	304	117	115
BC018473	55	15	119	18	23	0
BC021767	0	1	0	1	0	0
BC022687	245	424	117	72	69	211
BC022960	66	125	134	104	60	81
BC023105	0	0	0	0	0	0
BC023719	0	0	0	0	0	0
BC024139	0	0	0	0	0	0
BC024386	0	0	1	0	1	0
BC024978	178	110	213	164	394	115
BC025446	2	0	0	0	0	0
BC025920	23	25	14	8	0	0
BC026585	33	12	58	60	0	13
BC026762	0	0	14	3	0	0
BC027072	1031	2673	418	158	545	10
BC028471	0	0	0	1	0	0
BC028528	13	4	18	2	5	0
BC028777	0	3	2	3	0	0
BC029722	414	216	456	303	493	261
BC030336	417	307	371	372	160	234
BC030343	6	22	1	27	13	74
BC030499	779	747	11005	11286	15154	14984
BC030500	158	44	20	20	9	32
BC030867	85	21	0	59	129	16
BC030870	76	95	39	32	31	6
BC031181	2202	1916	3209	2728	3763	2576
BC034090	547	206	1836	1745	963	684
BC035044	0	2	16	0	0	0
BC035947	8	2	27	11	55	36
BC037032	146	106	155	56	26	28
BC037034	130	82	157	117	92	48
BC037039	0	15	18	15	4	13
BC037156	0	0	0	2	0	0
BC039771	39	1	37	27	0	0
BC039966	5	14	9	0	0	0
BC043934	0	0	0	7	0	0
BC046251	181	309	317	327	55	1
BC046401	151	125	282	213	429	137
BC048403	23	17	38	18	0	42
BC048502	0	0	0	2	0	0
BC048507	20	0	4	2	0	0
BC048559	0	9	0	0	0	0
BC048562	0	0	0	0	0	0
BC048644	0	1	0	0	0	0
BC048671	0	0	0	0	0	0
BC048679	0	0	0	0	0	0
BC049352	30	8	0	0	0	0
BC049715	8	0	7	1	3	0
BC049730	0	0	0	0	0	0
BC049739	0	0	0	2	0	0
BC049762	5	0	0	1	0	0
BC050972	17	9	0	0	0	0
BC051019	16	14	0	0	6	0
BC051076	0	0	0	0	0	0
BC051077	0	0	1	0	1	0
BC051142	43	116	79	52	63	3
BC051226	0	27	15	24	0	3
BC051537	0	0	0	0	0	0
BC051665	0	0	0	0	0	0
BC052040	94	39	88	110	7	90
BC053393	0	1	0	0	0	0
BC055308	1	37	43	46	18	6
BC055324	48	16	9	30	3	1
BC055402	38	29	205	175	14	0
BC060293	3	11	16	0	22	0
BC061195	0	0	0	0	0	0
BC061212	0	0	0	0	0	0
BC061237	0	0	0	0	0	0
BC064078	62	43	78	231	54	0
BC065397	80	100	60	53	40	35
BC065403	0	0	0	0	0	0
BC067074	0	1	0	0	22	0
BC080695	0	0	0	0	0	0
BC080696	0	0	0	0	0	0
BC085271	0	15	7	2	10	0
BC100530	0	0	0	0	0	0
BC106179	0	0	0	0	0	0
BC107364	0	0	0	0	0	0
BC117090	0	0	0	0	0	0
BC147527	0	0	0	0	0	0
BE692007	20	1	0	0	0	0
BTF3L4	103	112	120	121	74	43
BX005136.1	0	0	0	0	0	0
BX005136.2	0	0	0	0	0	0
BX005136.3	0	0	0	0	0	0
BX294665.1	0	0	0	0	0	0
BX530055.1	0	0	0	0	0	0
Baalc	5	3	6	17	0	0
Baat	12	2	1	10	0	0
Babam1	943	637	1212	1011	904	753
Babam2	362	327	696	513	406	198
Bace1	774	760	761	703	635	345
Bace2	0	0	0	0	0	0
Bach1	34	66	76	48	73	7
Bach2	119	46	105	120	140	96
Bach2it1	1	2	2	1	6	10
Bach2os	9	4	2	0	8	0
Bad	359	282	547	327	740	637
Bag1	808	538	1054	710	1502	978
Bag2	139	59	170	138	264	21
Bag3	34	0	16	76	0	0
Bag4	289	346	483	457	534	226
Bag5	454	535	642	554	713	830
Bag6	765	707	1001	745	1333	653
Bahcc1	181	132	202	206	469	331
Bahd1	110	41	109	70	62	22
Baiap2	285	198	401	272	304	328
Baiap2l1	46	47	120	127	199	168
Baiap2l2	19	4	0	4	0	0
Baiap3	80	127	247	283	13	0
Bak1	1	4	14	4	16	7
Bambi	132	89	175	384	0	145
Bambi-ps1	37	36	77	65	50	3
Banf1	842	590	1633	1021	1248	972
Banf2	0	1	0	0	0	0
Banf2os	0	0	0	0	0	0
Bank1	0	6	0	0	0	0
Banp	417	555	536	363	313	446
Bap1	692	899	1167	1052	757	984
Bard1	0	1	0	3	0	1
Barhl1	0	0	0	0	0	0
Barhl2	83	13	4	0	1	0
Barx1	0	0	0	0	0	0
Barx2	0	0	0	0	1	1
Basp1	1980	586	193	190	109	64
Batf	0	4	0	0	0	0
Batf2	0	2	0	0	0	0
Batf3	0	0	0	0	0	0
Bax	390	256	590	418	599	303
Baz1a	7	14	0	16	0	0
Baz1b	1079	929	1636	1039	1385	400
Baz2a	700	712	1441	1074	1077	751
Baz2b	2971	3783	3212	2280	2639	1788
Bbc3	10	17	36	21	23	0
Bbip1	266	569	693	528	228	266
Bbof1	194	204	119	102	97	57
Bbox1	34	7	5	1	0	0
Bbs1	402	364	249	142	219	151
Bbs10	81	132	78	127	175	53
Bbs12	153	409	128	148	122	0
Bbs2	557	1064	525	361	328	260
Bbs4	1655	2030	2677	2452	2314	1925
Bbs5	890	1612	509	338	478	216
Bbs7	565	1341	357	235	271	151
Bbs9	554	1428	289	318	279	148
Bbx	632	477	328	530	630	474
Bc1-ps1	0	0	0	0	0	0
Bcam	95	12	11	21	0	0
Bcan	178	117	15	92	47	0
Bcap29	402	264	268	363	115	154
Bcap31	1542	1046	2106	1860	2535	2431
Bcar1	707	596	1165	910	920	289
Bcar3	149	140	14	37	109	4
Bcas1	57	0	0	0	0	0
Bcas1os1	0	0	0	0	0	0
Bcas1os2	0	0	0	0	0	0
Bcas2	1278	1092	1540	1345	1586	962
Bcas3	289	314	624	505	495	184
Bcas3os1	37	64	80	70	44	1
Bcas3os2	5	3	6	13	17	14
Bcat1	1522	1071	1085	1841	1060	680
Bcat2	23	123	91	90	98	85
Bccip	419	403	834	651	748	652
Bcdin3d	168	213	312	170	319	235
Bche	0	4	72	172	0	0
Bckdha	44	62	58	80	124	61
Bckdhb	230	145	288	318	104	183
Bckdk	603	578	1061	1011	957	967
Bcl10	224	193	269	336	72	257
Bcl11a	227	113	38	19	134	11
Bcl11b	42	9	6	0	6	0
Bcl2	306	526	70	127	103	29
Bcl2a1a	0	3	0	0	0	9
Bcl2a1b	0	1	0	1	0	0
Bcl2a1c	0	0	0	0	0	0
Bcl2a1d	0	9	6	0	0	0
Bcl2l1	678	526	674	617	625	497
Bcl2l10	0	14	16	3	8	0
Bcl2l11	52	224	47	66	48	9
Bcl2l12	1	6	10	12	0	0
Bcl2l13	223	235	309	208	30	71
Bcl2l14	0	1	0	0	0	0
Bcl2l15	14	18	78	43	31	61
Bcl2l2	587	278	705	466	493	204
Bcl3	0	6	12	0	30	0
Bcl6	78	68	76	86	21	0
Bcl6b	0	0	0	0	0	0
Bcl7a	272	276	659	660	626	442
Bcl7b	751	574	1205	1143	844	881
Bcl7c	170	169	425	503	415	410
Bcl9	230	208	585	423	309	430
Bcl9l	113	137	396	228	237	120
Bclaf1	2318	1988	2367	1836	2007	891
Bco1	0	0	0	0	0	0
Bco2	24	8	10	24	0	36
Bcor	197	231	484	429	368	313
Bcorl1	36	24	42	60	78	61
Bcr	547	257	1023	847	629	295
Bcs1l	225	261	399	340	380	317
Bdh1	202	187	178	182	66	101
Bdh2	11	10	51	52	121	0
Bdkrb1	5	0	0	2	0	0
Bdkrb2	0	2	2	0	0	0
Bdnf	165	106	783	848	320	401
Bdp1	616	489	535	408	276	90
Bean1	101	25	2	3	0	0
Becn1	344	299	577	411	688	191
Begain	262	222	266	540	106	5
Bend3	16	6	30	48	0	3
Bend4	16	21	502	369	114	109
Bend5	38	51	68	99	125	0
Bend6	830	330	392	348	467	648
Bend7	229	172	100	106	5	72
Best1	25	1	26	4	0	0
Best2	0	1	0	4	0	0
Best3	18	16	287	286	22	0
Best4-ps	0	0	0	0	0	0
Bet1	190	239	490	530	310	307
Bet1l	162	165	289	175	70	134
Bex1	510	282	1030	948	660	295
Bex2	3683	1893	6260	4359	6364	3770
Bex3	2542	1079	3593	2512	3789	2155
Bex4	170	135	574	409	348	168
Bex6	0	0	0	0	0	0
Bfar	828	768	1472	1483	817	873
Bfsp1	0	1	33	0	3	0
Bfsp2	0	12	6	0	9	0
Bglap	0	0	0	1	0	0
Bglap2	0	0	0	2	0	0
Bglap3	0	0	4	26	0	0
Bgn	5	4	0	1	1	1
Bhlha15	0	0	14	14	0	0
Bhlha9	0	0	0	3	0	0
Bhlhb9	288	323	507	608	244	297
Bhlhe22	259	170	52	52	221	53
Bhlhe23	90	54	3316	3230	108	0
Bhlhe40	266	320	1185	1455	802	982
Bhlhe41	360	480	466	399	846	308
Bhmt	0	0	0	0	0	0
Bhmt-ps1	0	0	0	0	0	0
Bhmt2	0	0	0	0	0	0
Bicc1	42	25	50	30	80	0
Bicd1	659	381	1136	1043	566	442
Bicd2	405	443	302	243	158	98
Bicdl1	1578	2122	767	461	1057	146
Bicdl2	0	1	0	6	0	0
Bicra	34	65	206	156	127	107
Bicral	529	326	394	486	269	214
Bid	49	24	6	0	0	0
Bik	17	2	0	16	0	0
Bin1	1568	1704	2310	1597	1527	1096
Bin2	12	6	0	1	0	0
Bin3	232	225	189	170	134	109
Birc2	358	566	666	563	758	245
Birc3	1	6	0	0	0	0
Birc5	0	9	20	2	0	0
Birc6	1560	1064	1395	1128	1084	525
Birc7	9	0	0	0	0	0
Bivm	74	143	159	207	33	118
Blcap	999	1106	1546	1994	1254	1560
Blk	0	0	0	0	0	0
Blm	42	27	108	70	26	19
Blmh	975	1062	1000	1002	1442	247
Blnk	0	4	0	0	0	0
Bloc1s1	31	22	30	28	23	22
Bloc1s2	450	414	534	406	493	434
Bloc1s2-ps	6	6	5	5	10	9
Bloc1s3	57	19	54	71	6	0
Bloc1s4	173	220	219	256	203	226
Bloc1s5	288	216	326	426	222	155
Bloc1s6	149	266	463	337	180	214
Bloc1s6os	5	23	29	25	27	0
Bloodlinc	0	14	1	0	0	0
Blvra	409	325	625	572	959	467
Blvrb	94	39	118	108	189	63
Blzf1	477	462	345	419	419	217
Bmf	20	20	0	0	0	0
Bmi1	241	333	625	807	208	223
Bmp1	196	186	92	144	127	0
Bmp10	0	0	0	0	0	0
Bmp15	105	59	21	0	0	0
Bmp2	0	16	0	0	0	0
Bmp2k	67	84	68	134	28	2
Bmp3	58	22	170	192	33	0
Bmp4	8	3	15	32	0	0
Bmp5	26	10	28	46	0	0
Bmp6	0	18	6	10	0	0
Bmp7	88	34	292	164	19	45
Bmp8a	1	2	7	0	0	0
Bmp8b	0	0	1	0	0	0
Bmper	18	0	0	1	0	0
Bmpr1a	547	600	445	445	268	132
Bmpr1b	78	14	85	133	73	12
Bmpr2	596	341	443	427	148	146
Bms1	293	247	335	265	442	172
Bmt2	475	396	349	362	258	92
Bmx	0	3	4	33	0	0
Bmyc	195	112	180	188	138	80
Bnc1	0	0	0	0	0	0
Bnc2	34	18	0	0	0	0
Bnip1	260	274	583	443	280	252
Bnip2	673	601	687	577	660	332
Bnip3	932	605	1140	1251	1155	683
Bnip3l	1526	1200	2364	1635	2431	1308
Bnip3l-ps	22	14	32	27	27	25
Bnipl	1	2	2	17	0	0
Boc	15	65	31	36	47	0
Bod1	794	626	1070	814	940	639
Bod1l	2043	1753	2316	1480	2103	1556
Bok	128	71	91	38	1357	1082
Bola1	264	275	455	265	709	428
Bola2	234	162	283	169	422	162
Bola3	544	435	983	721	596	270
Boll	0	2	0	2	0	0
Bop1	248	362	291	232	303	22
Bora	163	119	90	126	99	3
Borcs5	389	596	498	481	419	600
Borcs6	84	82	61	105	109	52
Borcs7	427	397	1000	573	1466	690
Borcs8	485	339	654	339	405	220
Bpgm	674	638	1211	1033	1311	1164
Bphl	286	301	579	530	557	397
Bpi	0	0	0	0	0	0
Bpifa1	0	0	7	3	0	0
Bpifa2	32	0	0	0	0	0
Bpifa3	0	0	0	0	0	0
Bpifa5	0	0	0	0	0	0
Bpifa6	0	3	0	0	0	0
Bpifb1	0	2	2	0	0	0
Bpifb2	0	2	0	0	0	0
Bpifb3	0	1	0	0	0	0
Bpifb4	0	7	0	0	0	0
Bpifb5	0	4	1	2	0	0
Bpifb6	0	1	1	12	0	0
Bpifb9a	0	0	0	0	0	0
Bpifb9b	0	0	0	0	0	0
Bpifc	0	5	0	0	0	0
Bpnt1	289	330	420	259	112	88
Bptf	2341	1659	2427	1677	3082	1364
Braf	1108	1434	1355	1305	822	210
Brap	172	204	156	195	96	134
Brat1	195	296	355	244	128	361
Brca1	18	41	3	15	0	0
Brca2	397	415	300	164	304	135
Brcc3	520	498	682	434	1054	581
Brd1	617	528	640	502	579	254
Brd2	1075	1088	1429	1062	903	522
Brd3	1624	1305	1670	1274	1535	769
Brd4	1030	1073	1534	1171	1148	713
Brd7	611	703	908	570	630	594
Brd8	1918	1938	2445	1907	2697	1458
Brd9	972	627	753	866	1194	366
Brdt	101	59	106	100	101	30
Brf1	365	773	949	790	868	436
Brf2	110	182	255	160	127	100
Bri3	49	32	90	55	64	56
Bri3bp	567	287	381	366	323	96
Bricd5	0	0	0	0	0	0
Brinp1	401	274	194	69	180	0
Brinp2	174	215	109	154	406	1
Brinp3	53	72	63	78	0	0
Brip1	0	0	0	0	0	0
Brip1os	93	17	97	100	5	5
Brix1	478	411	459	452	785	453
Brk1	1181	842	1736	1401	458	302
Brms1	219	223	484	334	435	449
Brms1l	370	504	291	350	475	42
Brox	318	433	464	378	189	144
Brpf1	181	192	335	240	416	234
Brpf3	135	161	171	157	309	23
Brs3	0	0	0	0	0	0
Brsk1	21	30	28	20	10	2
Brsk2	697	590	1064	999	611	455
Brwd1	1182	1671	2111	1639	1093	964
Brwd3	189	195	303	170	306	42
Bscl2	1281	1064	3090	3441	2140	1893
Bsdc1	318	328	419	471	215	271
Bsg	10198	6443	14898	15226	12930	9699
Bsn	810	707	721	594	893	543
Bsnd	25	1	0	2	0	0
Bsph1	0	2	42	17	33	28
Bsph2	0	0	0	0	0	0
Bsph2-ps	0	0	0	0	0	0
Bspry	12	10	41	2	43	0
Bst1	140	173	114	56	84	27
Bst2	8	23	45	17	0	14
Bsx	0	10	0	0	0	0
Btaf1	315	604	407	423	200	87
Btbd1	696	759	829	872	403	440
Btbd10	252	501	361	466	79	276
Btbd11	464	142	66	19	0	0
Btbd16	0	0	0	0	0	1
Btbd17	0	0	25	17	1	109
Btbd18	10	16	4	1	0	0
Btbd19	45	54	71	45	77	0
Btbd2	995	804	1186	1397	862	790
Btbd3	311	163	265	220	115	147
Btbd35f1	0	0	0	0	0	0
Btbd35f10	0	0	0	0	0	0
Btbd35f11	0	0	0	0	0	0
Btbd35f12	0	0	0	0	0	0
Btbd35f13	0	0	0	0	0	0
Btbd35f14	0	0	0	0	0	0
Btbd35f15	0	0	0	0	0	0
Btbd35f16	0	0	0	0	0	0
Btbd35f17	0	0	0	0	0	0
Btbd35f18	0	0	0	0	0	0
Btbd35f19	0	0	0	0	0	0
Btbd35f2	0	0	0	0	0	0
Btbd35f20	0	0	0	0	0	0
Btbd35f21	0	0	0	0	0	0
Btbd35f22	0	0	0	0	0	0
Btbd35f23	0	0	0	0	0	0
Btbd35f24	0	0	0	0	0	0
Btbd35f25	0	0	0	0	0	0
Btbd35f26	0	0	0	0	0	0
Btbd35f27	0	0	0	0	0	0
Btbd35f28	0	0	0	0	0	0
Btbd35f29	0	0	0	0	0	0
Btbd35f3	0	0	0	0	0	0
Btbd35f30	0	0	0	0	0	0
Btbd35f4	0	0	0	0	0	0
Btbd35f5	0	0	0	0	0	0
Btbd35f6	0	0	0	0	0	0
Btbd35f7	0	0	0	0	0	0
Btbd35f8	0	0	0	0	0	0
Btbd35f9	0	0	0	0	0	0
Btbd6	303	167	308	306	245	318
Btbd7	366	576	531	409	521	202
Btbd8	600	395	1011	994	635	316
Btbd9	1290	1329	5121	3258	2609	1222
Btc	138	351	98	127	112	37
Btd	74	171	175	224	13	67
Btf3	803	596	891	697	567	281
Btf3l4	359	355	457	433	249	168
Btg1	1200	1643	1754	1931	2155	1301
Btg1-ps1	0	0	0	0	0	0
Btg1-ps2	0	0	0	0	0	0
Btg2	1066	590	2058	1334	1814	1859
Btg3	10	10	15	4	0	1
Btg4	11	14	4	0	0	0
Btk	8	2	0	1	0	0
Btla	0	0	55	0	0	0
Btn1a1	0	2	0	0	0	0
Btn2a2	0	1	0	0	0	0
Btnl1	0	0	0	0	0	0
Btnl10	0	3	4	4	13	0
Btnl2	0	0	11	0	0	0
Btnl4	0	0	0	0	0	0
Btnl5-ps	0	0	0	0	0	0
Btnl6	0	0	0	0	0	0
Btnl7-ps	0	0	0	0	0	0
Btnl9	125	88	9	0	0	0
Btrc	593	1202	982	1001	999	705
Bub1	0	2	0	0	0	0
Bub1b	367	859	153	59	160	110
Bub3	949	1102	1381	1833	2364	1742
Bud13	104	295	220	178	38	165
Bud31	278	273	318	291	363	252
Bves	54	26	100	215	36	44
Bvht	0	3	7	4	0	0
Bysl	242	254	165	290	59	330
Bzw1	911	1099	963	1122	455	213
Bzw2	1203	1943	2294	2090	1412	698
C030005K06Rik	0	0	0	4	0	0
C030005K15Rik	0	0	0	0	0	0
C030007H22Rik	0	0	0	0	0	0
C030010L15Rik	0	1	0	6	0	0
C030013C21Rik	34	1	0	1	0	0
C030014I23Rik	0	9	24	7	0	0
C030015A19Rik	0	36	10	16	10	0
C030015E24Rik	36	28	7	19	287	119
C030017D09Rik	0	0	0	0	0	0
C030017G13Rik	0	4	27	0	0	0
C030018K13Rik	0	0	0	0	0	0
C030029H02Rik	0	0	0	1	0	0
C030032O16Rik	0	0	0	0	0	0
C030034I22Rik	48	118	106	50	14	37
C030034L19Rik	0	0	0	1	0	0
C030037D09Rik	175	289	184	273	222	4
C030037F17Rik	0	3	2	0	0	0
C030038I04Rik	0	0	0	2	0	0
C030047K22Rik	0	2	12	1	15	0
C130012C08Rik	27	42	21	8	9	0
C130013H08Rik	1	2	50	25	0	2
C130021I20Rik	1	0	0	0	0	0
C130023A14Rik	3	30	59	93	39	0
C130026I21Rik	0	4	0	0	0	0
C130026L21Rik	0	15	30	29	0	0
C130032M10Rik	8	0	0	0	0	0
C130036L24Rik	55	11	37	16	30	4
C130046K22Rik	0	4	9	8	0	21
C130050O18Rik	0	0	0	0	0	0
C130060C02Rik	38	51	61	35	61	0
C130060K24Rik	0	0	0	0	0	0
C130071C03Rik	341	347	512	593	322	256
C130073E24Rik	114	72	1540	1082	159	63
C130073F10Rik	0	0	0	0	0	0
C130074G19Rik	0	0	0	0	0	0
C130075A20Rik	137	122	66	16	3	0
C130079G13Rik	0	0	0	0	0	0
C130080G10Rik	0	36	53	47	39	35
C130083A15Rik	0	3	2	14	32	27
C130083M11Rik	0	6	11	1	0	14
C130089K02Rik	68	55	269	139	141	55
C130093G08Rik	31	6	353	429	2	0
C1d	751	662	1212	1016	1337	797
C1galt1	54	111	108	40	9	43
C1galt1c1	326	442	500	574	572	722
C1qa	99	101	9	15	0	0
C1qb	133	103	1	0	0	0
C1qbp	680	477	1076	738	1102	487
C1qc	105	64	25	19	0	32
C1ql1	2934	851	258	165	132	12
C1ql2	1506	599	181	84	49	1
C1ql3	57	121	37	18	36	8
C1ql4	0	0	0	0	0	0
C1qtnf1	0	11	0	23	100	0
C1qtnf12	193	151	2260	1687	2630	2245
C1qtnf2	0	1	8	3	48	0
C1qtnf3	22	29	18	1	0	0
C1qtnf4	385	195	322	133	59	62
C1qtnf5	0	0	0	0	0	0
C1qtnf6	12	0	9	14	0	0
C1qtnf7	0	10	4	0	0	0
C1qtnf9	0	0	0	0	0	0
C1ra	0	0	1	0	0	0
C1rb	0	0	0	0	0	0
C1rl	0	4	0	12	0	0
C1s1	10	0	6	2	0	0
C1s2	3	8	1	0	0	0
C2	50	18	21	15	0	0
C230004F18Rik	93	44	27	42	31	16
C230012O17Rik	19	8	0	0	0	9
C230014O12Rik	61	48	21	3	2	1
C230021G24Rik	1	0	0	0	0	0
C230024C17Rik	14	0	207	90	48	1
C230029F24Rik	0	0	0	0	0	0
C230031I18Rik	177	70	114	54	90	38
C230034O21Rik	0	0	7	7	14	39
C230035I16Rik	21	4	9	0	0	0
C230037L18Rik	28	1	13	5	0	2
C230038L03Rik	4	4	14	0	10	0
C230057A21Rik	0	0	0	0	0	0
C230057M02Rik	0	19	0	16	0	0
C230062I16Rik	15	31	31	44	77	8
C230066G23Rik	0	2	12	15	0	0
C230071H17Rik	90	87	473	437	326	62
C230079O03Rik	0	0	0	0	0	0
C230085N15Rik	97	94	39	38	0	0
C230088H06Rik	0	1	0	6	0	0
C230096K16Rik	19	18	14	24	0	4
C2cd2	91	155	109	128	63	29
C2cd2l	2252	2498	1146	668	2224	1474
C2cd3	330	468	288	285	162	43
C2cd4a	0	0	0	0	0	0
C2cd4b	0	0	1	7	17	11
C2cd4c	22	3	2	7	0	16
C2cd4d	17	16	11	0	10	0
C2cd5	1025	1735	1301	1058	1249	375
C2cd6	49	32	0	0	0	0
C2cd6b	33	23	11	1	5	10
C3	7	0	1	18	0	0
C330002G04Rik	0	0	0	0	0	0
C330007P06Rik	420	327	280	308	279	77
C330011M18Rik	18	9	10	7	10	0
C330013E15Rik	67	36	22	21	10	10
C330018A13Rik	0	2	0	0	0	5
C330018D20Rik	117	201	104	135	48	94
C330019F10Rik	0	0	3	0	0	0
C330021F23Rik	1	4	7	8	0	0
C330022C24Rik	0	0	0	0	0	0
C330024D21Rik	0	0	78	29	0	0
C330027C09Rik	12	32	11	42	0	0
C3ar1	38	12	0	0	9	3
C430002N11Rik	0	0	0	0	0	0
C430014B12Rik	57	87	15	6	17	3
C430019N01Rik	0	44	24	22	0	2
C430039J01Rik	12	23	2	7	66	0
C430039J16Rik	0	0	0	0	0	0
C430042M11Rik	93	106	22	9	0	0
C430049B03Rik	0	0	0	1	0	0
C430049E01Rik	1	0	0	0	0	0
C4a	11	78	31	29	59	0
C4b	5	6	48	106	6	0
C4bp	0	0	0	2	0	0
C4bp-ps1	17	13	27	1	0	0
C530005A16Rik	24	45	13	24	32	57
C530008M17Rik	103	67	90	115	63	158
C530025M09Rik	0	0	0	0	0	0
C530043A13Rik	0	0	1	0	0	0
C530043K16Rik	33	48	60	41	24	74
C530044C16Rik	22	0	0	0	0	0
C530050E15Rik	34	16	0	3	0	88
C5ar1	5	0	0	0	0	0
C5ar2	0	0	1	0	0	0
C6	0	0	0	0	0	1
C630004L07Rik	0	0	0	2	0	0
C630004M23Rik	18	29	9	14	9	11
C630028M04Rik	0	0	0	0	0	0
C630043F03Rik	29	30	29	124	94	40
C630050I24Rik	0	0	0	0	0	0
C7	0	1	0	0	0	0
C730034F03Rik	69	150	168	59	56	24
C730036E19Rik	0	0	0	0	0	0
C730045M19Rik	7	11	17	16	63	14
C77080	118	73	54	17	110	0
C77370	154	140	16	29	31	99
C78197	0	21	0	4	0	0
C78283	0	0	0	0	0	0
C78334	0	3	2	0	0	0
C78859	172	51	31	1	87	19
C79130	5	0	0	1	0	0
C79798	5	29	1	4	32	0
C820005J03Rik	0	0	0	0	0	0
C86187	6	2	3	4	0	0
C87198	0	0	0	0	0	0
C87414	0	0	0	0	0	0
C87436	349	397	438	387	411	270
C87499	0	0	0	0	0	0
C87977	8	1	0	0	0	0
C8a	0	0	0	5	0	1
C8b	0	0	1	2	0	0
C8g	29	48	56	45	0	0
C9	0	1	0	0	0	0
C920006O11Rik	31	194	125	84	10	39
C920008G01Rik	0	0	0	0	0	0
C920009B18Rik	0	0	0	0	0	1
C920021L13Rik	7	50	79	63	28	12
CAAA01052029.1	0	0	0	0	0	0
CAAA01064564.1	0	0	0	0	0	0
CAAA01066804.1	44	83	19	0	2	0
CAAA01090811.1	0	0	0	0	0	0
CAAA01090905.1	0	1	0	0	0	0
CAAA01098150.1	0	0	0	0	0	0
CAAA01115014.1	0	0	0	0	0	0
CAAA01125382.3	0	0	0	0	0	0
CAAA01125382.4	0	0	0	0	0	0
CAAA01139602.1	2	0	0	0	0	0
CAAA01147332.1	5	4	7	2	0	0
CAAA01165726.1	0	0	0	0	0	0
CAAA01180111.2	276	263	141	177	80	42
CAAA01194877.1	65	70	41	83	75	25
CAAA01205117.1	0	0	0	0	0	0
CAAA01205117.2	0	0	0	0	0	0
CAAA01216754.1	0	5	23	0	0	0
CAAA01216754.4	0	0	0	0	0	0
CAAA01216754.6	0	0	0	0	0	0
CK137956	0	0	0	0	0	0
CN725425	0	0	1	0	0	0
CR524822.1	0	0	0	0	0	0
CR974429.1	0	0	0	0	0	0
CR974429.2	0	0	0	0	0	0
CR974429.3	0	0	0	0	0	0
CR974485.1	0	7	0	0	0	0
CR974485.2	0	0	0	0	0	0
CR974485.3	0	0	0	0	0	0
CR974485.4	0	0	0	0	0	0
CR974485.5	0	4	0	0	0	0
CR974486.1	0	0	6	0	0	0
CR974486.2	0	0	0	1	0	0
CR974487.1	0	0	0	0	0	0
CR974487.2	0	0	0	0	0	0
CR974575.1	0	9	42	13	47	0
CR974585.1	0	0	0	0	0	0
CR974586.1	0	0	0	0	0	0
CR974586.2	0	0	0	0	0	0
CR974586.3	0	0	0	0	0	0
CR974586.4	0	0	0	0	0	0
CR974586.5	0	0	0	0	0	0
CR974586.6	0	0	0	0	0	0
CR974589.1	1	0	0	3	0	1
CR974592.1	26	54	7	2	25	0
CT009480.1	0	39	6	6	0	0
CT009480.2	55	6	70	10	0	10
CT009480.3	0	0	8	8	0	0
CT009486.1	2	0	0	0	0	0
CT009486.2	0	6	0	1	0	0
CT009494.1	0	0	0	0	0	0
CT009495.1	0	6	0	0	0	0
CT009504.1	10	9	4	19	0	8
CT009504.2	0	0	0	0	1	0
CT009504.3	33	21	11	21	5	2
CT009509.1	0	0	0	0	0	0
CT009512.1	0	1	0	0	55	0
CT009518.1	0	0	0	0	0	0
CT009518.2	0	0	0	0	0	0
CT009527.1	0	0	0	0	0	0
CT009527.2	0	0	0	0	0	0
CT009536.1	0	0	0	0	0	0
CT009536.2	0	25	47	43	0	0
CT009546.1	0	0	0	0	0	0
CT009546.2	18	52	5	18	0	0
CT009546.3	0	1	2	0	0	0
CT009546.4	0	0	0	0	0	0
CT009546.5	0	0	0	1	0	0
CT009550.1	0	30	0	3	0	0
CT009601.1	0	0	0	0	0	0
CT009604.1	0	0	0	0	0	0
CT009604.2	0	0	0	0	0	0
CT009696.1	0	0	0	0	0	0
CT009696.2	0	0	0	0	0	0
CT009696.3	1	4	21	62	0	0
CT009696.4	8	12	8	22	0	0
CT009697.1	0	0	0	0	0	0
CT009706.1	0	0	0	0	0	0
CT009708.1	0	0	4	0	0	0
CT009708.2	0	0	0	0	0	0
CT009711.1	0	0	0	2	0	0
CT009711.2	0	0	0	0	0	0
CT009711.3	0	0	0	0	0	0
CT009711.4	0	0	0	4	0	0
CT009713.1	0	3	0	0	0	0
CT009713.10	1	5	0	0	0	0
CT009713.2	1	4	1	0	0	0
CT009713.3	0	0	0	0	0	1
CT009713.4	0	0	0	0	0	0
CT009713.5	0	0	0	0	0	0
CT009713.6	0	0	0	0	0	0
CT009713.7	0	0	0	0	0	0
CT009713.8	0	0	0	0	0	0
CT009713.9	0	0	0	0	0	0
CT009718.1	139	66	163	84	51	1
CT009718.2	4	2	3	4	0	0
CT009718.3	36	44	86	54	37	31
CT009718.4	74	111	168	130	71	61
CT009718.5	16	1	13	5	29	0
CT009718.6	0	0	0	0	0	0
CT009718.7	2	1	1	4	5	4
CT009721.1	0	0	0	0	0	0
CT009721.2	6	0	0	0	0	0
CT009723.1	0	0	0	0	0	24
CT009723.2	0	0	0	0	0	0
CT009728.1	0	4	0	4	0	0
CT009733.1	1	5	0	0	0	0
CT009733.2	0	0	0	0	79	3
CT009738.1	38	51	16	9	38	0
CT009741.1	0	0	0	0	0	0
CT009742.1	0	0	0	0	0	0
CT009742.2	0	0	0	0	0	0
CT009748.1	0	0	0	0	0	0
CT009748.2	0	0	0	0	0	0
CT009754.1	0	0	0	0	0	0
CT009754.2	0	4	0	0	2	0
CT009754.3	0	0	0	0	0	0
CT009754.4	13	30	0	12	0	0
CT009754.5	3	12	0	8	0	22
CT009754.6	10	37	26	21	1	6
CT009754.7	0	0	0	0	0	0
CT009754.8	0	0	0	0	0	0
CT009754.9	0	0	0	0	0	0
CT009757.1	0	0	0	0	0	0
CT009757.2	0	0	0	0	0	0
CT009757.3	24	50	71	38	130	3
CT009757.4	0	0	0	0	0	0
CT009757.5	0	3	0	0	24	0
CT009757.6	4	52	28	31	0	1
CT009757.7	1	4	3	9	0	0
CT009764.1	0	0	0	0	0	0
CT009765.1	0	0	0	0	0	1
CT009765.2	0	0	3	7	0	0
CT009769.1	4	3	2	11	0	0
CT010431.1	0	0	0	0	0	0
CT010435.1	0	1	0	0	0	0
CT010444.1	1	0	0	0	1	0
CT010444.2	3	1	0	0	0	0
CT010444.3	2	9	0	1	0	0
CT010447.1	15	49	0	21	51	4
CT010449.1	0	0	0	0	0	0
CT010450.1	0	0	0	0	0	0
CT010451.1	0	0	0	0	0	0
CT010452.1	0	0	0	0	0	0
CT010454.1	0	0	0	0	0	0
CT010455.1	0	0	0	0	0	0
CT010456.1	0	0	0	0	0	0
CT010456.2	0	1	0	0	1	0
CT010456.3	0	0	0	0	0	0
CT010456.4	0	0	0	0	0	0
CT010460.1	0	4	0	0	0	0
CT010460.2	0	0	0	0	0	0
CT010462.1	0	0	0	0	0	0
CT010462.2	0	2	47	47	0	0
CT010463.1	0	0	0	0	0	0
CT010463.2	1	0	0	0	0	0
CT010465.1	0	0	0	0	0	0
CT010465.2	0	0	0	0	0	0
CT010467.1	10210	3946	4346	2544	1688	399
CT010470.1	0	0	0	0	12	0
CT010471.1	0	0	0	0	0	0
CT010471.2	0	0	0	0	0	0
CT010472.1	0	0	0	0	0	0
CT010475.1	0	0	0	0	0	0
CT010478.1	8	1	0	0	1	0
CT010478.2	0	1	0	0	0	0
CT010478.3	0	0	0	0	0	0
CT010480.1	0	0	0	0	0	0
CT010480.2	0	0	0	0	0	0
CT010480.3	0	0	0	0	0	0
CT010480.4	0	0	0	0	0	0
CT010480.5	0	0	0	0	0	0
CT010486.1	0	0	0	0	0	0
CT010486.2	62	16	55	23	19	8
CT010486.3	0	0	1	0	0	0
CT010488.1	0	0	0	0	0	0
CT010488.2	0	0	0	0	0	0
CT010497.1	0	1	0	0	0	0
CT010498.1	0	0	0	0	0	0
CT010498.2	0	0	0	0	0	0
CT010506.1	3	0	1	0	6	1
CT010506.2	0	0	0	0	0	0
CT010506.3	0	0	0	0	0	0
CT010506.4	0	0	0	0	0	0
CT010511.1	0	0	0	0	0	0
CT010514.1	0	0	0	0	0	0
CT010575.1	2	0	0	0	0	0
CT010575.2	0	0	1	0	0	0
CT010575.3	0	0	0	0	0	0
CT025526.1	0	1	0	0	0	0
CT025531.1	0	8	1	1	1	0
CT025538.1	0	0	0	0	0	0
CT025538.2	0	0	0	0	0	0
CT025538.3	0	0	1	0	0	0
CT025539.1	0	0	0	0	0	0
CT025539.2	0	0	0	0	0	0
CT025547.1	0	0	0	0	0	0
CT025551.1	0	0	0	0	0	0
CT025552.1	0	6	0	2	0	0
CT025552.2	0	0	0	0	0	0
CT025555.1	0	0	5	0	1	0
CT025556.1	0	34	11	14	2	0
CT025556.2	0	0	0	0	1	0
CT025556.3	0	0	0	0	0	0
CT025561.1	0	0	0	4	0	0
CT025561.2	0	0	0	0	0	0
CT025566.1	19	21	23	4	0	0
CT025568.1	0	0	0	0	0	0
CT025575.1	3	0	0	0	0	0
CT025577.1	0	1	1	8	0	0
CT025579.1	0	0	0	0	0	0
CT025579.2	0	0	0	0	0	0
CT025579.3	0	0	0	0	0	0
CT025579.4	0	0	0	0	0	0
CT025587.1	10	1	0	0	0	0
CT025598.1	0	1	0	0	0	0
CT025600.1	0	0	0	0	0	0
CT025600.2	0	0	0	0	0	0
CT025603.1	0	0	0	0	0	0
CT025603.2	0	0	0	0	0	0
CT025603.3	0	0	0	0	0	0
CT025603.4	0	0	0	0	0	0
CT025604.1	0	0	9	0	0	0
CT025604.2	41	9	2	6	0	0
CT025606.1	0	0	0	0	0	0
CT025606.2	0	1	0	0	0	0
CT025607.1	0	0	0	0	0	0
CT025610.1	2	0	14	0	0	0
CT025611.1	12	14	17	32	11	0
CT025611.2	8	6	2	0	0	20
CT025612.1	0	0	0	0	0	0
CT025612.2	0	0	0	0	0	0
CT025612.3	0	1	0	0	0	0
CT025616.1	2	0	0	0	0	9
CT025616.2	8	0	2	3	132	37
CT025616.3	0	0	0	0	4	0
CT025616.4	0	0	0	0	0	0
CT025617.1	0	0	0	0	0	0
CT025619.1	0	0	1	0	0	0
CT025619.2	3	2	10	27	0	0
CT025619.3	0	6	0	3	0	0
CT025619.4	0	0	0	19	0	0
CT025619.5	0	0	0	0	0	0
CT025623.1	0	0	0	0	0	0
CT025624.1	0	0	0	0	0	0
CT025624.2	0	3	2	0	0	0
CT025625.1	0	0	0	0	0	0
CT025626.1	0	0	0	0	0	0
CT025627.1	0	0	0	0	0	0
CT025639.1	0	0	0	0	0	0
CT025639.2	0	11	0	0	0	0
CT025642.1	1	13	18	20	16	9
CT025642.2	1	13	2	17	21	0
CT025642.3	0	0	0	0	0	0
CT025645.1	0	0	0	0	0	0
CT025645.2	0	0	0	0	0	0
CT025645.3	0	0	0	0	0	0
CT025645.4	0	0	0	1	0	0
CT025653.1	0	7	6	0	1	0
CT025654.1	12	9	50	68	22	5
CT025660.1	0	0	0	0	0	0
CT025660.2	21	41	52	73	20	50
CT025664.1	0	0	0	0	0	0
CT025664.2	0	0	0	0	0	0
CT025665.1	0	0	0	5	0	0
CT025667.1	0	0	0	0	0	0
CT025678.1	0	24	35	23	17	0
CT025680.1	0	0	0	0	0	0
CT025680.2	0	0	0	0	0	0
CT025680.3	0	0	0	0	0	0
CT025680.4	0	0	0	0	0	0
CT025680.5	0	0	0	0	0	0
CT025680.6	0	0	0	0	0	0
CT025680.7	0	0	0	0	0	0
CT025681.1	35	3	0	2	0	23
CT025685.1	0	0	0	0	0	0
CT025685.2	0	0	0	0	0	0
CT025689.1	0	0	0	0	0	0
CT025689.2	0	0	0	0	0	0
CT025689.3	0	0	0	0	0	0
CT025689.4	0	0	0	0	0	0
CT025689.5	0	0	1	0	0	0
CT025689.6	0	0	0	0	0	0
CT025710.1	0	0	8	11	0	0
CT025751.1	0	0	0	0	0	0
CT025751.2	1	0	6	4	0	1
CT030011.1	0	0	0	0	0	0
CT030030.1	0	0	0	0	0	0
CT030030.2	0	0	0	0	0	0
CT030035.1	0	2	0	0	0	0
CT030124.1	0	0	0	0	0	0
CT030135.1	1	0	4	11	20	0
CT030135.2	0	3	0	0	0	0
CT030137.1	0	0	9	8	0	0
CT030140.1	95	102	0	14	0	0
CT030140.2	0	7	0	0	0	0
CT030142.1	86	89	36	46	42	11
CT030146.1	6	0	62	24	89	73
CT030146.2	0	0	5	5	1	2
CT030154.1	0	0	0	0	0	0
CT030157.1	1	0	4	0	1	3
CT030157.2	0	0	27	17	10	9
CT030157.3	0	0	0	0	0	0
CT030159.1	0	8	0	0	0	0
CT030159.2	0	0	0	0	0	0
CT030159.3	34	24	24	10	15	1
CT030159.4	0	0	0	0	0	0
CT030161.1	0	0	0	0	0	0
CT030161.2	0	4	0	0	0	0
CT030161.3	0	0	0	0	9	0
CT030164.1	0	0	0	0	0	0
CT030166.1	0	0	0	0	0	0
CT030166.2	0	0	0	0	1	0
CT030166.3	0	0	0	0	0	0
CT030166.4	1	0	0	0	1	1
CT030166.5	0	0	0	0	0	0
CT030166.6	0	0	0	0	0	0
CT030167.1	0	0	0	0	0	0
CT030169.1	0	0	0	0	0	0
CT030170.1	0	0	10	23	15	15
CT030170.2	6	6	57	20	27	11
CT030170.3	5	28	121	81	26	94
CT030170.4	132	122	1138	823	2151	1258
CT030170.5	0	0	0	0	0	0
CT030170.6	104	53	821	565	798	492
CT030170.7	0	0	0	2	0	0
CT030173.1	0	0	0	3	0	0
CT030175.1	0	0	0	0	0	0
CT030175.2	0	0	0	0	0	0
CT030175.3	23	0	0	0	0	0
CT030181.1	1	0	0	1	0	0
CT030181.2	0	0	0	0	0	0
CT030182.1	0	0	0	0	0	0
CT030182.2	0	0	0	0	0	0
CT030182.3	0	0	0	0	0	0
CT030182.4	0	0	0	0	0	0
CT030184.1	0	0	0	0	0	0
CT030184.2	0	0	0	0	0	0
CT030184.3	0	0	0	0	0	0
CT030184.4	1	1	2	0	0	0
CT030185.1	0	6	0	6	9	0
CT030185.2	2	1	0	6	4	0
CT030185.3	72	43	22	16	46	0
CT030187.1	0	0	0	0	0	0
CT030187.2	0	0	0	0	0	0
CT030187.3	0	0	0	0	0	0
CT030187.4	0	0	0	0	0	0
CT030187.5	0	0	0	0	0	1
CT030187.6	0	0	0	0	0	0
CT030187.7	0	0	0	0	0	0
CT030187.8	0	0	0	0	0	0
CT030189.1	0	0	1	0	0	1
CT030194.1	0	0	0	0	0	0
CT030194.2	0	0	0	0	0	0
CT030195.1	0	0	0	0	0	0
CT030195.2	0	0	0	0	0	0
CT030197.1	0	1	0	0	0	0
CT030240.1	66	29	33	29	15	0
CT030241.1	1	0	0	0	0	0
CT030241.2	0	0	0	0	0	0
CT030242.1	0	0	0	0	0	0
CT030242.2	0	0	2	1	6	5
CT030242.3	2	0	28	34	35	67
CT030242.4	0	1	0	0	0	2
CT030242.5	0	7	0	1	0	0
CT030242.6	0	0	1	0	0	0
CT030247.1	0	0	0	0	0	0
CT030247.2	0	0	0	0	0	1
CT030247.3	0	0	0	0	0	0
CT030247.4	0	0	0	0	0	0
CT030247.5	3	0	0	0	0	0
CT030247.6	2	0	1	2	0	1
CT030249.1	4	11	1	5	1	0
CT030254.1	0	0	0	0	0	0
CT030254.2	0	0	0	0	0	0
CT030254.3	0	0	0	0	0	0
CT030260.1	0	0	0	0	0	0
CT030260.2	0	5	0	0	0	0
CT030643.1	0	0	0	0	0	0
CT030643.2	0	0	0	0	0	0
CT030644.1	0	0	0	0	0	0
CT030645.1	0	0	0	0	0	0
CT030645.2	0	2	0	0	0	0
CT030645.3	0	0	0	0	0	0
CT030646.1	0	0	0	0	0	0
CT030653.1	0	0	0	0	0	0
CT030657.1	0	0	0	0	0	1
CT030657.2	0	0	0	0	0	0
CT030657.3	0	0	0	0	0	0
CT030657.4	0	0	1	0	0	1
CT030657.5	3	3	1	1	3	4
CT030658.1	0	0	2	0	0	0
CT030664.1	0	0	0	0	0	1
CT030687.1	0	0	0	0	0	0
CT030687.2	0	0	0	0	0	0
CT030705.1	0	0	0	0	0	0
CT030705.2	0	0	0	0	0	0
CT030709.1	0	0	0	0	0	0
CT030709.2	0	0	0	0	0	0
CT030714.1	0	0	0	0	0	0
CT030722.1	0	0	0	0	0	0
CT030722.2	13	5	1	12	1	1
CT030724.1	0	0	1	0	0	0
CT030724.2	0	0	0	0	0	0
CT030739.1	0	0	0	0	0	0
CT033754.1	8	2	6	9	3	2
CT033761.1	1	0	2	1	1	0
CT033774.1	0	1	0	0	0	0
CT033774.2	0	0	0	0	0	0
CT033774.3	2	0	0	0	0	0
CT033778.1	0	0	0	0	0	0
CT033781.1	2	0	2	0	0	0
CT033781.2	0	0	0	0	0	0
CT033781.3	0	0	0	0	0	0
CT033783.1	0	0	0	0	0	0
CT033783.2	0	0	0	0	0	0
CT033783.3	0	0	0	0	0	0
CT033785.1	0	0	1	0	0	0
CT033792.1	0	0	0	0	0	0
CT033792.2	0	0	0	0	0	0
CT033793.1	0	1	0	0	0	0
CT033793.2	0	0	0	4	0	0
CT033799.1	1	0	1	0	0	0
CT033799.2	0	1	5	3	11	1
CT485606.1	0	4	0	0	0	0
CT485606.2	0	0	0	0	0	0
CT485606.3	0	0	0	0	0	0
CT485607.1	0	1	0	0	0	0
CT485607.2	0	0	0	0	0	0
CT485607.3	0	0	0	0	0	0
CT485612.1	0	0	0	0	0	0
CT485612.10	0	5	0	2	0	0
CT485612.11	0	0	0	0	0	0
CT485612.12	0	0	0	0	0	0
CT485612.13	0	0	0	1	0	0
CT485612.14	0	0	0	0	0	0
CT485612.2	0	0	0	0	0	0
CT485612.3	0	0	0	0	0	0
CT485612.4	8	20	1	26	0	0
CT485612.5	0	0	0	0	0	0
CT485612.6	0	0	0	0	0	0
CT485612.7	1	0	0	3	1	2
CT485612.8	0	0	0	0	0	0
CT485612.9	0	0	0	0	0	0
CT485787.1	1	0	0	1	0	0
CT486006.1	0	0	0	0	0	0
CT571245.1	0	0	0	0	0	0
CT571245.2	0	0	0	0	0	0
CT571245.3	0	0	1	0	0	1
CT571245.4	0	1	0	0	0	0
CT571245.5	5	0	0	0	0	0
CT571252.1	6	3	2	4	4	2
CT571256.1	0	0	0	0	0	0
CT571266.1	0	0	0	0	0	0
CT571266.2	0	0	0	0	0	0
CT571268.1	0	0	0	0	0	0
CT571268.2	0	0	0	0	0	0
CT572985.1	78	35	57	41	319	106
CT572985.2	0	0	0	0	0	0
CT572985.3	0	0	3	0	0	0
CT572991.1	0	0	0	0	0	0
CT572991.2	0	0	0	0	0	0
CT572991.3	0	0	0	0	0	0
CT572998.1	0	0	0	4	0	0
CT572999.1	1	20	15	16	0	1
CT572999.2	0	0	1	0	0	0
CT572999.3	0	0	0	0	0	0
CT573016.1	0	0	0	0	0	0
CT573034.1	1	0	0	0	0	0
CT573034.2	4	1	2	2	1	4
CT573034.3	1	0	1	1	0	0
CT573034.4	1	0	0	0	20	15
CT573047.1	0	0	0	0	0	0
CT573085.1	0	0	0	0	0	0
CT573085.2	1	2	0	0	0	0
CT573364.1	0	0	0	0	0	0
CT573422.1	6	0	0	2	0	22
CT573422.2	0	0	0	0	0	0
CT868720.1	0	0	0	0	0	0
CT868720.2	0	0	0	0	0	0
CT868723.1	1	0	0	0	0	0
CT868733.1	0	0	0	0	0	0
CT868733.2	2	1	0	2	1	1
CT943659.1	0	0	0	0	0	0
CT954220.1	0	0	0	1	0	0
CT954323.1	0	0	0	0	0	0
CT954323.2	0	0	0	0	0	0
CT954323.3	0	0	0	0	0	0
CT954323.4	0	0	0	0	0	0
CT954323.5	0	0	0	0	0	0
CT954323.6	1	3	1	2	0	0
CT955961.1	0	0	0	0	0	0
CT956049.1	0	0	0	0	0	0
CU024886.1	0	0	0	0	0	0
CU024890.1	0	18	0	0	0	0
CU024890.2	0	0	0	0	0	0
CU024892.1	0	0	0	1	0	0
CU024892.2	0	0	7	7	0	0
CU024910.1	0	0	0	0	0	0
CU025215.1	0	0	0	0	0	0
CU025215.2	0	0	0	0	0	0
CU062626.1	0	0	0	0	0	0
CU062626.2	0	0	0	0	0	0
CU062626.3	0	0	0	0	0	0
CU074400.1	12	2	6	10	4	5
Caap1	209	237	146	173	62	85
Cab39	880	838	596	870	449	557
Cab39l	355	614	610	499	218	342
Cabin1	697	795	494	308	607	377
Cables1	59	48	172	186	0	100
Cables2	385	577	446	556	408	320
Cabp1	679	443	1655	980	1493	593
Cabp2	69	50	2619	1699	2626	1862
Cabp4	1702	2257	798	326	613	111
Cabp5	492	459	17893	16051	8917	7973
Cabp7	1	1	8	0	0	0
Cabs1	0	0	0	0	0	0
Cabyr	121	132	99	14	27	19
Cacfd1	507	493	782	839	697	281
Cachd1	167	57	21	16	1	0
Cacna1a	629	326	177	211	453	221
Cacna1b	439	310	385	361	607	338
Cacna1c	157	86	13	41	224	136
Cacna1d	487	359	614	650	412	356
Cacna1e	236	113	34	21	91	0
Cacna1f	2297	4177	4579	3225	6634	4857
Cacna1g	635	351	623	554	4350	2634
Cacna1h	360	151	1678	1514	6161	5385
Cacna1i	283	147	281	273	245	416
Cacna1s	22	35	488	348	40	7
Cacna2d1	627	340	587	400	1812	985
Cacna2d2	683	338	118	91	1219	573
Cacna2d3	522	575	9312	8733	1384	1360
Cacna2d4	2054	2508	6486	4451	4909	2755
Cacnb1	78	37	128	83	6	28
Cacnb2	1421	2239	1299	963	1034	415
Cacnb3	422	144	26	38	47	0
Cacnb4	543	235	71	108	81	118
Cacng1	13	5	0	0	0	0
Cacng2	488	138	91	77	528	324
Cacng3	1234	601	74	167	16	37
Cacng4	791	405	422	490	372	292
Cacng5	504	281	61	84	20	0
Cacng6	0	0	0	0	0	0
Cacng7	2	14	15	17	16	16
Cacng8	9	2	0	1	0	0
Cactin	183	263	263	280	57	254
Cacul1	164	275	359	215	231	89
Cacybp	1174	1188	1392	1388	1224	1193
Cad	306	160	243	198	385	171
Cadm1	5185	4819	7317	7413	5209	3941
Cadm2	2824	2441	741	785	592	149
Cadm3	866	634	883	721	1722	1124
Cadm4	31	42	117	121	67	21
Cadps	2049	1520	10858	8742	10158	6240
Cadps2	45	20	61	77	284	268
Cage1	36	35	33	33	34	0
Calb1	1303	257	95	127	82	23
Calb2	5137	841	315	199	471	133
Calca	0	6	4	20	0	0
Calcb	0	6	0	7	0	0
Calcoco1	740	774	526	376	581	410
Calcoco2	0	0	0	0	0	0
Calcr	2	17	28	26	0	0
Calcrl	4	26	14	75	13	6
Cald1	274	171	390	281	1541	644
Calhm1	0	0	0	0	0	0
Calhm2	23	2	1	12	1	6
Calhm3	0	0	0	0	0	0
Calm1	21117	9589	70639	42317	21012	10417
Calm2	12845	6323	11826	10902	17982	12651
Calm3	2123	894	2194	1728	2951	1894
Calm4	0	0	0	0	0	0
Calm5	0	0	0	0	0	0
Calml3	0	0	0	0	0	0
Calml4	11	6	20	1	345	639
Caln1	653	211	44	41	191	64
Calr	2889	1541	2446	2409	2230	1236
Calr-ps	0	2	0	1	0	0
Calr3	46	45	26	28	65	0
Calr4	5	0	13	17	0	0
Calu	1643	1359	1022	1542	723	512
Caly	1470	877	2731	2108	2658	2403
Camk1	515	237	1625	1797	1497	1461
Camk1d	821	826	1448	1093	744	380
Camk1g	100	57	65	62	0	0
Camk2a	101	107	26	7	0	0
Camk2b	1323	822	5076	4504	2716	2162
Camk2d	4550	6607	4998	4218	2084	1433
Camk2g	866	864	692	383	931	317
Camk2n1	1447	430	426	310	386	252
Camk2n2	562	160	299	185	151	80
Camk4	423	230	746	777	2267	2095
Camkk1	282	474	727	643	331	139
Camkk2	332	256	276	235	337	163
Camkmt	290	255	342	228	271	258
Camkv	1832	1732	701	626	1196	634
Caml	436	673	667	641	710	624
Camp	0	0	0	0	0	0
Camsap1	2161	2780	1768	1241	2221	1125
Camsap2	501	279	1340	1313	546	271
Camsap3	53	139	408	337	64	204
Camta1	2206	1570	1553	1116	1738	980
Camta2	898	1076	827	780	886	258
Cand1	881	661	699	556	939	304
Cand2	80	114	366	192	21	92
Cant1	355	445	597	636	409	511
Canx	2889	1860	2939	2809	2404	1467
Cap1	752	579	746	801	646	364
Cap2	470	146	129	256	229	180
Capg	3	17	0	0	0	6
Capn1	24	0	46	10	14	0
Capn10	387	300	336	324	175	169
Capn11	1	5	17	19	0	0
Capn12	4	11	13	1	44	0
Capn13	0	0	0	0	0	0
Capn15	285	314	418	403	461	101
Capn2	274	117	294	360	133	253
Capn3	31	22	11	6	0	4
Capn5	132	32	28	50	116	3
Capn6	24	0	0	5	0	0
Capn7	516	560	553	538	385	267
Capn8	0	0	0	1	0	0
Capn9	0	1	0	3	0	0
Capns1	904	303	840	646	356	210
Capns2	30	17	19	0	14	0
Caprin1	687	946	907	912	426	619
Caprin2	252	365	329	336	557	219
Caps2	40	0	6	14	0	0
Capsl	0	0	0	0	0	0
Capza1	101	244	219	265	193	181
Capza2	1859	1855	1896	2515	1613	1863
Capza3	0	0	0	0	0	0
Capzb	1360	1174	2390	2033	2063	1485
Car1	0	0	1	0	0	0
Car10	393	251	3943	3449	2232	1192
Car11	710	484	1280	1075	825	548
Car12	54	9	15	1	4	0
Car13	0	0	3	1	0	0
Car14	301	312	1186	3490	195	63
Car15	0	4	8	9	0	0
Car2	7259	7239	18428	25871	6265	5448
Car3	150	46	18	7	12	0
Car4	1	0	0	0	0	0
Car5a	0	0	0	0	0	0
Car5b	45	44	81	107	7	0
Car6	0	0	0	0	0	0
Car7	225	127	164	206	8	321
Car8	406	136	7114	6819	400	34
Car9	0	0	0	0	0	0
Card10	291	134	22	83	0	5
Card11	55	18	5	0	0	0
Card14	2	0	51	0	95	1
Card19	344	353	227	210	340	28
Card6	0	19	10	18	0	12
Card9	37	26	36	74	47	1
Carf	388	348	182	240	106	69
Carhsp1	21	19	43	114	0	32
Carlr	0	4	1	0	0	0
Carm1	264	321	302	410	295	8
Carmil1	251	144	387	371	561	392
Carmil2	135	65	148	143	69	73
Carmil3	414	395	444	328	452	287
Carmn	13	0	0	3	0	0
Carnmt1	145	109	124	148	147	32
Carns1	38	16	48	6	0	0
Cars	328	531	830	478	187	259
Cars2	269	243	372	229	224	130
Cartpt	5390	1396	462	202	215	29
Casc1	136	168	48	20	6	0
Casc3	785	809	727	705	868	518
Casc4	328	268	256	258	302	113
Casd1	808	786	336	539	246	232
Cask	627	523	766	636	1489	1011
Caskin1	331	260	531	587	443	386
Caskin2	93	97	106	220	65	0
Casp1	0	0	0	8	0	0
Casp12	0	0	0	6	0	0
Casp14	0	0	0	0	0	0
Casp16-ps	0	1	6	0	0	0
Casp2	248	262	219	213	192	5
Casp3	57	59	196	261	182	56
Casp4	0	0	0	0	0	0
Casp6	4	22	182	102	0	0
Casp7	241	151	2491	2242	225	107
Casp8	0	0	11	21	0	0
Casp8ap2	587	289	354	343	492	172
Casp9	235	229	358	395	334	179
Casq1	23	21	28	20	15	5
Casq2	32	7	15	9	14	0
Casr	0	0	0	0	0	0
Cass4	0	0	1	0	0	0
Cast	80	51	87	56	9	0
Casz1	1357	3546	393	149	339	69
Cat	271	162	231	333	87	92
Catip	11	13	38	27	69	0
Catsper1	0	0	0	0	0	0
Catsper2	207	177	115	63	69	125
Catsper3	16	14	6	6	0	0
Catsper4	25	16	5	7	31	0
Catsperb	4	0	0	0	0	0
Catsperd	0	9	17	19	37	0
Catspere1	0	72	0	36	0	13
Catsperg1	6	25	51	17	1	0
Catsperg2	57	20	12	0	0	0
Catsperz	13	5	24	36	0	0
Cav1	280	272	718	2070	25	120
Cav2	61	128	152	559	0	0
Cav3	0	3	0	0	0	0
Cavin1	21	5	29	63	40	1
Cavin2	13	5	1	0	0	0
Cavin3	72	34	28	26	96	0
Cavin4	18	3	2	7	0	0
Cbarp	306	216	693	500	566	446
Cbfa2t2	508	556	605	382	750	313
Cbfa2t2-ps1	11	7	6	2	12	4
Cbfa2t3	157	89	608	473	700	380
Cbfb	93	182	211	365	95	96
Cbl	443	384	379	406	259	44
Cblb	91	107	242	313	129	104
Cblc	0	0	0	0	0	0
Cbll1	310	353	227	332	83	154
Cbln1	100	59	16	0	0	0
Cbln2	1215	491	156	55	190	0
Cbln3	0	7	12	22	0	0
Cbln4	233	123	25	3	0	0
Cbr1	892	731	1452	1116	833	1138
Cbr2	0	0	0	1	0	0
Cbr3	12	2	26	67	3	0
Cbr4	97	215	209	146	34	131
Cbs	2	0	8	4	0	0
Cbwd1	192	235	324	282	268	83
Cbx1	762	704	1007	765	1270	771
Cbx2	15	9	24	33	26	1
Cbx3	205	200	186	175	202	109
Cbx3-ps1	0	0	0	0	0	0
Cbx3-ps3	0	0	0	0	0	0
Cbx3-ps4	0	0	0	0	0	0
Cbx3-ps6	1	0	0	0	0	1
Cbx3-ps7	0	0	3	0	2	2
Cbx4	350	161	353	335	181	102
Cbx5	1427	803	1220	1074	1087	660
Cbx6	1229	524	1763	1538	1124	841
Cbx7	326	392	575	507	651	426
Cbx8	202	220	461	362	618	358
Cby1	483	480	782	594	916	1009
Cby3	5	10	7	6	12	28
Cc2d1a	268	292	328	354	180	138
Cc2d1b	172	427	301	206	274	197
Cc2d2a	657	985	514	381	724	188
Cc2d2b	2	1	13	8	5	0
Ccar1	1554	1743	1641	1376	1747	894
Ccar2	693	627	614	536	460	273
Ccbe1	0	4	1	0	0	0
Ccdc102a	0	0	36	26	0	0
Ccdc103	0	28	16	15	0	0
Ccdc105	0	2	4	2	0	0
Ccdc106	37	63	101	121	98	8
Ccdc107	1898	1440	2606	1535	1835	1122
Ccdc110	0	0	0	0	0	0
Ccdc112	107	37	72	69	89	15
Ccdc113	123	194	80	47	18	0
Ccdc114	0	19	24	4	86	42
Ccdc115	382	439	813	483	1082	443
Ccdc116	0	2	14	1	6	0
Ccdc117	261	630	178	347	619	205
Ccdc12	964	1065	1628	1061	3422	2008
Ccdc120	149	145	157	170	132	68
Ccdc121	4	0	0	0	0	0
Ccdc122	0	1	21	24	0	0
Ccdc124	953	507	1028	822	1909	1367
Ccdc125	47	46	15	43	7	4
Ccdc126	1793	2768	672	575	644	341
Ccdc127	591	555	715	777	422	237
Ccdc129	0	0	0	0	0	0
Ccdc13	2	4	10	6	0	0
Ccdc130	110	246	259	250	313	308
Ccdc134	26	164	252	167	349	358
Ccdc136	1587	1115	8381	5887	2519	893
Ccdc137	177	275	352	313	304	102
Ccdc138	148	208	46	140	10	35
Ccdc14	159	185	131	56	165	9
Ccdc141	115	117	478	564	854	198
Ccdc142	0	0	0	0	0	3
Ccdc142os	50	40	67	46	40	20
Ccdc144b	0	0	0	0	0	0
Ccdc146	0	0	10	15	0	0
Ccdc148	91	69	94	28	81	22
Ccdc149	229	162	170	168	181	152
Ccdc15	74	43	67	52	100	24
Ccdc150	39	43	2	11	13	0
Ccdc151	32	33	3	3	3	0
Ccdc152	0	0	0	0	0	0
Ccdc153	0	0	0	0	21	0
Ccdc154	0	0	0	0	2	0
Ccdc155	30	56	114	137	12	176
Ccdc157	302	407	326	81	70	71
Ccdc158	16	6	20	29	2	0
Ccdc159	30	98	180	54	66	5
Ccdc160	4	23	3	2	0	4
Ccdc162	12	13	8	26	0	0
Ccdc163	437	629	572	340	416	329
Ccdc166	177	353	321	376	182	369
Ccdc167	28	67	24	45	59	80
Ccdc169	0	9	6	13	0	4
Ccdc17	82	230	263	291	127	50
Ccdc170	0	0	0	0	0	0
Ccdc171	17	5	147	69	146	13
Ccdc172	0	3	0	3	0	0
Ccdc173	248	324	238	72	107	54
Ccdc174	443	522	449	401	360	120
Ccdc175	15	4	124	65	95	20
Ccdc177	457	624	1918	1438	975	744
Ccdc178	0	0	0	0	12	1
Ccdc18	10	13	15	13	1	0
Ccdc180	148	234	113	67	115	22
Ccdc181	127	293	179	162	232	0
Ccdc182	0	0	0	0	0	0
Ccdc183	24	19	43	48	86	0
Ccdc184	260	120	116	94	275	175
Ccdc185	0	0	0	0	0	0
Ccdc186	951	937	1015	697	577	311
Ccdc187	0	31	0	0	0	0
Ccdc188	0	0	0	1	0	0
Ccdc189	57	92	94	73	74	339
Ccdc190	0	0	0	0	0	0
Ccdc191	452	646	725	341	597	373
Ccdc22	0	0	0	0	0	0
Ccdc24	232	375	98	13	126	82
Ccdc25	462	256	353	354	263	234
Ccdc27	0	1	1	3	0	0
Ccdc28a	294	205	173	185	410	115
Ccdc28b	318	266	661	497	1013	628
Ccdc3	0	0	0	0	0	0
Ccdc30	66	76	31	19	1	134
Ccdc32	423	510	595	390	267	228
Ccdc33	3	4	0	0	0	0
Ccdc34	281	147	261	120	337	134
Ccdc34os	14	3	0	0	0	0
Ccdc36	36	4	27	5	0	0
Ccdc38	31	12	31	14	0	9
Ccdc39	214	148	210	165	86	16
Ccdc40	50	35	8	2	66	0
Ccdc42	0	7	0	0	0	0
Ccdc42os	0	0	0	0	0	1
Ccdc43	187	211	312	204	151	126
Ccdc47	1233	1126	1352	1358	1081	717
Ccdc50	164	283	392	458	309	117
Ccdc50-ps	0	0	0	0	0	0
Ccdc51	160	196	89	160	40	173
Ccdc54	0	0	0	0	0	1
Ccdc57	149	229	92	55	183	77
Ccdc58	159	168	348	181	197	239
Ccdc59	524	747	846	651	988	735
Ccdc6	418	277	198	189	246	11
Ccdc60	0	2	7	12	0	0
Ccdc61	96	68	130	82	45	16
Ccdc62	46	127	114	66	117	51
Ccdc63	314	510	257	215	223	210
Ccdc65	124	102	60	37	0	31
Ccdc66	383	517	330	331	443	175
Ccdc68	0	1	19	16	0	0
Ccdc69	0	4	11	40	0	0
Ccdc70	0	0	0	0	0	0
Ccdc71	234	216	275	206	189	160
Ccdc71l	49	59	76	30	70	49
Ccdc73	86	77	115	43	116	33
Ccdc74a	78	2	32	37	8	0
Ccdc77	147	230	296	163	206	51
Ccdc78	11	2	17	34	0	0
Ccdc7a	5	5	2	2	5	0
Ccdc7b	13	5	5	5	7	0
Ccdc8	1	5	6	14	0	0
Ccdc80	58	9	0	3	0	0
Ccdc81	32	12	60	39	33	20
Ccdc82	307	162	208	295	498	217
Ccdc83	1	0	2	0	0	0
Ccdc84	242	381	411	325	366	281
Ccdc85a	183	240	44	77	43	1
Ccdc85b	347	192	443	319	441	374
Ccdc85c	137	209	128	81	121	20
Ccdc86	145	145	229	176	207	47
Ccdc87	76	39	7	0	0	2
Ccdc88a	1251	769	1239	1308	1281	449
Ccdc88b	620	229	133	71	134	53
Ccdc88c	116	80	901	920	674	173
Ccdc89	153	135	71	33	0	0
Ccdc9	169	217	292	254	345	153
Ccdc90b	291	335	290	221	414	215
Ccdc91	388	109	204	144	154	523
Ccdc92	741	433	669	631	489	473
Ccdc92b	203	134	188	115	136	238
Ccdc93	258	115	181	78	128	144
Ccdc94	180	219	321	202	581	279
Ccdc96	117	100	9	16	0	70
Ccdc97	281	372	533	464	310	258
Ccer1	0	0	1	0	0	0
Ccer2	9	3	1	0	0	0
Cchcr1	29	6	28	57	2	0
Ccin	0	1	0	0	0	0
Cck	101	149	796	875	224	123
Cckar	0	40	6	0	0	0
Cckbr	196	69	0	31	46	0
Ccl1	0	0	0	0	0	0
Ccl11	0	0	0	0	0	0
Ccl12	0	31	7	4	14	14
Ccl17	22	0	34	27	22	0
Ccl19	0	0	0	0	0	0
Ccl19-ps1	0	0	0	0	0	0
Ccl19-ps3	0	0	0	0	0	0
Ccl2	0	2	0	2	0	0
Ccl20	0	0	0	0	0	0
Ccl21a	0	0	0	0	0	0
Ccl21b	0	0	0	0	0	0
Ccl21c	0	0	0	0	0	0
Ccl22	3	0	0	0	0	0
Ccl24	0	0	0	0	0	0
Ccl25	138	173	183	204	122	93
Ccl26	0	0	0	0	0	0
Ccl27a	367	142	462	311	572	222
Ccl27b	0	0	0	0	0	0
Ccl28	4	17	18	6	8	0
Ccl3	17	2	0	0	0	0
Ccl4	13	3	0	0	0	0
Ccl5	0	7	1	0	0	0
Ccl6	5	7	0	0	0	0
Ccl7	0	0	0	0	0	0
Ccl8	0	0	0	0	0	0
Ccl9	71	102	66	60	63	48
Ccm2	316	115	305	304	405	112
Ccm2l	0	0	44	17	0	0
Ccna1	0	0	0	0	0	0
Ccna2	26	79	13	19	71	31
Ccnb1	0	0	1	0	0	0
Ccnb1-ps	0	0	0	0	0	0
Ccnb1ip1	0	4	13	0	1	0
Ccnb2	4	16	12	21	0	0
Ccnb2-ps	34	76	26	30	43	27
Ccnb3	1	0	0	0	0	0
Ccnc	350	360	382	520	107	134
Ccnd1	10	15	22	56	11	4
Ccnd2	22	6	1	3	1	0
Ccnd3	396	366	732	956	518	101
Ccnd3-ps	2	8	1	2	1	0
Ccndbp1	2159	2360	1844	1493	1975	939
Ccne1	68	124	21	37	3	0
Ccne2	164	106	32	81	46	14
Ccnf	50	26	126	250	147	60
Ccng1	240	373	1068	1614	909	362
Ccng2	244	322	466	544	553	148
Ccnh	894	1142	1270	1360	1864	825
Ccni	1506	1003	1509	1855	1081	676
Ccnj	83	39	47	90	24	8
Ccnjl	83	40	1540	1255	37	11
Ccnk	142	126	147	130	187	70
Ccnl1	1201	1963	1470	1359	1196	637
Ccnl2	1432	2419	1676	1784	1564	1061
Ccno	0	0	0	0	0	0
Ccnt1	927	1345	1256	963	989	658
Ccnt2	1315	1457	1641	1498	1651	1447
Ccny	148	273	362	285	236	169
Ccnyl1	38	84	50	61	113	98
Ccp110	368	518	379	310	458	95
Ccpg1	40	53	105	45	26	10
Ccpg1os	299	413	402	172	378	80
Ccr1	1	0	0	0	0	0
Ccr10	6	15	5	2	29	53
Ccr1l1	0	0	0	0	0	0
Ccr2	0	0	0	0	0	0
Ccr3	0	0	0	0	0	0
Ccr4	4	0	0	0	0	0
Ccr5	0	0	0	0	0	0
Ccr6	0	8	1	0	0	0
Ccr7	0	2	1	0	0	0
Ccr8	0	0	0	0	0	0
Ccr9	249	267	159	121	57	56
Ccrl2	0	0	16	0	0	0
Ccs	216	263	441	409	663	490
Ccsap	237	249	531	409	787	471
Ccser1	115	209	156	121	80	45
Ccser2	605	529	608	433	482	419
Cct2	949	786	841	869	503	847
Cct3	1987	1739	1703	1783	1178	1001
Cct3-ps1	0	1	0	1	0	0
Cct4	1269	1470	1357	1375	1364	665
Cct5	2400	2955	2521	2340	3342	2348
Cct6a	2101	1816	2241	2135	1419	1243
Cct6b	10	13	0	3	95	0
Cct7	1647	1438	3141	2325	3385	2440
Cct8	2097	1693	2487	2547	1451	1607
Cct8l1	26	44	0	4	0	0
Ccz1	397	629	847	595	477	204
Cd101	0	0	0	0	0	0
Cd109	3	2	0	0	0	0
Cd14	11	61	140	137	0	0
Cd151	100	18	77	100	14	0
Cd160	6	16	2	6	24	13
Cd163	0	1	0	0	0	0
Cd163l1	0	0	0	1	0	0
Cd164	526	1020	662	793	414	315
Cd164l2	5	5	0	0	0	0
Cd177	0	4	0	0	0	0
Cd180	1	4	0	0	0	0
Cd19	47	2	8	28	141	9
Cd1d1	29	1	35	90	0	0
Cd1d2	0	0	0	0	0	0
Cd2	0	0	0	0	0	0
Cd200	272	389	281	440	586	470
Cd200r1	0	7	0	0	0	0
Cd200r2	23	0	0	0	0	0
Cd200r3	0	1	0	0	0	0
Cd200r4	8	0	0	0	0	0
Cd207	0	23	12	10	0	0
Cd209a	0	0	0	0	1	0
Cd209b	0	0	0	0	0	0
Cd209c	0	0	0	0	0	0
Cd209d	0	0	0	0	0	0
Cd209e	0	0	0	0	0	0
Cd209f	0	0	0	0	0	0
Cd209g	0	0	0	7	0	0
Cd22	0	0	0	0	0	0
Cd226	2	0	0	0	0	0
Cd244	3	5	3	1	0	0
Cd247	2	6	10	4	4	8
Cd248	20	0	0	0	0	0
Cd24a	11	7	0	37	31	0
Cd27	22	20	74	52	24	10
Cd274	39	24	10	10	21	23
Cd276	160	158	387	204	393	203
Cd28	16	0	1	1	0	0
Cd2ap	335	353	238	245	206	77
Cd2bp2	412	491	870	532	824	435
Cd300a	0	25	7	10	0	1
Cd300c	0	0	0	0	0	0
Cd300c2	0	20	14	8	0	0
Cd300e	0	0	0	0	0	0
Cd300lb	0	0	0	0	0	0
Cd300ld	0	1	0	0	0	0
Cd300ld2	0	0	0	0	0	0
Cd300ld3	0	0	0	0	0	0
Cd300ld4	0	0	0	0	0	0
Cd300ld5	0	0	0	0	0	0
Cd300lf	44	28	12	10	0	0
Cd300lg	0	4	11	13	56	4
Cd302	276	163	401	401	89	106
Cd320	302	299	308	226	82	219
Cd33	0	4	0	0	0	0
Cd34	30	22	51	5	20	8
Cd36	2	2	12	12	0	0
Cd37	13	26	11	13	44	73
Cd38	0	1	0	0	0	0
Cd3d	0	2	0	0	0	0
Cd3e	0	0	0	0	0	0
Cd3eap	222	180	368	295	325	277
Cd3g	1	4	0	0	0	0
Cd4	1	18	24	21	4	0
Cd40	25	3	40	0	0	13
Cd40lg	0	0	0	0	0	0
Cd44	76	31	240	233	13	3
Cd46	111	83	47	87	35	0
Cd47	3689	2077	2078	1669	2516	1058
Cd48	21	15	0	0	0	0
Cd5	16	0	0	4	0	0
Cd52	25	23	27	15	1	0
Cd53	26	15	13	2	3	7
Cd55	43	8	0	0	0	0
Cd55b	0	0	0	0	0	0
Cd59a	1736	1201	902	675	980	297
Cd59b	26	15	2	0	7	7
Cd5l	0	0	0	0	0	0
Cd6	0	0	0	0	0	0
Cd63	1381	713	4346	3951	4220	3254
Cd63-ps	10	4	30	23	29	36
Cd68	89	82	30	4	0	17
Cd69	0	1	0	0	0	0
Cd7	0	0	0	0	0	0
Cd70	11	11	0	0	0	0
Cd72	0	7	1	6	0	0
Cd74	21	2	0	0	0	0
Cd79a	12	2	0	11	0	0
Cd79b	0	0	0	0	0	0
Cd80	0	0	0	0	1	9
Cd81	3523	2844	4732	6513	6246	5139
Cd82	14	41	185	288	0	0
Cd83	231	137	16	24	142	338
Cd84	0	17	0	15	32	0
Cd86	1	7	0	0	0	0
Cd8a	20	0	0	1	0	0
Cd8b1	0	0	0	0	0	0
Cd9	366	251	1247	2738	116	10
Cd9-ps	0	0	0	5	0	0
Cd93	0	3	0	4	7	0
Cd96	5	0	0	0	0	0
Cd99l2	483	167	326	301	264	113
Cda	120	26	37	16	18	0
Cdadc1	529	618	869	585	841	713
Cdan1	753	966	392	251	550	322
Cdc123	1377	1043	2018	1590	2288	2341
Cdc14a	68	168	128	297	25	0
Cdc14b	272	287	295	284	182	105
Cdc16	935	945	1048	993	912	1518
Cdc20	1	7	7	35	0	0
Cdc20b	0	2	0	0	0	0
Cdc23	399	699	627	695	353	665
Cdc25a	105	35	73	99	213	108
Cdc25b	81	104	313	353	313	144
Cdc25c	2	28	461	429	132	0
Cdc26	456	443	427	264	488	370
Cdc27	411	485	395	381	275	193
Cdc34	353	246	563	424	449	237
Cdc34b	22	11	24	1	10	0
Cdc37	1098	776	1673	1398	2394	1761
Cdc37l1	915	1049	1033	817	843	353
Cdc40	381	390	323	252	201	84
Cdc42	3307	2419	5457	5251	4661	2541
Cdc42bpa	941	764	1183	1041	600	436
Cdc42bpb	35	49	112	105	11	13
Cdc42bpg	72	39	51	24	13	3
Cdc42ep1	46	14	201	407	6	2
Cdc42ep2	52	21	48	2	0	0
Cdc42ep3	345	296	265	175	367	136
Cdc42ep4	751	423	341	536	119	31
Cdc42ep5	0	0	47	13	46	0
Cdc42se1	75	210	294	267	266	201
Cdc42se2	419	511	349	440	393	338
Cdc45	54	49	102	54	154	77
Cdc5l	474	709	741	558	589	470
Cdc6	0	0	5	2	0	0
Cdc7	490	527	428	528	260	223
Cdc73	561	577	613	492	369	103
Cdca2	11	20	0	0	0	9
Cdca3	35	58	40	39	13	0
Cdca4	77	169	76	101	100	4
Cdca5	0	0	0	0	0	0
Cdca7	0	6	25	24	17	0
Cdca7l	0	0	9	0	1	6
Cdca8	10	0	15	22	0	90
Cdcp1	0	0	0	0	0	0
Cdcp2	0	4	0	0	0	0
Cdh1	53	4	3	0	0	0
Cdh10	47	52	257	248	138	92
Cdh11	103	164	866	1107	1377	588
Cdh12	280	109	289	242	419	79
Cdh13	273	43	34	64	0	0
Cdh15	0	2	0	0	0	0
Cdh16	61	54	77	26	24	0
Cdh17	1	0	10	40	2	0
Cdh18	157	80	78	80	44	20
Cdh19	4	1	0	0	0	1
Cdh2	342	248	474	736	246	171
Cdh20	90	47	46	73	19	0
Cdh22	332	175	72	69	291	151
Cdh23	0	3	11	22	0	0
Cdh24	49	124	10	29	0	0
Cdh26	0	2	0	0	0	0
Cdh3	5	14	1	14	0	0
Cdh4	694	530	214	222	192	148
Cdh5	1	2	0	0	7	0
Cdh6	117	92	0	12	0	0
Cdh7	187	72	19	3	0	67
Cdh8	83	82	456	563	1279	604
Cdh9	24	38	548	794	101	19
Cdhr1	8352	7439	3197	1366	2919	1268
Cdhr2	0	5	9	0	0	0
Cdhr3	7	15	57	76	0	0
Cdhr4	0	6	3	4	0	0
Cdhr5	0	20	5	0	0	0
Cdip1	1548	1238	2020	2295	1825	2067
Cdipt	1597	1088	2069	1909	2352	1988
Cdk1	0	2	0	0	1	0
Cdk10	355	190	600	381	501	302
Cdk11b	1417	1452	1702	1072	1816	802
Cdk12	340	381	588	428	723	326
Cdk13	672	833	896	721	385	122
Cdk14	1182	467	146	112	87	46
Cdk15	52	5	2	1	0	0
Cdk16	1197	922	1497	1703	781	523
Cdk17	284	217	177	419	53	35
Cdk18	536	200	60	86	220	72
Cdk19	624	742	457	384	394	139
Cdk19os	3	21	5	3	0	6
Cdk2	10	9	21	13	0	0
Cdk20	421	448	268	187	181	200
Cdk2ap1	174	132	400	276	249	148
Cdk2ap2	2689	4153	2434	1320	1488	1371
Cdk3-ps	21	35	49	10	88	18
Cdk4	805	561	1033	1021	842	842
Cdk5	1279	847	1388	1235	1231	691
Cdk5r1	455	284	367	285	153	59
Cdk5r2	88	94	53	28	16	1
Cdk5rap1	71	135	225	198	105	34
Cdk5rap2	144	215	180	102	72	23
Cdk5rap3	542	526	657	591	966	875
Cdk6	70	40	37	69	10	0
Cdk7	331	339	259	339	161	260
Cdk8	319	580	368	382	331	115
Cdk9	626	557	795	829	755	617
Cdkal1	447	430	587	468	371	197
Cdkl1	141	34	8	19	35	0
Cdkl2	270	172	233	180	203	27
Cdkl3	418	446	370	288	226	105
Cdkl4	75	33	94	44	17	16
Cdkl5	972	1057	419	320	818	204
Cdkn1a	41	12	17	9	0	0
Cdkn1b	147	99	189	134	36	12
Cdkn1c	63	71	34	51	50	12
Cdkn2a	0	0	0	0	0	0
Cdkn2aip	316	352	164	443	112	6
Cdkn2aipnl	364	473	645	981	1013	602
Cdkn2b	0	0	3	17	0	0
Cdkn2c	149	338	400	277	186	279
Cdkn2d	585	245	599	513	827	876
Cdkn3	0	0	0	0	0	0
Cdnf	30	16	6	2	0	27
Cdo1	227	91	27	37	15	17
Cdon	180	116	566	457	128	67
Cdpf1	44	47	224	111	297	159
Cdr1	836	371	407	246	303	73
Cdr2	1578	2006	704	254	360	211
Cdr2l	101	93	208	141	176	64
Cdrt4	0	3	0	1	0	0
Cdrt4os1	0	0	5	2	2	0
Cdrt4os2	0	0	0	0	0	0
Cds1	1887	2504	586	330	566	134
Cds2	2916	1650	3009	2285	3894	2675
Cdsn	0	0	0	19	0	0
Cdt1	36	127	24	34	57	92
Cdv3	333	264	372	242	169	177
Cdv3-ps	0	0	1	0	0	0
Cdx1	0	6	0	0	0	0
Cdx2	0	0	0	0	0	0
Cdx4	0	0	1	0	0	0
Cdyl	106	145	98	79	21	82
Cdyl2	62	19	72	29	50	0
Ceacam-ps1	0	0	0	0	0	0
Ceacam1	3	30	10	13	0	0
Ceacam10	19	3	0	1	13	0
Ceacam11	0	0	0	0	0	0
Ceacam12	0	3	0	0	0	0
Ceacam13	1	0	0	1	0	0
Ceacam14	0	0	1	0	0	0
Ceacam15	0	0	0	0	0	0
Ceacam16	0	6	5	1	0	0
Ceacam18	0	0	0	0	0	0
Ceacam19	0	0	0	0	0	0
Ceacam2	4	0	8	12	0	0
Ceacam20	0	0	0	0	0	0
Ceacam3	1	7	0	5	2	0
Ceacam5	0	0	0	0	0	0
Ceacam9	0	0	0	0	0	0
Cebpa	2	0	0	0	0	0
Cebpb	23	16	37	15	0	10
Cebpd	15	65	57	90	24	0
Cebpe	0	0	4	0	0	0
Cebpg	524	426	550	478	615	286
Cebpz	365	208	447	283	213	133
Cebpzos	78	69	123	77	118	44
Cecr2	438	522	374	210	551	181
Cecr6	11	24	21	9	3	4
Cel	0	0	0	0	0	1
Cela1	4	18	11	21	112	0
Cela2a	0	0	0	0	0	0
Cela3a	2	0	0	0	0	0
Cela3b	0	2	0	0	0	0
Celf1	1351	1475	1665	1206	1142	480
Celf2	3023	3214	2968	2812	2103	1123
Celf3	628	467	5412	3343	2220	1659
Celf4	5051	2929	4708	3696	3030	2335
Celf5	121	62	243	105	93	35
Celf6	148	188	189	156	170	82
Celrr	0	0	0	0	1	0
Celsr1	25	31	20	28	10	0
Celsr2	769	297	498	572	421	216
Celsr3	1099	1030	861	743	750	346
Cemip	96	25	5	3	4	0
Cend1	1021	369	1063	1048	644	560
Cenpa	71	42	33	9	66	0
Cenpb	301	104	418	254	275	208
Cenpc1	549	500	607	738	477	186
Cenpe	62	155	71	9	58	6
Cenpf	9	0	1	1	0	1
Cenph	1	5	13	0	0	0
Cenpi	1	48	7	22	0	0
Cenpj	82	70	205	170	77	0
Cenpk	3	12	1	2	13	1
Cenpl	106	100	54	45	12	57
Cenpm	56	27	0	14	0	22
Cenpn	55	68	103	62	3	12
Cenpo	5	76	98	137	10	116
Cenpp	38	35	20	12	0	0
Cenpq	83	87	81	84	102	40
Cenpt	137	92	560	420	640	498
Cenpu	11	16	35	26	24	0
Cenpv	229	127	531	355	440	392
Cenpw	29	13	35	35	19	1
Cenpx	384	252	587	325	442	221
Cep104	332	512	229	298	232	150
Cep112	106	33	2461	1443	38	57
Cep112it	0	4	22	11	0	1
Cep112os1	4	0	10	8	1	0
Cep120	506	792	643	500	287	325
Cep126	240	216	105	86	49	0
Cep128	8	18	34	8	58	0
Cep131	145	114	228	129	376	200
Cep135	99	195	104	90	101	2
Cep152	48	52	251	286	633	701
Cep162	204	301	235	128	417	315
Cep164	1983	2988	1193	363	1025	352
Cep170	289	245	360	531	260	124
Cep170b	930	479	575	453	549	346
Cep19	567	440	404	265	565	147
Cep192	132	156	233	165	126	221
Cep250	124	205	72	117	69	51
Cep290	2776	2457	2049	907	1805	514
Cep295	349	378	417	334	418	97
Cep295nl	0	0	1	2	0	0
Cep350	1244	1085	1122	848	635	302
Cep41	54	129	94	96	135	9
Cep44	439	284	391	338	139	60
Cep55	0	4	0	0	5	0
Cep57	538	523	818	736	724	343
Cep57l1	215	397	218	133	142	128
Cep63	287	416	477	353	540	165
Cep68	238	250	190	399	134	86
Cep70	323	227	228	266	252	81
Cep72	35	87	30	49	1	0
Cep76	25	67	210	285	154	0
Cep78	238	237	329	227	552	260
Cep83	161	156	161	163	98	114
Cep83os	166	169	405	374	347	23
Cep85	549	931	686	436	852	226
Cep85l	46	79	148	167	45	0
Cep89	253	241	154	157	231	109
Cep95	207	316	239	251	179	140
Cep97	136	270	222	199	145	146
Cept1	598	464	608	631	358	212
Cer1	0	0	0	0	0	0
Cercam	37	22	42	58	6	35
Cerk	632	474	908	776	973	483
Cerkl	330	604	188	173	176	54
Cers1	124	55	92	174	43	239
Cers2	560	833	700	1015	617	683
Cers3	0	0	0	3	0	0
Cers4	3555	4554	5260	3619	5310	2796
Cers5	989	654	914	1037	1096	670
Cers6	101	86	146	177	0	25
Ces1a	57	94	19	5	0	6
Ces1b	1	2	0	2	0	0
Ces1c	0	0	0	0	0	0
Ces1d	0	0	0	0	0	0
Ces1e	0	7	0	0	0	0
Ces1f	0	0	0	0	0	0
Ces1g	0	0	0	0	0	0
Ces1h	1	3	0	0	0	0
Ces2a	0	0	0	0	0	0
Ces2b	0	0	2	1	0	0
Ces2c	0	0	0	0	0	0
Ces2d-ps	0	0	0	0	0	0
Ces2e	0	0	0	0	0	0
Ces2f	0	0	0	2	0	1
Ces2g	0	0	0	0	0	0
Ces2h	0	1	0	0	0	0
Ces3a	0	0	0	0	0	0
Ces3b	0	0	0	0	0	0
Ces4a	0	9	0	1	0	0
Ces5a	0	1	10	20	0	0
Cetn1	0	0	0	0	0	0
Cetn2	483	484	635	614	737	535
Cetn3	828	916	1501	1272	1317	1009
Cetn4	129	92	52	53	16	13
Cfap100	0	5	40	17	11	0
Cfap126	75	225	122	59	89	63
Cfap157	15	25	37	11	30	0
Cfap161	13	0	0	0	0	0
Cfap20	736	1110	1489	1142	1291	1179
Cfap206	13	130	18	5	0	0
Cfap221	23	1	7	6	3	0
Cfap36	1018	1119	1167	792	833	798
Cfap43	1	9	3	0	0	1
Cfap44	13	11	0	0	49	0
Cfap45	35	1	0	0	0	0
Cfap46	128	144	24	52	53	43
Cfap52	0	6	0	0	0	0
Cfap53	6	11	14	14	1	1
Cfap54	310	368	123	151	24	0
Cfap57	3	3	0	1	0	0
Cfap58	7	29	4	0	0	0
Cfap61	415	618	313	205	776	570
Cfap65	2	1	0	0	0	0
Cfap69	119	160	80	77	23	112
Cfap70	65	133	45	13	16	0
Cfap73	0	0	0	3	0	0
Cfap74	81	124	50	9	95	63
Cfap77	0	4	0	0	2	0
Cfap97	740	591	584	391	536	351
Cfap99	11	18	2	0	0	1
Cfb	0	0	0	0	0	0
Cfc1	0	0	0	0	0	0
Cfd	0	0	3	0	0	0
Cfdp1	1286	1151	1934	1466	1462	913
Cfh	13	24	47	55	0	0
Cfhr1	0	0	0	0	0	0
Cfhr2	0	0	0	0	0	0
Cfhr3	0	0	0	0	0	0
Cfi	7	5	1	15	0	0
Cfl1	5328	2408	5971	4878	4337	2746
Cfl2	483	594	396	511	320	111
Cflar	530	433	529	489	738	325
Cfp	221	116	295	220	312	325
Cftr	1	4	0	0	0	0
Cga	0	0	0	0	0	0
Cggbp1	256	489	419	423	217	152
Cgn	203	122	421	406	281	183
Cgnl1	135	34	51	119	22	2
Cgref1	252	110	333	205	103	218
Cgrrf1	567	518	571	568	483	386
Ch25h	0	0	0	0	0	0
Chac1	9	17	21	11	2	0
Chac2	233	170	265	324	184	283
Chad	0	1	0	0	0	0
Chadl	146	81	192	286	18	65
Chaf1a	84	37	7	7	145	18
Chaf1b	1	1	0	2	2	0
Champ1	347	387	289	266	233	164
Chat	60	147	10	24	0	0
Chchd1	348	422	667	534	665	368
Chchd10	1036	662	2055	1489	1090	571
Chchd2	2015	1463	2961	2343	1947	1154
Chchd2-ps	3	6	2	6	3	4
Chchd3	865	999	961	847	902	573
Chchd4	634	541	745	599	472	719
Chchd5	400	297	500	461	679	771
Chchd6	842	462	522	410	783	755
Chchd7	1010	1243	1258	1096	735	409
Chd1	587	682	750	562	587	116
Chd1l	57	168	12	40	18	2
Chd2	658	524	930	660	1417	427
Chd3	1331	332	961	510	797	170
Chd3os	1793	827	1224	965	889	673
Chd4	1327	721	1775	1259	2068	1058
Chd5	709	241	634	340	716	294
Chd6	1911	1680	2106	1395	1635	904
Chd7	1817	2631	1076	792	1885	1696
Chd8	618	492	560	464	604	282
Chd9	1399	1648	2226	1499	1557	746
Chdh	25	23	155	73	142	37
Chek1	28	30	77	49	68	59
Chek2	26	26	11	4	160	45
Cherp	215	295	255	272	167	90
Chfr	237	454	470	342	421	161
Chga	1694	832	3905	2026	988	497
Chgb	3701	1560	8399	6215	2460	809
Chia1	0	3	3	0	0	0
Chic1	322	245	187	305	336	131
Chic2	405	326	481	519	497	215
Chid1	368	298	464	394	311	325
Chil1	130	76	308	836	341	508
Chil3	0	0	0	0	0	0
Chil4	0	0	0	0	0	0
Chil5	0	0	0	0	0	0
Chil6	0	0	0	0	0	0
Chit1	2	1	10	0	0	0
Chka	1173	1066	2044	1608	1482	999
Chkb	888	860	1153	858	1273	557
Chl1	126	44	130	199	0	16
Chm	266	213	425	517	224	124
Chml	18	8	10	48	4	15
Chmp1a	600	694	679	789	837	562
Chmp1b	310	362	239	289	335	140
Chmp2a	1759	1543	3275	2612	3864	3142
Chmp2b	289	202	268	512	120	22
Chmp3	620	533	638	673	468	494
Chmp4b	255	149	259	225	310	74
Chmp4c	79	63	56	31	0	35
Chmp5	1251	930	1379	1244	959	1024
Chmp6	604	347	738	589	998	694
Chmp7	551	378	713	691	425	333
Chn1	1532	870	1148	1262	1090	1094
Chn1os1	32	50	50	38	15	23
Chn1os3	88	33	84	45	30	1
Chn2	331	210	123	309	100	89
Chodl	31	54	23	18	0	0
Chordc1	651	562	536	614	365	190
Chp1	597	877	333	217	528	0
Chp2	0	0	0	0	61	5
Chpf	634	420	1039	1011	221	234
Chpf2	42	72	50	40	62	61
Chpt1	285	341	372	509	123	216
Chrac1	1056	902	1427	1070	2303	1683
Chrd	53	105	77	27	338	292
Chrdl1	103	40	137	507	8	3
Chrdl2	1	3	0	3	0	0
Chrm1	71	45	0	13	18	0
Chrm2	398	175	97	152	238	60
Chrm3	93	22	89	122	662	277
Chrm4	0	12	0	0	0	0
Chrm5	28	0	0	0	0	0
Chrna1	0	5	0	0	0	0
Chrna10	0	0	0	0	0	0
Chrna1os	11	10	5	17	16	11
Chrna2	195	96	36	19	29	0
Chrna3	82	18	23	0	23	2
Chrna4	469	134	568	550	5147	2097
Chrna5	12	45	19	16	20	41
Chrna6	1373	331	562	551	2215	1662
Chrna7	45	42	15	39	0	0
Chrna9	0	3	1	0	0	0
Chrnb1	86	261	364	289	245	147
Chrnb2	432	234	395	258	659	221
Chrnb3	1011	192	210	82	1623	718
Chrnb4	59	38	16	1	0	0
Chrnd	0	0	1	0	1	0
Chrne	7	3	12	7	0	0
Chrng	0	1	0	0	0	0
Chst1	377	158	77	74	332	3
Chst10	597	228	469	497	474	643
Chst11	59	37	15	17	22	87
Chst12	235	196	289	203	130	260
Chst13	0	3	0	0	0	0
Chst14	27	32	100	79	0	0
Chst15	117	50	7	0	1	0
Chst2	257	114	369	744	756	162
Chst3	199	535	121	19	46	0
Chst4	0	1	0	3	0	0
Chst5	0	0	0	0	0	0
Chst7	19	0	10	9	1	0
Chst8	48	47	0	0	0	0
Chst9	206	84	270	285	12	1
Chsy1	314	295	206	135	175	38
Chsy3	0	1	0	1	0	0
Chtf18	17	31	319	463	45	0
Chtf8	135	93	128	149	116	71
Chtop	1322	1543	1689	1288	1195	759
Chuk	1033	1578	828	1061	471	405
Churc1	221	224	480	376	257	227
Ciao1	587	434	616	743	215	593
Ciapin1	1073	1059	1410	1472	1858	3041
Ciart	296	254	771	895	662	663
Cib1	263	160	112	135	78	0
Cib2	359	196	852	515	640	285
Cib3	0	0	0	0	0	0
Cib4	0	0	11	16	0	0
Cic	434	436	814	564	502	95
Cidea	18	21	0	0	0	0
Cideb	7	3	5	2	0	7
Cidec	10	1	0	0	0	0
Ciita	35	43	27	23	31	0
Cilp	5	2	0	0	12	0
Cilp2	43	6	16	10	0	0
Cinp	462	449	636	688	908	724
Cipc	464	423	573	573	592	369
Cir1	423	217	425	286	269	96
Cirbp	4214	3326	6215	4674	5529	3188
Cisd1	3060	1725	4658	3362	5376	3938
Cisd2	1181	1249	1263	1629	809	537
Cisd3	174	104	408	245	302	223
Cish	46	71	54	90	9	50
Cit	684	375	147	109	90	10
Cited1	58	32	51	50	208	43
Cited2	1545	1627	1965	1630	1248	595
Cited4	0	11	54	44	0	0
Ciz1	231	402	261	419	124	238
Ckap2	0	0	0	0	0	0
Ckap2l	7	12	0	3	0	12
Ckap4	372	184	1006	1213	417	61
Ckap5	1172	1045	1749	1213	1592	501
Ckb	15188	12121	36694	39375	23097	23133
Ckb-ps1	1	1	3	0	1	2
Ckb-ps2	0	0	0	0	0	1
Cklf	195	193	151	165	81	49
Ckm	17	2	60	56	9	28
Ckmt1	1521	1812	810	493	759	490
Ckmt2	5	0	2	1	0	0
Cks1b	31	47	102	63	37	25
Cks1brt	0	0	0	0	0	0
Cks2	18	32	40	30	10	3
Clasp1	1389	2024	1979	1508	1539	944
Clasp2	1540	1423	1343	1438	1136	656
Clasrp	377	489	661	612	590	508
Clca1	129	93	36	90	0	0
Clca2	0	10	0	0	0	0
Clca3a1	0	5	1	7	1	0
Clca3a2	0	0	0	0	0	0
Clca3b	0	0	1	0	0	0
Clca4a	0	0	0	0	0	0
Clca4b	0	0	0	0	0	0
Clca4c-ps	1	0	1	0	0	0
Clcc1	359	274	527	525	423	518
Clcf1	36	44	74	64	0	0
Clcn1	55	69	114	72	128	40
Clcn2	120	296	333	379	360	184
Clcn3	3374	3174	2676	2486	1709	1326
Clcn4	2080	1675	1688	1450	1877	1446
Clcn5	42	114	174	119	300	78
Clcn6	382	293	352	338	251	106
Clcn7	466	645	938	807	1031	473
Clcnka	0	0	0	0	0	0
Clcnkb	3	0	0	2	0	0
Cldn1	53	1	0	10	0	0
Cldn10	15	16	11	1	2	0
Cldn11	0	0	0	0	0	0
Cldn12	280	350	886	1003	722	371
Cldn13	0	0	0	0	0	0
Cldn14	0	0	0	0	0	0
Cldn15	0	9	38	18	0	0
Cldn16	0	0	0	0	0	0
Cldn17	0	0	0	0	0	0
Cldn18	0	0	0	0	0	0
Cldn19	0	5	14	2	0	0
Cldn2	11	0	2	0	0	0
Cldn20	0	3	0	4	0	0
Cldn22	0	0	0	0	0	0
Cldn23	30	67	16	32	91	0
Cldn24	0	0	0	0	0	0
Cldn25-ps	0	0	0	0	0	0
Cldn3	0	1	8	1	0	0
Cldn34-ps	0	0	0	0	0	0
Cldn34a	0	0	0	0	0	0
Cldn34b1	0	0	0	0	0	0
Cldn34b2	0	0	0	0	0	0
Cldn34b3	0	0	0	0	0	0
Cldn34b4	0	0	0	0	0	0
Cldn34c1	7	3	11	16	3	47
Cldn34c2	0	0	0	0	0	1
Cldn34c3	0	0	0	0	0	0
Cldn34c4	0	2	0	0	0	0
Cldn34d	0	0	0	0	0	0
Cldn4	0	0	0	0	0	0
Cldn5	27	2	0	3	0	0
Cldn6	0	1	0	0	0	0
Cldn7	0	22	0	7	14	0
Cldn8	0	1	0	0	0	0
Cldn9	0	8	0	21	0	0
Cldnd1	937	891	677	907	577	547
Cldnd2	0	0	0	0	0	0
Clec10a	36	8	6	10	0	0
Clec11a	115	75	134	86	30	21
Clec12a	0	0	0	0	1	0
Clec12b	0	0	0	0	0	0
Clec14a	0	15	0	0	0	0
Clec16a	1098	1014	1372	1090	637	582
Clec18a	31	0	0	0	0	0
Clec1a	0	0	0	0	0	0
Clec1b	0	11	1	1	0	0
Clec2d	0	11	1	4	0	0
Clec2e	0	0	0	0	0	0
Clec2f	0	1	0	0	0	0
Clec2g	0	15	0	0	0	0
Clec2h	0	0	0	0	0	0
Clec2i	0	1	0	0	1	0
Clec2j	0	6	0	0	0	0
Clec2l	1024	278	352	271	552	247
Clec3a	0	0	0	0	0	0
Clec3b	2	10	0	0	0	0
Clec4a1	0	0	6	0	18	8
Clec4a2	2	23	0	0	0	0
Clec4a3	0	0	6	0	0	0
Clec4a4	0	0	0	0	0	1
Clec4b1	0	0	0	0	0	0
Clec4b2	0	0	0	0	0	0
Clec4d	0	0	0	0	0	0
Clec4e	0	0	0	1	0	0
Clec4f	0	0	0	0	0	0
Clec4g	0	0	0	0	0	0
Clec4n	0	0	0	0	0	0
Clec5a	0	3	6	0	0	0
Clec7a	0	5	0	0	0	0
Clec9a	0	1	0	0	0	0
Clgn	52	111	59	29	95	41
Clhc1	3	1	0	1	0	0
Clic1	224	46	216	257	8	61
Clic3	20	14	14	5	0	4
Clic4	71	79	63	13	2	10
Clic5	0	0	0	0	0	0
Clic6	161	400	129	36	52	28
Clint1	319	197	339	265	371	134
Clip1	1202	1255	1485	1152	1392	799
Clip2	44	45	74	76	36	56
Clip3	2214	761	2621	1954	2460	2012
Clip4	549	535	316	339	258	363
Clk1	2562	3314	3011	3523	2583	1327
Clk2	572	635	801	847	800	694
Clk3	249	439	447	404	529	127
Clk4	995	950	1321	1192	894	426
Clmn	232	60	145	112	1	2
Clmp	211	87	36	0	35	0
Cln3	344	564	396	614	407	294
Cln5	153	228	175	165	40	0
Cln6	225	163	1833	1653	2094	969
Cln8	386	281	276	395	22	222
Clnk	12	1	11	22	16	4
Clnkos	0	0	0	0	5	0
Clns1a	813	788	1234	1292	1259	1321
Clock	1600	1609	1622	1318	684	638
Clp1	331	388	246	379	101	322
Clpb	723	574	594	714	679	427
Clpp	1239	849	2209	1763	1911	1815
Clps	0	0	0	0	0	0
Clpsl2	0	2	0	0	0	0
Clptm1	2345	1759	2005	2697	2202	1964
Clptm1l	775	513	643	782	837	358
Clpx	605	767	682	704	352	628
Clrn1	44	22	47	134	10	0
Clrn2	0	0	0	0	0	0
Clrn3	0	0	0	0	0	0
Clspn	0	0	0	5	0	0
Clstn1	7142	3264	3588	2968	6066	2583
Clstn2	144	33	87	104	174	262
Clstn3	349	253	2140	2325	1468	1120
Clta	1713	1185	1835	1263	1407	780
Cltb	1274	602	5516	4575	2337	1558
Cltc	2782	2176	3083	3115	2194	1235
Clu	5767	4421	8049	15823	3483	2506
Cluap1	244	172	191	73	203	117
Cluh	339	149	507	340	315	152
Clvs1	28	5	57	63	51	12
Clvs2	74	0	0	12	0	0
Clybl	63	59	31	56	126	3
Cma1	0	0	0	0	0	0
Cma2	0	0	0	0	0	0
Cmah	11	2	0	0	0	1
Cmas	1192	691	1359	958	1477	604
Cmbl	17	34	19	38	0	0
Cmc1	225	62	188	140	238	52
Cmc2	142	126	233	169	136	213
Cmc4	139	104	90	81	76	35
Cmip	717	476	957	919	603	745
Cmklr1	1	6	0	0	1	0
Cmpk1	656	621	724	662	409	152
Cmpk2	68	60	154	263	99	7
Cmss1	158	84	267	94	220	305
Cmtm1	0	0	0	0	0	0
Cmtm2a	0	0	0	0	0	0
Cmtm2b	0	0	0	0	0	0
Cmtm3	4	2	26	45	0	0
Cmtm4	331	244	212	171	237	157
Cmtm5	32	5	178	162	2	28
Cmtm6	89	139	98	193	89	0
Cmtm7	8	20	37	6	0	0
Cmtm8	210	105	13	11	1	0
Cmtr1	123	77	151	66	198	60
Cmtr2	68	249	72	105	169	0
Cmya5	17	39	1	2	0	0
Cnbd1	0	0	0	0	0	0
Cnbd2	284	128	121	152	235	200
Cnbp	4965	4928	7027	7741	5801	4771
Cndp1	0	0	0	0	0	1
Cndp2	726	363	794	637	814	1001
Cnep1r1	242	284	293	373	105	100
Cnfn	0	0	2	0	0	0
Cnga1	10027	9886	5277	2138	3853	1442
Cnga2	0	4	0	0	0	0
Cnga3	237	121	32	22	32	15
Cnga4	0	0	1	0	32	0
Cngb1	6756	7948	4118	1195	2590	616
Cngb3	389	315	1696	1500	564	534
Cnih1	1533	1310	1331	1562	670	352
Cnih2	713	317	268	182	724	463
Cnih3	196	53	24	0	4	0
Cnih4	462	400	671	432	737	294
Cnksr1	63	56	2	18	0	0
Cnksr2	357	160	66	96	5	121
Cnksr3	54	61	60	60	55	2
Cnmd	270	122	1386	1564	3	7
Cnn1	0	4	0	1	0	0
Cnn2	0	40	17	1	41	0
Cnn3	374	351	2185	3730	2103	1463
Cnnm1	576	303	327	252	1397	1247
Cnnm2	139	151	167	70	156	136
Cnnm3	480	237	218	304	367	160
Cnnm4	753	670	739	614	1660	974
Cnot1	788	849	984	677	845	350
Cnot10	805	1012	813	689	533	386
Cnot11	127	305	259	240	233	245
Cnot2	689	670	792	877	687	473
Cnot3	310	544	594	610	380	171
Cnot4	976	816	1077	724	576	369
Cnot6	2209	2310	1905	1411	1296	514
Cnot6l	1076	813	743	614	611	169
Cnot7	823	913	832	962	315	469
Cnot8	542	752	1067	1050	1190	1070
Cnot9	507	527	659	494	766	184
Cnp	93	102	104	332	52	29
Cnppd1	247	362	549	525	353	200
Cnpy1	0	0	6	0	0	1
Cnpy2	568	572	747	689	627	536
Cnpy3	877	918	1732	1512	1055	1140
Cnpy4	149	78	207	127	134	113
Cnr1	387	185	21	69	89	0
Cnr2	0	0	1	0	0	0
Cnrip1	1444	1216	2328	2016	2341	1665
Cnst	237	329	615	846	237	409
Cntd1	3	16	17	10	0	0
Cntf	1	0	1	0	0	0
Cntfr	141	97	155	159	220	132
Cntln	596	823	456	222	385	182
Cntn1	599	266	967	1058	1093	740
Cntn2	145	34	1	7	0	16
Cntn3	28	7	0	1	0	0
Cntn4	488	330	3714	3155	3123	2647
Cntn5	48	30	451	492	17	0
Cntn6	125	121	575	311	180	0
Cntnap1	191	89	282	254	155	92
Cntnap2	1034	397	2137	1991	321	78
Cntnap3	22	9	0	3	0	0
Cntnap4	66	70	17	26	2	0
Cntnap5a	193	52	141	118	1173	577
Cntnap5b	42	11	5	61	32	17
Cntnap5c	13	37	0	0	0	0
Cntrl	428	383	318	227	357	92
Cntrob	273	258	268	122	266	74
Cntrobos	0	0	0	0	0	0
Coa3	1429	854	2575	1682	4332	2406
Coa4	121	130	116	126	141	86
Coa5	683	441	581	780	490	155
Coa6	259	236	331	178	238	106
Coa7	271	364	460	344	384	54
Coasy	144	239	362	360	217	91
Cobl	205	61	39	110	8	24
Cobll1	55	17	0	0	0	0
Coch	257	107	44	75	5	1
Cog1	391	351	190	441	27	244
Cog2	321	373	240	417	540	409
Cog3	311	255	401	254	179	185
Cog4	266	500	447	486	475	475
Cog5	500	405	303	249	326	112
Cog6	505	418	376	552	403	171
Cog7	316	457	329	379	295	204
Cog8	121	155	286	335	205	317
Coil	204	229	167	186	167	65
Col10a1	0	0	0	0	0	0
Col11a1	200	74	59	6	337	354
Col11a2	277	259	344	322	129	99
Col12a1	213	133	34	23	0	13
Col13a1	64	15	0	12	0	0
Col14a1	3	0	3	3	0	0
Col15a1	46	55	0	6	0	1
Col16a1	7	34	20	138	16	20
Col17a1	3	0	147	24	216	0
Col18a1	37	26	123	354	45	0
Col19a1	455	723	121	14	85	70
Col1a1	30	25	7	27	0	0
Col1a2	28	9	115	156	2	0
Col20a1	268	275	433	314	311	211
Col22a1	0	12	88	183	21	0
Col23a1	1078	697	1608	2388	92	68
Col24a1	188	38	2	22	0	0
Col25a1	396	524	42	26	32	7
Col26a1	40	2	13	1	0	1
Col27a1	247	147	796	579	11	0
Col28a1	3	7	0	0	0	0
Col2a1	189	184	768	1242	40	82
Col3a1	1	1	3	0	0	0
Col4a1	157	120	1675	1553	12	0
Col4a2	338	181	1277	906	12	35
Col4a3	889	1895	331	108	235	94
Col4a3bp	337	393	185	221	245	152
Col4a4	724	1148	171	40	214	7
Col4a5	113	35	148	384	45	0
Col4a6	14	30	70	38	0	1
Col5a1	286	120	301	422	9	0
Col5a2	23	34	0	3	0	0
Col5a3	10	34	53	15	0	1
Col6a1	1952	1426	190	136	405	0
Col6a2	238	61	33	0	30	0
Col6a3	15	33	1	1	96	0
Col6a4	0	2	0	4	59	0
Col6a5	0	1	1	0	1	1
Col6a6	14	4	0	0	0	16
Col7a1	448	358	1438	919	1265	827
Col8a1	51	5	38	56	192	11
Col8a2	0	1	10	9	72	0
Col9a1	235	160	741	1906	107	12
Col9a2	54	58	106	158	10	0
Col9a3	123	105	221	419	21	0
Colca2	3	21	7	14	0	0
Colec10	0	0	1	0	0	0
Colec11	0	0	0	0	0	0
Colec12	1	27	12	25	0	0
Colgalt1	505	483	763	677	680	233
Colgalt2	84	44	27	57	195	0
Colq	5	0	0	2	0	0
Commd1	509	307	826	668	820	493
Commd10	305	289	323	297	435	325
Commd2	381	387	392	316	480	456
Commd3	1082	1073	1872	1677	1823	1164
Commd4	571	968	1157	1175	1300	1224
Commd5	243	182	242	265	76	199
Commd6	527	505	578	543	760	338
Commd7	314	379	669	601	614	647
Commd8	357	217	435	409	269	273
Commd9	246	224	467	436	1004	1279
Comp	6	0	49	18	85	5
Comt	970	504	2225	1814	956	881
Comtd1	54	53	54	29	5	9
Copa	967	864	1190	1055	865	1269
Copb1	825	703	715	812	700	659
Copb2	613	543	622	488	652	504
Cope	2625	1845	4617	4457	5674	4921
Copg1	1416	860	1518	1350	1505	771
Copg2	362	324	243	221	242	211
Coprs	570	364	964	708	705	582
Cops2	525	554	515	627	415	326
Cops3	701	868	985	1053	545	693
Cops4	835	908	1324	1369	1487	1378
Cops5	1252	951	1363	1256	559	453
Cops6	1847	1281	2879	2619	3396	2529
Cops7a	1455	948	1868	1966	1928	1135
Cops7b	482	417	638	449	359	428
Cops8	1488	1092	1512	1570	1857	1309
Cops9	1156	653	1337	801	792	422
Copz1	1268	1228	2044	1767	1822	548
Copz2	14	16	65	80	37	18
Coq10a	873	653	1037	923	849	539
Coq10b	204	265	338	428	65	170
Coq2	658	828	1006	984	1376	1115
Coq3	197	254	393	379	444	147
Coq4	175	143	142	155	123	66
Coq5	906	602	1446	948	1535	1162
Coq6	386	368	510	468	473	238
Coq7	594	664	1444	959	1447	1150
Coq8a	525	330	285	239	380	583
Coq8b	106	159	126	80	76	110
Coq9	702	574	885	815	682	383
Corin	0	0	1	2	0	0
Coro1a	220	193	100	52	158	42
Coro1b	854	1134	1342	1447	1118	662
Coro1c	458	233	242	317	242	339
Coro2a	60	1	0	0	0	0
Coro2b	464	319	606	425	546	196
Coro6	58	0	3	1	0	0
Coro7	472	790	491	539	567	381
Cort	25	20	0	13	27	2
Cotl1	245	329	168	298	48	29
Cox10	425	302	424	266	422	418
Cox11	67	75	92	53	66	30
Cox14	982	745	1530	962	1647	1065
Cox15	377	389	366	524	302	41
Cox16	94	69	105	91	67	31
Cox17	180	182	228	179	213	75
Cox18	234	218	310	313	295	35
Cox19	547	487	694	576	669	237
Cox20	7	11	3	5	6	7
Cox20-ps	4	1	1	1	2	3
Cox4i1	4975	2321	7659	4613	5621	3338
Cox4i2	112	39	247	271	271	194
Cox5a	763	335	607	476	529	308
Cox5b	2041	1213	2790	2202	2280	1215
Cox6a1	5709	2680	6552	4243	5371	2485
Cox6a2	0	0	0	0	0	0
Cox6b1	3534	1600	5315	3334	4593	1876
Cox6b2	78	75	142	122	67	30
Cox6c	3415	2908	4845	3547	3344	2302
Cox7a1	45	17	32	11	38	1
Cox7a2	2612	1670	3497	2384	2804	1799
Cox7a2l	692	405	946	580	841	626
Cox7b	1856	2489	2674	3190	1748	1464
Cox7b2	2	8	2	0	13	4
Cox7c	861	507	1101	798	984	489
Cox8a	4991	2726	7503	4734	4870	2831
Cox8b	28	7	5	37	5	0
Cox8c	0	0	0	0	0	0
Cp	321	352	1237	2564	231	46
Cpa1	0	0	0	0	0	0
Cpa2	0	23	730	493	1876	1434
Cpa3	0	1	0	2	0	0
Cpa4	0	1	0	8	0	0
Cpa5	0	0	1	0	0	0
Cpa6	12	10	5	0	0	1
Cpb1	0	0	2	0	0	0
Cpb2	6	0	11	22	0	0
Cpd	273	277	256	376	183	51
Cpe	13823	11255	11059	9978	11590	12415
Cpeb1	156	184	913	847	364	104
Cpeb1os1	13	0	4	13	33	0
Cpeb2	298	234	88	122	139	4
Cpeb3	510	436	247	230	164	44
Cpeb4	589	441	474	550	248	150
Cped1	7	11	11	70	0	0
Cphx1	0	0	0	0	0	0
Cphx2	0	0	0	0	0	0
Cphx3	0	0	0	0	0	0
Cplx1	1450	322	92	142	204	111
Cplx2	1317	328	301	179	393	125
Cplx3	6032	3943	22068	16955	25969	20045
Cplx4	3861	7252	3283	2769	2133	795
Cpm	272	405	64	67	11	0
Cpn1	0	8	0	2	1	24
Cpn2	3	0	1	0	0	0
Cpne1	0	1	1	1	0	2
Cpne2	6	3	16	27	16	0
Cpne3	378	375	534	500	255	114
Cpne4	366	10	19	9	7	0
Cpne5	703	288	43	71	165	16
Cpne6	2012	1401	259	133	713	203
Cpne7	5	36	1621	1405	4023	2486
Cpne8	705	264	48	35	10	2
Cpne9	119	75	752	651	329	611
Cpox	344	548	282	201	282	304
Cpped1	153	140	191	367	153	26
Cpq	218	173	508	769	575	308
Cps1	0	8	0	0	0	0
Cpsf1	548	652	726	727	703	617
Cpsf2	827	428	443	412	414	256
Cpsf3	694	445	683	595	408	582
Cpsf4	252	238	230	159	217	32
Cpsf4l	4	23	32	16	0	12
Cpsf6	1215	1243	933	1034	699	423
Cpsf7	556	737	875	682	695	457
Cpt1a	1476	1975	787	377	315	173
Cpt1b	5	4	4	3	6	0
Cpt1c	640	346	1381	1155	997	581
Cpt2	132	206	182	314	0	17
Cptp	272	262	251	295	265	434
Cpvl	31	82	26	7	41	0
Cpxcr1	0	1	0	0	0	0
Cpxm1	32	55	133	230	15	4
Cpxm2	29	3	3	12	0	0
Cpz	0	0	0	0	0	0
Cr1l	248	179	92	120	230	205
Cr2	0	21	3	11	31	0
Crabp1	464	241	58	0	24	24
Crabp2	50	10	20	16	0	4
Cracr2a	147	14	4	7	0	0
Cracr2b	7	2	9	13	0	0
Cradd	81	146	165	124	150	113
Cramp1l	140	249	192	145	137	35
Crat	438	179	275	463	113	99
Crb1	1829	2903	1070	1128	1191	449
Crb1-ps	0	0	7	0	0	0
Crb2	312	579	302	149	454	324
Crb3	24	28	29	0	19	0
Crbn	262	668	526	536	53	247
Crcp	348	313	663	433	908	399
Crct1	0	0	0	0	0	0
Creb1	744	555	543	428	361	150
Creb3	878	724	1252	1010	1762	1234
Creb3l1	36	3	21	62	117	20
Creb3l2	135	53	226	355	33	25
Creb3l3	47	14	40	5	0	0
Creb3l4	3	15	45	37	0	0
Creb5	57	39	69	80	0	5
Crebbp	1628	1172	1689	1234	1814	1093
Crebl2	456	344	592	462	508	123
Crebrf	758	754	796	747	978	266
Crebzf	966	1111	704	600	299	239
Creg1	846	906	1261	1354	714	712
Creg2	57	35	36	122	90	0
Creld1	740	466	792	646	807	352
Creld2	363	552	536	554	617	308
Crem	242	191	355	393	72	109
Crh	17	36	4	0	11	0
Crhbp	136	0	9	0	0	0
Crhr1	188	177	28	24	0	0
Crhr2	134	23	2	0	2	0
Crim1	160	186	96	251	43	0
Crip1	79	21	61	32	20	0
Crip2	216	113	704	901	115	16
Crip3	4	50	27	47	54	48
Cript	1362	828	955	1058	1008	765
Crisp1	0	12	0	1	0	0
Crisp2	0	1	0	0	0	0
Crisp3	0	0	0	0	0	0
Crisp4	0	0	0	0	0	0
Crispld1	0	1	6	29	0	0
Crispld2	6	79	44	34	0	0
Crk	839	1017	802	995	758	427
Crkl	211	242	410	358	118	231
Crlf1	5	0	10	10	0	6
Crlf2	72	41	117	39	57	10
Crlf3	738	1422	756	857	726	373
Crls1	294	267	212	270	365	434
Crmp1	1131	547	1987	1933	1338	1062
Crnde	0	5	4	8	57	64
Crnkl1	284	418	256	410	154	87
Crnn	0	0	0	0	0	0
Crocc	1327	2035	2035	1286	2511	1423
Crocc2	0	3	9	0	0	0
Crot	291	202	440	1031	107	0
Crp	50	0	1	0	0	0
Crry-ps	0	0	0	1	0	0
Crs-ps	0	0	0	0	0	0
Crtac1	495	472	376	200	923	967
Crtam	11	14	0	0	0	0
Crtap	63	35	7	49	127	33
Crtc1	497	478	1396	1430	1162	611
Crtc2	609	565	632	521	235	295
Crtc3	907	1188	1217	688	473	453
Crx	4350	7648	5604	3391	3253	1814
Crxos	249	395	190	69	100	43
Cry1	359	293	746	763	272	79
Cry2	1095	957	2351	1885	1439	1358
Cryaa	0	0	0	1	0	0
Cryab	216	104	533	807	723	680
Cryba1	0	2	0	4	0	0
Cryba2	0	4	0	0	29	0
Cryba4	0	0	0	3	0	0
Crybb1	8	0	0	6	0	0
Crybb2	5	0	0	0	0	0
Crybb3	49	34	9	0	0	0
Crybg1	0	9	4	2	27	0
Crybg2	1	12	11	9	0	0
Crybg3	94	218	441	503	539	284
Cryga	0	0	4	0	3	0
Crygb	0	0	0	0	0	0
Crygc	3	1	2	0	0	0
Crygd	0	0	0	0	0	0
Cryge	0	0	0	0	0	0
Crygf	0	0	0	0	0	0
Crygn	0	0	0	0	0	6
Crygs	0	0	0	0	0	0
Cryl1	57	51	167	159	147	37
Crym	251	129	714	1021	114	127
Cryz	318	372	766	693	640	170
Cryzl1	596	715	1124	845	918	598
Cs	1397	1310	1140	1696	401	340
Csad	373	132	235	287	170	252
Csdc2	1439	582	776	796	570	178
Csde1	2186	1949	2415	1886	2423	1028
Cse1l	576	738	504	838	631	453
Csf1	5	5	12	72	4	64
Csf1r	59	80	46	1	50	0
Csf2	1	3	7	0	0	11
Csf2ra	281	301	463	431	265	169
Csf2rb	0	0	0	4	4	1
Csf2rb2	1	7	16	0	102	30
Csf3	5	0	1	0	0	0
Csf3r	41	32	0	0	7	15
Csgalnact1	127	53	293	114	0	0
Csgalnact2	343	283	162	127	75	10
Csk	226	159	206	137	199	257
Csl	1	0	1	0	0	0
Csmd1	63	76	1520	1192	41	37
Csmd2	341	117	441	301	327	352
Csmd2os	0	3	1	3	1	2
Csmd3	316	165	549	534	808	134
Csn1s1	0	7	0	0	0	0
Csn1s2a	1	1	0	4	0	0
Csn1s2b	0	0	2	0	0	0
Csn2	0	0	0	0	0	0
Csn3	0	0	0	0	0	0
Csnk1a1	2874	2493	3350	2599	2372	1107
Csnk1d	540	601	958	874	760	359
Csnk1e	669	405	1091	705	887	762
Csnk1g1	973	1455	1408	1325	1073	663
Csnk1g2	481	436	506	531	565	125
Csnk1g3	374	303	407	654	413	243
Csnk2a1	481	466	506	339	317	109
Csnk2a1-ps	0	0	0	0	0	0
Csnk2a2	402	420	406	352	544	233
Csnk2b	862	449	1267	776	441	323
Csnka2ip	0	3	0	0	0	0
Cspg4	4	0	4	5	0	0
Cspg5	1076	1052	1401	1767	783	605
Cspp1	1296	1384	1080	749	926	295
Csprs	0	0	0	0	0	0
Csrnp1	6	0	31	42	12	0
Csrnp2	270	271	329	306	216	169
Csrnp3	475	200	625	704	511	309
Csrp1	73	43	205	460	9	0
Csrp2	72	9	92	82	5	6
Csrp3	383	610	229	98	250	186
Cst10	0	0	0	0	0	0
Cst11	0	0	0	0	0	0
Cst12	0	0	0	0	0	0
Cst13	0	0	0	0	0	0
Cst3	16232	15309	12711	7532	13863	7875
Cst6	123	31	59	21	44	1
Cst7	12	34	32	20	0	0
Cst8	0	0	0	0	0	0
Cst9	0	0	0	0	0	0
Csta1	0	6	4	0	0	0
Cstad	17	6	70	48	35	0
Cstb	794	441	1157	987	1140	807
Cstf1	242	293	234	274	394	211
Cstf2	99	375	200	272	387	157
Cstf2t	517	721	574	630	696	427
Cstf3	742	956	677	706	954	336
Cstl1	0	0	0	0	0	0
Ctag2	0	0	0	0	0	0
Ctage5	742	634	1017	580	681	278
Ctbp1	1208	878	1632	2014	1266	1173
Ctbp2	1480	2077	3706	3752	5713	3846
Ctbs	64	141	100	87	131	23
Ctc1	479	401	504	516	204	193
Ctcf	1698	1227	1677	1271	1594	762
Ctcfl	1	2	0	0	0	0
Ctcflos	0	1	0	0	0	0
Ctdnep1	124	102	230	215	223	107
Ctdp1	100	177	140	87	247	67
Ctdsp1	75	122	198	178	71	112
Ctdsp2	403	350	775	653	526	293
Ctdspl	176	107	277	294	170	141
Ctdspl2	336	525	377	370	272	264
Ctf1	18	27	49	106	0	0
Ctf2	0	0	0	2	0	4
Ctgf	95	59	51	312	34	1
Cth	0	31	297	249	36	38
Cthrc1	78	38	39	66	0	9
Ctif	430	284	190	115	125	20
Ctla2a	7	9	5	6	6	0
Ctla2b	0	0	0	0	0	0
Ctla4	0	0	7	0	0	0
Ctnna1	533	671	513	557	730	775
Ctnna2	376	107	186	231	239	274
Ctnna3	30	11	11	0	227	30
Ctnnal1	256	369	164	260	149	47
Ctnnb1	711	723	705	841	631	509
Ctnnbip1	192	173	150	339	143	151
Ctnnbl1	302	267	545	516	571	618
Ctnnd1	107	44	118	116	68	23
Ctnnd2	668	425	470	563	335	299
Ctns	235	180	237	281	204	117
Ctps	135	142	298	225	51	121
Ctps2	383	401	562	359	549	223
Ctr9	910	1358	1167	690	776	299
Ctrb1	0	1	0	0	0	28
Ctrc	0	0	0	0	0	0
Ctrcos	0	0	0	0	0	0
Ctrl	17	14	47	5	1	26
Cts3	0	0	0	0	0	0
Cts6	17	0	0	0	0	0
Cts7	0	0	0	0	0	0
Cts8	0	4	1	0	0	0
Ctsa	1299	1062	1658	1841	1175	1178
Ctsb	5878	3954	4542	4990	5311	4082
Ctsc	48	74	74	233	0	0
Ctsd	1495	869	1890	1753	1170	764
Ctse	0	1	0	0	0	0
Ctsf	2285	2110	3217	3513	3481	3072
Ctsg	0	0	0	0	0	0
Ctsh	155	124	379	661	16	6
Ctsj	0	0	0	0	0	0
Ctsk	16	3	23	36	0	0
Ctsl	2185	1647	2522	2840	1181	800
Ctsll3	0	0	0	0	0	0
Ctsm	0	0	0	0	0	0
Ctso	123	244	325	685	112	285
Ctsq	0	0	0	0	1	0
Ctsr	0	0	0	0	0	0
Ctss	200	271	90	49	134	13
Ctsw	0	17	26	15	2	0
Ctsz	632	384	1837	1647	654	395
Cttn	496	471	632	736	889	716
Cttnbp2	629	494	1985	1955	392	197
Cttnbp2nl	68	113	114	146	79	47
Ctu1	80	72	142	88	33	61
Ctu2	373	489	405	303	310	227
Ctxn1	148	154	101	25	30	8
Ctxn2	35	22	3	21	19	0
Ctxn3	248	12	6	12	111	93
Cubn	45	8	2	10	0	32
Cuedc1	1643	1994	2929	2060	7014	4426
Cuedc2	1473	1072	3172	2205	3818	1940
Cul1	1462	1097	1173	1148	1800	852
Cul2	369	588	318	446	393	514
Cul3	1450	1808	823	1197	908	570
Cul4a	720	798	681	653	731	186
Cul4b	159	175	151	176	95	17
Cul5	1219	1365	1080	783	775	514
Cul7	152	94	151	222	113	51
Cul9	580	424	811	765	584	196
Cuta	983	550	1414	1046	1049	598
Cutal	322	108	49	56	154	142
Cutc	149	132	269	186	147	89
Cux1	719	641	611	663	458	316
Cux2	237	170	261	160	311	158
Cuzd1	0	0	0	0	0	0
Cwc15	1155	889	1591	1236	1079	883
Cwc22	46	1322	115	1240	285	785
Cwc25	251	322	585	381	520	246
Cwc27	389	272	381	245	315	124
Cwf19l1	94	267	237	216	277	78
Cwf19l2	591	570	783	634	686	224
Cwh43	3	0	0	1	1	0
Cx3cl1	1094	801	1700	1265	545	477
Cx3cr1	97	62	9	0	3	1
Cxadr	234	256	261	222	10	22
Cxcl1	0	0	0	0	0	0
Cxcl10	0	0	0	1	0	0
Cxcl11	0	9	0	5	1	0
Cxcl12	105	85	174	245	0	7
Cxcl13	51	13	7	9	0	4
Cxcl14	904	431	122	165	79	0
Cxcl15	0	0	0	0	0	0
Cxcl16	65	63	307	323	20	4
Cxcl17	9	18	36	13	38	11
Cxcl2	0	0	0	0	0	0
Cxcl3	0	0	0	0	0	0
Cxcl5	0	0	0	0	0	0
Cxcl9	0	1	0	0	0	0
Cxcr1	0	0	0	0	0	0
Cxcr2	0	1	0	0	0	0
Cxcr3	0	0	0	0	0	0
Cxcr4	2	1	0	0	0	0
Cxcr5	0	0	0	0	0	0
Cxcr6	36	69	43	36	13	0
Cxx1a	259	134	339	297	180	133
Cxx1b	463	186	591	512	482	298
Cxx1c	973	389	945	859	864	626
Cxxc1	535	427	612	514	556	260
Cxxc4	523	444	478	376	294	254
Cxxc5	1148	684	718	961	1392	1137
Cyb561	56	49	2	6	0	21
Cyb561a3	134	176	126	56	0	155
Cyb561d1	184	120	212	177	44	109
Cyb561d2	282	116	262	248	396	309
Cyb5a	555	423	889	697	1015	478
Cyb5b	665	446	424	624	489	412
Cyb5d1	54	48	28	75	22	27
Cyb5d2	438	217	126	367	365	147
Cyb5r1	697	1503	733	551	442	167
Cyb5r2	1	1	0	3	0	0
Cyb5r3	859	242	513	546	570	214
Cyb5r4	379	248	236	347	241	174
Cyb5rl	97	63	53	106	42	78
Cyba	44	22	98	160	27	0
Cybb	9	2	1	1	0	0
Cybrd1	1	2	4	14	16	0
Cyc1	2293	1967	4351	3405	4627	3330
Cycs	711	481	895	749	884	496
Cycs-ps2	0	0	0	1	0	0
Cyct	0	2	0	0	0	0
Cyfip1	281	208	398	302	200	174
Cyfip2	3260	1595	2150	1785	2813	1129
Cygb	1548	666	1443	998	847	271
Cyhr1	1130	1231	1787	1492	1354	520
Cylc1	0	0	0	0	0	0
Cylc2	2	0	0	0	0	0
Cyld	413	349	829	565	624	332
Cym	47	44	26	12	0	0
Cyp11a1	0	1	1	0	0	0
Cyp11b1	0	0	0	5	0	0
Cyp11b2	0	0	0	0	0	0
Cyp17a1	0	2	0	0	0	0
Cyp19a1	0	0	0	1	0	0
Cyp1a1	24	0	0	0	0	0
Cyp1a2	0	0	0	0	0	0
Cyp1b1	18	29	16	45	40	0
Cyp20a1	44	26	40	110	85	4
Cyp21a1	0	0	1	0	0	0
Cyp21a2-ps	0	0	0	0	0	0
Cyp24a1	0	0	0	0	0	0
Cyp26a1	22	0	27	116	0	0
Cyp26b1	11	7	6	4	0	0
Cyp26c1	0	1	10	22	0	0
Cyp27a1	4	59	155	394	73	0
Cyp27b1	0	0	17	2	0	0
Cyp2a12	0	1	0	0	0	0
Cyp2a21-ps	0	0	0	0	0	0
Cyp2a22	0	0	0	0	0	0
Cyp2a4	0	0	0	0	0	0
Cyp2a5	0	2	0	0	0	0
Cyp2ab1	3	0	7	13	0	0
Cyp2b10	0	0	0	0	0	0
Cyp2b13	0	0	0	0	0	1
Cyp2b19	0	0	0	0	0	0
Cyp2b23	0	1	0	0	0	0
Cyp2b26-ps	0	0	1	0	0	0
Cyp2b27-ps	0	3	2	5	0	0
Cyp2b9	0	1	0	0	0	0
Cyp2c29	0	0	0	0	0	0
Cyp2c37	0	0	0	0	0	0
Cyp2c38	0	0	0	0	0	0
Cyp2c39	0	0	8	8	0	0
Cyp2c40	0	0	0	0	0	1
Cyp2c44	0	1	0	0	0	0
Cyp2c50	0	0	0	0	0	0
Cyp2c53-ps	0	0	0	0	0	0
Cyp2c54	0	0	0	0	1	0
Cyp2c55	0	0	0	0	0	0
Cyp2c65	0	0	0	2	1	45
Cyp2c66	0	0	0	0	0	0
Cyp2c67	0	0	0	0	0	0
Cyp2c68	0	0	0	0	0	0
Cyp2c69	0	0	0	0	0	0
Cyp2c70	0	0	0	0	0	0
Cyp2d10	0	0	0	0	0	0
Cyp2d11	0	3	0	0	0	0
Cyp2d12	0	1	0	0	0	0
Cyp2d22	199	127	235	912	192	85
Cyp2d26	0	0	0	0	0	0
Cyp2d34	0	0	0	0	0	0
Cyp2d37-ps	0	0	0	0	0	0
Cyp2d40	0	1	0	1	0	0
Cyp2d41-ps	0	0	0	0	0	0
Cyp2d9	0	0	0	0	0	0
Cyp2e1	0	0	1	0	0	1
Cyp2f2	0	0	0	1	12	4
Cyp2g1	0	0	0	0	0	0
Cyp2j11	0	0	0	0	0	0
Cyp2j12	0	0	0	0	0	0
Cyp2j13	12	8	46	39	0	0
Cyp2j14-ps	0	0	0	0	0	0
Cyp2j15-ps	0	0	0	0	0	0
Cyp2j5	0	0	0	0	0	0
Cyp2j6	125	18	85	248	24	0
Cyp2j7	0	0	0	0	0	0
Cyp2j7-ps1	0	0	0	0	0	0
Cyp2j7-ps2	0	0	0	0	0	0
Cyp2j7-ps3	0	0	0	0	0	0
Cyp2j8	0	5	0	0	0	0
Cyp2j9	33	21	131	90	24	0
Cyp2r1	4	0	0	0	0	0
Cyp2s1	45	5	0	0	0	0
Cyp2t4	24	19	30	37	17	9
Cyp2u1	176	144	225	89	25	20
Cyp2w1	0	1	0	0	0	1
Cyp39a1	2	8	13	13	0	0
Cyp3a11	0	9	0	0	0	0
Cyp3a13	0	0	0	0	0	1
Cyp3a16	0	0	0	0	0	0
Cyp3a25	0	0	0	0	0	0
Cyp3a41a	0	0	0	0	0	0
Cyp3a41b	0	0	0	0	0	0
Cyp3a44	0	0	0	0	0	0
Cyp3a57	0	0	0	0	0	0
Cyp3a59	0	0	0	0	0	0
Cyp3a63-ps	0	0	0	0	0	0
Cyp46a1	375	227	112	58	1	0
Cyp4a10	0	0	0	1	28	0
Cyp4a12a	0	0	0	0	0	0
Cyp4a12b	0	0	0	0	0	0
Cyp4a14	0	0	0	0	164	127
Cyp4a28-ps	0	1	0	0	0	0
Cyp4a29	0	3	0	0	0	0
Cyp4a29-ps1	0	0	0	0	0	0
Cyp4a30-ps	0	0	0	0	0	0
Cyp4a30b	0	0	0	0	0	0
Cyp4a31	0	0	1	0	0	0
Cyp4a32	0	1	1	0	0	0
Cyp4b1	0	7	79	41	285	46
Cyp4b1-ps1	0	0	9	2	11	12
Cyp4b1-ps2	0	0	2	0	0	0
Cyp4f13	307	309	891	388	980	608
Cyp4f14	39	8	0	98	39	0
Cyp4f15	0	0	2	4	0	0
Cyp4f16	47	27	233	231	335	370
Cyp4f17	125	89	150	50	148	17
Cyp4f18	33	2	57	0	2	0
Cyp4f37	1	2	15	4	11	0
Cyp4f39	0	16	0	0	0	0
Cyp4f40	0	2	0	0	0	0
Cyp4f41-ps	51	72	46	12	75	17
Cyp4v3	69	95	55	42	32	0
Cyp4x1	198	8	7	10	118	10
Cyp4x1os	0	0	0	10	0	0
Cyp51	518	500	285	308	209	230
Cyp7a1	9	0	0	0	0	0
Cyp7b1	67	37	36	75	169	87
Cyp8b1	0	0	0	1	0	0
Cypt1	0	0	0	0	0	0
Cypt12	0	0	0	0	0	0
Cypt14	0	0	0	0	0	0
Cypt15	0	0	0	0	0	0
Cypt2	0	0	0	0	0	0
Cypt3	0	0	0	0	0	0
Cypt4	0	4	0	0	0	0
Cyr61	9	0	79	144	65	0
Cys1	190	108	1393	1128	1014	897
Cysltr1	0	5	0	0	0	0
Cysltr2	0	0	0	0	0	0
Cysrt1	9	0	0	0	0	0
Cystm1	916	561	1480	1545	2234	1814
Cyth1	572	530	2023	1715	1023	884
Cyth2	1033	1202	1018	918	1271	908
Cyth3	230	235	594	435	596	370
Cyth4	22	5	2	0	5	0
Cytip	0	7	0	0	0	0
Cytl1	0	8	18	0	0	0
Cyyr1	7	0	0	2	0	1
D030018L15Rik	0	9	0	0	0	0
D030025E07Rik	0	0	0	0	0	0
D030025P21Rik	0	0	0	0	0	0
D030028A08Rik	69	27	47	25	4	28
D030040B21Rik	6	0	1	0	0	0
D030044L04Rik	0	0	0	0	0	0
D030046N08Rik	0	6	0	11	0	0
D030047H15Rik	51	38	93	83	9	32
D030055H07Rik	59	67	34	17	33	34
D030056L22Rik	258	446	725	638	528	342
D030062O11Rik	0	0	0	0	0	0
D030068K23Rik	76	23	9	4	0	0
D10Jhu81e	103	198	351	273	133	3
D10Wsu102e	421	427	899	594	520	330
D11Bhm181e	0	0	5	3	2	0
D11Wsu47e	78	331	213	107	123	141
D130004A15Rik	45	46	22	32	41	27
D130007C19Rik	44	95	142	41	41	11
D130017N08Rik	142	59	146	103	105	58
D130019J16Rik	94	32	23	7	19	1
D130020L05Rik	77	65	81	68	41	87
D130040H23Rik	284	155	171	87	141	29
D130043K22Rik	11	4	5	0	0	0
D130051D11Rik	61	6	11	8	7	0
D130052B06Rik	0	0	0	0	1	0
D130058E05Rik	0	3	0	0	0	0
D13Ertd608e	0	0	0	0	0	0
D16Ertd472e	699	1096	671	663	742	376
D17H6S53E	38	36	72	23	59	14
D17Wsu92e	636	234	744	619	883	284
D1Ertd622e	1468	2798	1128	790	1112	460
D1Pas1	0	0	0	1	0	0
D230017M19Rik	102	105	159	155	193	33
D230022J07Rik	33	62	37	39	22	0
D230025D16Rik	256	344	382	345	35	290
D2Bwg1423e	318	463	385	258	501	75
D2hgdh	66	151	106	80	52	59
D330020A13Rik	0	0	0	0	0	0
D330023K18Rik	223	168	162	200	158	142
D330025C20Rik	0	0	0	0	0	0
D330041H03Rik	33	118	98	77	50	23
D330045A20Rik	0	0	0	0	0	0
D330050G23Rik	0	7	19	7	58	50
D3Ertd254e	454	376	395	311	63	236
D3Ertd751e	415	547	463	307	324	94
D430001F17Rik	1	0	0	1	0	0
D430013B06Rik	13	16	4	13	2	0
D430018E03Rik	45	21	0	0	0	0
D430019H16Rik	109	15	53	7	0	0
D430036J16Rik	0	0	0	0	0	0
D430040D24Rik	0	0	15	3	18	39
D430041D05Rik	104	60	24	38	0	0
D430042O09Rik	550	1110	402	282	374	126
D530014G21Rik	0	0	0	0	0	0
D530018E20Rik	27	69	43	33	101	16
D530033B14Rik	5	1	0	0	0	0
D530037P16Rik	0	9	0	0	0	0
D530049I02Rik	0	0	0	1	0	0
D5Ertd577e	0	0	0	0	0	0
D5Ertd579e	865	660	869	617	765	457
D5Ertd605e	0	1	0	0	0	0
D5Ertd615e	0	0	1	5	0	0
D630002J18Rik	8	0	0	1	0	0
D630003M21Rik	12	9	6	1	0	0
D630008O14Rik	0	2	1	0	0	0
D630011A20Rik	0	0	0	0	0	0
D630014O11Rik	0	2	8	0	0	0
D630023F18Rik	103	62	83	65	78	32
D630023O14Rik	0	3	0	1	0	0
D630024D03Rik	32	9	40	30	0	38
D630029K05Rik	0	7	0	7	0	0
D630030B08Rik	56	68	104	78	12	32
D630033O11Rik	10	21	81	79	45	4
D630036H23Rik	9	9	13	9	13	0
D630039A03Rik	1	0	0	2	0	0
D630044L22Rik	0	2	0	0	0	0
D630045J12Rik	690	804	335	394	165	49
D6Ertd474e	0	0	0	0	0	0
D6Ertd527e	0	14	1	5	0	0
D6Wsu163e	330	257	220	296	279	254
D730001G18Rik	0	0	0	0	0	0
D730003I15Rik	171	209	183	151	69	84
D730045A05Rik	0	2	0	1	0	0
D730045B01Rik	0	11	0	0	0	1
D730048I06Rik	0	0	1	0	0	0
D7Bwg0826e	0	2	1	2	36	0
D7Ertd128e	0	0	0	0	0	0
D7Ertd443e	4	1	0	0	0	0
D830013O20Rik	0	5	5	8	0	0
D830024N08Rik	8	29	6	0	13	16
D830025C05Rik	3	10	25	2	1	1
D830026I12Rik	0	16	0	5	0	0
D830030K20Rik	6	0	0	0	4	0
D830032E09Rik	18	0	0	0	0	0
D830036C21Rik	61	204	65	41	5	14
D830039M14Rik	7	16	7	2	0	0
D830044D21Rik	0	0	0	0	0	0
D830044I16Rik	12	9	20	16	0	0
D830050J10Rik	15	15	5	3	6	0
D8Ertd738e	812	525	1196	878	1831	1284
D930007J09Rik	0	0	0	0	0	0
D930007P13Rik	4	3	36	36	43	15
D930015M05Rik	2	4	16	14	11	7
D930016D06Rik	296	345	408	348	448	160
D930019O06Rik	0	4	7	0	0	0
D930020B18Rik	0	2	0	1	0	0
D930028M14Rik	0	0	10	21	0	0
D930030I03Rik	0	5	15	4	20	0
D930032P07Rik	0	4	0	0	0	0
D930036K23Rik	90	43	68	40	47	34
D930048G16Rik	0	6	1	5	0	2
D930048N14Rik	42	50	28	0	0	0
DHRSX	269	297	166	146	273	96
DQ267100	0	0	0	0	0	0
DQ267101	0	0	0	0	0	0
DQ267102	0	0	1	0	0	0
DXBay18	0	0	0	0	0	0
Daam1	805	381	332	272	157	95
Daam2	57	1	4	8	16	0
Dab1	803	537	1064	870	156	103
Dab2	0	4	7	9	3	0
Dab2ip	649	355	1528	1185	1393	918
Dach1	144	103	143	235	285	172
Dach2	127	84	31	81	0	0
Dact1	35	15	35	20	10	16
Dact2	73	20	82	48	15	15
Dact3	321	157	331	269	319	70
Dad1	2807	1487	2749	1870	2281	1558
Dag1	328	319	448	367	203	212
Dagla	84	54	106	111	240	178
Daglb	394	455	257	316	61	528
Dalir	0	8	0	0	0	0
Dalrd3	937	1586	837	646	674	523
Dancr	118	75	238	126	71	65
Dand5	241	441	535	415	527	221
Dao	1	2	0	4	0	0
Dap	60	75	104	120	176	114
Dap3	693	450	553	531	605	246
Dapk1	636	242	277	381	303	89
Dapk2	10	0	0	0	0	0
Dapk3	368	304	480	465	376	291
Dapl1	131	55	223	273	93	0
Dapp1	43	11	85	146	82	46
Dars	367	448	561	694	841	527
Dars2	130	145	272	88	95	37
Daw1	0	0	0	0	0	0
Daxx	138	249	257	247	109	52
Dazap1	313	223	284	238	214	119
Dazap2	2066	1517	3947	3327	4910	5067
Dazl	10	0	0	0	0	0
Dbf4	0	14	25	10	1	0
Dbh	0	2	0	26	0	25
Dbhos	7	4	897	696	299	316
Dbi	1465	708	2271	2414	1325	393
Dbil5	10	13	9	0	11	11
Dbn1	255	166	109	149	61	209
Dbndd1	117	77	48	101	234	61
Dbndd2	186	148	239	156	221	154
Dbnl	695	627	656	706	632	351
Dbp	549	311	1528	1512	1311	1530
Dbpht2	76	0	0	2	0	0
Dbr1	201	118	166	206	50	92
Dbt	127	170	53	84	24	68
Dbx1	0	1	0	0	0	0
Dbx2	3	0	0	7	0	0
Dcaf10	217	223	170	109	142	20
Dcaf11	919	1190	1964	1785	1488	1377
Dcaf12	438	264	255	472	99	22
Dcaf12l1	209	133	161	127	1	0
Dcaf12l2	0	8	0	0	0	0
Dcaf13	431	503	417	541	748	269
Dcaf15	251	276	370	227	229	211
Dcaf17	717	646	968	904	552	438
Dcaf4	212	199	415	335	179	209
Dcaf5	335	286	382	260	185	239
Dcaf6	109	176	107	89	12	29
Dcaf7	1241	897	1561	1237	2114	665
Dcaf8	1521	1735	1809	1478	1532	890
Dcakd	396	286	820	736	732	813
Dcbld1	94	212	162	172	134	515
Dcbld2	72	156	98	165	83	189
Dcc	59	87	260	180	298	91
Dcdc2a	13	41	64	178	1	0
Dcdc2b	7	23	31	10	0	0
Dcdc2c	0	1	0	0	0	0
Dcdc5	185	129	14	29	62	2
Dchs1	86	13	129	55	212	56
Dchs2	0	0	0	0	0	0
Dck	227	109	197	274	106	2
Dclk1	1064	803	237	206	112	117
Dclk2	283	180	555	594	467	306
Dclk3	0	4	13	60	0	0
Dclre1a	120	95	144	206	146	129
Dclre1b	8	94	199	154	255	41
Dclre1c	245	157	72	105	90	18
Dcn	0	0	0	0	0	1
Dcp1a	142	379	358	254	259	327
Dcp1b	110	134	351	296	363	373
Dcp2	144	132	208	166	170	53
Dcpp1	0	0	0	0	0	0
Dcpp2	0	0	0	0	0	0
Dcpp3	0	0	0	0	0	0
Dcps	201	282	422	444	286	209
Dcst1	46	29	30	43	0	0
Dcst2	3	4	11	15	3	8
Dcstamp	0	0	0	1	0	0
Dct	138	0	24	0	18	2
Dctd	44	52	24	1	0	0
Dctn1	1475	1620	1478	1523	1761	1232
Dctn2	1567	1126	1693	1735	1347	1213
Dctn3	1668	924	2240	1501	2645	1910
Dctn4	337	475	610	714	405	244
Dctn5	995	1018	1105	1321	1792	948
Dctn6	943	647	1211	965	1391	589
Dctpp1	108	94	207	111	169	135
Dcun1d1	411	278	278	298	229	148
Dcun1d2	754	810	474	550	406	577
Dcun1d3	279	292	301	201	167	108
Dcun1d4	229	236	224	255	10	104
Dcun1d5	475	478	790	685	535	209
Dcx	50	35	9	2	0	105
Dcxr	106	89	99	120	160	76
Dda1	1305	909	1384	1265	1275	1551
Ddah1	924	361	1152	1083	903	267
Ddah2	128	57	210	235	52	122
Ddb1	1938	2006	2395	1957	1933	1035
Ddb2	261	312	240	270	67	120
Ddc	0	2	1	8	0	1
Ddhd1	1249	2073	947	496	706	553
Ddhd2	693	359	1301	901	484	174
Ddi1	16	12	7	3	0	0
Ddi2	582	615	457	383	750	511
Ddias	0	0	0	2	0	0
Ddit3	729	362	723	644	666	476
Ddit4	149	167	119	127	40	45
Ddit4l	5	0	654	717	48	3
Ddn	23	2	3	5	9	0
Ddo	9	15	0	14	0	0
Ddost	1191	912	1347	1390	1358	1057
Ddr1	612	459	1057	1398	493	492
Ddr2	0	16	0	12	0	0
Ddrgk1	1707	1496	1958	1511	2566	1470
Ddt	137	59	117	88	71	48
Ddx1	1503	1533	1904	2234	1790	1725
Ddx10	167	202	105	70	58	114
Ddx11	11	43	107	75	8	14
Ddx17	3034	2886	4899	2803	3925	2210
Ddx18	245	318	492	337	458	278
Ddx19a	108	150	242	159	281	126
Ddx19b	259	256	226	209	385	201
Ddx20	348	367	289	228	551	186
Ddx21	232	140	202	199	191	95
Ddx23	176	194	245	149	356	165
Ddx24	1750	1280	1652	1316	1566	1116
Ddx25	570	413	432	524	527	454
Ddx27	230	275	403	299	417	260
Ddx28	115	227	193	185	11	192
Ddx31	70	105	108	54	49	141
Ddx39	349	528	711	528	472	446
Ddx39b	956	1109	1466	1273	1213	506
Ddx3x	1853	2364	2302	2283	1722	934
Ddx3y	0	0	0	0	0	0
Ddx4	0	9	4	2	0	0
Ddx41	477	394	348	436	302	446
Ddx42	1112	898	860	678	744	335
Ddx43	7	7	2	3	0	1
Ddx46	1028	1065	1254	783	897	571
Ddx47	503	556	914	754	946	686
Ddx49	126	207	229	162	100	72
Ddx5	8992	12703	7994	6677	6874	3027
Ddx50	972	1121	1174	1152	955	396
Ddx51	235	188	95	198	321	18
Ddx52	643	625	675	496	1107	540
Ddx54	78	147	103	164	50	54
Ddx55	1077	738	1101	768	1259	860
Ddx56	394	621	685	606	391	519
Ddx58	27	26	36	112	95	0
Ddx59	110	129	282	194	64	3
Ddx6	677	564	616	478	401	336
Ddx60	40	8	16	62	5	0
Deaf1	744	486	644	840	1240	892
Decr1	121	52	133	98	240	106
Decr2	257	431	335	359	93	55
Dedd	20	9	28	6	32	8
Dedd2	478	423	490	351	847	432
Def6	16	0	0	0	0	0
Def8	410	193	454	408	184	245
Defa-ps1	0	0	0	0	0	0
Defa-ps10	0	0	0	0	0	0
Defa-ps11	0	0	0	0	0	0
Defa-ps12	0	0	0	0	0	0
Defa-ps13	0	0	0	0	0	0
Defa-ps14	0	0	0	0	0	0
Defa-ps15	0	0	0	0	0	0
Defa-ps16	0	0	0	0	0	0
Defa-ps17	0	0	0	0	0	0
Defa-ps18	0	0	0	0	0	0
Defa-ps3	0	0	0	0	0	0
Defa-ps4	0	0	0	0	0	0
Defa-ps5	0	0	0	0	0	0
Defa-ps6	0	0	0	0	0	0
Defa-ps7	0	0	0	0	0	0
Defa-ps8	0	0	0	0	0	0
Defa-ps9	0	0	0	0	0	0
Defa17	0	0	0	0	1	0
Defa2	0	0	0	0	0	0
Defa20	0	0	0	0	0	0
Defa21	0	0	0	0	0	0
Defa22	0	0	0	0	0	0
Defa23	0	0	0	0	0	0
Defa24	0	0	0	0	0	0
Defa25	0	0	0	0	0	0
Defa26	0	0	0	0	0	0
Defa27	0	0	0	0	0	0
Defa28	0	0	0	0	0	0
Defa29	0	0	0	0	0	0
Defa3	0	0	0	0	0	0
Defa30	0	0	0	0	0	0
Defa31	0	0	0	0	0	0
Defa32	0	0	0	0	0	0
Defa33	0	0	0	0	0	0
Defa34	0	0	0	0	0	0
Defa35	0	0	0	0	0	0
Defa36	0	0	0	0	0	0
Defa37	0	0	0	0	0	0
Defa5	0	0	0	0	0	0
Defb1	0	0	0	0	0	0
Defb10	0	0	0	1	0	0
Defb11	0	0	0	0	0	0
Defb12	0	3	10	0	0	0
Defb13	0	0	0	0	0	0
Defb14	0	0	0	0	0	0
Defb15	0	0	0	0	0	0
Defb18	0	0	0	0	0	0
Defb19	5	1	0	0	0	0
Defb2	0	0	2	0	0	0
Defb20	0	6	0	0	0	0
Defb21	0	0	0	0	0	0
Defb22	0	0	0	0	0	0
Defb23	0	0	0	0	0	0
Defb25	0	0	0	0	0	0
Defb26	0	1	0	0	0	0
Defb28	0	0	0	0	0	0
Defb29	0	0	0	0	0	0
Defb3	0	0	0	0	0	0
Defb30	0	0	0	0	0	0
Defb33	0	0	0	0	0	0
Defb34	0	0	0	0	0	0
Defb35	0	0	0	0	0	0
Defb36	0	0	0	0	0	0
Defb37	0	0	0	0	0	0
Defb38	0	0	0	0	0	0
Defb39	0	0	0	0	0	0
Defb4	0	0	0	0	0	0
Defb40	0	0	0	0	0	0
Defb41	0	0	0	0	0	0
Defb42	0	1	7	1	54	0
Defb43	0	0	0	0	0	0
Defb44-ps	0	0	0	0	0	0
Defb45	0	0	0	0	1	0
Defb46	0	0	0	0	0	0
Defb47	0	0	0	0	0	0
Defb48	0	0	0	0	0	0
Defb5	0	0	0	0	0	0
Defb50	0	0	0	0	0	0
Defb6	0	0	0	0	0	0
Defb7	0	0	0	0	0	0
Defb8	0	0	0	0	0	0
Defb9	0	0	0	0	0	0
Degs1	1075	1062	1528	1822	744	397
Degs2	15	12	55	23	0	37
Dek	788	889	959	589	1446	785
Dennd1a	555	635	778	729	566	432
Dennd1b	344	348	404	365	320	102
Dennd1c	0	0	0	0	0	0
Dennd2a	118	93	290	252	355	136
Dennd2c	0	8	0	0	1	0
Dennd2d	2	9	12	12	2	0
Dennd3	0	17	48	31	0	8
Dennd4a	473	377	566	598	279	198
Dennd4b	421	380	571	412	760	223
Dennd4c	127	137	175	88	57	71
Dennd5a	1055	707	1300	1093	1334	752
Dennd5b	461	283	585	544	225	238
Dennd6a	711	702	873	640	537	97
Dennd6b	991	1234	1544	1511	1416	1583
Denr	681	683	1024	709	1167	629
Depdc1a	0	0	0	3	0	0
Depdc1b	0	0	0	0	0	0
Depdc5	405	290	604	358	244	180
Depdc7	0	3	3	34	140	158
Deptor	182	121	231	272	7	0
Dera	162	238	109	138	228	142
Derl1	664	738	819	926	399	320
Derl2	280	404	356	386	292	326
Derl3	19	10	15	32	0	0
Des	5	4	0	15	0	0
Desi1	919	904	1748	1860	1604	804
Desi2	833	736	1048	622	462	472
Det1	159	177	182	139	104	63
Deup1	0	0	4	9	0	0
Dexi	656	339	697	552	622	564
Dffa	312	355	556	418	436	176
Dffb	135	128	90	132	4	231
Dfna5	323	283	380	489	777	397
Dfnb59	0	0	0	3	0	0
Dgat1	631	671	615	595	719	476
Dgat2	240	153	290	403	315	157
Dgat2l6	0	4	0	0	0	0
Dgcr14	240	451	428	483	281	587
Dgcr2	514	478	688	562	671	454
Dgcr6	318	243	695	395	760	472
Dgcr8	340	311	384	307	405	260
Dgka	127	62	127	29	35	8
Dgkb	42	60	73	118	0	0
Dgkd	1191	808	1372	1034	1483	996
Dgke	1095	2081	611	462	644	228
Dgkeos	138	309	23	17	29	3
Dgkg	28	25	493	455	39	86
Dgkh	246	177	785	750	626	496
Dgki	58	119	527	441	348	190
Dgkk	9	1	1	0	0	0
Dgkq	51	45	48	59	5	0
Dgkz	889	633	814	824	913	662
Dguok	583	863	1376	1183	887	840
Dhcr24	343	224	158	186	56	61
Dhcr7	294	402	230	303	150	344
Dhdds	538	529	1023	878	857	392
Dhdh	121	218	282	193	200	85
Dhfr	63	79	41	121	25	136
Dhh	61	215	44	11	58	47
Dhodh	264	314	568	459	584	266
Dhps	443	623	851	739	546	523
Dhrs1	550	262	750	645	251	211
Dhrs11	5	14	19	36	0	67
Dhrs13	79	263	328	362	509	341
Dhrs13os	0	0	1	0	0	0
Dhrs2	0	0	0	0	0	0
Dhrs3	981	1530	1067	596	1615	459
Dhrs4	144	159	118	139	72	35
Dhrs7	662	591	734	755	928	760
Dhrs7b	420	399	807	697	255	668
Dhrs7c	0	0	0	0	0	1
Dhrs9	0	0	3	7	0	0
Dhtkd1	97	43	29	39	37	10
Dhx15	675	812	776	748	468	444
Dhx16	302	335	305	270	226	343
Dhx29	411	357	363	283	515	402
Dhx30	1252	1659	1379	1141	1288	819
Dhx32	113	284	146	397	372	279
Dhx33	231	297	345	287	102	164
Dhx34	195	130	206	186	482	183
Dhx35	151	236	348	297	290	166
Dhx36	1381	1453	1798	1507	850	666
Dhx37	47	77	82	46	15	87
Dhx38	151	196	374	220	434	147
Dhx40	408	175	211	173	130	23
Dhx57	176	165	196	149	65	146
Dhx58	19	11	0	16	6	5
Dhx58os	0	0	0	0	4	0
Dhx8	275	330	464	292	272	281
Dhx9	454	352	532	291	267	139
Diablo	801	843	1214	988	1037	665
Diaph1	251	243	228	222	395	125
Diaph2	27	74	98	141	49	0
Diaph3	176	236	151	65	31	1
Dicer1	909	978	903	593	735	288
Dido1	568	732	969	645	477	366
Diexf	201	138	137	130	147	71
Dimt1	279	542	523	541	434	134
Dio1	0	0	0	0	0	0
Dio2	85	24	77	171	0	16
Dio3	18	1	9	54	1	0
Dip2a	231	216	378	364	221	146
Dip2b	405	383	789	703	360	306
Dip2c	406	366	195	264	161	178
Diras1	372	138	182	187	221	22
Diras2	1774	1174	2095	2549	4557	3821
Dirc2	467	269	548	907	389	674
Dis3	94	237	91	130	161	0
Dis3l	95	162	208	169	83	200
Dis3l2	350	415	251	284	249	130
Disc1	7	3	0	0	0	0
Disp1	13	47	135	26	79	0
Disp2	799	543	884	802	784	647
Disp3	90	190	40	72	6	1
Dixdc1	1051	1641	789	599	815	406
Dkc1	354	387	590	560	623	665
Dkk1	0	0	0	0	0	0
Dkk2	0	0	4	0	0	0
Dkk3	3721	2915	3913	10243	822	240
Dkk4	0	1	2	0	0	1
Dkkl1	15	1	37	0	289	113
Dlat	562	643	789	884	438	402
Dlc1	328	340	237	121	1088	899
Dld	1155	1228	767	1072	329	418
Dlec1	0	3	8	16	0	0
Dleu2	139	195	285	201	60	92
Dleu7	15	131	3	26	6	0
Dlg1	430	453	550	422	589	175
Dlg2	1154	691	1497	1381	457	254
Dlg3	307	179	265	237	559	317
Dlg4	599	940	445	375	310	141
Dlg5	391	222	193	216	383	123
Dlgap1	1834	1095	387	704	786	603
Dlgap2	90	62	166	85	101	107
Dlgap3	156	69	72	73	73	61
Dlgap4	902	677	1330	1079	875	655
Dlgap5	7	1	0	0	0	0
Dlk1	0	3	2	0	0	0
Dlk2	36	12	185	45	0	52
Dll1	126	69	60	32	14	29
Dll3	59	14	0	12	86	14
Dll4	0	0	3	0	0	1
Dlst	619	817	867	703	763	460
Dlx1	2	0	4	1	10	0
Dlx1as	18	33	18	15	21	12
Dlx2	0	1	0	0	0	0
Dlx3	10	26	4	0	0	0
Dlx4	0	0	18	0	0	0
Dlx4os	0	0	0	0	0	0
Dlx5	0	0	0	0	0	0
Dlx6	0	0	0	0	0	0
Dlx6os1	0	0	2	0	0	0
Dlx6os2	0	1	0	0	0	0
Dmap1	419	362	402	368	473	167
Dmbt1	2	1	0	0	0	0
Dmbx1	0	2	105	29	65	0
Dmc1	7	17	0	3	0	0
Dmd	3444	4925	1905	1626	3212	2002
Dmgdh	1	0	1	1	20	1
Dmkn	0	0	8	0	0	0
Dmp1	0	0	0	0	0	0
Dmpk	305	152	316	144	149	113
Dmrt1	0	1	0	0	0	0
Dmrt1i	0	0	0	0	0	0
Dmrt2	0	0	0	0	0	0
Dmrt3	0	0	0	0	0	0
Dmrta1	0	1	0	0	0	0
Dmrta2	4	1	8	3	0	0
Dmrta2os	0	0	0	0	0	0
Dmrtb1	4	1	0	0	0	0
Dmrtc1a	46	3	95	60	26	108
Dmrtc1b	0	0	0	0	0	0
Dmrtc1c1	0	0	0	0	0	0
Dmrtc1c2	0	0	0	0	0	0
Dmrtc2	0	4	0	0	0	0
Dmtf1	606	1085	852	768	461	342
Dmtn	1458	458	346	323	1663	916
Dmwd	707	628	798	822	675	551
Dmxl1	433	544	506	521	338	239
Dmxl2	2233	2829	2478	1981	1654	951
Dna2	67	79	35	55	1	52
Dnaaf1	0	0	0	0	0	0
Dnaaf2	10	8	15	4	3	0
Dnaaf3	0	1	0	1	0	2
Dnaaf5	131	151	38	64	27	4
Dnah1	23	67	0	12	1	42
Dnah10	0	17	31	19	0	0
Dnah11	114	96	20	3	65	30
Dnah12	0	3	5	0	0	0
Dnah14	0	0	0	0	1	0
Dnah17	8	25	70	43	60	6
Dnah2	9	31	14	4	1	0
Dnah2os	0	0	2	0	0	0
Dnah3	0	4	4	0	1	1
Dnah5	0	3	0	0	0	0
Dnah6	20	22	356	180	20	0
Dnah7a	7	19	4	3	15	4
Dnah7b	301	442	141	130	270	229
Dnah7c	1	12	7	8	9	6
Dnah8	1	5	220	1	9	0
Dnah9	103	168	10	35	1	0
Dnaic1	30	60	61	45	1397	849
Dnaic2	15	8	18	14	0	27
Dnaja1	1800	1120	3995	3466	1521	1050
Dnaja1-ps	16	0	7	5	0	1
Dnaja2	1408	1598	1536	1629	1107	919
Dnaja3	631	930	824	803	538	762
Dnaja4	15	115	53	71	86	29
Dnajb1	453	391	476	746	949	1162
Dnajb11	702	528	568	738	612	379
Dnajb12	236	224	237	210	207	90
Dnajb13	0	0	0	0	0	0
Dnajb14	758	832	740	708	463	343
Dnajb2	578	634	763	803	933	245
Dnajb3	13	13	37	19	4	0
Dnajb4	683	835	973	914	621	521
Dnajb5	107	125	129	184	146	86
Dnajb6	708	646	970	915	1047	815
Dnajb7	0	32	15	17	18	1
Dnajb8	0	1	2	0	0	0
Dnajb9	328	267	240	278	111	143
Dnajc1	291	404	504	335	407	242
Dnajc10	839	551	586	431	511	161
Dnajc11	559	741	737	572	991	695
Dnajc12	666	614	2221	1844	1280	651
Dnajc13	587	490	670	438	490	356
Dnajc14	209	198	272	292	185	469
Dnajc15	392	208	424	329	396	78
Dnajc16	254	166	222	212	164	39
Dnajc17	69	140	280	201	191	69
Dnajc18	714	574	801	727	539	309
Dnajc19	689	533	927	864	1253	445
Dnajc19-ps	1	2	3	4	9	6
Dnajc2	278	273	450	315	229	202
Dnajc21	420	228	500	306	494	382
Dnajc22	0	0	0	0	0	0
Dnajc24	295	222	252	178	142	72
Dnajc25	127	120	132	166	80	45
Dnajc27	948	471	910	805	1005	550
Dnajc28	206	573	237	199	130	75
Dnajc3	479	381	496	316	521	133
Dnajc30	190	179	185	198	150	68
Dnajc4	516	417	875	690	458	369
Dnajc5	3325	2967	3349	3110	2384	1927
Dnajc5b	0	7	0	2	0	0
Dnajc5g	0	0	0	0	1	0
Dnajc6	797	502	570	598	578	362
Dnajc7	990	943	1121	1176	1142	912
Dnajc8	2168	1267	2654	1904	3495	2002
Dnajc9	596	678	756	940	917	552
Dnal1	180	189	156	115	177	145
Dnal4	643	595	963	656	388	605
Dnali1	11	3	0	0	0	0
Dnase1	18	55	45	3	0	34
Dnase1l1	68	113	56	15	52	0
Dnase1l2	51	121	194	148	183	98
Dnase1l3	0	4	4	0	0	0
Dnase2a	89	134	135	75	11	11
Dnase2b	0	0	0	0	0	0
Dnd1	11	5	43	28	18	14
Dnd1-ps	0	1	0	0	0	0
Dner	1271	901	179	213	1035	1321
Dnhd1	71	117	153	101	40	128
Dnlz	179	187	373	281	616	235
Dnm1	3386	2596	3116	2647	2599	2037
Dnm1l	1627	1089	1382	1140	1096	429
Dnm2	659	589	1032	759	665	483
Dnm3	3527	2674	1554	996	1133	610
Dnm3os	517	523	134	170	101	56
Dnmbp	297	740	615	495	196	101
Dnmt1	436	449	466	480	615	455
Dnmt3a	1555	1944	2980	2174	1823	543
Dnmt3a-ps1	0	0	0	0	0	0
Dnmt3aos	0	0	7	33	0	0
Dnmt3b	91	95	64	76	98	41
Dnmt3bos	0	0	4	0	0	0
Dnmt3c	0	3	0	10	0	0
Dnmt3l	14	23	0	0	0	0
Dnmt3l-ps1	0	0	0	0	0	0
Dnpep	972	922	1584	1098	970	835
Dnph1	76	36	93	109	113	99
Dntt	1	0	1	0	0	0
Dnttip1	421	347	596	409	803	606
Dnttip2	657	620	617	565	818	394
Doc2a	8	17	0	0	0	0
Doc2b	77	66	34	5	4	0
Doc2g	67	117	106	63	93	37
Dock1	112	100	407	503	1	0
Dock10	70	33	3	6	70	0
Dock11	7	26	0	1	11	0
Dock2	24	13	0	3	0	1
Dock3	1062	601	776	606	1068	706
Dock4	117	249	141	120	90	110
Dock5	10	9	57	80	0	9
Dock6	102	36	215	133	31	139
Dock7	566	691	818	648	516	123
Dock8	273	257	72	48	123	0
Dock9	723	559	599	330	412	9
Dohh	631	580	760	431	721	662
Dok1	0	0	0	0	0	0
Dok2	23	1	5	0	0	0
Dok3	81	89	108	74	36	38
Dok4	107	73	87	104	165	57
Dok5	147	109	9	40	2	2
Dok6	37	22	11	15	66	9
Dok7	55	9	105	75	461	506
Dolk	451	629	538	695	647	168
Dolpp1	301	348	392	511	569	337
Donson	281	231	231	218	206	200
Dopey1	655	938	1094	839	833	440
Dopey2	243	108	327	345	466	452
Dot1l	760	871	1087	627	1081	307
Doxl2	0	0	0	0	0	0
Dpagt1	161	132	234	268	140	38
Dpcr1	0	11	2	0	0	0
Dpep1	0	0	2	0	0	0
Dpep2	0	2	4	0	0	1
Dpep3	0	0	0	0	0	0
Dpf1	56	64	85	21	57	8
Dpf2	746	858	1355	1297	494	975
Dpf3	1360	1934	495	198	277	7
Dph1	130	177	333	345	79	93
Dph2	85	236	71	181	235	110
Dph3	383	337	512	349	267	119
Dph3b-ps	0	0	0	2	0	0
Dph5	239	206	244	177	194	340
Dph6	506	707	497	538	211	216
Dph7	497	446	662	707	950	391
Dpm1	121	152	195	163	198	95
Dpm2	1072	760	1217	917	1291	953
Dpm3	280	177	371	283	685	362
Dpp10	91	39	27	13	14	58
Dpp4	20	29	60	78	3	3
Dpp6	868	749	1128	571	1601	1448
Dpp7	606	545	655	990	903	645
Dpp8	342	331	236	267	396	234
Dpp9	443	319	379	462	488	8
Dppa1	0	0	0	0	0	0
Dppa2	0	0	0	0	0	0
Dppa3	0	0	0	0	0	0
Dppa3-ps	0	0	0	0	0	0
Dppa4	0	0	0	0	0	0
Dppa5a	0	0	0	0	0	0
Dpt	0	0	0	0	0	0
Dpy19l1	424	457	86	207	326	331
Dpy19l2	0	0	0	0	0	0
Dpy19l3	29	66	160	307	196	9
Dpy19l4	152	188	111	219	151	30
Dpy30	1176	901	1660	1117	1378	623
Dpyd	25	4	50	82	0	0
Dpys	0	0	0	0	0	0
Dpysl2	2920	1307	2279	2275	2104	1372
Dpysl3	2420	3657	836	440	906	333
Dpysl4	911	640	511	940	106	78
Dpysl5	183	76	362	565	344	172
Dqx1	29	49	373	261	119	283
Dr1	202	209	153	180	47	77
Dram1	5	1	2	8	0	0
Dram2	514	369	525	533	369	337
Drap1	557	310	1139	694	1146	713
Draxin	22	12	11	1	1	0
Drc1	0	0	0	0	0	0
Drc3	130	157	79	68	30	12
Drc7	0	0	0	0	0	0
Drd1	707	361	1181	1867	692	808
Drd2	345	158	1313	1016	27	16
Drd3	0	0	0	0	0	0
Drd4	1691	1837	668	265	1367	750
Drd5	134	6	8	0	0	0
Drg1	1241	1051	1415	1451	1319	1485
Drg2	795	910	1140	1240	1525	798
Drosha	583	425	766	565	889	633
Drp2	150	147	14	13	9	12
Drr1	0	0	0	0	0	0
Dsc1	0	0	1	0	0	0
Dsc2	0	8	11	50	0	0
Dsc3	1	2	4	0	0	0
Dscam	465	202	1224	1015	1541	1031
Dscaml1	402	952	1443	996	338	37
Dscc1	0	2	0	0	0	0
Dscr3	362	273	499	389	252	233
Dse	19	2	20	13	0	0
Dsel	69	40	114	145	25	0
Dsg1a	0	0	0	0	0	0
Dsg1b	2	0	4	0	0	0
Dsg1c	0	0	0	0	0	0
Dsg2	0	0	0	0	0	0
Dsg3	0	1	0	0	1	0
Dsg4	0	1	0	0	0	0
Dsn1	0	1	2	19	0	0
Dsp	1	1	0	0	0	0
Dspp	0	1	0	0	0	0
Dst	1879	1381	1485	1096	1051	806
Dstn	1821	1234	2244	2402	653	528
Dstyk	492	587	501	674	335	444
Dtd1	645	473	855	917	968	1105
Dtd2	270	202	421	372	116	324
Dthd1	0	0	0	0	0	0
Dtl	1	0	0	4	0	0
Dtna	615	347	394	508	586	130
Dtnb	506	799	838	669	661	642
Dtnbos	1	8	13	7	0	6
Dtnbp1	1520	972	821	636	1483	684
Dtwd1	97	194	217	178	200	256
Dtwd2	65	58	20	46	6	36
Dtx1	387	124	167	330	296	172
Dtx2	30	89	140	130	34	45
Dtx3	2195	2728	2730	2650	1638	1344
Dtx3l	70	11	35	18	45	0
Dtx4	312	185	156	251	277	119
Dtymk	665	462	750	591	588	352
Dubr	46	97	71	53	12	9
Duox1	9	0	6	11	1	0
Duox2	4	0	2	0	0	0
Duoxa1	0	0	0	0	0	0
Duoxa2	0	0	0	0	0	0
Dupd1	0	0	2	0	0	0
Dus1l	437	298	300	341	221	155
Dus2	337	392	456	392	564	370
Dus3l	872	946	932	939	1238	559
Dus4l	97	173	78	73	43	21
Dusp1	235	236	382	687	392	365
Dusp10	221	123	248	314	88	1
Dusp11	1008	1307	1021	684	538	195
Dusp12	156	154	130	122	185	176
Dusp13	2	13	9	2	20	0
Dusp14	363	612	235	68	221	143
Dusp15	112	90	398	271	90	0
Dusp16	49	40	488	450	348	134
Dusp18	16	14	3	33	0	0
Dusp19	8	39	20	48	29	11
Dusp2	8	0	6	0	0	0
Dusp21	0	0	0	0	0	0
Dusp22	723	713	627	743	543	485
Dusp23	29	46	63	37	26	100
Dusp26	1276	766	985	749	2319	1836
Dusp27	0	0	0	0	0	0
Dusp28	275	198	404	364	114	239
Dusp3	260	96	752	509	582	372
Dusp4	3	2	226	184	11	38
Dusp5	85	183	914	945	148	115
Dusp6	130	35	72	131	51	63
Dusp7	474	493	465	525	593	392
Dusp8	1614	1479	2433	1989	1572	880
Dusp9	0	0	0	0	0	0
Dut	466	492	721	609	634	611
Duxbl1	0	0	0	0	0	0
Duxbl2	0	0	0	0	0	0
Duxbl3	0	0	0	0	0	0
Duxf3	1	1	0	0	0	0
Dvl1	790	738	1165	958	836	217
Dvl2	97	205	190	167	234	23
Dvl3	159	175	214	222	63	140
Dxo	393	486	354	437	355	340
Dydc1	4	2	0	0	0	0
Dydc2	7	3	0	2	0	0
Dym	208	537	450	486	426	209
Dynap	0	0	0	0	0	0
Dync1h1	1877	1507	1643	1455	1730	1342
Dync1i1	942	751	113	254	845	981
Dync1i2	1045	1160	600	462	493	242
Dync1li1	988	881	401	471	226	112
Dync1li2	959	695	833	524	893	423
Dync2h1	1623	1213	1564	1303	857	379
Dync2li1	185	201	229	120	148	54
Dynll1	2709	2495	3159	2194	1359	886
Dynll2	412	157	363	181	213	108
Dynlrb1	2919	1683	5041	3669	5793	3711
Dynlrb2	0	2	5	1	0	0
Dynlt1-ps1	6	5	5	9	8	8
Dynlt1a	8	7	15	23	12	4
Dynlt1b	93	94	122	129	110	90
Dynlt1c	151	176	190	151	101	90
Dynlt1f	8	19	24	8	1	11
Dynlt3	663	418	684	838	483	126
Dyrk1a	511	506	508	442	653	489
Dyrk1b	147	327	282	247	197	9
Dyrk2	1090	1541	616	303	725	177
Dyrk3	29	55	9	58	1	0
Dyrk4	0	0	0	0	0	0
Dysf	0	8	1	4	0	0
Dytn	32	11	0	0	0	0
Dyx1c1	0	0	0	0	0	0
Dzank1	825	319	469	254	426	183
Dzip1	462	314	514	395	408	379
Dzip1l	115	48	101	77	221	20
Dzip3	687	428	511	543	292	142
E030013I19Rik	0	0	0	0	0	0
E030018B13Rik	0	0	0	0	0	0
E030024N20Rik	13	10	4	19	1	38
E030025P04Rik	0	0	0	0	0	0
E030026E10Rik	19	1	284	140	158	181
E030030I06Rik	7	0	3	3	0	0
E030032P16Rik	0	0	9	0	0	0
E030037K01Rik	2	8	0	0	0	0
E030042O20Rik	16	21	13	9	13	0
E030044B06Rik	0	20	13	22	0	11
E130006D01Rik	0	0	0	0	0	0
E130018N17Rik	30	25	50	16	95	0
E130018O15Rik	0	2	23	3	0	0
E130102H24Rik	41	122	134	134	11	42
E130111B04Rik	0	2	31	13	0	0
E130114P18Rik	170	141	308	545	388	229
E130116L18Rik	0	0	0	0	0	0
E130120K24Rik	0	0	0	0	0	0
E130201H02Rik	0	1	0	0	0	0
E130208F15Rik	0	0	0	0	0	0
E130215H24Rik	0	0	0	0	0	0
E130218I03Rik	623	340	558	434	893	647
E130304I02Rik	13	17	0	0	19	0
E130307A14Rik	380	335	796	856	618	435
E130308A19Rik	770	985	399	426	83	50
E130309D02Rik	82	124	212	145	97	112
E130311K13Rik	96	70	66	60	49	40
E130317F20Rik	66	77	71	40	58	22
E230001N04Rik	31	12	0	21	0	0
E230013L22Rik	0	0	0	1	0	0
E230015B07Rik	0	0	0	2	0	0
E230016K23Rik	3	6	27	0	50	0
E230016M11Rik	357	669	363	328	415	266
E230020A03Rik	22	23	0	5	27	39
E230020D15Rik	32	15	2	5	46	0
E230025N22Rik	18	19	3	0	0	0
E230029C05Rik	57	106	111	95	14	72
E230032D23Rik	1	0	0	0	0	0
E2f1	0	0	17	8	14	0
E2f2	0	1	19	7	0	0
E2f3	80	97	239	209	77	7
E2f4	354	422	497	543	437	283
E2f5	195	381	323	241	52	77
E2f6	347	301	284	349	598	412
E2f7	13	0	0	0	0	0
E2f8	0	2	6	0	0	0
E330009J07Rik	120	114	167	221	97	51
E330010L02Rik	0	0	0	0	0	0
E330011M16Rik	0	0	0	0	0	0
E330011O21Rik	2	7	15	6	0	0
E330012B07Rik	0	5	0	0	0	0
E330013P04Rik	12	33	56	21	51	64
E330014E10Rik	0	0	0	0	0	0
E330016L19Rik	0	0	0	0	0	0
E330017A01Rik	0	0	0	0	0	0
E330017L17Rik	0	0	0	0	0	0
E330018M18Rik	0	0	0	0	0	0
E330020D12Rik	9	0	0	0	0	0
E330021D16Rik	0	1	0	0	0	0
E330023G01Rik	0	0	0	0	0	0
E330034G19Rik	0	0	0	0	0	0
E330034L11Rik	228	138	275	254	371	102
E330037G11Rik	33	74	62	29	83	32
E330040D14Rik	0	2	0	0	0	0
E430014B02Rik	16	74	2	13	42	0
E430018J23Rik	18	38	34	23	80	141
E430021H15Rik	199	482	129	65	177	88
E430024P14Rik	0	3	15	0	11	0
E4f1	429	677	704	586	497	425
E530001F21Rik	45	10	30	22	124	114
E530011L22Rik	19	41	39	38	19	3
EU599041	5	1	0	1	0	0
Eaf1	112	111	100	218	39	113
Eaf2	50	29	78	65	72	0
Eapp	588	539	792	451	1084	474
Ear-ps10	0	0	0	0	0	0
Ear-ps12	0	0	0	0	0	0
Ear-ps2	1	0	0	0	0	0
Ear-ps3	0	0	0	0	0	0
Ear-ps4	0	0	0	0	0	0
Ear-ps5	0	0	0	0	0	0
Ear-ps7	0	0	0	0	0	0
Ear-ps8	0	0	0	0	0	0
Ear-ps9	0	0	0	0	0	0
Ear1	0	0	0	0	0	0
Ear10	0	0	0	0	0	0
Ear14	0	0	0	0	1	0
Ear2	0	0	0	0	0	0
Ear6	0	0	0	0	0	0
Ears2	62	68	101	47	38	9
Ebag9	238	200	209	272	317	96
Ebf1	864	346	76	29	1205	113
Ebf2	21	0	0	0	0	0
Ebf3	316	73	24	10	25	11
Ebf4	107	68	85	102	66	49
Ebi3	8	25	31	6	46	10
Ebna1bp2	587	618	910	959	840	885
Ebp	348	358	721	498	719	402
Ebpl	2357	2424	2807	1494	3482	1446
Ecd	565	631	856	641	1039	350
Ece1	567	164	310	186	179	2
Ece2	364	285	363	355	158	178
Ecel1	12	3	0	7	0	0
Ech1	478	647	789	771	670	193
Echdc1	33	20	11	16	37	29
Echdc2	0	7	143	153	90	16
Echdc3	30	23	112	80	57	68
Echs1	757	565	1093	1095	940	722
Eci1	382	357	867	538	1073	604
Eci2	139	146	362	380	212	178
Eci3	1	6	1	1	0	0
Ecm1	30	25	44	30	60	0
Ecm2	3	6	5	2	0	9
Ecscr	0	6	9	0	0	0
Ecsit	646	472	672	604	780	636
Ect2	32	65	11	22	0	0
Ect2l	17	13	7	5	20	20
Eda	15	0	0	10	0	0
Eda2r	1	0	0	0	0	0
Edar	1	6	12	0	0	0
Edaradd	0	0	0	1	1	0
Edc3	303	330	377	259	416	580
Edc4	425	777	768	662	964	476
Eddm3b	0	0	0	0	0	0
Edem1	166	228	125	98	40	174
Edem2	498	512	636	453	671	471
Edem3	235	294	266	332	181	139
Edf1	1466	902	2717	1906	2864	2296
Edil3	407	512	1587	1979	211	136
Edn1	92	30	8	15	5	0
Edn2	12	99	22	1	26	8
Edn3	0	0	1	0	0	0
Ednra	11	0	0	0	1	0
Ednrb	113	56	236	328	6	0
Edrf1	244	228	182	195	104	183
Eea1	620	355	618	455	665	168
Eed	305	625	587	561	348	273
Eef1a1	4244	2771	5375	4291	5146	3488
Eef1a2	203	121	306	223	141	143
Eef1akmt1	668	269	846	764	453	421
Eef1akmt2	335	399	579	452	499	651
Eef1akmt3	12	16	3	2	0	2
Eef1b2	1105	859	1119	944	1178	637
Eef1d	239	318	520	482	459	522
Eef1e1	649	586	563	546	676	607
Eef1g	1006	664	1096	784	1269	704
Eef2	3527	2338	6050	3986	7075	4190
Eef2k	169	18	96	115	44	75
Eef2kmt	243	536	233	177	95	88
Eefsec	165	189	264	384	426	459
Eepd1	278	547	194	118	110	10
Efcab1	0	7	0	0	0	0
Efcab10	8	0	0	0	0	0
Efcab11	0	16	3	8	0	7
Efcab12	118	149	60	44	40	19
Efcab14	604	590	739	777	727	422
Efcab2	106	195	140	120	166	33
Efcab3	0	3	0	0	0	0
Efcab5	58	43	5	8	16	0
Efcab6	0	0	1	0	0	1
Efcab7	69	65	26	34	0	1
Efcab8	23	2	19	14	0	55
Efcab9	25	2	4	11	0	0
Efcc1	0	21	1	5	2	0
Efemp1	213	198	636	1496	10	3
Efemp2	168	122	312	516	141	148
Efhb	1	0	1	0	2	0
Efhc1	2	10	26	21	62	0
Efhc2	22	20	0	0	0	0
Efhd1	31	15	95	199	11	51
Efhd1os	0	0	0	0	1	0
Efhd2	407	242	281	383	122	125
Efl1	83	184	258	223	151	5
Efna1	147	71	31	80	0	0
Efna2	112	51	74	81	66	77
Efna3	79	27	42	12	2	5
Efna4	0	7	1	16	0	0
Efna5	221	159	162	139	44	0
Efnb1	94	140	118	293	343	366
Efnb2	192	63	34	41	29	20
Efnb3	229	126	160	118	273	142
Efr3a	2061	1788	2004	1531	1293	796
Efr3b	376	217	1852	1285	233	151
Efs	96	31	34	14	281	144
Eftud2	426	747	565	695	503	345
Egf	69	81	71	26	28	25
Egfem1	66	37	154	70	270	233
Egfl6	0	0	76	46	0	0
Egfl7	131	13	14	18	19	55
Egfl8	1	9	38	24	0	2
Egflam	1212	996	527	229	782	133
Egfr	72	40	61	131	0	0
Egfros	4	0	12	1	0	0
Egln1	610	543	564	575	568	648
Egln2	374	196	623	453	272	242
Egln3	46	1	14	28	0	0
Egr1	130	55	88	216	1	69
Egr2	2	0	0	1	0	12
Egr3	0	0	6	8	0	0
Egr4	0	11	0	3	0	0
Ehbp1	145	243	179	173	100	16
Ehbp1l1	1	31	77	29	1	53
Ehd1	148	180	117	160	90	85
Ehd2	51	4	47	121	49	0
Ehd3	591	403	548	586	561	821
Ehd4	218	149	229	138	191	150
Ehf	0	10	1	31	5	0
Ehhadh	62	122	64	63	36	7
Ehmt1	1198	1058	1624	1084	1403	740
Ehmt2	589	460	755	720	722	440
Ei24	574	652	632	717	599	173
Eid1	1798	1599	1837	1621	1023	440
Eid2	430	359	661	477	715	553
Eid2b	296	313	248	129	320	77
Eid3	32	1	0	5	0	0
Eif1	6397	5212	11451	8464	9178	5709
Eif1-ps1	5	5	13	22	8	3
Eif1-ps3	0	0	0	0	0	0
Eif1a	871	1081	666	827	492	115
Eif1ad	432	320	702	529	844	551
Eif1ax	1151	520	739	837	741	444
Eif1b	2153	1417	4130	2965	1666	1010
Eif2a	312	389	361	408	450	382
Eif2ak1	214	346	326	278	93	209
Eif2ak2	20	17	50	49	38	4
Eif2ak3	129	316	123	177	282	216
Eif2ak4	323	365	509	431	278	297
Eif2b1	230	391	678	586	553	496
Eif2b2	467	399	634	566	348	527
Eif2b3	835	643	669	584	967	482
Eif2b4	532	608	877	564	849	826
Eif2b5	273	433	591	807	531	711
Eif2c5	0	0	0	0	0	0
Eif2d	185	515	526	481	226	466
Eif2s1	608	753	756	753	705	363
Eif2s2	746	503	880	597	742	537
Eif2s3x	77	170	110	138	87	9
Eif2s3y	0	0	0	0	0	0
Eif3a	1137	1112	1337	1073	1167	799
Eif3b	512	385	484	344	573	574
Eif3c	1839	1101	2020	1499	1349	735
Eif3d	400	253	329	293	513	187
Eif3e	644	779	730	840	414	342
Eif3f	935	637	822	673	829	559
Eif3g	1285	1308	2163	1716	1721	1395
Eif3h	783	577	965	823	817	541
Eif3i	1388	520	1483	1196	1004	532
Eif3j1	84	102	94	76	79	31
Eif3j2	61	62	64	54	70	38
Eif3k	1112	531	1411	923	1247	606
Eif3l	312	553	697	805	652	630
Eif3m	873	683	810	860	573	308
Eif3s6-ps1	2	0	2	1	0	0
Eif3s6-ps2	4	2	3	1	1	0
Eif3s6-ps4	1	5	1	0	1	0
Eif4a-ps4	22	15	17	15	8	9
Eif4a1	1434	1254	1570	1410	1109	567
Eif4a2	2303	2085	2293	1970	898	848
Eif4a3	935	1126	1340	1267	1054	1054
Eif4b	741	865	1061	712	1266	1115
Eif4e	1288	1414	1704	1768	1760	2064
Eif4e1b	0	2	0	0	0	0
Eif4e2	387	420	414	436	313	422
Eif4e3	100	127	31	33	118	37
Eif4ebp1	19	1	47	104	0	0
Eif4ebp2	514	557	564	655	343	299
Eif4ebp3	7	3	3	4	0	0
Eif4enif1	286	556	547	620	898	539
Eif4g1	642	762	1007	714	1262	620
Eif4g2	3211	3961	3391	4322	1814	2116
Eif4g3	1500	1230	1779	1299	1364	560
Eif4h	2520	1506	2812	2445	4302	3618
Eif5	3326	2367	3141	2782	3890	1938
Eif5a	3594	2607	6287	5187	7249	5867
Eif5a2	157	95	112	66	25	16
Eif5al3-ps	14	3	17	15	10	19
Eif5b	1262	827	1474	785	1161	752
Eif6	791	622	1365	1032	1381	1091
Elac1	364	446	487	272	332	234
Elac2	253	364	200	335	450	240
Elane	0	0	0	0	1	0
Elavl1	569	804	929	912	645	308
Elavl2	259	58	10	6	7	0
Elavl3	1280	430	105	81	60	1
Elavl4	623	347	86	64	21	79
Eldr	0	3	0	0	0	0
Elf1	127	59	71	51	80	56
Elf2	289	386	423	473	410	300
Elf3	0	0	0	0	0	3
Elf4	1	0	0	0	0	0
Elf5	0	6	0	6	1	0
Elfn1	308	340	47	6	16	2
Elfn2	330	134	858	634	639	488
Elk1	275	196	224	230	183	75
Elk3	12	20	15	16	0	0
Elk4	258	247	297	199	291	149
Ell	320	451	290	248	357	66
Ell2	154	69	119	72	0	0
Ell3	0	0	0	0	0	0
Elmo1	1042	563	1850	1612	959	1068
Elmo2	651	978	992	1318	693	641
Elmo3	114	82	294	296	13	0
Elmod1	1669	1461	1551	1993	1300	1411
Elmod2	401	718	328	281	162	155
Elmod3	392	463	662	527	440	362
Elmsan1	111	61	248	168	59	24
Eln	117	103	54	121	563	265
Eloa	293	275	419	344	430	448
Elob	1962	1055	2685	1698	3351	2182
Elobl	0	0	2	0	0	0
Eloc	1010	907	1288	1246	1175	838
Elof1	622	492	953	692	911	646
Elovl1	76	57	73	144	177	0
Elovl2	724	758	207	131	155	10
Elovl3	0	0	0	0	0	0
Elovl4	4882	6717	2254	1851	1065	682
Elovl5	343	209	446	719	129	46
Elovl6	1274	776	844	508	481	322
Elovl7	93	32	21	0	0	0
Elp2	693	672	921	986	766	242
Elp3	263	383	747	818	437	643
Elp4	372	263	233	314	170	96
Elp5	983	630	1011	985	1393	939
Elp6	305	223	251	201	462	111
Emb	587	93	50	71	182	2
Emc1	841	711	793	610	907	597
Emc10	1764	786	1346	1129	1033	693
Emc2	412	435	555	539	450	514
Emc3	865	760	1013	968	429	414
Emc4	1973	1200	2062	1878	3141	1958
Emc6	537	633	736	727	569	526
Emc7	2362	2104	2492	1816	1748	955
Emc8	723	522	2682	2061	793	414
Emc9	610	517	901	724	899	958
Emcn	1	13	9	0	0	0
Emd	81	78	55	83	37	18
Eme1	9	18	19	16	15	13
Eme2	77	50	94	71	111	109
Emg1	715	812	1677	1142	1075	634
Emid1	23	17	76	126	36	0
Emilin1	79	2	20	17	163	18
Emilin2	0	3	0	0	0	0
Emilin3	0	0	0	0	0	1
Eml1	446	673	328	230	530	140
Eml2	133	42	29	29	24	6
Eml3	791	1268	1019	555	973	620
Eml4	376	305	278	199	185	141
Eml5	1932	2702	3335	2815	4279	2786
Eml6	358	336	293	316	349	46
Emp1	0	0	8	20	31	10
Emp2	59	12	44	74	0	0
Emp3	31	19	18	10	46	37
Emsy	1103	1222	856	770	686	397
Emx1	0	0	0	0	0	0
Emx2	0	0	0	0	0	0
Emx2os	0	0	0	0	1	0
En1	1	0	0	0	0	0
En2	53	46	0	2	0	0
Enah	1318	1067	780	758	801	586
Enam	31	23	15	7	0	0
Enc1	68	14	0	1	2	0
Endod1	517	327	366	381	536	124
Endog	94	55	83	91	129	116
Endou	1	7	25	6	0	0
Endov	268	174	315	269	160	200
Eng	23	14	24	0	0	0
Engase	204	159	329	159	173	305
Enho	447	294	716	676	1832	1506
Enkd1	352	363	184	101	150	14
Enkur	24	84	17	5	0	0
Eno1	9110	8393	13325	16621	11423	9214
Eno1b	1557	1480	2346	2845	2118	1797
Eno2	6193	4040	6954	6128	4992	2385
Eno3	211	336	372	296	397	83
Eno4	89	43	56	36	33	20
Enoph1	385	569	676	1050	834	479
Enox1	252	166	1316	1011	542	102
Enox2	66	34	137	140	280	0
Enpep	18	5	0	5	0	0
Enpp1	3	9	7	1	0	0
Enpp2	500	259	466	1455	190	101
Enpp3	0	4	2	0	1	0
Enpp4	496	462	545	606	299	314
Enpp5	1650	916	1448	1042	810	456
Enpp6	1	0	1	4	0	0
Enpp7	1	0	1	0	0	0
Ensa	2487	2018	2988	2505	3310	2153
Enthd1	0	3	0	0	0	0
Entpd1	3	23	3	3	0	0
Entpd2	5	5	6	33	0	0
Entpd3	98	2	65	62	0	0
Entpd4	0	0	0	0	0	0
Entpd4b	0	0	0	0	0	0
Entpd5	245	168	411	271	205	170
Entpd6	184	219	570	632	186	152
Entpd7	82	137	199	129	18	69
Entpd8	0	0	0	3	0	0
Eny2	615	572	967	882	550	323
Eogt	106	139	126	86	17	2
Eomes	34	20	1	2	0	0
Ep300	815	1003	856	935	515	424
Ep400	961	1042	1169	943	1246	616
Epas1	421	824	439	346	505	202
Epb41	2832	3528	2181	1526	3021	1368
Epb41l1	931	434	325	389	549	474
Epb41l2	4285	7682	2846	1915	1297	938
Epb41l3	1171	866	3443	3145	4330	2968
Epb41l4a	588	399	62	48	138	55
Epb41l4aos	65	21	65	61	135	42
Epb41l4b	47	123	255	192	409	115
Epb41l5	752	1387	1008	803	880	333
Epb42	0	9	0	0	0	0
Epc1	529	500	524	382	530	164
Epc2	239	244	247	192	245	200
Epcam	0	0	0	19	0	0
Epdr1	732	203	290	365	309	41
Epg5	154	203	147	186	92	73
Epgn	0	0	0	0	0	0
Epha1	9	18	17	14	27	1
Epha10	274	199	234	341	2431	1855
Epha2	18	19	11	9	0	0
Epha3	10	16	310	406	1850	1829
Epha4	294	209	722	1416	251	481
Epha5	501	217	730	1165	1313	496
Epha6	71	29	11	4	25	82
Epha7	238	222	1528	1786	760	413
Epha8	435	215	518	359	371	401
Ephb1	158	124	248	449	8	6
Ephb2	286	221	224	252	114	24
Ephb3	62	51	112	127	48	90
Ephb4	38	5	24	24	0	0
Ephb6	118	165	88	66	73	0
Ephx1	50	23	180	117	75	92
Ephx2	382	399	176	370	168	91
Ephx3	0	0	11	5	0	0
Ephx4	77	71	121	53	57	44
Epm2a	149	90	94	84	117	40
Epm2aip1	1499	1323	1410	1120	985	544
Epn1	286	323	350	311	129	60
Epn2	493	611	731	621	382	220
Epn3	11	9	32	23	124	4
Epo	0	0	0	0	0	0
Epop	101	27	7	28	16	5
Epor	21	33	28	4	0	0
Epp13	0	0	4	0	0	0
Eppin	0	0	0	0	0	0
Eprs	1510	1267	2073	1663	1884	969
Eps15	390	343	451	546	227	361
Eps15l1	778	680	907	592	320	506
Eps8	577	1035	643	675	646	316
Eps8l1	8	4	1	2	12	0
Eps8l2	5	1	0	2	1	0
Eps8l3	0	0	0	0	0	0
Epsti1	0	1	0	0	0	0
Epx	0	0	0	0	0	0
Epyc	0	0	0	0	0	0
Eqtn	5	1	0	2	0	0
Eral1	392	426	615	586	605	328
Erap1	141	49	79	34	10	10
Eras	0	0	0	0	0	0
Erbb2	0	4	27	109	0	0
Erbb3	0	0	1	1	0	0
Erbb4	60	25	10	34	323	158
Erbin	420	384	217	241	273	124
Erc1	306	158	481	459	453	425
Erc2	804	646	452	317	530	577
Ercc1	457	420	438	330	498	386
Ercc2	78	109	115	91	109	75
Ercc3	301	217	146	117	296	232
Ercc4	390	250	356	377	539	182
Ercc5	235	253	489	346	370	283
Ercc6	408	279	450	404	187	32
Ercc6l	25	0	1	16	0	0
Ercc6l2	369	391	649	360	246	164
Ercc8	193	262	187	252	16	150
Erdr1	303	258	346	215	308	132
Ereg	0	0	0	0	0	0
Erf	17	18	17	12	1	1
Erfe	0	0	0	3	0	0
Erg	0	0	4	0	0	0
Erg28	1295	935	1057	847	973	662
Ergic1	492	510	802	856	697	837
Ergic2	495	496	522	867	818	323
Ergic3	2140	1776	2467	2079	2539	1864
Erh	538	448	824	671	877	544
Eri1	118	135	89	146	101	14
Eri2	120	104	156	150	142	8
Eri3	1383	1226	1481	1315	2479	1731
Erich1	92	137	242	187	111	135
Erich2	0	1	0	0	0	0
Erich2os	0	3	0	0	0	0
Erich3	38	35	217	87	103	23
Erich4	0	0	0	0	0	0
Erich5	0	21	128	147	80	40
Erich6	13	43	25	42	30	4
Erich6b	0	1	6	10	0	0
Erlec1	748	761	712	626	400	342
Erlin1	203	249	233	305	174	61
Erlin2	475	324	543	605	218	272
Ermap	10	5	9	0	0	0
Ermard	376	319	360	257	202	172
Ermn	14	9	28	0	0	0
Ermp1	72	269	176	184	125	281
Ern1	168	306	101	82	116	0
Ern2	0	2	0	1	0	0
Ero1l	408	306	235	260	186	151
Ero1lb	281	269	327	174	136	245
Erp27	0	0	2	0	0	0
Erp29	854	521	846	692	746	603
Erp44	506	531	523	644	364	212
Errfi1	332	518	554	316	580	145
Erv3	0	0	0	0	0	0
Esam	13	39	329	185	3253	3332
Esco1	705	1056	586	488	369	248
Esco2	0	2	0	0	0	0
Esd	1383	836	2761	1830	2690	2334
Esf1	639	453	660	619	548	393
Esm1	0	0	1	0	0	0
Esp1	0	0	0	0	0	0
Esp15	0	2	4	1	0	0
Esp16	11	4	0	0	0	0
Esp18	0	0	0	0	0	0
Esp23	0	0	0	0	0	0
Esp24	0	0	0	0	0	0
Esp3	0	0	0	0	0	0
Esp31	0	0	0	0	0	0
Esp34	0	0	1	0	0	0
Esp36	0	0	0	0	0	0
Esp38	0	0	0	0	0	0
Esp4	0	0	0	0	0	0
Esp6	0	0	0	0	0	0
Esp8	0	0	0	0	0	0
Espl1	2	18	6	6	0	0
Espn	226	114	453	852	38	44
Espnl	3	1	1	5	0	0
Esr1	34	73	6	5	0	68
Esr2	27	1	3	8	0	0
Esrp1	0	3	32	35	0	0
Esrp2	1	17	0	5	0	0
Esrra	181	166	313	243	73	35
Esrrb	854	1375	257	101	464	111
Esrrg	409	503	417	607	313	209
Esx1	0	0	1	1	0	0
Esyt1	206	82	79	123	114	31
Esyt2	343	502	509	652	306	235
Esyt3	6	6	3	4	8	1
Etaa1	187	116	163	94	50	55
Etaa1os	55	39	32	28	17	3
Etd	0	0	0	2	0	0
Etf1	547	389	420	405	446	92
Etfa	673	740	779	906	988	649
Etfb	45	16	89	62	39	36
Etfbkmt	142	51	88	77	101	16
Etfdh	270	478	418	300	202	309
Etfrf1	136	267	277	381	114	158
Ethe1	161	105	283	211	264	212
Etl4	107	31	29	15	11	3
Etnk1	2085	1712	1976	1749	1126	760
Etnk2	41	12	270	186	33	0
Etnppl	37	19	61	100	0	0
Etohd2	19	47	57	46	85	0
Etos1	0	0	0	0	0	0
Ets1	0	14	0	8	0	0
Ets2	37	46	71	115	30	31
Etv1	55	47	118	136	13	7
Etv2	0	0	0	0	0	0
Etv3	195	241	233	186	178	137
Etv3l	0	2	0	0	0	0
Etv4	24	18	196	208	70	9
Etv5	111	141	438	762	227	58
Etv6	102	211	218	150	253	95
Eva1a	151	79	19	38	3	0
Eva1b	0	8	19	7	24	0
Eva1c	79	58	143	180	325	97
Evc	160	88	48	72	85	0
Evc2	81	17	42	38	18	0
Evi2	0	8	6	18	0	0
Evi2a	32	10	40	17	0	0
Evi2b	0	0	0	0	2	0
Evi5	697	737	824	721	707	430
Evi5l	423	397	475	557	555	294
Evl	513	367	1103	1014	1020	841
Evpl	89	52	9	23	11	12
Evx1	0	0	0	0	0	0
Evx1os	0	1	0	0	0	0
Evx2	0	0	0	0	0	0
Ewsr1	3130	3913	3488	4056	3586	2836
Exd1	50	41	4	37	11	1
Exd2	545	780	947	783	822	610
Exo1	1	0	0	0	0	0
Exo5	280	247	177	181	104	96
Exoc1	513	534	623	419	709	391
Exoc2	208	316	332	297	33	478
Exoc3	1246	1184	1339	984	1014	588
Exoc3l	55	183	59	49	14	22
Exoc3l2	0	0	37	58	30	0
Exoc3l4	0	0	255	266	0	0
Exoc4	624	567	534	534	223	166
Exoc5	239	312	333	266	158	94
Exoc6	15	47	65	113	38	65
Exoc6b	417	275	335	316	330	203
Exoc7	753	430	849	697	770	486
Exoc8	221	227	149	299	160	80
Exog	406	213	156	261	83	212
Exosc1	295	264	380	292	362	374
Exosc10	653	858	724	843	1239	699
Exosc2	424	371	395	365	836	167
Exosc3	237	295	454	309	169	461
Exosc4	400	384	434	438	409	264
Exosc5	323	176	437	402	404	527
Exosc6	0	0	0	0	0	0
Exosc7	326	478	660	561	1171	514
Exosc8	390	304	628	402	764	382
Exosc9	282	281	373	271	310	175
Exph5	0	1	0	0	0	0
Ext1	641	369	282	226	308	220
Ext2	552	459	522	518	410	250
Extl1	18	25	4	19	24	111
Extl2	529	613	1647	1814	932	529
Extl3	371	259	744	509	412	136
Eya1	0	34	24	28	0	0
Eya2	11	63	186	126	4	0
Eya3	117	189	253	168	184	73
Eya4	12	8	91	58	2	0
Ezh1	843	857	900	658	825	465
Ezh2	223	204	909	555	183	117
Ezr	13	17	94	129	6	0
F10	0	7	6	0	0	0
F11	11	24	1	0	0	0
F11r	60	9	28	166	0	0
F12	0	0	0	0	0	0
F13a1	7	0	0	0	0	0
F13b	0	0	0	0	0	0
F2	8	16	63	48	33	0
F2r	30	56	16	47	16	0
F2rl1	2	0	0	0	0	0
F2rl2	19	0	0	0	0	0
F2rl3	56	45	84	43	1	37
F3	3	16	146	538	0	0
F420014N23Rik	183	118	62	39	41	0
F5	1	8	10	7	39	0
F630028O10Rik	0	0	0	0	0	0
F630040K05Rik	59	279	52	63	36	29
F630206G17Rik	0	0	0	0	0	0
F7	11	0	30	0	1	0
F730016J06Rik	0	0	4	17	0	0
F730035M05Rik	1	0	0	2	3	0
F730035P03Rik	0	2	0	2	0	0
F730043M19Rik	123	31	32	50	0	52
F730311O21Rik	0	0	0	0	0	0
F8	29	30	3	23	0	0
F830016B08Rik	1	0	0	0	0	0
F830045P16Rik	0	0	0	2	0	0
F830112A20Rik	0	17	0	2	0	0
F830115B05Rik	22	5	24	19	36	34
F830208F22Rik	0	4	0	6	0	0
F830212C03Rik	0	4	12	0	0	0
F8a	143	223	268	281	111	97
F9	7	0	0	0	0	0
F930015N05Rik	0	0	0	0	0	0
F930017D23Rik	1	0	0	0	0	0
Fa2h	2	1	0	0	0	0
Faah	705	1081	254	166	2603	2171
Faap100	663	695	357	416	318	132
Faap20	355	238	229	255	789	482
Faap24	62	52	41	71	67	0
Fabp1	0	0	0	0	0	0
Fabp12	1559	2615	1176	509	1064	414
Fabp2	0	4	0	0	0	0
Fabp3	410	129	300	173	161	71
Fabp3-ps1	2	3	3	9	4	13
Fabp4	76	128	45	23	30	0
Fabp5	556	87	167	113	434	251
Fabp5l2	0	0	0	0	0	0
Fabp6	0	0	9	2	0	0
Fabp7	24	39	20	24	8	0
Fabp9	0	20	4	0	0	0
Fadd	33	16	82	34	11	5
Faddos	0	0	0	0	0	0
Fads1	1018	605	619	666	684	91
Fads2	162	140	93	315	27	15
Fads3	149	124	66	250	270	61
Fads6	229	126	241	227	157	122
Faf1	279	622	514	552	362	363
Faf2	936	608	913	1008	1018	503
Fah	182	168	342	329	221	95
Fahd1	318	195	253	271	257	185
Fahd2a	450	371	670	703	300	336
Faim	3153	4922	2248	916	2156	1278
Faim2	2372	1468	3586	3483	2447	2077
Faiml	2	1	0	1	1	1
Fam102a	387	316	507	690	349	219
Fam102b	99	106	75	133	176	52
Fam103a1	354	429	342	339	478	196
Fam104a	412	365	867	512	514	429
Fam105a	269	180	178	201	270	291
Fam107a	0	2	15	55	60	0
Fam107b	225	691	180	182	458	213
Fam109a	65	92	139	86	274	14
Fam109b	0	9	3	11	81	0
Fam110a	290	297	142	32	91	6
Fam110b	297	137	121	87	143	166
Fam110c	0	0	0	0	0	0
Fam111a	0	12	6	1	0	0
Fam114a1	24	9	1	25	0	0
Fam114a2	552	854	2723	2410	4897	4241
Fam117a	61	37	58	98	47	73
Fam117b	369	312	460	338	210	101
Fam118a	154	100	128	168	203	141
Fam118b	280	437	455	358	582	509
Fam120a	838	981	1022	940	675	238
Fam120aos	349	651	607	544	378	217
Fam120b	522	572	680	801	488	574
Fam120c	148	104	150	145	106	85
Fam122a	973	1053	912	653	1031	1070
Fam122b	40	85	5	12	6	5
Fam122c	1	0	0	0	0	0
Fam124a	48	46	57	76	17	27
Fam124b	0	0	0	0	0	0
Fam126a	244	210	110	114	98	4
Fam126b	1322	1486	829	775	482	223
Fam129a	28	0	2	2	0	0
Fam129b	76	47	41	173	58	65
Fam129c	31	50	25	30	122	74
Fam131a	142	74	124	163	147	137
Fam131b	64	1	8	13	7	0
Fam131c	18	27	0	0	0	1
Fam133b	635	577	689	564	728	192
Fam135a	448	401	284	337	382	261
Fam135b	69	37	1145	913	313	54
Fam136a	283	445	494	576	814	153
Fam136b-ps	0	0	1	3	0	0
Fam13a	438	150	60	101	273	91
Fam13b	303	115	184	176	141	21
Fam13c	148	130	1458	1158	101	55
Fam149a	377	965	171	189	133	6
Fam149b	366	503	526	422	252	313
Fam151a	0	1	0	0	0	0
Fam151b	124	137	96	65	26	24
Fam155a	393	317	566	538	1029	608
Fam159a	0	4	0	0	0	0
Fam159b	65	72	233	375	107	77
Fam160a1	160	471	362	260	20	0
Fam160a2	899	983	647	477	242	348
Fam160b1	407	423	317	278	143	104
Fam160b2	145	171	399	392	306	299
Fam161a	1868	3013	1040	462	1294	800
Fam161b	105	217	199	103	66	56
Fam162a	619	585	1521	954	1133	1030
Fam162b	0	0	0	0	0	0
Fam163a	54	60	272	351	417	98
Fam163b	157	95	332	339	666	376
Fam166a	0	3	3	5	0	0
Fam166b	6	0	16	23	29	0
Fam167a	0	4	0	2	0	0
Fam167b	0	0	0	0	0	0
Fam168a	2082	1364	1630	1597	1800	421
Fam168b	848	431	832	791	868	333
Fam169a	1095	1810	1438	1720	797	286
Fam169b	3	2	5	0	0	0
Fam170a	0	0	0	0	0	0
Fam170b	0	0	0	0	0	0
Fam171a1	136	129	84	84	34	22
Fam171a2	60	42	67	103	4	36
Fam171b	3786	3243	4446	3498	4075	3543
Fam172a	298	380	758	670	459	454
Fam173a	1032	1001	2037	1434	2039	1060
Fam173b	151	157	63	68	47	54
Fam174a	374	463	544	648	391	150
Fam174b	79	62	14	158	0	0
Fam177a	0	0	1	0	0	0
Fam178b	8	0	3	14	0	1
Fam180a	0	0	0	0	0	0
Fam181a	19	31	0	0	0	0
Fam181b	11	2	19	14	5	0
Fam183b	1	10	7	10	76	41
Fam184a	612	781	1281	1055	1128	316
Fam184b	157	146	557	445	88	52
Fam185a	43	122	120	169	96	7
Fam186a	4	25	0	0	0	0
Fam186b	14	2	0	0	29	0
Fam187a	0	0	0	0	0	0
Fam187b	43	38	12	7	0	1
Fam189a1	96	53	11	34	400	364
Fam189a2	67	84	1049	800	808	246
Fam189b	357	221	239	376	71	288
Fam192a	591	589	714	564	725	609
Fam193a	1128	621	1243	794	1068	453
Fam193b	1376	1745	1734	1403	2080	1353
Fam196a	182	116	1312	1515	244	101
Fam196b	108	31	40	44	0	0
Fam198a	52	25	53	61	0	0
Fam198b	55	10	0	3	0	0
Fam199x	139	219	140	187	128	80
Fam19a1	163	134	34	26	19	1
Fam19a2	38	56	43	3	235	162
Fam19a3	558	338	1794	1582	8039	5844
Fam19a4	30	34	43	80	237	761
Fam19a5	579	229	138	283	127	45
Fam204a	461	396	429	329	579	206
Fam205a1	0	0	0	0	0	0
Fam205a2	0	0	0	0	0	0
Fam205a3	0	0	0	0	0	0
Fam205a4	0	0	0	0	0	0
Fam205c	5	8	0	0	0	0
Fam206a	75	268	279	226	136	164
Fam207a	86	86	103	236	69	105
Fam208a	530	802	538	472	439	292
Fam208b	347	242	211	156	104	5
Fam209	0	0	8	0	1	0
Fam20a	7	12	46	51	0	0
Fam20b	258	150	225	161	110	104
Fam20c	270	75	840	886	625	226
Fam210a	233	274	256	411	136	90
Fam210b	234	234	93	104	28	75
Fam212a	3	8	17	40	27	42
Fam212b	489	499	228	184	513	370
Fam213a	970	874	992	1024	1453	856
Fam213b	836	459	2314	1516	2845	2108
Fam214a	453	504	582	557	568	440
Fam214b	166	65	116	140	67	56
Fam216a	384	277	361	292	543	302
Fam216b	10	0	0	0	0	0
Fam217a	0	0	2	0	0	0
Fam217b	255	112	46	90	4	73
Fam219a	28	52	45	12	33	17
Fam219aos	1	1	2	0	3	0
Fam219b	134	177	306	178	97	193
Fam220-ps	0	0	0	0	0	0
Fam220a	190	93	320	205	165	104
Fam221a	19	54	15	14	64	0
Fam221b	107	61	64	36	140	2
Fam222a	52	71	53	27	83	9
Fam222b	552	455	430	393	148	335
Fam227a	125	136	38	60	21	0
Fam227b	6	0	6	17	20	0
Fam228a	32	64	30	30	96	41
Fam228b	85	87	36	33	25	29
Fam229a	0	9	14	9	5	19
Fam229b	691	790	441	331	462	90
Fam234a	230	213	719	890	157	146
Fam234b	1259	854	1758	1746	1571	1251
Fam240a	0	0	0	0	0	0
Fam240b	0	0	0	0	0	10
Fam24a	1	6	2	0	0	0
Fam25c	0	0	2	0	0	0
Fam26d	0	0	0	0	0	0
Fam26e	113	2	4	0	0	0
Fam26f	10	1	0	0	0	0
Fam32a	884	882	1268	1347	606	1957
Fam35a	185	173	155	135	129	10
Fam3a	373	473	1054	720	530	674
Fam3b	0	0	0	0	0	0
Fam3c	2394	3705	1239	967	913	827
Fam43a	102	59	76	69	2	0
Fam43b	34	52	7	12	7	3
Fam45a	1029	1086	1053	1050	813	329
Fam46a	67	65	7	15	19	0
Fam46b	0	9	89	96	2	0
Fam46c	17	17	0	10	0	0
Fam46d	0	0	0	0	0	0
Fam47c	0	0	0	0	0	0
Fam47e	0	0	0	0	0	0
Fam49a	221	93	122	120	9	7
Fam49b	585	566	419	407	365	194
Fam50a	596	465	1004	946	454	495
Fam50b	0	0	0	0	0	0
Fam53a	288	225	457	400	161	70
Fam53b	1568	2793	771	345	407	149
Fam53c	642	973	739	783	640	316
Fam57a	61	75	190	153	288	10
Fam57b	3174	3792	1348	521	1392	494
Fam58b	870	1116	1042	912	939	622
Fam60a	4	4	23	10	0	0
Fam69a	285	210	319	372	888	606
Fam69b	419	166	408	287	437	292
Fam69c	38	67	173	257	0	0
Fam71a	0	0	0	0	0	0
Fam71b	0	3	0	0	0	6
Fam71d	39	10	27	5	27	0
Fam71e1	134	96	373	263	166	140
Fam71e2	0	0	3	0	0	0
Fam71f1	0	0	0	0	0	0
Fam71f2	0	25	33	6	12	0
Fam72a	3	25	6	7	29	0
Fam76a	658	515	807	737	552	281
Fam76b	295	264	344	337	268	182
Fam78a	0	11	583	424	53	40
Fam78b	297	197	423	428	210	291
Fam81a	68	36	9	14	3	0
Fam81b	0	6	7	1	0	0
Fam83a	0	0	0	0	0	0
Fam83b	0	0	0	0	0	0
Fam83c	1	1	1	0	0	0
Fam83d	0	1	0	0	0	0
Fam83e	0	1	3	19	0	0
Fam83f	41	3	190	88	1	0
Fam83g	0	4	0	15	1	0
Fam83h	40	37	15	25	0	0
Fam84a	13	40	31	76	0	0
Fam84b	200	109	45	81	33	1
Fam89a	100	164	109	75	51	6
Fam89b	0	1	1	0	0	1
Fam8a1	494	423	474	353	278	208
Fam90a1a	0	0	0	0	0	0
Fam90a1b	31	32	2	4	0	0
Fam91a1	149	268	278	308	333	276
Fam92a	542	663	717	591	439	218
Fam92b	0	5	86	48	195	53
Fam96a	475	405	749	715	658	602
Fam96b	457	333	735	413	484	426
Fam98a	269	293	287	300	168	79
Fam98b	481	324	757	567	1211	466
Fam98c	70	91	192	195	59	49
Fan1	123	133	204	118	52	48
Fanca	27	26	20	6	54	0
Fancb	13	8	2	17	0	0
Fancc	182	82	146	166	67	77
Fancd2	21	9	25	4	104	0
Fancd2os	0	4	0	0	0	0
Fance	532	1215	694	379	400	434
Fancf	81	87	135	88	75	28
Fancg	13	89	78	69	80	127
Fanci	0	0	10	0	0	0
Fancl	204	362	244	259	319	61
Fancm	299	176	205	197	270	174
Fank1	3	12	9	0	37	0
Fap	52	9	23	0	32	0
Far1	833	840	785	730	706	214
Far1os	0	8	2	9	0	0
Far2	126	62	258	494	370	567
Far2os1	0	0	0	0	0	0
Far2os2	1	0	0	1	2	0
Farp1	56	37	243	329	30	20
Farp2	84	148	91	161	36	49
Fars2	135	238	204	212	255	153
Farsa	1012	1047	1375	1381	1253	487
Farsb	702	611	669	724	622	393
Fas	0	0	17	0	0	0
Fasl	0	0	0	3	0	0
Fasn	1077	580	909	960	810	874
Fastk	1221	1074	1613	1421	1376	735
Fastkd1	67	77	129	69	61	46
Fastkd2	140	176	247	181	108	190
Fastkd3	12	212	114	110	105	99
Fastkd5	100	39	78	57	58	0
Fat1	50	16	26	62	1	0
Fat2	0	8	0	0	0	0
Fat3	674	336	291	242	594	177
Fat4	88	132	906	789	2294	1624
Fate1	0	0	0	0	0	0
Fau	956	548	1500	915	1165	575
Fau-ps1	0	0	0	0	0	0
Fau-ps2	0	23	1	1	0	0
Faxc	146	234	115	113	28	30
Fbf1	236	255	459	358	498	322
Fbl	169	173	315	251	237	140
Fblim1	1	0	76	18	0	22
Fbll1	68	53	280	187	366	131
Fbln1	8	34	0	8	32	0
Fbln2	0	9	0	0	26	14
Fbln5	0	1	1	0	0	0
Fbln7	31	3	0	3	0	0
Fbn1	47	49	346	305	214	287
Fbn2	9	4	0	4	6	0
Fbp1	17	0	0	0	0	0
Fbp2	0	0	0	0	0	0
Fbrs	277	269	304	193	374	122
Fbrsl1	438	412	733	535	595	568
Fbxl12	297	444	444	323	447	60
Fbxl12os	22	40	80	29	2	13
Fbxl13	0	10	4	3	0	0
Fbxl14	137	97	142	151	154	16
Fbxl15	130	80	134	115	109	44
Fbxl16	1059	699	1468	1306	1256	723
Fbxl17	379	362	284	304	240	106
Fbxl18	377	247	303	141	226	104
Fbxl19	127	139	93	54	47	30
Fbxl2	156	190	233	171	94	237
Fbxl20	295	748	1008	846	1315	559
Fbxl21	72	6	73	9	26	0
Fbxl22	14	21	43	23	0	0
Fbxl3	466	635	271	511	211	142
Fbxl4	247	231	294	304	144	92
Fbxl5	1897	2562	1659	1643	990	1119
Fbxl6	406	396	466	339	281	173
Fbxl7	0	163	0	14	0	0
Fbxl8	15	17	19	52	32	86
Fbxo10	163	63	368	152	123	47
Fbxo11	643	633	621	682	461	332
Fbxo15	0	0	6	0	0	0
Fbxo16	60	28	55	50	116	0
Fbxo17	135	118	161	81	245	137
Fbxo18	422	588	451	668	504	360
Fbxo2	172	36	92	152	60	56
Fbxo21	642	753	809	840	534	942
Fbxo22	118	310	425	402	159	330
Fbxo24	0	16	0	0	3	1
Fbxo25	693	475	475	766	360	300
Fbxo27	538	612	316	348	556	413
Fbxo28	419	219	304	291	276	152
Fbxo3	766	601	902	1100	765	697
Fbxo30	103	211	185	187	74	0
Fbxo31	420	368	632	481	523	347
Fbxo32	406	309	32	73	59	0
Fbxo33	365	433	246	322	196	196
Fbxo34	382	293	215	390	230	368
Fbxo36	155	168	165	125	315	105
Fbxo38	540	555	622	428	593	238
Fbxo39	0	0	0	0	0	0
Fbxo4	133	171	107	133	93	120
Fbxo40	1	0	0	0	0	0
Fbxo41	159	116	403	181	192	1
Fbxo42	264	215	328	307	349	378
Fbxo43	8	28	19	0	0	0
Fbxo44	657	414	247	656	496	764
Fbxo45	348	155	302	212	241	70
Fbxo46	108	114	74	123	113	19
Fbxo47	0	5	0	12	0	0
Fbxo48	0	0	0	0	0	0
Fbxo5	66	49	3	26	30	0
Fbxo6	501	361	524	423	921	494
Fbxo7	395	236	349	300	361	285
Fbxo8	422	504	462	551	173	305
Fbxo9	1708	1402	1183	1342	989	811
Fbxw10	11	7	0	0	0	41
Fbxw11	413	473	523	646	373	251
Fbxw13	1	0	0	0	0	0
Fbxw14	0	1	0	0	0	0
Fbxw15	7	0	0	0	0	0
Fbxw16	0	0	0	0	0	0
Fbxw17	30	48	274	179	355	202
Fbxw18	0	0	0	0	0	0
Fbxw19	0	0	0	0	0	0
Fbxw2	907	940	801	709	367	309
Fbxw20	0	5	0	4	0	0
Fbxw21	24	18	0	0	0	0
Fbxw22	0	0	0	0	0	0
Fbxw23	0	0	0	0	0	0
Fbxw24	0	0	1	0	0	0
Fbxw25	0	1	1	0	0	0
Fbxw26	0	0	0	0	0	0
Fbxw27	0	9	0	0	0	0
Fbxw28	1	0	0	0	0	1
Fbxw4	79	71	74	76	38	21
Fbxw5	501	568	1104	860	350	756
Fbxw7	1230	863	1675	1309	364	222
Fbxw8	120	87	80	127	64	20
Fbxw9	274	384	316	253	104	99
Fcamr	0	1	0	0	0	0
Fcer1a	0	0	0	0	0	0
Fcer1g	10	43	84	6	19	0
Fcer2a	2	8	0	14	1	0
Fcf1	451	224	526	460	778	489
Fcgbp	16	9	31	0	0	0
Fcgr1	9	31	57	37	3	0
Fcgr2b	1	12	11	0	0	0
Fcgr3	10	11	44	0	6	0
Fcgr4	0	0	0	0	0	0
Fcgrt	31	32	72	127	0	0
Fcho1	334	270	787	563	377	252
Fcho2	390	462	1329	1031	561	293
Fchsd1	29	24	25	27	9	0
Fchsd2	435	363	481	415	244	88
Fcmr	4	4	0	0	0	0
Fcna	1	0	4	3	0	0
Fcnaos	6	7	41	25	10	20
Fcnb	0	1	0	1	0	0
Fcor	51	30	228	132	66	17
Fcrl1	0	0	0	0	0	0
Fcrl5	2	0	1	0	0	0
Fcrl6	0	0	0	0	0	0
Fcrla	0	0	0	0	0	0
Fcrlb	0	4	0	0	0	0
Fcrls	3	31	0	0	0	0
Fdft1	2043	1272	884	753	853	520
Fdps	81	44	25	36	15	33
Fdx1	263	164	387	292	354	228
Fdx1l	0	0	0	0	0	0
Fdxacb1	48	111	98	105	10	57
Fdxr	70	135	150	239	116	41
Fech	392	293	561	588	387	221
Fem1a	187	422	398	312	180	96
Fem1b	569	431	701	715	672	365
Fem1c	297	317	211	168	125	85
Fen1	3	4	0	2	5	3
Fendrr	0	0	0	0	0	0
Fer	469	520	584	391	329	187
Fer1l4	0	2	0	0	0	0
Fer1l5	5	59	64	32	47	65
Fer1l6	0	1	105	167	457	179
Ferd3l	0	0	0	0	0	0
Fermt1	10	12	0	0	0	0
Fermt2	441	298	626	481	393	241
Fermt3	25	78	90	35	52	18
Fes	17	28	0	6	0	38
Fetub	0	0	0	0	0	0
Fev	0	0	0	0	0	0
Fez1	1340	1006	1103	973	2436	1574
Fez2	473	214	698	612	322	748
Fezf1	11	3	114	58	0	0
Fezf2	130	87	510	412	2640	2340
Ffar1	0	4	0	0	0	0
Ffar2	0	0	0	1	0	0
Ffar3	0	0	0	0	0	0
Ffar4	0	13	0	0	0	0
Fga	0	0	0	1	0	0
Fgb	0	1	0	0	0	0
Fgd1	43	160	37	27	163	0
Fgd2	2	28	15	3	0	0
Fgd3	3	1	2	2	0	0
Fgd4	584	782	755	524	387	420
Fgd5	17	58	31	26	0	0
Fgd6	455	270	44	49	78	23
Fgf1	134	54	27	83	17	58
Fgf10	20	9	12	0	0	0
Fgf11	295	178	447	322	501	571
Fgf12	782	192	370	374	548	200
Fgf13	344	308	546	1014	557	704
Fgf14	140	81	14	34	3	0
Fgf15	0	0	0	0	0	0
Fgf16	0	0	0	0	0	0
Fgf17	25	0	3	8	15	0
Fgf18	27	20	0	3	22	1
Fgf2	178	85	31	28	28	8
Fgf20	0	2	1	2	0	0
Fgf21	0	0	0	0	0	0
Fgf22	136	48	80	100	84	37
Fgf23	0	6	0	0	0	0
Fgf2os	53	98	17	13	13	1
Fgf3	0	8	0	1	0	0
Fgf4	1	0	0	0	0	0
Fgf5	5	38	230	160	0	0
Fgf6	0	0	0	0	0	0
Fgf7	0	10	1	3	0	0
Fgf8	0	2	8	6	0	0
Fgf9	473	403	769	759	1366	590
Fgfbp1	0	0	0	0	0	0
Fgfbp3	62	81	162	156	44	104
Fgfr1	69	33	112	333	47	0
Fgfr1op	224	416	227	268	324	55
Fgfr1op2	609	756	607	472	387	475
Fgfr2	1	5	6	3	0	45
Fgfr3	9	2	4	6	0	0
Fgfr3-ps	0	0	0	0	0	0
Fgfr4	72	48	33	10	34	2
Fgfrl1	44	30	103	176	13	0
Fgg	24	3	7	0	0	0
Fggy	149	62	75	244	466	345
Fgl1	0	9	0	2	0	0
Fgl2	0	2	0	0	0	0
Fgr	0	0	2	0	0	0
Fh1	449	605	619	697	413	389
Fhad1	31	29	18	16	0	0
Fhad1os1	0	0	0	0	0	0
Fhad1os2	0	0	0	0	0	0
Fhdc1	19	4	5	5	0	0
Fhit	102	35	118	103	14	32
Fhitos	0	2	0	1	0	11
Fhl1	1295	928	851	1270	948	813
Fhl2	0	0	0	2	0	0
Fhl3	0	7	1	34	18	130
Fhl4	11	9	0	5	0	0
Fhl5	0	3	0	6	0	0
Fhod1	52	85	52	38	419	32
Fhod3	307	864	478	356	562	520
Fibcd1	278	95	25	4	1	0
Fibin	3	0	14	5	0	24
Fibp	683	651	1258	990	1142	442
Ficd	173	176	246	270	97	315
Fig4	202	263	452	308	350	19
Figla	0	2	2	0	0	0
Fign	84	38	15	7	55	25
Fignl1	0	0	0	4	0	0
Fignl2	8	9	5	10	14	7
Filip1	114	23	36	28	120	40
Filip1l	547	250	179	84	136	113
Fip1l1	594	734	862	715	868	510
Firre	446	968	1201	946	1143	1189
Fis1	1830	1122	2525	1815	2422	1480
Fitm1	0	2	3	2	0	0
Fitm2	314	284	394	303	179	228
Fiz1	271	355	538	321	365	208
Fjx1	37	53	21	86	1	0
Fkbp10	14	0	62	56	30	0
Fkbp11	51	9	75	153	10	11
Fkbp14	126	119	146	294	69	15
Fkbp15	917	794	739	529	787	303
Fkbp1a	2088	1289	3521	2680	2611	2277
Fkbp1b	189	22	32	23	0	19
Fkbp2	943	473	1261	804	1384	632
Fkbp3	1061	866	1895	1409	1896	1267
Fkbp4	1934	1505	2416	2484	2159	1787
Fkbp5	246	173	243	119	200	16
Fkbp6	0	0	0	0	0	1
Fkbp7	28	76	116	83	1	85
Fkbp8	2304	1550	2888	2287	1933	1453
Fkbp9	4	35	148	168	329	54
Fkbpl	40	89	96	63	84	59
Fkrp	393	344	413	449	985	549
Fktn	559	455	740	625	358	194
Flad1	295	461	434	647	661	746
Flcn	1633	1796	1576	1642	2179	1543
Flg	0	0	0	0	0	0
Flg2	0	0	0	0	0	0
Fli1	0	21	0	0	0	0
Flicr	56	73	85	32	76	61
Flii	389	491	899	818	732	735
Flna	364	441	435	406	357	493
Flnb	360	252	227	241	167	97
Flnc	18	3	14	0	4	0
Flot1	820	699	767	613	1238	593
Flot2	427	308	587	520	443	263
Flrt1	365	125	284	218	357	89
Flrt2	282	170	151	236	13	22
Flrt3	302	294	331	437	654	257
Flt1	230	109	629	1170	142	18
Flt3	63	19	0	2	0	0
Flt3l	20	18	214	220	77	15
Flt4	55	15	0	1	0	0
Flywch1	698	729	1117	1078	317	244
Flywch2	373	126	433	244	643	288
Fmc1	522	397	1282	812	1295	560
Fmn1	438	541	3670	3360	1969	1103
Fmn2	296	133	303	305	194	85
Fmnl1	162	66	14	9	7	59
Fmnl2	159	61	55	141	134	1
Fmnl3	25	73	42	25	15	11
Fmo1	1	3	2	1	0	3
Fmo2	0	20	22	33	0	0
Fmo3	0	0	4	15	0	0
Fmo4	0	0	0	0	0	0
Fmo5	1	16	3	16	1	0
Fmo6	0	0	0	0	0	0
Fmo9	0	0	0	0	0	0
Fmod	41	0	30	2	33	0
Fmr1	612	786	616	489	464	197
Fmr1nb	0	5	0	4	0	0
Fmr1os	0	0	0	0	0	0
Fn1	54	189	1205	1648	82	42
Fn3k	454	436	803	662	694	429
Fn3krp	39	58	75	70	16	3
Fnbp1	548	344	542	582	595	255
Fnbp1l	97	129	41	61	0	22
Fnbp4	1121	1490	1577	989	1145	571
Fnd3c2	3	0	1	1	0	0
Fndc1	675	1056	315	155	41	0
Fndc10	487	315	503	408	338	286
Fndc11	0	10	0	1	0	0
Fndc3a	586	484	534	460	428	187
Fndc3b	41	83	25	64	15	65
Fndc3c1	0	0	0	0	0	0
Fndc4	1353	1369	1358	1470	1170	1157
Fndc5	618	464	884	819	763	399
Fndc7	0	0	1	0	0	0
Fndc8	60	41	109	38	0	1
Fndc9	4	2	10	9	0	0
Fnip1	879	738	730	885	298	196
Fnip2	142	197	85	16	8	2
Fnta	916	1107	1475	1530	1621	1022
Fntb	270	457	356	337	398	148
Focad	76	95	141	67	87	85
Folh1	85	141	385	969	26	40
Folr1	214	69	178	273	43	0
Folr2	8	14	0	0	0	0
Fopnl	709	671	865	1014	1082	647
Fos	198	263	755	810	82	4
Fosb	14	11	11	0	24	0
Fosl1	9	8	14	5	0	36
Fosl2	21	33	41	0	0	0
Foxa1	0	0	0	0	0	0
Foxa2	0	0	0	0	0	0
Foxa3	0	0	0	0	0	0
Foxb1	0	0	0	0	0	0
Foxb2	0	0	0	0	0	0
Foxc1	0	4	5	0	0	0
Foxc2	0	0	0	0	0	0
Foxd1	0	0	2	16	0	0
Foxd2	0	0	1	10	0	0
Foxd2os	7	13	15	36	0	0
Foxd3	0	0	0	0	0	0
Foxd4	1	0	0	0	0	0
Foxe1	0	0	0	0	0	0
Foxe3	0	0	0	0	0	0
Foxf1	6	0	1	0	2	0
Foxf2	0	5	9	0	0	0
Foxg1	19	0	4	11	5	0
Foxh1	0	0	9	0	0	0
Foxi1	0	1	0	0	0	1
Foxi2	0	0	0	0	0	0
Foxi3	0	4	0	0	0	0
Foxj1	12	0	16	15	0	0
Foxj2	516	380	455	292	385	320
Foxj3	431	391	461	294	473	266
Foxk1	138	143	156	136	40	52
Foxk2	226	393	429	371	238	174
Foxl1	0	0	0	0	0	0
Foxl2	0	0	3	0	1	0
Foxl2os	1	0	1	5	0	0
Foxm1	7	3	5	7	0	7
Foxn1	0	5	1	0	5	0
Foxn2	102	189	47	90	32	1
Foxn3	1378	744	5368	5127	3131	1807
Foxn4	1	0	0	1	0	0
Foxo1	297	286	357	491	244	222
Foxo3	307	185	260	208	409	164
Foxo4	22	8	19	4	9	11
Foxo6	22	8	18	49	31	13
Foxo6os	0	0	18	35	0	21
Foxp1	252	359	338	174	257	85
Foxp2	23	7	8	13	0	0
Foxp3	0	2	0	9	0	0
Foxp4	50	50	346	340	281	171
Foxq1	4	0	7	0	0	0
Foxr1	0	0	1	0	0	0
Foxr2	17	11	3	0	59	0
Foxred1	494	597	490	353	396	622
Foxred2	279	334	397	282	312	251
Foxs1	1	31	21	8	0	0
Fpgs	200	156	148	78	132	388
Fpgt	104	77	108	113	53	37
Fpr-rs3	0	0	0	0	0	0
Fpr-rs4	0	0	0	0	0	0
Fpr-rs6	0	0	0	0	0	0
Fpr-rs7	0	0	0	0	0	0
Fpr1	0	0	11	8	0	0
Fpr2	0	2	0	0	0	0
Fpr3	0	0	0	0	0	0
Fra10ac1	332	294	368	215	338	290
Fras1	18	70	122	144	137	44
Frat1	84	87	291	189	307	147
Frat2	73	66	797	680	71	68
Frem1	349	336	265	226	4	101
Frem2	19	15	8	12	0	0
Frem3	45	23	0	0	1	1
Frg1	782	608	1161	908	1786	1257
Frg2f1	96	89	66	83	266	228
Frk	0	0	0	10	0	0
Frmd3	211	118	3007	2963	1068	667
Frmd4a	516	474	1192	1273	1178	660
Frmd4b	1519	2979	1439	985	500	236
Frmd5	1649	1163	309	440	630	407
Frmd6	108	39	143	131	62	207
Frmd7	11	6	2	0	0	0
Frmd8	47	103	117	73	66	5
Frmd8os	0	1	0	4	0	0
Frmpd1	608	1017	2094	1476	285	154
Frmpd1os	1	18	23	2	3	0
Frmpd2	1247	1747	397	154	353	48
Frmpd3	54	48	32	15	170	28
Frmpd4	12	9	8	33	194	68
Frrs1	28	7	38	27	0	0
Frrs1l	945	477	1013	1380	924	800
Frs2	329	239	210	275	146	71
Frs3	177	175	293	220	203	218
Frs3os	0	0	1	4	0	0
Fry	765	510	1217	998	491	273
Fryl	2975	3297	4123	2485	3559	1682
Frzb	155	69	396	885	79	109
Fsbp	15	48	43	40	15	0
Fscb	0	0	0	0	0	0
Fscn1	248	181	676	675	464	380
Fscn2	1979	1812	859	245	1147	374
Fscn3	0	0	0	0	0	0
Fsd1	190	211	633	510	402	904
Fsd1l	811	1615	348	323	326	26
Fsd2	0	0	0	0	1	0
Fshb	0	0	0	0	0	0
Fshr	0	0	0	0	0	0
Fsip1	0	0	0	1	5	0
Fsip2	0	4	0	0	0	0
Fst	19	0	12	0	0	0
Fstl1	251	90	135	305	76	31
Fstl3	0	1	13	5	16	0
Fstl4	278	130	83	207	0	52
Fstl5	536	487	1140	1134	235	97
Ftcd	0	0	0	0	0	0
Fth-ps2	65	76	145	67	89	31
Fth-ps3	2	0	1	4	1	2
Fth1	9682	5088	8948	7420	5781	4595
Fthl17-ps1	0	0	0	0	0	0
Fthl17-ps2	0	0	0	0	0	0
Fthl17-ps3	0	0	0	4	0	0
Fthl17a	0	0	0	0	0	0
Fthl17b	0	0	0	0	0	0
Fthl17c	0	0	0	0	0	0
Fthl17d	0	0	0	0	0	0
Fthl17e	0	0	0	0	0	0
Fthl17f	0	0	1	13	0	0
Ftl1	1098	481	2071	1573	2054	1686
Ftl1-ps1	22	8	29	19	36	18
Ftl1-ps2	0	2	2	5	5	7
Ftl2-ps	86	54	194	131	297	268
Ftmt	0	0	0	0	0	0
Fto	1137	1426	1812	1698	1307	1480
Ftsj1	319	265	1802	1211	565	144
Ftsj3	121	147	228	215	461	160
Ftx	548	447	561	494	394	490
Fubp1	2181	2322	2673	2278	1996	1382
Fubp3	315	405	277	287	124	94
Fuca1	613	531	1133	904	1513	847
Fuca2	895	461	390	665	408	171
Fuk	122	300	297	260	200	255
Fundc1	671	407	594	1033	654	564
Fundc2	286	396	538	458	339	169
Fuom	391	270	1116	885	1488	879
Furin	232	190	175	208	111	100
Fus	1543	1585	1787	1490	1252	459
Fut1	0	3	0	0	0	0
Fut10	14	40	34	89	253	21
Fut11	242	272	313	222	264	44
Fut2	4	15	73	46	103	11
Fut4	8	0	0	21	10	0
Fut7	0	0	0	14	0	0
Fut8	534	236	270	254	31	187
Fut9	176	254	42	25	5	0
Fuz	160	286	305	397	201	95
Fv1	78	78	50	40	37	5
Fxn	246	164	244	249	280	219
Fxr1	356	353	299	305	223	176
Fxr2	644	623	726	803	506	390
Fxyd1	326	94	735	879	80	21
Fxyd2	8	0	2	4	12	0
Fxyd3	10	2	2	24	0	0
Fxyd4	7	13	27	6	5	51
Fxyd5	71	21	27	10	29	0
Fxyd6	779	438	418	459	95	0
Fxyd7	315	26	29	74	0	0
Fyb	13	12	0	2	0	0
Fyb2	2	1	1	1	0	0
Fyco1	3722	6210	9618	5846	7394	4583
Fyn	373	329	835	732	481	301
Fyttd1	511	656	763	688	494	379
Fzd1	26	5	31	44	154	24
Fzd10	48	8	3	8	1	0
Fzd2	0	8	6	29	0	0
Fzd3	512	224	415	341	292	84
Fzd4	163	151	58	44	27	0
Fzd5	268	152	248	489	32	1
Fzd6	24	54	67	52	0	0
Fzd7	0	6	33	106	0	0
Fzd8	32	12	5	62	0	0
Fzd9	7	26	89	126	0	0
Fzr1	550	626	929	891	712	894
G0s2	87	34	36	17	0	0
G2e3	144	207	174	183	121	130
G3bp1	875	654	1064	1100	1111	436
G3bp2	1015	854	1134	1110	713	456
G430049J08Rik	0	0	0	0	1	0
G430095P16Rik	8	2	0	2	0	0
G530011O06Rik	41	35	20	21	24	7
G530012D18Rik	0	0	0	0	0	0
G630016G05Rik	51	69	28	12	40	63
G630018N14Rik	0	10	0	0	0	0
G630022F23Rik	0	0	0	0	0	0
G630030J09Rik	0	3	3	6	0	0
G630064G18Rik	0	0	0	0	0	0
G6b	0	0	0	0	0	0
G6pc	0	0	0	0	0	0
G6pc2	0	0	0	0	0	0
G6pc3	748	425	916	570	637	359
G6pd2	1	0	1	0	1	1
G6pdx	692	817	1053	1128	1188	987
G730003C15Rik	17	38	42	37	41	2
G730013B05Rik	0	0	0	0	0	0
G930045G22Rik	0	1	0	0	0	0
Gaa	1742	1190	1514	1557	921	865
Gab1	68	37	101	255	1	0
Gab2	52	64	44	12	108	115
Gab3	61	49	36	11	11	11
Gabarap	1622	891	2557	1786	1199	929
Gabarapl1	2198	1113	1406	1132	1228	847
Gabarapl2	2303	1140	2001	1543	1338	936
Gabbr1	1271	747	987	640	889	529
Gabbr2	871	359	383	600	197	393
Gabpa	159	183	184	125	214	54
Gabpb1	185	310	261	287	122	153
Gabpb2	369	351	442	382	327	278
Gabra1	870	611	2346	3357	1495	1810
Gabra2	1024	565	64	67	19	0
Gabra3	229	118	36	52	47	17
Gabra4	182	213	28	35	0	1
Gabra5	27	34	560	707	966	700
Gabra6	0	0	0	1	0	0
Gabrb1	238	251	532	450	316	329
Gabrb2	85	74	88	137	145	14
Gabrb3	588	456	1820	2465	1851	1389
Gabrd	596	242	82	116	171	182
Gabre	15	2	1	14	9	0
Gabrg1	57	74	12	6	1	69
Gabrg2	1320	941	2273	2963	1589	1873
Gabrg3	360	275	71	94	6	214
Gabrp	1	0	0	0	0	0
Gabrq	0	32	0	1	0	0
Gabrr1	126	150	5773	6839	4451	4557
Gabrr2	269	554	10097	9915	4158	4430
Gabrr3	33	35	151	403	253	925
Gad1	3997	2431	622	463	300	174
Gad1-ps	0	0	0	0	0	0
Gad1os	0	2	7	0	0	0
Gad2	1729	782	190	118	64	30
Gadd45a	296	249	166	77	110	39
Gadd45b	128	56	253	152	7	39
Gadd45g	101	98	1214	864	319	58
Gadd45gip1	126	126	111	96	81	94
Gadl1	1	5	1	17	18	0
Gak	480	558	574	459	481	190
Gal	35	3	0	0	0	0
Gal3st1	13	9	76	7	0	53
Gal3st2	0	1	0	0	0	0
Gal3st2b	0	1	0	4	0	0
Gal3st2c	0	1	2	0	0	0
Gal3st3	77	153	64	73	63	46
Gal3st4	0	0	0	0	0	0
Galc	158	226	158	140	98	51
Gale	200	246	426	337	173	472
Galk1	97	114	273	311	352	229
Galk2	211	245	183	296	290	226
Galm	0	38	50	59	0	0
Galns	67	85	130	173	30	0
Galnt1	391	323	345	406	337	160
Galnt10	229	453	725	790	505	121
Galnt11	342	433	520	704	276	782
Galnt12	43	1	0	0	0	0
Galnt13	515	412	901	702	227	231
Galnt14	133	206	283	319	525	367
Galnt15	81	28	103	97	68	0
Galnt16	174	117	6	53	1	0
Galnt18	141	165	59	253	79	0
Galnt2	1	2	0	0	0	0
Galnt3	0	3	37	15	0	0
Galnt4	340	400	211	94	71	61
Galnt5	0	0	0	1	0	0
Galnt6	0	0	0	4	0	0
Galnt6os	0	0	0	0	0	0
Galnt7	757	980	420	160	558	249
Galnt9	186	159	170	195	5	17
Galntl5	0	0	0	0	0	0
Galntl6	81	299	52	45	13	12
Galp	0	0	0	0	0	0
Galr1	0	0	0	0	0	0
Galr2	20	0	1	10	0	0
Galr3	0	2	0	0	0	0
Galt	274	391	669	494	618	472
Gamt	129	58	149	140	58	26
Gan	394	334	316	281	434	123
Ganab	1304	1145	1477	1390	1242	744
Ganc	427	602	291	308	401	95
Gap43	916	125	180	66	226	1
Gapdh	18413	12664	23992	20202	14565	9596
Gapdh-ps14	4	2	4	5	5	0
Gapdh-ps15	0	0	0	0	0	0
Gapdhs	8	15	31	19	19	4
Gapt	3	0	0	0	0	0
Gapvd1	1370	1167	1264	932	855	700
Gar1	116	106	102	85	76	96
Garem1	552	587	663	803	166	61
Garem2	0	3	1	1	0	3
Garnl3	64	73	41	17	0	0
Gars	832	967	752	623	591	1001
Gart	327	521	506	486	517	629
Gas1	173	134	160	322	0	3
Gas2	96	179	169	119	64	39
Gas2l1	134	201	139	351	122	112
Gas2l2	45	7	38	45	11	55
Gas2l3	24	9	0	0	0	1
Gas5	1422	1433	2277	1430	1710	852
Gas6	1773	1979	1100	1174	952	862
Gas7	970	1330	296	165	283	135
Gas8	256	367	388	196	353	62
Gast	3	0	0	0	0	0
Gata1	0	0	0	0	0	0
Gata2	14	1	14	16	1	0
Gata3	0	0	0	0	0	0
Gata4	0	0	0	0	0	0
Gata5	0	0	0	0	0	0
Gata5os	0	0	0	0	0	1
Gata6	0	0	0	0	0	0
Gatad1	204	217	272	247	201	157
Gatad2a	505	570	759	553	545	583
Gatad2b	539	493	814	567	551	179
Gatb	96	141	187	223	217	50
Gatc	549	465	823	785	754	319
Gatd1	385	397	577	571	339	382
Gatm	36	87	63	98	16	0
Gatsl2	831	707	790	721	1175	655
Gatsl3	0	13	60	69	0	0
Gba	332	146	281	295	184	246
Gba2	552	597	746	736	875	1193
Gbe1	285	279	317	718	118	136
Gbf1	1626	1905	1377	1248	980	664
Gbgt1	0	0	0	0	0	0
Gbp10	0	0	0	2	0	0
Gbp11	0	0	0	0	0	0
Gbp2	14	5	74	23	0	0
Gbp2-ps	0	0	0	0	0	0
Gbp2b	30	6	0	0	0	0
Gbp3	0	0	0	25	0	0
Gbp4	1	2	0	0	0	0
Gbp5	0	0	1	7	0	41
Gbp6	0	0	0	7	0	6
Gbp7	0	13	26	69	4	17
Gbp8	0	0	0	0	0	0
Gbp9	0	0	0	16	0	0
Gbx1	0	0	0	0	6	0
Gbx2	18	43	0	0	0	0
Gc	0	0	0	0	0	0
Gca	87	101	116	89	8	10
Gcat	106	217	232	243	31	397
Gcc1	51	153	65	125	67	126
Gcc2	1361	912	831	552	878	475
Gcdh	244	276	460	353	380	170
Gcfc2	81	134	150	133	136	32
Gcg	0	0	0	0	0	0
Gcgr	42	14	4	0	0	0
Gch1	0	27	3	0	4	0
Gchfr	88	68	85	72	121	77
Gck	115	73	80	41	4	1
Gckr	1424	2131	560	363	1131	294
Gclc	579	509	316	395	216	254
Gclm	429	363	341	427	97	170
Gcm1	0	1	0	0	0	0
Gcm2	0	0	0	0	0	0
Gcn1l1	661	697	719	372	393	424
Gcnt1	2	15	7	3	0	0
Gcnt2	47	7	42	48	23	18
Gcnt3	0	20	0	0	0	0
Gcnt4	18	29	80	55	0	0
Gcnt7	11	31	105	31	39	0
Gcom1	0	0	0	0	0	0
Gcsam	0	9	0	0	0	0
Gcsh	526	408	509	588	375	190
Gda	16	2	0	1	1	0
Gdap1	1189	779	1841	1497	1196	899
Gdap10	230	160	67	86	75	29
Gdap1l1	437	295	597	501	1103	550
Gdap2	222	289	230	370	196	200
Gde1	1641	981	1419	1101	569	689
Gdf1	0	0	0	0	0	0
Gdf10	2	24	0	2	5	0
Gdf11	133	55	231	196	427	233
Gdf15	43	27	24	10	37	27
Gdf2	0	6	21	0	0	0
Gdf3	45	92	0	5	0	0
Gdf5	1	0	0	0	0	0
Gdf6	0	0	0	3	0	0
Gdf7	0	0	0	0	0	0
Gdf9	0	3	0	0	0	0
Gdi1	3458	2792	4372	5084	3360	3881
Gdi2	1638	1532	2149	2604	1253	1231
Gdnf	0	0	0	0	0	0
Gdpd1	1057	724	920	729	433	359
Gdpd2	0	0	5	60	0	0
Gdpd3	36	23	16	1	6	0
Gdpd4	0	2	0	0	0	0
Gdpd5	659	1539	1635	1163	225	11
Gdpgp1	89	179	68	126	93	12
Gem	108	174	2159	2049	1875	2020
Gemin2	144	191	184	215	187	153
Gemin4	4	9	11	7	9	12
Gemin5	274	336	270	356	519	196
Gemin6	77	57	84	87	97	78
Gemin6-ps	8	6	0	0	26	0
Gemin7	729	489	1094	783	859	722
Gemin8	134	88	32	98	98	47
Gen1	5	5	5	0	0	0
Get4	1095	1588	1357	1177	1547	1688
Gfap	117	6	15	31	0	24
Gfer	194	190	211	247	234	174
Gfi1	2	0	0	0	0	0
Gfi1b	1	1	0	0	0	0
Gfm1	254	392	241	180	170	261
Gfm2	230	569	505	363	561	618
Gfod1	275	49	515	264	300	79
Gfod2	195	146	217	147	146	217
Gfpt1	585	485	471	290	243	242
Gfpt2	0	18	2	26	0	0
Gfra1	206	166	130	60	73	11
Gfra2	280	172	117	188	43	2
Gfra3	0	3	59	83	3	179
Gfra4	559	239	644	542	1272	562
Gfral	0	1	0	8	0	0
Gfy	0	0	53	11	0	0
Gga1	440	360	408	416	266	298
Gga2	170	163	366	363	195	142
Gga3	725	905	968	961	780	631
Ggact	26	67	42	47	17	0
Ggct	163	223	143	91	162	40
Ggcx	26	99	88	163	19	13
Ggh	299	360	444	427	207	65
Ggn	13	0	93	45	0	0
Ggnbp1	21	38	111	85	30	36
Ggnbp2	1525	1308	1898	1454	1244	711
Ggps1	768	621	728	689	682	219
Ggt1	0	2	0	45	12	1
Ggt5	2	3	9	0	220	134
Ggt6	0	1	0	0	0	0
Ggt7	839	816	1080	1163	1867	671
Ggta1	11	2	0	0	0	0
Gh	0	0	0	0	0	0
Ghdc	115	129	138	111	95	11
Ghitm	2824	3300	3539	4049	3468	2317
Ghr	46	73	68	110	25	0
Ghrh	29	4	15	2	0	0
Ghrhr	0	0	1	0	0	0
Ghrl	8	19	2	0	8	0
Ghsr	0	17	0	0	0	0
Gid4	278	383	416	311	112	84
Gid8	313	221	353	230	214	140
Gif	0	0	5	0	0	0
Gigyf1	548	767	809	706	1076	429
Gigyf2	1288	941	932	840	926	542
Gimap1	0	0	0	0	0	0
Gimap1os	0	0	0	0	0	0
Gimap3	0	0	0	0	0	0
Gimap4	0	0	0	0	0	0
Gimap5	0	0	1	0	0	0
Gimap6	1	0	0	0	0	0
Gimap7	0	0	0	0	0	0
Gimap8	0	1	1	0	0	0
Gimap9	0	2	0	0	0	0
Gimd1	0	1	0	0	0	0
Gin1	261	229	469	225	216	143
Ginm1	352	455	489	482	336	429
Gins1	33	2	47	6	0	0
Gins2	50	16	22	18	0	48
Gins3	78	89	92	64	0	97
Gins4	275	400	537	486	480	295
Gip	0	0	0	0	0	0
Gipc1	496	324	1309	958	1130	548
Gipc2	35	8	7	11	11	0
Gipc3	0	0	0	0	0	0
Gipr	0	10	7	2	0	0
Git1	461	280	328	353	344	456
Git2	575	979	1023	714	803	614
Gja1	25	26	12	6	0	0
Gja10	42	0	0	0	0	0
Gja3	0	0	0	0	0	0
Gja4	39	3	8	0	0	0
Gja5	29	19	56	18	23	34
Gja6	0	9	0	1	0	0
Gja8	1	0	0	6	0	0
Gjb1	0	2	0	2	0	0
Gjb2	1	0	0	0	0	0
Gjb3	0	0	0	0	0	0
Gjb4	0	0	0	0	0	0
Gjb5	0	0	0	0	0	0
Gjb6	0	0	0	0	1	0
Gjc1	137	100	39	93	438	185
Gjc2	18	7	18	8	70	0
Gjc3	1	1	0	0	17	1
Gjd2	263	235	291	266	195	60
Gjd3	0	1	1	2	0	0
Gjd4	0	0	0	0	0	0
Gje1	14	18	0	0	63	0
Gk	182	125	207	340	68	8
Gk2	0	0	45	6	0	0
Gk5	94	51	14	34	0	44
Gkap1	293	377	463	334	250	211
Gkn1	0	1	0	0	0	0
Gkn2	0	0	0	0	0	0
Gkn3	18	0	0	0	0	0
Gla	172	147	43	106	107	0
Glb1	40	66	181	179	178	99
Glb1l	49	157	117	86	49	0
Glb1l2	1645	2756	833	369	697	41
Glb1l3	984	2103	697	157	419	22
Glcci1	66	55	29	35	13	0
Glce	176	203	250	267	134	36
Gldc	162	13	175	405	7	0
Gldn	3	10	6	0	0	0
Gldnos	0	0	0	0	0	0
Gle1	739	836	1216	909	1038	710
Glg1	1374	1030	1381	1480	1312	1172
Gli1	0	0	0	0	0	0
Gli2	19	6	8	50	0	0
Gli3	0	21	26	93	0	0
Glipr1	0	2	8	0	0	8
Glipr1l1	0	0	0	0	0	0
Glipr1l2	0	0	0	0	0	0
Glipr2	9	3	9	24	7	26
Glis1	138	165	407	324	788	683
Glis2	121	122	541	505	474	626
Glis3	0	31	11	10	1	0
Glmn	681	1449	413	347	366	329
Glmp	502	387	893	869	787	486
Glns-ps1	31	17	108	224	13	18
Glo1	2431	1455	5459	3018	5005	2596
Glod4	654	526	568	754	600	517
Glod5	0	6	7	0	0	0
Glp1r	5	0	145	0	0	0
Glp2r	280	457	94	28	165	31
Glra1	49	18	449	299	1434	541
Glra2	249	214	15	27	0	0
Glra3	361	461	47	90	40	0
Glra4	5	69	22	4	0	0
Glrb	930	537	266	621	234	228
Glrp1	0	0	0	0	0	0
Glrx	262	106	119	124	51	86
Glrx2	723	628	873	585	562	320
Glrx3	602	475	1097	737	972	836
Glrx5	585	393	887	631	931	619
Gls	1629	2036	6911	5717	2139	1191
Gls2	86	108	459	273	366	384
Glt1d1	76	27	71	43	186	75
Glt28d2	149	150	463	200	110	0
Glt6d1	0	0	0	0	0	0
Glt8d1	548	526	724	686	522	376
Glt8d2	0	4	15	6	13	0
Gltp	167	101	467	279	488	45
Gltpd2	0	1	3	1	0	0
Glud-ps	0	1	0	0	2	1
Glud1	690	439	877	721	499	540
Glul	1913	1068	5496	8771	1092	935
Glyat	0	7	0	0	0	0
Glyatl3	0	0	0	0	0	0
Glycam1	0	4	0	1	0	0
Glyctk	16	7	27	14	7	27
Glyr1	794	1028	1020	1159	666	831
Gm10010	6	25	36	12	0	23
Gm10012	7	7	9	8	11	7
Gm10013	0	0	0	0	0	0
Gm10015	0	0	0	0	1	0
Gm10020	0	1	1	0	0	0
Gm10024	0	0	0	0	0	0
Gm10025	0	0	0	0	26	0
Gm10029	1	0	3	2	3	0
Gm10030	37	98	38	18	215	0
Gm10031	48	40	48	20	29	13
Gm10032	0	0	0	0	0	0
Gm10033	406	700	687	439	661	215
Gm10036	4	1	3	5	4	2
Gm10037	0	0	5	5	0	0
Gm10038	1	0	3	2	0	0
Gm10039	462	227	689	488	731	434
Gm10040	0	0	3	0	0	0
Gm10042	0	0	0	0	0	0
Gm10043	19	27	46	37	49	32
Gm10044	3	9	11	0	0	0
Gm10045	11	16	31	11	1	8
Gm10046	0	0	5	0	0	0
Gm10048	44	34	20	13	103	100
Gm10051	3	0	0	3	1	0
Gm10052	3	6	8	7	4	2
Gm10053	12	7	12	5	8	16
Gm10057	0	0	0	0	0	0
Gm10058	0	0	0	0	0	0
Gm10059	3	0	6	5	1	2
Gm10060	29	22	48	22	38	23
Gm10061	0	0	0	0	0	0
Gm10062	0	0	0	0	0	0
Gm10064	0	0	0	0	0	0
Gm10065	0	0	0	0	0	0
Gm10067	0	3	0	0	0	0
Gm10069	57	35	26	18	21	24
Gm10073	10	5	12	5	4	6
Gm10074	0	0	0	0	0	0
Gm10075	2	3	0	3	1	1
Gm10076	172	125	270	161	180	124
Gm10080	5	7	4	8	13	4
Gm10086	2	1	2	0	0	0
Gm10087	0	0	0	0	0	0
Gm10088	3	1	0	1	0	0
Gm10092	0	0	0	0	0	0
Gm10093	107	74	156	130	218	133
Gm10096	0	0	0	0	0	0
Gm10097	290	821	148	42	60	19
Gm10100	0	0	0	0	0	0
Gm10101	51	64	32	35	0	0
Gm10105	0	2	1	1	0	1
Gm10108	1	0	1	0	0	0
Gm10109	0	3	0	14	0	0
Gm10110	2	2	0	3	1	1
Gm10112	0	0	0	0	0	0
Gm10113	0	0	0	0	0	0
Gm10115	6	0	14	11	1	0
Gm10118	48	34	7	5	87	66
Gm10123	70	50	83	89	52	60
Gm10125	110	57	182	88	137	86
Gm10128	0	0	0	0	0	0
Gm10129	0	0	0	0	0	0
Gm10130	12	2	0	3	27	0
Gm10131	8	7	19	10	22	16
Gm10132	10	7	11	14	11	11
Gm10134	1	2	0	0	3	5
Gm10135	0	0	0	0	0	0
Gm10136	28	43	6	5	25	4
Gm10138	58	38	88	49	42	27
Gm10139	0	0	0	0	0	0
Gm10142	0	0	0	0	0	0
Gm10143	0	2	19	0	41	12
Gm10145	2	2	4	1	2	3
Gm10146	12	11	22	14	36	14
Gm10147	0	0	0	0	0	0
Gm10152	0	0	0	0	0	0
Gm10153	0	0	0	0	0	0
Gm10154	1	1	0	0	0	1
Gm10155	0	1	1	0	0	1
Gm10156	2	1	1	0	2	0
Gm10157	2	1	17	7	6	5
Gm10160	4	0	1	0	3	2
Gm10161	0	0	0	0	0	0
Gm10163	8	6	8	7	9	5
Gm10167	3	15	20	12	2	1
Gm10169	0	0	0	0	0	0
Gm10171	0	0	0	0	1	1
Gm10172	0	0	0	0	0	0
Gm10175	4	0	3	1	0	0
Gm10176	0	0	0	0	0	0
Gm10177	7	12	17	14	10	7
Gm10179	0	0	0	0	0	0
Gm10180	15	3	27	4	35	5
Gm10181	0	0	0	0	0	0
Gm10182	0	1	0	0	1	1
Gm10184	4	14	0	0	3	0
Gm10188	0	1	1	0	0	0
Gm10190	0	0	0	0	0	0
Gm10192	0	0	0	0	0	0
Gm10193	1	0	1	0	3	2
Gm10197	0	0	0	0	0	0
Gm10198	0	0	0	0	0	0
Gm10203	0	0	0	0	0	0
Gm10205	0	0	0	0	0	0
Gm10209	30	20	42	8	0	30
Gm10212	0	0	0	0	0	0
Gm10217	0	0	0	0	0	0
Gm10220	0	0	0	0	0	0
Gm10221	15	7	10	12	23	5
Gm10222	12	10	10	4	6	0
Gm10224	0	0	1	1	0	0
Gm10226	32	46	39	59	8	52
Gm10228	0	0	0	0	0	0
Gm10229	0	0	0	0	0	0
Gm10230	0	0	0	0	0	0
Gm10231	0	0	1	0	0	0
Gm10232	5	4	9	6	2	3
Gm10233	0	0	2	0	0	2
Gm10234	0	0	0	0	0	0
Gm10237	0	0	0	0	0	0
Gm10238	0	0	0	0	0	0
Gm10240	2	0	3	6	11	3
Gm10241	4	8	12	13	15	11
Gm10242	0	0	0	0	0	0
Gm10243	0	0	1	1	0	0
Gm10244	53	50	53	62	22	0
Gm10247	3	0	0	1	3	1
Gm10248	0	0	0	1	0	0
Gm10250	45	21	48	40	46	27
Gm10251	0	0	0	0	0	0
Gm10252	1	1	0	0	0	0
Gm10253	0	0	0	0	0	0
Gm10254	1	8	5	2	2	1
Gm10256	0	0	0	0	0	0
Gm10258	0	0	0	0	0	0
Gm10259	0	0	0	0	0	0
Gm10260	0	0	0	0	0	0
Gm10263	3	13	3	6	32	1
Gm10267	0	0	0	5	0	0
Gm10268	0	0	1	1	1	0
Gm10269	4	0	9	4	19	1
Gm10271	0	0	4	2	0	0
Gm10272	0	0	0	0	0	0
Gm10273	1	0	2	0	0	0
Gm10275	10	4	13	9	9	6
Gm10277	88	152	99	54	202	179
Gm10280	0	0	0	0	0	0
Gm10282	56	66	69	72	99	53
Gm10283	0	1	0	0	0	0
Gm10284	9	7	22	10	27	10
Gm10286	1	1	0	0	2	0
Gm10287	8	0	134	73	0	0
Gm10288	3	3	3	7	4	3
Gm10290	9	8	9	4	6	0
Gm10291	3	2	8	6	2	1
Gm10292	0	0	0	0	0	0
Gm10293	18	8	15	14	11	6
Gm10295	0	0	0	0	0	0
Gm10297	10	6	3	2	0	6
Gm10298	0	0	0	0	0	0
Gm10300	1	8	1	4	0	0
Gm10302	0	0	0	0	0	0
Gm10305	7	3	0	1	0	0
Gm10306	10	0	4	0	2	0
Gm10307	0	0	0	0	0	0
Gm10308	0	0	0	0	0	0
Gm10309	3	13	26	16	0	0
Gm10310	0	0	1	0	0	0
Gm10312	0	0	0	0	0	0
Gm10313	5	4	7	1	2	0
Gm10318	0	0	0	0	0	0
Gm10319	0	0	0	0	0	0
Gm10320	38	30	98	64	62	60
Gm10322	0	0	0	1	0	0
Gm10324	0	0	0	0	0	0
Gm10327	2	3	7	8	2	1
Gm10330	0	0	6	8	0	0
Gm10332	1	0	0	0	0	0
Gm10334	0	0	0	0	0	0
Gm10335	1	0	1	1	2	1
Gm10337	0	0	0	0	0	0
Gm10338	0	0	0	0	0	0
Gm10339	0	2	0	0	0	0
Gm10340	0	0	0	0	0	0
Gm10343	15	6	19	5	0	0
Gm10344	1	6	0	0	0	0
Gm10351	0	0	0	0	0	0
Gm10352	0	0	0	0	0	0
Gm10354	0	0	0	0	0	1
Gm10355	0	1	2	0	1	3
Gm10356	0	1	0	1	0	0
Gm10357	1	1	0	2	0	0
Gm10358	0	0	7	0	0	1
Gm10359	6	7	2	7	6	1
Gm10360	0	0	0	0	0	0
Gm10364	2	21	4	2	3	1
Gm10369	0	0	0	4	0	0
Gm10371	0	5	0	0	0	0
Gm10373	6	2	8	12	11	1
Gm10375	0	0	0	0	0	0
Gm10376	0	0	0	0	0	0
Gm10377	0	0	0	0	0	0
Gm10378	0	0	0	0	0	0
Gm10382	0	0	1	0	0	0
Gm10384	0	0	0	0	0	0
Gm10388	0	1	2	1	0	0
Gm10390	2	1	1	1	0	0
Gm10392	0	3	1	1	0	0
Gm10398	0	0	0	0	0	0
Gm10399	0	0	21	2	15	12
Gm10400	123	49	109	28	11	0
Gm10401	0	0	0	0	0	0
Gm10406	5	1	2	3	0	2
Gm10408	0	0	0	0	0	0
Gm10409	0	0	0	0	0	0
Gm10410	0	0	0	0	0	0
Gm10413	0	0	0	0	0	0
Gm10415	0	0	0	0	0	0
Gm10416	0	4	11	5	0	0
Gm10417	1	0	0	0	0	0
Gm10418	0	0	0	0	0	0
Gm10419	371	363	564	491	997	779
Gm10420	0	3	0	0	0	1
Gm10421	3	1	0	0	0	0
Gm10424	0	0	0	0	0	0
Gm10425	0	1	10	12	0	0
Gm10428	0	0	0	0	0	0
Gm1043	47	7	5	12	1	0
Gm10433	9	0	0	0	0	1
Gm10434	0	0	0	2	0	0
Gm10435	1	0	0	0	0	0
Gm10436	0	0	1	0	0	0
Gm10439	0	2	0	0	0	0
Gm10440	0	20	1	20	1	0
Gm10441	0	3	0	0	0	0
Gm10443	4	2	5	2	6	3
Gm10444	0	0	0	0	0	0
Gm10445	0	0	0	0	0	0
Gm10447	0	0	0	0	0	0
Gm1045	0	8	2	0	0	0
Gm10451	0	0	0	1	0	0
Gm10459	9	0	0	0	0	0
Gm10461	3	17	23	10	3	0
Gm10463	0	0	0	0	0	0
Gm10466	0	0	0	0	0	0
Gm10471	0	0	0	0	0	0
Gm10472	3	0	0	2	0	0
Gm10475	19	7	9	7	0	0
Gm10477	0	0	0	0	0	0
Gm10478	0	5	10	11	1	1
Gm10479	0	1	21	24	24	53
Gm10481	2	3	3	2	0	2
Gm10482	0	0	0	0	0	0
Gm10484	1	10	0	0	0	0
Gm10486	0	0	0	0	0	0
Gm10487	0	0	0	0	0	0
Gm10488	0	0	0	0	0	0
Gm10489	10	3	0	0	0	0
Gm10490	0	0	0	0	0	0
Gm10491	0	0	0	0	0	0
Gm10493	0	0	0	0	0	0
Gm10499	37	26	35	26	26	17
Gm10501	20	56	20	25	14	0
Gm10505	0	0	0	0	0	0
Gm10509	8	18	10	22	0	10
Gm10513	14	29	16	6	0	2
Gm10516	7	13	38	17	2	0
Gm10517	0	4	25	1	0	0
Gm10518	0	1	0	3	0	0
Gm10521	2	0	3	0	0	0
Gm10522	0	0	0	2	0	0
Gm10524	111	127	88	94	69	30
Gm10530	0	0	0	2	0	0
Gm10531	0	0	0	0	0	0
Gm10532	0	2	1	2	0	0
Gm10535	0	0	0	0	0	0
Gm10537	0	1	0	0	0	0
Gm10538	1	20	83	39	0	0
Gm10540	0	0	0	0	0	0
Gm10542	0	5	1	0	0	0
Gm10544	637	1141	937	527	352	151
Gm10545	0	0	9	22	0	0
Gm10548	78	115	36	28	32	0
Gm10549	5	0	5	12	0	0
Gm10550	0	1	0	0	0	0
Gm10552	0	0	0	0	0	0
Gm10553	0	0	0	0	0	0
Gm10555	0	0	0	0	0	0
Gm10556	1	0	0	0	0	0
Gm10557	83	141	126	122	125	47
Gm10558	184	369	104	126	147	38
Gm10561	0	1	1	1	0	0
Gm10563	2	4	1	4	4	0
Gm10564	0	4	0	2	0	0
Gm10566	4	5	3	5	1	2
Gm10568	0	2	0	0	0	0
Gm10570	7	4	16	2	0	0
Gm10571	0	0	0	4	7	0
Gm10575	9	2	0	3	1	0
Gm10576	0	0	1	0	0	0
Gm10577	0	0	0	0	0	0
Gm10578	0	0	0	0	0	0
Gm10580	0	0	0	0	0	0
Gm10581	0	0	0	0	0	0
Gm10582	0	0	0	0	0	0
Gm10583	0	0	0	0	0	0
Gm10584	0	0	0	0	0	0
Gm10591	0	0	0	0	0	0
Gm10593	0	0	0	0	0	0
Gm10600	0	0	0	0	0	0
Gm10601	30	18	32	31	15	11
Gm10602	12	32	17	11	0	33
Gm10603	44	35	24	38	30	6
Gm10604	12	5	10	3	0	4
Gm10605	43	67	857	1014	1418	2548
Gm10608	0	0	0	0	1	0
Gm10610	0	0	0	0	0	0
Gm10612	0	1	0	0	0	0
Gm10614	0	0	23	0	0	0
Gm10616	0	2	2	1	0	0
Gm10617	0	0	5	13	0	0
Gm10619	1	4	0	0	0	0
Gm10620	0	0	0	0	0	0
Gm10623	0	0	0	0	0	0
Gm10629	0	4	0	0	0	0
Gm10631	7	16	1	1	0	0
Gm10634	79	74	42	18	9	9
Gm10636	0	0	0	0	0	0
Gm10637	7	0	0	0	0	0
Gm10638	10	22	31	22	36	16
Gm10639	0	0	0	0	0	0
Gm10640	0	0	0	0	0	0
Gm10642	0	1	1	1	0	0
Gm10643	7	4	4	1	42	0
Gm10644	8	11	26	37	35	3
Gm10645	3	0	0	3	0	0
Gm10647	0	0	0	3	0	0
Gm10648	0	0	0	0	1	0
Gm10649	28	23	7	19	0	0
Gm10650	0	0	0	0	0	0
Gm10651	0	0	1	0	0	0
Gm10652	0	0	0	0	0	0
Gm10653	2	3	25	23	18	6
Gm10654	0	0	22	0	76	0
Gm10655	0	0	0	0	0	0
Gm10657	15	8	28	13	9	0
Gm10658	34	8	29	24	37	0
Gm10660	4	0	0	0	0	0
Gm10662	0	0	0	0	0	0
Gm10663	8	2	1	0	0	0
Gm10665	0	0	0	0	0	0
Gm10666	0	0	0	0	0	0
Gm10668	0	0	0	0	0	0
Gm10670	0	0	0	0	0	0
Gm10676	5	3	4	9	13	3
Gm10680	0	0	0	0	0	0
Gm10681	0	0	0	0	0	0
Gm10683	0	0	0	0	0	0
Gm10684	15	0	0	0	0	1
Gm10685	0	0	0	0	0	0
Gm10687	16	13	0	0	0	0
Gm10689	0	0	0	0	0	4
Gm10693	0	0	0	0	0	0
Gm10696	0	0	0	0	0	0
Gm10697	0	0	0	0	0	0
Gm10698	10	9	7	9	20	11
Gm10699	174	201	344	170	202	56
Gm1070	0	0	0	0	0	0
Gm10701	0	0	0	0	0	0
Gm10702	0	0	0	0	0	0
Gm10704	10	34	25	49	32	10
Gm10705	6	15	20	7	19	9
Gm10706	0	0	40	27	0	0
Gm10709	0	0	2	0	0	0
Gm10710	0	0	0	0	0	0
Gm10714	0	0	0	0	0	0
Gm10715	0	3	2	0	1	0
Gm10717	20	42	8	7	10	11
Gm10718	5	4	3	1	0	1
Gm10719	1	6	0	0	2	2
Gm10720	0	1	3	0	1	0
Gm10721	0	0	0	0	0	0
Gm10722	3	10	0	0	2	1
Gm10723	3	0	0	0	0	0
Gm10727	1	0	0	0	0	0
Gm10728	21	8	6	4	1	0
Gm10729	18	0	0	0	0	0
Gm10730	0	0	0	0	0	0
Gm10731	0	0	0	0	0	0
Gm10735	0	0	2	0	0	0
Gm10736	54	20	52	42	40	20
Gm10745	0	7	0	0	0	0
Gm10748	1	3	8	3	20	9
Gm10750	0	0	0	0	0	0
Gm10754	0	0	0	1	0	0
Gm10762	24	33	34	15	21	0
Gm10764	0	0	0	0	0	0
Gm10766	117	114	153	150	156	82
Gm10767	4	3	4	15	35	0
Gm10770	0	0	0	0	0	0
Gm10772	0	0	0	0	0	0
Gm10774	0	0	0	0	0	0
Gm10775	25	5	0	0	5	0
Gm10778	2	1	10	1	19	2
Gm10780	0	0	0	0	0	0
Gm10782	0	0	0	0	0	0
Gm10784	0	0	1	0	0	0
Gm10785	23	38	23	21	18	1
Gm10787	0	0	2	0	1	0
Gm10794	0	0	0	0	0	0
Gm10797	0	0	0	0	0	0
Gm10799	0	0	0	0	0	0
Gm10800	1167	2439	435	348	759	552
Gm10801	122	249	44	64	76	51
Gm10803	0	3	7	4	0	0
Gm10804	0	2	0	0	0	0
Gm10805	0	7	0	0	0	0
Gm10807	0	1	0	0	0	0
Gm10812	0	0	0	0	0	0
Gm10813	0	0	0	0	0	0
Gm10814	4	3	7	3	18	30
Gm10819	26	9	25	24	10	14
Gm10822	2	10	7	0	0	0
Gm10825	0	1	3	5	0	0
Gm10827	39	57	19	4	0	11
Gm10829	421	379	136	10	94	0
Gm10830	0	4	0	0	0	0
Gm10837	2	2	1	0	0	0
Gm10840	0	0	0	0	0	0
Gm10842	0	0	4	0	0	0
Gm10845	15	0	0	0	0	0
Gm10848	7	0	0	0	0	0
Gm10849	0	0	0	0	0	0
Gm10851	0	0	0	0	0	0
Gm10855	0	0	0	0	0	0
Gm10857	16	29	11	2	0	19
Gm10860	0	0	0	0	0	0
Gm10862	167	50	366	308	389	120
Gm10863	0	0	0	1	0	0
Gm10874	6	3	2	2	5	0
Gm10912	0	1	0	0	0	0
Gm10913	0	4	0	0	0	0
Gm10916	0	1	1	5	0	0
Gm10923	6	12	0	8	12	8
Gm10925	143	61	89	91	24	31
Gm10931	0	0	0	0	0	0
Gm10936	7	0	14	0	0	0
Gm10941	33	31	13	5	37	0
Gm10944	0	0	0	0	0	0
Gm10945	0	0	0	0	0	0
Gm10959	0	1	0	0	0	0
Gm10961	0	0	2	0	9	5
Gm10964	0	0	0	0	0	0
Gm10972	0	0	0	0	0	0
Gm10974	0	0	0	0	0	0
Gm10985	0	0	0	0	0	0
Gm10988	0	0	0	0	0	0
Gm10997	2	1	0	0	1	1
Gm10999	0	0	1	0	0	0
Gm11007	0	0	0	0	0	0
Gm11008	0	0	0	0	0	0
Gm11009	0	0	0	0	0	0
Gm11011	0	0	0	0	0	0
Gm11020	0	0	0	0	0	0
Gm11025	0	0	0	0	0	0
Gm11027	0	1	0	0	0	0
Gm11032	35	56	14	0	5	0
Gm11033	1	0	0	0	1	0
Gm11034	0	0	0	0	0	0
Gm11037	0	0	0	0	0	0
Gm11042	0	0	0	7	2	0
Gm11060	0	0	0	0	0	0
Gm11065	0	0	0	0	0	0
Gm11077	0	0	0	0	0	0
Gm11084	4	3	5	1	0	0
Gm11096	1	0	0	0	0	0
Gm11099	0	0	0	0	0	0
Gm1110	0	5	29	6	0	0
Gm11100	0	9	8	4	0	0
Gm11105	0	0	0	0	0	0
Gm11107	0	0	0	0	0	0
Gm11109	0	0	0	0	0	0
Gm11110	77	23	85	34	77	56
Gm11111	3	0	0	0	0	0
Gm11114	0	0	0	0	0	0
Gm11115	0	0	0	0	0	0
Gm11116	0	0	0	0	0	0
Gm11127	2	3	1	6	2	5
Gm1113	1	3	3	5	41	0
Gm11131	1	0	0	0	0	0
Gm11146	1	0	1	0	0	0
Gm11149	111	134	175	100	33	1
Gm11168	5	6	0	1	1	0
Gm11172	0	0	0	0	0	0
Gm11175	0	0	0	0	0	0
Gm11184	0	0	0	0	0	0
Gm11185	7	3	2	8	3	1
Gm11186	0	0	10	1	0	0
Gm11188	0	0	0	0	0	0
Gm11189	0	0	0	0	0	2
Gm11190	0	0	0	0	0	0
Gm11191	7	0	0	0	0	0
Gm11192	0	3	0	3	4	5
Gm11195	0	0	0	0	0	0
Gm11196	2	5	16	5	4	3
Gm11197	0	0	0	0	0	0
Gm11198	12	0	1	6	0	0
Gm11199	0	2	0	4	1	0
Gm11200	0	0	0	0	0	0
Gm11201	3	2	20	13	11	13
Gm11203	0	1	1	1	0	1
Gm11204	0	0	0	0	0	0
Gm11205	0	0	2	0	2	0
Gm11207	0	4	0	0	0	0
Gm11209	0	0	14	9	0	0
Gm11210	0	0	0	0	0	0
Gm11211	0	1	0	0	0	0
Gm11212	0	4	0	0	6	0
Gm11213	0	0	0	0	0	0
Gm11214	0	0	0	1	0	0
Gm11216	0	0	0	0	0	0
Gm11217	0	2	0	0	0	0
Gm11218	0	0	0	0	0	0
Gm11219	0	0	0	0	0	0
Gm11220	0	0	0	1	0	0
Gm11221	1	3	2	3	3	1
Gm11222	1	1	4	3	2	0
Gm11223	326	139	325	291	1080	1010
Gm11224	1	1	2	1	2	0
Gm11225	0	3	5	1	0	1
Gm11227	0	0	2	0	0	0
Gm11228	0	0	0	0	0	0
Gm11229	0	0	0	0	0	0
Gm1123	12	12	1	7	15	5
Gm11231	1	1	0	1	0	0
Gm11232	0	0	0	0	0	0
Gm11233	0	0	0	0	0	0
Gm11234	0	2	0	0	0	0
Gm11235	0	1	0	0	1	0
Gm11236	0	0	0	0	0	0
Gm11237	0	0	0	0	0	0
Gm11238	0	0	0	0	0	0
Gm11239	0	0	0	0	0	0
Gm11240	0	0	6	0	0	0
Gm11241	0	0	0	0	0	0
Gm11242	0	7	0	1	49	0
Gm11243	0	10	0	5	0	0
Gm11244	0	0	0	0	0	0
Gm11245	25	0	0	0	0	0
Gm11246	0	0	0	6	1	0
Gm11248	0	0	0	0	0	0
Gm11249	2	3	5	2	2	3
Gm11250	0	0	0	0	0	0
Gm11251	0	0	0	0	0	0
Gm11252	0	4	85	67	17	26
Gm11253	0	0	0	0	0	0
Gm11254	0	0	0	0	0	0
Gm11255	0	0	0	0	0	0
Gm11256	0	0	0	0	0	0
Gm11257	0	0	0	0	0	0
Gm11258	1	1	0	0	1	0
Gm11259	0	0	0	0	0	0
Gm11260	0	0	0	0	0	0
Gm11261	0	0	0	2	0	0
Gm11262	0	0	0	0	0	0
Gm11263	3	1	0	1	6	0
Gm11264	0	1	1	0	0	0
Gm11266	7	45	55	98	90	53
Gm11267	0	0	2	0	458	226
Gm11268	0	0	0	0	15	0
Gm11269	0	0	0	0	0	0
Gm11270	0	0	0	0	0	0
Gm11271	0	0	0	0	0	0
Gm11273	59	15	91	16	77	14
Gm11274	0	0	19	7	11	5
Gm11278	0	0	0	0	0	0
Gm11279	0	0	0	0	0	0
Gm11280	0	0	0	0	0	0
Gm11281	0	0	0	0	0	0
Gm11282	0	5	0	0	0	0
Gm11284	0	0	0	0	0	0
Gm11285	1	5	0	0	0	0
Gm11290	0	0	0	0	0	0
Gm11292	0	0	0	0	0	0
Gm11295	2	1	1	2	0	0
Gm11298	0	0	0	0	0	0
Gm11300	0	0	0	0	0	0
Gm11307	0	0	0	0	0	0
Gm11309	0	0	0	0	0	0
Gm11313	0	0	1	0	0	1
Gm11314	0	0	0	0	0	0
Gm11318	0	0	0	0	0	0
Gm11320	0	0	0	0	0	0
Gm11321	0	0	0	0	0	0
Gm11322	0	0	0	0	0	0
Gm11325	0	0	0	0	0	0
Gm11331	0	0	0	0	0	0
Gm11333	0	2	0	0	0	0
Gm11334	0	0	0	0	0	0
Gm11335	0	0	0	0	0	0
Gm11336	0	0	0	1	0	0
Gm11337	1	4	8	3	0	0
Gm11338	0	0	0	0	0	0
Gm11339	8	0	4	6	11	0
Gm11340	0	0	0	0	0	0
Gm11341	0	0	0	0	0	0
Gm11342	320	3	171	1	164	0
Gm11343	0	0	0	0	0	0
Gm11344	0	0	0	0	0	0
Gm11346	0	4	0	1	1	0
Gm11348	0	0	0	0	0	0
Gm11349	1	0	0	0	0	0
Gm11350	0	0	0	0	0	0
Gm11351	0	0	0	0	0	0
Gm11352	0	0	0	0	0	0
Gm11353	0	0	4	1	2	1
Gm11354	0	0	0	0	0	0
Gm11355	0	0	0	0	0	0
Gm11356	0	0	0	0	0	0
Gm11357	0	0	0	0	0	0
Gm11358	0	0	0	0	0	0
Gm11359	0	0	0	0	0	0
Gm11361	2	0	0	1	0	0
Gm11362	0	0	0	0	0	0
Gm11363	0	0	0	0	0	3
Gm11364	0	0	0	0	0	0
Gm11365	2	2	0	5	20	0
Gm11366	0	0	0	0	0	0
Gm11367	0	0	0	0	0	0
Gm11368	31	24	51	14	0	0
Gm11369	0	0	0	0	0	0
Gm11370	0	0	0	0	0	0
Gm11371	0	0	0	0	0	0
Gm11372	0	0	0	0	0	0
Gm11373	0	0	0	1	0	0
Gm11376	0	0	0	0	0	0
Gm11377	0	0	0	0	0	0
Gm11378	0	0	0	0	0	0
Gm11379	0	0	0	1	0	0
Gm11380	0	0	0	0	0	0
Gm11381	0	0	0	0	0	0
Gm11382	0	0	0	0	0	0
Gm11383	0	0	0	0	0	0
Gm11384	0	0	0	0	0	0
Gm11385	0	0	0	0	0	0
Gm11386	0	0	0	0	0	0
Gm11387	0	0	0	0	0	0
Gm11388	0	0	0	0	0	0
Gm11389	0	0	0	0	0	0
Gm11392	0	0	0	0	0	0
Gm11393	0	0	0	0	0	0
Gm11394	0	0	0	0	0	0
Gm11395	0	0	0	0	0	0
Gm11397	0	0	0	0	0	0
Gm11398	0	0	0	0	0	0
Gm11399	0	0	1	0	0	0
Gm1140	0	0	0	4	1	0
Gm11400	33	36	22	48	28	51
Gm11401	3	4	3	2	4	5
Gm11403	0	0	0	0	0	0
Gm11404	0	0	1	0	0	0
Gm11405	0	0	0	0	0	1
Gm11406	0	0	0	0	0	0
Gm11407	20	9	15	19	5	5
Gm11408	1	0	1	1	0	0
Gm11409	0	0	0	0	0	0
Gm1141	14	7	10	14	3	0
Gm11410	12	4	6	5	2	1
Gm11411	0	0	0	0	1	0
Gm11412	0	0	0	0	0	0
Gm11413	0	1	2	0	0	0
Gm11414	0	0	0	2	0	0
Gm11415	0	0	0	0	0	0
Gm11416	35	28	61	30	0	0
Gm11417	8	5	5	10	0	0
Gm11418	775	624	1707	928	262	23
Gm11419	0	0	0	1	0	0
Gm11420	0	0	0	0	0	0
Gm11421	0	0	0	0	0	0
Gm11422	0	0	0	0	0	0
Gm11423	44	41	38	47	23	45
Gm11424	0	0	0	0	0	0
Gm11425	0	0	0	0	0	1
Gm11426	0	3	0	0	0	0
Gm11427	0	0	0	0	0	0
Gm11429	0	0	0	0	0	0
Gm11430	0	0	0	0	0	0
Gm11431	0	0	0	0	0	0
Gm11432	0	0	0	0	0	0
Gm11433	0	0	0	0	0	0
Gm11434	0	0	0	2	0	1
Gm11437	10	6	17	6	8	0
Gm11438	0	0	1	0	0	0
Gm11439	1	0	0	6	0	0
Gm11440	0	1	5	14	31	0
Gm11443	0	0	2	0	0	0
Gm11444	1	1	0	0	0	0
Gm11445	0	0	0	0	1	0
Gm11446	0	0	0	0	0	0
Gm11447	0	0	0	0	0	0
Gm11448	0	0	0	0	1	0
Gm11449	0	0	0	0	0	0
Gm11450	0	0	0	0	0	0
Gm11451	18	7	13	13	8	4
Gm11452	0	0	0	0	1	1
Gm11453	2	0	4	2	1	0
Gm11454	5	42	111	49	27	11
Gm11455	3	0	0	0	0	0
Gm11456	0	0	0	0	0	0
Gm11457	14	10	28	5	0	0
Gm11460	3	0	0	0	0	0
Gm11461	0	0	0	0	0	0
Gm11462	0	0	0	0	0	0
Gm11464	0	0	3	1	0	0
Gm11465	15	6	2	6	7	0
Gm11466	0	0	0	0	0	0
Gm11467	0	1	7	8	0	0
Gm11468	0	5	0	0	0	0
Gm11469	1	4	29	16	49	0
Gm11470	0	0	1	0	1	0
Gm11471	0	0	0	0	21	0
Gm11472	0	0	0	0	0	0
Gm11473	0	0	0	0	0	0
Gm11474	0	0	0	0	0	0
Gm11475	0	0	0	0	0	0
Gm11476	0	0	0	0	0	0
Gm11478	6	10	21	7	7	7
Gm11479	4	3	7	7	2	8
Gm11480	0	0	0	0	0	0
Gm11481	0	0	0	0	0	0
Gm11482	0	0	0	1	0	0
Gm11483	0	0	0	0	0	0
Gm11484	0	0	0	0	0	0
Gm11485	0	0	0	1	0	0
Gm11486	0	0	0	0	0	0
Gm11487	0	0	0	0	0	0
Gm11488	1	1	1	1	0	1
Gm11489	0	0	0	1	0	0
Gm11490	15	12	135	60	0	90
Gm11491	0	0	1	1	0	0
Gm11492	0	0	0	0	0	0
Gm11493	0	0	0	0	0	0
Gm11494	0	0	0	0	0	0
Gm11496	5	0	0	0	0	0
Gm11497	0	0	0	0	0	0
Gm11498	0	0	0	0	0	0
Gm11500	0	0	0	0	0	0
Gm11501	0	0	0	0	0	0
Gm11502	0	1	0	1	1	0
Gm11504	0	0	0	0	0	0
Gm11505	0	0	0	0	0	0
Gm11506	0	0	0	0	0	0
Gm11507	0	0	0	0	0	0
Gm11508	12	0	11	6	30	0
Gm11509	0	0	0	0	0	0
Gm11510	35	76	66	40	16	11
Gm11511	9	16	25	7	0	0
Gm11512	1	0	5	1	2	2
Gm11513	0	0	4	0	0	0
Gm11514	0	0	1	1	0	0
Gm11515	0	0	3	0	6	0
Gm11516	1	1	1	0	0	0
Gm11517	9	13	0	3	0	0
Gm11518	19	10	6	8	4	7
Gm11520	20	13	1	4	0	0
Gm11521	2	1	1	2	26	40
Gm11522	38	19	16	25	19	0
Gm11523	0	0	0	0	0	0
Gm11524	0	0	0	1	0	0
Gm11525	10	6	12	9	0	0
Gm11527	8	10	1	1	0	0
Gm11528	1	7	0	12	0	0
Gm11529	0	0	0	0	0	0
Gm11531	0	0	0	1	0	0
Gm11532	13	10	19	1	0	0
Gm11533	0	5	0	0	0	0
Gm11534	0	0	1	1	11	0
Gm11535	0	1	0	0	0	0
Gm11536	0	0	0	0	0	0
Gm11537	0	0	0	0	0	0
Gm11539	4	0	8	8	3	3
Gm11540	0	0	0	0	0	0
Gm11541	0	0	0	1	0	0
Gm11542	1	0	0	0	0	0
Gm11543	0	0	0	0	0	0
Gm11544	0	0	0	0	0	0
Gm11545	0	0	0	0	0	0
Gm11546	0	0	0	0	8	0
Gm11548	0	0	0	0	0	0
Gm11549	0	0	0	0	0	0
Gm11550	0	0	0	2	1	0
Gm11551	0	0	3	0	25	0
Gm11553	0	0	0	0	0	0
Gm11554	0	0	0	0	0	0
Gm11555	0	0	0	0	0	0
Gm11556	0	0	0	0	0	0
Gm11557	3	2	5	3	0	3
Gm11558	0	0	0	0	0	0
Gm11559	0	0	0	0	0	0
Gm11560	8	2	7	7	6	4
Gm11561	0	0	0	0	0	0
Gm11562	0	0	0	0	0	0
Gm11563	0	0	0	0	0	0
Gm11564	0	0	0	0	0	0
Gm11565	0	0	0	0	0	0
Gm11566	1	1	0	0	0	0
Gm11567	0	0	0	0	0	0
Gm11568	0	0	0	0	0	0
Gm11569	0	0	0	0	0	0
Gm11571	0	0	0	0	1	0
Gm11572	0	3	0	0	0	0
Gm11573	0	0	0	0	0	0
Gm11574	0	3	2	1	0	0
Gm11575	4	13	8	9	2	8
Gm11576	0	0	1	0	0	0
Gm11577	0	0	0	0	0	0
Gm11578	0	0	0	0	0	0
Gm11579	0	0	0	0	0	0
Gm11581	0	0	0	0	0	0
Gm11582	0	1	1	1	0	0
Gm11583	0	0	0	0	0	0
Gm11584	0	0	0	0	0	0
Gm11585	0	3	0	3	0	0
Gm11586	0	0	0	0	0	0
Gm11587	0	0	0	0	0	1
Gm11588	0	0	0	0	0	0
Gm11590	0	0	0	0	0	0
Gm11591	0	0	0	0	0	0
Gm11592	15	35	29	44	0	0
Gm11594	0	0	1	0	0	1
Gm11595	0	0	0	0	0	0
Gm11596	0	0	0	0	0	0
Gm11597	0	0	0	0	0	0
Gm11598	2	1	2	0	5	4
Gm11599	0	1	1	3	0	0
Gm11600	0	0	0	1	0	0
Gm11604	1	3	1	1	0	1
Gm11605	3	0	6	5	2	4
Gm11606	0	2	0	0	0	0
Gm11608	0	0	0	0	0	0
Gm11609	0	0	0	0	0	0
Gm11611	0	10	4	2	0	0
Gm11613	10	50	46	20	0	0
Gm11614	0	5	15	6	3	0
Gm11615	0	1	0	0	0	0
Gm11617	0	0	0	0	0	0
Gm11618	0	2	0	0	0	0
Gm11619	1	0	0	0	0	0
Gm11620	0	0	0	0	1	0
Gm11621	0	0	0	0	0	0
Gm11622	0	0	0	0	0	0
Gm11623	0	0	0	0	0	0
Gm11624	0	0	0	0	0	0
Gm11625	1	1	2	0	2	0
Gm11626	0	0	0	0	0	0
Gm11627	0	1	0	0	0	0
Gm11628	7	4	28	13	11	1
Gm11629	0	0	2	5	0	1
Gm11630	1	4	5	3	0	0
Gm11631	0	0	0	0	0	0
Gm11632	0	0	0	0	0	0
Gm11633	2	1	1	4	5	0
Gm11634	2	1	13	4	0	0
Gm11635	0	0	0	0	0	0
Gm11636	0	0	0	5	0	0
Gm11637	0	0	1	0	0	0
Gm11638	6	6	0	6	0	0
Gm11639	4	3	0	14	0	0
Gm11640	0	0	0	0	0	0
Gm11642	9	4	0	8	0	0
Gm11643	0	0	0	0	0	0
Gm11644	0	1	0	0	0	0
Gm11645	4	0	0	0	1	13
Gm11646	16	12	31	20	15	3
Gm11649	0	0	0	0	0	0
Gm11650	6	5	19	11	0	74
Gm11651	0	0	0	0	0	0
Gm11652	11	4	8	11	1	1
Gm11653	54	0	25	18	29	0
Gm11655	161	181	1701	751	39	20
Gm11656	0	0	0	0	0	0
Gm11657	0	0	0	0	0	0
Gm11658	0	0	2	0	1	1
Gm11659	0	0	7	1	0	0
Gm11660	0	1	0	0	0	0
Gm11661	0	0	0	0	0	0
Gm11662	0	0	0	0	0	1
Gm11663	21	36	36	38	28	31
Gm11665	0	0	0	0	0	0
Gm11667	0	0	0	0	0	0
Gm11668	0	0	0	0	0	0
Gm11670	0	0	0	0	0	0
Gm11672	34	18	9	11	8	0
Gm11673	0	0	0	0	0	0
Gm11674	1	0	1	0	0	0
Gm11675	2	0	0	0	2	1
Gm11676	0	0	0	0	0	0
Gm11677	0	0	0	0	0	0
Gm11679	0	0	0	0	0	0
Gm11680	0	0	0	0	0	0
Gm11681	0	0	0	1	25	0
Gm11682	0	0	8	0	0	1
Gm11683	0	0	0	0	0	0
Gm11684	0	0	0	0	0	0
Gm11685	0	0	0	0	0	21
Gm11686	0	0	0	0	0	0
Gm11687	0	0	0	0	2	0
Gm11688	0	0	1	0	0	0
Gm11689	1	0	0	1	1	1
Gm11690	0	0	0	0	0	0
Gm11691	0	0	0	0	0	0
Gm11692	0	0	0	0	0	0
Gm11693	4	0	0	0	0	0
Gm11694	6	0	0	0	0	0
Gm11695	0	0	0	0	0	0
Gm11696	171	132	145	60	124	61
Gm11697	0	1	1	0	0	0
Gm11698	0	0	0	0	0	0
Gm11699	0	0	0	0	0	0
Gm11700	0	0	0	0	0	0
Gm11701	10	6	0	0	28	0
Gm11702	30	26	47	24	26	10
Gm11703	2	0	4	5	2	0
Gm11704	0	0	0	0	0	0
Gm11706	7	3	0	0	0	0
Gm11707	0	0	0	0	0	0
Gm11708	0	26	0	6	0	0
Gm11712	58	44	33	20	48	78
Gm11713	0	5	4	0	15	2
Gm11714	0	11	0	0	0	0
Gm11715	0	1	0	0	0	0
Gm11716	0	0	0	0	0	16
Gm11718	0	0	0	0	0	0
Gm11719	0	6	0	0	6	0
Gm11722	8	5	7	17	6	0
Gm11723	0	0	0	0	0	0
Gm11724	0	0	0	0	0	0
Gm11725	0	5	3	0	0	0
Gm11726	0	0	0	0	0	0
Gm11728	0	0	0	0	0	0
Gm11729	8	5	0	1	0	0
Gm11730	5	8	0	0	0	0
Gm11731	0	0	0	0	0	0
Gm11732	17	4	0	0	0	0
Gm11733	0	0	0	0	0	0
Gm11734	16	3	68	58	161	20
Gm11735	7	0	11	3	6	6
Gm11736	0	0	1	3	0	0
Gm11737	3	7	1	8	2	3
Gm11738	0	0	31	6	0	0
Gm11739	19	65	51	40	97	23
Gm11742	0	3	0	0	0	0
Gm11743	7	0	3	5	1	0
Gm11745	6	30	24	19	16	2
Gm11746	0	0	0	0	0	0
Gm11747	0	0	0	0	0	0
Gm11748	7	0	0	0	0	0
Gm11749	0	2	1	0	0	0
Gm11750	0	0	3	2	9	5
Gm11751	0	0	0	0	1	0
Gm11752	2	0	0	0	0	0
Gm11753	0	0	0	0	0	0
Gm11754	46	58	24	9	48	0
Gm11755	0	0	0	0	0	0
Gm11756	0	2	0	0	0	0
Gm11757	0	0	0	0	0	0
Gm11758	0	0	0	0	0	0
Gm11759	0	1	0	0	0	0
Gm11760	6	7	97	74	125	5
Gm11761	13	6	19	2	0	0
Gm11762	17	1	1	0	9	0
Gm11763	0	0	0	0	0	0
Gm11764	0	0	0	0	0	0
Gm11765	0	0	0	0	0	0
Gm11766	0	5	0	3	0	0
Gm11767	3	0	4	1	2	0
Gm11769	0	16	3	10	0	0
Gm11770	0	0	0	2	0	0
Gm11771	0	0	0	0	0	0
Gm11772	11	2	33	17	0	24
Gm11773	0	0	0	0	0	0
Gm11774	0	0	0	0	0	0
Gm11775	0	0	0	0	0	0
Gm11779	0	0	0	0	0	1
Gm11780	0	0	0	0	0	0
Gm11781	0	0	0	0	0	0
Gm11782	0	2	0	0	0	0
Gm11783	0	0	0	0	0	0
Gm11784	0	0	0	0	0	0
Gm11785	0	0	0	0	0	0
Gm11786	0	0	0	0	0	0
Gm11787	0	0	0	0	0	0
Gm11788	0	0	4	0	0	0
Gm11789	0	0	0	0	0	0
Gm11790	1	0	0	0	0	0
Gm11791	0	0	0	0	0	0
Gm11792	0	0	0	0	0	0
Gm11793	1	2	2	0	1	0
Gm11794	0	0	0	0	0	0
Gm11795	0	0	0	0	0	0
Gm11796	1	11	0	0	0	0
Gm11797	0	0	0	0	0	0
Gm11798	0	0	0	0	0	0
Gm11799	0	0	7	2	0	0
Gm11800	0	0	2	0	2	0
Gm11801	0	0	0	0	0	0
Gm11802	2	0	14	5	0	0
Gm11803	0	0	0	0	0	0
Gm11804	0	0	0	0	0	0
Gm11805	0	0	0	0	0	0
Gm11808	4	8	6	6	5	8
Gm11809	0	0	0	0	0	0
Gm11810	0	0	0	0	0	0
Gm11813	0	0	0	0	0	0
Gm11814	55	1	48	5	23	7
Gm11815	0	1	1	1	1	0
Gm11816	0	0	0	0	0	0
Gm11817	0	1	0	13	0	0
Gm11819	0	0	0	0	0	0
Gm11820	0	0	0	0	0	0
Gm11821	0	0	0	0	0	0
Gm11822	0	1	0	0	0	0
Gm11823	0	1	0	0	0	0
Gm11824	1	0	0	0	0	0
Gm11825	0	0	0	0	0	0
Gm11826	1	0	1	1	3	0
Gm11827	0	0	0	0	0	0
Gm11829	0	0	0	1	0	0
Gm11830	3	0	0	0	2	0
Gm11831	39	82	26	31	22	7
Gm11832	0	4	0	3	0	4
Gm11833	0	0	0	0	0	0
Gm11834	0	0	0	0	0	0
Gm11835	0	0	0	0	0	0
Gm11836	6	4	6	5	4	2
Gm11837	4	0	1	1	9	4
Gm11838	2	3	1	12	0	0
Gm11839	1	9	14	3	0	38
Gm11840	0	0	0	0	0	0
Gm11841	0	10	1	0	4	0
Gm11842	3	0	0	1	0	1
Gm11843	140	297	52	48	27	35
Gm11844	1	20	0	0	0	0
Gm11845	0	0	0	0	0	0
Gm11846	0	0	0	0	0	0
Gm11847	1	0	5	4	4	4
Gm11848	0	0	0	0	0	0
Gm11849	0	0	0	0	0	0
Gm11850	0	0	0	0	0	0
Gm11851	0	0	0	0	1	0
Gm11852	0	0	0	3	0	0
Gm11853	0	8	0	0	0	0
Gm11854	0	1	0	0	0	0
Gm11855	0	0	0	0	0	0
Gm11856	0	2	0	0	0	0
Gm11857	0	0	0	0	0	0
Gm11858	0	0	0	0	0	0
Gm11859	0	3	0	0	0	0
Gm11860	0	0	0	0	0	0
Gm11861	0	0	0	0	0	0
Gm11862	0	0	0	0	0	0
Gm11864	0	0	0	0	0	0
Gm11865	0	1	0	0	0	8
Gm11866	0	5	4	1	0	0
Gm11867	0	0	0	0	0	0
Gm11868	71	53	44	102	33	41
Gm11869	2	3	0	1	0	0
Gm11870	0	0	1	0	0	52
Gm11871	0	0	0	0	0	0
Gm11872	0	9	0	0	7	0
Gm11873	0	0	0	0	0	0
Gm11874	0	0	0	0	0	0
Gm11875	0	0	0	0	0	0
Gm11876	0	0	0	0	0	0
Gm11877	10	9	67	41	67	2
Gm11878	0	2	0	0	0	0
Gm11879	0	0	0	0	0	0
Gm11880	0	0	0	0	0	0
Gm11881	0	0	0	0	0	0
Gm11882	0	0	0	0	0	0
Gm11884	0	1	0	0	0	0
Gm11885	0	0	0	0	0	0
Gm11888	0	0	0	0	0	0
Gm11889	0	0	0	0	0	0
Gm11890	0	0	0	0	0	0
Gm11891	0	2	0	0	0	0
Gm11892	0	0	0	0	0	0
Gm11893	1	0	0	1	0	0
Gm11894	0	0	0	0	0	0
Gm11895	14	0	0	0	0	0
Gm11896	0	0	0	0	0	0
Gm11897	0	0	0	0	0	0
Gm11898	0	0	0	0	0	0
Gm11899	0	0	1	0	0	0
Gm11901	0	1	0	0	0	0
Gm11902	0	0	0	0	0	0
Gm11903	0	0	0	0	0	0
Gm11904	0	0	0	0	0	0
Gm11905	0	2	0	0	0	0
Gm11906	3	4	6	20	6	0
Gm11907	2	0	0	0	0	0
Gm11908	0	0	0	0	0	0
Gm11909	0	0	0	0	0	0
Gm11910	0	0	0	0	0	0
Gm11911	0	0	0	0	0	0
Gm11912	0	0	1	0	0	0
Gm11913	0	3	0	0	0	0
Gm11914	13	11	29	14	61	23
Gm11915	0	0	0	0	0	0
Gm11916	0	0	0	0	0	0
Gm11917	0	0	0	0	0	0
Gm11918	0	0	0	0	0	0
Gm11919	0	0	0	0	0	0
Gm11920	0	0	0	0	0	0
Gm11922	0	0	36	3	0	0
Gm11923	0	0	0	0	0	0
Gm11924	0	0	0	2	0	0
Gm11925	0	0	0	0	0	0
Gm11926	0	3	0	0	0	0
Gm11927	2	0	0	1	3	0
Gm11928	0	0	0	0	0	0
Gm11929	0	0	0	0	0	0
Gm11930	2	0	0	1	1	2
Gm11931	0	0	0	4	0	0
Gm11933	0	0	0	0	0	0
Gm11934	0	0	1	1	0	0
Gm11935	0	0	0	0	0	0
Gm11936	0	0	0	0	0	0
Gm11937	0	0	0	0	0	0
Gm11938	0	0	0	0	0	0
Gm11939	0	0	0	0	0	0
Gm11940	6	6	2	7	2	0
Gm11941	0	0	0	0	0	0
Gm11942	2	1	9	2	2	1
Gm11943	0	0	0	0	0	0
Gm11944	44	46	100	62	25	13
Gm11945	2	0	0	1	2	0
Gm11946	2	2	0	0	0	0
Gm11947	0	0	0	0	0	0
Gm11948	3	20	2	6	0	3
Gm11949	2	0	2	0	1	2
Gm11950	0	0	0	0	0	0
Gm11951	0	0	0	0	0	0
Gm11952	0	0	0	0	0	0
Gm11953	19	27	22	3	4	1
Gm11954	1	1	2	0	2	1
Gm11955	0	0	0	0	0	0
Gm11956	0	4	0	0	0	0
Gm11957	9	8	0	0	1	1
Gm11958	0	0	0	0	0	0
Gm11959	0	0	0	0	0	0
Gm11960	34	41	47	18	3	30
Gm11961	1369	2005	666	159	685	201
Gm11962	3	3	0	0	0	0
Gm11963	15	8	15	2	9	0
Gm11964	1	0	1	5	2	3
Gm11965	0	1	0	0	1	0
Gm11966	13	7	9	13	5	0
Gm11967	4	0	0	0	0	0
Gm11969	12	13	6	15	0	0
Gm11970	1	0	0	0	0	0
Gm11971	0	1	1	1	1	1
Gm11972	0	0	0	0	0	0
Gm11973	2	4	25	3	11	5
Gm11975	0	0	0	0	0	0
Gm11976	0	0	0	0	0	0
Gm11977	0	0	0	0	0	0
Gm11978	0	0	0	0	0	0
Gm11979	0	1	1	1	0	0
Gm11980	0	0	0	0	0	0
Gm11981	0	0	0	0	0	1
Gm11982	0	0	0	0	0	0
Gm11983	0	0	0	0	0	0
Gm11984	0	0	0	0	0	0
Gm11985	3	16	15	28	0	0
Gm11986	0	0	0	0	0	0
Gm11987	0	0	0	0	0	0
Gm11988	0	1	0	0	0	0
Gm11989	1	0	0	0	0	0
Gm11990	0	0	0	0	0	0
Gm11991	0	0	0	0	0	0
Gm11992	7	0	0	5	0	0
Gm11993	10	5	8	3	3	8
Gm11996	0	0	1	0	0	1
Gm11997	0	0	0	0	0	0
Gm11998	0	0	0	1	0	0
Gm11999	0	1	0	0	0	0
Gm12000	0	12	0	0	0	0
Gm12001	0	0	0	0	0	0
Gm12002	0	0	0	12	0	0
Gm12003	1	1	0	0	0	0
Gm12004	0	0	0	0	0	0
Gm12005	0	1	0	0	0	0
Gm12006	0	0	0	0	0	0
Gm12007	0	0	0	0	0	0
Gm12008	0	0	0	0	0	0
Gm12009	1	1	0	2	0	3
Gm12010	0	0	0	0	0	0
Gm12011	0	0	0	4	0	0
Gm12012	0	0	0	0	0	0
Gm12013	0	3	0	2	0	0
Gm12014	0	0	0	3	8	0
Gm12015	0	0	0	0	0	0
Gm12016	0	0	0	0	0	0
Gm12017	1	1	3	1	3	1
Gm12018	0	0	0	0	0	0
Gm12019	2	0	0	0	0	0
Gm12020	1	1	0	0	0	0
Gm12021	0	0	0	0	0	0
Gm12022	0	1	0	0	0	0
Gm12023	0	0	0	0	0	0
Gm12024	0	0	0	0	0	0
Gm12025	2	0	0	0	0	0
Gm12026	0	0	1	1	0	0
Gm12027	0	0	0	0	0	0
Gm12028	0	0	0	0	0	0
Gm12029	0	0	0	0	0	0
Gm12030	0	0	2	0	0	0
Gm12031	4	2	11	4	1	0
Gm12033	5	2	1	3	4	1
Gm12034	2	2	4	5	2	1
Gm12035	2	0	0	0	0	0
Gm12036	2	8	4	7	0	0
Gm12037	1	26	7	7	6	0
Gm12038	0	7	0	1	0	0
Gm12039	5	18	15	2	39	0
Gm12040	0	0	0	0	0	0
Gm12041	0	0	0	0	0	0
Gm12042	0	0	0	0	0	0
Gm12043	0	10	0	0	0	0
Gm12044	0	0	0	0	0	0
Gm12045	0	0	0	0	0	0
Gm12046	0	0	0	0	0	0
Gm12047	0	0	0	0	0	0
Gm12050	5	1	6	0	0	0
Gm12051	0	0	5	0	0	0
Gm12052	0	0	0	0	0	0
Gm12053	0	0	0	0	0	0
Gm12055	0	0	0	0	0	0
Gm12056	0	0	1	0	0	0
Gm12057	6	0	22	8	0	0
Gm12058	0	7	0	2	1	1
Gm12059	36	37	22	12	23	6
Gm12060	15	23	67	37	111	2
Gm12061	0	0	0	0	0	0
Gm12062	0	0	0	0	0	0
Gm12063	0	1	0	0	0	0
Gm12064	0	1	0	0	0	0
Gm12065	0	0	0	0	0	0
Gm12066	0	0	0	0	0	0
Gm12067	0	0	0	0	0	0
Gm12068	0	0	0	0	0	0
Gm12069	0	0	0	0	0	0
Gm12070	4	0	4	0	3	1
Gm12071	0	0	0	0	0	0
Gm12072	0	0	0	0	0	0
Gm12073	0	0	0	0	0	0
Gm12074	0	0	0	0	0	0
Gm12075	0	0	0	0	0	0
Gm12077	0	0	0	0	0	0
Gm12079	0	0	0	0	0	0
Gm12080	0	0	0	0	0	0
Gm12081	0	0	0	0	0	0
Gm12082	6	0	0	0	0	0
Gm12085	0	0	0	0	0	0
Gm12086	0	0	0	1	0	0
Gm12087	0	0	0	0	0	0
Gm12088	0	0	0	0	0	0
Gm12089	2	5	5	4	32	0
Gm12090	2	0	0	0	0	0
Gm12091	0	1	0	0	0	0
Gm12092	5	0	6	2	0	0
Gm12093	0	0	0	0	0	0
Gm12094	1	2	9	6	0	0
Gm12095	6	10	0	0	0	0
Gm12096	0	0	1	8	31	0
Gm12097	1	3	0	28	6	1
Gm12098	0	0	1	3	6	0
Gm12099	0	0	0	0	0	0
Gm12100	0	7	0	0	0	0
Gm12101	0	0	0	0	0	0
Gm12102	0	0	0	0	0	0
Gm12103	38	1	1	1	0	0
Gm12104	0	3	1	2	0	0
Gm12105	0	5	0	0	0	0
Gm12106	0	0	0	0	0	10
Gm12107	0	0	2	0	0	0
Gm12108	0	0	0	0	0	0
Gm12109	0	1	0	0	0	0
Gm12110	0	0	0	0	0	0
Gm12111	0	0	0	0	0	0
Gm12112	1	0	0	1	1	0
Gm12114	0	0	0	0	0	0
Gm12115	3	3	3	0	5	7
Gm12116	39	2	44	10	105	128
Gm12117	0	0	0	0	0	0
Gm12118	0	0	0	0	0	0
Gm12119	17	5	0	0	0	0
Gm12120	44	45	7	10	10	0
Gm12121	0	0	0	0	0	0
Gm12122	0	0	0	0	0	0
Gm12123	0	0	0	0	0	0
Gm12124	0	0	0	0	0	0
Gm12125	0	0	0	0	0	0
Gm12126	3	4	35	9	0	0
Gm12127	0	5	7	6	6	0
Gm12128	0	3	0	14	0	0
Gm12129	12	8	2	0	0	0
Gm12130	5	3	0	0	0	0
Gm12131	8	35	2	3	0	0
Gm12132	0	0	0	0	0	0
Gm12133	0	0	22	0	0	0
Gm12134	0	0	0	0	0	0
Gm12135	0	0	0	0	0	0
Gm12136	0	0	0	0	0	0
Gm12137	0	0	0	0	0	0
Gm12138	1	1	1	1	0	1
Gm12140	0	0	0	0	0	0
Gm12142	0	0	0	0	0	0
Gm12143	0	0	0	0	0	0
Gm12144	2	1	0	0	0	0
Gm12145	0	0	0	0	0	0
Gm12146	0	0	0	0	1	4
Gm12147	0	0	0	0	0	2
Gm12148	0	0	0	0	0	0
Gm12149	0	0	0	1	0	0
Gm12150	0	0	74	93	2	0
Gm12151	0	1	0	0	0	0
Gm12152	0	0	0	0	0	0
Gm12153	1	1	0	0	0	0
Gm12154	0	0	0	0	0	0
Gm12155	0	0	0	0	0	0
Gm12156	0	0	0	0	0	0
Gm12158	99	40	4	1	66	1
Gm12159	0	0	0	0	0	0
Gm12160	0	0	0	0	0	0
Gm12161	0	0	0	0	0	0
Gm12162	0	0	0	0	0	0
Gm12163	0	0	0	0	0	0
Gm12164	1	1	4	2	0	1
Gm12165	1	0	0	0	0	0
Gm12166	19	27	25	14	17	11
Gm12167	0	0	0	0	0	0
Gm12168	1	2	3	0	0	1
Gm12169	0	0	0	0	0	0
Gm12170	0	0	0	0	0	0
Gm12171	0	0	0	0	0	0
Gm12173	0	0	0	0	0	0
Gm12174	3	5	2	6	1	4
Gm12175	0	0	0	0	0	0
Gm12176	2	0	0	1	1	0
Gm12178	0	0	0	0	0	0
Gm12179	0	0	0	0	2	0
Gm12180	0	1	0	0	0	0
Gm12181	0	0	0	0	0	0
Gm12182	1	0	2	3	4	1
Gm12183	12	15	11	4	12	7
Gm12184	1	0	2	9	0	5
Gm12185	0	0	0	0	0	0
Gm12186	0	0	1	1	0	0
Gm12187	0	0	0	0	0	0
Gm12188	0	0	0	0	0	0
Gm12189	0	0	0	0	0	0
Gm12190	0	0	0	0	0	0
Gm12191	16	50	33	24	25	3
Gm12192	0	0	0	0	0	0
Gm12193	0	0	0	0	0	0
Gm12194	0	0	0	0	0	0
Gm12195	17	12	23	27	39	5
Gm12196	0	0	0	0	0	0
Gm12198	0	0	0	0	0	0
Gm12199	7	0	0	0	0	0
Gm12200	0	1	0	0	0	0
Gm12201	0	1	0	0	0	0
Gm12202	0	1	0	0	0	0
Gm12203	0	0	0	0	0	0
Gm12204	0	0	0	1	0	0
Gm12205	12	12	9	13	0	0
Gm12206	0	0	0	0	0	0
Gm12207	12	15	12	13	0	0
Gm12208	0	0	1	2	0	0
Gm12209	0	0	0	0	0	0
Gm12210	0	0	0	0	0	0
Gm12212	0	3	0	0	0	0
Gm12213	0	0	0	1	0	0
Gm12214	0	0	0	0	0	0
Gm12216	5	20	29	32	8	85
Gm12217	0	0	0	0	0	0
Gm12218	2	0	0	0	0	0
Gm12219	0	0	2	0	0	1
Gm12220	0	0	0	0	0	0
Gm12221	0	1	0	9	0	0
Gm12222	5	4	12	14	1	1
Gm12223	2	3	1	0	0	0
Gm12224	11	12	17	5	0	1
Gm12225	0	0	0	0	0	0
Gm12226	3	1	2	5	1	5
Gm12227	0	0	3	0	0	0
Gm12229	14	7	3	20	40	0
Gm12230	0	1	0	4	0	0
Gm12231	14	13	19	15	13	13
Gm12235	0	0	0	0	0	0
Gm12236	0	0	0	4	29	0
Gm12237	0	0	33	32	0	34
Gm12238	0	0	0	0	0	0
Gm12239	0	5	213	133	147	37
Gm12240	2	0	0	0	0	2
Gm12241	0	0	7	6	0	0
Gm12242	0	0	0	0	0	0
Gm12243	0	0	0	2	0	0
Gm12244	1	0	0	0	0	0
Gm12245	5	4	23	18	22	3
Gm12246	27	11	13	4	27	0
Gm12247	2	9	14	18	1	6
Gm12248	73	84	55	65	29	33
Gm12249	0	0	0	0	0	0
Gm12250	0	0	0	16	0	0
Gm12251	4	4	11	9	16	18
Gm12252	0	0	0	0	0	0
Gm12253	0	0	0	1	0	0
Gm12254	3	2	7	1	1	2
Gm12255	0	0	0	0	0	1
Gm12256	0	0	0	0	0	0
Gm12257	0	0	0	0	0	0
Gm12258	355	538	459	499	317	196
Gm12259	0	2	2	5	16	0
Gm12260	3	2	0	0	0	0
Gm12261	0	0	0	0	0	2
Gm12262	0	0	0	0	0	0
Gm12263	10	5	5	2	2	5
Gm12264	4	14	16	8	10	6
Gm12265	0	0	0	0	0	0
Gm12266	3	9	0	3	0	0
Gm12267	0	10	0	0	0	0
Gm12268	6	2	12	6	5	0
Gm12269	0	0	0	0	0	0
Gm12271	0	0	2	0	0	0
Gm12272	0	0	0	0	0	0
Gm12273	0	0	0	0	0	0
Gm12274	0	0	0	0	0	0
Gm12275	28	15	13	7	0	0
Gm12276	61	41	129	88	121	35
Gm12278	0	4	11	0	1	0
Gm12279	93	61	98	112	80	37
Gm12280	0	3	0	0	0	0
Gm12281	0	0	0	2	0	1
Gm12285	0	0	0	0	0	0
Gm12286	15	7	17	9	5	7
Gm12287	0	0	0	0	0	0
Gm12288	0	0	0	0	0	0
Gm12289	9	17	32	10	0	19
Gm12290	0	10	1	0	0	0
Gm12291	0	0	0	0	0	0
Gm12292	0	0	1	0	0	0
Gm12293	0	0	0	0	0	0
Gm12294	32	9	3	14	0	0
Gm12295	0	0	2	0	0	0
Gm12296	38	4	2	0	5	0
Gm12297	0	0	0	1	0	0
Gm12298	0	0	0	0	0	0
Gm12299	0	0	0	0	1	0
Gm12301	0	0	0	0	0	0
Gm12303	0	0	0	0	0	0
Gm12304	0	0	0	5	0	0
Gm12305	0	0	0	0	0	0
Gm12306	0	1	0	0	0	0
Gm12307	0	0	0	0	0	0
Gm12308	0	0	0	0	0	0
Gm12309	0	0	0	0	3	0
Gm12310	0	0	0	0	0	0
Gm12311	0	0	0	0	0	0
Gm12312	3	4	1	3	0	5
Gm12313	0	0	0	0	0	0
Gm12314	17	0	0	0	0	0
Gm12315	19	19	0	0	0	0
Gm12316	0	0	0	0	0	0
Gm12317	0	0	0	0	0	0
Gm12318	0	0	0	0	0	0
Gm12319	14	16	21	14	11	3
Gm12320	0	0	0	0	0	0
Gm12321	0	0	1	1	0	0
Gm12322	0	9	0	1	0	0
Gm12324	0	3	0	0	0	0
Gm12325	0	0	0	0	0	0
Gm12326	0	0	0	0	15	0
Gm12327	0	0	0	0	0	0
Gm12328	17	11	12	16	43	67
Gm12329	0	0	0	0	0	0
Gm12331	1	1	0	0	0	1
Gm12332	0	0	0	0	0	0
Gm12333	0	7	15	20	48	0
Gm12335	5	0	1	4	0	0
Gm12336	0	0	0	0	0	0
Gm12337	0	0	1	2	2	2
Gm12338	89	80	127	83	185	110
Gm12339	40	69	15	4	0	0
Gm12340	0	1	0	0	0	0
Gm12341	1	0	0	0	0	0
Gm12343	0	0	0	0	0	0
Gm12344	0	1	1	0	0	1
Gm12345	1	0	1	1	1	1
Gm12346	89	111	87	72	39	56
Gm12347	0	0	0	0	0	0
Gm12348	0	0	0	0	0	0
Gm12349	0	0	0	0	0	0
Gm12350	11	11	16	8	8	2
Gm12351	0	0	0	0	0	0
Gm12352	0	1	5	0	0	0
Gm12353	68	51	46	41	17	0
Gm12354	3	2	0	0	2	0
Gm12355	22	23	22	25	7	19
Gm12356	0	0	0	0	0	0
Gm12358	0	0	0	0	0	0
Gm12359	22	7	12	5	1	0
Gm12361	1	1	0	0	0	0
Gm12362	0	0	1	1	0	0
Gm12363	0	0	0	0	0	0
Gm12364	0	0	1	0	0	0
Gm12365	0	0	0	0	0	0
Gm12366	11	30	24	15	14	10
Gm12367	6	2	0	0	0	11
Gm12368	0	0	0	0	0	0
Gm12369	1	0	0	0	0	0
Gm12370	0	0	0	0	0	0
Gm12371	36	5	3	7	0	0
Gm12372	1	0	1	1	2	0
Gm12374	0	0	0	0	0	0
Gm12375	0	0	0	0	0	0
Gm12376	0	0	0	0	0	0
Gm12377	0	0	0	0	0	0
Gm12378	0	0	0	0	0	0
Gm12379	0	0	0	0	0	0
Gm12380	0	0	0	0	0	0
Gm12381	0	0	0	0	0	0
Gm12382	1	0	0	0	0	0
Gm12383	0	2	0	0	0	0
Gm12384	0	0	0	0	0	0
Gm12385	0	2	0	0	0	0
Gm12386	0	0	0	0	0	0
Gm12387	0	0	0	0	0	0
Gm12388	0	0	0	0	0	0
Gm12389	0	0	1	0	0	2
Gm12390	0	0	0	1	0	0
Gm12391	0	0	0	0	0	0
Gm12392	0	0	0	0	0	0
Gm12393	0	0	0	0	0	0
Gm12394	0	0	0	0	0	0
Gm12395	0	0	0	0	0	0
Gm12396	11	8	11	12	12	10
Gm12397	0	1	1	0	1	0
Gm12399	0	0	0	0	0	0
Gm12400	0	0	0	0	0	0
Gm12401	0	0	0	0	0	0
Gm12402	0	0	0	0	0	0
Gm12403	30	30	25	34	0	27
Gm12404	3	2	0	3	2	0
Gm12405	13	17	23	5	348	157
Gm12406	3	8	0	13	23	156
Gm12407	63	25	75	54	185	55
Gm12408	0	0	0	0	0	0
Gm12409	0	0	0	0	0	0
Gm12410	0	0	0	0	0	0
Gm12411	0	0	0	1	2	0
Gm12412	0	0	0	0	0	0
Gm12413	0	0	0	0	0	0
Gm12414	0	0	15	0	0	0
Gm12415	0	0	0	0	0	0
Gm12416	7	8	13	3	7	5
Gm12417	0	2	0	0	0	0
Gm12418	31	56	12	10	26	0
Gm12419	0	2	4	0	0	1
Gm12420	0	0	0	1	0	1
Gm12421	0	0	0	1	0	0
Gm12422	0	0	0	0	0	0
Gm12423	0	0	0	0	0	0
Gm12424	0	0	0	0	0	0
Gm12425	0	0	0	0	0	0
Gm12426	0	0	0	0	0	0
Gm12427	0	3	0	0	0	0
Gm12428	4	0	0	0	0	0
Gm12430	1	6	4	4	1	1
Gm12431	0	0	0	0	0	0
Gm12432	0	0	0	0	0	0
Gm12433	0	0	0	0	0	0
Gm12434	0	0	0	0	0	0
Gm12435	0	1	2	0	1	0
Gm12436	4	0	0	1	0	0
Gm12438	0	0	0	0	0	0
Gm12439	0	0	0	0	0	0
Gm12440	0	0	0	4	0	0
Gm12441	0	0	0	0	0	0
Gm12442	0	0	0	0	0	0
Gm12443	0	0	0	0	0	0
Gm12444	0	0	0	0	0	0
Gm12445	0	0	0	0	0	1
Gm12446	1	0	0	0	0	8
Gm12447	0	0	20	8	0	0
Gm12448	0	0	0	0	0	0
Gm12449	0	0	0	0	0	0
Gm12451	0	0	0	0	0	0
Gm12452	0	0	0	0	0	0
Gm12453	0	0	0	0	0	0
Gm12454	0	0	0	0	0	0
Gm12455	0	0	0	0	0	0
Gm12458	0	0	0	0	0	0
Gm12459	0	0	2	4	0	0
Gm12460	1	0	0	0	1	0
Gm12461	0	0	0	1	0	0
Gm12462	0	19	12	0	1	0
Gm12463	2	6	0	0	1	0
Gm12464	1	0	0	0	0	0
Gm12465	0	0	0	0	0	0
Gm12466	0	0	0	0	0	0
Gm12467	0	0	0	0	0	0
Gm12468	0	0	0	0	0	0
Gm12469	0	0	0	0	0	0
Gm12470	8	42	18	1	17	1
Gm12472	10	11	8	2	2	0
Gm12473	1	1	8	6	0	0
Gm12474	0	0	0	0	0	0
Gm12475	1	1	0	0	0	0
Gm12477	0	1	0	0	0	0
Gm12478	0	0	0	0	0	0
Gm12479	0	0	0	0	0	0
Gm12480	1	0	3	0	0	0
Gm12481	0	0	0	0	0	0
Gm12482	0	1	1	0	1	0
Gm12484	0	0	0	0	0	0
Gm12485	3	0	3	4	0	0
Gm12486	0	0	0	0	0	0
Gm12488	0	0	0	0	0	0
Gm12489	0	0	0	0	0	0
Gm12490	0	0	0	0	0	0
Gm12492	0	0	0	0	0	0
Gm12493	0	0	0	0	0	0
Gm12494	0	0	0	0	0	0
Gm12495	0	0	0	0	0	0
Gm12496	0	0	0	0	0	0
Gm12497	3	0	4	5	3	2
Gm12498	0	0	1	0	0	0
Gm12499	0	0	0	0	0	0
Gm12500	27	6	4	8	0	0
Gm12501	0	0	0	0	0	0
Gm12502	0	0	0	0	0	0
Gm12503	0	0	0	0	0	0
Gm12504	3	6	53	19	22	0
Gm12505	0	1	0	0	0	0
Gm12506	0	0	0	0	0	0
Gm12507	0	0	0	0	0	0
Gm12508	0	0	0	0	0	0
Gm12509	0	0	0	0	0	0
Gm12510	0	0	0	0	0	0
Gm12511	0	0	0	0	0	0
Gm12512	0	0	0	0	0	0
Gm12513	0	1	0	0	0	0
Gm12514	0	0	0	0	0	0
Gm12515	0	1	0	0	0	0
Gm12516	0	0	3	0	0	0
Gm12517	0	5	0	0	0	2
Gm12518	0	0	0	0	0	0
Gm12519	0	0	3	1	0	0
Gm12520	0	0	0	0	0	0
Gm12522	19	0	3	1	0	16
Gm12523	10	12	2	2	9	3
Gm12524	0	0	82	19	0	0
Gm12525	0	0	0	0	0	0
Gm12526	0	0	0	0	0	0
Gm12527	0	0	0	0	0	0
Gm12529	0	1	0	0	0	0
Gm12530	0	0	1	1	0	0
Gm12531	0	0	0	0	0	0
Gm12532	0	1	0	0	0	0
Gm12534	0	0	0	0	0	0
Gm12535	0	1	4	0	0	0
Gm12536	0	0	0	0	0	0
Gm12537	9	3	5	3	2	0
Gm12538	1	3	1	1	0	0
Gm12539	0	0	0	0	0	0
Gm12540	140	87	25	6	43	19
Gm12542	0	0	0	0	0	0
Gm12543	3	4	2	5	0	3
Gm12550	0	0	0	0	0	0
Gm12551	0	2	0	0	0	0
Gm12564	0	0	0	0	0	0
Gm12565	1	0	1	1	0	1
Gm12566	0	0	0	0	0	0
Gm12568	14	25	22	22	39	9
Gm12569	0	0	0	0	0	0
Gm12570	0	0	1	0	0	0
Gm12571	3	4	2	12	2	3
Gm12573	0	0	0	0	0	0
Gm12576	0	0	30	0	0	0
Gm12577	6	2	4	2	0	1
Gm12578	0	0	0	0	0	0
Gm12579	0	0	0	0	0	0
Gm12580	0	0	0	0	0	0
Gm12582	0	0	0	0	0	0
Gm12583	0	1	1	2	0	2
Gm12584	0	0	0	0	0	0
Gm12585	0	0	0	0	0	0
Gm12586	0	87	0	68	0	22
Gm12587	1	0	0	0	0	0
Gm12589	0	4	0	0	0	7
Gm12590	0	0	0	0	0	0
Gm12591	0	0	0	0	0	0
Gm12592	0	10	3	9	32	35
Gm12593	0	0	0	0	0	0
Gm12594	0	0	0	0	0	0
Gm12596	0	0	1	0	0	0
Gm12598	8	0	0	0	0	0
Gm12599	0	0	0	3	1	0
Gm12600	0	0	0	0	0	0
Gm12601	0	0	0	0	0	0
Gm12602	0	1	0	0	0	0
Gm12603	1	1	0	0	0	0
Gm12604	0	0	0	0	0	0
Gm12606	1	0	0	0	0	0
Gm12607	0	0	0	0	0	0
Gm12608	0	0	0	0	0	0
Gm12609	0	0	0	0	0	0
Gm12610	0	0	0	0	0	0
Gm12611	0	0	0	0	0	0
Gm12612	0	0	0	0	0	0
Gm12613	0	0	0	0	0	0
Gm12614	0	0	0	0	0	0
Gm12615	0	0	0	0	0	0
Gm12616	0	0	0	0	0	0
Gm12617	0	0	0	0	0	0
Gm12618	13	13	11	16	0	0
Gm12619	0	0	0	0	0	0
Gm12620	0	0	0	0	0	0
Gm12621	0	0	0	0	0	0
Gm12622	0	0	0	0	0	0
Gm12623	0	0	0	0	0	0
Gm12624	0	0	0	0	0	0
Gm12625	0	0	0	0	0	0
Gm12626	0	0	0	0	0	0
Gm12627	0	0	0	0	0	0
Gm12628	0	0	0	0	0	0
Gm12629	0	0	0	0	0	0
Gm12630	0	5	21	4	1	0
Gm12631	0	17	0	0	0	0
Gm12632	0	0	0	0	0	0
Gm12633	0	0	0	0	0	0
Gm12634	0	0	0	1	0	0
Gm12635	0	0	0	0	0	0
Gm12636	0	0	0	0	0	0
Gm12637	0	0	0	0	0	0
Gm12638	0	0	0	0	0	0
Gm12639	0	1	0	0	0	0
Gm12640	0	0	0	0	0	0
Gm12641	0	0	0	0	0	0
Gm12642	0	0	0	0	0	0
Gm12643	3	4	2	2	1	0
Gm12644	0	0	0	0	0	0
Gm12645	0	5	0	0	0	0
Gm12646	0	0	0	0	0	0
Gm12647	0	0	0	0	0	0
Gm12648	1	1	0	0	0	1
Gm12649	0	2	0	0	0	0
Gm12650	0	0	0	0	0	0
Gm12653	8	0	0	0	0	0
Gm12654	0	0	0	0	0	0
Gm12655	12	36	55	31	30	0
Gm12656	0	0	0	0	0	0
Gm12657	4	2	3	1	2	0
Gm12660	0	1	19	26	0	0
Gm12661	0	0	0	0	0	0
Gm12663	50	35	31	25	24	19
Gm12664	0	0	0	0	0	0
Gm12665	0	3	0	0	0	0
Gm12666	0	1	0	1	0	0
Gm12667	0	0	0	0	0	0
Gm12668	0	0	0	0	0	0
Gm12669	8	2	25	8	12	17
Gm12670	0	0	0	0	0	0
Gm12671	0	1	0	0	0	0
Gm12676	0	0	0	1	0	21
Gm12677	0	0	0	0	0	0
Gm12678	0	1	0	0	0	0
Gm12679	0	0	0	0	0	0
Gm12681	0	2	16	6	0	0
Gm12682	0	0	0	0	0	0
Gm12683	0	0	0	0	0	0
Gm12684	0	0	0	1	0	0
Gm12685	0	0	0	0	0	0
Gm12686	0	1	0	0	0	0
Gm12687	0	1	0	0	0	0
Gm12688	0	0	0	0	0	0
Gm12689	99	104	18	17	67	33
Gm12690	0	0	0	0	0	0
Gm12691	0	0	0	0	0	0
Gm12692	0	0	0	0	0	0
Gm12693	9	9	3	5	10	4
Gm12694	0	1	0	0	5	0
Gm12695	0	0	0	0	0	0
Gm12696	145	112	186	168	142	108
Gm12697	0	0	0	5	10	0
Gm12700	0	0	0	0	0	0
Gm12701	0	0	0	3	0	0
Gm12702	0	0	0	0	0	0
Gm12703	0	0	0	0	0	0
Gm12704	1	0	0	0	1	0
Gm12705	1	10	14	7	4	2
Gm12706	0	0	0	0	0	0
Gm12707	0	0	0	0	0	0
Gm12708	0	0	0	3	0	0
Gm12709	175	62	110	48	78	15
Gm12710	23	22	0	3	0	0
Gm12711	0	0	0	0	0	0
Gm12712	0	0	0	0	4	0
Gm12713	2	9	0	2	0	0
Gm12714	0	1	0	0	0	0
Gm12715	15	31	31	25	15	17
Gm12716	1	0	0	0	0	0
Gm12717	0	3	0	0	0	0
Gm12718	0	0	1	0	0	0
Gm12719	0	3	0	0	0	0
Gm12720	0	0	0	0	0	0
Gm12721	0	0	0	0	0	0
Gm12722	0	1	0	0	0	0
Gm12723	0	0	0	0	0	0
Gm12724	0	1	0	0	0	0
Gm12726	0	0	1	1	0	0
Gm12727	0	0	2	1	0	1
Gm12728	3	0	3	1	1	2
Gm12729	0	0	0	0	0	0
Gm12730	0	0	0	0	0	0
Gm12731	0	0	0	0	0	0
Gm12732	1	7	0	2	0	3
Gm12733	0	0	0	0	0	0
Gm12734	0	4	1	7	3	1
Gm12735	4	3	1	0	34	0
Gm12736	0	2	0	0	0	0
Gm12737	5	8	9	8	0	0
Gm12738	0	0	0	0	0	0
Gm12739	0	8	4	11	0	0
Gm12740	0	0	0	0	0	0
Gm12741	11	0	0	0	30	0
Gm12742	0	0	0	0	0	0
Gm12743	96	47	67	39	13	52
Gm12744	0	0	0	0	0	0
Gm12745	0	0	0	0	0	0
Gm12746	0	0	0	0	0	0
Gm12748	0	0	0	0	0	0
Gm12749	0	1	0	5	0	0
Gm12751	48	34	61	55	18	31
Gm12752	0	0	0	0	0	0
Gm12753	0	0	0	0	0	0
Gm12754	0	1	0	0	0	0
Gm12755	1	0	0	0	0	0
Gm12756	0	0	0	0	0	0
Gm12757	0	0	0	0	0	0
Gm12758	14	10	16	15	0	0
Gm12760	0	0	0	0	0	0
Gm12762	4	3	6	14	6	4
Gm12763	0	0	0	0	0	0
Gm12764	8	12	0	3	0	0
Gm12765	0	0	1	0	0	0
Gm12766	0	3	0	0	0	0
Gm12768	0	0	0	0	0	0
Gm12770	0	0	0	0	0	0
Gm12771	0	0	0	0	0	0
Gm12773	0	0	0	0	0	0
Gm12774	9	5	3	0	9	0
Gm12778	1	2	1	0	1	0
Gm12779	0	0	0	0	0	0
Gm12780	0	0	0	0	0	0
Gm12781	10	21	7	14	5	23
Gm12782	0	0	0	0	0	0
Gm12783	0	0	0	0	1	0
Gm12784	0	8	0	0	0	0
Gm12785	0	0	0	0	0	0
Gm12786	5	16	7	29	27	0
Gm12787	0	0	0	0	0	0
Gm12788	2	8	5	13	0	1
Gm12789	0	0	0	0	0	0
Gm12790	0	0	0	0	0	0
Gm12791	1	0	1	3	1	0
Gm12792	0	0	0	2	0	0
Gm12793	0	6	4	2	0	27
Gm12794	0	0	0	0	0	0
Gm12795	0	2	0	0	0	0
Gm12796	0	0	3	1	0	0
Gm12797	0	0	0	0	0	0
Gm12798	0	0	0	0	0	0
Gm12799	10	4	2	8	2	7
Gm128	0	8	11	5	0	0
Gm12800	0	0	0	0	0	0
Gm12801	0	0	0	0	0	0
Gm12802	16	2	12	5	12	0
Gm12803	2	0	0	0	0	0
Gm12804	0	1	0	1	3	0
Gm12805	0	0	0	0	0	0
Gm12806	0	0	0	0	0	0
Gm12807	2	0	1	1	0	0
Gm12808	2	19	42	26	8	0
Gm12811	0	0	0	0	0	0
Gm12813	0	0	0	0	0	0
Gm12814	0	0	0	0	0	0
Gm12815	0	0	0	0	0	0
Gm12816	0	0	0	0	3	3
Gm12817	0	0	0	0	0	0
Gm12818	0	2	0	0	2	1
Gm12819	0	0	0	0	0	0
Gm12820	0	0	0	0	0	0
Gm12821	0	0	0	0	0	1
Gm12823	0	0	1	0	0	0
Gm12825	0	0	0	0	0	0
Gm12826	0	0	0	0	0	0
Gm12827	0	0	0	0	0	0
Gm12828	0	8	0	0	0	0
Gm12829	0	0	0	0	0	0
Gm12830	0	0	0	0	0	0
Gm12833	0	0	0	0	0	0
Gm12834	0	0	0	1	0	0
Gm12837	0	7	0	0	0	0
Gm12838	0	0	0	0	0	0
Gm12840	0	0	4	0	0	0
Gm12841	0	0	0	0	0	0
Gm12842	0	6	0	0	0	0
Gm12843	0	4	22	10	2	0
Gm12844	2	0	0	1	0	0
Gm12845	0	0	0	0	0	0
Gm12846	9	38	8	15	32	30
Gm12847	0	0	0	0	0	0
Gm12848	0	0	0	0	0	0
Gm12849	1	2	0	0	0	0
Gm12850	0	0	0	3	0	0
Gm12851	0	0	0	0	0	0
Gm12852	0	0	1	0	0	0
Gm12853	0	1	0	0	0	0
Gm12854	14	10	8	9	1	7
Gm12855	0	0	0	0	0	0
Gm12856	0	0	0	0	0	0
Gm12857	0	0	0	0	0	0
Gm12858	0	0	0	0	0	0
Gm12859	0	0	0	0	0	0
Gm12860	19	38	75	40	17	8
Gm12861	0	0	0	0	0	0
Gm12862	0	0	0	0	0	0
Gm12863	0	0	0	0	0	0
Gm12864	0	0	0	0	0	0
Gm12865	0	0	0	0	0	0
Gm12866	1	0	0	10	0	0
Gm12867	0	2	8	0	0	0
Gm12868	1	0	1	0	0	0
Gm12869	0	0	2	0	0	0
Gm12870	16	58	8	24	1	2
Gm12871	0	0	0	0	0	0
Gm12872	0	0	0	0	0	0
Gm12873	3	0	0	0	0	0
Gm12874	0	0	0	0	1	0
Gm12875	0	0	0	0	0	0
Gm12876	0	0	0	0	0	0
Gm12877	0	0	0	0	0	0
Gm12878	0	0	0	0	0	0
Gm12879	0	10	1	0	0	0
Gm12880	0	0	0	0	0	0
Gm12881	0	0	0	0	0	0
Gm12882	0	3	0	0	0	0
Gm12883	0	0	0	0	0	0
Gm12884	0	0	0	0	0	0
Gm12885	0	0	0	0	0	0
Gm12886	0	0	0	0	0	0
Gm12887	0	0	0	0	0	0
Gm12888	0	0	1	0	0	0
Gm12889	0	0	0	0	0	0
Gm12890	0	0	0	0	0	0
Gm12891	0	0	0	0	0	0
Gm12892	551	384	1303	1369	1003	820
Gm12893	0	0	0	0	0	0
Gm12895	0	0	0	0	0	0
Gm12896	0	0	0	0	0	0
Gm12897	0	0	0	0	0	0
Gm12898	0	0	0	0	0	0
Gm12899	0	0	0	0	0	0
Gm12900	0	0	0	0	0	0
Gm12901	1	7	0	0	0	1
Gm12902	6	2	6	10	26	0
Gm12903	0	0	0	0	0	0
Gm12904	0	0	0	0	0	0
Gm12905	19	50	23	31	9	0
Gm12906	4	0	7	6	5	3
Gm12907	0	0	0	0	0	0
Gm12909	0	0	0	0	0	0
Gm12910	0	0	0	0	0	0
Gm12911	0	0	0	0	0	0
Gm12912	2	1	1	1	2	0
Gm12914	0	0	0	0	0	0
Gm12915	17	1	1	0	0	0
Gm12916	0	0	0	0	0	0
Gm12917	0	5	13	0	0	0
Gm12918	2	0	8	3	2	0
Gm12919	2	7	2	0	1	0
Gm12920	1	0	0	1	0	0
Gm12922	5	2	1	1	0	0
Gm12923	0	0	0	0	0	0
Gm12924	46	16	87	34	0	7
Gm12925	36	15	44	46	31	23
Gm12926	0	1	28	4	0	0
Gm12927	0	0	0	0	0	0
Gm12928	0	0	1	0	0	0
Gm12929	2	1	2	0	0	0
Gm12930	0	0	0	0	0	0
Gm12931	0	0	0	0	0	0
Gm12932	45	24	23	13	27	0
Gm12933	0	0	1	1	0	0
Gm12934	0	5	0	0	0	0
Gm12935	0	1	3	0	0	0
Gm12936	1	0	0	0	0	0
Gm12937	0	1	0	0	0	0
Gm12939	0	0	0	0	0	0
Gm12940	169	144	249	98	251	76
Gm12941	0	0	0	0	0	1
Gm12943	0	0	0	0	0	0
Gm12944	0	7	0	5	0	0
Gm12945	0	0	0	0	0	0
Gm12946	0	0	1	1	0	0
Gm12947	0	0	0	0	0	0
Gm12948	0	0	0	0	0	0
Gm12949	0	1	9	0	0	0
Gm12950	0	0	6	0	0	0
Gm12951	0	0	0	0	0	1
Gm12953	0	0	0	0	0	0
Gm12954	0	0	2	0	0	0
Gm12955	0	0	5	0	2	3
Gm12956	0	0	0	0	0	0
Gm12957	0	0	1	0	0	0
Gm12958	0	0	0	0	0	0
Gm12959	2	0	0	0	0	0
Gm12960	0	0	1	1	0	0
Gm12961	0	0	0	0	0	0
Gm12962	0	0	0	0	0	0
Gm12963	0	4	5	11	15	4
Gm12966	5	6	6	7	14	17
Gm12967	0	8	0	0	0	0
Gm12968	0	0	0	0	0	0
Gm12969	2	0	0	0	0	0
Gm12970	0	0	0	0	0	0
Gm12971	2	20	13	8	8	3
Gm12972	0	0	0	0	0	0
Gm12973	0	3	0	0	0	0
Gm12974	0	3	0	0	1	0
Gm12976	0	4	5	4	0	0
Gm12977	0	1	0	5	0	0
Gm12978	0	0	0	0	0	0
Gm12979	0	0	0	1	0	0
Gm12980	0	0	0	0	0	0
Gm12981	0	0	6	4	0	10
Gm12982	0	0	0	0	0	0
Gm12983	0	0	0	0	0	0
Gm12984	0	0	0	0	0	0
Gm12985	0	0	0	0	0	0
Gm12986	0	0	0	0	0	0
Gm12987	5	8	13	11	30	0
Gm12988	0	0	3	1	0	1
Gm12989	9	2	10	3	15	10
Gm12990	43	15	27	23	4	0
Gm12991	0	0	1	0	0	0
Gm12992	34	138	106	72	168	102
Gm12993	0	14	29	8	5	0
Gm12994	26	2	10	0	0	0
Gm12996	78	51	67	21	22	13
Gm12997	0	0	0	0	0	0
Gm12998	0	1	0	0	0	0
Gm12999	0	0	0	0	0	0
Gm13000	0	0	0	0	0	0
Gm13001	0	0	0	0	0	0
Gm13002	1	0	0	2	0	0
Gm13003	0	0	0	0	0	1
Gm13005	0	0	0	0	0	0
Gm13006	0	0	0	0	0	0
Gm13007	0	0	0	0	1	0
Gm13008	0	0	0	0	0	0
Gm13009	0	0	0	0	0	0
Gm13010	0	0	0	0	0	0
Gm13012	4	0	0	0	0	0
Gm13013	0	0	0	1	0	0
Gm13015	0	0	0	0	0	0
Gm13016	0	0	4	0	0	0
Gm13017	0	0	0	0	0	0
Gm13019	0	0	4	0	0	0
Gm13021	0	0	0	0	3	1
Gm13022	0	0	0	0	0	0
Gm13023	0	0	0	0	0	0
Gm13024	0	0	0	0	0	0
Gm13025	0	0	0	0	0	0
Gm13026	0	0	1	0	5	0
Gm13027	141	156	80	27	92	76
Gm13028	0	0	0	0	0	0
Gm13029	86	93	79	35	53	9
Gm13030	0	0	0	0	0	0
Gm13031	6	18	1	3	8	0
Gm13032	3	0	0	0	0	0
Gm13033	28	28	46	11	87	0
Gm13034	1	7	3	1	0	0
Gm13035	0	0	0	0	0	0
Gm13036	0	0	0	0	0	0
Gm13038	0	0	0	0	21	0
Gm13039	2	3	0	1	0	0
Gm13040	0	0	0	0	0	0
Gm13041	0	0	0	0	0	0
Gm13042	0	0	0	0	0	0
Gm13043	1	0	0	0	0	0
Gm13045	0	0	0	0	0	0
Gm13046	0	0	0	0	0	0
Gm13047	0	0	0	0	0	0
Gm13049	0	0	0	0	0	0
Gm13050	1	3	7	2	6	8
Gm13052	0	0	9	2	0	0
Gm13053	0	0	0	0	0	0
Gm13054	6	1	0	1	0	0
Gm13055	0	0	0	0	0	0
Gm13056	0	0	0	0	0	0
Gm13057	0	0	0	0	0	0
Gm13058	0	0	0	0	0	0
Gm13059	0	1	0	0	0	0
Gm13061	0	0	0	0	0	0
Gm13062	0	0	0	0	0	0
Gm13063	23	28	15	1	4	4
Gm13064	0	0	0	0	0	0
Gm13065	0	0	0	0	0	0
Gm13066	1	0	0	0	0	0
Gm13067	0	0	0	0	0	0
Gm13068	75	85	35	26	25	16
Gm13070	0	0	0	0	0	0
Gm13071	0	0	0	4	0	0
Gm13073	0	0	0	0	0	0
Gm13074	0	0	0	1	0	0
Gm13075	0	0	1	0	0	0
Gm13076	0	0	0	0	0	0
Gm13077	0	0	0	0	1	3
Gm13078	0	0	0	0	0	0
Gm13080	5	5	2	7	6	3
Gm13081	0	0	0	0	0	0
Gm13082	0	0	0	1	0	0
Gm13083	0	0	0	0	0	0
Gm13084	0	0	0	0	0	0
Gm13085	0	0	0	0	0	0
Gm13087	0	0	0	0	0	0
Gm13088	0	0	0	0	0	0
Gm13089	0	0	0	0	0	0
Gm13090	0	5	0	16	0	0
Gm13091	0	0	6	5	22	33
Gm13092	71	52	92	58	49	55
Gm13093	0	0	0	0	0	0
Gm13094	2	6	1	1	1	1
Gm13096	0	0	0	0	0	0
Gm13097	0	1	0	2	0	0
Gm13100	0	0	0	0	0	0
Gm13101	0	0	0	0	0	0
Gm13102	0	0	0	0	0	0
Gm13103	0	0	0	0	0	0
Gm13104	0	1	0	1	0	0
Gm13106	0	0	0	0	0	0
Gm13108	0	0	0	0	0	0
Gm13110	0	1	0	0	0	0
Gm13111	0	0	0	0	0	0
Gm13112	81	98	25	18	64	2
Gm13114	0	0	0	0	0	0
Gm13115	4	5	20	1	0	0
Gm13117	3	0	0	0	0	0
Gm13118	0	0	0	0	0	0
Gm13119	0	0	0	0	0	0
Gm13120	0	0	0	1	0	0
Gm13121	1	0	3	1	0	3
Gm13122	0	0	0	0	0	0
Gm13123	0	0	0	1	0	4
Gm13124	0	0	0	0	0	0
Gm13126	0	1	0	0	1	1
Gm13127	17	22	47	42	26	38
Gm13128	0	0	0	0	1	0
Gm13130	0	0	0	0	0	0
Gm13131	0	0	0	0	0	0
Gm13132	0	1	0	0	0	0
Gm13133	0	0	0	0	0	0
Gm13134	0	0	0	0	0	0
Gm13135	0	3	0	0	0	0
Gm13136	1	16	2	1	7	0
Gm13137	0	0	0	0	0	0
Gm13140	2	1	5	1	2	0
Gm13141	0	0	0	0	0	0
Gm13142	4	3	0	1	0	4
Gm13144	0	0	0	0	0	0
Gm13146	1	1	2	4	0	1
Gm13147	1	2	0	7	0	0
Gm13148	0	0	0	0	0	0
Gm13149	0	2	0	0	0	0
Gm13153	0	1	0	0	0	0
Gm13155	0	0	0	0	0	0
Gm13156	1	0	2	6	0	0
Gm13158	0	0	0	0	0	0
Gm13160	0	0	0	0	0	0
Gm13161	1	0	3	2	1	6
Gm13162	0	0	2	0	0	0
Gm13163	1	0	0	1	0	0
Gm13165	0	1	0	0	0	0
Gm13166	10	8	14	13	34	20
Gm13167	0	0	0	0	0	0
Gm13168	1	0	0	0	0	0
Gm13169	0	0	0	0	0	0
Gm13170	0	0	0	0	0	0
Gm13171	0	0	0	0	1	0
Gm13172	0	0	0	0	0	0
Gm13173	0	0	0	0	0	0
Gm13174	0	0	0	0	0	0
Gm13175	10	1	0	3	2	0
Gm13176	0	0	1	0	0	0
Gm13178	132	192	94	22	40	70
Gm13179	4	2	0	0	0	0
Gm13180	0	0	0	0	0	0
Gm13181	0	5	2	1	1	4
Gm13182	0	0	3	0	2	0
Gm13183	0	1	0	0	0	14
Gm13184	17	24	16	7	8	10
Gm13185	0	0	0	0	0	0
Gm13186	0	0	0	1	1	0
Gm13187	0	5	9	7	7	0
Gm13188	7	0	0	5	0	0
Gm13189	8	1	8	8	0	9
Gm13191	0	0	0	0	0	0
Gm13192	6	0	0	0	2	0
Gm13193	0	0	0	0	0	0
Gm13194	0	4	16	7	0	0
Gm13195	0	0	0	0	0	0
Gm13196	0	0	1	1	0	0
Gm13197	0	0	2	0	0	0
Gm13198	1	0	0	0	0	0
Gm13199	25	27	49	18	19	23
Gm13200	15	2	0	1	0	0
Gm13201	3	4	5	0	0	0
Gm13203	0	0	0	0	0	0
Gm13204	0	6	13	14	0	30
Gm13205	28	15	6	1	0	0
Gm13206	0	0	0	0	0	0
Gm13207	0	17	10	1	0	0
Gm13209	0	0	6	3	0	0
Gm13210	0	0	0	0	0	0
Gm13211	0	0	0	0	0	0
Gm13212	0	1	1	0	1	0
Gm13213	0	0	0	0	0	0
Gm13214	0	0	0	0	0	0
Gm13215	0	3	0	0	0	0
Gm13216	0	0	0	0	1	0
Gm13217	0	1	0	1	4	0
Gm13218	0	0	0	0	0	0
Gm13219	0	6	0	0	0	0
Gm1322	0	0	0	0	0	0
Gm13220	0	0	0	0	0	0
Gm13221	0	0	0	0	0	0
Gm13222	0	0	0	0	0	0
Gm13223	0	0	0	0	0	0
Gm13224	0	0	0	0	0	0
Gm13226	2	0	3	1	1	1
Gm13228	1	0	0	0	0	0
Gm13229	0	0	0	0	0	0
Gm13230	14	0	7	0	0	0
Gm13231	7	1	0	0	6	0
Gm13232	0	0	0	0	0	0
Gm13233	0	0	0	0	0	0
Gm13234	0	0	0	0	0	0
Gm13236	0	0	0	0	0	0
Gm13237	0	0	0	0	0	0
Gm13238	1	5	1	0	0	1
Gm13239	0	0	0	0	0	0
Gm13240	0	0	0	0	0	0
Gm13241	3	1	2	0	0	1
Gm13243	0	0	3	2	1	5
Gm13244	0	0	0	0	0	0
Gm13245	0	0	0	2	0	11
Gm13246	0	0	0	0	3	1
Gm13249	0	0	0	0	1	0
Gm13250	0	0	0	0	0	0
Gm13252	0	4	1	1	1	0
Gm13254	0	0	0	0	0	0
Gm13255	0	0	0	0	0	0
Gm13256	0	0	0	0	0	0
Gm13257	0	0	0	0	0	0
Gm13259	0	0	0	0	0	0
Gm13260	0	0	0	0	0	0
Gm13261	0	0	1	0	0	0
Gm13262	0	5	4	11	0	0
Gm13263	0	0	0	0	0	0
Gm13264	0	0	0	0	0	0
Gm13265	0	0	0	0	0	0
Gm13266	0	0	0	0	0	0
Gm13267	0	7	1	2	0	0
Gm13268	2	0	0	1	0	1
Gm13269	11	23	34	22	0	0
Gm13270	0	0	15	3	0	0
Gm13271	0	0	0	0	0	0
Gm13272	0	0	0	0	0	0
Gm13273	0	0	0	0	0	0
Gm13274	0	0	0	0	0	0
Gm13275	0	0	0	0	0	0
Gm13276	0	0	0	0	0	0
Gm13277	0	0	0	0	0	0
Gm13278	0	0	0	0	0	0
Gm13279	0	0	0	0	0	0
Gm13281	0	0	0	0	0	0
Gm13282	0	0	0	0	0	0
Gm13283	0	0	0	0	0	0
Gm13284	0	0	0	0	0	0
Gm13285	0	0	0	0	0	0
Gm13286	0	0	0	0	0	0
Gm13287	0	0	0	0	0	0
Gm13288	0	0	0	0	0	0
Gm13289	0	0	0	0	0	0
Gm13290	0	0	0	0	0	0
Gm13291	0	0	0	0	0	0
Gm13292	13	5	12	8	5	4
Gm13293	0	0	0	0	0	0
Gm13294	0	0	0	0	0	0
Gm13296	0	0	0	0	0	0
Gm13297	0	0	0	0	0	0
Gm13299	0	0	0	0	0	0
Gm1330	0	0	0	0	0	0
Gm13301	5	0	1	1	0	0
Gm13302	0	0	0	0	0	0
Gm13303	0	0	0	0	0	0
Gm13304	0	0	0	0	0	0
Gm13305	0	2	0	1	11	3
Gm13306	7	4	2	6	5	3
Gm13307	1	0	0	0	0	0
Gm13310	3	2	2	0	0	1
Gm13311	16	0	2	0	33	0
Gm13312	0	0	0	0	3	0
Gm13313	1	0	1	1	0	0
Gm13314	0	5	0	0	0	0
Gm13315	0	0	9	2	0	0
Gm13316	0	0	0	0	0	0
Gm13320	1	0	0	0	0	0
Gm13321	0	0	0	0	0	0
Gm13322	0	0	3	0	0	0
Gm13323	0	0	1	0	0	0
Gm13324	0	0	0	0	0	0
Gm13325	0	0	0	0	0	0
Gm13326	1	0	0	0	1	0
Gm13327	0	0	0	0	0	0
Gm13328	6	3	2	2	1	4
Gm13329	0	0	0	0	0	0
Gm13330	7	2	3	1	0	0
Gm13331	0	0	0	0	0	0
Gm13332	0	0	0	0	0	0
Gm13333	0	1	0	0	0	0
Gm13335	0	0	0	0	0	0
Gm13337	0	0	0	1	0	0
Gm13338	0	0	0	0	0	0
Gm13339	24	9	19	12	5	5
Gm13340	32	10	33	17	19	44
Gm13341	53	19	46	34	9	12
Gm13342	0	0	1	0	0	0
Gm13343	0	0	0	0	0	0
Gm13344	0	0	0	0	0	0
Gm13345	0	0	0	0	0	0
Gm13346	0	0	0	0	0	0
Gm13347	0	0	0	0	0	0
Gm13348	0	0	0	0	0	0
Gm13349	23	46	20	4	10	8
Gm1335	16	3	5	0	4	12
Gm13350	0	0	0	0	0	0
Gm13351	9	6	7	2	0	0
Gm13352	0	0	1	2	0	0
Gm13353	1	0	0	0	0	0
Gm13355	0	0	0	0	0	0
Gm13356	0	0	0	0	0	0
Gm13357	0	0	1	0	0	0
Gm13358	0	0	0	0	0	0
Gm13359	0	0	1	0	1	1
Gm13360	0	0	0	0	0	0
Gm13361	0	0	0	0	0	0
Gm13362	0	0	0	0	0	0
Gm13363	5	0	0	0	0	0
Gm13365	3	0	0	2	0	0
Gm13366	0	0	0	0	0	0
Gm13367	0	0	0	0	0	0
Gm13368	0	0	0	0	0	0
Gm13369	24	4	24	22	61	0
Gm13370	3	2	32	40	40	29
Gm13371	0	0	0	0	0	0
Gm13372	0	0	0	0	0	0
Gm13373	11	8	0	8	6	0
Gm13375	15	27	28	14	6	0
Gm13376	0	0	0	0	0	0
Gm13377	0	2	0	0	0	0
Gm13378	2	0	4	0	0	0
Gm13379	10	0	0	0	0	1
Gm13380	0	0	0	0	0	0
Gm13381	0	0	2	6	0	0
Gm13383	0	0	1	0	1	0
Gm13384	10	0	0	0	0	0
Gm13385	0	0	0	0	0	0
Gm13386	0	0	0	0	0	0
Gm13387	0	0	0	0	0	0
Gm13388	12	11	0	0	0	0
Gm13389	7	4	0	11	0	0
Gm13391	0	0	0	0	0	0
Gm13392	0	0	1	0	0	0
Gm13393	0	0	0	0	0	0
Gm13394	3470	2635	4867	4124	2401	1767
Gm13396	0	0	0	0	0	0
Gm13397	1	0	1	0	0	0
Gm13398	0	0	0	0	0	0
Gm13400	0	0	0	0	0	0
Gm13401	0	2	0	0	0	0
Gm13402	0	1	0	3	0	0
Gm13403	0	4	0	0	0	0
Gm13404	0	15	1	0	0	0
Gm13405	0	0	0	0	0	0
Gm13406	7	6	1	1	14	0
Gm13407	0	0	0	0	0	0
Gm13408	19	11	14	8	47	1
Gm13409	0	0	0	0	0	0
Gm13410	1	0	1	1	0	3
Gm13411	0	0	0	0	0	0
Gm13412	0	0	0	0	0	0
Gm13413	0	0	1	0	1	0
Gm13414	1	2	5	8	7	3
Gm13415	0	0	0	0	1	0
Gm13416	0	0	0	6	0	0
Gm13417	0	0	0	0	0	0
Gm13418	0	3	1	7	1	0
Gm13419	0	0	0	0	0	0
Gm13420	0	0	0	1	0	0
Gm13421	80	115	43	37	66	68
Gm13422	12	22	14	14	33	34
Gm13423	78	13	51	25	38	21
Gm13424	0	0	0	0	0	0
Gm13425	1	0	0	0	0	0
Gm13426	0	1	0	0	0	0
Gm13427	0	2	10	3	1	22
Gm13428	0	0	0	0	0	0
Gm13429	0	0	0	0	0	0
Gm13430	0	0	0	0	0	2
Gm13431	0	0	0	0	0	0
Gm13432	0	0	0	0	0	0
Gm13433	2	0	2	0	1	1
Gm13435	0	0	0	0	0	0
Gm13436	10	7	26	15	12	5
Gm13437	1	0	0	1	1	0
Gm13438	0	0	0	0	0	0
Gm13439	0	0	0	0	0	0
Gm13440	0	0	0	0	0	0
Gm13441	0	0	0	0	0	0
Gm13442	0	0	0	0	0	0
Gm13443	62	9	169	31	158	34
Gm13444	0	0	0	0	0	0
Gm13445	0	0	0	0	0	0
Gm13446	47	21	96	99	1	169
Gm13448	0	3	0	0	0	0
Gm13449	0	0	0	0	0	0
Gm13450	0	0	0	0	0	0
Gm13451	0	0	0	0	0	0
Gm13452	0	0	0	0	0	0
Gm13453	65	91	106	172	179	347
Gm13454	0	0	0	0	0	0
Gm13455	0	0	0	0	0	0
Gm13456	23	10	20	16	15	19
Gm13457	0	0	0	0	0	0
Gm13458	0	0	0	0	0	0
Gm13459	0	0	13	1	18	0
Gm13460	0	0	0	9	0	0
Gm13461	21	20	12	27	20	27
Gm13462	0	0	0	0	0	0
Gm13463	1	10	25	26	25	24
Gm13464	1	0	4	0	2	2
Gm13465	0	0	0	0	0	0
Gm13466	1	0	0	0	0	0
Gm13467	0	0	0	0	0	0
Gm13469	0	0	0	0	0	0
Gm13470	0	0	3	0	0	0
Gm13471	0	0	0	0	0	0
Gm13472	0	0	0	0	0	0
Gm13473	0	0	3	0	0	0
Gm13474	0	0	1	7	0	0
Gm13475	0	0	0	0	0	0
Gm13477	0	2	4	0	0	0
Gm13478	0	0	0	0	0	0
Gm13479	0	0	2	0	0	0
Gm13480	0	0	0	0	0	0
Gm13481	0	11	9	0	9	0
Gm13482	0	0	0	0	0	0
Gm13483	64	69	34	58	91	103
Gm13484	0	0	0	0	0	0
Gm13485	0	0	0	0	0	0
Gm13486	0	0	0	0	0	0
Gm13487	3	2	3	0	1	2
Gm13488	0	0	0	0	0	0
Gm13489	0	10	0	0	0	0
Gm13490	0	0	0	0	0	0
Gm13491	0	0	0	0	0	0
Gm13492	0	0	0	0	0	0
Gm13493	212	154	284	185	225	179
Gm13494	0	1	0	0	0	0
Gm13495	0	0	0	0	0	0
Gm13496	0	0	0	0	0	0
Gm13497	0	1	0	0	0	0
Gm13498	2	1	1	0	2	0
Gm13499	1	0	0	0	0	0
Gm13500	0	0	0	0	0	0
Gm13501	0	0	0	0	0	0
Gm13502	0	2	1	0	1	0
Gm13503	0	0	0	0	0	0
Gm13504	1	1	0	0	0	0
Gm13505	0	0	0	0	1	0
Gm13506	0	0	0	0	0	0
Gm13508	0	0	1	0	0	0
Gm13509	208	205	322	323	396	400
Gm13510	1	0	0	0	0	0
Gm13511	0	4	0	0	0	0
Gm13517	0	0	0	0	0	0
Gm13518	0	0	0	0	0	0
Gm13521	0	0	0	0	0	0
Gm13522	0	0	0	0	0	0
Gm13523	5	8	0	1	0	11
Gm13524	46	27	44	15	2	0
Gm13525	20	42	42	70	68	17
Gm13526	0	0	0	0	0	0
Gm13527	0	0	0	0	0	0
Gm13528	2	4	5	15	8	2
Gm13529	2	1	4	3	1	1
Gm13530	0	1	0	0	0	0
Gm13531	0	0	0	0	1	0
Gm13532	0	0	0	0	0	0
Gm13533	0	0	0	0	0	0
Gm13534	0	1	2	2	0	0
Gm13535	0	0	0	0	0	0
Gm13536	0	0	0	0	0	0
Gm13537	0	0	1	0	1	0
Gm13538	0	0	0	0	0	0
Gm13539	0	0	0	0	0	0
Gm13541	46	24	20	16	12	27
Gm13542	0	9	17	7	0	0
Gm13543	6	63	22	32	74	26
Gm13544	0	0	0	1	0	0
Gm13545	0	0	0	0	0	0
Gm13546	0	0	0	0	0	0
Gm13547	0	4	20	7	15	0
Gm13548	0	2	0	0	0	0
Gm13549	0	3	0	2	0	0
Gm13550	0	9	0	0	0	0
Gm13551	0	0	0	0	0	0
Gm13552	1	0	1	0	2	1
Gm13553	0	6	45	49	8	3
Gm13554	0	0	0	0	0	0
Gm13555	0	0	0	0	0	0
Gm13556	37	21	33	21	63	0
Gm13557	0	0	0	0	0	0
Gm13558	3	0	7	3	0	0
Gm13559	0	1	0	0	0	0
Gm13560	0	0	0	0	0	0
Gm13561	0	0	4	6	0	0
Gm13562	98	63	94	74	92	42
Gm13563	17	16	20	10	4	3
Gm13564	0	0	8	10	0	0
Gm13565	0	0	0	0	0	0
Gm13566	0	0	0	0	0	0
Gm13567	0	0	0	0	0	0
Gm13568	0	0	0	0	0	0
Gm13569	0	0	0	0	30	0
Gm13570	18	12	12	6	0	0
Gm13571	8	2	56	16	0	0
Gm13572	20	55	22	21	24	54
Gm13573	1	1	2	1	0	0
Gm13574	6	5	0	0	0	0
Gm13575	0	1	0	0	0	0
Gm13576	0	0	0	2	0	0
Gm13577	0	0	0	2	0	0
Gm13578	0	1	2	0	0	0
Gm13579	0	0	0	0	0	0
Gm13580	0	6	0	3	0	0
Gm13581	0	0	0	0	0	0
Gm13582	0	0	0	0	0	0
Gm13583	64	102	35	5	6	9
Gm13584	0	0	3	0	0	0
Gm13586	12	1	3	5	0	0
Gm13587	0	0	0	0	0	0
Gm13588	1	0	1	1	1	0
Gm13589	0	3	1	0	0	0
Gm13590	18	17	38	18	0	21
Gm13592	0	0	0	2	0	0
Gm13593	0	0	0	0	0	0
Gm13594	0	0	0	0	0	0
Gm13595	0	0	0	0	0	0
Gm13596	2	1	0	1	0	0
Gm13597	0	0	0	1	0	0
Gm13598	0	0	0	0	0	0
Gm13599	0	0	0	0	0	0
Gm136	0	0	0	0	0	0
Gm13600	0	1	1	0	2	0
Gm13601	0	0	8	0	0	0
Gm13602	0	1	0	0	0	0
Gm13603	0	0	0	0	0	0
Gm13604	1	3	0	0	0	0
Gm13605	0	0	0	0	0	0
Gm13607	0	2	26	28	14	0
Gm13608	15	9	6	10	0	0
Gm13609	0	0	0	0	0	0
Gm13610	0	0	0	1	5	0
Gm13611	1	7	0	1	1	0
Gm13612	1	0	0	0	0	1
Gm13613	4	0	0	3	0	0
Gm13614	0	1	0	1	0	0
Gm13615	0	1	0	0	0	0
Gm13616	0	0	0	0	0	0
Gm13617	0	3	0	2	0	0
Gm13618	8	10	0	1	7	8
Gm13619	16	19	2	4	32	4
Gm13620	2	3	0	3	0	1
Gm13622	12	15	11	3	0	0
Gm13623	1	1	2	0	0	0
Gm13624	0	0	1	0	0	0
Gm13625	2	0	0	2	0	0
Gm13626	0	6	0	0	4	0
Gm13627	0	0	0	0	0	0
Gm13629	297	97	86	69	90	144
Gm13630	2	31	14	1	9	17
Gm13631	0	0	0	0	0	0
Gm13632	1	0	0	0	0	1
Gm13633	0	0	0	0	0	0
Gm13640	0	0	0	0	0	0
Gm13641	10	1	1	0	0	0
Gm13642	0	0	0	0	0	1
Gm13645	3	0	2	0	0	4
Gm13647	0	0	0	0	0	0
Gm13648	0	0	0	0	0	0
Gm13649	0	0	0	0	1	0
Gm13650	0	0	0	0	0	0
Gm13651	3	4	4	4	1	5
Gm13652	0	0	0	0	0	0
Gm13653	0	0	1	0	0	0
Gm13655	0	0	0	0	0	0
Gm13656	0	0	0	0	0	0
Gm13657	0	3	0	0	0	0
Gm13658	0	0	0	0	0	0
Gm13660	0	0	0	0	0	0
Gm13661	0	0	0	0	0	0
Gm13662	0	0	0	0	0	0
Gm13663	6	6	0	0	0	0
Gm13664	0	0	0	3	0	0
Gm13665	32	57	24	25	1	0
Gm13666	22	9	1	6	0	0
Gm13667	0	0	0	0	0	0
Gm13668	0	1	0	1	0	0
Gm13669	0	0	0	3	0	0
Gm13670	0	0	0	0	0	0
Gm13672	0	0	0	0	0	0
Gm13673	17	87	19	32	0	0
Gm13674	0	0	0	0	0	0
Gm13675	1	1	2	0	1	0
Gm13676	0	0	0	0	0	0
Gm13677	48	77	10	41	92	131
Gm13678	0	0	0	0	0	0
Gm13679	2	0	0	1	1	1
Gm13680	3	0	1	1	2	1
Gm13681	0	0	0	0	0	0
Gm13682	0	0	0	0	0	0
Gm13683	0	0	0	0	0	0
Gm13684	16	0	5	18	0	0
Gm13685	0	1	0	0	0	0
Gm13686	0	0	0	0	0	0
Gm13687	0	0	4	3	0	1
Gm13688	0	0	3	10	25	0
Gm13689	50	10	65	20	8	22
Gm13690	2	1	3	0	0	1
Gm13691	0	0	0	0	0	0
Gm13692	0	0	0	0	0	0
Gm13693	0	0	0	0	0	0
Gm13694	0	0	0	0	0	0
Gm13695	0	0	0	0	0	0
Gm13696	0	0	0	0	0	0
Gm13697	0	0	0	0	0	0
Gm13698	0	0	0	0	0	0
Gm13700	0	0	0	0	0	0
Gm13702	0	0	0	0	0	0
Gm13703	2	0	7	0	2	0
Gm13707	0	0	6	0	0	0
Gm13708	0	0	0	0	0	0
Gm13709	0	1	7	0	0	0
Gm13710	0	0	3	0	0	0
Gm13711	0	0	0	0	0	0
Gm13712	0	0	0	0	0	0
Gm13713	6	7	3	16	0	0
Gm13714	0	0	0	0	0	0
Gm13715	0	4	0	8	0	0
Gm13716	6	8	12	25	0	0
Gm13717	0	1	8	2	0	0
Gm13719	0	0	0	0	1	0
Gm13720	0	2	0	0	0	0
Gm13722	1	0	0	0	1	0
Gm13723	0	2	0	0	0	0
Gm13724	0	7	0	0	0	1
Gm13725	0	0	0	0	0	0
Gm13726	0	9	7	0	32	0
Gm13727	0	3	0	2	0	0
Gm13728	0	0	0	0	0	0
Gm13729	0	0	0	0	0	0
Gm13730	0	0	0	0	0	0
Gm13731	0	0	0	0	0	0
Gm13732	0	0	0	0	0	0
Gm13733	0	0	0	0	0	0
Gm13735	0	0	0	0	0	0
Gm13736	190	165	250	225	223	96
Gm13737	0	0	0	0	0	0
Gm13738	0	0	0	0	0	0
Gm13739	0	0	0	0	0	0
Gm13740	4	0	0	0	0	0
Gm13742	0	0	0	0	0	0
Gm13743	0	0	3	3	0	2
Gm13744	0	0	0	4	0	0
Gm13745	0	0	0	0	0	0
Gm13746	0	0	0	0	0	0
Gm13748	0	0	0	6	0	0
Gm13749	0	0	0	0	0	0
Gm13750	0	0	0	0	0	1
Gm13751	0	0	0	0	0	0
Gm13752	0	0	0	0	0	0
Gm13754	0	1	0	0	0	0
Gm13755	0	0	0	2	0	0
Gm13756	0	0	0	0	0	0
Gm13757	0	12	0	0	0	0
Gm13758	0	0	0	0	0	0
Gm13761	0	0	0	0	0	0
Gm13762	0	0	0	0	0	0
Gm13767	0	0	0	0	0	0
Gm13768	0	0	0	0	0	0
Gm13769	0	0	0	0	0	0
Gm13770	2	0	0	1	0	0
Gm13771	2	12	33	7	20	0
Gm13772	8	1	1	0	3	2
Gm13773	0	0	0	0	0	0
Gm13775	0	0	0	0	0	0
Gm13776	0	5	0	0	0	0
Gm13777	0	0	0	0	0	0
Gm13778	18	7	11	13	0	32
Gm13780	0	0	0	0	0	0
Gm13781	0	0	0	0	0	0
Gm13782	10	6	0	0	0	0
Gm13783	0	9	5	0	0	24
Gm13784	0	0	0	0	0	0
Gm13785	4	0	0	6	0	0
Gm13786	0	0	0	0	0	0
Gm13787	27	76	54	34	41	29
Gm13788	1	2	0	0	0	0
Gm13790	0	0	0	0	0	0
Gm13791	0	0	0	1	0	0
Gm13792	0	0	0	0	0	0
Gm13793	0	1	0	0	0	0
Gm13794	0	3	0	0	0	0
Gm13797	0	0	0	0	0	0
Gm13798	0	0	0	1	0	1
Gm13799	0	0	0	0	0	0
Gm13801	0	0	0	0	0	0
Gm13802	0	0	0	0	0	0
Gm13803	21	8	30	17	6	4
Gm13804	0	0	0	0	0	0
Gm13806	0	0	0	0	0	0
Gm13807	0	0	0	0	0	0
Gm13808	0	0	0	0	0	0
Gm13809	0	0	0	0	0	0
Gm13810	0	0	0	0	0	0
Gm13811	0	0	0	0	0	0
Gm13812	0	0	0	0	0	0
Gm13813	7	0	0	0	0	0
Gm13814	0	32	22	1	0	0
Gm13815	1	0	0	0	0	0
Gm13816	0	0	0	0	0	0
Gm13817	0	0	0	0	0	0
Gm13818	0	0	0	1	0	0
Gm13821	0	14	0	1	0	0
Gm13822	0	0	0	0	0	0
Gm13823	0	0	0	0	0	0
Gm13827	0	1	10	2	0	0
Gm13828	16	4	21	17	72	4
Gm13829	0	5	6	0	0	5
Gm13830	350	714	264	128	291	100
Gm13831	8	13	17	10	0	2
Gm13832	22	24	11	16	0	0
Gm13833	0	0	1	0	0	0
Gm13834	2	0	0	0	0	0
Gm13835	75	131	107	171	85	109
Gm13836	0	0	0	1	0	0
Gm13837	0	0	0	0	0	0
Gm13838	0	0	0	0	0	0
Gm13839	0	0	0	0	0	0
Gm13840	0	3	0	0	0	0
Gm13841	18	21	33	21	37	30
Gm13842	0	1	0	0	0	0
Gm13844	0	3	0	0	13	0
Gm13848	0	0	0	0	0	0
Gm13849	0	0	0	0	0	0
Gm13850	0	0	0	0	0	0
Gm13852	0	0	0	0	0	0
Gm13853	0	0	0	0	0	0
Gm13854	0	13	0	0	0	0
Gm13855	0	0	0	2	0	0
Gm13856	2	3	0	1	0	5
Gm13857	0	0	0	0	0	0
Gm13858	0	0	0	0	0	0
Gm13859	0	0	0	1	0	0
Gm13860	0	0	0	0	0	0
Gm13861	0	0	9	0	19	0
Gm13862	21	7	11	6	1	11
Gm13863	0	1	9	6	0	0
Gm13864	23	8	3	2	18	14
Gm13865	0	0	0	0	0	0
Gm13866	0	0	0	0	0	0
Gm13867	0	0	0	0	0	0
Gm13868	80	66	112	40	80	47
Gm13869	0	0	0	0	0	0
Gm13870	0	0	1	0	0	0
Gm13871	0	0	0	0	0	0
Gm13872	2	26	51	37	6	0
Gm13873	0	0	0	0	0	0
Gm13874	0	0	0	0	0	0
Gm13875	0	0	0	0	0	0
Gm13876	0	0	0	0	0	0
Gm13877	0	0	0	0	0	0
Gm13878	0	7	3	2	0	0
Gm13879	0	0	0	0	0	0
Gm13880	0	2	0	0	3	2
Gm13881	0	0	0	0	0	0
Gm13882	11	8	11	12	13	5
Gm13883	0	0	0	0	0	0
Gm13884	0	0	0	0	0	0
Gm13885	0	0	2	0	0	0
Gm13886	5	4	3	5	10	2
Gm13887	7	0	0	0	0	0
Gm13888	0	0	0	0	0	0
Gm13889	252	173	180	103	186	115
Gm13890	0	0	0	0	0	0
Gm13898	0	0	0	0	0	0
Gm13899	0	0	0	0	2	0
Gm13900	0	0	0	0	0	0
Gm13901	0	0	0	0	0	0
Gm13902	0	0	0	1	1	0
Gm13903	0	0	0	0	0	0
Gm13904	2	0	2	1	1	1
Gm13905	0	0	0	0	0	0
Gm13910	7	4	6	10	3	5
Gm13912	0	0	0	0	0	0
Gm13913	0	0	0	0	0	0
Gm13914	0	0	0	0	0	0
Gm13915	0	0	0	0	0	0
Gm13916	0	0	0	0	0	0
Gm13919	19	71	20	0	31	0
Gm13920	0	0	0	1	0	0
Gm13921	1	0	0	0	0	0
Gm13922	0	0	0	0	0	0
Gm13923	0	2	0	0	0	0
Gm13924	0	0	0	0	0	0
Gm13925	0	0	0	0	0	0
Gm13928	0	1	0	0	0	0
Gm13929	0	0	0	0	0	0
Gm13930	0	0	0	0	0	0
Gm13932	0	0	1	0	0	1
Gm13935	0	0	1	0	0	0
Gm13936	0	1	11	4	7	0
Gm13937	0	0	0	0	0	0
Gm13938	0	0	0	0	0	0
Gm13940	0	8	1	5	0	0
Gm13941	0	0	0	0	0	0
Gm13942	0	1	0	0	0	0
Gm13943	0	0	0	0	0	0
Gm13944	0	0	0	1	0	0
Gm13954	0	0	0	0	0	0
Gm13961	0	1	1	0	0	0
Gm13962	0	0	0	0	0	0
Gm13963	66	30	262	184	178	39
Gm13964	0	26	25	24	14	13
Gm13965	0	6	15	18	17	0
Gm13966	5	3	14	48	17	43
Gm13967	85	26	294	164	204	89
[truncated: 815,875 more chars]
